# Supplementary material for: Identifying clinically relevant cell state interactions in the tumor microenvironment of IDH-mutant gliomas using CSI-TME
Source: Mol Syst Biol. 2026 Mar 10;22(6):928–61. doi: 10.1038/s44320-026-00201-0 (PMC13230996; doi:10.1038/s44320-026-00201-0)
Supplement: Supplementary file 3 — Dataset EV1 [file 44320_2026_201_MOESM3_ESM.xlsx]

## Sheet: Legend
Sheet Name	Contents
Negative Signature Genes	GO term enrichment analysis of the signature genes for each cell type specific IC along the negative direction.
Positive Signature Genes	GO term enrichment analysis of the signature genes for each cell type specific IC along the positive direction

## Sheet: Negative Signature Genes
cellType	IC	ID	Description	GeneRatio	BgRatio	pvalue	p.adjust	qvalue	geneID	Count
Myeloid	IC.2	GO:0002274	myeloid leukocyte activation	46/287	237/18903	1.34182e-37	4.40252e-34	3.05229e-34	AIF1/BTK/C1QA/CD300A/CD300LF/CD33/CD84/CEBPA/CTSC/DOCK2/FCER1G/HAVCR2/IL18/ITGAM/ITGB2/LAT2/LCP2/LGALS9/LILRA2/LILRB4/LTBR/LYN/MILR1/PIK3CD/PIK3CG/PLCG2/PRAM1/PRKCD/PTAFR/PTPN6/PTPRC/PYCARD/RAC2/RHOH/SPI1/STXBP2/SYK/TLR1/TLR2/TLR3/TLR6/TMEM106A/TREM2/TYROBP/VAMP8/VSIG4	46
Myeloid	IC.2	GO:0001819	positive regulation of cytokine production	57/287	486/18903	3.59942e-34	5.90485e-31	4.09387e-31	AIF1/BTK/C3/C3AR1/CARD11/CARD9/CASP1/CD14/CD4/CD84/CD86/CLEC7A/CSF1R/CYBA/CYBB/EBI3/FCER1G/GPSM3/HAVCR2/HPSE/IL12RB1/IL16/IL17RA/IL18/IL6R/IRF5/IRF8/LAPTM5/LGALS9/LILRA2/LILRB1/MNDA/NFAM1/NLRC4/NLRP3/PIK3CD/PIK3CG/PLCG2/POU2F2/PTAFR/PTPRC/PYCARD/SASH3/SCIMP/SERPINF2/SPN/SYK/TLR1/TLR2/TLR3/TLR5/TLR6/TLR7/TLR8/TMEM106A/TREM2/TYROBP	57
Myeloid	IC.2	GO:0002443	leukocyte mediated immunity	53/287	463/18903	3.26518e-31	3.57102e-28	2.47581e-28	ARRB2/BTK/C1QA/C1QB/C1QC/C3/CARD9/CD300A/CD84/CLEC7A/CORO1A/CSF2RB/CTSC/FCER1G/FCGR1A/HAVCR2/IL12RB1/IL18/INPP5D/ITGAM/ITGB2/LAT2/LGALS9/LILRB1/LILRB4/LYN/MILR1/NCKAP1L/NLRP3/PIK3CD/PIK3CG/PIK3R6/PLCG2/PRAM1/PRKCD/PTAFR/PTPN6/PTPRC/RAC2/RIPK3/SASH3/SCIMP/SPI1/STXBP2/SYK/TLR3/TLR8/TNFRSF1B/TREM2/TYROBP/VAMP8/VAV1/WAS	53
Malignant	IC.7	GO:0007059	chromosome segregation	33/108	382/18903	4.72779e-30	7.47936e-27	6.10631e-27	AURKB/BIRC5/BUB1/BUB1B/CDC6/CDCA5/CDT1/CENPF/ESPL1/FAM83D/FBXO5/HJURP/KIF11/KIF18B/KIF23/KIFC1/MKI67/NCAPH/NDC80/NEK2/NUSAP1/PTTG1/SKA1/SKA3/SPC24/SPC25/TACC3/TOP2A/TRIP13/TTK/UBE2C/ZWILCH/ZWINT	33
Malignant	IC.7	GO:0000070	mitotic sister chromatid segregation	27/108	204/18903	1.32356e-29	8.37254e-27	6.83553e-27	AURKB/BIRC5/BUB1/BUB1B/CDC6/CDCA5/CDT1/CENPF/ESPL1/FBXO5/KIF11/KIF18B/KIF23/KIFC1/NCAPH/NDC80/NEK2/NUSAP1/PTTG1/SPC24/SPC25/TACC3/TRIP13/TTK/UBE2C/ZWILCH/ZWINT	27
Malignant	IC.7	GO:0140014	mitotic nuclear division	31/108	325/18903	1.58771e-29	8.37254e-27	6.83553e-27	AURKB/BIRC5/BUB1/BUB1B/CDC6/CDCA5/CDT1/CENPF/ESPL1/FBXO5/KIF11/KIF15/KIF18B/KIF23/KIFC1/MKI67/MYBL2/NCAPH/NDC80/NEK2/NUSAP1/PTTG1/SPC24/SPC25/TACC3/TPX2/TRIP13/TTK/UBE2C/ZWILCH/ZWINT	31
Malignant	IC.7	GO:0000280	nuclear division	35/108	481/18903	2.39445e-29	9.47005e-27	7.73155e-27	AURKB/BIRC5/BUB1/BUB1B/CCNB2/CDC6/CDCA5/CDT1/CENPF/ESPL1/FBXO5/KIF11/KIF15/KIF18B/KIF23/KIFC1/MKI67/MYBL2/NCAPH/NDC80/NEK2/NUSAP1/PTTG1/RAD51AP1/RAD54L/SPC24/SPC25/TACC3/TOP2A/TPX2/TRIP13/TTK/UBE2C/ZWILCH/ZWINT	35
Malignant	IC.7	GO:0000819	sister chromatid segregation	28/108	239/18903	3.56241e-29	1.12715e-26	9.20227e-27	AURKB/BIRC5/BUB1/BUB1B/CDC6/CDCA5/CDT1/CENPF/ESPL1/FBXO5/KIF11/KIF18B/KIF23/KIFC1/NCAPH/NDC80/NEK2/NUSAP1/PTTG1/SPC24/SPC25/TACC3/TOP2A/TRIP13/TTK/UBE2C/ZWILCH/ZWINT	28
Myeloid	IC.2	GO:0002366	leukocyte activation involved in immune response	42/287	293/18903	9.67787e-29	7.93828e-26	5.50365e-26	APBB1IP/BTK/CD180/CD300A/CD84/CD86/CORO1A/DOCK2/FCER1G/HAVCR2/IL12RB1/IL18/IL6R/IRF8/ITGAL/ITGAM/ITGB2/LAT2/LCP1/LGALS9/LILRA2/LILRB1/LYN/MILR1/NCKAP1L/NLRP3/PIK3CD/PIK3CG/PLCG2/PRAM1/PTAFR/PTPN6/PTPRC/PYCARD/RAC2/SPI1/SPN/STXBP2/SYK/TREM2/TYROBP/VAMP8	42
Myeloid	IC.2	GO:0002263	cell activation involved in immune response	42/287	297/18903	1.69695e-28	1.11354e-25	7.72022e-26	APBB1IP/BTK/CD180/CD300A/CD84/CD86/CORO1A/DOCK2/FCER1G/HAVCR2/IL12RB1/IL18/IL6R/IRF8/ITGAL/ITGAM/ITGB2/LAT2/LCP1/LGALS9/LILRA2/LILRB1/LYN/MILR1/NCKAP1L/NLRP3/PIK3CD/PIK3CG/PLCG2/PRAM1/PTAFR/PTPN6/PTPRC/PYCARD/RAC2/SPI1/SPN/STXBP2/SYK/TREM2/TYROBP/VAMP8	42
Myeloid	IC.2	GO:0032103	positive regulation of response to external stimulus	50/287	464/18903	3.3628e-28	1.83889e-25	1.27491e-25	AIF1/BTK/C3/C3AR1/CARD9/CASP1/CCR1/CD14/CD180/CEBPA/CLEC7A/CSF1R/CTSC/CYBA/FCGR1A/GHRL/GPSM3/HAVCR2/HCK/IL16/IL17RA/IL18/IL6R/LGALS9/LILRA2/LY86/LYN/MGST2/MNDA/NCKAP1L/NLRC4/NLRP3/P2RX4/PIK3CG/PLCG2/PYCARD/RAC2/SCIMP/SERPINF2/SPI1/SYK/TLR2/TLR3/TLR7/TLR8/TNFRSF11A/TREM2/TYROBP/VAMP8/VAV1	50
Bcell	IC.7	GO:0050804	modulation of chemical synaptic transmission	38/152	448/18903	3.06939e-28	3.28805e-25	2.89273e-25	ADCY1/AKAP5/BEGAIN/BRSK1/CACNA1B/CALB2/CLSTN3/CNIH2/CPLX2/CRTC1/DGKE/DGKZ/DLG4/DLGAP3/LGI1/MAPK8IP2/NCDN/NPY5R/PLK2/PPFIA3/PRKCB/PRKCZ/PTK2B/RAB26/RAB3A/RGS14/RIMS3/SHANK1/SLC8A2/SNAP25/STX1A/STX1B/STXBP1/SYN1/SYP/SYT1/TACR2/YWHAH	38
Bcell	IC.7	GO:0099177	regulation of trans-synaptic signaling	38/152	449/18903	3.33304e-28	3.28805e-25	2.89273e-25	ADCY1/AKAP5/BEGAIN/BRSK1/CACNA1B/CALB2/CLSTN3/CNIH2/CPLX2/CRTC1/DGKE/DGKZ/DLG4/DLGAP3/LGI1/MAPK8IP2/NCDN/NPY5R/PLK2/PPFIA3/PRKCB/PRKCZ/PTK2B/RAB26/RAB3A/RGS14/RIMS3/SHANK1/SLC8A2/SNAP25/STX1A/STX1B/STXBP1/SYN1/SYP/SYT1/TACR2/YWHAH	38
Myeloid	IC.2	GO:0002703	regulation of leukocyte mediated immunity	38/287	241/18903	1.28198e-27	6.00883e-25	4.16595e-25	ARRB2/BTK/C3/CD300A/CD84/CLEC7A/FCGR1A/HAVCR2/IL12RB1/IL18/ITGAM/ITGB2/LGALS9/LILRB1/LILRB4/LYN/NCKAP1L/NLRP3/PIK3R6/PLCG2/PRAM1/PTAFR/PTPN6/PTPRC/RAC2/RIPK3/SASH3/SCIMP/SPI1/STXBP2/SYK/TLR3/TNFRSF1B/TREM2/TYROBP/VAMP8/VAV1/WAS	38
Malignant	IC.5	GO:0002181	cytoplasmic translation	23/92	161/18903	8.39391e-28	1.28343e-24	1.20254e-24	CNBP/EIF3D/EIF3E/EIF3F/EIF3H/EIF3L/EIF3M/EIF4B/PABPC1/RPL10/RPL15/RPL17/RPL23A/RPL3/RPL37/RPL4/RPL6/RPL7/RPS12/RPS13/RPS23/RPS3A/RPS4X	23
Myeloid	IC.2	GO:0002697	regulation of immune effector process	45/287	379/18903	3.42088e-27	1.40299e-24	9.72701e-25	ARRB2/BTK/C3/CARD9/CD300A/CD84/CD86/CLEC7A/FCGR1A/HAVCR2/IL12RB1/IL18/ITGAM/ITGB2/LAPTM5/LGALS9/LILRB1/LILRB4/LYN/NCF1/NCKAP1L/NLRP3/PIK3R6/PLCG2/PRAM1/PTAFR/PTPN6/PTPRC/PYCARD/RAC2/RIPK3/SASH3/SCIMP/SPI1/STXBP2/SYK/TLR3/TLR7/TNFRSF1B/TREM2/TYROBP/VAMP8/VAV1/VSIG4/WAS	45
Malignant	IC.7	GO:0098813	nuclear chromosome segregation	29/108	321/18903	6.58453e-27	1.73612e-24	1.41741e-24	AURKB/BIRC5/BUB1/BUB1B/CDC6/CDCA5/CDT1/CENPF/ESPL1/FAM83D/FBXO5/KIF11/KIF18B/KIF23/KIFC1/NCAPH/NDC80/NEK2/NUSAP1/PTTG1/SPC24/SPC25/TACC3/TOP2A/TRIP13/TTK/UBE2C/ZWILCH/ZWINT	29
Myeloid	IC.2	GO:0002275	myeloid cell activation involved in immune response	27/287	96/18903	4.79952e-27	1.74969e-24	1.21307e-24	BTK/CD300A/CD84/DOCK2/FCER1G/HAVCR2/ITGAM/ITGB2/LAT2/LGALS9/LILRA2/LYN/MILR1/PIK3CD/PIK3CG/PLCG2/PRAM1/PTAFR/PTPN6/PYCARD/RAC2/SPI1/STXBP2/SYK/TREM2/TYROBP/VAMP8	27
Myeloid	IC.2	GO:0032635	interleukin-6 production	33/287	176/18903	1.31382e-26	3.91878e-24	2.71691e-24	AIF1/ARRB2/BTK/CARD9/CD84/CLEC7A/CYBA/GHRL/HAVCR2/IL16/IL17RA/IL6R/INPP5D/LGALS9/LILRA2/LILRB4/NCKAP1L/PLCG2/POU2F2/PTAFR/PTPN6/PYCARD/SCIMP/SYK/TLR1/TLR2/TLR3/TLR6/TLR7/TLR8/TMEM106A/TREM2/TYROBP	33
Myeloid	IC.2	GO:0032675	regulation of interleukin-6 production	33/287	176/18903	1.31382e-26	3.91878e-24	2.71691e-24	AIF1/ARRB2/BTK/CARD9/CD84/CLEC7A/CYBA/GHRL/HAVCR2/IL16/IL17RA/IL6R/INPP5D/LGALS9/LILRA2/LILRB4/NCKAP1L/PLCG2/POU2F2/PTAFR/PTPN6/PYCARD/SCIMP/SYK/TLR1/TLR2/TLR3/TLR6/TLR7/TLR8/TMEM106A/TREM2/TYROBP	33
Myeloid	IC.2	GO:0070661	leukocyte proliferation	42/287	348/18903	1.08647e-25	2.97059e-23	2.05953e-23	AIF1/BTK/CARD11/CD180/CD300A/CD86/CORO1A/CSF1R/CSF2RA/CSF2RB/DOCK2/DOCK8/EBI3/HAVCR2/HHEX/IL12RB1/IL18/INPP5D/LGALS9/LILRB1/LILRB4/LYN/MNDA/NCKAP1L/NFATC2/PIK3CG/PRKCD/PTPN6/PTPRC/PYCARD/RAC2/RASAL3/RIPK3/SASH3/SPN/ST6GAL1/SYK/TNFRSF1B/TNFSF8/TREM2/TYROBP/VSIG4	42
Malignant	IC.7	GO:0051983	regulation of chromosome segregation	21/108	132/18903	7.53252e-25	1.50205e-22	1.22631e-22	AURKB/BIRC5/BUB1/BUB1B/CDC6/CDT1/CENPF/ESPL1/FBXO5/MKI67/NCAPH/NDC80/PTTG1/SPC24/SPC25/TACC3/TRIP13/TTK/UBE2C/ZWILCH/ZWINT	21
Malignant	IC.7	GO:1905818	regulation of chromosome separation	20/108	111/18903	7.59571e-25	1.50205e-22	1.22631e-22	AURKB/BIRC5/BUB1/BUB1B/CDC6/CDT1/CENPF/ESPL1/FBXO5/NCAPH/NDC80/PTTG1/SPC24/SPC25/TACC3/TRIP13/TTK/UBE2C/ZWILCH/ZWINT	20
Malignant	IC.7	GO:0051304	chromosome separation	21/108	135/18903	1.23954e-24	2.17883e-22	1.77884e-22	AURKB/BIRC5/BUB1/BUB1B/CDC6/CDT1/CENPF/ESPL1/FBXO5/NCAPH/NDC80/PTTG1/SPC24/SPC25/TACC3/TOP2A/TRIP13/TTK/UBE2C/ZWILCH/ZWINT	21
Malignant	IC.7	GO:0010965	regulation of mitotic sister chromatid separation	19/108	98/18903	2.73964e-24	4.33411e-22	3.53846e-22	AURKB/BIRC5/BUB1/BUB1B/CDC6/CDT1/CENPF/ESPL1/FBXO5/NDC80/PTTG1/SPC24/SPC25/TACC3/TRIP13/TTK/UBE2C/ZWILCH/ZWINT	19
Malignant	IC.7	GO:0051306	mitotic sister chromatid separation	19/108	101/18903	5.08623e-24	7.31492e-22	5.97206e-22	AURKB/BIRC5/BUB1/BUB1B/CDC6/CDT1/CENPF/ESPL1/FBXO5/NDC80/PTTG1/SPC24/SPC25/TACC3/TRIP13/TTK/UBE2C/ZWILCH/ZWINT	19
Malignant	IC.7	GO:0033045	regulation of sister chromatid segregation	19/108	107/18903	1.65096e-23	2.17652e-21	1.77696e-21	AURKB/BIRC5/BUB1/BUB1B/CDC6/CDT1/CENPF/ESPL1/FBXO5/NDC80/PTTG1/SPC24/SPC25/TACC3/TRIP13/TTK/UBE2C/ZWILCH/ZWINT	19
Myeloid	IC.2	GO:0070663	regulation of leukocyte proliferation	36/287	269/18903	1.14433e-23	2.88811e-21	2.00234e-21	AIF1/BTK/CARD11/CD300A/CD86/CORO1A/CSF1R/CSF2RA/CSF2RB/EBI3/HAVCR2/HHEX/IL12RB1/IL18/INPP5D/LGALS9/LILRB1/LILRB4/LYN/MNDA/NCKAP1L/NFATC2/PTPN6/PTPRC/PYCARD/RAC2/RASAL3/RIPK3/SASH3/SPN/ST6GAL1/SYK/TNFRSF1B/TNFSF8/TYROBP/VSIG4	36
Malignant	IC.7	GO:0044772	mitotic cell cycle phase transition	30/108	473/18903	2.61342e-23	3.18033e-21	2.59649e-21	AURKB/BIRC5/BUB1/BUB1B/CCNB2/CDC25A/CDC6/CDC7/CDCA5/CDK1/CDKN3/CDT1/CENPF/DTL/E2F1/ESPL1/EZH2/FBXO5/FOXM1/GTSE1/NDC80/RRM2/SPC24/SPC25/TACC3/TRIP13/TTK/UBE2C/ZWILCH/ZWINT	30
Malignant	IC.7	GO:0007091	metaphase/anaphase transition of mitotic cell cycle	18/108	95/18903	7.42044e-23	8.38509e-21	6.84577e-21	AURKB/BIRC5/BUB1/BUB1B/CDC6/CDT1/CENPF/ESPL1/FBXO5/NDC80/SPC24/SPC25/TACC3/TRIP13/TTK/UBE2C/ZWILCH/ZWINT	18
Malignant	IC.7	GO:1901987	regulation of cell cycle phase transition	29/108	453/18903	1.22749e-22	1.2946e-20	1.05694e-20	AURKB/BIRC5/BUB1/BUB1B/CDC25A/CDC45/CDC6/CDC7/CDCA5/CDK1/CDT1/CENPF/DTL/E2F1/ESPL1/EZH2/FAM83D/FBXO5/GTSE1/NDC80/PBK/RRM2/SPC24/SPC25/TRIP13/TTK/UBE2C/ZWILCH/ZWINT	29
Malignant	IC.7	GO:0044784	metaphase/anaphase transition of cell cycle	18/108	98/18903	1.35511e-22	1.33986e-20	1.09389e-20	AURKB/BIRC5/BUB1/BUB1B/CDC6/CDT1/CENPF/ESPL1/FBXO5/NDC80/SPC24/SPC25/TACC3/TRIP13/TTK/UBE2C/ZWILCH/ZWINT	18
Malignant	IC.7	GO:0033046	negative regulation of sister chromatid segregation	15/108	51/18903	2.21073e-22	1.84072e-20	1.50281e-20	AURKB/BIRC5/BUB1/BUB1B/CDT1/CENPF/FBXO5/NDC80/PTTG1/SPC24/SPC25/TRIP13/TTK/ZWILCH/ZWINT	15
Malignant	IC.7	GO:0033048	negative regulation of mitotic sister chromatid segregation	15/108	51/18903	2.21073e-22	1.84072e-20	1.50281e-20	AURKB/BIRC5/BUB1/BUB1B/CDT1/CENPF/FBXO5/NDC80/PTTG1/SPC24/SPC25/TRIP13/TTK/ZWILCH/ZWINT	15
Malignant	IC.7	GO:2000816	negative regulation of mitotic sister chromatid separation	15/108	51/18903	2.21073e-22	1.84072e-20	1.50281e-20	AURKB/BIRC5/BUB1/BUB1B/CDT1/CENPF/FBXO5/NDC80/PTTG1/SPC24/SPC25/TRIP13/TTK/ZWILCH/ZWINT	15
Malignant	IC.7	GO:0051985	negative regulation of chromosome segregation	15/108	53/18903	4.29345e-22	3.2344e-20	2.64063e-20	AURKB/BIRC5/BUB1/BUB1B/CDT1/CENPF/FBXO5/NDC80/PTTG1/SPC24/SPC25/TRIP13/TTK/ZWILCH/ZWINT	15
Malignant	IC.7	GO:1905819	negative regulation of chromosome separation	15/108	53/18903	4.29345e-22	3.2344e-20	2.64063e-20	AURKB/BIRC5/BUB1/BUB1B/CDT1/CENPF/FBXO5/NDC80/PTTG1/SPC24/SPC25/TRIP13/TTK/ZWILCH/ZWINT	15
Myeloid	IC.2	GO:0032755	positive regulation of interleukin-6 production	24/287	99/18903	1.87459e-22	4.2778e-20	2.96582e-20	AIF1/BTK/CARD9/CLEC7A/CYBA/IL16/IL17RA/IL6R/LGALS9/LILRA2/PLCG2/POU2F2/PTAFR/PYCARD/SCIMP/SYK/TLR1/TLR2/TLR3/TLR6/TLR7/TLR8/TMEM106A/TYROBP	24
Myeloid	IC.2	GO:0032943	mononuclear cell proliferation	37/287	312/18903	1.95571e-22	4.2778e-20	2.96582e-20	AIF1/BTK/CARD11/CD180/CD300A/CD86/CORO1A/DOCK2/DOCK8/EBI3/HAVCR2/IL12RB1/IL18/INPP5D/LGALS9/LILRB1/LILRB4/LYN/MNDA/NCKAP1L/NFATC2/PIK3CG/PRKCD/PTPN6/PTPRC/PYCARD/RAC2/RASAL3/RIPK3/SASH3/SPN/ST6GAL1/SYK/TNFRSF1B/TNFSF8/TYROBP/VSIG4	37
Myeloid	IC.2	GO:0006909	phagocytosis	37/287	314/18903	2.44894e-22	5.02186e-20	3.48169e-20	AIF1/ARHGAP25/BIN2/BTK/C3/CD14/CD300A/CD300LF/CEACAM4/CLEC7A/CORO1A/CYBA/DOCK2/FCER1G/FCGR1A/HCK/IRF8/ITGAL/ITGAM/ITGB2/LYN/MSR1/NCF2/NCF4/NCKAP1L/PLCG2/PLD4/PRKCD/PTPRC/PYCARD/RAC2/RHOH/SYK/TLR2/TREM2/TYROBP/VAV1	37
Malignant	IC.7	GO:1901990	regulation of mitotic cell cycle phase transition	26/108	354/18903	8.33663e-22	5.9948e-20	4.89428e-20	AURKB/BIRC5/BUB1/BUB1B/CDC25A/CDC6/CDC7/CDCA5/CDK1/CDT1/CENPF/DTL/E2F1/ESPL1/EZH2/FBXO5/GTSE1/NDC80/RRM2/SPC24/SPC25/TRIP13/TTK/UBE2C/ZWILCH/ZWINT	26
Malignant	IC.7	GO:0010948	negative regulation of cell cycle process	25/108	318/18903	1.0626e-21	7.25775e-20	5.92539e-20	AURKB/BIRC5/BUB1/BUB1B/CDC45/CDC6/CDK1/CDT1/CENPF/DTL/E2F1/ESPL1/EZH2/FBXO5/GTSE1/NDC80/NEK2/PBK/PTTG1/SPC24/SPC25/TRIP13/TTK/ZWILCH/ZWINT	25
Malignant	IC.7	GO:0033047	regulation of mitotic sister chromatid segregation	15/108	56/18903	1.10105e-21	7.25775e-20	5.92539e-20	AURKB/BIRC5/BUB1/BUB1B/CDT1/CENPF/FBXO5/NDC80/PTTG1/SPC24/SPC25/TRIP13/TTK/ZWILCH/ZWINT	15
Myeloid	IC.2	GO:0071706	tumor necrosis factor superfamily cytokine production	30/287	189/18903	4.6123e-22	8.4072e-20	5.82876e-20	ARRB2/BTK/CARD9/CD14/CD33/CD84/CD86/CLEC7A/CYBA/CYBB/GHRL/HAVCR2/LGALS9/LILRA2/LILRB1/LILRB4/PLCG2/PTAFR/PTPN6/PTPRC/PYCARD/SASH3/SPN/SYK/TLR1/TLR2/TLR3/TMEM106A/TREM2/TYROBP	30
Myeloid	IC.2	GO:1903555	regulation of tumor necrosis factor superfamily cytokine production	30/287	189/18903	4.6123e-22	8.4072e-20	5.82876e-20	ARRB2/BTK/CARD9/CD14/CD33/CD84/CD86/CLEC7A/CYBA/CYBB/GHRL/HAVCR2/LGALS9/LILRA2/LILRB1/LILRB4/PLCG2/PTAFR/PTPN6/PTPRC/PYCARD/SASH3/SPN/SYK/TLR1/TLR2/TLR3/TMEM106A/TREM2/TYROBP	30
Myeloid	IC.2	GO:0002699	positive regulation of immune effector process	34/287	261/18903	5.19745e-22	8.97517e-20	6.22254e-20	BTK/C3/CARD9/CD300A/CD84/CD86/CLEC7A/FCGR1A/IL12RB1/IL18/ITGAM/ITGB2/LAPTM5/LGALS9/LILRB1/LYN/NLRP3/PLCG2/PTAFR/PTPN6/PTPRC/PYCARD/RAC2/SASH3/SCIMP/SPI1/STXBP2/SYK/TLR3/TLR7/TREM2/TYROBP/VAMP8/VAV1	34
Malignant	IC.7	GO:0033044	regulation of chromosome organization	23/108	252/18903	1.80245e-21	1.14059e-19	9.31202e-20	AURKB/BIRC5/BUB1/BUB1B/CDC6/CDCA5/CDT1/CENPF/ESPL1/FBXO5/NCAPH/NDC80/NEK2/PTTG1/SPC24/SPC25/TACC3/TOP2A/TRIP13/TTK/UBE2C/ZWILCH/ZWINT	23
Malignant	IC.7	GO:0030071	regulation of mitotic metaphase/anaphase transition	17/108	92/18903	1.96584e-21	1.19614e-19	9.76551e-20	AURKB/BIRC5/BUB1/BUB1B/CDC6/CDT1/CENPF/ESPL1/FBXO5/NDC80/SPC24/SPC25/TRIP13/TTK/UBE2C/ZWILCH/ZWINT	17
Myeloid	IC.2	GO:0046651	lymphocyte proliferation	36/287	305/18903	8.86056e-22	1.45358e-19	1.00777e-19	AIF1/BTK/CARD11/CD180/CD300A/CD86/CORO1A/DOCK2/DOCK8/EBI3/HAVCR2/IL12RB1/IL18/INPP5D/LGALS9/LILRB1/LILRB4/LYN/MNDA/NCKAP1L/NFATC2/PIK3CG/PRKCD/PTPN6/PTPRC/PYCARD/RAC2/RASAL3/RIPK3/SASH3/SPN/SYK/TNFRSF1B/TNFSF8/TYROBP/VSIG4	36
Malignant	IC.7	GO:1902099	regulation of metaphase/anaphase transition of cell cycle	17/108	95/18903	3.52796e-21	2.06713e-19	1.68765e-19	AURKB/BIRC5/BUB1/BUB1B/CDC6/CDT1/CENPF/ESPL1/FBXO5/NDC80/SPC24/SPC25/TRIP13/TTK/UBE2C/ZWILCH/ZWINT	17
Malignant	IC.7	GO:0007088	regulation of mitotic nuclear division	18/108	118/18903	4.71583e-21	2.66445e-19	2.17531e-19	AURKB/BIRC5/BUB1/BUB1B/CDT1/CENPF/ESPL1/FBXO5/MKI67/NDC80/NEK2/NUSAP1/SPC24/SPC25/TRIP13/TTK/ZWILCH/ZWINT	18
Malignant	IC.7	GO:2001251	negative regulation of chromosome organization	17/108	97/18903	5.15083e-21	2.80987e-19	2.29404e-19	AURKB/BIRC5/BUB1/BUB1B/CDT1/CENPF/ESPL1/FBXO5/NDC80/PTTG1/SPC24/SPC25/TOP2A/TRIP13/TTK/ZWILCH/ZWINT	17
Malignant	IC.7	GO:0045841	negative regulation of mitotic metaphase/anaphase transition	14/108	48/18903	6.77554e-21	3.57297e-19	2.91705e-19	AURKB/BIRC5/BUB1/BUB1B/CDT1/CENPF/FBXO5/NDC80/SPC24/SPC25/TRIP13/TTK/ZWILCH/ZWINT	14
Malignant	IC.7	GO:0051783	regulation of nuclear division	19/108	145/18903	7.13738e-21	3.64237e-19	2.97371e-19	AURKB/BIRC5/BUB1/BUB1B/CDT1/CENPF/ESPL1/FBXO5/MKI67/NDC80/NEK2/NUSAP1/RAD51AP1/SPC24/SPC25/TRIP13/TTK/ZWILCH/ZWINT	19
Myeloid	IC.2	GO:0032640	tumor necrosis factor production	29/287	184/18903	2.8577e-21	4.26187e-19	2.95478e-19	ARRB2/BTK/CARD9/CD14/CD33/CD84/CLEC7A/CYBA/CYBB/GHRL/HAVCR2/LGALS9/LILRA2/LILRB1/LILRB4/PLCG2/PTAFR/PTPN6/PTPRC/PYCARD/SASH3/SPN/SYK/TLR1/TLR2/TLR3/TMEM106A/TREM2/TYROBP	29
Myeloid	IC.2	GO:0032680	regulation of tumor necrosis factor production	29/287	184/18903	2.8577e-21	4.26187e-19	2.95478e-19	ARRB2/BTK/CARD9/CD14/CD33/CD84/CLEC7A/CYBA/CYBB/GHRL/HAVCR2/LGALS9/LILRA2/LILRB1/LILRB4/PLCG2/PTAFR/PTPN6/PTPRC/PYCARD/SASH3/SPN/SYK/TLR1/TLR2/TLR3/TMEM106A/TREM2/TYROBP	29
Malignant	IC.7	GO:1902100	negative regulation of metaphase/anaphase transition of cell cycle	14/108	50/18903	1.30524e-20	6.4528e-19	5.2682e-19	AURKB/BIRC5/BUB1/BUB1B/CDT1/CENPF/FBXO5/NDC80/SPC24/SPC25/TRIP13/TTK/ZWILCH/ZWINT	14
Myeloid	IC.2	GO:0032944	regulation of mononuclear cell proliferation	32/287	243/18903	6.50382e-21	9.27784e-19	6.43239e-19	AIF1/BTK/CARD11/CD300A/CD86/CORO1A/EBI3/HAVCR2/IL12RB1/IL18/INPP5D/LGALS9/LILRB1/LILRB4/LYN/MNDA/NCKAP1L/NFATC2/PTPN6/PTPRC/PYCARD/RAC2/RASAL3/RIPK3/SASH3/SPN/ST6GAL1/SYK/TNFRSF1B/TNFSF8/TYROBP/VSIG4	32
Myeloid	IC.2	GO:0043299	leukocyte degranulation	21/287	79/18903	1.04344e-20	1.40661e-18	9.75214e-19	BTK/CD300A/CD84/CORO1A/HCK/ITGAM/ITGB2/LAT2/LGALS9/LYN/MILR1/NCKAP1L/PIK3CD/PIK3CG/PRAM1/PTAFR/RAC2/SPI1/STXBP2/SYK/VAMP8	21
Myeloid	IC.2	GO:0031349	positive regulation of defense response	35/287	307/18903	1.07179e-20	1.40661e-18	9.75214e-19	BTK/C3/CARD9/CASP1/CEBPA/CLEC7A/CTSC/CYBA/FCGR1A/GPSM3/HAVCR2/HCK/IL16/IL17RA/IL18/LILRA2/LYN/MGST2/MNDA/NLRC4/NLRP3/PIK3CG/PLCG2/PYCARD/SPI1/SYK/TLR2/TLR3/TLR7/TLR8/TNFRSF11A/TREM2/TYROBP/VAMP8/VAV1	35
Myeloid	IC.2	GO:0002253	activation of immune response	39/287	397/18903	1.25408e-20	1.58255e-18	1.09719e-18	BTK/C1QA/C1QB/C1QC/C3/C3AR1/CARD11/CD300A/CLEC7A/FCER1G/FPR1/HCK/INPP5D/KLHL6/LAPTM5/LAT2/LCP2/LILRA2/LILRB4/LPXN/LYN/MNDA/NCKAP1L/NFAM1/NFATC2/NLRC4/PIK3CD/PLCG2/PRAM1/PRKCD/PTPN6/PTPRC/PYCARD/SYK/THEMIS2/TREM2/TYROBP/VAV1/VSIG4	39
Malignant	IC.7	GO:0000075	cell cycle checkpoint signaling	20/108	186/18903	3.54749e-20	1.70065e-18	1.38845e-18	AURKB/BIRC5/BUB1/BUB1B/CDC45/CDC6/CDK1/CDT1/CENPF/DTL/E2F1/GTSE1/NDC80/PBK/SPC24/SPC25/TRIP13/TTK/ZWILCH/ZWINT	20
Malignant	IC.7	GO:0090068	positive regulation of cell cycle process	22/108	260/18903	7.71858e-20	3.55088e-18	2.89902e-18	AURKB/BIRC5/CDC25A/CDC6/CDC7/CDCA5/CDK1/CDT1/DTL/ESPL1/EZH2/FAM83D/FBXO5/KIF23/NCAPH/NDC80/NUSAP1/PBK/PLK4/RAD51AP1/RRM2/UBE2C	22
Malignant	IC.7	GO:0045839	negative regulation of mitotic nuclear division	14/108	56/18903	7.85593e-20	3.55088e-18	2.89902e-18	AURKB/BIRC5/BUB1/BUB1B/CDT1/CENPF/FBXO5/NDC80/SPC24/SPC25/TRIP13/TTK/ZWILCH/ZWINT	14
Myeloid	IC.2	GO:0050670	regulation of lymphocyte proliferation	31/287	239/18903	4.31379e-20	5.13756e-18	3.5619e-18	AIF1/BTK/CARD11/CD300A/CD86/CORO1A/EBI3/HAVCR2/IL12RB1/IL18/INPP5D/LGALS9/LILRB1/LILRB4/LYN/MNDA/NCKAP1L/NFATC2/PTPN6/PTPRC/PYCARD/RAC2/RASAL3/RIPK3/SASH3/SPN/SYK/TNFRSF1B/TNFSF8/TYROBP/VSIG4	31
Myeloid	IC.2	GO:1903557	positive regulation of tumor necrosis factor superfamily cytokine production	23/287	109/18903	4.38439e-20	5.13756e-18	3.5619e-18	BTK/CARD9/CD14/CD84/CD86/CLEC7A/CYBA/CYBB/HAVCR2/LGALS9/LILRA2/PLCG2/PTAFR/PTPRC/PYCARD/SASH3/SPN/SYK/TLR1/TLR2/TLR3/TMEM106A/TYROBP	23
Malignant	IC.7	GO:0007093	mitotic cell cycle checkpoint signaling	18/108	141/18903	1.32249e-19	5.81162e-18	4.74473e-18	AURKB/BIRC5/BUB1/BUB1B/CDC6/CDK1/CDT1/CENPF/DTL/GTSE1/NDC80/PBK/SPC24/SPC25/TRIP13/TTK/ZWILCH/ZWINT	18
Myeloid	IC.2	GO:0050867	positive regulation of cell activation	41/287	467/18903	7.75316e-20	8.77176e-18	6.08152e-18	AIF1/BTK/CARD11/CD4/CD86/CEBPA/CLEC7A/CORO1A/CTSC/DOCK8/EBI3/HAVCR2/IL12RB1/IL18/INPP5D/ITGAM/ITGB2/LGALS9/LILRA2/LILRB1/LILRB4/LYN/NCKAP1L/NFATC2/NLRP3/PIK3R6/PLEK/PTAFR/PTPN6/PTPRC/PYCARD/RASAL3/RHOH/RPS6KA1/SASH3/SYK/TLR6/TREM2/TYROBP/VAMP8/VAV1	41
Malignant	IC.7	GO:1901988	negative regulation of cell cycle phase transition	22/108	272/18903	2.05897e-19	8.80347e-18	7.18734e-18	AURKB/BIRC5/BUB1/BUB1B/CDC45/CDC6/CDK1/CDT1/CENPF/DTL/E2F1/EZH2/FBXO5/GTSE1/NDC80/PBK/SPC24/SPC25/TRIP13/TTK/ZWILCH/ZWINT	22
Malignant	IC.7	GO:0007094	mitotic spindle assembly checkpoint signaling	13/108	46/18903	2.85354e-19	1.12858e-17	9.21394e-18	AURKB/BIRC5/BUB1/BUB1B/CDT1/CENPF/NDC80/SPC24/SPC25/TRIP13/TTK/ZWILCH/ZWINT	13
Malignant	IC.7	GO:0071173	spindle assembly checkpoint signaling	13/108	46/18903	2.85354e-19	1.12858e-17	9.21394e-18	AURKB/BIRC5/BUB1/BUB1B/CDT1/CENPF/NDC80/SPC24/SPC25/TRIP13/TTK/ZWILCH/ZWINT	13
Malignant	IC.7	GO:0071174	mitotic spindle checkpoint signaling	13/108	46/18903	2.85354e-19	1.12858e-17	9.21394e-18	AURKB/BIRC5/BUB1/BUB1B/CDT1/CENPF/NDC80/SPC24/SPC25/TRIP13/TTK/ZWILCH/ZWINT	13
Myeloid	IC.2	GO:0050900	leukocyte migration	38/287	398/18903	1.09488e-19	1.19743e-17	8.30188e-18	AIF1/ALOX5/B4GALT1/C3AR1/CCR1/CCR5/CD300A/CORO1A/CSF1R/CSF3R/CXCL16/DOCK8/FCER1G/GPSM3/HCK/IL16/IL17RA/IL6R/ITGAL/ITGB2/LGALS9/LYN/NCKAP1L/P2RX4/PIK3CD/PIK3CG/PTAFR/PYCARD/RAC2/RHOH/RIPK3/SELPLG/SPI1/SPN/SYK/TNFRSF11A/TREM2/VAV1	38
Malignant	IC.7	GO:0045786	negative regulation of cell cycle	25/108	405/18903	3.81805e-19	1.47321e-17	1.20276e-17	AURKB/BIRC5/BUB1/BUB1B/CDC45/CDC6/CDK1/CDT1/CENPF/DTL/E2F1/ESPL1/EZH2/FBXO5/GTSE1/NDC80/NEK2/PBK/PTTG1/SPC24/SPC25/TRIP13/TTK/ZWILCH/ZWINT	25
Malignant	IC.7	GO:0031577	spindle checkpoint signaling	13/108	47/18903	3.92617e-19	1.47886e-17	1.20737e-17	AURKB/BIRC5/BUB1/BUB1B/CDT1/CENPF/NDC80/SPC24/SPC25/TRIP13/TTK/ZWILCH/ZWINT	13
Malignant	IC.7	GO:0051784	negative regulation of nuclear division	14/108	63/18903	4.89743e-19	1.8018e-17	1.47103e-17	AURKB/BIRC5/BUB1/BUB1B/CDT1/CENPF/FBXO5/NDC80/SPC24/SPC25/TRIP13/TTK/ZWILCH/ZWINT	14
Myeloid	IC.2	GO:0032760	positive regulation of tumor necrosis factor production	22/287	105/18903	3.43428e-19	3.63479e-17	2.52002e-17	BTK/CARD9/CD14/CD84/CLEC7A/CYBA/CYBB/HAVCR2/LGALS9/LILRA2/PLCG2/PTAFR/PTPRC/PYCARD/SASH3/SPN/SYK/TLR1/TLR2/TLR3/TMEM106A/TYROBP	22
Myeloid	IC.2	GO:0007159	leukocyte cell-cell adhesion	38/287	414/18903	4.26655e-19	4.37455e-17	3.0329e-17	AIF1/ALOX5/CARD11/CD300A/CD4/CD86/CORO1A/DOCK8/EBI3/FERMT3/HAVCR2/IL12RB1/IL18/ITGAL/ITGB2/LAPTM5/LGALS9/LILRB1/LILRB4/LYN/NCKAP1L/NLRP3/OLR1/PIK3R6/PTAFR/PTPN6/PTPRC/PYCARD/RAC2/RASAL3/RHOH/SASH3/SELPLG/SPN/SYK/TNFAIP8L2/VAV1/VSIG4	38
Myeloid	IC.2	GO:0002444	myeloid leukocyte mediated immunity	22/287	107/18903	5.30962e-19	5.27905e-17	3.66e-17	BTK/C3/CARD9/CD300A/CD84/FCGR1A/ITGAM/ITGB2/LAT2/LGALS9/LYN/MILR1/PIK3CD/PIK3CG/PRAM1/PTAFR/RAC2/SPI1/STXBP2/SYK/TYROBP/VAMP8	22
Myeloid	IC.2	GO:0002221	pattern recognition receptor signaling pathway	27/287	187/18903	7.42599e-19	7.16608e-17	4.96829e-17	ARRB2/BTK/CASP1/CD14/CD300A/CD300LF/CTSS/CYBA/HAVCR2/LILRA2/LYN/NLRC4/NLRP3/PIK3AP1/PLCG2/PYCARD/SCIMP/SLC15A3/TLR1/TLR2/TLR3/TLR5/TLR6/TLR7/TLR8/TREM2/UNC93B1	27
Malignant	IC.7	GO:1901991	negative regulation of mitotic cell cycle phase transition	19/108	194/18903	1.99339e-18	7.16714e-17	5.85141e-17	AURKB/BIRC5/BUB1/BUB1B/CDC6/CDK1/CDT1/CENPF/DTL/EZH2/FBXO5/GTSE1/NDC80/SPC24/SPC25/TRIP13/TTK/ZWILCH/ZWINT	19
Malignant	IC.7	GO:0007051	spindle organization	19/108	195/18903	2.19863e-18	7.7294e-17	6.31045e-17	AURKB/BIRC5/CCNB2/ESPL1/FBXO5/HAUS8/KIF11/KIF15/KIF23/KIFC1/MYBL2/NDC80/NEK2/SPC25/TACC3/TPX2/TRIM36/TTK/WDR62	19
Malignant	IC.7	GO:0045930	negative regulation of mitotic cell cycle	20/108	246/18903	9.48163e-18	3.26085e-16	2.66223e-16	AURKB/BIRC5/BUB1/BUB1B/CDC6/CDK1/CDT1/CENPF/DTL/EZH2/FBXO5/GTSE1/NDC80/PBK/SPC24/SPC25/TRIP13/TTK/ZWILCH/ZWINT	20
Myeloid	IC.2	GO:0002696	positive regulation of leukocyte activation	38/287	450/18903	7.29501e-18	6.83855e-16	4.74121e-16	AIF1/BTK/CARD11/CD4/CD86/CEBPA/CLEC7A/CORO1A/CTSC/DOCK8/EBI3/HAVCR2/IL12RB1/IL18/INPP5D/ITGAM/ITGB2/LGALS9/LILRB1/LILRB4/LYN/NCKAP1L/NFATC2/NLRP3/PIK3R6/PTAFR/PTPN6/PTPRC/PYCARD/RASAL3/RHOH/SASH3/SYK/TLR6/TREM2/TYROBP/VAMP8/VAV1	38
Myeloid	IC.2	GO:0002224	toll-like receptor signaling pathway	22/287	123/18903	1.26528e-17	1.15316e-15	7.99494e-16	ARRB2/BTK/CD14/CD300A/CD300LF/CTSS/CYBA/HAVCR2/LILRA2/LYN/PIK3AP1/PLCG2/SCIMP/TLR1/TLR2/TLR3/TLR5/TLR6/TLR7/TLR8/TREM2/UNC93B1	22
Myeloid	IC.2	GO:0002886	regulation of myeloid leukocyte mediated immunity	17/287	60/18903	1.62291e-17	1.43913e-15	9.97755e-16	BTK/C3/CD300A/CD84/FCGR1A/ITGAM/ITGB2/LGALS9/LYN/PRAM1/PTAFR/RAC2/SPI1/STXBP2/SYK/TYROBP/VAMP8	17
Myeloid	IC.2	GO:0042098	T cell proliferation	27/287	212/18903	2.00327e-17	1.72967e-15	1.19919e-15	AIF1/CARD11/CD86/CORO1A/DOCK2/DOCK8/EBI3/HAVCR2/IL12RB1/IL18/LGALS9/LILRB1/LILRB4/NCKAP1L/PIK3CG/PTPN6/PTPRC/PYCARD/RAC2/RASAL3/RIPK3/SASH3/SPN/SYK/TNFRSF1B/TNFSF8/VSIG4	27
Myeloid	IC.2	GO:0002768	immune response-regulating cell surface receptor signaling pathway	33/287	341/18903	2.20456e-17	1.84944e-15	1.28223e-15	BTK/C3AR1/CARD11/CD300A/CLEC7A/FCER1G/FCGR1A/FPR1/HCK/INPP5D/KLHL6/LAPTM5/LAT2/LCP2/LILRA2/LILRB1/LILRB4/LPXN/LYN/MNDA/NCKAP1L/NFAM1/NFATC2/PIK3CD/PLCG2/PRAM1/PRKCD/PTPN6/PTPRC/SYK/THEMIS2/TYROBP/VAV1	33
Myeloid	IC.2	GO:0050727	regulation of inflammatory response	36/287	414/18903	2.25473e-17	1.84944e-15	1.28223e-15	ALOX5/AOAH/BTK/C3/CASP1/CEBPA/CTSC/FCGR1A/GHRL/GPSM3/HCK/IL16/IL17RA/IL18/LYN/MGST2/NCF1/NLRC4/NLRP3/PIK3AP1/PIK3CG/PLCG2/PRKCD/PTPRC/PYCARD/RHBDF2/SIGLEC10/SYK/TLR2/TLR3/TLR7/TNFAIP8L2/TNFRSF11A/TNFRSF1B/TREM2/VAMP8	36
Myeloid	IC.2	GO:1903131	mononuclear cell differentiation	38/287	473/18903	3.88103e-17	3.10577e-15	2.15325e-15	BTK/CARD11/CD4/CD86/CMTM7/CSF1R/DOCK2/FCER1G/HHEX/IKZF1/IL12RB1/IL18/IL6R/INPP5D/IRF8/LGALS9/LILRB1/LILRB4/LTBR/LYN/NCKAP1L/NFAM1/NLRP3/PIK3CD/PIK3R6/PLCG2/PTPN6/PTPRC/RHOH/RIPK3/RUNX2/SASH3/SPI1/SPN/SYK/TNFSF8/TREM2/VAV1	38
Malignant	IC.7	GO:0045787	positive regulation of cell cycle	22/108	362/18903	9.29148e-17	3.12747e-15	2.55334e-15	AURKB/BIRC5/CDC25A/CDC6/CDC7/CDCA5/CDK1/CDT1/DTL/ESPL1/EZH2/FAM83D/FBXO5/KIF23/NCAPH/NDC80/NUSAP1/PBK/PLK4/RAD51AP1/RRM2/UBE2C	22
Myeloid	IC.2	GO:0002460	adaptive immune response based on somatic recombination of immune receptors built from immunoglobulin superfamily domains	34/287	375/18903	5.21002e-17	4.07002e-15	2.82177e-15	BTK/C1QA/C1QB/C1QC/C3/CARD9/CD4/CLEC7A/CSF2RB/CTSC/EBI3/FCER1G/FCGR1A/HAVCR2/IL12RB1/IL17RA/IL18/IL6R/INPP5D/KLHL6/LILRB1/LILRB4/NCKAP1L/NLRP3/PRKCD/PTPN6/PTPRC/RIPK3/SASH3/SPN/TLR8/TNFRSF1B/TREM2/WAS	34
Myeloid	IC.2	GO:0050863	regulation of T cell activation	34/287	376/18903	5.65236e-17	4.31289e-15	2.99015e-15	AIF1/CARD11/CD300A/CD4/CD86/CORO1A/DOCK8/EBI3/HAVCR2/IL12RB1/IL18/LAPTM5/LGALS9/LILRB1/LILRB4/LYN/NCKAP1L/NLRP3/PIK3R6/PTPN6/PTPRC/PYCARD/RAC2/RASAL3/RHOH/RIPK3/SASH3/SPN/SYK/TNFAIP8L2/TNFRSF1B/TNFSF8/VAV1/VSIG4	34
Bcell	IC.7	GO:0007269	neurotransmitter secretion	19/152	151/18903	1.29335e-17	6.37944e-15	5.61245e-15	ADCY1/BRSK1/CPLX2/DOC2A/NAPB/PIP5K1C/PPFIA3/PRKCB/RAB3A/RIMS3/SNAP25/STX1A/STX1B/STXBP1/SYN1/SYN2/SYP/SYT1/TACR2	19
Bcell	IC.7	GO:0099643	signal release from synapse	19/152	151/18903	1.29335e-17	6.37944e-15	5.61245e-15	ADCY1/BRSK1/CPLX2/DOC2A/NAPB/PIP5K1C/PPFIA3/PRKCB/RAB3A/RIMS3/SNAP25/STX1A/STX1B/STXBP1/SYN1/SYN2/SYP/SYT1/TACR2	19
Myeloid	IC.2	GO:0002429	immune response-activating cell surface receptor signaling pathway	31/287	312/18903	1.03288e-16	7.53087e-15	5.2212e-15	BTK/C3AR1/CARD11/CD300A/CLEC7A/FCER1G/FPR1/HCK/INPP5D/KLHL6/LAPTM5/LAT2/LCP2/LILRA2/LILRB4/LPXN/LYN/MNDA/NCKAP1L/NFAM1/NFATC2/PIK3CD/PLCG2/PRAM1/PRKCD/PTPN6/PTPRC/SYK/THEMIS2/TYROBP/VAV1	31
Myeloid	IC.2	GO:0002757	immune response-activating signal transduction	31/287	312/18903	1.03288e-16	7.53087e-15	5.2212e-15	BTK/C3AR1/CARD11/CD300A/CLEC7A/FCER1G/FPR1/HCK/INPP5D/KLHL6/LAPTM5/LAT2/LCP2/LILRA2/LILRB4/LPXN/LYN/MNDA/NCKAP1L/NFAM1/NFATC2/PIK3CD/PLCG2/PRAM1/PRKCD/PTPN6/PTPRC/SYK/THEMIS2/TYROBP/VAV1	31
Myeloid	IC.2	GO:0045576	mast cell activation	17/287	67/18903	1.2847e-16	9.16326e-15	6.35294e-15	BTK/CD300A/CD300LF/CD84/LAT2/LCP2/LGALS9/LYN/MILR1/PIK3CD/PIK3CG/PTPN6/RAC2/RHOH/STXBP2/SYK/VAMP8	17
Bcell	IC.7	GO:0006836	neurotransmitter transport	21/152	212/18903	3.42207e-17	1.35035e-14	1.188e-14	ADCY1/BRSK1/CPLX2/DOC2A/ICA1/NAPB/PIP5K1C/PPFIA3/PRKCB/RAB3A/RIMS3/SNAP25/STX1A/STX1B/STXBP1/SYN1/SYN2/SYNGR3/SYP/SYT1/TACR2	21
Myeloid	IC.2	GO:1903037	regulation of leukocyte cell-cell adhesion	33/287	377/18903	4.38391e-16	3.06035e-14	2.12176e-14	AIF1/ALOX5/CARD11/CD300A/CD4/CD86/CORO1A/DOCK8/EBI3/HAVCR2/IL12RB1/IL18/ITGB2/LAPTM5/LGALS9/LILRB1/LILRB4/LYN/NCKAP1L/NLRP3/PIK3R6/PTAFR/PTPN6/PTPRC/PYCARD/RASAL3/RHOH/SASH3/SPN/SYK/TNFAIP8L2/VAV1/VSIG4	33
Myeloid	IC.2	GO:0071216	cellular response to biotic stimulus	28/287	261/18903	4.67552e-16	3.19592e-14	2.21575e-14	BTK/CASP1/CCR5/CD14/CD180/CD68/CD86/CLEC7A/HAVCR2/HCK/IL18/IRF8/LILRA2/LILRB1/LY86/LYN/NLRP3/PLCG2/PTAFR/PYCARD/SCIMP/SPI1/SYK/TLR1/TLR2/TLR6/TNFRSF1B/TREM2	28
Malignant	IC.7	GO:1902850	microtubule cytoskeleton organization involved in mitosis	16/108	163/18903	1.1364e-15	3.74539e-14	3.05782e-14	AURKB/BIRC5/ESPL1/KIF11/KIF15/KIF23/KIFC1/MYBL2/NDC80/NEK2/NUSAP1/SPC25/TACC3/TPX2/TTK/WDR62	16
Myeloid	IC.2	GO:0042129	regulation of T cell proliferation	24/287	182/18903	5.79964e-16	3.88339e-14	2.69238e-14	AIF1/CARD11/CD86/CORO1A/EBI3/HAVCR2/IL12RB1/IL18/LGALS9/LILRB1/LILRB4/NCKAP1L/PTPN6/PTPRC/PYCARD/RAC2/RASAL3/RIPK3/SASH3/SPN/SYK/TNFRSF1B/TNFSF8/VSIG4	24
Bcell	IC.7	GO:0050806	positive regulation of synaptic transmission	19/152	170/18903	1.24063e-16	4.07961e-14	3.58912e-14	ADCY1/AKAP5/CALB2/CLSTN3/CRTC1/DLG4/LGI1/PLK2/PRKCZ/PTK2B/RGS14/RIMS3/SLC8A2/SNAP25/STX1A/STX1B/STXBP1/SYT1/TACR2	19
Myeloid	IC.2	GO:0022407	regulation of cell-cell adhesion	37/287	490/18903	7.68326e-16	5.04176e-14	3.49548e-14	AIF1/ALOX5/CARD11/CD300A/CD4/CD86/CORO1A/DOCK8/EBI3/FERMT3/HAVCR2/IL12RB1/IL18/ITGB2/LAPTM5/LGALS9/LILRB1/LILRB4/LYN/NCKAP1L/NLRP3/PIK3R6/PRKCD/PTAFR/PTPN6/PTPRC/PYCARD/RASAL3/RHOH/SASH3/SERPINF2/SPI1/SPN/SYK/TNFAIP8L2/VAV1/VSIG4	37
Myeloid	IC.2	GO:0002237	response to molecule of bacterial origin	32/287	360/18903	8.11293e-16	5.21932e-14	3.61859e-14	BTK/CARD9/CASP1/CCR5/CD14/CD180/CD68/CD86/CSF2RB/HAVCR2/HCK/IL10RA/IL18/IRF5/IRF8/LGALS9/LILRA2/LILRB1/LY86/LYN/NLRP3/PLCG2/PTAFR/PYCARD/SCIMP/SPI1/TLR1/TLR2/TLR6/TNFRSF11A/TNFRSF1B/TREM2	32
Myeloid	IC.2	GO:0002831	regulation of response to biotic stimulus	32/287	361/18903	8.78394e-16	5.54233e-14	3.84253e-14	APOBEC3G/ARRB2/CARD9/CD14/CD180/CLEC7A/CYBA/HAVCR2/HCK/IFNLR1/IL12RB1/LGALS9/LILRA2/LILRB1/LY86/LYN/MNDA/NCF1/NLRC4/PIK3R6/PLCG2/PTPN6/PYCARD/SCIMP/SPI1/SYK/TLR8/TREM2/TRIM38/TYROBP/VAV1/VSIG4	32
Myeloid	IC.2	GO:0070665	positive regulation of leukocyte proliferation	23/287	167/18903	9.09236e-16	5.62869e-14	3.9024e-14	AIF1/BTK/CARD11/CD86/CORO1A/CSF1R/CSF2RA/CSF2RB/EBI3/HAVCR2/IL12RB1/IL18/LGALS9/LYN/NCKAP1L/NFATC2/PTPRC/PYCARD/RAC2/RASAL3/SASH3/ST6GAL1/SYK	23
Myeloid	IC.2	GO:0019221	cytokine-mediated signaling pathway	37/287	496/18903	1.13277e-15	6.88264e-14	4.77178e-14	CASP1/CCR1/CCR5/CCRL2/CD300LF/CD4/CEBPA/CSF1R/CSF2RA/CSF2RB/CSF3R/EBI3/FCER1G/HCK/IFNLR1/IL10RA/IL12RB1/IL13RA1/IL17RA/IL18/IL6R/IRF5/LAPTM5/LILRA1/LILRA2/LILRB1/LILRB4/LYN/PTPN6/PTPRC/PYCARD/SP100/SPI1/SYK/TNFRSF11A/TNFRSF1B/TREM2	37
Myeloid	IC.2	GO:0002449	lymphocyte mediated immunity	32/287	367/18903	1.40711e-15	8.39406e-14	5.81965e-14	ARRB2/BTK/C1QA/C1QB/C1QC/C3/CARD9/CORO1A/CSF2RB/CTSC/FCER1G/FCGR1A/HAVCR2/IL12RB1/IL18/INPP5D/LGALS9/LILRB1/LILRB4/NCKAP1L/NLRP3/PIK3R6/PRKCD/PTPN6/PTPRC/RIPK3/SASH3/TLR8/TNFRSF1B/TREM2/VAV1/WAS	32
Myeloid	IC.2	GO:0060326	cell chemotaxis	30/287	319/18903	1.49084e-15	8.73471e-14	6.05583e-14	AIF1/ALOX5/ARRB2/BIN2/C3AR1/CCR1/CCR5/CCRL2/CORO1A/CSF1R/CSF3R/CXCL16/FCER1G/GPSM3/IL16/IL17RA/IL6R/ITGB2/LGALS9/LYN/NCKAP1L/P2RX4/PIK3CD/PIK3CG/PRKCD/RAC2/SPI1/SYK/TNFRSF11A/VAV1	30
Bcell	IC.7	GO:0048167	regulation of synaptic plasticity	20/152	207/18903	3.31278e-16	9.33729e-14	8.21469e-14	ADCY1/AKAP5/BRSK1/CALB2/CPLX2/CRTC1/DLG4/NCDN/PLK2/PPFIA3/PRKCZ/PTK2B/RAB3A/RGS14/RIMS3/SLC8A2/SNAP25/STXBP1/SYP/YWHAH	20
Myeloid	IC.2	GO:0050729	positive regulation of inflammatory response	22/287	154/18903	1.78236e-15	1.02433e-13	7.10176e-14	BTK/C3/CASP1/CEBPA/CTSC/FCGR1A/GPSM3/IL16/IL17RA/IL18/MGST2/NLRC4/NLRP3/PIK3CG/PLCG2/PYCARD/TLR2/TLR3/TLR7/TNFRSF11A/TREM2/VAMP8	22
Myeloid	IC.2	GO:1903039	positive regulation of leukocyte cell-cell adhesion	28/287	275/18903	1.81077e-15	1.02433e-13	7.10176e-14	AIF1/ALOX5/CARD11/CD4/CD86/CORO1A/DOCK8/EBI3/HAVCR2/IL12RB1/IL18/ITGB2/LGALS9/LILRB1/LILRB4/LYN/NCKAP1L/NLRP3/PIK3R6/PTAFR/PTPN6/PTPRC/PYCARD/RASAL3/RHOH/SASH3/SYK/VAV1	28
Bcell	IC.7	GO:0099003	vesicle-mediated transport in synapse	20/152	212/18903	5.28362e-16	1.27091e-13	1.11811e-13	ADCY1/BRSK1/CPLX2/DOC2A/HPCA/NAPB/PIP5K1C/PPFIA3/PRKCB/RAB3A/RIMS3/SNAP25/SNCB/STX1A/STX1B/STXBP1/SYN1/SYN2/SYP/SYT1	20
Bcell	IC.7	GO:0016079	synaptic vesicle exocytosis	16/152	111/18903	5.79736e-16	1.27091e-13	1.11811e-13	ADCY1/CPLX2/DOC2A/NAPB/PIP5K1C/PPFIA3/PRKCB/RAB3A/RIMS3/SNAP25/STX1A/STX1B/STXBP1/SYN1/SYP/SYT1	16
Bcell	IC.7	GO:0001505	regulation of neurotransmitter levels	20/152	219/18903	9.95175e-16	1.96348e-13	1.72741e-13	ADCY1/BRSK1/CPLX2/DOC2A/NAPB/PIP5K1C/PPFIA3/PRKCB/RAB3A/RIMS3/SNAP25/STX1A/STX1B/STXBP1/SYN1/SYN2/SYNGR3/SYP/SYT1/TACR2	20
Myeloid	IC.2	GO:0042116	macrophage activation	19/287	109/18903	3.60311e-15	2.0037e-13	1.38917e-13	AIF1/C1QA/CD84/CEBPA/CTSC/HAVCR2/ITGAM/ITGB2/PLCG2/PTPRC/SYK/TLR1/TLR2/TLR3/TLR6/TMEM106A/TREM2/TYROBP/VSIG4	19
Bcell	IC.7	GO:0099504	synaptic vesicle cycle	19/152	192/18903	1.22214e-15	2.19207e-13	1.92852e-13	ADCY1/BRSK1/CPLX2/DOC2A/NAPB/PIP5K1C/PPFIA3/PRKCB/RAB3A/RIMS3/SNAP25/SNCB/STX1A/STX1B/STXBP1/SYN1/SYN2/SYP/SYT1	19
Myeloid	IC.2	GO:0050866	negative regulation of cell activation	25/287	221/18903	5.40569e-15	2.95601e-13	2.04942e-13	BTK/CD300A/CD300LF/CD84/CD86/HAVCR2/INPP5D/LAPTM5/LGALS9/LILRB1/LILRB4/LYN/MILR1/MNDA/NCKAP1L/PRKCD/PTPN6/PTPRC/SAMSN1/SPI1/SPN/TNFAIP8L2/TREM2/TYROBP/VSIG4	25
Myeloid	IC.2	GO:0032612	interleukin-1 production	20/287	130/18903	8.17437e-15	4.32582e-13	2.99912e-13	ARRB2/CASP1/CD33/CLEC7A/GHRL/HAVCR2/IL16/LGALS9/LILRA2/LILRB4/MNDA/NLRC4/NLRP3/PYCARD/SERPINB1/TLR6/TLR8/TMEM106A/TREM2/TYROBP	20
Myeloid	IC.2	GO:0032652	regulation of interleukin-1 production	20/287	130/18903	8.17437e-15	4.32582e-13	2.99912e-13	ARRB2/CASP1/CD33/CLEC7A/GHRL/HAVCR2/IL16/LGALS9/LILRA2/LILRB4/MNDA/NLRC4/NLRP3/PYCARD/SERPINB1/TLR6/TLR8/TMEM106A/TREM2/TYROBP	20
Myeloid	IC.2	GO:0030098	lymphocyte differentiation	33/287	419/18903	9.4823e-15	4.93832e-13	3.42377e-13	BTK/CARD11/CD4/CD86/CMTM7/DOCK2/FCER1G/HHEX/IKZF1/IL12RB1/IL18/IL6R/INPP5D/IRF8/LGALS9/LILRB4/NCKAP1L/NFAM1/NLRP3/PIK3CD/PIK3R6/PLCG2/PTPN6/PTPRC/RHOH/RIPK3/RUNX2/SASH3/SPI1/SPN/SYK/TNFSF8/VAV1	33
Myeloid	IC.2	GO:0045730	respiratory burst	13/287	39/18903	9.91246e-15	5.08169e-13	3.52316e-13	CLEC7A/CYBA/CYBB/HCK/NCF1/NCF1B/NCF1C/NCF2/NCF4/PIK3CD/PIK3CG/RAC2/TREM2	13
Myeloid	IC.2	GO:0043300	regulation of leukocyte degranulation	14/287	49/18903	1.05722e-14	5.3365e-13	3.69983e-13	CD300A/CD84/ITGAM/ITGB2/LGALS9/LYN/NCKAP1L/PRAM1/PTAFR/RAC2/SPI1/STXBP2/SYK/VAMP8	14
Myeloid	IC.2	GO:0022409	positive regulation of cell-cell adhesion	29/287	322/18903	1.40646e-14	6.99181e-13	4.84747e-13	AIF1/ALOX5/CARD11/CD4/CD86/CORO1A/DOCK8/EBI3/HAVCR2/IL12RB1/IL18/ITGB2/LGALS9/LILRB1/LILRB4/LYN/NCKAP1L/NLRP3/PIK3R6/PTAFR/PTPN6/PTPRC/PYCARD/RASAL3/RHOH/SASH3/SERPINF2/SYK/VAV1	29
Malignant	IC.7	GO:0007052	mitotic spindle organization	14/108	133/18903	2.89167e-14	9.33596e-13	7.62208e-13	AURKB/BIRC5/KIF11/KIF15/KIF23/KIFC1/MYBL2/NDC80/NEK2/SPC25/TACC3/TPX2/TTK/WDR62	14
Myeloid	IC.2	GO:0071219	cellular response to molecule of bacterial origin	25/287	234/18903	2.05334e-14	1.00553e-12	6.97137e-13	CASP1/CCR5/CD14/CD180/CD68/CD86/HAVCR2/HCK/IL18/IRF8/LILRA2/LILRB1/LY86/LYN/NLRP3/PLCG2/PTAFR/PYCARD/SCIMP/SPI1/TLR1/TLR2/TLR6/TNFRSF1B/TREM2	25
Myeloid	IC.2	GO:0042119	neutrophil activation	13/287	41/18903	2.09282e-14	1.00979e-12	7.00091e-13	CD300A/FCER1G/IL18/ITGAM/ITGB2/LILRA2/PRAM1/PRKCD/PTAFR/SPI1/STXBP2/SYK/TYROBP	13
Bcell	IC.7	GO:0045055	regulated exocytosis	20/152	242/18903	6.85631e-15	1.12729e-12	9.9176e-13	ADCY1/CPLX2/DOC2A/NAPB/PIP5K1C/PPFIA3/PRKCB/RAB26/RAB3A/RIMS3/SNAP25/STX1A/STX1B/STXBP1/SYN1/SYN2/SYNGR3/SYP/SYT1/SYT3	20
Myeloid	IC.2	GO:0030595	leukocyte chemotaxis	25/287	240/18903	3.69051e-14	1.75486e-12	1.21666e-12	AIF1/ALOX5/C3AR1/CCR1/CCR5/CORO1A/CSF1R/CSF3R/CXCL16/FCER1G/GPSM3/IL16/IL17RA/IL6R/ITGB2/LGALS9/LYN/NCKAP1L/PIK3CD/PIK3CG/RAC2/SPI1/SYK/TNFRSF11A/VAV1	25
Myeloid	IC.2	GO:0002695	negative regulation of leukocyte activation	23/287	198/18903	3.88655e-14	1.80401e-12	1.25073e-12	BTK/CD300A/CD300LF/CD84/CD86/HAVCR2/INPP5D/LAPTM5/LGALS9/LILRB1/LILRB4/LYN/MILR1/MNDA/NCKAP1L/PTPN6/PTPRC/SAMSN1/SPI1/SPN/TNFAIP8L2/TYROBP/VSIG4	23
Myeloid	IC.2	GO:1903706	regulation of hemopoiesis	32/287	413/18903	3.90383e-14	1.80401e-12	1.25073e-12	BTK/C1QC/CARD11/CCR1/CD4/CD86/CEBPA/CSF3R/EVI2B/HCLS1/IL12RB1/IL18/INPP5D/LGALS9/LILRB1/LILRB4/LYN/NCKAP1L/NFAM1/NLRP3/PIK3R6/PTPN6/PTPRC/RHOH/SASH3/SCIN/SPI1/SYK/TAL1/TLR3/TREM2/TYROBP	32
Myeloid	IC.2	GO:0042554	superoxide anion generation	13/287	43/18903	4.22824e-14	1.92679e-12	1.33585e-12	CLEC7A/CYBA/CYBB/ITGAM/ITGB2/NCF1/NCF1B/NCF1C/NCF2/NCF4/PRKCD/SYK/TYROBP	13
Myeloid	IC.2	GO:0002283	neutrophil activation involved in immune response	10/287	19/18903	4.5585e-14	2.04883e-12	1.42046e-12	FCER1G/ITGAM/ITGB2/LILRA2/PRAM1/PTAFR/SPI1/STXBP2/SYK/TYROBP	10
Myeloid	IC.2	GO:0002279	mast cell activation involved in immune response	14/287	54/18903	4.74776e-14	2.10505e-12	1.45945e-12	BTK/CD300A/CD84/LAT2/LGALS9/LYN/MILR1/PIK3CD/PIK3CG/PTPN6/RAC2/STXBP2/SYK/VAMP8	14
Myeloid	IC.2	GO:0002683	negative regulation of immune system process	33/287	449/18903	6.79983e-14	2.9747e-12	2.06238e-12	ARRB2/BTK/C1QC/CD300A/CD300LF/CD68/CD84/CD86/CEBPA/HAVCR2/HCK/INPP5D/LAPTM5/LGALS9/LILRB1/LILRB4/LPXN/LYN/MILR1/MNDA/NCKAP1L/PTPN6/PTPRC/RHBDF2/SAMSN1/SPI1/SPN/SYK/TLR3/TNFAIP8L2/TREM2/TYROBP/VSIG4	33
Myeloid	IC.2	GO:0032611	interleukin-1 beta production	18/287	111/18903	7.22936e-14	3.08046e-12	2.1357e-12	ARRB2/CASP1/CD33/CLEC7A/GHRL/LGALS9/LILRA2/LILRB4/MNDA/NLRC4/NLRP3/PYCARD/SERPINB1/TLR6/TLR8/TMEM106A/TREM2/TYROBP	18
Myeloid	IC.2	GO:0032651	regulation of interleukin-1 beta production	18/287	111/18903	7.22936e-14	3.08046e-12	2.1357e-12	ARRB2/CASP1/CD33/CLEC7A/GHRL/LGALS9/LILRA2/LILRB4/MNDA/NLRC4/NLRP3/PYCARD/SERPINB1/TLR6/TLR8/TMEM106A/TREM2/TYROBP	18
Bcell	IC.7	GO:0006887	exocytosis	23/152	369/18903	2.49957e-14	3.79358e-12	3.33748e-12	ADCY1/CPLX2/DOC2A/NAPB/PAK1/PIP5K1C/PPFIA3/PRKCB/RAB26/RAB3A/RIMS3/SNAP25/STX1A/STX1B/STXBP1/STXBP6/SYN1/SYN2/SYNGR3/SYP/SYT1/SYT3/TRIM72	23
Myeloid	IC.2	GO:0050870	positive regulation of T cell activation	25/287	251/18903	1.03411e-13	4.34988e-12	3.0158e-12	AIF1/CARD11/CD4/CD86/CORO1A/DOCK8/EBI3/HAVCR2/IL12RB1/IL18/LGALS9/LILRB1/LILRB4/LYN/NCKAP1L/NLRP3/PIK3R6/PTPN6/PTPRC/PYCARD/RASAL3/RHOH/SASH3/SYK/VAV1	25
Myeloid	IC.2	GO:0032642	regulation of chemokine production	17/287	98/18903	1.14287e-13	4.74653e-12	3.2908e-12	AIF1/CARD9/CD84/CLEC7A/CSF1R/HAVCR2/IL17RA/IL18/IL6R/LGALS9/LILRB4/PYCARD/SYK/TLR2/TLR3/TLR7/TREM2	17
Myeloid	IC.2	GO:0032722	positive regulation of chemokine production	15/287	70/18903	1.2435e-13	5.09988e-12	3.53578e-12	AIF1/CARD9/CD84/CLEC7A/CSF1R/HAVCR2/IL17RA/IL18/IL6R/LGALS9/PYCARD/SYK/TLR2/TLR3/TLR7	15
Myeloid	IC.2	GO:0001906	cell killing	22/287	189/18903	1.35977e-13	5.44634e-12	3.77598e-12	ARRB2/C3/CLEC7A/CORO1A/CTSC/FCGR1A/HAVCR2/IL12RB1/IL18/ITGAM/LGALS9/LILRB1/NCKAP1L/PIK3R6/PTPN6/PTPRC/RIPK3/SPI1/STXBP2/SYK/TYROBP/VAV1	22
Myeloid	IC.2	GO:0032602	chemokine production	17/287	99/18903	1.36117e-13	5.44634e-12	3.77598e-12	AIF1/CARD9/CD84/CLEC7A/CSF1R/HAVCR2/IL17RA/IL18/IL6R/LGALS9/LILRB4/PYCARD/SYK/TLR2/TLR3/TLR7/TREM2	17
Myeloid	IC.2	GO:0036230	granulocyte activation	13/287	47/18903	1.54041e-13	6.08925e-12	4.22172e-12	CD300A/FCER1G/IL18/ITGAM/ITGB2/LILRA2/PRAM1/PRKCD/PTAFR/SPI1/STXBP2/SYK/TYROBP	13
Myeloid	IC.2	GO:0030099	myeloid cell differentiation	31/287	407/18903	1.58747e-13	6.2006e-12	4.29891e-12	C1QC/CCR1/CD4/CEBPA/CSF1R/CSF3R/EVI2B/GAB3/HCLS1/IKZF1/INPP5D/IRF8/KCNQ1/LILRB1/LILRB4/LRRK1/LTBR/LYN/NCKAP1L/OSCAR/PIK3CD/PTPN6/RASGRP4/SCIN/SPI1/TAL1/TLR2/TLR3/TNFRSF11A/TREM2/TYROBP	31
Malignant	IC.7	GO:1901989	positive regulation of cell cycle phase transition	13/108	122/18903	2.15649e-13	6.82312e-12	5.57055e-12	CDC25A/CDC6/CDC7/CDCA5/CDK1/CDT1/DTL/ESPL1/EZH2/FAM83D/FBXO5/RRM2/UBE2C	13
Myeloid	IC.2	GO:0001909	leukocyte mediated cytotoxicity	19/287	134/18903	1.79828e-13	6.94137e-12	4.81249e-12	ARRB2/CORO1A/CTSC/FCGR1A/HAVCR2/IL12RB1/IL18/ITGAM/LGALS9/LILRB1/NCKAP1L/PIK3R6/PTPN6/PTPRC/RIPK3/SPI1/STXBP2/TYROBP/VAV1	19
Malignant	IC.7	GO:0010639	negative regulation of organelle organization	19/108	366/18903	2.44388e-13	7.58083e-12	6.18915e-12	AURKB/BIRC5/BUB1/BUB1B/CDT1/CENPF/ESPL1/FBXO5/NDC80/PTTG1/SPC24/SPC25/TMSB15A/TOP2A/TPX2/TRIP13/TTK/ZWILCH/ZWINT	19
Endothelial	IC.2	GO:0001819	positive regulation of cytokine production	28/169	486/18903	3.64225e-15	9.17117e-12	7.06596e-12	BTK/CARD9/CD274/CD74/CD84/CLEC7A/CSF1R/CYBB/FCGR3A/GSDMD/IFIH1/IL1R1/IL4R/IL6R/IRF5/IRF8/MNDA/POU2F2/PTPRC/RIPK1/SCIMP/SLC11A1/SYK/TLR3/TLR5/TLR6/TMEM106A/TRIM56	28
Myeloid	IC.2	GO:0050764	regulation of phagocytosis	17/287	103/18903	2.68393e-13	1.02395e-11	7.0991e-12	BTK/C3/CD300A/CD300LF/CLEC7A/CYBA/DOCK2/FCER1G/FCGR1A/HCK/NCKAP1L/PLCG2/PTPRC/PYCARD/SYK/TLR2/TREM2	17
Myeloid	IC.2	GO:0002573	myeloid leukocyte differentiation	23/287	218/18903	3.07586e-13	1.15999e-11	8.04226e-12	C1QC/CCR1/CD4/CEBPA/CSF1R/EVI2B/GAB3/HCLS1/INPP5D/LILRB1/LILRB4/LRRK1/LTBR/LYN/OSCAR/PIK3CD/SPI1/TAL1/TLR2/TLR3/TNFRSF11A/TREM2/TYROBP	23
Malignant	IC.7	GO:0051225	spindle assembly	13/108	128/18903	4.04131e-13	1.22949e-11	1.00378e-11	AURKB/BIRC5/CCNB2/FBXO5/HAUS8/KIF11/KIF15/KIF23/KIFC1/MYBL2/NDC80/NEK2/TPX2	13
Myeloid	IC.2	GO:0032496	response to lipopolysaccharide	28/287	339/18903	3.53184e-13	1.311e-11	9.08927e-12	BTK/CASP1/CCR5/CD14/CD180/CD68/CD86/CSF2RB/HAVCR2/HCK/IL10RA/IL18/IRF8/LGALS9/LILRA2/LILRB1/LY86/LYN/NLRP3/PLCG2/PTAFR/PYCARD/SCIMP/SPI1/TLR2/TNFRSF11A/TNFRSF1B/TREM2	28
Myeloid	IC.2	GO:0002819	regulation of adaptive immune response	22/287	198/18903	3.55621e-13	1.311e-11	9.08927e-12	BTK/C3/CARD9/CD4/CLEC7A/FCGR1A/HAVCR2/IL12RB1/IL18/LILRB1/LILRB4/NCKAP1L/NLRP3/PTPN6/PTPRC/PYCARD/RIPK3/SAMSN1/SASH3/TNFRSF1B/TREM2/WAS	22
Myeloid	IC.2	GO:0002706	regulation of lymphocyte mediated immunity	21/287	179/18903	4.2511e-13	1.54976e-11	1.07446e-11	ARRB2/BTK/C3/FCGR1A/HAVCR2/IL12RB1/IL18/LGALS9/LILRB1/LILRB4/NCKAP1L/NLRP3/PIK3R6/PTPN6/PTPRC/RIPK3/SASH3/TNFRSF1B/TREM2/VAV1/WAS	21
Myeloid	IC.2	GO:1902105	regulation of leukocyte differentiation	27/287	317/18903	4.58207e-13	1.65206e-11	1.14539e-11	BTK/C1QC/CARD11/CCR1/CD4/CD86/EVI2B/HCLS1/IL12RB1/IL18/INPP5D/LGALS9/LILRB1/LILRB4/LYN/NCKAP1L/NFAM1/NLRP3/PIK3R6/PTPN6/PTPRC/RHOH/SASH3/SYK/TLR3/TREM2/TYROBP	27
Myeloid	IC.2	GO:0032615	interleukin-12 production	14/287	63/18903	4.84056e-13	1.70773e-11	1.18398e-11	ARRB2/CLEC7A/IL16/IRF5/IRF8/LAPTM5/LGALS9/LILRB1/PLCG2/SCIMP/SYK/TLR2/TLR3/TLR8	14
Myeloid	IC.2	GO:0032655	regulation of interleukin-12 production	14/287	63/18903	4.84056e-13	1.70773e-11	1.18398e-11	ARRB2/CLEC7A/IL16/IRF5/IRF8/LAPTM5/LGALS9/LILRB1/PLCG2/SCIMP/SYK/TLR2/TLR3/TLR8	14
Myeloid	IC.2	GO:0051251	positive regulation of lymphocyte activation	30/287	400/18903	5.97581e-13	2.08581e-11	1.44611e-11	AIF1/BTK/CARD11/CD4/CD86/CLEC7A/CORO1A/DOCK8/EBI3/HAVCR2/IL12RB1/IL18/INPP5D/LGALS9/LILRB1/LILRB4/LYN/NCKAP1L/NFATC2/NLRP3/PIK3R6/PTPN6/PTPRC/PYCARD/RASAL3/RHOH/SASH3/SYK/TYROBP/VAV1	30
Myeloid	IC.2	GO:0043303	mast cell degranulation	13/287	52/18903	6.49792e-13	2.24418e-11	1.5559e-11	BTK/CD300A/CD84/LAT2/LGALS9/LYN/MILR1/PIK3CD/PIK3CG/RAC2/STXBP2/SYK/VAMP8	13
Myeloid	IC.2	GO:0002448	mast cell mediated immunity	13/287	55/18903	1.42581e-12	4.87301e-11	3.37849e-11	BTK/CD300A/CD84/LAT2/LGALS9/LYN/MILR1/PIK3CD/PIK3CG/RAC2/STXBP2/SYK/VAMP8	13
Myeloid	IC.2	GO:0046631	alpha-beta T cell activation	20/287	174/18903	2.29617e-12	7.76675e-11	5.38473e-11	CARD11/CD300A/CD86/DOCK2/EBI3/IL12RB1/IL18/IL6R/LGALS9/LILRB1/LILRB4/NCKAP1L/NLRP3/PTPRC/RASAL3/SASH3/SPN/SYK/TNFSF8/WDFY4	20
Myeloid	IC.2	GO:0045088	regulation of innate immune response	23/287	240/18903	2.33485e-12	7.81697e-11	5.41955e-11	ARRB2/CARD9/CLEC7A/HAVCR2/HCK/LGALS9/LILRA2/LILRB1/LYN/MNDA/NCF1/NLRC4/PIK3R6/PLCG2/PTPN6/PYCARD/SPI1/SYK/TLR8/TREM2/TYROBP/VAV1/VSIG4	23
Myeloid	IC.2	GO:0045055	regulated exocytosis	23/287	242/18903	2.77594e-12	9.10786e-11	6.31453e-11	BTK/CD300A/CD84/CORO1A/HCK/ITGAM/ITGB2/LAT2/LGALS9/LYN/MILR1/NCKAP1L/PIK3CD/PIK3CG/PLEK/PRAM1/PTAFR/RAC2/SCIN/SPI1/STXBP2/SYK/VAMP8	23
Myeloid	IC.2	GO:0097529	myeloid leukocyte migration	23/287	242/18903	2.77594e-12	9.10786e-11	6.31453e-11	AIF1/B4GALT1/C3AR1/CCR1/CD300A/CSF1R/CSF3R/FCER1G/IL17RA/IL6R/ITGB2/LYN/NCKAP1L/P2RX4/PIK3CD/PIK3CG/RAC2/RHOH/SPI1/SYK/TNFRSF11A/TREM2/VAV1	23
Myeloid	IC.2	GO:0032609	interferon-gamma production	17/287	119/18903	3.06263e-12	9.85145e-11	6.83007e-11	CD14/CLEC7A/EBI3/HAVCR2/IL12RB1/IL18/IRF8/LAPTM5/LGALS9/LILRB1/LILRB4/PYCARD/RIPK3/SASH3/TLR3/TLR7/TLR8	17
Myeloid	IC.2	GO:0032649	regulation of interferon-gamma production	17/287	119/18903	3.06263e-12	9.85145e-11	6.83007e-11	CD14/CLEC7A/EBI3/HAVCR2/IL12RB1/IL18/IRF8/LAPTM5/LGALS9/LILRB1/LILRB4/PYCARD/RIPK3/SASH3/TLR3/TLR7/TLR8	17
Myeloid	IC.2	GO:0071222	cellular response to lipopolysaccharide	22/287	222/18903	3.64335e-12	1.16057e-10	8.04628e-11	CASP1/CCR5/CD14/CD180/CD68/CD86/HAVCR2/HCK/IL18/IRF8/LILRA2/LILRB1/LY86/LYN/NLRP3/PLCG2/PTAFR/PYCARD/SCIMP/SPI1/TLR2/TNFRSF1B	22
Myeloid	IC.2	GO:0002705	positive regulation of leukocyte mediated immunity	18/287	140/18903	4.35908e-12	1.3752e-10	9.53438e-11	BTK/C3/CLEC7A/FCGR1A/IL12RB1/IL18/ITGAM/ITGB2/NLRP3/PLCG2/PTAFR/PTPRC/SASH3/SCIMP/SPI1/TREM2/TYROBP/VAV1	18
Myeloid	IC.2	GO:0042113	B cell activation	27/287	350/18903	4.75036e-12	1.48437e-10	1.02913e-10	BTK/CARD11/CD180/CD300A/CD86/CMTM7/HHEX/INPP5D/IRF8/LAPTM5/LAT2/LYN/MNDA/NCKAP1L/NFAM1/NFATC2/PIK3CD/PLCG2/PRKCD/PTPN6/PTPRC/SAMSN1/SASH3/SPI1/SYK/THEMIS2/TYROBP	27
Myeloid	IC.2	GO:0032732	positive regulation of interleukin-1 production	14/287	74/18903	5.08522e-12	1.57402e-10	1.09128e-10	CASP1/CLEC7A/HAVCR2/IL16/LGALS9/LILRA2/MNDA/NLRC4/NLRP3/PYCARD/TLR6/TLR8/TMEM106A/TYROBP	14
Myeloid	IC.2	GO:0002822	regulation of adaptive immune response based on somatic recombination of immune receptors built from immunoglobulin superfamily domains	20/287	182/18903	5.33001e-12	1.63437e-10	1.13312e-10	BTK/C3/CARD9/CD4/CLEC7A/FCGR1A/HAVCR2/IL12RB1/IL18/LILRB1/LILRB4/NCKAP1L/NLRP3/PTPN6/PTPRC/RIPK3/SASH3/TNFRSF1B/TREM2/WAS	20
Myeloid	IC.2	GO:1902107	positive regulation of leukocyte differentiation	20/287	184/18903	6.53369e-12	1.9667e-10	1.36352e-10	BTK/CCR1/CD4/CD86/EVI2B/HCLS1/IL12RB1/IL18/INPP5D/LGALS9/LILRB4/NCKAP1L/NLRP3/PIK3R6/PTPRC/RHOH/SASH3/SYK/TREM2/TYROBP	20
Myeloid	IC.2	GO:1903708	positive regulation of hemopoiesis	20/287	184/18903	6.53369e-12	1.9667e-10	1.36352e-10	BTK/CCR1/CD4/CD86/EVI2B/HCLS1/IL12RB1/IL18/INPP5D/LGALS9/LILRB4/NCKAP1L/NLRP3/PIK3R6/PTPRC/RHOH/SASH3/SYK/TREM2/TYROBP	20
Malignant	IC.7	GO:0051321	meiotic cell cycle	16/108	285/18903	6.87074e-12	2.05085e-10	1.67436e-10	BUB1/BUB1B/CCNB2/CDC25A/ESPL1/FBXO5/NCAPH/NDC80/NEK2/PRR19/PTTG1/RAD51AP1/RAD54L/TOP2A/TRIP13/TTK	16
Myeloid	IC.2	GO:0032729	positive regulation of interferon-gamma production	14/287	77/18903	8.99362e-12	2.68255e-10	1.85983e-10	CD14/CLEC7A/EBI3/HAVCR2/IL12RB1/IL18/IRF8/LGALS9/LILRB1/PYCARD/SASH3/TLR3/TLR7/TLR8	14
Myeloid	IC.2	GO:0002833	positive regulation of response to biotic stimulus	20/287	188/18903	9.74114e-12	2.87934e-10	1.99626e-10	CARD9/CD14/CD180/CLEC7A/CYBA/HAVCR2/HCK/LILRA2/LY86/LYN/MNDA/NLRC4/PLCG2/PYCARD/SCIMP/SPI1/SYK/TLR8/TYROBP/VAV1	20
Malignant	IC.7	GO:1901992	positive regulation of mitotic cell cycle phase transition	11/108	100/18903	1.16699e-11	3.41884e-10	2.79122e-10	CDC25A/CDC6/CDC7/CDCA5/CDK1/CDT1/DTL/ESPL1/FBXO5/RRM2/UBE2C	11
Myeloid	IC.2	GO:0032946	positive regulation of mononuclear cell proliferation	18/287	149/18903	1.27203e-11	3.72638e-10	2.58352e-10	AIF1/BTK/CARD11/CD86/CORO1A/EBI3/HAVCR2/IL12RB1/IL18/LGALS9/NCKAP1L/NFATC2/PTPRC/PYCARD/RASAL3/SASH3/ST6GAL1/SYK	18
Malignant	IC.7	GO:1903046	meiotic cell cycle process	14/108	212/18903	1.78952e-11	5.14731e-10	4.20238e-10	BUB1/BUB1B/CCNB2/CDC25A/ESPL1/FBXO5/NCAPH/NDC80/PTTG1/RAD51AP1/RAD54L/TOP2A/TRIP13/TTK	14
Myeloid	IC.2	GO:0032735	positive regulation of interleukin-12 production	11/287	42/18903	2.30135e-11	6.68206e-10	4.63271e-10	CLEC7A/IL16/IRF5/IRF8/LAPTM5/LGALS9/PLCG2/SCIMP/SYK/TLR2/TLR3	11
Endothelial	IC.2	GO:0002443	leukocyte mediated immunity	25/169	463/18903	5.36533e-13	6.75495e-10	5.20437e-10	BTK/C1RL/CARD9/CD74/CD84/CLEC7A/CORO1A/CSF2RB/FCGR1A/FCGR3A/FES/HFE/IL1R1/IL4R/INPP5D/ITGAM/JAK3/MILR1/MR1/MYO1G/PTPRC/RAC2/SCIMP/SYK/TLR3	25
Myeloid	IC.2	GO:0030217	T cell differentiation	24/287	296/18903	2.72345e-11	7.81168e-10	5.41588e-10	CARD11/CD4/CD86/DOCK2/FCER1G/IL12RB1/IL18/IL6R/LGALS9/LILRB4/NCKAP1L/NLRP3/PIK3CD/PIK3R6/PTPRC/RHOH/RIPK3/RUNX2/SASH3/SPI1/SPN/SYK/TNFSF8/VAV1	24
Myeloid	IC.2	GO:0043410	positive regulation of MAPK cascade	31/287	496/18903	2.73802e-11	7.81168e-10	5.41588e-10	ADRB2/ARRB2/CARD9/CCR1/CD4/CSF1R/FGD2/FGF20/GHRL/HAVCR2/LAPTM5/LGALS9/LTBR/MAP4K1/NCF1/PIK3CG/PIK3R5/PIK3R6/PLCG2/PTPRC/PYCARD/SCIMP/SERPINF2/SPI1/SYK/TGFBR1/TLR3/TLR6/TMEM106A/TNFRSF11A/TREM2	31
Myeloid	IC.2	GO:0002532	production of molecular mediator involved in inflammatory response	15/287	100/18903	2.90477e-11	8.216e-10	5.6962e-10	ALOX5/BTK/CARD9/CLEC7A/GPSM3/IL17RA/LILRB4/LYN/NCF1/PLD4/PYCARD/SYK/TLR6/TREM2/VAMP8	15
Myeloid	IC.2	GO:0002718	regulation of cytokine production involved in immune response	16/287	118/18903	3.0497e-11	8.55219e-10	5.92928e-10	BTK/CARD9/CLEC7A/IL18/LAPTM5/LILRB1/LILRB4/NLRP3/PLCG2/PYCARD/SASH3/SCIMP/SYK/TLR3/TLR7/TNFRSF1B	16
Myeloid	IC.2	GO:0031341	regulation of cell killing	15/287	102/18903	3.8924e-11	1.08229e-09	7.50355e-10	ARRB2/CLEC7A/HAVCR2/IL12RB1/ITGAM/LGALS9/LILRB1/NCKAP1L/PIK3R6/PTPRC/RIPK3/SPI1/SYK/TYROBP/VAV1	15
Myeloid	IC.2	GO:0002367	cytokine production involved in immune response	16/287	120/18903	3.95646e-11	1.09085e-09	7.56295e-10	BTK/CARD9/CLEC7A/IL18/LAPTM5/LILRB1/LILRB4/NLRP3/PLCG2/PYCARD/SASH3/SCIMP/SYK/TLR3/TLR7/TNFRSF1B	16
Bcell	IC.7	GO:0046928	regulation of neurotransmitter secretion	12/152	91/18903	8.61346e-12	1.21388e-09	1.06794e-09	ADCY1/CPLX2/PRKCB/RAB3A/RIMS3/STX1A/STX1B/STXBP1/SYN1/SYP/SYT1/TACR2	12
Myeloid	IC.2	GO:0032677	regulation of interleukin-8 production	15/287	103/18903	4.49441e-11	1.21945e-09	8.45451e-10	CD14/CD33/CLEC7A/LGALS9/LILRA2/PTPRC/PYCARD/SYK/TLR1/TLR2/TLR3/TLR5/TLR6/TLR7/TLR8	15
Myeloid	IC.2	GO:0050851	antigen receptor-mediated signaling pathway	22/287	252/18903	4.49721e-11	1.21945e-09	8.45451e-10	BTK/CARD11/CD300A/INPP5D/KLHL6/LAPTM5/LAT2/LCP2/LILRB4/LPXN/LYN/MNDA/NCKAP1L/NFAM1/NFATC2/PIK3CD/PLCG2/PRAM1/PTPN6/PTPRC/SYK/THEMIS2	22
Myeloid	IC.2	GO:0050672	negative regulation of lymphocyte proliferation	14/287	87/18903	5.05633e-11	1.35982e-09	9.42772e-10	BTK/CD300A/CD86/HAVCR2/INPP5D/LGALS9/LILRB1/LILRB4/LYN/MNDA/PTPN6/SPN/TYROBP/VSIG4	14
Myeloid	IC.2	GO:0032637	interleukin-8 production	15/287	104/18903	5.18104e-11	1.37572e-09	9.53798e-10	CD14/CD33/CLEC7A/LGALS9/LILRA2/PTPRC/PYCARD/SYK/TLR1/TLR2/TLR3/TLR5/TLR6/TLR7/TLR8	15
Myeloid	IC.2	GO:0071674	mononuclear cell migration	20/287	206/18903	5.21926e-11	1.37572e-09	9.53798e-10	AIF1/ALOX5/C3AR1/CCR1/CCR5/CORO1A/CSF1R/CXCL16/DOCK8/IL6R/ITGAL/LGALS9/LYN/PIK3CD/PIK3CG/PYCARD/RIPK3/SPI1/SPN/TNFRSF11A	20
Myeloid	IC.2	GO:0033003	regulation of mast cell activation	11/287	45/18903	5.24125e-11	1.37572e-09	9.53798e-10	CD300A/CD300LF/CD84/LGALS9/LYN/MILR1/PTPN6/RAC2/STXBP2/SYK/VAMP8	11
Myeloid	IC.2	GO:0002285	lymphocyte activation involved in immune response	20/287	207/18903	5.69945e-11	1.48412e-09	1.02895e-09	APBB1IP/CD180/CD86/CORO1A/FCER1G/HAVCR2/IL12RB1/IL18/IL6R/IRF8/ITGAL/LCP1/LGALS9/LILRB1/NCKAP1L/NLRP3/PLCG2/PTPRC/SPI1/SPN	20
Malignant	IC.5	GO:0022613	ribonucleoprotein complex biogenesis	19/92	489/18903	1.96794e-12	1.50449e-09	1.40967e-09	AATF/BOP1/EIF3D/EIF3E/EIF3F/EIF3H/EIF3L/EIF3M/EIF4B/NOB1/NPM1/NSA2/RPL10/RPL23A/RPL6/RPL7/RSL1D1/RSL24D1/YBEY	19
Myeloid	IC.2	GO:0002685	regulation of leukocyte migration	21/287	231/18903	5.89853e-11	1.52052e-09	1.05418e-09	AIF1/C3AR1/CCR1/CD300A/CORO1A/CSF1R/DOCK8/GPSM3/IL6R/LGALS9/LYN/NCKAP1L/P2RX4/PTAFR/PYCARD/RAC2/RHOH/RIPK3/SPI1/SPN/TREM2	21
Myeloid	IC.2	GO:0032945	negative regulation of mononuclear cell proliferation	14/287	88/18903	5.93191e-11	1.52052e-09	1.05418e-09	BTK/CD300A/CD86/HAVCR2/INPP5D/LGALS9/LILRB1/LILRB4/LYN/MNDA/PTPN6/SPN/TYROBP/VSIG4	14
Endothelial	IC.2	GO:0002366	leukocyte activation involved in immune response	20/169	293/18903	1.94146e-12	1.5691e-09	1.20892e-09	APBB1IP/BTK/CD74/CD84/CORO1A/FCGR3A/FES/FGL2/GPR183/IL4R/IL6R/IRF8/ITGAM/JAK3/MILR1/PTPRC/RAC2/SBNO2/SLC11A1/SYK	20
Endothelial	IC.2	GO:0002263	cell activation involved in immune response	20/169	297/18903	2.49262e-12	1.5691e-09	1.20892e-09	APBB1IP/BTK/CD74/CD84/CORO1A/FCGR3A/FES/FGL2/GPR183/IL4R/IL6R/IRF8/ITGAM/JAK3/MILR1/PTPRC/RAC2/SBNO2/SLC11A1/SYK	20
Endothelial	IC.3	GO:0048754	branching morphogenesis of an epithelial tube	15/145	157/18903	1.17959e-12	1.60031e-09	1.23123e-09	ACVR1/COL4A1/EDN1/EPHA2/FOXC2/FOXF1/KDR/LEF1/NOTCH4/RASIP1/SPRY1/TBX3/TGFBR2/TIE1/VEGFA	15
Endothelial	IC.3	GO:0061138	morphogenesis of a branching epithelium	16/145	188/18903	1.2165e-12	1.60031e-09	1.23123e-09	ACVR1/COL4A1/EDN1/EPHA2/FOXC2/FOXF1/KDR/LEF1/NOTCH4/RASIP1/SPRY1/TBX3/TGFBR2/TGM2/TIE1/VEGFA	16
Myeloid	IC.2	GO:0046635	positive regulation of alpha-beta T cell activation	13/287	73/18903	6.64242e-11	1.67644e-09	1.16229e-09	CARD11/CD86/EBI3/IL12RB1/IL18/LGALS9/LILRB4/NCKAP1L/NLRP3/PTPRC/RASAL3/SASH3/SYK	13
Myeloid	IC.2	GO:0150076	neuroinflammatory response	13/287	73/18903	6.64242e-11	1.67644e-09	1.16229e-09	AIF1/C1QA/CTSC/IL18/ITGAM/ITGB2/PLCG2/PTPRC/TLR2/TLR3/TNFRSF1B/TREM2/TYROBP	13
Myeloid	IC.2	GO:0042102	positive regulation of T cell proliferation	15/287	106/18903	6.85221e-11	1.71619e-09	1.18984e-09	AIF1/CARD11/CD86/CORO1A/EBI3/HAVCR2/IL12RB1/IL18/LGALS9/NCKAP1L/PTPRC/PYCARD/RASAL3/SASH3/SYK	15
Myeloid	IC.2	GO:0045785	positive regulation of cell adhesion	30/287	484/18903	7.15973e-11	1.77963e-09	1.23383e-09	AIF1/ALOX5/APBB1IP/CARD11/CD4/CD86/CORO1A/DOCK8/EBI3/HAVCR2/IL12RB1/IL18/ITGB2/LGALS9/LILRB1/LILRB4/LYN/NCKAP1L/NLRP3/PIK3R6/PTAFR/PTPN6/PTPRC/PYCARD/RASAL3/RHOH/SASH3/SERPINF2/SYK/VAV1	30
Myeloid	IC.2	GO:0051250	negative regulation of lymphocyte activation	18/287	166/18903	7.90755e-11	1.93206e-09	1.33951e-09	BTK/CD300A/CD86/HAVCR2/INPP5D/LAPTM5/LGALS9/LILRB1/LILRB4/LYN/MNDA/NCKAP1L/PTPN6/SAMSN1/SPN/TNFAIP8L2/TYROBP/VSIG4	18
Myeloid	IC.2	GO:0006801	superoxide metabolic process	13/287	74/18903	7.94964e-11	1.93206e-09	1.33951e-09	CLEC7A/CYBA/CYBB/ITGAM/ITGB2/NCF1/NCF1B/NCF1C/NCF2/NCF4/PRKCD/SYK/TYROBP	13
Myeloid	IC.2	GO:0050766	positive regulation of phagocytosis	13/287	74/18903	7.94964e-11	1.93206e-09	1.33951e-09	BTK/C3/CD300LF/CLEC7A/CYBA/DOCK2/FCER1G/FCGR1A/NCKAP1L/PLCG2/PTPRC/PYCARD/TREM2	13
Myeloid	IC.2	GO:0050671	positive regulation of lymphocyte proliferation	17/287	146/18903	8.64208e-11	2.0849e-09	1.44548e-09	AIF1/BTK/CARD11/CD86/CORO1A/EBI3/HAVCR2/IL12RB1/IL18/LGALS9/NCKAP1L/NFATC2/PTPRC/PYCARD/RASAL3/SASH3/SYK	17
Endothelial	IC.2	GO:0002274	myeloid leukocyte activation	18/169	237/18903	4.43218e-12	2.23205e-09	1.71969e-09	BATF3/BTK/CD74/CD84/FCGR3A/FES/IL4R/ITGAM/MILR1/PLSCR1/PTPRC/RAC2/SBNO2/SLC11A1/SYK/TLR3/TLR6/TMEM106A	18
Myeloid	IC.2	GO:0050777	negative regulation of immune response	19/287	190/18903	9.61373e-11	2.30238e-09	1.59626e-09	ARRB2/CD300A/CD84/HAVCR2/HCK/INPP5D/LGALS9/LILRB1/LILRB4/LYN/NCKAP1L/PTPN6/PTPRC/RHBDF2/SAMSN1/SPI1/SYK/TREM2/VSIG4	19
Malignant	IC.7	GO:0140013	meiotic nuclear division	13/108	194/18903	8.21841e-11	2.3217e-09	1.89549e-09	BUB1/BUB1B/CCNB2/ESPL1/FBXO5/NCAPH/NDC80/PTTG1/RAD51AP1/RAD54L/TOP2A/TRIP13/TTK	13
Malignant	IC.7	GO:0006260	DNA replication	15/108	286/18903	8.57596e-11	2.3802e-09	1.94325e-09	CDC45/CDC6/CDC7/CDK1/CDT1/CHAF1A/CHAF1B/DTL/FAM111B/FBXO5/GINS1/GINS2/MCM10/ORC6/RRM2	15
Myeloid	IC.2	GO:0002687	positive regulation of leukocyte migration	17/287	148/18903	1.07441e-10	2.55445e-09	1.77101e-09	AIF1/C3AR1/CCR1/CORO1A/CSF1R/DOCK8/GPSM3/IL6R/LGALS9/NCKAP1L/P2RX4/PTAFR/PYCARD/RAC2/SPI1/SPN/TREM2	17
Endothelial	IC.3	GO:0003158	endothelium development	14/145	139/18903	3.33592e-12	2.60623e-09	2.00516e-09	ACVR1/APOLD1/CD34/CDH5/COL18A1/FOXC2/FSTL1/GJA5/KDR/MARVELD2/NOTCH4/ROBO4/TIE1/VEGFA	14
Endothelial	IC.3	GO:0001763	morphogenesis of a branching structure	16/145	203/18903	3.96235e-12	2.60623e-09	2.00516e-09	ACVR1/COL4A1/EDN1/EPHA2/FOXC2/FOXF1/KDR/LEF1/NOTCH4/RASIP1/SPRY1/TBX3/TGFBR2/TGM2/TIE1/VEGFA	16
Endothelial	IC.3	GO:0001569	branching involved in blood vessel morphogenesis	9/145	36/18903	5.6489e-12	2.97245e-09	2.28691e-09	ACVR1/COL4A1/EDN1/FOXC2/KDR/LEF1/NOTCH4/TGFBR2/VEGFA	9
Myeloid	IC.2	GO:0043312	neutrophil degranulation	7/287	12/18903	1.28326e-10	3.02906e-09	2.10006e-09	ITGAM/ITGB2/PRAM1/PTAFR/SPI1/STXBP2/SYK	7
Myeloid	IC.2	GO:0034121	regulation of toll-like receptor signaling pathway	13/287	77/18903	1.34017e-10	3.14079e-09	2.17753e-09	ARRB2/CD14/CD300A/CD300LF/CYBA/LILRA2/LYN/TLR1/TLR2/TLR3/TLR5/TLR6/TREM2	13
Myeloid	IC.2	GO:0031663	lipopolysaccharide-mediated signaling pathway	12/287	63/18903	1.59724e-10	3.61416e-09	2.50572e-09	CD14/CD180/HCK/IL18/LILRA2/LY86/LYN/PLCG2/PTAFR/SCIMP/SPI1/TLR2	12
Myeloid	IC.2	GO:0032623	interleukin-2 production	12/287	63/18903	1.59724e-10	3.61416e-09	2.50572e-09	CARD11/CARD9/CD4/CD86/CLEC7A/HAVCR2/LAPTM5/LILRB4/PLCG2/PTPRC/SASH3/VSIG4	12
Myeloid	IC.2	GO:0032663	regulation of interleukin-2 production	12/287	63/18903	1.59724e-10	3.61416e-09	2.50572e-09	CARD11/CARD9/CD4/CD86/CLEC7A/HAVCR2/LAPTM5/LILRB4/PLCG2/PTPRC/SASH3/VSIG4	12
Myeloid	IC.2	GO:0032731	positive regulation of interleukin-1 beta production	12/287	63/18903	1.59724e-10	3.61416e-09	2.50572e-09	CASP1/CLEC7A/LGALS9/LILRA2/MNDA/NLRC4/NLRP3/PYCARD/TLR6/TLR8/TMEM106A/TYROBP	12
Myeloid	IC.2	GO:0032757	positive regulation of interleukin-8 production	12/287	63/18903	1.59724e-10	3.61416e-09	2.50572e-09	CD14/CLEC7A/LGALS9/LILRA2/PYCARD/SYK/TLR1/TLR2/TLR3/TLR5/TLR7/TLR8	12
Bcell	IC.7	GO:0023061	signal release	22/152	470/18903	2.82417e-11	3.71472e-09	3.26811e-09	ADCY1/BRSK1/CPLX2/DOC2A/ICA1/NAPB/NNAT/PIP5K1C/PPFIA3/PRKCB/RAB3A/RIMS3/SNAP25/STX1A/STX1B/STXBP1/SYN1/SYN2/SYP/SYT1/SYT3/TACR2	22
Myeloid	IC.2	GO:0002720	positive regulation of cytokine production involved in immune response	13/287	79/18903	1.87355e-10	4.21036e-09	2.91906e-09	CARD9/CLEC7A/IL18/LAPTM5/LILRB1/NLRP3/PLCG2/PYCARD/SASH3/SCIMP/SYK/TLR3/TLR7	13
Myeloid	IC.2	GO:0002702	positive regulation of production of molecular mediator of immune response	16/287	133/18903	1.91235e-10	4.26831e-09	2.95925e-09	BTK/CARD9/CD86/CLEC7A/IL18/LAPTM5/LILRB1/NLRP3/PLCG2/PTPRC/PYCARD/SASH3/SCIMP/SYK/TLR3/TLR7	16
Myeloid	IC.2	GO:0070664	negative regulation of leukocyte proliferation	14/287	96/18903	1.97997e-10	4.38937e-09	3.04318e-09	BTK/CD300A/CD86/HAVCR2/INPP5D/LGALS9/LILRB1/LILRB4/LYN/MNDA/PTPN6/SPN/TYROBP/VSIG4	14
Myeloid	IC.2	GO:0046634	regulation of alpha-beta T cell activation	15/287	115/18903	2.24164e-10	4.93612e-09	3.42224e-09	CARD11/CD300A/CD86/EBI3/IL12RB1/IL18/LGALS9/LILRB1/LILRB4/NCKAP1L/NLRP3/PTPRC/RASAL3/SASH3/SYK	15
Myeloid	IC.2	GO:0032613	interleukin-10 production	12/287	65/18903	2.34668e-10	5.09898e-09	3.53515e-09	BTK/CLEC7A/LGALS9/LILRB1/LILRB4/PLCG2/PYCARD/SASH3/SYK/TLR2/TREM2/TYROBP	12
Myeloid	IC.2	GO:0032653	regulation of interleukin-10 production	12/287	65/18903	2.34668e-10	5.09898e-09	3.53515e-09	BTK/CLEC7A/LGALS9/LILRB1/LILRB4/PLCG2/PYCARD/SASH3/SYK/TLR2/TREM2/TYROBP	12
Malignant	IC.7	GO:0045931	positive regulation of mitotic cell cycle	11/108	129/18903	1.91132e-10	5.2133e-09	4.25625e-09	CDC25A/CDC6/CDC7/CDCA5/CDK1/CDT1/DTL/ESPL1/FBXO5/RRM2/UBE2C	11
Myeloid	IC.2	GO:0002888	positive regulation of myeloid leukocyte mediated immunity	8/287	20/18903	2.75528e-10	5.94742e-09	4.12338e-09	BTK/C3/FCGR1A/ITGAM/ITGB2/PTAFR/SPI1/TYROBP	8
Bcell	IC.7	GO:0051588	regulation of neurotransmitter transport	12/152	105/18903	4.83968e-11	5.96793e-09	5.25042e-09	ADCY1/CPLX2/PRKCB/RAB3A/RIMS3/STX1A/STX1B/STXBP1/SYN1/SYP/SYT1/TACR2	12
Endothelial	IC.2	GO:0009615	response to virus	22/169	409/18903	1.611e-11	6.76082e-09	5.20889e-09	APOBEC3C/BATF3/CARD9/DDX60/DTX3L/FGL2/GBP1/GBP3/IFIH1/IRF5/MICB/MLKL/NFKB1/NLRC5/OASL/PARP9/PLSCR1/POU2F2/PTPRC/STAT2/TLR3/TRIM56	22
Myeloid	IC.2	GO:0032418	lysosome localization	13/287	84/18903	4.15171e-10	8.84529e-09	6.1325e-09	BTK/CD300A/CD84/LAT2/LGALS9/LYN/MILR1/PIK3CD/PIK3CG/RAC2/STXBP2/SYK/VAMP8	13
Myeloid	IC.2	GO:1990849	vacuolar localization	13/287	84/18903	4.15171e-10	8.84529e-09	6.1325e-09	BTK/CD300A/CD84/LAT2/LGALS9/LYN/MILR1/PIK3CD/PIK3CG/RAC2/STXBP2/SYK/VAMP8	13
Endothelial	IC.2	GO:0002697	regulation of immune effector process	21/169	379/18903	2.77756e-11	9.84595e-09	7.58584e-09	BTK/CARD9/CD74/CD84/CLEC7A/DDX60/FCGR1A/FES/FGL2/HFE/IL1R1/IL4R/ITGAM/JAK3/MR1/NCF1/PTPRC/RAC2/SCIMP/SYK/TLR3	21
Endothelial	IC.2	GO:0051607	defense response to virus	19/169	304/18903	3.32528e-11	9.84595e-09	7.58584e-09	APOBEC3C/CARD9/DDX60/DTX3L/FGL2/GBP1/GBP3/IFIH1/IRF5/MICB/MLKL/NLRC5/OASL/PARP9/PLSCR1/PTPRC/STAT2/TLR3/TRIM56	19
Endothelial	IC.2	GO:0140546	defense response to symbiont	19/169	305/18903	3.5192e-11	9.84595e-09	7.58584e-09	APOBEC3C/CARD9/DDX60/DTX3L/FGL2/GBP1/GBP3/IFIH1/IRF5/MICB/MLKL/NLRC5/OASL/PARP9/PLSCR1/PTPRC/STAT2/TLR3/TRIM56	19
Malignant	IC.7	GO:0090307	mitotic spindle assembly	9/108	74/18903	3.75118e-10	1.00583e-08	8.21177e-09	AURKB/BIRC5/KIF11/KIF15/KIF23/KIFC1/MYBL2/NEK2/TPX2	9
Stromal	IC.8	GO:0002460	adaptive immune response based on somatic recombination of immune receptors built from immunoglobulin superfamily domains	21/155	375/18903	4.22086e-12	1.12359e-08	9.27701e-09	ANXA1/BTN3A2/C1R/C1S/CCR2/CD40/CFI/CLU/CSF2RB/FCGR3A/GAPT/ICAM1/IL18BP/MR1/RAB27A/RFTN1/SERPING1/STAT3/TLR8/TNFAIP3/TNFRSF1B	21
Myeloid	IC.2	GO:0002700	regulation of production of molecular mediator of immune response	18/287	187/18903	5.66709e-10	1.19959e-08	8.31686e-09	BTK/CARD9/CD86/CLEC7A/IL18/LAPTM5/LILRB1/LILRB4/NLRP3/PLCG2/PTPRC/PYCARD/SASH3/SCIMP/SYK/TLR3/TLR7/TNFRSF1B	18
Endothelial	IC.2	GO:0032635	interleukin-6 production	15/169	176/18903	5.71792e-11	1.30888e-08	1.00843e-08	BTK/CARD9/CD74/CD84/CLEC7A/GAS6/IFIH1/IL6R/INPP5D/POU2F2/SCIMP/SYK/TLR3/TLR6/TMEM106A	15
Endothelial	IC.2	GO:0032675	regulation of interleukin-6 production	15/169	176/18903	5.71792e-11	1.30888e-08	1.00843e-08	BTK/CARD9/CD74/CD84/CLEC7A/GAS6/IFIH1/IL6R/INPP5D/POU2F2/SCIMP/SYK/TLR3/TLR6/TMEM106A	15
Myeloid	IC.2	GO:0001910	regulation of leukocyte mediated cytotoxicity	13/287	87/18903	6.5184e-10	1.37095e-08	9.5049e-09	ARRB2/HAVCR2/IL12RB1/ITGAM/LGALS9/LILRB1/NCKAP1L/PIK3R6/PTPRC/RIPK3/SPI1/TYROBP/VAV1	13
Malignant	IC.7	GO:0034501	protein localization to kinetochore	6/108	18/18903	5.30694e-10	1.37632e-08	1.12366e-08	AURKB/CDK1/CDT1/NDC80/TTK/ZWILCH	6
Malignant	IC.7	GO:1903083	protein localization to condensed chromosome	6/108	18/18903	5.30694e-10	1.37632e-08	1.12366e-08	AURKB/CDK1/CDT1/NDC80/TTK/ZWILCH	6
Malignant	IC.7	GO:0007143	female meiotic nuclear division	7/108	33/18903	6.16967e-10	1.55057e-08	1.26592e-08	CCNB2/FBXO5/NCAPH/NDC80/TOP2A/TRIP13/TTK	7
Malignant	IC.7	GO:0140694	non-membrane-bounded organelle assembly	16/108	386/18903	6.17484e-10	1.55057e-08	1.26592e-08	AURKB/BIRC5/CCNB2/CENPF/FBXO5/HAUS8/KIF11/KIF15/KIF23/KIFC1/MYBL2/NDC80/NEK2/PLK4/TPX2/WDR62	16
Endothelial	IC.2	GO:0032755	positive regulation of interleukin-6 production	12/169	99/18903	8.29944e-11	1.65345e-08	1.27391e-08	BTK/CARD9/CD74/CLEC7A/IFIH1/IL6R/POU2F2/SCIMP/SYK/TLR3/TLR6/TMEM106A	12
Endothelial	IC.2	GO:0002831	regulation of response to biotic stimulus	20/169	361/18903	8.53649e-11	1.65345e-08	1.27391e-08	CARD9/CASP6/CD274/CLEC7A/DDX60/DTX3L/FGL2/MICB/MNDA/MR1/NCF1/NLRC5/OASL/PARP14/PARP9/PLSCR1/SCIMP/STAT2/SYK/TRIM56	20
Endothelial	IC.3	GO:0030198	extracellular matrix organization	18/145	318/18903	4.37035e-11	1.67715e-08	1.29035e-08	ADAMTS1/COL14A1/COL18A1/COL4A1/COL4A2/COL8A1/CRISPLD2/FBLN1/FMOD/FOXC1/FOXC2/FOXF1/LAMB1/LOXL2/LUM/MATN3/SMOC2/TIE1	18
Endothelial	IC.3	GO:0043062	extracellular structure organization	18/145	319/18903	4.60192e-11	1.67715e-08	1.29035e-08	ADAMTS1/COL14A1/COL18A1/COL4A1/COL4A2/COL8A1/CRISPLD2/FBLN1/FMOD/FOXC1/FOXC2/FOXF1/LAMB1/LOXL2/LUM/MATN3/SMOC2/TIE1	18
Endothelial	IC.3	GO:0045229	external encapsulating structure organization	18/145	321/18903	5.09966e-11	1.67715e-08	1.29035e-08	ADAMTS1/COL14A1/COL18A1/COL4A1/COL4A2/COL8A1/CRISPLD2/FBLN1/FMOD/FOXC1/FOXC2/FOXF1/LAMB1/LOXL2/LUM/MATN3/SMOC2/TIE1	18
Myeloid	IC.2	GO:0050730	regulation of peptidyl-tyrosine phosphorylation	21/287	266/18903	8.04979e-10	1.68225e-08	1.16632e-08	ARRB2/CD300A/CD4/CSF1R/FCGR1A/GHRL/HCLS1/IL18/IL6R/ITGB2/LILRB4/LRRK1/LYN/NCF1/PLCG2/PRKCD/PTPN6/PTPRC/SAMSN1/SYK/TREM2	21
Endothelial	IC.2	GO:0002683	negative regulation of immune system process	22/169	449/18903	9.76158e-11	1.75569e-08	1.35268e-08	BTK/BTN2A2/CD274/CD74/CD84/FGL2/GBP1/HFE/IL4R/INPP5D/JAK3/LILRB3/MILR1/MNDA/NLRC5/PARP14/PTPRC/RASSF5/RHBDF2/STAT2/SYK/TLR3	22
Myeloid	IC.2	GO:0062207	regulation of pattern recognition receptor signaling pathway	14/287	107/18903	8.66867e-10	1.80012e-08	1.24803e-08	ARRB2/CD14/CD300A/CD300LF/CYBA/LILRA2/LYN/SLC15A3/TLR1/TLR2/TLR3/TLR5/TLR6/TREM2	14
Endothelial	IC.3	GO:0001945	lymph vessel development	8/145	31/18903	6.70562e-11	1.96028e-08	1.50818e-08	CLEC14A/EPHA2/FLT4/FOXC1/FOXC2/KDR/TIE1/VEGFA	8
Endothelial	IC.3	GO:0090130	tissue migration	19/145	374/18903	7.79377e-11	2.05054e-08	1.57762e-08	CDH5/CLEC14A/DCN/EDN1/EPHA2/FLT4/FOXC2/FOXF1/FSTL1/FUT1/HYAL1/KDR/LOXL2/MYH9/NOS3/PDGFB/SMOC2/TGFBR2/VEGFA	19
Myeloid	IC.2	GO:1902563	regulation of neutrophil activation	7/287	15/18903	1.00266e-09	2.06901e-08	1.43445e-08	CD300A/ITGAM/ITGB2/PRAM1/PTAFR/SPI1/SYK	7
Bcell	IC.7	GO:0017157	regulation of exocytosis	15/152	213/18903	1.88011e-10	2.18203e-08	1.91969e-08	ADCY1/CPLX2/DOC2A/PRKCB/RAB26/RAB3A/RIMS3/STX1A/STX1B/STXBP1/STXBP6/SYN1/SYP/SYT1/SYT3	15
Endothelial	IC.3	GO:0060562	epithelial tube morphogenesis	18/145	335/18903	1.02565e-10	2.45317e-08	1.88739e-08	ACVR1/COL4A1/EDN1/EPHA2/FOXC2/FOXF1/FZD6/KDR/LEF1/NOTCH4/PODXL/RASIP1/SPRY1/TBX3/TGFBR2/TIE1/VEGFA/ZIC3	18
Endothelial	IC.2	GO:0032760	positive regulation of tumor necrosis factor production	12/169	105/18903	1.67315e-10	2.63743e-08	2.03202e-08	BTK/CARD9/CD84/CLEC7A/CYBB/FCGR3A/IFIH1/PTPRC/RIPK1/SYK/TLR3/TMEM106A	12
Endothelial	IC.2	GO:0002460	adaptive immune response based on somatic recombination of immune receptors built from immunoglobulin superfamily domains	20/169	375/18903	1.67589e-10	2.63743e-08	2.03202e-08	BTK/C1RL/CARD9/CD274/CD74/CLEC7A/CSF2RB/FCGR1A/FCGR3A/HFE/IL18BP/IL1R1/IL4R/IL6R/INPP5D/JAK3/MR1/MYO1G/PTPRC/SLC11A1	20
Myeloid	IC.2	GO:0050853	B cell receptor signaling pathway	15/287	130/18903	1.28979e-09	2.64488e-08	1.83371e-08	BTK/CD300A/KLHL6/LAT2/LPXN/LYN/MNDA/NCKAP1L/NFAM1/NFATC2/PIK3CD/PLCG2/PTPN6/PTPRC/SYK	15
Endothelial	IC.2	GO:0032103	positive regulation of response to external stimulus	22/169	464/18903	1.82611e-10	2.70479e-08	2.08391e-08	BTK/CARD9/CASP6/CD74/CLEC7A/CNTF/CSF1R/DDX60/FCGR1A/GAS6/IL6R/MNDA/NLRC5/OASL/PARP9/PLSCR1/RAC2/RIPK1/SCIMP/SYK/TLR3/TRIM56	22
Malignant	IC.7	GO:0034502	protein localization to chromosome	10/108	115/18903	1.09703e-09	2.71172e-08	2.2139e-08	AURKB/BUB1B/CDCA5/CDK1/CDT1/EZH2/NDC80/TTK/VRK1/ZWILCH	10
Endothelial	IC.2	GO:0002699	positive regulation of immune effector process	17/169	261/18903	2.01521e-10	2.81905e-08	2.17194e-08	BTK/CARD9/CD74/CD84/CLEC7A/DDX60/FCGR1A/FES/IL1R1/IL4R/ITGAM/MR1/PTPRC/RAC2/SCIMP/SYK/TLR3	17
Myeloid	IC.2	GO:0033006	regulation of mast cell activation involved in immune response	9/287	34/18903	1.42279e-09	2.89949e-08	2.01024e-08	CD300A/CD84/LGALS9/LYN/PTPN6/RAC2/STXBP2/SYK/VAMP8	9
Tcell	IC.6	GO:0008380	RNA splicing	23/164	469/18903	1.85178e-11	2.95915e-08	2.92972e-08	AKAP17A/CCNL1/CLK2/CLK3/CLK4/DDX39B/DDX47/KAT2A/LUC7L/LUC7L3/METTL3/PAXBP1/PPWD1/PRPF39/RBM39/RBM5/RBM6/RNPC3/SNRPA1/SRPK3/THOC1/TIA1/TRA2A	23
Myeloid	IC.2	GO:0002755	MyD88-dependent toll-like receptor signaling pathway	8/287	24/18903	1.52599e-09	3.09059e-08	2.14273e-08	BTK/CD300A/CD300LF/TLR1/TLR2/TLR5/TLR6/TLR8	8
Endothelial	IC.2	GO:0042116	macrophage activation	12/169	109/18903	2.60496e-10	3.27964e-08	2.52681e-08	CD74/CD84/FCGR3A/IL4R/ITGAM/PTPRC/SBNO2/SLC11A1/SYK/TLR3/TLR6/TMEM106A	12
Endothelial	IC.2	GO:1903557	positive regulation of tumor necrosis factor superfamily cytokine production	12/169	109/18903	2.60496e-10	3.27964e-08	2.52681e-08	BTK/CARD9/CD84/CLEC7A/CYBB/FCGR3A/IFIH1/PTPRC/RIPK1/SYK/TLR3/TMEM106A	12
Myeloid	IC.2	GO:0051092	positive regulation of NF-kappaB transcription factor activity	16/287	154/18903	1.71379e-09	3.44967e-08	2.39168e-08	BTK/CARD11/CARD9/CLEC7A/IL18/LGALS9/NLRC4/NLRP3/PLCG2/PYCARD/RIPK3/TLR2/TLR3/TLR6/TNFRSF11A/TRIM38	16
Myeloid	IC.2	GO:0001774	microglial cell activation	10/287	47/18903	1.7559e-09	3.51286e-08	2.43549e-08	AIF1/C1QA/CTSC/ITGAM/ITGB2/PTPRC/TLR2/TLR3/TREM2/TYROBP	10
Endothelial	IC.3	GO:0001667	ameboidal-type cell migration	21/145	492/18903	1.83245e-10	3.75005e-08	2.88517e-08	ACVR1/CDH5/CLEC14A/DCN/EDN1/EDN3/EPHA2/FLT4/FN1/FOXC2/FSTL1/FUT1/HYAL1/KDR/LOXL2/MYH9/NOS3/PDGFB/SMOC2/TGFBR2/VEGFA	21
Endothelial	IC.3	GO:0042060	wound healing	20/145	442/18903	1.8613e-10	3.75005e-08	2.88517e-08	CD34/DSP/EDN1/FBLN1/FN1/FOXC2/FZD6/KDR/MYH9/NOS3/NOTCH4/OCLN/PDGFB/PDGFRB/PEAR1/SMOC2/TGFBR2/THBD/VEGFA/VWF	20
Endothelial	IC.3	GO:0045765	regulation of angiogenesis	18/145	349/18903	1.99546e-10	3.75005e-08	2.88517e-08	ADAMTS1/CD34/CDH5/COL4A2/DCN/EPHA2/FLT1/FOXC1/FOXC2/FUT1/HSPG2/HYAL1/KDR/NOS3/SMOC2/TGFBR2/TIE1/VEGFA	18
Endothelial	IC.2	GO:0070663	regulation of leukocyte proliferation	17/169	269/18903	3.21793e-10	3.81895e-08	2.94232e-08	BTK/BTN2A2/CD274/CD74/CORO1A/CSF1R/CSF2RB/FCGR3A/GPR183/INPP5D/JAK3/MNDA/PTPRC/RAC2/RASAL3/RASSF5/SYK	17
Endothelial	IC.2	GO:0070661	leukocyte proliferation	19/169	348/18903	3.33665e-10	3.81895e-08	2.94232e-08	BTK/BTN2A2/CD274/CD74/CORO1A/CSF1R/CSF2RB/DOCK8/FCGR3A/GPR183/INPP5D/JAK3/MNDA/PTPRC/RAC2/RASAL3/RASSF5/SLC11A1/SYK	19
Malignant	IC.7	GO:0044839	cell cycle G2/M phase transition	11/108	157/18903	1.57406e-09	3.83101e-08	3.12772e-08	AURKB/CCNB2/CDC25A/CDC6/CDC7/CDK1/CENPF/DTL/FBXO5/FOXM1/NDC80	11
Malignant	IC.5	GO:0001732	formation of cytoplasmic translation initiation complex	1992-06-01	16/18903	8.67314e-11	4.2803e-08	4.01052e-08	EIF3D/EIF3E/EIF3F/EIF3H/EIF3L/EIF3M	6
Malignant	IC.5	GO:0042273	ribosomal large subunit biogenesis	1992-09-01	76/18903	1.11976e-10	4.2803e-08	4.01052e-08	BOP1/NPM1/NSA2/RPL10/RPL23A/RPL6/RPL7/RSL1D1/RSL24D1	9
Endothelial	IC.3	GO:1901342	regulation of vasculature development	18/145	355/18903	2.62906e-10	4.61138e-08	3.54785e-08	ADAMTS1/CD34/CDH5/COL4A2/DCN/EPHA2/FLT1/FOXC1/FOXC2/FUT1/HSPG2/HYAL1/KDR/NOS3/SMOC2/TGFBR2/TIE1/VEGFA	18
Myeloid	IC.2	GO:0006887	exocytosis	24/287	369/18903	2.43636e-09	4.84466e-08	3.35883e-08	BTK/CCR1/CD300A/CD84/CORO1A/HCK/ITGAM/ITGB2/LAT2/LGALS9/LYN/MILR1/NCKAP1L/PIK3CD/PIK3CG/PLEK/PRAM1/PTAFR/RAC2/SCIN/SPI1/STXBP2/SYK/VAMP8	24
Endothelial	IC.3	GO:0060485	mesenchyme development	17/145	313/18903	2.97636e-10	4.89424e-08	3.76548e-08	ACVR1/EDN1/EDN3/FN1/FOXC1/FOXC2/FOXF1/FRZB/LEF1/LOXL2/NOS3/NOTCH4/PDGFRB/SPRY1/TBX3/TGFBR2/ZIC3	17
Myeloid	IC.2	GO:0034134	toll-like receptor 2 signaling pathway	7/287	17/18903	2.95229e-09	5.83523e-08	4.0456e-08	CYBA/LYN/PIK3AP1/TLR1/TLR2/TLR6/TREM2	7
Endothelial	IC.2	GO:0002703	regulation of leukocyte mediated immunity	16/169	241/18903	5.33498e-10	5.84064e-08	4.49994e-08	BTK/CD84/CLEC7A/FCGR1A/FES/HFE/IL1R1/IL4R/ITGAM/JAK3/MR1/PTPRC/RAC2/SCIMP/SYK/TLR3	16
Endothelial	IC.3	GO:0036303	lymph vessel morphogenesis	7/145	24/18903	4.19162e-10	6.28292e-08	4.83389e-08	CLEC14A/EPHA2/FLT4/FOXC1/FOXC2/TIE1/VEGFA	7
Endothelial	IC.3	GO:0010631	epithelial cell migration	18/145	366/18903	4.29846e-10	6.28292e-08	4.83389e-08	CDH5/CLEC14A/DCN/EDN1/EPHA2/FLT4/FOXC2/FSTL1/FUT1/HYAL1/KDR/LOXL2/MYH9/NOS3/PDGFB/SMOC2/TGFBR2/VEGFA	18
Myeloid	IC.2	GO:0002286	T cell activation involved in immune response	14/287	118/18903	3.20349e-09	6.2938e-08	4.36353e-08	APBB1IP/CD86/FCER1G/HAVCR2/IL12RB1/IL18/IL6R/ITGAL/LCP1/LGALS9/LILRB1/NCKAP1L/NLRP3/SPN	14
Endothelial	IC.3	GO:0031589	cell-substrate adhesion	18/145	369/18903	4.90047e-10	6.44656e-08	4.95979e-08	CD34/COL8A1/FBLN1/FN1/FOXF1/FUT1/FZD4/ITGA1/ITGA10/KDR/LAMB1/LAMC3/PDGFB/RHOD/THSD1/VEGFA/VWA2/VWF	18
Endothelial	IC.3	GO:0090132	epithelium migration	18/145	369/18903	4.90047e-10	6.44656e-08	4.95979e-08	CDH5/CLEC14A/DCN/EDN1/EPHA2/FLT4/FOXC2/FSTL1/FUT1/HYAL1/KDR/LOXL2/MYH9/NOS3/PDGFB/SMOC2/TGFBR2/VEGFA	18
Endothelial	IC.3	GO:0043542	endothelial cell migration	16/145	281/18903	5.15397e-10	6.45719e-08	4.96797e-08	CDH5/CLEC14A/DCN/EDN1/EPHA2/FLT4/FOXC2/FSTL1/FUT1/KDR/LOXL2/MYH9/NOS3/PDGFB/SMOC2/VEGFA	16
Myeloid	IC.2	GO:0002269	leukocyte activation involved in inflammatory response	10/287	50/18903	3.34627e-09	6.5352e-08	4.53089e-08	AIF1/C1QA/CTSC/ITGAM/ITGB2/PTPRC/TLR2/TLR3/TREM2/TYROBP	10
Myeloid	IC.2	GO:0007249	I-kappaB kinase/NF-kappaB signaling	21/287	288/18903	3.374e-09	6.55036e-08	4.5414e-08	BTK/CARD11/CARD9/CASP1/CD4/CLEC7A/LGALS9/LILRB4/LTBR/PLCG2/PYCARD/RHOH/RIPK3/TLR2/TLR3/TLR6/TLR7/TLR8/TMEM106A/TREM2/TRIM38	21
Endothelial	IC.2	GO:0019221	cytokine-mediated signaling pathway	22/169	496/18903	6.4207e-10	6.73638e-08	5.19007e-08	CD74/CNTF/CSF1R/CSF2RB/CSF3R/GAS6/IL1R1/IL4R/IL6R/IRF5/JAK3/LILRB3/NLRC5/OASL/PARP14/PARP9/PTPRC/RIPK1/SH2B3/STAT2/SYK/TRIM56	22
Myeloid	IC.2	GO:0072593	reactive oxygen species metabolic process	19/287	235/18903	3.5527e-09	6.85671e-08	4.7538e-08	ALOX5/CLEC7A/CYBA/CYBB/ITGAM/ITGB2/NCF1/NCF1B/NCF1C/NCF2/NCF4/PLCG2/PRKCD/RAC2/RIPK3/SYK/TLR6/TYROBP/VAV1	19
Endothelial	IC.3	GO:0001570	vasculogenesis	10/145	81/18903	6.08788e-10	7.28055e-08	5.60144e-08	CD34/EPHA2/FOXF1/FZD4/KDR/PDGFRB/RASIP1/TGFBR2/TIE1/VEGFA	10
Myeloid	IC.2	GO:0009615	response to virus	25/287	409/18903	3.96244e-09	7.60279e-08	5.27106e-08	APOBEC3C/APOBEC3G/CARD9/CASP1/IFNLR1/IL12RB1/IL17RA/IRF5/ITGAX/LGALS9/LILRB1/NLRP3/POU2F2/PTPRC/PYCARD/RIPK3/RNASE6/TLR2/TLR3/TLR7/TLR8/TRIM38/UNC93B1/VAMP8/WDFY4	25
Bcell	IC.7	GO:0048499	synaptic vesicle membrane organization	7/152	25/18903	8.05441e-10	8.82852e-08	7.76709e-08	RAB3A/SNAP25/STX1A/STX1B/STXBP1/SYP/SYT1	7
Myeloid	IC.2	GO:0051091	positive regulation of DNA-binding transcription factor activity	20/287	266/18903	4.77797e-09	9.11425e-08	6.31897e-08	BTK/CARD11/CARD9/CLEC7A/CYTL1/HCLS1/IL18/LGALS9/LPAR5/NFAM1/NLRC4/NLRP3/PLCG2/PYCARD/RIPK3/TLR2/TLR3/TLR6/TNFRSF11A/TRIM38	20
Myeloid	IC.2	GO:0030888	regulation of B cell proliferation	11/287	67/18903	4.93563e-09	9.36057e-08	6.48974e-08	BTK/CARD11/CD300A/INPP5D/LYN/MNDA/NCKAP1L/NFATC2/PTPRC/SASH3/TYROBP	11
Myeloid	IC.2	GO:0098883	synapse pruning	6/287	11/18903	5.03972e-09	9.50306e-08	6.58853e-08	C1QA/C1QB/C1QC/C3/ITGAM/TREM2	6
Malignant	IC.7	GO:0008608	attachment of spindle microtubules to kinetochore	7/108	43/18903	4.44084e-09	1.04857e-07	8.56074e-08	AURKB/BIRC5/CDT1/NDC80/NEK2/SPC24/SPC25	7
Malignant	IC.7	GO:0071459	protein localization to chromosome, centromeric region	7/108	43/18903	4.44084e-09	1.04857e-07	8.56074e-08	AURKB/BUB1B/CDK1/CDT1/NDC80/TTK/ZWILCH	7
Myeloid	IC.2	GO:0002704	negative regulation of leukocyte mediated immunity	11/287	68/18903	5.80949e-09	1.0892e-07	7.55146e-08	ARRB2/CD300A/CD84/HAVCR2/LGALS9/LILRB1/LILRB4/NCKAP1L/PTPN6/PTPRC/SPI1	11
Myeloid	IC.2	GO:0045089	positive regulation of innate immune response	15/287	145/18903	5.92262e-09	1.1041e-07	7.65477e-08	CARD9/CLEC7A/HAVCR2/HCK/LILRA2/LYN/MNDA/NLRC4/PLCG2/PYCARD/SPI1/SYK/TLR8/TYROBP/VAV1	15
Myeloid	IC.2	GO:0042100	B cell proliferation	13/287	104/18903	6.19138e-09	1.14768e-07	7.95693e-08	BTK/CARD11/CD180/CD300A/INPP5D/LYN/MNDA/NCKAP1L/NFATC2/PRKCD/PTPRC/SASH3/TYROBP	13
Endothelial	IC.3	GO:0002064	epithelial cell development	14/145	213/18903	1.03135e-09	1.17978e-07	9.07684e-08	CDH5/COL18A1/EPAS1/EPHA2/FOSL2/FOXC2/FRZB/KDR/MARVELD2/NOTCH4/PDGFB/PODXL/ROBO4/VEGFA	14
Myeloid	IC.2	GO:0032479	regulation of type I interferon production	13/287	105/18903	6.97131e-09	1.27487e-07	8.83872e-08	CD14/HAVCR2/IRF5/IRF8/LILRB1/PLCG2/PYCARD/SYK/TLR2/TLR3/TLR7/TLR8/TRIM38	13
Myeloid	IC.2	GO:0032606	type I interferon production	13/287	105/18903	6.97131e-09	1.27487e-07	8.83872e-08	CD14/HAVCR2/IRF5/IRF8/LILRB1/PLCG2/PYCARD/SYK/TLR2/TLR3/TLR7/TLR8/TRIM38	13
Myeloid	IC.2	GO:0031348	negative regulation of defense response	20/287	272/18903	6.99408e-09	1.27487e-07	8.83872e-08	ALOX5/AOAH/ARRB2/GHRL/HAVCR2/HCK/LGALS9/LILRB1/LYN/NLRP3/PRKCD/PTPRC/RHBDF2/SIGLEC10/SYK/TNFAIP8L2/TNFRSF1B/TREM2/TRIM38/VSIG4	20
Myeloid	IC.2	GO:0061900	glial cell activation	10/287	54/18903	7.38938e-09	1.33398e-07	9.24855e-08	AIF1/C1QA/CTSC/ITGAM/ITGB2/PTPRC/TLR2/TLR3/TREM2/TYROBP	10
Myeloid	IC.2	GO:0051090	regulation of DNA-binding transcription factor activity	26/287	454/18903	7.3997e-09	1.33398e-07	9.24855e-08	ARRB2/BTK/CARD11/CARD9/CLEC7A/CYTL1/HAVCR2/HCK/HCLS1/IL18/LGALS9/LPAR5/NFAM1/NLRC4/NLRP3/PLCG2/PYCARD/RIPK3/SP100/SPI1/SYK/TLR2/TLR3/TLR6/TNFRSF11A/TRIM38	26
Myeloid	IC.2	GO:0032930	positive regulation of superoxide anion generation	7/287	19/18903	7.4524e-09	1.33614e-07	9.26352e-08	CLEC7A/CYBA/ITGAM/ITGB2/PRKCD/SYK/TYROBP	7
Endothelial	IC.2	GO:0050866	negative regulation of cell activation	15/169	221/18903	1.39806e-09	1.40812e-07	1.08489e-07	BTK/BTN2A2/CD274/CD74/CD84/FGL2/HFE/IL4R/INPP5D/JAK3/MILR1/MNDA/PTPRC/RASSF5/SH2B3	15
Endothelial	IC.2	GO:0002833	positive regulation of response to biotic stimulus	14/169	188/18903	1.51866e-09	1.41317e-07	1.08878e-07	CARD9/CASP6/CD274/CLEC7A/DDX60/MNDA/MR1/NLRC5/OASL/PARP9/PLSCR1/SCIMP/SYK/TRIM56	14
Endothelial	IC.2	GO:1903131	mononuclear cell differentiation	21/169	473/18903	1.59619e-09	1.41317e-07	1.08878e-07	BATF3/BTK/BTN2A2/CD74/CSF1R/FES/FGL2/GAS6/GPR183/IKZF1/IL4R/IL6R/INPP5D/IRF8/JAK3/LYL1/MR1/PTPRC/SYK/TRPM2/ZFP36L2	21
Endothelial	IC.2	GO:0071706	tumor necrosis factor superfamily cytokine production	14/169	189/18903	1.62756e-09	1.41317e-07	1.08878e-07	BTK/CARD9/CD274/CD84/CLEC7A/CYBB/FCGR3A/GAS6/IFIH1/PTPRC/RIPK1/SYK/TLR3/TMEM106A	14
Endothelial	IC.2	GO:1903555	regulation of tumor necrosis factor superfamily cytokine production	14/169	189/18903	1.62756e-09	1.41317e-07	1.08878e-07	BTK/CARD9/CD274/CD84/CLEC7A/CYBB/FCGR3A/GAS6/IFIH1/PTPRC/RIPK1/SYK/TLR3/TMEM106A	14
Malignant	IC.7	GO:0061982	meiosis I cell cycle process	10/108	137/18903	6.08138e-09	1.41482e-07	1.15509e-07	CCNB2/CDC25A/ESPL1/FBXO5/NDC80/PTTG1/RAD51AP1/RAD54L/TOP2A/TRIP13	10
Myeloid	IC.2	GO:0006911	phagocytosis, engulfment	14/287	127/18903	8.4175e-09	1.50097e-07	1.04063e-07	AIF1/ARHGAP25/BIN2/C3/CD300A/FCGR1A/ITGAM/ITGB2/MSR1/NCKAP1L/PLCG2/RAC2/RHOH/TREM2	14
Endothelial	IC.3	GO:0003007	heart morphogenesis	15/145	258/18903	1.38689e-09	1.52038e-07	1.16973e-07	ACVR1/ADAMTS1/CCM2L/DSP/EDN1/FOXC1/FOXC2/FOXF1/GJA5/NOS3/SPRY1/TBX3/TGFBR2/VEGFA/ZIC3	15
Myeloid	IC.2	GO:0038093	Fc receptor signaling pathway	10/287	55/18903	8.91145e-09	1.58046e-07	1.09574e-07	BTK/FCER1G/FCGR1A/HCK/LYN/PLCG2/PRKCD/PTPRC/SYK/VAV1	10
Malignant	IC.7	GO:0051310	metaphase plate congression	8/108	71/18903	6.89336e-09	1.58048e-07	1.29034e-07	AURKB/BIRC5/CDCA5/CDT1/CENPF/FAM83D/KIFC1/NDC80	8
Endothelial	IC.2	GO:0043299	leukocyte degranulation	10/169	79/18903	2.11487e-09	1.77508e-07	1.36762e-07	BTK/CD84/CORO1A/FCGR3A/FES/IL4R/ITGAM/MILR1/RAC2/SYK	10
Endothelial	IC.2	GO:0046651	lymphocyte proliferation	17/169	305/18903	2.19679e-09	1.78436e-07	1.37477e-07	BTK/BTN2A2/CD274/CD74/CORO1A/DOCK8/FCGR3A/GPR183/INPP5D/JAK3/MNDA/PTPRC/RAC2/RASAL3/RASSF5/SLC11A1/SYK	17
Myeloid	IC.2	GO:0045621	positive regulation of lymphocyte differentiation	14/287	130/18903	1.14079e-08	2.01233e-07	1.39516e-07	BTK/CD86/IL12RB1/IL18/INPP5D/LGALS9/LILRB4/NCKAP1L/NLRP3/PIK3R6/PTPRC/RHOH/SASH3/SYK	14
Endothelial	IC.2	GO:0002695	negative regulation of leukocyte activation	14/169	198/18903	2.98017e-09	2.30036e-07	1.77232e-07	BTK/BTN2A2/CD274/CD74/CD84/FGL2/HFE/IL4R/INPP5D/JAK3/MILR1/MNDA/PTPRC/RASSF5	14
Endothelial	IC.2	GO:0032943	mononuclear cell proliferation	17/169	312/18903	3.09365e-09	2.30036e-07	1.77232e-07	BTK/BTN2A2/CD274/CD74/CORO1A/DOCK8/FCGR3A/GPR183/INPP5D/JAK3/MNDA/PTPRC/RAC2/RASAL3/RASSF5/SLC11A1/SYK	17
Endothelial	IC.2	GO:0002444	myeloid leukocyte mediated immunity	11/169	107/18903	3.10613e-09	2.30036e-07	1.77232e-07	BTK/CARD9/CD84/FCGR1A/FCGR3A/FES/IL4R/ITGAM/MILR1/RAC2/SYK	11
Endothelial	IC.3	GO:0045446	endothelial cell differentiation	11/145	121/18903	2.29126e-09	2.41132e-07	1.8552e-07	ACVR1/APOLD1/CDH5/COL18A1/FSTL1/KDR/MARVELD2/NOTCH4/ROBO4/TIE1/VEGFA	11
Endothelial	IC.2	GO:0070665	positive regulation of leukocyte proliferation	13/169	167/18903	3.48035e-09	2.50387e-07	1.92911e-07	BTK/CD274/CD74/CORO1A/CSF1R/CSF2RB/FCGR3A/GPR183/JAK3/PTPRC/RAC2/RASAL3/SYK	13
Malignant	IC.5	GO:0002183	cytoplasmic translational initiation	1992-07-01	40/18903	8.38981e-10	2.5656e-07	2.4039e-07	EIF3D/EIF3E/EIF3F/EIF3H/EIF3L/EIF3M/EIF4B	7
Endothelial	IC.3	GO:0003018	vascular process in circulatory system	15/145	270/18903	2.58488e-09	2.6157e-07	2.01244e-07	ABCB1/ABCG2/ATP2A3/CDH5/EDN1/EDN3/FOXC1/FOXC2/GJA5/ITGA1/MFSD2A/NOS3/OCLN/SLC2A1/VEGFA	15
Myeloid	IC.2	GO:0050864	regulation of B cell activation	17/287	204/18903	1.53756e-08	2.69771e-07	1.87034e-07	BTK/CARD11/CD300A/INPP5D/LAPTM5/LYN/MNDA/NCKAP1L/NFAM1/NFATC2/PTPN6/PTPRC/SAMSN1/SASH3/SYK/THEMIS2/TYROBP	17
Endothelial	IC.2	GO:0050670	regulation of lymphocyte proliferation	15/169	239/18903	4.08924e-09	2.8602e-07	2.20365e-07	BTK/BTN2A2/CD274/CD74/CORO1A/FCGR3A/GPR183/INPP5D/JAK3/MNDA/PTPRC/RAC2/RASAL3/RASSF5/SYK	15
Bcell	IC.7	GO:0017156	calcium-ion regulated exocytosis	9/152	66/18903	2.77388e-09	2.88046e-07	2.53415e-07	DOC2A/RAB3A/RIMS3/STX1A/STX1B/STXBP1/SYN2/SYT1/SYT3	9
Endothelial	IC.3	GO:0001946	lymphangiogenesis	6/145	18/18903	3.15928e-09	3.07854e-07	2.36853e-07	CLEC14A/EPHA2/FLT4/FOXC1/FOXC2/TIE1	6
Myeloid	IC.2	GO:0043304	regulation of mast cell degranulation	8/287	32/18903	1.96398e-08	3.42757e-07	2.37635e-07	CD300A/CD84/LGALS9/LYN/RAC2/STXBP2/SYK/VAMP8	8
Endothelial	IC.3	GO:0007369	gastrulation	13/145	196/18903	3.75339e-09	3.48249e-07	2.67932e-07	ACVR1/COL4A2/COL8A1/DUSP1/EPHA2/FN1/FOXC1/FOXC2/FOXF1/LAMB1/LEF1/TGFBR2/ZIC3	13
Endothelial	IC.3	GO:0001704	formation of primary germ layer	11/145	127/18903	3.83854e-09	3.48249e-07	2.67932e-07	ACVR1/COL4A2/COL8A1/DUSP1/EPHA2/FN1/FOXC1/FOXC2/FOXF1/LAMB1/LEF1	11
Endothelial	IC.2	GO:0032944	regulation of mononuclear cell proliferation	15/169	243/18903	5.12463e-09	3.48752e-07	2.68697e-07	BTK/BTN2A2/CD274/CD74/CORO1A/FCGR3A/GPR183/INPP5D/JAK3/MNDA/PTPRC/RAC2/RASAL3/RASSF5/SYK	15
Myeloid	IC.2	GO:0018108	peptidyl-tyrosine phosphorylation	23/287	380/18903	2.04448e-08	3.53085e-07	2.44796e-07	ARRB2/BTK/CD300A/CD4/CSF1R/FCGR1A/GHRL/HCK/HCLS1/IL18/IL6R/ITGB2/LILRB4/LRRK1/LYN/NCF1/PLCG2/PRKCD/PTPN6/PTPRC/SAMSN1/SYK/TREM2	23
Myeloid	IC.2	GO:0099024	plasma membrane invagination	14/287	136/18903	2.04469e-08	3.53085e-07	2.44796e-07	AIF1/ARHGAP25/BIN2/C3/CD300A/FCGR1A/ITGAM/ITGB2/MSR1/NCKAP1L/PLCG2/RAC2/RHOH/TREM2	14
Endothelial	IC.3	GO:0038084	vascular endothelial growth factor signaling pathway	8/145	50/18903	4.03659e-09	3.54009e-07	2.72364e-07	DCN/FLT1/FLT4/FOXC1/KDR/PDGFRB/SMOC2/VEGFA	8
Myeloid	IC.2	GO:0018212	peptidyl-tyrosine modification	23/287	382/18903	2.25312e-08	3.87042e-07	2.68338e-07	ARRB2/BTK/CD300A/CD4/CSF1R/FCGR1A/GHRL/HCK/HCLS1/IL18/IL6R/ITGB2/LILRB4/LRRK1/LYN/NCF1/PLCG2/PRKCD/PTPN6/PTPRC/SAMSN1/SYK/TREM2	23
Myeloid	IC.2	GO:0045619	regulation of lymphocyte differentiation	17/287	210/18903	2.36677e-08	4.04446e-07	2.80405e-07	BTK/CARD11/CD86/IL12RB1/IL18/INPP5D/LGALS9/LILRB4/NCKAP1L/NFAM1/NLRP3/PIK3R6/PTPN6/PTPRC/RHOH/SASH3/SYK	17
Endothelial	IC.2	GO:0060760	positive regulation of response to cytokine stimulus	9/169	65/18903	6.13366e-09	4.06435e-07	3.13139e-07	CD74/GAS6/IFIH1/IL1R1/NLRC5/PARP14/PARP9/RIPK1/TRIM56	9
Myeloid	IC.2	GO:0032928	regulation of superoxide anion generation	7/287	22/18903	2.42571e-08	4.1237e-07	2.85899e-07	CLEC7A/CYBA/ITGAM/ITGB2/PRKCD/SYK/TYROBP	7
Myeloid	IC.2	GO:0038094	Fc-gamma receptor signaling pathway	8/287	33/18903	2.55853e-08	4.32708e-07	2.99999e-07	FCER1G/FCGR1A/HCK/LYN/PRKCD/PTPRC/SYK/VAV1	8
Malignant	IC.7	GO:0051303	establishment of chromosome localization	8/108	82/18903	2.19268e-08	4.95545e-07	4.04574e-07	AURKB/BIRC5/CDCA5/CDT1/CENPF/FAM83D/KIFC1/NDC80	8
Endothelial	IC.2	GO:0060759	regulation of response to cytokine stimulus	13/169	179/18903	8.08225e-09	5.21823e-07	4.0204e-07	CD74/GAS6/IFIH1/IL1R1/NLRC5/PARP14/PARP9/PTPRC/RIPK1/SH2B3/STAT2/SYK/TRIM56	13
Myeloid	IC.2	GO:0045637	regulation of myeloid cell differentiation	17/287	214/18903	3.12889e-08	5.26455e-07	3.64994e-07	C1QC/CCR1/CD4/CSF3R/EVI2B/HCLS1/INPP5D/LILRB1/LILRB4/LYN/NCKAP1L/SCIN/SPI1/TAL1/TLR3/TREM2/TYROBP	17
Myeloid	IC.2	GO:0033004	negative regulation of mast cell activation	6/287	14/18903	3.15231e-08	5.27691e-07	3.65851e-07	CD300A/CD300LF/CD84/LGALS9/MILR1/PTPN6	6
Myeloid	IC.2	GO:0061081	positive regulation of myeloid leukocyte cytokine production involved in immune response	8/287	34/18903	3.30199e-08	5.49941e-07	3.81278e-07	CARD9/LAPTM5/LILRB1/PLCG2/PYCARD/SYK/TLR3/TLR7	8
Myeloid	IC.2	GO:0150146	cell junction disassembly	7/287	23/18903	3.44186e-08	5.7034e-07	3.9542e-07	C1QA/C1QB/C1QC/C3/ITGAM/TGFBR1/TREM2	7
Myeloid	IC.2	GO:0038061	NIK/NF-kappaB signaling	14/287	142/18903	3.55589e-08	5.85721e-07	4.06084e-07	CD14/CD86/HAVCR2/IL18/LAPTM5/LGALS9/NLRP3/RIPK3/SPI1/TLR2/TLR3/TLR6/TLR7/TREM2	14
Myeloid	IC.2	GO:0002821	positive regulation of adaptive immune response	13/287	120/18903	3.57038e-08	5.85721e-07	4.06084e-07	BTK/C3/CARD9/CD4/CLEC7A/FCGR1A/IL12RB1/IL18/NLRP3/PTPRC/PYCARD/SASH3/TREM2	13
Bcell	IC.7	GO:0016082	synaptic vesicle priming	6/152	19/18903	6.09294e-09	6.01069e-07	5.28803e-07	NAPB/RAB3A/SNAP25/STX1A/STX1B/STXBP1	6
Myeloid	IC.2	GO:0010324	membrane invagination	14/287	143/18903	3.88876e-08	6.34777e-07	4.40095e-07	AIF1/ARHGAP25/BIN2/C3/CD300A/FCGR1A/ITGAM/ITGB2/MSR1/NCKAP1L/PLCG2/RAC2/RHOH/TREM2	14
Myeloid	IC.2	GO:0002218	activation of innate immune response	10/287	64/18903	4.09178e-08	6.6461e-07	4.60778e-07	CLEC7A/HCK/LILRA2/LYN/MNDA/NLRC4/PLCG2/PYCARD/SYK/TYROBP	10
Myeloid	IC.2	GO:0002446	neutrophil mediated immunity	8/287	35/18903	4.22436e-08	6.82765e-07	4.73365e-07	CARD9/ITGAM/ITGB2/PRAM1/PTAFR/SPI1/STXBP2/SYK	8
Endothelial	IC.2	GO:0032640	tumor necrosis factor production	13/169	184/18903	1.12651e-08	6.91839e-07	5.33029e-07	BTK/CARD9/CD84/CLEC7A/CYBB/FCGR3A/GAS6/IFIH1/PTPRC/RIPK1/SYK/TLR3/TMEM106A	13
Endothelial	IC.2	GO:0032680	regulation of tumor necrosis factor production	13/169	184/18903	1.12651e-08	6.91839e-07	5.33029e-07	BTK/CARD9/CD84/CLEC7A/CYBB/FCGR3A/GAS6/IFIH1/PTPRC/RIPK1/SYK/TLR3/TMEM106A	13
Myeloid	IC.5	GO:0050804	modulation of chemical synaptic transmission	22/185	448/18903	5.4896e-10	7.13224e-07	6.3387e-07	AKAP5/BEGAIN/CALB2/CALM3/CLSTN1/DTNBP1/GRIN2A/LGI1/MEF2C/NCDN/NPTN/NRGN/PLK2/PPP3CA/PPP3CB/PPP3R1/PREPL/PRKCG/PRKCZ/SYT7/TPRG1L/YWHAG	22
Myeloid	IC.5	GO:0099177	regulation of trans-synaptic signaling	22/185	449/18903	5.72411e-10	7.13224e-07	6.3387e-07	AKAP5/BEGAIN/CALB2/CALM3/CLSTN1/DTNBP1/GRIN2A/LGI1/MEF2C/NCDN/NPTN/NRGN/PLK2/PPP3CA/PPP3CB/PPP3R1/PREPL/PRKCG/PRKCZ/SYT7/TPRG1L/YWHAG	22
Endothelial	IC.2	GO:0032722	positive regulation of chemokine production	9/169	70/18903	1.20109e-08	7.20084e-07	5.54791e-07	CARD9/CD74/CD84/CLEC7A/CSF1R/IL4R/IL6R/SYK/TLR3	9
Myeloid	IC.2	GO:0051607	defense response to virus	20/287	304/18903	4.52051e-08	7.27049e-07	5.04068e-07	APOBEC3C/APOBEC3G/CARD9/CASP1/IFNLR1/IL12RB1/IRF5/ITGAX/LILRB1/PTPRC/PYCARD/RIPK3/RNASE6/TLR2/TLR3/TLR7/TLR8/TRIM38/UNC93B1/VAMP8	20
Myeloid	IC.2	GO:1903305	regulation of regulated secretory pathway	14/287	145/18903	4.64044e-08	7.42697e-07	5.14916e-07	CD300A/CD84/ITGAM/ITGB2/LGALS9/LYN/NCKAP1L/PRAM1/PTAFR/RAC2/SPI1/STXBP2/SYK/VAMP8	14
Endothelial	IC.3	GO:0072132	mesenchyme morphogenesis	8/145	55/18903	8.86366e-09	7.52268e-07	5.78772e-07	ACVR1/FOXC1/FOXC2/FOXF1/LEF1/NOS3/TBX3/TGFBR2	8
Myeloid	IC.2	GO:0140546	defense response to symbiont	20/287	305/18903	4.77236e-08	7.60103e-07	5.26984e-07	APOBEC3C/APOBEC3G/CARD9/CASP1/IFNLR1/IL12RB1/IRF5/ITGAX/LILRB1/PTPRC/PYCARD/RIPK3/RNASE6/TLR2/TLR3/TLR7/TLR8/TRIM38/UNC93B1/VAMP8	20
Myeloid	IC.2	GO:0060907	positive regulation of macrophage cytokine production	7/287	24/18903	4.79626e-08	7.60218e-07	5.27064e-07	CARD9/LAPTM5/LILRB1/PLCG2/PYCARD/TLR3/TLR7	7
Bcell	IC.7	GO:0031629	synaptic vesicle fusion to presynaptic active zone membrane	6/152	20/18903	8.64663e-09	8.12372e-07	7.14702e-07	RAB3A/SNAP25/STX1A/STX1B/STXBP1/SYT1	6
Myeloid	IC.2	GO:0050869	negative regulation of B cell activation	8/287	36/18903	5.36027e-08	8.45532e-07	5.86212e-07	BTK/CD300A/INPP5D/LAPTM5/LYN/MNDA/SAMSN1/TYROBP	8
Malignant	IC.7	GO:0050000	chromosome localization	8/108	89/18903	4.20396e-08	9.36714e-07	7.64753e-07	AURKB/BIRC5/CDCA5/CDT1/CENPF/FAM83D/KIFC1/NDC80	8
Myeloid	IC.2	GO:0001818	negative regulation of cytokine production	22/287	371/18903	6.02507e-08	9.45849e-07	6.55763e-07	ARRB2/BTK/CD33/CD84/GHRL/HAVCR2/INPP5D/LAPTM5/LGALS9/LILRB1/LILRB4/NCKAP1L/NLRP3/PTPN6/PTPRC/PYCARD/SERPINB1/TLR6/TLR8/TREM2/TYROBP/VSIG4	22
Myeloid	IC.2	GO:0032102	negative regulation of response to external stimulus	24/287	436/18903	6.0594e-08	9.4671e-07	6.56359e-07	AIF1/ALOX5/AOAH/ARRB2/GHRL/HAVCR2/HCK/LGALS9/LILRA2/LILRB1/LYN/NLRP3/PRKCD/PTPRC/RHBDF2/SERPINF2/SIGLEC10/ST6GAL1/SYK/TNFAIP8L2/TNFRSF1B/TREM2/TRIM38/VSIG4	24
Bcell	IC.7	GO:0060291	long-term synaptic potentiation	10/152	104/18903	1.14743e-08	9.9462e-07	8.75038e-07	ADCY1/AKAP5/CALB2/CRTC1/PLK2/PRKCZ/PTK2B/RGS14/SLC8A2/SNAP25	10
Bcell	IC.7	GO:0099500	vesicle fusion to plasma membrane	6/152	21/18903	1.20252e-08	9.9462e-07	8.75038e-07	RAB3A/SNAP25/STX1A/STX1B/STXBP1/SYT1	6
Bcell	IC.7	GO:0042391	regulation of membrane potential	18/152	431/18903	1.21605e-08	9.9462e-07	8.75038e-07	CACNB3/CNIH2/CRTC1/DLG4/GABRA1/GABRB2/KCNJ3/KCNK1/KCNQ3/MAPK8IP2/PRKCZ/PTK2B/RIMS3/SHANK1/SLC8A2/STX1A/STX1B/YWHAH	18
Bcell	IC.7	GO:0050808	synapse organization	18/152	432/18903	1.26029e-08	9.9462e-07	8.75038e-07	CACNA1S/CACNB3/CAMKV/CBLN4/CLSTN3/DLG4/DLGAP3/GABRA1/GABRB2/LRTM2/PPFIA3/RAB3A/SHANK1/SLC8A2/SNCB/SYN1/SYNPO/VSTM5	18
Tcell	IC.2	GO:0030198	extracellular matrix organization	18/177	318/18903	1.19689e-09	9.95832e-07	7.84537e-07	ADAMTS14/COL5A1/CYP1B1/FBLN1/FMOD/FOXC1/FOXC2/FOXF1/FOXF2/ITGB1/LAMB1/MATN3/MYH11/NID2/OLFML2A/SLC39A8/SMOC2/TIE1	18
Tcell	IC.2	GO:0043062	extracellular structure organization	18/177	319/18903	1.25827e-09	9.95832e-07	7.84537e-07	ADAMTS14/COL5A1/CYP1B1/FBLN1/FMOD/FOXC1/FOXC2/FOXF1/FOXF2/ITGB1/LAMB1/MATN3/MYH11/NID2/OLFML2A/SLC39A8/SMOC2/TIE1	18
Tcell	IC.2	GO:0043542	endothelial cell migration	17/177	281/18903	1.29332e-09	9.95832e-07	7.84537e-07	CDH5/CLEC14A/CYP1B1/DCN/EMP2/FLT4/FOXC2/FUT1/ITGB1/KDR/MYH9/NOS3/NRP1/PTGS2/RHOJ/SMOC2/VEGFA	17
Tcell	IC.2	GO:0045229	external encapsulating structure organization	18/177	321/18903	1.38986e-09	9.95832e-07	7.84537e-07	ADAMTS14/COL5A1/CYP1B1/FBLN1/FMOD/FOXC1/FOXC2/FOXF1/FOXF2/ITGB1/LAMB1/MATN3/MYH11/NID2/OLFML2A/SLC39A8/SMOC2/TIE1	18
Myeloid	IC.2	GO:1901224	positive regulation of NIK/NF-kappaB signaling	10/287	67/18903	6.43583e-08	1.00076e-06	6.93831e-07	CD14/CD86/HAVCR2/IL18/LAPTM5/LGALS9/TLR2/TLR3/TLR7/TREM2	10
Myeloid	IC.2	GO:0046641	positive regulation of alpha-beta T cell proliferation	7/287	25/18903	6.57534e-08	1.01763e-06	7.05527e-07	CARD11/EBI3/IL18/LGALS9/PTPRC/RASAL3/SYK	7
Tcell	IC.2	GO:0031589	cell-substrate adhesion	19/177	369/18903	1.95419e-09	1.0614e-06	8.36192e-07	ACTN1/CD34/EMP2/FBLN1/FOXF1/FUT1/FZD4/ITGA1/ITGA10/ITGB1/KDR/LAMB1/LAMC3/NID2/NRP1/RHOD/SPRY4/THSD1/VEGFA	19
Tcell	IC.2	GO:0045766	positive regulation of angiogenesis	14/177	187/18903	2.59239e-09	1.0614e-06	8.36192e-07	CD34/CDH5/CYP1B1/ECM1/EMP2/FOXC2/FUT1/ITGB1/KDR/NOS3/NRP1/SMOC2/TIE1/VEGFA	14
Tcell	IC.2	GO:1904018	positive regulation of vasculature development	14/177	187/18903	2.59239e-09	1.0614e-06	8.36192e-07	CD34/CDH5/CYP1B1/ECM1/EMP2/FOXC2/FUT1/ITGB1/KDR/NOS3/NRP1/SMOC2/TIE1/VEGFA	14
Endothelial	IC.3	GO:0048010	vascular endothelial growth factor receptor signaling pathway	8/145	58/18903	1.36863e-08	1.12527e-06	8.6575e-07	CLEC14A/FLT1/FLT4/FOXC1/FOXC2/FZD4/KDR/VEGFA	8
Myeloid	IC.2	GO:0030183	B cell differentiation	14/287	152/18903	8.4218e-08	1.29727e-06	8.99408e-07	BTK/CARD11/CMTM7/HHEX/INPP5D/IRF8/NCKAP1L/NFAM1/PIK3CD/PLCG2/PTPN6/PTPRC/SPI1/SYK	14
Endothelial	IC.2	GO:0002696	positive regulation of leukocyte activation	19/169	450/18903	2.26526e-08	1.3265e-06	1.022e-06	BTK/BTN2A2/CD274/CD74/CLEC7A/CORO1A/DOCK8/FCGR3A/GAS6/GPR183/IL4R/INPP5D/ITGAM/JAK3/MAP3K8/PTPRC/RASAL3/SYK/TLR6	19
Malignant	IC.7	GO:0007127	meiosis I	9/108	131/18903	6.12885e-08	1.34664e-06	1.09943e-06	CCNB2/ESPL1/FBXO5/NDC80/PTTG1/RAD51AP1/RAD54L/TOP2A/TRIP13	9
Stromal	IC.8	GO:0002831	regulation of response to biotic stimulus	18/155	361/18903	1.03589e-09	1.37877e-06	1.13839e-06	A2M/APOBEC3G/CASP6/CASP8/DTX3L/GBP5/IFI16/MICB/MR1/NLRC5/NOD1/PARP14/PLSCR1/SERPING1/STAT1/TLR8/TNFAIP3/TRIM38	18
Myeloid	IC.2	GO:0033627	cell adhesion mediated by integrin	11/287	88/18903	9.2708e-08	1.42138e-06	9.8545e-07	FERMT3/ITGAL/ITGAM/ITGAX/ITGB2/LPXN/LYN/NCKAP1L/PIK3CG/PTPN6/SYK	11
Myeloid	IC.2	GO:0046638	positive regulation of alpha-beta T cell differentiation	9/287	53/18903	9.33893e-08	1.42516e-06	9.88075e-07	CD86/IL12RB1/IL18/LGALS9/LILRB4/NCKAP1L/NLRP3/SASH3/SYK	9
Myeloid	IC.2	GO:0002709	regulation of T cell mediated immunity	11/287	89/18903	1.04371e-07	1.58538e-06	1.09916e-06	IL12RB1/IL18/LILRB1/LILRB4/NCKAP1L/NLRP3/PTPRC/RIPK3/SASH3/TNFRSF1B/WAS	11
Bcell	IC.7	GO:0140029	exocytic process	9/152	83/18903	2.19345e-08	1.66449e-06	1.46437e-06	CPLX2/NAPB/PPFIA3/RAB3A/SNAP25/STX1A/STX1B/STXBP1/SYT1	9
Endothelial	IC.3	GO:0045766	positive regulation of angiogenesis	12/145	187/18903	2.21721e-08	1.71573e-06	1.32003e-06	CD34/CDH5/FLT1/FOXC2/FUT1/HYAL1/KDR/NOS3/SMOC2/TGFBR2/TIE1/VEGFA	12
Endothelial	IC.3	GO:1904018	positive regulation of vasculature development	12/145	187/18903	2.21721e-08	1.71573e-06	1.32003e-06	CD34/CDH5/FLT1/FOXC2/FUT1/HYAL1/KDR/NOS3/SMOC2/TGFBR2/TIE1/VEGFA	12
Myeloid	IC.2	GO:2000379	positive regulation of reactive oxygen species metabolic process	10/287	71/18903	1.13592e-07	1.71748e-06	1.19074e-06	CLEC7A/CYBA/ITGAM/ITGB2/PLCG2/PRKCD/RIPK3/SYK/TLR6/TYROBP	10
Myeloid	IC.2	GO:0032753	positive regulation of interleukin-4 production	7/287	27/18903	1.18351e-07	1.78123e-06	1.23494e-06	CD86/FCER1G/HAVCR2/LGALS9/NLRP3/SASH3/SYK	7
Myeloid	IC.2	GO:1901222	regulation of NIK/NF-kappaB signaling	12/287	111/18903	1.23539e-07	1.85083e-06	1.28319e-06	CD14/CD86/HAVCR2/IL18/LAPTM5/LGALS9/NLRP3/SPI1/TLR2/TLR3/TLR7/TREM2	12
Bcell	IC.7	GO:1903305	regulation of regulated secretory pathway	11/152	145/18903	2.53732e-08	1.85413e-06	1.63121e-06	ADCY1/DOC2A/PRKCB/RAB3A/RIMS3/STX1A/STXBP1/SYN1/SYP/SYT1/SYT3	11
Tcell	IC.2	GO:0045765	regulation of angiogenesis	18/177	349/18903	5.19758e-09	1.86203e-06	1.46695e-06	CD34/CDH5/CYP1B1/DCN/ECM1/EMP2/FOXC1/FOXC2/FUT1/HSPG2/ITGB1/KDR/NOS3/NRP1/RHOJ/SMOC2/TIE1/VEGFA	18
Myeloid	IC.2	GO:0045860	positive regulation of protein kinase activity	23/287	420/18903	1.26671e-07	1.88912e-06	1.30974e-06	ADRB2/CD300A/CD4/CD86/CSF1R/FCGR1A/FGD2/GHRL/IL18/IL6R/LCP2/NCF1/NCKAP1L/PIK3CG/PIK3R5/PIK3R6/PRKCD/PTPRC/RIPK3/SYK/TLR3/TLR6/TNFRSF11A	23
Tcell	IC.2	GO:0060485	mesenchyme development	17/177	313/18903	6.5758e-09	1.94366e-06	1.53125e-06	ACVR1/EMP2/FOXC1/FOXC2/FOXF1/FOXF2/FRZB/LEF1/NOS3/NOTCH4/NRP1/SEMA3F/SEMA3G/SPRED2/SPRED3/SPRY1/VASN	17
Tcell	IC.2	GO:1901342	regulation of vasculature development	18/177	355/18903	6.78177e-09	1.94366e-06	1.53125e-06	CD34/CDH5/CYP1B1/DCN/ECM1/EMP2/FOXC1/FOXC2/FUT1/HSPG2/ITGB1/KDR/NOS3/NRP1/RHOJ/SMOC2/TIE1/VEGFA	18
Endothelial	IC.2	GO:0001959	regulation of cytokine-mediated signaling pathway	12/169	167/18903	3.48596e-08	1.99492e-06	1.53699e-06	CD74/GAS6/IL1R1/NLRC5/PARP14/PARP9/PTPRC/RIPK1/SH2B3/STAT2/SYK/TRIM56	12
Myeloid	IC.2	GO:0097530	granulocyte migration	14/287	158/18903	1.3677e-07	2.0305e-06	1.40776e-06	C3AR1/CD300A/CSF1R/CSF3R/FCER1G/IL17RA/ITGB2/NCKAP1L/PIK3CD/PIK3CG/RAC2/RHOH/SYK/VAV1	14
Malignant	IC.7	GO:0010389	regulation of G2/M transition of mitotic cell cycle	8/108	99/18903	9.72188e-08	2.10685e-06	1.72008e-06	AURKB/CDC25A/CDC6/CDC7/CDK1/CENPF/DTL/FBXO5	8
Malignant	IC.5	GO:0006413	translational initiation	1992-09-01	123/18903	8.58505e-09	2.18776e-06	2.04987e-06	EIF3D/EIF3E/EIF3F/EIF3H/EIF3L/EIF3M/EIF4B/NPM1/RPS3A	9
Myeloid	IC.2	GO:0072678	T cell migration	10/287	73/18903	1.48822e-07	2.19948e-06	1.52491e-06	AIF1/CORO1A/CXCL16/DOCK8/ITGAL/PIK3CD/PIK3CG/PYCARD/RIPK3/SPN	10
Myeloid	IC.2	GO:0002456	T cell mediated immunity	12/287	113/18903	1.50687e-07	2.21705e-06	1.5371e-06	CTSC/IL12RB1/IL18/LILRB1/LILRB4/NCKAP1L/NLRP3/PTPRC/RIPK3/SASH3/TNFRSF1B/WAS	12
Endothelial	IC.2	GO:0050867	positive regulation of cell activation	19/169	467/18903	4.08005e-08	2.28302e-06	1.75896e-06	BTK/BTN2A2/CD274/CD74/CLEC7A/CORO1A/DOCK8/FCGR3A/GAS6/GPR183/IL4R/INPP5D/ITGAM/JAK3/MAP3K8/PTPRC/RASAL3/SYK/TLR6	19
Myeloid	IC.2	GO:0032733	positive regulation of interleukin-10 production	8/287	41/18903	1.58473e-07	2.3212e-06	1.6093e-06	CLEC7A/LGALS9/PLCG2/PYCARD/SASH3/SYK/TLR2/TREM2	8
Myeloid	IC.2	GO:0002824	positive regulation of adaptive immune response based on somatic recombination of immune receptors built from immunoglobulin superfamily domains	12/287	114/18903	1.66161e-07	2.42299e-06	1.67988e-06	BTK/C3/CARD9/CD4/CLEC7A/FCGR1A/IL12RB1/IL18/NLRP3/PTPRC/SASH3/TREM2	12
Malignant	IC.7	GO:0045132	meiotic chromosome segregation	8/108	101/18903	1.13687e-07	2.43044e-06	1.98426e-06	BUB1/BUB1B/ESPL1/NCAPH/PTTG1/TOP2A/TRIP13/TTK	8
Endothelial	IC.2	GO:0001961	positive regulation of cytokine-mediated signaling pathway	8/169	58/18903	4.53037e-08	2.47989e-06	1.91064e-06	CD74/GAS6/IL1R1/NLRC5/PARP14/PARP9/RIPK1/TRIM56	8
Myeloid	IC.2	GO:0033674	positive regulation of kinase activity	25/287	496/18903	1.72485e-07	2.50408e-06	1.73609e-06	ADRB2/CD300A/CD4/CD86/CSF1R/FCGR1A/FGD2/GHRL/IL18/IL6R/LCP2/LYN/NCF1/NCKAP1L/PIK3CG/PIK3R5/PIK3R6/PRKCD/PTPRC/RIPK3/SYK/TLR3/TLR6/TNFRSF11A/TREM2	25
Malignant	IC.7	GO:0000086	G2/M transition of mitotic cell cycle	9/108	142/18903	1.22915e-07	2.5927e-06	2.11673e-06	AURKB/CDC25A/CDC6/CDC7/CDK1/CENPF/DTL/FBXO5/FOXM1	9
Myeloid	IC.2	GO:0002291	T cell activation via T cell receptor contact with antigen bound to MHC molecule on antigen presenting cell	5/287	10/18903	1.8451e-07	2.66686e-06	1.84895e-06	APBB1IP/HAVCR2/ITGAL/LGALS9/LILRB1	5
Myeloid	IC.2	GO:0032956	regulation of actin cytoskeleton organization	21/287	365/18903	2.01311e-07	2.89693e-06	2.00846e-06	ABI3/ARAP1/ARHGDIB/ARPC1B/CAPG/CORO1A/CSF1R/CYFIP1/GMFG/HCK/HCLS1/NCKAP1L/PLEK/PRKCD/PYCARD/RAC2/RHOH/SCIN/SERPINF2/TGFBR1/WAS	21
Tcell	IC.2	GO:0001945	lymph vessel development	7/177	31/18903	1.21898e-08	2.94541e-06	2.32046e-06	CLEC14A/FLT4/FOXC1/FOXC2/KDR/TIE1/VEGFA	7
Tcell	IC.2	GO:0043534	blood vessel endothelial cell migration	13/177	177/18903	1.23325e-08	2.94541e-06	2.32046e-06	CDH5/CLEC14A/CYP1B1/EMP2/FOXC2/ITGB1/KDR/MYH9/NOS3/NRP1/PTGS2/RHOJ/VEGFA	13
Myeloid	IC.2	GO:0045582	positive regulation of T cell differentiation	12/287	117/18903	2.21441e-07	3.1589e-06	2.19009e-06	CD86/IL12RB1/IL18/LGALS9/LILRB4/NCKAP1L/NLRP3/PIK3R6/PTPRC/RHOH/SASH3/SYK	12
Myeloid	IC.2	GO:0046632	alpha-beta T cell differentiation	12/287	117/18903	2.21441e-07	3.1589e-06	2.19009e-06	CD86/IL12RB1/IL18/IL6R/LGALS9/LILRB4/NCKAP1L/NLRP3/SASH3/SPN/SYK/TNFSF8	12
Endothelial	IC.2	GO:0002886	regulation of myeloid leukocyte mediated immunity	8/169	60/18903	5.95631e-08	3.19106e-06	2.45856e-06	BTK/CD84/FCGR1A/FES/IL4R/ITGAM/RAC2/SYK	8
Tcell	IC.2	GO:0090130	tissue migration	18/177	374/18903	1.52092e-08	3.21902e-06	2.53601e-06	CDH5/CLEC14A/CYP1B1/DCN/EMP2/FLT4/FOXC2/FOXF1/FUT1/ITGB1/KDR/MYH9/NOS3/NRP1/PTGS2/RHOJ/SMOC2/VEGFA	18
Tcell	IC.2	GO:0048762	mesenchymal cell differentiation	15/177	252/18903	1.57244e-08	3.21902e-06	2.53601e-06	ACVR1/EMP2/FOXC1/FOXC2/FOXF2/FRZB/LEF1/NOTCH4/NRP1/SEMA3F/SEMA3G/SPRED2/SPRED3/SPRY1/VASN	15
Myeloid	IC.2	GO:0002534	cytokine production involved in inflammatory response	10/287	77/18903	2.49086e-07	3.52264e-06	2.44227e-06	ALOX5/CARD9/CLEC7A/GPSM3/IL17RA/LILRB4/PLD4/PYCARD/TLR6/TREM2	10
Myeloid	IC.2	GO:1900015	regulation of cytokine production involved in inflammatory response	10/287	77/18903	2.49086e-07	3.52264e-06	2.44227e-06	ALOX5/CARD9/CLEC7A/GPSM3/IL17RA/LILRB4/PLD4/PYCARD/TLR6/TREM2	10
Myeloid	IC.2	GO:0030889	negative regulation of B cell proliferation	6/287	19/18903	2.67156e-07	3.76196e-06	2.60819e-06	BTK/CD300A/INPP5D/LYN/MNDA/TYROBP	6
Myeloid	IC.2	GO:0050731	positive regulation of peptidyl-tyrosine phosphorylation	15/287	193/18903	2.72648e-07	3.82289e-06	2.65043e-06	ARRB2/CD4/CSF1R/FCGR1A/GHRL/HCLS1/IL18/IL6R/LRRK1/LYN/NCF1/PLCG2/PTPRC/SYK/TREM2	15
Bcell	IC.7	GO:0048278	vesicle docking	8/152	66/18903	5.62281e-08	3.84435e-06	3.38215e-06	CPLX2/PPFIA3/RAB3A/SNAP25/STX1A/STX1B/STXBP1/SYT1	8
Bcell	IC.7	GO:0098815	modulation of excitatory postsynaptic potential	7/152	44/18903	5.65059e-08	3.84435e-06	3.38215e-06	DLG4/PRKCZ/PTK2B/SHANK1/SLC8A2/STX1A/STX1B	7
Myeloid	IC.2	GO:0032970	regulation of actin filament-based process	22/287	406/18903	2.8754e-07	4.01454e-06	2.78331e-06	ABI3/ARAP1/ARHGDIB/ARPC1B/CAPG/CORO1A/CSF1R/CYFIP1/DSC2/GMFG/HCK/HCLS1/NCKAP1L/PLEK/PRKCD/PYCARD/RAC2/RHOH/SCIN/SERPINF2/TGFBR1/WAS	22
Malignant	IC.5	GO:0022618	ribonucleoprotein complex assembly	1992-11-01	234/18903	1.84216e-08	4.0238e-06	3.77019e-06	BOP1/EIF3D/EIF3E/EIF3F/EIF3H/EIF3L/EIF3M/EIF4B/RPL10/RPL23A/RPL6	11
Bcell	IC.7	GO:0060079	excitatory postsynaptic potential	10/152	124/18903	6.25542e-08	4.11398e-06	3.61936e-06	DLG4/GABRA1/GABRB2/MAPK8IP2/PRKCZ/PTK2B/SHANK1/SLC8A2/STX1A/STX1B	10
Stromal	IC.8	GO:0002253	activation of immune response	18/155	397/18903	4.64203e-09	4.11903e-06	3.4009e-06	A2M/BTN2A2/BTN2A3P/BTN3A2/C1R/C1S/C5AR1/CASP6/CD276/CFI/CLU/GBP1/IFI16/LPXN/MICB/PLSCR1/RFTN1/SERPING1	18
Bcell	IC.7	GO:0006904	vesicle docking involved in exocytosis	7/152	45/18903	6.64667e-08	4.23028e-06	3.72168e-06	CPLX2/PPFIA3/RAB3A/SNAP25/STX1A/STX1B/STXBP1	7
Endothelial	IC.3	GO:0043010	camera-type eye development	15/145	340/18903	5.65059e-08	4.24763e-06	3.268e-06	ARHGEF15/COL4A1/COL8A1/EPHA2/FLT1/FOXC1/FOXC2/FZD4/KDR/LAMC3/MFSD2A/PDGFRB/SPRY1/TGFBR2/VEGFA	15
Myeloid	IC.2	GO:0050921	positive regulation of chemotaxis	13/287	144/18903	3.10091e-07	4.31106e-06	2.98888e-06	AIF1/C3AR1/CCR1/CSF1R/GPSM3/IL16/IL6R/LGALS9/NCKAP1L/P2RX4/RAC2/SPI1/TREM2	13
Endothelial	IC.2	GO:0032615	interleukin-12 production	8/169	63/18903	8.81309e-08	4.52885e-06	3.48927e-06	CLEC7A/IRF5/IRF8/JAK3/NFKB1/SCIMP/SYK/TLR3	8
Endothelial	IC.2	GO:0032655	regulation of interleukin-12 production	8/169	63/18903	8.81309e-08	4.52885e-06	3.48927e-06	CLEC7A/IRF5/IRF8/JAK3/NFKB1/SCIMP/SYK/TLR3	8
Endothelial	IC.2	GO:0002822	regulation of adaptive immune response based on somatic recombination of immune receptors built from immunoglobulin superfamily domains	12/169	182/18903	9.02038e-08	4.54267e-06	3.49991e-06	BTK/CARD9/CD274/CLEC7A/FCGR1A/HFE/IL1R1/IL4R/JAK3/MR1/PTPRC/SLC11A1	12
Myeloid	IC.2	GO:0046456	icosanoid biosynthetic process	9/287	61/18903	3.28642e-07	4.54968e-06	3.15432e-06	ALOX5/CASP1/HPGDS/MGST2/NLRC4/PTGS1/PYCARD/SYK/TBXAS1	9
Malignant	IC.7	GO:1902749	regulation of cell cycle G2/M phase transition	8/108	110/18903	2.20912e-07	4.59846e-06	3.75429e-06	AURKB/CDC25A/CDC6/CDC7/CDK1/CENPF/DTL/FBXO5	8
Myeloid	IC.2	GO:2000516	positive regulation of CD4-positive, alpha-beta T cell activation	8/287	45/18903	3.39183e-07	4.67588e-06	3.24182e-06	CARD11/CD86/IL12RB1/IL18/LGALS9/NCKAP1L/NLRP3/SASH3	8
Endothelial	IC.3	GO:0048568	embryonic organ development	17/145	449/18903	6.50826e-08	4.75645e-06	3.65947e-06	ACVR1/EDN1/EPAS1/EPHA2/FOXC1/FOXC2/FOXF1/FRZB/FZD6/HYAL1/KDR/LEF1/PDGFB/TBX3/TGFBR2/VEGFA/ZIC3	17
Myeloid	IC.2	GO:0030316	osteoclast differentiation	11/287	100/18903	3.49215e-07	4.77334e-06	3.30938e-06	CCR1/CSF1R/INPP5D/LILRB1/LILRB4/LRRK1/OSCAR/TLR3/TNFRSF11A/TREM2/TYROBP	11
Myeloid	IC.2	GO:0002698	negative regulation of immune effector process	12/287	122/18903	3.50617e-07	4.77334e-06	3.30938e-06	ARRB2/CD300A/CD84/HAVCR2/LGALS9/LILRB1/LILRB4/NCKAP1L/PTPN6/PTPRC/SPI1/VSIG4	12
Myeloid	IC.2	GO:0002761	regulation of myeloid leukocyte differentiation	12/287	122/18903	3.50617e-07	4.77334e-06	3.30938e-06	C1QC/CCR1/CD4/EVI2B/HCLS1/INPP5D/LILRB1/LILRB4/LYN/TLR3/TREM2/TYROBP	12
Bcell	IC.7	GO:0035418	protein localization to synapse	8/152	69/18903	8.02082e-08	4.94534e-06	4.35077e-06	CLSTN3/DLG4/KIF5A/LGI1/PRKCZ/SHANK1/SNAP25/STX1B	8
Malignant	IC.5	GO:0071826	ribonucleoprotein complex subunit organization	1992-11-01	242/18903	2.6041e-08	4.97708e-06	4.66339e-06	BOP1/EIF3D/EIF3E/EIF3F/EIF3H/EIF3L/EIF3M/EIF4B/RPL10/RPL23A/RPL6	11
Myeloid	IC.2	GO:0071675	regulation of mononuclear cell migration	12/287	123/18903	3.83324e-07	5.19706e-06	3.60315e-06	AIF1/C3AR1/CCR1/CORO1A/CSF1R/DOCK8/LGALS9/LYN/PYCARD/RIPK3/SPI1/SPN	12
Endothelial	IC.2	GO:0002718	regulation of cytokine production involved in immune response	10/169	118/18903	1.06087e-07	5.23778e-06	4.03546e-06	BTK/CARD9/CD74/CLEC7A/HFE/IL1R1/JAK3/SCIMP/SYK/TLR3	10
Endothelial	IC.3	GO:0048762	mesenchymal cell differentiation	13/145	252/18903	7.49008e-08	5.32605e-06	4.0977e-06	ACVR1/EDN1/EDN3/FN1/FOXC1/FOXC2/FRZB/LEF1/LOXL2/NOTCH4/SPRY1/TBX3/TGFBR2	13
Malignant	IC.7	GO:0051984	positive regulation of chromosome segregation	5/108	25/18903	2.68995e-07	5.52662e-06	4.51205e-06	AURKB/BIRC5/CDC6/CDT1/NCAPH	5
Myeloid	IC.2	GO:0002758	innate immune response-activating signal transduction	7/287	32/18903	4.20344e-07	5.67552e-06	3.93487e-06	CLEC7A/HCK/LILRA2/LYN/PLCG2/SYK/TYROBP	7
Tcell	IC.2	GO:0061299	retina vasculature morphogenesis in camera-type eye	5/177	11/18903	3.00267e-08	5.73709e-06	4.5198e-06	ARHGEF15/CYP1B1/FZD4/NRP1/RHOJ	5
Myeloid	IC.2	GO:0042742	defense response to bacterium	21/287	382/18903	4.26687e-07	5.73754e-06	3.97787e-06	CARD9/CD4/CYBA/FCER1G/FCGR1A/HAVCR2/IL18/IL6R/IRF8/NLRC4/PRKCD/PYCARD/RNASE6/SPN/SYK/TLR2/TLR3/TLR5/TLR6/TNFSF8/TREM2	21
Endothelial	IC.2	GO:0051251	positive regulation of lymphocyte activation	17/169	400/18903	1.1858e-07	5.74202e-06	4.42395e-06	BTK/BTN2A2/CD274/CD74/CLEC7A/CORO1A/DOCK8/FCGR3A/GAS6/GPR183/IL4R/INPP5D/JAK3/MAP3K8/PTPRC/RASAL3/SYK	17
Endothelial	IC.2	GO:0002700	regulation of production of molecular mediator of immune response	12/169	187/18903	1.21379e-07	5.76666e-06	4.44294e-06	BTK/CARD9/CD74/CLEC7A/HFE/IL1R1/IL4R/JAK3/PTPRC/SCIMP/SYK/TLR3	12
Endothelial	IC.2	GO:0002367	cytokine production involved in immune response	10/169	120/18903	1.24427e-07	5.80199e-06	4.47016e-06	BTK/CARD9/CD74/CLEC7A/HFE/IL1R1/JAK3/SCIMP/SYK/TLR3	10
Endothelial	IC.3	GO:0060541	respiratory system development	12/145	211/18903	8.41773e-08	5.82817e-06	4.48402e-06	CRISPLD2/EPAS1/FLT4/FOXF1/KDR/LEF1/NOS3/PDGFRB/SPRY1/TGFBR2/VEGFA/ZIC3	12
Malignant	IC.5	GO:0042254	ribosome biogenesis	1992-12-01	310/18903	3.44205e-08	5.84767e-06	5.47911e-06	AATF/BOP1/NOB1/NPM1/NSA2/RPL10/RPL23A/RPL6/RPL7/RSL1D1/RSL24D1/YBEY	12
Bcell	IC.7	GO:0099565	chemical synaptic transmission, postsynaptic	10/152	130/18903	9.8015e-08	5.86011e-06	5.15556e-06	DLG4/GABRA1/GABRB2/MAPK8IP2/PRKCZ/PTK2B/SHANK1/SLC8A2/STX1A/STX1B	10
Stromal	IC.8	GO:0002449	lymphocyte mediated immunity	17/155	367/18903	9.32643e-09	6.20674e-06	5.12463e-06	BTN3A2/C1R/C1S/CCR2/CD40/CFI/CLU/CSF2RB/FCGR3A/GAPT/ICAM1/MR1/RAB27A/RFTN1/SERPING1/TLR8/TNFRSF1B	17
Endothelial	IC.2	GO:0033003	regulation of mast cell activation	7/169	45/18903	1.37427e-07	6.29164e-06	4.84741e-06	CD84/FES/IL4R/MILR1/PLSCR1/RAC2/SYK	7
Endothelial	IC.2	GO:0045576	mast cell activation	8/169	67/18903	1.43989e-07	6.37914e-06	4.91483e-06	BTK/CD84/FES/IL4R/MILR1/PLSCR1/RAC2/SYK	8
Endothelial	IC.2	GO:0050777	negative regulation of immune response	12/169	190/18903	1.44405e-07	6.37914e-06	4.91483e-06	CD84/FGL2/HFE/IL4R/INPP5D/JAK3/NLRC5/PARP14/PTPRC/RHBDF2/STAT2/SYK	12
Endothelial	IC.3	GO:0007498	mesoderm development	10/145	136/18903	9.6296e-08	6.384e-06	4.91165e-06	ACVR1/EPHA2/FOXC1/FOXC2/FOXF1/LEF1/TBX3/TIE1/VEGFA/ZIC3	10
Endothelial	IC.3	GO:0035924	cellular response to vascular endothelial growth factor stimulus	8/145	74/18903	9.70581e-08	6.384e-06	4.91165e-06	DCN/FLT1/FLT4/FOXC1/KDR/PDGFRB/SMOC2/VEGFA	8
Myeloid	IC.2	GO:0002861	regulation of inflammatory response to antigenic stimulus	8/287	47/18903	4.8197e-07	6.42823e-06	4.45673e-06	BTK/C3/FCGR1A/HCK/LYN/RHBDF2/SYK/TREM2	8
Myeloid	IC.2	GO:0046633	alpha-beta T cell proliferation	8/287	47/18903	4.8197e-07	6.42823e-06	4.45673e-06	CARD11/DOCK2/EBI3/IL18/LGALS9/PTPRC/RASAL3/SYK	8
Tcell	IC.2	GO:0001569	branching involved in blood vessel morphogenesis	7/177	36/18903	3.72009e-08	6.49483e-06	5.11676e-06	ACVR1/FOXC2/KDR/LEF1/NOTCH4/NRP1/VEGFA	7
Tcell	IC.2	GO:0001667	ameboidal-type cell migration	20/177	492/18903	3.89814e-08	6.49483e-06	5.11676e-06	ACVR1/CDH5/CLEC14A/CYP1B1/DCN/EMP2/FLT4/FOXC2/FUT1/ITGB1/KDR/MYH9/NOS3/NRP1/PTGS2/RHOJ/SEMA3F/SEMA3G/SMOC2/VEGFA	20
Tcell	IC.2	GO:0061042	vascular wound healing	6/177	22/18903	4.0791e-08	6.49483e-06	5.11676e-06	CD34/FOXC2/KDR/MCAM/SMOC2/VEGFA	6
Malignant	IC.7	GO:0044771	meiotic cell cycle phase transition	4/108	11/18903	3.22422e-07	6.53937e-06	5.33889e-06	CCNB2/CDC25A/NDC80/TTK	4
Endothelial	IC.2	GO:0030099	myeloid cell differentiation	17/169	407/18903	1.51815e-07	6.59085e-06	5.07794e-06	BATF3/CD74/CSF1R/CSF3R/FES/GPR183/IKZF1/INPP5D/IRF8/JAK3/LILRB3/RASGRP4/RIPK1/SBNO2/SCIN/SH2B3/TLR3	17
Myeloid	IC.2	GO:0007015	actin filament organization	23/287	454/18903	5.00758e-07	6.65177e-06	4.61171e-06	AIF1/ARAP1/ARHGAP25/ARPC1B/CAPG/CORO1A/CYFIP1/GHRL/GMFG/HCK/HCLS1/LCP1/MYO1F/NCKAP1L/PLEK/PRKCD/PYCARD/RAC2/RHOH/SCIN/SERPINF2/TGFBR1/WAS	23
Myeloid	IC.2	GO:0002431	Fc receptor mediated stimulatory signaling pathway	7/287	33/18903	5.26626e-07	6.93919e-06	4.81098e-06	FCER1G/HCK/LYN/PRKCD/PTPRC/SYK/VAV1	7
Myeloid	IC.2	GO:0045577	regulation of B cell differentiation	7/287	33/18903	5.26626e-07	6.93919e-06	4.81098e-06	BTK/CARD11/INPP5D/NCKAP1L/NFAM1/PTPN6/SYK	7
Bcell	IC.7	GO:2000463	positive regulation of excitatory postsynaptic potential	6/152	30/18903	1.23959e-07	7.19329e-06	6.32845e-06	DLG4/PRKCZ/PTK2B/SHANK1/STX1A/STX1B	6
Endothelial	IC.3	GO:0010634	positive regulation of epithelial cell migration	11/145	176/18903	1.1459e-07	7.35335e-06	5.65744e-06	EDN1/FLT4/FOXC2/FUT1/HYAL1/KDR/NOS3/PDGFB/SMOC2/TGFBR2/VEGFA	11
Myeloid	IC.2	GO:0034135	regulation of toll-like receptor 2 signaling pathway	5/287	12/18903	5.65581e-07	7.39311e-06	5.12568e-06	CYBA/LYN/TLR1/TLR6/TREM2	5
Myeloid	IC.2	GO:0034154	toll-like receptor 7 signaling pathway	5/287	12/18903	5.65581e-07	7.39311e-06	5.12568e-06	HAVCR2/PIK3AP1/SCIMP/TLR7/UNC93B1	5
Endothelial	IC.2	GO:1902105	regulation of leukocyte differentiation	15/169	317/18903	1.73485e-07	7.40398e-06	5.70442e-06	BTK/BTN2A2/CD74/FES/FGL2/GAS6/IL4R/INPP5D/JAK3/LILRB3/PTPRC/RIPK1/SYK/TLR3/ZFP36L2	15
Myeloid	IC.2	GO:0050868	negative regulation of T cell activation	12/287	128/18903	5.91135e-07	7.69648e-06	5.33602e-06	CD300A/CD86/HAVCR2/LAPTM5/LGALS9/LILRB1/LILRB4/NCKAP1L/PTPN6/SPN/TNFAIP8L2/VSIG4	12
Endothelial	IC.2	GO:1903706	regulation of hemopoiesis	17/169	413/18903	1.86841e-07	7.84109e-06	6.04119e-06	BTK/BTN2A2/CD74/CSF3R/FES/FGL2/GAS6/IL4R/INPP5D/JAK3/LILRB3/PTPRC/RIPK1/SCIN/SYK/TLR3/ZFP36L2	17
Endothelial	IC.2	GO:0007159	leukocyte cell-cell adhesion	17/169	414/18903	1.93348e-07	7.97471e-06	6.14414e-06	ALOX5/BTN2A2/CD274/CD74/CORO1A/DOCK8/FGL2/HFE/IL4R/JAK3/MAP3K8/OLR1/PTPRC/RAC2/RASAL3/SELPLG/SYK	17
Endothelial	IC.2	GO:0002275	myeloid cell activation involved in immune response	9/169	96/18903	1.96359e-07	7.97471e-06	6.14414e-06	BTK/CD84/FES/IL4R/ITGAM/MILR1/RAC2/SBNO2/SYK	9
Malignant	IC.7	GO:1905820	positive regulation of chromosome separation	5/108	27/18903	4.05034e-07	8.11094e-06	6.62195e-06	AURKB/BIRC5/CDT1/ESPL1/NCAPH	5
Stromal	IC.8	GO:0007249	I-kappaB kinase/NF-kappaB signaling	15/155	288/18903	1.54848e-08	8.22082e-06	6.78756e-06	ALPK1/CASP8/CD40/FLNA/MAP3K14/NOD1/RIPK1/STAT1/TIFA/TLR8/TNFAIP3/TNFRSF1A/TNIP1/TRIM38/UBD	15
Stromal	IC.8	GO:0001819	positive regulation of cytokine production	19/155	486/18903	1.8637e-08	8.22082e-06	6.78756e-06	ANXA1/BTN3A2/C5AR1/CASP8/CCR2/CD276/CD40/CLU/FCGR3A/GBP5/IFI16/MAPKAPK2/NOD1/PTGER4/RFTN1/RIPK1/STAT1/STAT3/TLR8	19
Stromal	IC.8	GO:0034612	response to tumor necrosis factor	14/155	254/18903	2.35137e-08	8.22082e-06	6.78756e-06	CASP4/CASP8/CCL2/CD40/GBP1/IL18BP/NFKB1/RIPK1/STAT1/TMSB4X/TNFAIP3/TNFRSF1A/TNFRSF1B/UBD	14
Stromal	IC.8	GO:0043122	regulation of I-kappaB kinase/NF-kappaB signaling	14/155	255/18903	2.47057e-08	8.22082e-06	6.78756e-06	ALPK1/CASP8/CD40/FLNA/MAP3K14/NOD1/RIPK1/STAT1/TIFA/TNFAIP3/TNFRSF1A/TNIP1/TRIM38/UBD	14
Myeloid	IC.2	GO:0032743	positive regulation of interleukin-2 production	7/287	34/18903	6.54598e-07	8.4133e-06	5.83299e-06	CARD11/CD4/CD86/CLEC7A/PLCG2/PTPRC/SASH3	7
Myeloid	IC.2	GO:0036336	dendritic cell migration	7/287	34/18903	6.54598e-07	8.4133e-06	5.83299e-06	ALOX5/CCR1/CCR5/DOCK8/LGALS9/PIK3CG/SPI1	7
Myeloid	IC.2	GO:0090322	regulation of superoxide metabolic process	7/287	34/18903	6.54598e-07	8.4133e-06	5.83299e-06	CLEC7A/CYBA/ITGAM/ITGB2/PRKCD/SYK/TYROBP	7
Myeloid	IC.2	GO:0050854	regulation of antigen receptor-mediated signaling pathway	9/287	66/18903	6.56448e-07	8.4133e-06	5.83299e-06	CARD11/CD300A/LAPTM5/LILRB4/LPXN/LYN/NFAM1/PTPN6/PTPRC	9
Myeloid	IC.2	GO:0071621	granulocyte chemotaxis	12/287	130/18903	6.9897e-07	8.92342e-06	6.18666e-06	C3AR1/CSF1R/CSF3R/FCER1G/IL17RA/ITGB2/NCKAP1L/PIK3CD/PIK3CG/RAC2/SYK/VAV1	12
Tcell	IC.1	GO:0016570	histone modification	31/360	474/18903	2.53932e-09	8.95619e-06	8.27017e-06	ACTL6A/ASH1L/CHTOP/DDX21/EZH2/GTF3C4/JARID2/KAT6A/KDM3B/KDM5B/KMT2A/KMT2C/KMT2E/MBTD1/NCAPG2/NCOA3/NFYA/NIPBL/NSD1/PHC1/PHF20L1/RBM14/RNF2/SETBP1/SETD2/SMARCA5/TAF5L/TET2/TRRAP/UBR5/UFL1	31
Tcell	IC.2	GO:0048010	vascular endothelial growth factor receptor signaling pathway	8/177	58/18903	6.48591e-08	9.00793e-06	7.09663e-06	CLEC14A/FLT4/FOXC1/FOXC2/FZD4/KDR/NRP1/VEGFA	8
Tcell	IC.2	GO:0010631	epithelial cell migration	17/177	366/18903	6.53052e-08	9.00793e-06	7.09663e-06	CDH5/CLEC14A/CYP1B1/DCN/EMP2/FLT4/FOXC2/FUT1/ITGB1/KDR/MYH9/NOS3/NRP1/PTGS2/RHOJ/SMOC2/VEGFA	17
Tcell	IC.2	GO:0001570	vasculogenesis	9/177	81/18903	6.60037e-08	9.00793e-06	7.09663e-06	CD34/EMP2/FOXF1/FZD4/KDR/NRP1/RASIP1/TIE1/VEGFA	9
Endothelial	IC.2	GO:0002819	regulation of adaptive immune response	12/169	198/18903	2.26007e-07	9.01327e-06	6.9443e-06	BTK/CARD9/CD274/CLEC7A/FCGR1A/HFE/IL1R1/IL4R/JAK3/MR1/PTPRC/SLC11A1	12
Endothelial	IC.2	GO:0030098	lymphocyte differentiation	17/169	419/18903	2.2909e-07	9.01327e-06	6.9443e-06	BTK/BTN2A2/CD74/FGL2/GAS6/GPR183/IKZF1/IL4R/IL6R/INPP5D/IRF8/JAK3/LYL1/MR1/PTPRC/SYK/ZFP36L2	17
Endothelial	IC.2	GO:0032642	regulation of chemokine production	9/169	98/18903	2.3472e-07	9.09271e-06	7.0055e-06	CARD9/CD74/CD84/CLEC7A/CSF1R/IL4R/IL6R/SYK/TLR3	9
Tcell	IC.2	GO:0036303	lymph vessel morphogenesis	6/177	24/18903	7.24489e-08	9.15325e-06	7.21113e-06	CLEC14A/FLT4/FOXC1/FOXC2/TIE1/VEGFA	6
Tcell	IC.2	GO:0090132	epithelium migration	17/177	369/18903	7.3456e-08	9.15325e-06	7.21113e-06	CDH5/CLEC14A/CYP1B1/DCN/EMP2/FLT4/FOXC2/FUT1/ITGB1/KDR/MYH9/NOS3/NRP1/PTGS2/RHOJ/SMOC2/VEGFA	17
Malignant	IC.7	GO:0006261	DNA-templated DNA replication	9/108	166/18903	4.64803e-07	9.19148e-06	7.50413e-06	CDC45/CDC6/CDC7/CDT1/FBXO5/GINS1/GINS2/MCM10/ORC6	9
Bcell	IC.6	GO:0050867	positive regulation of cell activation	15/91	467/18903	6.12316e-09	9.33486e-06	7.1368e-06	AIF1/CD4/CD40/CD74/CD86/CTSC/GAS6/HMCES/LILRB1/LILRB2/PLEK/PTPN6/RUNX3/SASH3/VAMP8	15
Bcell	IC.6	GO:0002366	leukocyte activation involved in immune response	1991-12-01	293/18903	1.6285e-08	9.33486e-06	7.1368e-06	CD300A/CD40/CD74/CD86/HMCES/IFI35/ITGAL/LCP1/LILRB1/MILR1/PTPN6/VAMP8	12
Bcell	IC.6	GO:0002274	myeloid leukocyte activation	1991-11-01	237/18903	1.86998e-08	9.33486e-06	7.1368e-06	AIF1/C1QA/CD300A/CD74/CTSC/IFI35/LCP2/MILR1/PTPN6/TMEM106A/VAMP8	11
Bcell	IC.6	GO:0002263	cell activation involved in immune response	1991-12-01	297/18903	1.89252e-08	9.33486e-06	7.1368e-06	CD300A/CD40/CD74/CD86/HMCES/IFI35/ITGAL/LCP1/LILRB1/MILR1/PTPN6/VAMP8	12
Malignant	IC.7	GO:0010971	positive regulation of G2/M transition of mitotic cell cycle	5/108	28/18903	4.9085e-07	9.58673e-06	7.82681e-06	CDC25A/CDC7/CDK1/DTL/FBXO5	5
Bcell	IC.6	GO:0002696	positive regulation of leukocyte activation	14/91	450/18903	3.08198e-08	9.61208e-06	7.34874e-06	AIF1/CD4/CD40/CD74/CD86/CTSC/GAS6/HMCES/LILRB1/LILRB2/PTPN6/RUNX3/SASH3/VAMP8	14
Bcell	IC.6	GO:0002697	regulation of immune effector process	13/91	379/18903	3.21892e-08	9.61208e-06	7.34874e-06	CD300A/CD40/CD74/CD86/HMCES/LAPTM5/LILRB1/NCF1/PTPN6/SASH3/SCIMP/SLAMF8/VAMP8	13
Bcell	IC.6	GO:1902105	regulation of leukocyte differentiation	1991-12-01	317/18903	3.88229e-08	9.61208e-06	7.34874e-06	CD4/CD74/CD86/EVI2B/GAS6/IRF7/LILRB1/LILRB2/PTPN6/RUNX3/SASH3/SLAMF8	12
Bcell	IC.6	GO:0002695	negative regulation of leukocyte activation	1991-10-01	198/18903	3.89745e-08	9.61208e-06	7.34874e-06	CD300A/CD74/CD86/LAPTM5/LILRB1/LILRB2/MILR1/PTPN6/RUNX3/SAMSN1	10
Bcell	IC.6	GO:0002443	leukocyte mediated immunity	14/91	463/18903	4.39228e-08	9.62886e-06	7.36157e-06	C1QA/C1S/CD300A/CD40/CD74/CTSC/HMCES/IRF7/LILRB1/MILR1/PTPN6/SASH3/SCIMP/VAMP8	14
Endothelial	IC.2	GO:0032602	chemokine production	9/169	99/18903	2.56231e-07	9.77559e-06	7.53163e-06	CARD9/CD74/CD84/CLEC7A/CSF1R/IL4R/IL6R/SYK/TLR3	9
Myeloid	IC.2	GO:0048017	inositol lipid-mediated signaling	14/287	182/18903	7.75421e-07	9.86108e-06	6.83674e-06	ADAP2/CSF1R/HCLS1/HCST/IL18/NCF1/PIK3AP1/PIK3CD/PIK3CG/PIK3R5/PLCB2/PTAFR/PTPN6/TREM2	14
Bcell	IC.6	GO:0002699	positive regulation of immune effector process	1991-11-01	261/18903	5.02877e-08	9.92176e-06	7.5855e-06	CD300A/CD40/CD74/CD86/HMCES/LAPTM5/LILRB1/PTPN6/SASH3/SCIMP/VAMP8	11
Myeloid	IC.2	GO:0061082	myeloid leukocyte cytokine production	8/287	50/18903	7.91058e-07	1.00211e-05	6.94768e-06	CARD9/LAPTM5/LILRB1/PLCG2/PYCARD/SYK/TLR3/TLR7	8
Myeloid	IC.2	GO:0032633	interleukin-4 production	7/287	35/18903	8.07686e-07	1.01146e-05	7.01249e-06	CD86/FCER1G/HAVCR2/LGALS9/NLRP3/SASH3/SYK	7
Myeloid	IC.2	GO:0032673	regulation of interleukin-4 production	7/287	35/18903	8.07686e-07	1.01146e-05	7.01249e-06	CD86/FCER1G/HAVCR2/LGALS9/NLRP3/SASH3/SYK	7
Myeloid	IC.2	GO:0043372	positive regulation of CD4-positive, alpha-beta T cell differentiation	7/287	35/18903	8.07686e-07	1.01146e-05	7.01249e-06	CD86/IL12RB1/IL18/LGALS9/NCKAP1L/NLRP3/SASH3	7
Endothelial	IC.3	GO:0048844	artery morphogenesis	8/145	79/18903	1.62677e-07	1.01905e-05	7.84027e-06	EDN1/FOXC1/FOXC2/FOXF1/GJA5/HPGD/PDGFRB/VEGFA	8
Malignant	IC.7	GO:0000281	mitotic cytokinesis	7/108	85/18903	5.58832e-07	1.07814e-05	8.80214e-06	AURKB/BIRC5/ESPL1/KIF20A/KIF23/NUSAP1/TRIM36	7
Myeloid	IC.2	GO:0050728	negative regulation of inflammatory response	14/287	184/18903	8.84539e-07	1.10349e-05	7.65055e-06	ALOX5/AOAH/GHRL/HCK/LYN/NLRP3/PRKCD/PTPRC/RHBDF2/SIGLEC10/SYK/TNFAIP8L2/TNFRSF1B/TREM2	14
Endothelial	IC.2	GO:0051250	negative regulation of lymphocyte activation	11/169	166/18903	2.99998e-07	1.12745e-05	8.6865e-06	BTK/BTN2A2/CD274/CD74/FGL2/HFE/IL4R/INPP5D/JAK3/MNDA/RASSF5	11
Myeloid	IC.2	GO:0030225	macrophage differentiation	8/287	51/18903	9.25983e-07	1.14647e-05	7.94856e-06	C1QC/CD4/CEBPA/CSF1R/GAB3/HCLS1/SPI1/TLR2	8
Myeloid	IC.2	GO:0045058	T cell selection	8/287	51/18903	9.25983e-07	1.14647e-05	7.94856e-06	CARD11/CD4/DOCK2/IL12RB1/IL6R/PTPRC/SPN/SYK	8
Endothelial	IC.2	GO:0002702	positive regulation of production of molecular mediator of immune response	10/169	133/18903	3.27437e-07	1.21248e-05	9.34159e-06	BTK/CARD9/CD74/CLEC7A/IL1R1/IL4R/PTPRC/SCIMP/SYK/TLR3	10
Endothelial	IC.3	GO:0030324	lung development	11/145	187/18903	2.11795e-07	1.29589e-05	9.97018e-06	CRISPLD2/EPAS1/FLT4/FOXF1/KDR/NOS3/PDGFRB/SPRY1/TGFBR2/VEGFA/ZIC3	11
Myeloid	IC.2	GO:0051056	regulation of small GTPase mediated signal transduction	18/287	305/18903	1.06013e-06	1.30763e-05	9.06587e-06	ARAP1/ARHGAP25/ARHGAP27/ARHGAP30/ARHGAP9/ARHGDIB/CYTH4/DEF6/DENND3/DOCK2/DOCK8/FBP1/FGD2/GMIP/PIK3CG/RASAL3/RASGRP4/VAV1	18
Malignant	IC.7	GO:0007144	female meiosis I	4/108	13/18903	6.9245e-07	1.31983e-05	1.07753e-05	CCNB2/FBXO5/NDC80/TRIP13	4
Myeloid	IC.2	GO:0016064	immunoglobulin mediated immune response	15/287	215/18903	1.08309e-06	1.33094e-05	9.22752e-06	BTK/C1QA/C1QB/C1QC/C3/CARD9/CSF2RB/FCER1G/FCGR1A/INPP5D/PRKCD/PTPN6/PTPRC/TLR8/TREM2	15
Endothelial	IC.2	GO:0002285	lymphocyte activation involved in immune response	12/169	207/18903	3.64954e-07	1.33182e-05	1.0261e-05	APBB1IP/CD74/CORO1A/FCGR3A/FGL2/GPR183/IL4R/IL6R/IRF8/JAK3/PTPRC/SLC11A1	12
Stromal	IC.8	GO:0002443	leukocyte mediated immunity	18/155	463/18903	4.93757e-08	1.35791e-05	1.12117e-05	BTN3A2/C1R/C1S/CCR2/CD40/CFI/CLU/CSF2RB/FCGR3A/GAPT/ICAM1/MR1/RAB27A/RFTN1/SERPING1/TLR8/TNFRSF1B/WDR1	18
Stromal	IC.8	GO:0032103	positive regulation of response to external stimulus	18/155	464/18903	5.10111e-08	1.35791e-05	1.12117e-05	ABCC1/ANO6/C5AR1/CASP4/CASP6/CCR2/FLNA/GBP5/IFI16/NLRC5/NOD1/PLSCR1/PTGER4/RIPK1/TLR8/TMSB4X/TNFRSF1A/TNIP1	18
Endothelial	IC.2	GO:0043303	mast cell degranulation	7/169	52/18903	3.84412e-07	1.38279e-05	1.06537e-05	BTK/CD84/FES/IL4R/MILR1/RAC2/SYK	7
Bcell	IC.7	GO:0001956	positive regulation of neurotransmitter secretion	5/152	18/18903	2.47817e-07	1.39698e-05	1.22902e-05	STX1A/STX1B/STXBP1/SYT1/TACR2	5
Malignant	IC.7	GO:0031570	DNA integrity checkpoint signaling	8/108	129/18903	7.51539e-07	1.4154e-05	1.15556e-05	CDC45/CDC6/CDK1/CDT1/DTL/E2F1/GTSE1/PBK	8
Bcell	IC.7	GO:0031644	regulation of nervous system process	10/152	145/18903	2.73691e-07	1.45944e-05	1.28397e-05	BEGAIN/CNIH2/DLG4/DLGAP3/PRKCZ/PTK2B/SHANK1/SLC8A2/STX1A/STX1B	10
Bcell	IC.7	GO:0060078	regulation of postsynaptic membrane potential	10/152	145/18903	2.73691e-07	1.45944e-05	1.28397e-05	DLG4/GABRA1/GABRB2/MAPK8IP2/PRKCZ/PTK2B/SHANK1/SLC8A2/STX1A/STX1B	10
Myeloid	IC.2	GO:0010934	macrophage cytokine production	7/287	37/18903	1.20489e-06	1.46961e-05	1.01889e-05	CARD9/LAPTM5/LILRB1/PLCG2/PYCARD/TLR3/TLR7	7
Myeloid	IC.2	GO:0010935	regulation of macrophage cytokine production	7/287	37/18903	1.20489e-06	1.46961e-05	1.01889e-05	CARD9/LAPTM5/LILRB1/PLCG2/PYCARD/TLR3/TLR7	7
Bcell	IC.6	GO:1903706	regulation of hemopoiesis	13/91	413/18903	8.76885e-08	1.48272e-05	1.13358e-05	CD4/CD74/CD86/CSF3R/EVI2B/GAS6/IRF7/LILRB1/LILRB2/PTPN6/RUNX3/SASH3/SLAMF8	13
Bcell	IC.6	GO:0007159	leukocyte cell-cell adhesion	13/91	414/18903	9.01804e-08	1.48272e-05	1.13358e-05	AIF1/CD300A/CD4/CD74/CD86/FERMT3/ITGAL/LAPTM5/LILRB1/LILRB2/PTPN6/RUNX3/SASH3	13
Endothelial	IC.3	GO:0035633	maintenance of blood-brain barrier	6/145	35/18903	2.48121e-07	1.48365e-05	1.14148e-05	CDH5/ESAM/LSR/MFSD2A/OCLN/VEGFA	6
Myeloid	IC.2	GO:0038095	Fc-epsilon receptor signaling pathway	6/287	24/18903	1.24324e-06	1.51077e-05	1.04742e-05	BTK/FCER1G/LYN/PLCG2/SYK/VAV1	6
Endothelial	IC.3	GO:0030323	respiratory tube development	11/145	191/18903	2.62105e-07	1.53244e-05	1.17901e-05	CRISPLD2/EPAS1/FLT4/FOXF1/KDR/NOS3/PDGFRB/SPRY1/TGFBR2/VEGFA/ZIC3	11
Bcell	IC.6	GO:0051250	negative regulation of lymphocyte activation	1991-09-01	166/18903	1.05775e-07	1.54359e-05	1.18012e-05	CD300A/CD74/CD86/LAPTM5/LILRB1/LILRB2/PTPN6/RUNX3/SAMSN1	9
Bcell	IC.6	GO:0050866	negative regulation of cell activation	1991-10-01	221/18903	1.0953e-07	1.54359e-05	1.18012e-05	CD300A/CD74/CD86/LAPTM5/LILRB1/LILRB2/MILR1/PTPN6/RUNX3/SAMSN1	10
Malignant	IC.7	GO:1902751	positive regulation of cell cycle G2/M phase transition	5/108	31/18903	8.37118e-07	1.55802e-05	1.272e-05	CDC25A/CDC7/CDK1/DTL/FBXO5	5
Myeloid	IC.2	GO:0019724	B cell mediated immunity	15/287	218/18903	1.28923e-06	1.56088e-05	1.08217e-05	BTK/C1QA/C1QB/C1QC/C3/CARD9/CSF2RB/FCER1G/FCGR1A/INPP5D/PRKCD/PTPN6/PTPRC/TLR8/TREM2	15
Malignant	IC.7	GO:0007080	mitotic metaphase plate congression	6/108	57/18903	8.66008e-07	1.59305e-05	1.3006e-05	AURKB/BIRC5/CDCA5/CDT1/KIFC1/NDC80	6
Bcell	IC.7	GO:0097120	receptor localization to synapse	7/152	56/18903	3.15486e-07	1.63804e-05	1.4411e-05	CNIH2/DLG4/KIF5A/LGI1/PRKCZ/SNAP25/STX1B	7
Bcell	IC.7	GO:0007611	learning or memory	13/152	273/18903	3.28206e-07	1.66038e-05	1.46076e-05	ADCY1/BRSK1/CRTC1/DLG4/MAPK8IP2/PLK2/PRKCZ/RGS14/SHANK1/SLC12A5/SLC8A2/SNAP25/TACR2	13
Stromal	IC.8	GO:0071356	cellular response to tumor necrosis factor	13/155	234/18903	6.94302e-08	1.68021e-05	1.38728e-05	CASP4/CASP8/CCL2/CD40/GBP1/IL18BP/NFKB1/RIPK1/STAT1/TMSB4X/TNFAIP3/TNFRSF1A/TNFRSF1B	13
Myeloid	IC.2	GO:0043301	negative regulation of leukocyte degranulation	5/287	14/18903	1.39441e-06	1.68201e-05	1.16615e-05	CD300A/CD84/LGALS9/NCKAP1L/SPI1	5
Myeloid	IC.2	GO:0050852	T cell receptor signaling pathway	12/287	139/18903	1.43172e-06	1.72069e-05	1.19296e-05	CARD11/CD300A/INPP5D/LAPTM5/LCP2/LILRB4/PIK3CD/PLCG2/PRAM1/PTPN6/PTPRC/THEMIS2	12
Myeloid	IC.2	GO:0030851	granulocyte differentiation	7/287	38/18903	1.45791e-06	1.74576e-05	1.21035e-05	C1QC/CEBPA/EVI2B/HCLS1/INPP5D/SPI1/TAL1	7
Malignant	IC.7	GO:0051231	spindle elongation	4/108	14/18903	9.65167e-07	1.75505e-05	1.43286e-05	AURKB/BIRC5/KIF11/KIF23	4
Endothelial	IC.2	GO:0002279	mast cell activation involved in immune response	7/169	54/18903	5.01295e-07	1.77783e-05	1.36974e-05	BTK/CD84/FES/IL4R/MILR1/RAC2/SYK	7
Endothelial	IC.3	GO:0001654	eye development	15/145	388/18903	3.11549e-07	1.78193e-05	1.37096e-05	ARHGEF15/COL4A1/COL8A1/EPHA2/FLT1/FOXC1/FOXC2/FZD4/KDR/LAMC3/MFSD2A/PDGFRB/SPRY1/TGFBR2/VEGFA	15
Tcell	IC.2	GO:0003007	heart morphogenesis	14/177	258/18903	1.51868e-07	1.81356e-05	1.42876e-05	ACVR1/CCM2L/COL5A1/DSP/EMP2/FHL2/FOXC1/FOXC2/FOXF1/NOS3/NRP1/SPRY1/TPM1/VEGFA	14
Bcell	IC.7	GO:0140056	organelle localization by membrane tethering	8/152	84/18903	3.77763e-07	1.86332e-05	1.63929e-05	CPLX2/PPFIA3/RAB3A/SNAP25/STX1A/STX1B/STXBP1/SYT1	8
Myeloid	IC.2	GO:0046637	regulation of alpha-beta T cell differentiation	9/287	73/18903	1.56921e-06	1.87222e-05	1.29802e-05	CD86/IL12RB1/IL18/LGALS9/LILRB4/NCKAP1L/NLRP3/SASH3/SYK	9
Myeloid	IC.5	GO:0099003	vesicle-mediated transport in synapse	14/185	212/18903	2.28853e-08	1.90101e-05	1.6895e-05	AP2A2/CALM3/CLSTN1/DNAJC6/DTNBP1/HPCA/PPP3CB/PPP3R1/PREPL/PRKCG/SLC32A1/SYNJ1/SYT5/SYT7	14
Myeloid	IC.2	GO:0001911	negative regulation of leukocyte mediated cytotoxicity	6/287	25/18903	1.61508e-06	1.91302e-05	1.32631e-05	ARRB2/HAVCR2/LGALS9/LILRB1/NCKAP1L/PTPRC	6
Myeloid	IC.2	GO:0098581	detection of external biotic stimulus	6/287	25/18903	1.61508e-06	1.91302e-05	1.32631e-05	CLEC7A/NLRC4/TLR1/TLR2/TLR6/TREM2	6
Endothelial	IC.3	GO:0150063	visual system development	15/145	392/18903	3.55011e-07	1.98731e-05	1.52897e-05	ARHGEF15/COL4A1/COL8A1/EPHA2/FLT1/FOXC1/FOXC2/FZD4/KDR/LAMC3/MFSD2A/PDGFRB/SPRY1/TGFBR2/VEGFA	15
Endothelial	IC.2	GO:0002448	mast cell mediated immunity	7/169	55/18903	5.70108e-07	1.99379e-05	1.53612e-05	BTK/CD84/FES/IL4R/MILR1/RAC2/SYK	7
Myeloid	IC.2	GO:0009595	detection of biotic stimulus	7/287	39/18903	1.75391e-06	2.06999e-05	1.43514e-05	CLEC7A/NLRC4/NLRP3/TLR1/TLR2/TLR6/TREM2	7
Myeloid	IC.2	GO:0042267	natural killer cell mediated cytotoxicity	9/287	74/18903	1.76298e-06	2.07324e-05	1.43739e-05	ARRB2/CORO1A/HAVCR2/IL18/LGALS9/LILRB1/PIK3R6/PTPN6/VAV1	9
Tcell	IC.2	GO:0042060	wound healing	18/177	442/18903	1.89437e-07	2.17171e-05	1.71092e-05	CD34/CDKN1A/COL5A1/DSP/DYSF/FBLN1/FOXC2/FZD6/ITGB1/KDR/MCAM/MYH9/NOS3/NOTCH4/PEAR1/SMOC2/TPM1/VEGFA	18
Endothelial	IC.3	GO:0010632	regulation of epithelial cell migration	13/145	292/18903	4.09101e-07	2.24239e-05	1.72522e-05	DCN/EDN1/EPHA2/FLT4/FOXC2/FUT1/HYAL1/KDR/NOS3/PDGFB/SMOC2/TGFBR2/VEGFA	13
Myeloid	IC.2	GO:0043122	regulation of I-kappaB kinase/NF-kappaB signaling	16/287	255/18903	1.92414e-06	2.25468e-05	1.56318e-05	CARD11/CARD9/CASP1/CD4/CLEC7A/LGALS9/LILRB4/LTBR/PLCG2/PYCARD/RHOH/TLR3/TLR6/TMEM106A/TREM2/TRIM38	16
Myeloid	IC.2	GO:0002707	negative regulation of lymphocyte mediated immunity	8/287	56/18903	1.93438e-06	2.25861e-05	1.56591e-05	ARRB2/HAVCR2/LGALS9/LILRB1/LILRB4/NCKAP1L/PTPN6/PTPRC	8
Malignant	IC.7	GO:0000910	cytokinesis	9/108	187/18903	1.261e-06	2.26694e-05	1.85078e-05	AURKB/BIRC5/CDC6/ESPL1/KIF20A/KIF23/NUSAP1/PLK4/TRIM36	9
Endothelial	IC.3	GO:0048880	sensory system development	15/145	398/18903	4.30525e-07	2.31165e-05	1.77852e-05	ARHGEF15/COL4A1/COL8A1/EPHA2/FLT1/FOXC1/FOXC2/FZD4/KDR/LAMC3/MFSD2A/PDGFRB/SPRY1/TGFBR2/VEGFA	15
Malignant	IC.7	GO:0000212	meiotic spindle organization	4/108	15/18903	1.31035e-06	2.32919e-05	1.9016e-05	CCNB2/ESPL1/FBXO5/NDC80	4
Tcell	IC.2	GO:0061138	morphogenesis of a branching epithelium	12/177	188/18903	2.13078e-07	2.34878e-05	1.85042e-05	ACVR1/FOXC2/FOXF1/KDR/LEF1/NOTCH4/NRP1/RASIP1/SPRY1/TGM2/TIE1/VEGFA	12
Myeloid	IC.2	GO:0002679	respiratory burst involved in defense response	5/287	15/18903	2.06568e-06	2.3781e-05	1.64875e-05	HCK/NCF1/PIK3CD/PIK3CG/TREM2	5
Myeloid	IC.2	GO:0060099	regulation of phagocytosis, engulfment	5/287	15/18903	2.06568e-06	2.3781e-05	1.64875e-05	C3/CD300A/NCKAP1L/PLCG2/TREM2	5
Myeloid	IC.2	GO:1905153	regulation of membrane invagination	5/287	15/18903	2.06568e-06	2.3781e-05	1.64875e-05	C3/CD300A/NCKAP1L/PLCG2/TREM2	5
Myeloid	IC.2	GO:0002433	immune response-regulating cell surface receptor signaling pathway involved in phagocytosis	6/287	26/18903	2.07296e-06	2.3781e-05	1.64875e-05	HCK/LYN/PRKCD/PTPRC/SYK/VAV1	6
Myeloid	IC.2	GO:0038096	Fc-gamma receptor signaling pathway involved in phagocytosis	6/287	26/18903	2.07296e-06	2.3781e-05	1.64875e-05	HCK/LYN/PRKCD/PTPRC/SYK/VAV1	6
Bcell	IC.7	GO:2000300	regulation of synaptic vesicle exocytosis	7/152	60/18903	5.11448e-07	2.46119e-05	2.16528e-05	ADCY1/PRKCB/RAB3A/RIMS3/SYN1/SYP/SYT1	7
Bcell	IC.6	GO:0050868	negative regulation of T cell activation	1991-08-01	128/18903	1.88219e-07	2.4757e-05	1.89275e-05	CD300A/CD74/CD86/LAPTM5/LILRB1/LILRB2/PTPN6/RUNX3	8
Myeloid	IC.2	GO:0002690	positive regulation of leukocyte chemotaxis	10/287	97/18903	2.18684e-06	2.5e-05	1.73327e-05	AIF1/C3AR1/CCR1/CSF1R/GPSM3/IL6R/LGALS9/NCKAP1L/RAC2/SPI1	10
Myeloid	IC.2	GO:0032608	interferon-beta production	8/287	57/18903	2.22084e-06	2.52131e-05	1.74804e-05	IRF5/LILRB1/PYCARD/TLR2/TLR3/TLR7/TLR8/TRIM38	8
Myeloid	IC.2	GO:0032648	regulation of interferon-beta production	8/287	57/18903	2.22084e-06	2.52131e-05	1.74804e-05	IRF5/LILRB1/PYCARD/TLR2/TLR3/TLR7/TLR8/TRIM38	8
Malignant	IC.7	GO:0051302	regulation of cell division	9/108	190/18903	1.43923e-06	2.52985e-05	2.06542e-05	AURKB/BIRC5/CDC6/KIF18B/KIF20A/KIF23/ORC6/PLK4/PTN	9
Endothelial	IC.2	GO:0050671	positive regulation of lymphocyte proliferation	10/169	146/18903	7.77339e-07	2.68129e-05	2.06581e-05	BTK/CD274/CD74/CORO1A/FCGR3A/GPR183/JAK3/PTPRC/RASAL3/SYK	10
Myeloid	IC.2	GO:0008154	actin polymerization or depolymerization	14/287	200/18903	2.38628e-06	2.69978e-05	1.87178e-05	AIF1/ARPC1B/CAPG/CORO1A/CYFIP1/GHRL/HCK/HCLS1/NCKAP1L/PLEK/PRKCD/PYCARD/SCIN/WAS	14
Myeloid	IC.2	GO:0002228	natural killer cell mediated immunity	9/287	77/18903	2.47303e-06	2.77877e-05	1.92654e-05	ARRB2/CORO1A/HAVCR2/IL18/LGALS9/LILRB1/PIK3R6/PTPN6/VAV1	9
Myeloid	IC.2	GO:0032720	negative regulation of tumor necrosis factor production	9/287	77/18903	2.47303e-06	2.77877e-05	1.92654e-05	ARRB2/CD33/GHRL/HAVCR2/LGALS9/LILRB1/LILRB4/PTPN6/TREM2	9
Myeloid	IC.2	GO:0034122	negative regulation of toll-like receptor signaling pathway	7/287	41/18903	2.49796e-06	2.7972e-05	1.93932e-05	ARRB2/CD300A/CD300LF/LILRA2/LYN/TLR6/TREM2	7
Myeloid	IC.2	GO:0050920	regulation of chemotaxis	15/287	230/18903	2.51296e-06	2.80443e-05	1.94433e-05	AIF1/C3AR1/CCR1/CSF1R/GPSM3/IL16/IL6R/LGALS9/LYN/NCKAP1L/P2RX4/RAC2/SPI1/ST6GAL1/TREM2	15
Endothelial	IC.3	GO:0003206	cardiac chamber morphogenesis	9/145	126/18903	5.50961e-07	2.84231e-05	2.18679e-05	ACVR1/ADAMTS1/DSP/FOXC1/FOXC2/FOXF1/NOS3/TBX3/TGFBR2	9
Endothelial	IC.3	GO:0003231	cardiac ventricle development	9/145	126/18903	5.50961e-07	2.84231e-05	2.18679e-05	ACVR1/DSP/FOXC1/FOXC2/FOXF1/GJA5/NOS3/TBX3/TGFBR2	9
Myeloid	IC.2	GO:1903038	negative regulation of leukocyte cell-cell adhesion	12/287	147/18903	2.58591e-06	2.87606e-05	1.99399e-05	CD300A/CD86/HAVCR2/LAPTM5/LGALS9/LILRB1/LILRB4/NCKAP1L/PTPN6/SPN/TNFAIP8L2/VSIG4	12
Tcell	IC.2	GO:0048754	branching morphogenesis of an epithelial tube	11/177	157/18903	2.72376e-07	2.89122e-05	2.27776e-05	ACVR1/FOXC2/FOXF1/KDR/LEF1/NOTCH4/NRP1/RASIP1/SPRY1/TIE1/VEGFA	11
Endothelial	IC.2	GO:0002824	positive regulation of adaptive immune response based on somatic recombination of immune receptors built from immunoglobulin superfamily domains	9/169	114/18903	8.55755e-07	2.91188e-05	2.24346e-05	BTK/CARD9/CD274/CLEC7A/FCGR1A/IL1R1/MR1/PTPRC/SLC11A1	9
Endothelial	IC.3	GO:0061042	vascular wound healing	5/145	22/18903	5.87484e-07	2.97244e-05	2.2869e-05	CD34/FOXC2/KDR/SMOC2/VEGFA	5
Myeloid	IC.2	GO:0022408	negative regulation of cell-cell adhesion	14/287	202/18903	2.68239e-06	2.97328e-05	2.0614e-05	CD300A/CD86/HAVCR2/LAPTM5/LGALS9/LILRB1/LILRB4/NCKAP1L/PRKCD/PTPN6/SPI1/SPN/TNFAIP8L2/VSIG4	14
Bcell	IC.7	GO:0099601	regulation of neurotransmitter receptor activity	7/152	62/18903	6.42591e-07	3.01865e-05	2.65572e-05	BEGAIN/CNIH2/DLG4/DLGAP3/MAPK8IP2/PTK2B/SHANK1	7
Endothelial	IC.2	GO:0006909	phagocytosis	14/169	314/18903	9.25194e-07	3.10475e-05	2.39207e-05	BIN2/BTK/CLEC7A/CORO1A/FCGR1A/GAS6/IRF8/ITGAM/MYO1G/PLSCR1/PTPRC/RAC2/SLC11A1/SYK	14
Endothelial	IC.2	GO:0032946	positive regulation of mononuclear cell proliferation	10/169	149/18903	9.37098e-07	3.10475e-05	2.39207e-05	BTK/CD274/CD74/CORO1A/FCGR3A/GPR183/JAK3/PTPRC/RASAL3/SYK	10
Bcell	IC.6	GO:0002702	positive regulation of production of molecular mediator of immune response	1991-08-01	133/18903	2.52941e-07	3.11908e-05	2.38464e-05	CD40/CD74/CD86/HMCES/LAPTM5/LILRB1/SASH3/SCIMP	8
Endothelial	IC.3	GO:0003205	cardiac chamber development	10/145	167/18903	6.54081e-07	3.24696e-05	2.49811e-05	ACVR1/ADAMTS1/DSP/FOXC1/FOXC2/FOXF1/GJA5/NOS3/TBX3/TGFBR2	10
Myeloid	IC.2	GO:2000377	regulation of reactive oxygen species metabolic process	12/287	149/18903	2.97935e-06	3.29133e-05	2.2819e-05	ALOX5/CLEC7A/CYBA/ITGAM/ITGB2/PLCG2/PRKCD/RAC2/RIPK3/SYK/TLR6/TYROBP	12
Tcell	IC.2	GO:0001704	formation of primary germ layer	10/177	127/18903	3.26585e-07	3.34283e-05	2.63355e-05	ACVR1/COL5A1/DUSP5/ETS2/FOXC1/FOXC2/FOXF1/ITGB1/LAMB1/LEF1	10
Myeloid	IC.2	GO:0002437	inflammatory response to antigenic stimulus	9/287	79/18903	3.07259e-06	3.37162e-05	2.33757e-05	BTK/C3/CD68/FCGR1A/HCK/LYN/RHBDF2/SYK/TREM2	9
Myeloid	IC.2	GO:1903556	negative regulation of tumor necrosis factor superfamily cytokine production	9/287	79/18903	3.07259e-06	3.37162e-05	2.33757e-05	ARRB2/CD33/GHRL/HAVCR2/LGALS9/LILRB1/LILRB4/PTPN6/TREM2	9
Endothelial	IC.3	GO:0014706	striated muscle tissue development	12/145	257/18903	7.04264e-07	3.43133e-05	2.63996e-05	ACVR1/DSP/EDN1/FOXC1/FOXC2/GJA5/LEF1/PDGFRB/TBX3/TGFBR2/VEGFA/ZIC3	12
Malignant	IC.7	GO:0071897	DNA biosynthetic process	9/108	198/18903	2.02464e-06	3.51976e-05	2.87361e-05	AURKB/CENPF/DTL/GINS1/GINS2/KCNK2/NEK2/TK1/TYMS	9
Myeloid	IC.2	GO:0031342	negative regulation of cell killing	6/287	28/18903	3.3066e-06	3.61631e-05	2.50721e-05	ARRB2/HAVCR2/LGALS9/LILRB1/NCKAP1L/PTPRC	6
Endothelial	IC.2	GO:0002449	lymphocyte mediated immunity	15/169	367/18903	1.11208e-06	3.63666e-05	2.80187e-05	BTK/C1RL/CARD9/CD74/CORO1A/CSF2RB/FCGR1A/FCGR3A/HFE/IL1R1/IL4R/INPP5D/MR1/MYO1G/PTPRC	15
Endothelial	IC.3	GO:0010595	positive regulation of endothelial cell migration	9/145	131/18903	7.65787e-07	3.66325e-05	2.81839e-05	EDN1/FLT4/FOXC2/FUT1/KDR/NOS3/PDGFB/SMOC2/VEGFA	9
Tcell	IC.2	GO:0060055	angiogenesis involved in wound healing	6/177	31/18903	3.75345e-07	3.68543e-05	2.90346e-05	CD34/FOXC2/KDR/MCAM/SMOC2/VEGFA	6
Tcell	IC.2	GO:0007160	cell-matrix adhesion	13/177	238/18903	3.9766e-07	3.68543e-05	2.90346e-05	ACTN1/CD34/EMP2/FUT1/ITGA1/ITGA10/ITGB1/KDR/NID2/NRP1/RHOD/THSD1/VEGFA	13
Tcell	IC.2	GO:0038084	vascular endothelial growth factor signaling pathway	7/177	50/18903	3.98634e-07	3.68543e-05	2.90346e-05	DCN/FLT4/FOXC1/KDR/NRP1/SMOC2/VEGFA	7
Bcell	IC.7	GO:0016081	synaptic vesicle docking	4/152	10/18903	8.12765e-07	3.72308e-05	3.27546e-05	PPFIA3/SNAP25/STX1A/STX1B	4
Bcell	IC.7	GO:0022406	membrane docking	8/152	93/18903	8.30286e-07	3.72308e-05	3.27546e-05	CPLX2/PPFIA3/RAB3A/SNAP25/STX1A/STX1B/STXBP1/SYT1	8
Myeloid	IC.2	GO:0048015	phosphatidylinositol-mediated signaling	13/287	178/18903	3.43841e-06	3.74798e-05	2.5985e-05	CSF1R/HCLS1/HCST/IL18/NCF1/PIK3AP1/PIK3CD/PIK3CG/PIK3R5/PLCB2/PTAFR/PTPN6/TREM2	13
Myeloid	IC.2	GO:0032691	negative regulation of interleukin-1 beta production	7/287	43/18903	3.4887e-06	3.79021e-05	2.62778e-05	ARRB2/CD33/GHRL/LILRB4/NLRP3/SERPINB1/TREM2	7
Tcell	IC.2	GO:0010595	positive regulation of endothelial cell migration	10/177	131/18903	4.36155e-07	3.90631e-05	3.07747e-05	FLT4/FOXC2/FUT1/KDR/NOS3/NRP1/PTGS2/RHOJ/SMOC2/VEGFA	10
Myeloid	IC.2	GO:0045580	regulation of T cell differentiation	13/287	179/18903	3.65801e-06	3.95002e-05	2.73857e-05	CARD11/CD86/IL12RB1/IL18/LGALS9/LILRB4/NCKAP1L/NLRP3/PIK3R6/PTPRC/RHOH/SASH3/SYK	13
Myeloid	IC.2	GO:0051924	regulation of calcium ion transport	16/287	268/18903	3.65987e-06	3.95002e-05	2.73857e-05	ARRB2/CCR1/CD33/CD4/CD84/CORO1A/CYBA/IL16/LILRA2/LILRB1/LYN/P2RX4/PIK3CG/PLCG2/PTPN6/STAC3	16
Myeloid	IC.2	GO:0002440	production of molecular mediator of immune response	18/287	333/18903	3.67823e-06	3.95681e-05	2.74328e-05	BTK/CARD9/CD86/CLEC7A/IL18/LAPTM5/LILRB1/LILRB4/NLRP3/PLCG2/PTPRC/PYCARD/SASH3/SCIMP/SYK/TLR3/TLR7/TNFRSF1B	18
Myeloid	IC.2	GO:0019722	calcium-mediated signaling	14/287	208/18903	3.77711e-06	4.04715e-05	2.80591e-05	BTK/CCR1/CCR5/CCRL2/CD4/CLEC7A/LAT2/NFATC2/P2RX4/PLCG2/PLEK/PTPRC/SYK/TREM2	14
Myeloid	IC.2	GO:0045639	positive regulation of myeloid cell differentiation	10/287	103/18903	3.78688e-06	4.04715e-05	2.80591e-05	CCR1/CD4/EVI2B/HCLS1/INPP5D/NCKAP1L/SCIN/TAL1/TREM2/TYROBP	10
Myeloid	IC.2	GO:0002688	regulation of leukocyte chemotaxis	11/287	127/18903	3.81908e-06	4.06831e-05	2.82059e-05	AIF1/C3AR1/CCR1/CSF1R/GPSM3/IL6R/LGALS9/LYN/NCKAP1L/RAC2/SPI1	11
Malignant	IC.7	GO:0006270	DNA replication initiation	5/108	38/18903	2.3956e-06	4.11939e-05	3.36316e-05	CDC45/CDC6/CDT1/MCM10/ORC6	5
Tcell	IC.2	GO:0001763	morphogenesis of a branching structure	12/177	203/18903	4.87123e-07	4.23059e-05	3.33295e-05	ACVR1/FOXC2/FOXF1/KDR/LEF1/NOTCH4/NRP1/RASIP1/SPRY1/TGM2/TIE1/VEGFA	12
Endothelial	IC.2	GO:0002821	positive regulation of adaptive immune response	9/169	120/18903	1.31882e-06	4.25742e-05	3.28014e-05	BTK/CARD9/CD274/CLEC7A/FCGR1A/IL1R1/MR1/PTPRC/SLC11A1	9
Endothelial	IC.2	GO:0050731	positive regulation of peptidyl-tyrosine phosphorylation	11/169	193/18903	1.34258e-06	4.27927e-05	3.29698e-05	CD74/CNTF/CSF1R/FCGR1A/GAS6/IL6R/NCF1/PARP14/PARP9/PTPRC/SYK	11
Myeloid	IC.2	GO:0046640	regulation of alpha-beta T cell proliferation	7/287	44/18903	4.09527e-06	4.34841e-05	3.01478e-05	CARD11/EBI3/IL18/LGALS9/PTPRC/RASAL3/SYK	7
Myeloid	IC.2	GO:0034123	positive regulation of toll-like receptor signaling pathway	6/287	29/18903	4.11632e-06	4.35666e-05	3.0205e-05	CD14/CYBA/TLR1/TLR2/TLR3/TLR5	6
Tcell	IC.2	GO:0001946	lymphangiogenesis	5/177	18/18903	5.28002e-07	4.45075e-05	3.50639e-05	CLEC14A/FLT4/FOXC1/FOXC2/TIE1	5
Myeloid	IC.2	GO:0043030	regulation of macrophage activation	8/287	62/18903	4.25556e-06	4.48955e-05	3.11263e-05	CD84/CEBPA/CTSC/HAVCR2/PTPRC/TLR6/TREM2/VSIG4	8
Stromal	IC.8	GO:0051607	defense response to virus	14/155	304/18903	2.17745e-07	4.64057e-05	3.83152e-05	APOBEC3G/CD40/DTX3L/GBP1/IFI16/MAP3K14/MICB/MLKL/NLRC5/PLSCR1/STAT1/TLR8/TNFAIP3/TRIM38	14
Stromal	IC.8	GO:0140546	defense response to symbiont	14/155	305/18903	2.26625e-07	4.64057e-05	3.83152e-05	APOBEC3G/CD40/DTX3L/GBP1/IFI16/MAP3K14/MICB/MLKL/NLRC5/PLSCR1/STAT1/TLR8/TNFAIP3/TRIM38	14
Stromal	IC.8	GO:0031349	positive regulation of defense response	14/155	307/18903	2.45369e-07	4.66551e-05	3.85211e-05	ABCC1/CASP4/CASP6/CCR2/GBP5/IFI16/NLRC5/NOD1/PLSCR1/PTGER4/RIPK1/TLR8/TNFRSF1A/TNIP1	14
Stromal	IC.8	GO:0009615	response to virus	16/155	409/18903	2.64077e-07	4.68649e-05	3.86943e-05	APOBEC3G/CD40/CLU/DTX3L/GBP1/IFI16/MAP3K14/MICB/MLKL/NFKB1/NLRC5/PLSCR1/STAT1/TLR8/TNFAIP3/TRIM38	16
Malignant	IC.7	GO:1901970	positive regulation of mitotic sister chromatid separation	4/108	18/18903	2.89893e-06	4.9313e-05	4.02602e-05	AURKB/BIRC5/CDT1/ESPL1	4
Endothelial	IC.3	GO:1904238	pericyte cell differentiation	4/145	11/18903	1.05123e-06	4.93888e-05	3.79982e-05	CD34/EPHA2/FOXC2/PDGFB	4
Myeloid	IC.2	GO:0062208	positive regulation of pattern recognition receptor signaling pathway	7/287	45/18903	4.78718e-06	5.02462e-05	3.4836e-05	CD14/CYBA/SLC15A3/TLR1/TLR2/TLR3/TLR5	7
Myeloid	IC.2	GO:1990266	neutrophil migration	11/287	130/18903	4.79338e-06	5.02462e-05	3.4836e-05	C3AR1/CSF3R/FCER1G/ITGB2/NCKAP1L/PIK3CD/PIK3CG/RAC2/RHOH/SYK/VAV1	11
Myeloid	IC.2	GO:0032481	positive regulation of type I interferon production	8/287	63/18903	4.81102e-06	5.02706e-05	3.48529e-05	CD14/IRF5/PLCG2/SYK/TLR2/TLR3/TLR7/TLR8	8
Tcell	IC.2	GO:0007498	mesoderm development	10/177	136/18903	6.17462e-07	5.05613e-05	3.98333e-05	ACVR1/ETS2/FOXC1/FOXC2/FOXF1/IKZF3/ITGB1/LEF1/TIE1/VEGFA	10
Myeloid	IC.2	GO:0030593	neutrophil chemotaxis	10/287	106/18903	4.91282e-06	5.11713e-05	3.54774e-05	C3AR1/CSF3R/FCER1G/ITGB2/NCKAP1L/PIK3CD/PIK3CG/RAC2/SYK/VAV1	10
Myeloid	IC.2	GO:0017157	regulation of exocytosis	14/287	213/18903	4.97612e-06	5.16666e-05	3.58208e-05	CD300A/CD84/ITGAM/ITGB2/LGALS9/LYN/NCKAP1L/PRAM1/PTAFR/RAC2/SPI1/STXBP2/SYK/VAMP8	14
Bcell	IC.7	GO:0051590	positive regulation of neurotransmitter transport	5/152	24/18903	1.18242e-06	5.18426e-05	4.56097e-05	STX1A/STX1B/STXBP1/SYT1/TACR2	5
Bcell	IC.7	GO:1902414	protein localization to cell junction	8/152	98/18903	1.24025e-06	5.31961e-05	4.68004e-05	CLSTN3/DLG4/KIF5A/LGI1/PRKCZ/SHANK1/SNAP25/STX1B	8
Endothelial	IC.2	GO:0018108	peptidyl-tyrosine phosphorylation	15/169	380/18903	1.71289e-06	5.39133e-05	4.15377e-05	BTK/CD74/CNTF/CSF1R/FCGR1A/FES/GAS6/IL6R/JAK3/NCF1/PARP14/PARP9/PTPRC/SH2B3/SYK	15
Endothelial	IC.2	GO:0045088	regulation of innate immune response	12/169	240/18903	1.74803e-06	5.434e-05	4.18664e-05	CARD9/CASP6/CLEC7A/MNDA/NCF1/NLRC5/PARP14/PARP9/PLSCR1/STAT2/SYK/TRIM56	12
Bcell	IC.6	GO:0051251	positive regulation of lymphocyte activation	1991-12-01	400/18903	4.78319e-07	5.55131e-05	4.24415e-05	AIF1/CD4/CD40/CD74/CD86/GAS6/HMCES/LILRB1/LILRB2/PTPN6/RUNX3/SASH3	12
Endothelial	IC.2	GO:0018212	peptidyl-tyrosine modification	15/169	382/18903	1.82757e-06	5.61197e-05	4.32376e-05	BTK/CD74/CNTF/CSF1R/FCGR1A/FES/GAS6/IL6R/JAK3/NCF1/PARP14/PARP9/PTPRC/SH2B3/SYK	15
Tcell	IC.2	GO:0061298	retina vasculature development in camera-type eye	5/177	19/18903	7.11152e-07	5.66156e-05	4.46029e-05	ARHGEF15/CYP1B1/FZD4/NRP1/RHOJ	5
Endothelial	IC.2	GO:0032735	positive regulation of interleukin-12 production	6/169	42/18903	1.87726e-06	5.6951e-05	4.3878e-05	CLEC7A/IRF5/IRF8/SCIMP/SYK/TLR3	6
Tcell	IC.2	GO:0003158	endothelium development	10/177	139/18903	7.55341e-07	5.85083e-05	4.60941e-05	ACVR1/APOLD1/CD34/CDH5/FOXC2/KDR/NOTCH4/NRP1/TIE1/VEGFA	10
Bcell	IC.6	GO:1903038	negative regulation of leukocyte cell-cell adhesion	1991-08-01	147/18903	5.44506e-07	5.85531e-05	4.47657e-05	CD300A/CD74/CD86/LAPTM5/LILRB1/LILRB2/PTPN6/RUNX3	8
Bcell	IC.6	GO:0001819	positive regulation of cytokine production	13/91	486/18903	5.63867e-07	5.85531e-05	4.47657e-05	AIF1/CD4/CD40/CD74/CD86/GPSM3/IRF7/LAPTM5/LILRB1/LILRB2/SASH3/SCIMP/TMEM106A	13
Myeloid	IC.2	GO:0032604	granulocyte macrophage colony-stimulating factor production	5/287	18/18903	5.6773e-06	5.85762e-05	4.06112e-05	CARD9/CD84/IL18/LILRA2/SYK	5
Myeloid	IC.2	GO:0032645	regulation of granulocyte macrophage colony-stimulating factor production	5/287	18/18903	5.6773e-06	5.85762e-05	4.06112e-05	CARD9/CD84/IL18/LILRA2/SYK	5
Tcell	IC.2	GO:0035633	maintenance of blood-brain barrier	6/177	35/18903	8.02168e-07	5.8949e-05	4.64413e-05	CDH5/ESAM/ITGB1/LSR/PTGS2/VEGFA	6
Tcell	IC.2	GO:0090050	positive regulation of cell migration involved in sprouting angiogenesis	6/177	35/18903	8.02168e-07	5.8949e-05	4.64413e-05	FOXC2/KDR/NRP1/PTGS2/RHOJ/VEGFA	6
Bcell	IC.6	GO:0050864	regulation of B cell activation	1991-09-01	204/18903	6.07484e-07	5.99283e-05	4.58171e-05	CD300A/CD40/CD74/HMCES/LAPTM5/PTPN6/SAMSN1/SASH3/SLAMF8	9
Myeloid	IC.2	GO:0110053	regulation of actin filament organization	16/287	278/18903	5.8396e-06	5.99598e-05	4.15705e-05	ARAP1/ARPC1B/CAPG/CORO1A/CYFIP1/GMFG/HCK/HCLS1/NCKAP1L/PLEK/PRKCD/PYCARD/SCIN/SERPINF2/TGFBR1/WAS	16
Myeloid	IC.2	GO:0008064	regulation of actin polymerization or depolymerization	12/287	159/18903	5.84795e-06	5.99598e-05	4.15705e-05	ARPC1B/CAPG/CORO1A/CYFIP1/HCK/HCLS1/NCKAP1L/PLEK/PRKCD/PYCARD/SCIN/WAS	12
Malignant	IC.7	GO:0007292	female gamete generation	8/108	159/18903	3.62692e-06	6.08794e-05	4.97033e-05	CCNB2/FBXO5/NCAPH/NDC80/PTN/TOP2A/TRIP13/TTK	8
Malignant	IC.7	GO:1901978	positive regulation of cell cycle checkpoint	4/108	19/18903	3.65585e-06	6.08794e-05	4.97033e-05	AURKB/BIRC5/NDC80/PBK	4
Endothelial	IC.3	GO:0007596	blood coagulation	11/145	225/18903	1.33167e-06	6.14669e-05	4.72907e-05	CD34/EDN1/FBLN1/FN1/FZD6/MYH9/NOS3/PDGFB/PEAR1/THBD/VWF	11
Malignant	IC.7	GO:0061640	cytoskeleton-dependent cytokinesis	7/108	113/18903	3.83612e-06	6.3216e-05	5.16109e-05	AURKB/BIRC5/ESPL1/KIF20A/KIF23/NUSAP1/TRIM36	7
Myeloid	IC.2	GO:0002220	innate immune response activating cell surface receptor signaling pathway	6/287	31/18903	6.21955e-06	6.35712e-05	4.40743e-05	CLEC7A/LILRA2/LYN/PLCG2/SYK/TYROBP	6
Malignant	IC.7	GO:0044786	cell cycle DNA replication	5/108	42/18903	3.98691e-06	6.50237e-05	5.30867e-05	CDC45/CDC7/CDT1/FBXO5/GINS1	5
Endothelial	IC.3	GO:0001894	tissue homeostasis	12/145	275/18903	1.43554e-06	6.5119e-05	5.01006e-05	CD34/CDH5/EPAS1/ESAM/FOXC1/KDR/LSR/MFSD2A/NOS3/OCLN/SLC2A1/VEGFA	12
Myeloid	IC.2	GO:0097028	dendritic cell differentiation	7/287	47/18903	6.46474e-06	6.5872e-05	4.56695e-05	IRF8/LGALS9/LILRB1/LTBR/LYN/SPI1/TREM2	7
Bcell	IC.7	GO:0050890	cognition	13/152	314/18903	1.58639e-06	6.65947e-05	5.85881e-05	ADCY1/BRSK1/CRTC1/DLG4/MAPK8IP2/PLK2/PRKCZ/RGS14/SHANK1/SLC12A5/SLC8A2/SNAP25/TACR2	13
Bcell	IC.7	GO:0035249	synaptic transmission, glutamatergic	8/152	102/18903	1.68215e-06	6.91434e-05	6.08304e-05	CLSTN3/CNIH2/DGKZ/MAPK8IP2/NAPB/PTK2B/STXBP1/SYT1	8
Myeloid	IC.2	GO:0031343	positive regulation of cell killing	8/287	66/18903	6.85956e-06	6.96787e-05	4.83086e-05	CLEC7A/IL12RB1/ITGAM/PTPRC/SPI1/SYK/TYROBP/VAV1	8
Bcell	IC.3	GO:0031589	cell-substrate adhesion	13/93	369/18903	3.07183e-08	6.97305e-05	5.86881e-05	ACTN1/CORO1C/FOXF1/FUT1/ITGA10/ITGB1/LAMB1/NEDD9/SPRY4/TEK/THBS1/THSD1/VEGFA	13
Myeloid	IC.2	GO:0070372	regulation of ERK1 and ERK2 cascade	17/287	315/18903	7.01585e-06	7.10463e-05	4.92569e-05	ARRB2/CARD9/CCR1/CD4/CSF1R/FGF20/HAVCR2/LGALS9/LYN/PTPN6/PTPRC/PYCARD/SCIMP/SERPINF2/SYK/TNFRSF11A/TREM2	17
Myeloid	IC.2	GO:0030832	regulation of actin filament length	12/287	162/18903	7.08625e-06	7.15384e-05	4.9598e-05	ARPC1B/CAPG/CORO1A/CYFIP1/HCK/HCLS1/NCKAP1L/PLEK/PRKCD/PYCARD/SCIN/WAS	12
Endothelial	IC.3	GO:0010594	regulation of endothelial cell migration	11/145	230/18903	1.65051e-06	7.23748e-05	5.5683e-05	DCN/EDN1/EPHA2/FLT4/FOXC2/FUT1/KDR/NOS3/PDGFB/SMOC2/VEGFA	11
Endothelial	IC.3	GO:0050817	coagulation	11/145	230/18903	1.65051e-06	7.23748e-05	5.5683e-05	CD34/EDN1/FBLN1/FN1/FZD6/MYH9/NOS3/PDGFB/PEAR1/THBD/VWF	11
Endothelial	IC.3	GO:0060840	artery development	8/145	107/18903	1.69687e-06	7.24495e-05	5.57404e-05	EDN1/FOXC1/FOXC2/FOXF1/GJA5/HPGD/PDGFRB/VEGFA	8
Endothelial	IC.3	GO:0007599	hemostasis	11/145	231/18903	1.72177e-06	7.24495e-05	5.57404e-05	CD34/EDN1/FBLN1/FN1/FZD6/MYH9/NOS3/PDGFB/PEAR1/THBD/VWF	11
Endothelial	IC.3	GO:0120192	tight junction assembly	7/145	75/18903	1.73482e-06	7.24495e-05	5.57404e-05	CDH5/EPHA2/ESAM/LSR/MARVELD2/OCLN/PRKCH	7
Endothelial	IC.2	GO:0002768	immune response-regulating cell surface receptor signaling pathway	14/169	341/18903	2.4413e-06	7.31809e-05	5.63824e-05	BTK/BTN2A2/BTN2A3P/CLEC7A/FCGR1A/FCGR3A/GBP1/INPP5D/MICB/MNDA/MYO1G/PLSCR1/PTPRC/SYK	14
Bcell	IC.7	GO:0016188	synaptic vesicle maturation	4/152	12/18903	1.89191e-06	7.61783e-05	6.70195e-05	DLG4/RAB3A/STXBP1/SYP	4
Myeloid	IC.2	GO:0043367	CD4-positive, alpha-beta T cell differentiation	9/287	88/18903	7.5721e-06	7.62088e-05	5.2836e-05	CD86/IL12RB1/IL18/IL6R/LGALS9/NCKAP1L/NLRP3/SASH3/SPN	9
Myeloid	IC.2	GO:0002281	macrophage activation involved in immune response	5/287	19/18903	7.60949e-06	7.63509e-05	5.29345e-05	HAVCR2/PLCG2/SYK/TREM2/TYROBP	5
Endothelial	IC.3	GO:0050878	regulation of body fluid levels	14/145	390/18903	1.89019e-06	7.68518e-05	5.91274e-05	CD34/EDN1/FBLN1/FN1/FZD6/GJA5/LSR/MYH9/NOS3/PDGFB/PEAR1/THBD/VEGFA/VWF	14
Endothelial	IC.3	GO:0048332	mesoderm morphogenesis	7/145	76/18903	1.89866e-06	7.68518e-05	5.91274e-05	ACVR1/EPHA2/FOXC1/FOXC2/FOXF1/LEF1/TBX3	7
Stromal	IC.8	GO:0043123	positive regulation of I-kappaB kinase/NF-kappaB signaling	11/155	189/18903	4.62012e-07	7.68672e-05	6.34658e-05	ALPK1/CASP8/CD40/FLNA/MAP3K14/NOD1/RIPK1/TIFA/TNFRSF1A/TRIM38/UBD	11
Myeloid	IC.2	GO:0009620	response to fungus	8/287	67/18903	7.6882e-06	7.69054e-05	5.3319e-05	BTK/CARD9/CLEC7A/IL17RA/PLCG2/SCIMP/SPI1/SYK	8
Myeloid	IC.2	GO:0010959	regulation of metal ion transport	20/287	423/18903	7.95199e-06	7.93024e-05	5.49808e-05	ADRB2/ARRB2/CCR1/CD33/CD4/CD84/CORO1A/CYBA/IL16/KCNE3/KCNQ1/LILRA2/LILRB1/LYN/P2RX4/PIK3CG/PLCG2/PTPN6/STAC3/TREM2	20
Tcell	IC.2	GO:0051056	regulation of small GTPase mediated signal transduction	14/177	305/18903	1.14282e-06	8.18834e-05	6.45094e-05	ARAP3/ARHGAP29/ARHGEF15/CGNL1/FGD5/ITGB1/NRP1/RASIP1/RHOD/SPRY1/SPRY4/STARD8/SWAP70/TGM2	14
Myeloid	IC.5	GO:0048167	regulation of synaptic plasticity	13/185	207/18903	1.32893e-07	8.27923e-05	7.35807e-05	AKAP5/CALB2/GRIN2A/MEF2C/NCDN/NPTN/NRGN/PLK2/PPP3CB/PRKCG/PRKCZ/SYT7/YWHAG	13
Myeloid	IC.2	GO:0070374	positive regulation of ERK1 and ERK2 cascade	14/287	223/18903	8.43004e-06	8.3815e-05	5.81095e-05	ARRB2/CARD9/CCR1/CD4/CSF1R/FGF20/HAVCR2/LGALS9/PTPRC/PYCARD/SCIMP/SERPINF2/TNFRSF11A/TREM2	14
Myeloid	IC.2	GO:0033628	regulation of cell adhesion mediated by integrin	7/287	49/18903	8.60397e-06	8.52859e-05	5.91292e-05	FERMT3/LPXN/LYN/NCKAP1L/PIK3CG/PTPN6/SYK	7
Myeloid	IC.2	GO:0007229	integrin-mediated signaling pathway	10/287	113/18903	8.72377e-06	8.62129e-05	5.97719e-05	FERMT3/HCK/ITGAL/ITGAM/ITGAX/ITGB2/PLEK/PRAM1/SYK/VAV1	10
Malignant	IC.7	GO:0051315	attachment of mitotic spindle microtubules to kinetochore	4/108	21/18903	5.59557e-06	8.76455e-05	7.15556e-05	AURKB/BIRC5/CDT1/NDC80	4
Malignant	IC.7	GO:0090231	regulation of spindle checkpoint	4/108	21/18903	5.59557e-06	8.76455e-05	7.15556e-05	AURKB/BIRC5/CDT1/NDC80	4
Malignant	IC.7	GO:0090266	regulation of mitotic cell cycle spindle assembly checkpoint	4/108	21/18903	5.59557e-06	8.76455e-05	7.15556e-05	AURKB/BIRC5/CDT1/NDC80	4
Malignant	IC.7	GO:1903504	regulation of mitotic spindle checkpoint	4/108	21/18903	5.59557e-06	8.76455e-05	7.15556e-05	AURKB/BIRC5/CDT1/NDC80	4
Tcell	IC.6	GO:0000377	RNA splicing, via transesterification reactions with bulged adenosine as nucleophile	15/164	329/18903	1.88871e-07	8.81379e-05	8.72612e-05	DDX39B/LUC7L/LUC7L3/METTL3/PAXBP1/PPWD1/PRPF39/RBM39/RBM5/RBM6/RNPC3/SNRPA1/SRPK3/TIA1/TRA2A	15
Tcell	IC.6	GO:0000398	mRNA splicing, via spliceosome	15/164	329/18903	1.88871e-07	8.81379e-05	8.72612e-05	DDX39B/LUC7L/LUC7L3/METTL3/PAXBP1/PPWD1/PRPF39/RBM39/RBM5/RBM6/RNPC3/SNRPA1/SRPK3/TIA1/TRA2A	15
Tcell	IC.6	GO:0000375	RNA splicing, via transesterification reactions	15/164	333/18903	2.2062e-07	8.81379e-05	8.72612e-05	DDX39B/LUC7L/LUC7L3/METTL3/PAXBP1/PPWD1/PRPF39/RBM39/RBM5/RBM6/RNPC3/SNRPA1/SRPK3/TIA1/TRA2A	15
Endothelial	IC.2	GO:0050900	leukocyte migration	15/169	398/18903	3.02346e-06	8.94277e-05	6.88998e-05	ALOX5/CD74/CORO1A/CSF1R/CSF3R/DOCK8/GAS6/GPR183/IL1R1/IL6R/MYO1G/RAC2/SELPLG/SYK/TRPM2	15
Endothelial	IC.2	GO:0045619	regulation of lymphocyte differentiation	11/169	210/18903	3.05432e-06	8.94277e-05	6.88998e-05	BTK/BTN2A2/CD74/FGL2/GAS6/IL4R/INPP5D/JAK3/PTPRC/SYK/ZFP36L2	11
Myeloid	IC.2	GO:0007596	blood coagulation	14/287	225/18903	9.33301e-06	9.19568e-05	6.37542e-05	FCER1G/FERMT3/HPSE/LYN/PIK3CG/PLCG2/PLEK/PRKCD/PTPN6/SERPINA1/SERPINF2/SYK/VAV1/WAS	14
Endothelial	IC.2	GO:0002532	production of molecular mediator involved in inflammatory response	8/169	100/18903	3.19975e-06	9.26089e-05	7.13507e-05	ALOX5/BTK/CARD9/CLEC7A/IL4R/NCF1/SYK/TLR6	8
Myeloid	IC.2	GO:0002526	acute inflammatory response	10/287	114/18903	9.43615e-06	9.26947e-05	6.42658e-05	B4GALT1/BTK/C3/FCGR1A/IL6R/NLRP3/PIK3CG/SERPINA1/SERPINF2/TNFRSF11A	10
Malignant	IC.7	GO:0051101	regulation of DNA binding	7/108	121/18903	6.04161e-06	9.37041e-05	7.65021e-05	CDT1/E2F1/HDAC2/HJURP/NEK2/NEUROD1/SOX11	7
Myeloid	IC.10	GO:1904667	negative regulation of ubiquitin protein ligase activity	2024-03-18	12/18903	1.5864e-07	9.45496e-05	6.24542e-05	MAD2L2/RPL11/RPL5	3
Myeloid	IC.2	GO:0006898	receptor-mediated endocytosis	15/287	257/18903	9.68601e-06	9.48651e-05	6.57705e-05	ADRB2/ARHGAP27/ARRB2/C3/CD14/CXCL16/FCER1G/FCGR1A/ITGAM/ITGB2/LILRB1/LILRB4/MSR1/PLCG2/SYK	15
Myeloid	IC.2	GO:0034341	response to interferon-gamma	11/287	140/18903	9.7813e-06	9.55132e-05	6.62199e-05	AIF1/CASP1/CXCL16/HCK/IL12RB1/IRF8/LGALS9/SP100/TLR2/TLR3/WAS	11
Myeloid	IC.2	GO:0098543	detection of other organism	5/287	20/18903	1.00204e-05	9.75576e-05	6.76372e-05	CLEC7A/NLRC4/TLR1/TLR2/TLR6	5
Tcell	IC.2	GO:0002040	sprouting angiogenesis	11/177	185/18903	1.39657e-06	9.76237e-05	7.691e-05	CLEC14A/FLT4/FOXC2/FUT1/ITGB1/KDR/LEF1/NRP1/PTGS2/RHOJ/VEGFA	11
Myeloid	IC.2	GO:0031666	positive regulation of lipopolysaccharide-mediated signaling pathway	4/287	10/18903	1.0169e-05	9.84126e-05	6.823e-05	CD14/CD180/LY86/SCIMP	4
Myeloid	IC.2	GO:0033007	negative regulation of mast cell activation involved in immune response	4/287	10/18903	1.0169e-05	9.84126e-05	6.823e-05	CD300A/CD84/LGALS9/PTPN6	4
Myeloid	IC.2	GO:0035710	CD4-positive, alpha-beta T cell activation	10/287	115/18903	1.01982e-05	9.84126e-05	6.823e-05	CARD11/CD86/IL12RB1/IL18/IL6R/LGALS9/NCKAP1L/NLRP3/SASH3/SPN	10
Endothelial	IC.2	GO:0007259	receptor signaling pathway via JAK-STAT	10/169	172/18903	3.44363e-06	9.85348e-05	7.59164e-05	CNTF/CSF1R/CSF2RB/IL6R/JAK3/PARP14/PARP9/PTPRC/SH2B3/STAT2	10
Bcell	IC.7	GO:0007409	axonogenesis	15/152	438/18903	2.59293e-06	0.000102317	9.00155e-05	ADCY1/ARX/ATOH7/BRSK1/CHN1/EPHB6/KALRN/KIF5A/LGI1/LRTM2/OLFM1/PAK1/RAB3A/RTN4R/STXBP1	15
Myeloid	IC.2	GO:0042130	negative regulation of T cell proliferation	8/287	70/18903	1.06987e-05	0.000102939	7.13686e-05	CD86/HAVCR2/LGALS9/LILRB1/LILRB4/PTPN6/SPN/VSIG4	8
Endothelial	IC.3	GO:0048738	cardiac muscle tissue development	11/145	241/18903	2.59742e-06	0.000103542	7.96624e-05	ACVR1/DSP/EDN1/FOXC1/FOXC2/GJA5/PDGFRB/TBX3/TGFBR2/VEGFA/ZIC3	11
Myeloid	IC.2	GO:0055094	response to lipoprotein particle	6/287	34/18903	1.09344e-05	0.0001049	7.27278e-05	CD68/FCER1G/ITGB2/SYK/TLR6/TREM2	6
Endothelial	IC.3	GO:0003151	outflow tract morphogenesis	7/145	80/18903	2.68935e-06	0.000105607	8.1251e-05	EDN1/FOXC1/FOXC2/GJA5/TBX3/TGFBR2/VEGFA	7
Myeloid	IC.2	GO:0032692	negative regulation of interleukin-1 production	7/287	51/18903	1.12997e-05	0.000108088	7.49382e-05	ARRB2/CD33/GHRL/LILRB4/NLRP3/SERPINB1/TREM2	7
Myeloid	IC.2	GO:0030041	actin filament polymerization	12/287	170/18903	1.15792e-05	0.00011044	7.6569e-05	AIF1/ARPC1B/CAPG/CORO1A/CYFIP1/HCK/HCLS1/NCKAP1L/PRKCD/PYCARD/SCIN/WAS	12
Endothelial	IC.2	GO:0032677	regulation of interleukin-8 production	8/169	103/18903	3.99655e-06	0.000111815	8.61478e-05	CD74/CLEC7A/PTPRC/RIPK1/SYK/TLR3/TLR5/TLR6	8
Endothelial	IC.2	GO:0050764	regulation of phagocytosis	8/169	103/18903	3.99655e-06	0.000111815	8.61478e-05	BTK/CLEC7A/FCGR1A/GAS6/PLSCR1/PTPRC/SLC11A1/SYK	8
Endothelial	IC.2	GO:0031349	positive regulation of defense response	13/169	307/18903	4.04419e-06	0.000111904	8.62168e-05	BTK/CARD9/CASP6/CLEC7A/FCGR1A/MNDA/NLRC5/PARP9/PLSCR1/RIPK1/SYK/TLR3/TRIM56	13
Tcell	IC.2	GO:0003018	vascular process in circulatory system	13/177	270/18903	1.64685e-06	0.000112378	8.85339e-05	ABCB1/ABCG2/AVPR1A/CDH5/FOXC1/FOXC2/GPER1/ITGA1/LEPR/NOS3/PTGS2/TRPM4/VEGFA	13
Myeloid	IC.2	GO:0032715	negative regulation of interleukin-6 production	8/287	71/18903	1.19003e-05	0.000113145	7.8444e-05	ARRB2/CD84/GHRL/HAVCR2/INPP5D/LILRB4/NCKAP1L/PTPN6	8
Myeloid	IC.2	GO:2000106	regulation of leukocyte apoptotic process	9/287	93/18903	1.19318e-05	0.000113145	7.8444e-05	BTK/DOCK8/HCLS1/LGALS9/LILRB1/LYN/PIK3CD/RIPK3/ST6GAL1	9
Endothelial	IC.3	GO:0120193	tight junction organization	7/145	81/18903	2.92502e-06	0.000113173	8.70715e-05	CDH5/EPHA2/ESAM/LSR/MARVELD2/OCLN/PRKCH	7
Myeloid	IC.2	GO:0050817	coagulation	14/287	230/18903	1.19756e-05	0.000113233	7.8505e-05	FCER1G/FERMT3/HPSE/LYN/PIK3CG/PLCG2/PLEK/PRKCD/PTPN6/SERPINA1/SERPINF2/SYK/VAV1/WAS	14
Endothelial	IC.2	GO:0032637	interleukin-8 production	8/169	104/18903	4.29697e-06	0.000117606	9.06101e-05	CD74/CLEC7A/PTPRC/RIPK1/SYK/TLR3/TLR5/TLR6	8
Myeloid	IC.2	GO:0007599	hemostasis	14/287	231/18903	1.25771e-05	0.000118579	8.22116e-05	FCER1G/FERMT3/HPSE/LYN/PIK3CG/PLCG2/PLEK/PRKCD/PTPN6/SERPINA1/SERPINF2/SYK/VAV1/WAS	14
Malignant	IC.7	GO:1901976	regulation of cell cycle checkpoint	5/108	48/18903	7.80974e-06	0.000119952	9.7931e-05	AURKB/BIRC5/CDT1/NDC80/PBK	5
Myeloid	IC.2	GO:0071346	cellular response to interferon-gamma	10/287	118/18903	1.28114e-05	0.000120251	8.33706e-05	AIF1/CASP1/HCK/IL12RB1/IRF8/LGALS9/SP100/TLR2/TLR3/WAS	10
Myeloid	IC.2	GO:0048872	homeostasis of number of cells	16/287	296/18903	1.28277e-05	0.000120251	8.33706e-05	BTK/CARD11/CARD9/CORO1A/HCLS1/IKZF1/INPP5D/KCNQ1/LGALS9/LYN/NCKAP1L/PIK3CD/RIPK3/SASH3/SPI1/TAL1	16
Myeloid	IC.2	GO:0006968	cellular defense response	7/287	52/18903	1.28894e-05	0.000120485	8.35327e-05	CCR5/CD300C/MNDA/NCF1/NCF2/SPN/TYROBP	7
Tcell	IC.2	GO:0010594	regulation of endothelial cell migration	12/177	230/18903	1.82304e-06	0.000121508	9.57265e-05	DCN/EMP2/FLT4/FOXC2/FUT1/KDR/NOS3/NRP1/PTGS2/RHOJ/SMOC2/VEGFA	12
Endothelial	IC.3	GO:0001935	endothelial cell proliferation	10/145	199/18903	3.20707e-06	0.000122287	9.40838e-05	CD34/EPHA2/FLT1/FLT4/FUT1/KDR/LOXL2/PDGFB/TIE1/VEGFA	10
Endothelial	IC.2	GO:0034341	response to interferon-gamma	9/169	140/18903	4.74259e-06	0.000127294	9.80738e-05	CD74/GBP1/GBP3/IRF8/NLRC5/PARP14/PARP9/SLC11A1/TLR3	9
Endothelial	IC.2	GO:0043300	regulation of leukocyte degranulation	6/169	49/18903	4.75203e-06	0.000127294	9.80738e-05	CD84/FES/IL4R/ITGAM/RAC2/SYK	6
Myeloid	IC.2	GO:0002708	positive regulation of lymphocyte mediated immunity	10/287	119/18903	1.3802e-05	0.000128648	8.91926e-05	BTK/C3/FCGR1A/IL12RB1/IL18/NLRP3/PTPRC/SASH3/TREM2/VAV1	10
Bcell	IC.7	GO:0036465	synaptic vesicle recycling	7/152	79/18903	3.37929e-06	0.000130516	0.000114824	PIP5K1C/RAB3A/SNCB/STX1A/STX1B/SYP/SYT1	7
Bcell	IC.7	GO:1990778	protein localization to cell periphery	13/152	337/18903	3.4547e-06	0.000130516	0.000114824	AKAP5/CACNB3/DLG4/LGI1/PRKCZ/RAB26/RAB3A/SNAP25/STAC2/STX1B/STXBP1/TTC7B/ZDHHC23	13
Bcell	IC.7	GO:0007612	learning	9/152	150/18903	3.506e-06	0.000130516	0.000114824	BRSK1/DLG4/MAPK8IP2/RGS14/SHANK1/SLC12A5/SLC8A2/SNAP25/TACR2	9
Malignant	IC.7	GO:0030261	chromosome condensation	5/108	49/18903	8.65786e-06	0.000131699	0.000107522	CDCA5/CDK1/NCAPH/NUSAP1/TOP2A	5
Endothelial	IC.2	GO:0050730	regulation of peptidyl-tyrosine phosphorylation	12/169	266/18903	5.05542e-06	0.000133995	0.000103237	CD74/CNTF/CSF1R/FCGR1A/GAS6/IL6R/NCF1/PARP14/PARP9/PTPRC/SH2B3/SYK	12
Bcell	IC.7	GO:0097479	synaptic vesicle localization	6/152	52/18903	3.67394e-06	0.000134235	0.000118096	BRSK1/CNIH2/KIF5A/RAB3A/SYN1/SYN2	6
Endothelial	IC.3	GO:0060055	angiogenesis involved in wound healing	5/145	31/18903	3.58562e-06	0.000134768	0.000103686	CD34/FOXC2/KDR/SMOC2/VEGFA	5
Bcell	IC.7	GO:0097091	synaptic vesicle clustering	4/152	14/18903	3.77816e-06	0.000135533	0.000119238	BRSK1/RAB3A/SYN1/SYN2	4
Myeloid	IC.2	GO:0071677	positive regulation of mononuclear cell migration	8/287	73/18903	1.46467e-05	0.000136135	9.43835e-05	AIF1/CCR1/CORO1A/DOCK8/LGALS9/PYCARD/SPI1/SPN	8
Endothelial	IC.3	GO:0035050	embryonic heart tube development	7/145	84/18903	3.73784e-06	0.000138511	0.000106566	ACVR1/EDN1/FOXC1/FOXC2/TBX3/TGFBR2/ZIC3	7
Myeloid	IC.2	GO:0002765	immune response-inhibiting signal transduction	4/287	11/18903	1.57889e-05	0.000145516	0.000100887	CD33/LILRB1/LILRB4/LYN	4
Myeloid	IC.2	GO:0032493	response to bacterial lipoprotein	4/287	11/18903	1.57889e-05	0.000145516	0.000100887	CD14/TLR1/TLR2/TLR6	4
Myeloid	IC.2	GO:0046643	regulation of gamma-delta T cell activation	4/287	11/18903	1.57889e-05	0.000145516	0.000100887	LILRB1/NCKAP1L/PTPRC/SYK	4
Bcell	IC.6	GO:0002683	negative regulation of immune system process	1991-12-01	449/18903	1.61001e-06	0.000151264	0.000115646	CD300A/CD74/CD86/HCK/LAPTM5/LILRB1/LILRB2/MILR1/PTPN6/RUNX3/SAMSN1/SLAMF8	12
Myeloid	IC.2	GO:0002223	stimulatory C-type lectin receptor signaling pathway	5/287	22/18903	1.66014e-05	0.000151724	0.000105191	CLEC7A/LYN/PLCG2/SYK/TYROBP	5
Myeloid	IC.2	GO:1990840	response to lectin	5/287	22/18903	1.66014e-05	0.000151724	0.000105191	CLEC7A/LYN/PLCG2/SYK/TYROBP	5
Myeloid	IC.2	GO:1990858	cellular response to lectin	5/287	22/18903	1.66014e-05	0.000151724	0.000105191	CLEC7A/LYN/PLCG2/SYK/TYROBP	5
Endothelial	IC.3	GO:0001655	urogenital system development	13/145	360/18903	4.20145e-06	0.000153528	0.00011812	ACVR1/ADAMTS1/CD34/COL4A1/FOXC1/FOXC2/FOXF1/HPGD/PDGFB/PDGFRB/PODXL/SPRY1/VEGFA	13
Bcell	IC.7	GO:0070588	calcium ion transmembrane transport	13/152	345/18903	4.46043e-06	0.000154884	0.000136263	AKAP5/ATP2B2/CABP1/CACNA1B/CACNA1F/CACNA1S/CACNB3/CALHM1/HPCA/NCS1/PTK2B/SLC8A2/STAC2	13
Bcell	IC.7	GO:2001257	regulation of cation channel activity	10/152	197/18903	4.47461e-06	0.000154884	0.000136263	AKAP5/CABP1/CACNB3/CNIH2/DLG4/HPCA/MAPK8IP2/PTK2B/SHANK1/STAC2	10
Endothelial	IC.2	GO:0097696	receptor signaling pathway via STAT	10/169	183/18903	5.98107e-06	0.000156879	0.000120868	CNTF/CSF1R/CSF2RB/IL6R/JAK3/PARP14/PARP9/PTPRC/SH2B3/STAT2	10
Endothelial	IC.2	GO:0006887	exocytosis	14/169	369/18903	6.06311e-06	0.000157391	0.000121262	BTK/CD84/CORO1A/FCGR3A/FES/IL4R/ITGAM/MILR1/MYO1G/RAC2/SCIN/SLC17A9/SYK/TNFAIP2	14
Endothelial	IC.2	GO:1902107	positive regulation of leukocyte differentiation	10/169	184/18903	6.27662e-06	0.000159115	0.000122591	BTK/BTN2A2/CD74/FES/GAS6/IL4R/INPP5D/PTPRC/RIPK1/SYK	10
Endothelial	IC.2	GO:1903708	positive regulation of hemopoiesis	10/169	184/18903	6.27662e-06	0.000159115	0.000122591	BTK/BTN2A2/CD74/FES/GAS6/IL4R/INPP5D/PTPRC/RIPK1/SYK	10
Endothelial	IC.2	GO:0045089	positive regulation of innate immune response	9/169	145/18903	6.3191e-06	0.000159115	0.000122591	CARD9/CASP6/CLEC7A/MNDA/NLRC5/PARP9/PLSCR1/SYK/TRIM56	9
Bcell	IC.6	GO:0002460	adaptive immune response based on somatic recombination of immune receptors built from immunoglobulin superfamily domains	1991-11-01	375/18903	1.85168e-06	0.000160264	0.000122527	C1QA/C1S/CD4/CD40/CD74/CTSC/HMCES/IRF7/LILRB1/PTPN6/SASH3	11
Bcell	IC.6	GO:0050863	regulation of T cell activation	1991-11-01	376/18903	1.90003e-06	0.000160264	0.000122527	AIF1/CD300A/CD4/CD74/CD86/LAPTM5/LILRB1/LILRB2/PTPN6/RUNX3/SASH3	11
Bcell	IC.6	GO:1903037	regulation of leukocyte cell-cell adhesion	1991-11-01	377/18903	1.94948e-06	0.000160264	0.000122527	AIF1/CD300A/CD4/CD74/CD86/LAPTM5/LILRB1/LILRB2/PTPN6/RUNX3/SASH3	11
Endothelial	IC.2	GO:0001818	negative regulation of cytokine production	14/169	371/18903	6.44846e-06	0.000160764	0.000123861	BTK/BTN2A2/CD274/CD84/GAS6/GBP1/HFE/INPP5D/JAK3/NFKB1/PTPRC/SERPINB1/SLC11A1/TLR6	14
Myeloid	IC.2	GO:0043254	regulation of protein-containing complex assembly	19/287	410/18903	1.77796e-05	0.000162041	0.000112344	ARPC1B/CAPG/CLEC7A/CORO1A/CYFIP1/HCK/HCLS1/LCP1/NCKAP1L/PLCG2/PLEK/PRKCD/PYCARD/SCIN/SYK/TAL1/TLR6/TMC8/TREM2	19
Tcell	IC.1	GO:0007059	chromosome segregation	25/360	382/18903	9.22497e-08	0.000162682	0.000150221	ACTL6A/APC/ARID2/AXIN2/CDC23/CDC6/CENPF/DDX3X/ECT2/EME1/FAM83D/FBXO5/KIF11/LATS1/NCAPD3/NCAPG2/NIPBL/PHF10/PUM1/RMI1/SMARCA5/SMC4/STAG1/STAG2/USP9X	25
Bcell	IC.6	GO:0046651	lymphocyte proliferation	1991-10-01	305/18903	2.09245e-06	0.000165136	0.000126252	AIF1/CD300A/CD40/CD74/CD86/ELF4/LILRB1/LILRB2/PTPN6/SASH3	10
Myeloid	IC.2	GO:0071402	cellular response to lipoprotein particle stimulus	6/287	37/18903	1.81923e-05	0.000165343	0.000114633	CD68/FCER1G/ITGB2/SYK/TLR6/TREM2	6
Endothelial	IC.2	GO:0002720	positive regulation of cytokine production involved in immune response	7/169	79/18903	6.80316e-06	0.000167945	0.000129393	CARD9/CD74/CLEC7A/IL1R1/SCIMP/SYK/TLR3	7
Endothelial	IC.3	GO:0045216	cell-cell junction organization	10/145	208/18903	4.75537e-06	0.000171389	0.000131861	CDH5/DSP/EPHA2/ESAM/GJA5/LSR/MARVELD2/OCLN/PRKCH/VEGFA	10
Myeloid	IC.2	GO:0070371	ERK1 and ERK2 cascade	17/287	340/18903	1.89151e-05	0.000171438	0.000118859	ARRB2/CARD9/CCR1/CD4/CSF1R/FGF20/HAVCR2/LGALS9/LYN/PTPN6/PTPRC/PYCARD/SCIMP/SERPINF2/SYK/TNFRSF11A/TREM2	17
Bcell	IC.6	GO:0050670	regulation of lymphocyte proliferation	1991-09-01	239/18903	2.26157e-06	0.000171619	0.000131208	AIF1/CD300A/CD40/CD74/CD86/LILRB1/LILRB2/PTPN6/SASH3	9
Endothelial	IC.3	GO:0045785	positive regulation of cell adhesion	15/145	484/18903	4.84708e-06	0.000172334	0.000132588	COL8A1/FN1/FOXC2/FOXF1/FUT1/HYAL1/KDR/LAMB1/LEF1/PDGFB/PODXL/RHOD/TGFBR2/TGM2/VEGFA	15
Endothelial	IC.2	GO:1903039	positive regulation of leukocyte cell-cell adhesion	12/169	275/18903	7.09142e-06	0.000173361	0.000133567	ALOX5/BTN2A2/CD274/CD74/CORO1A/DOCK8/IL4R/JAK3/MAP3K8/PTPRC/RASAL3/SYK	12
Endothelial	IC.3	GO:0030856	regulation of epithelial cell differentiation	9/145	164/18903	4.94776e-06	0.000173567	0.000133537	APOLD1/CDH5/FOXC1/FRZB/NOTCH4/PRKCH/SPRY1/TBX3/VEGFA	9
Myeloid	IC.2	GO:0072676	lymphocyte migration	10/287	124/18903	1.98059e-05	0.000179017	0.000124113	AIF1/CORO1A/CXCL16/DOCK8/ITGAL/PIK3CD/PIK3CG/PYCARD/RIPK3/SPN	10
Myeloid	IC.2	GO:1903531	negative regulation of secretion by cell	11/287	151/18903	1.99945e-05	0.000180225	0.000124951	CD300A/CD84/GHRL/LGALS9/LILRB1/NCKAP1L/RHBDF2/SPI1/TNFRSF1B/UCP2/VAMP8	11
Endothelial	IC.2	GO:0050863	regulation of T cell activation	14/169	376/18903	7.50862e-06	0.000181795	0.000140065	BTN2A2/CD274/CD74/CORO1A/DOCK8/FGL2/HFE/IL4R/JAK3/MAP3K8/PTPRC/RAC2/RASAL3/SYK	14
Bcell	IC.6	GO:0032943	mononuclear cell proliferation	1991-10-01	312/18903	2.56303e-06	0.000182621	0.00013962	AIF1/CD300A/CD40/CD74/CD86/ELF4/LILRB1/LILRB2/PTPN6/SASH3	10
Bcell	IC.6	GO:0032944	regulation of mononuclear cell proliferation	1991-09-01	243/18903	2.59169e-06	0.000182621	0.00013962	AIF1/CD300A/CD40/CD74/CD86/LILRB1/LILRB2/PTPN6/SASH3	9
Tcell	IC.2	GO:0002042	cell migration involved in sprouting angiogenesis	8/177	94/18903	2.82905e-06	0.000184274	0.000145175	CLEC14A/FOXC2/ITGB1/KDR/NRP1/PTGS2/RHOJ/VEGFA	8
Tcell	IC.2	GO:0003206	cardiac chamber morphogenesis	9/177	126/18903	2.90582e-06	0.000185069	0.000145801	ACVR1/DSP/FHL2/FOXC1/FOXC2/FOXF1/NOS3/NRP1/TPM1	9
Endothelial	IC.2	GO:1903037	regulation of leukocyte cell-cell adhesion	14/169	377/18903	7.73831e-06	0.000185572	0.000142975	ALOX5/BTN2A2/CD274/CD74/CORO1A/DOCK8/FGL2/HFE/IL4R/JAK3/MAP3K8/PTPRC/RASAL3/SYK	14
Malignant	IC.7	GO:0007098	centrosome cycle	7/108	135/18903	1.24077e-05	0.000186943	0.000152624	CDK1/HAUS8/KIF11/NDC80/NEK2/PLK4/WDR62	7
Myeloid	IC.2	GO:0007162	negative regulation of cell adhesion	16/287	308/18903	2.09291e-05	0.000188132	0.000130433	CD300A/CD86/HAVCR2/LAPTM5/LGALS9/LILRB1/LILRB4/LPXN/NCKAP1L/PRKCD/PTPN6/PTPRC/SPI1/SPN/TNFAIP8L2/VSIG4	16
Myeloid	IC.2	GO:0043370	regulation of CD4-positive, alpha-beta T cell differentiation	7/287	56/18903	2.12165e-05	0.000190195	0.000131863	CD86/IL12RB1/IL18/LGALS9/NCKAP1L/NLRP3/SASH3	7
Bcell	IC.6	GO:1902107	positive regulation of leukocyte differentiation	1991-08-01	184/18903	2.95358e-06	0.000194247	0.000148508	CD4/CD74/CD86/EVI2B/GAS6/LILRB2/RUNX3/SASH3	8
Bcell	IC.6	GO:1903708	positive regulation of hemopoiesis	1991-08-01	184/18903	2.95358e-06	0.000194247	0.000148508	CD4/CD74/CD86/EVI2B/GAS6/LILRB2/RUNX3/SASH3	8
Malignant	IC.7	GO:0006275	regulation of DNA replication	7/108	136/18903	1.30201e-05	0.000194318	0.000158646	CDC6/CDC7/CDK1/CDT1/FBXO5/GINS1/GINS2	7
Malignant	IC.7	GO:0051307	meiotic chromosome separation	4/108	26/18903	1.36731e-05	0.000202157	0.000165046	ESPL1/NCAPH/TOP2A/TTK	4
Myeloid	IC.2	GO:0006690	icosanoid metabolic process	10/287	126/18903	2.27704e-05	0.000203568	0.000141135	ALOX5/CASP1/HPGDS/MGST2/NLRC4/PTGS1/PYCARD/SYK/TBXAS1/TLR2	10
Myeloid	IC.2	GO:0002887	negative regulation of myeloid leukocyte mediated immunity	4/287	12/18903	2.34006e-05	0.000208069	0.000144255	CD300A/CD84/LGALS9/SPI1	4
Myeloid	IC.2	GO:0032490	detection of molecule of bacterial origin	4/287	12/18903	2.34006e-05	0.000208069	0.000144255	TLR1/TLR2/TLR6/TREM2	4
Bcell	IC.6	GO:0002700	regulation of production of molecular mediator of immune response	1991-08-01	187/18903	3.3307e-06	0.000208282	0.000159239	CD40/CD74/CD86/HMCES/LAPTM5/LILRB1/SASH3/SCIMP	8
Bcell	IC.6	GO:0050870	positive regulation of T cell activation	1991-09-01	251/18903	3.37812e-06	0.000208282	0.000159239	AIF1/CD4/CD74/CD86/LILRB1/LILRB2/PTPN6/RUNX3/SASH3	9
Endothelial	IC.2	GO:0043304	regulation of mast cell degranulation	5/169	32/18903	8.91588e-06	0.000211794	0.000163178	CD84/FES/IL4R/RAC2/SYK	5
Tcell	IC.2	GO:0060562	epithelial tube morphogenesis	14/177	335/18903	3.4259e-06	0.000213448	0.000168159	ACVR1/CTHRC1/FOXC2/FOXF1/FZD6/KDR/LEF1/NOTCH4/NRP1/PODXL/RASIP1/SPRY1/TIE1/VEGFA	14
Bcell	IC.7	GO:0048168	regulation of neuronal synaptic plasticity	6/152	57/18903	6.33565e-06	0.000215521	0.000189609	DLG4/NCDN/PPFIA3/RAB3A/SLC8A2/SYP	6
Endothelial	IC.2	GO:0030183	B cell differentiation	9/169	152/18903	9.26748e-06	0.000218089	0.000168027	BTK/GPR183/INPP5D/IRF8/JAK3/LYL1/PTPRC/SYK/ZFP36L2	9
Endothelial	IC.3	GO:0001837	epithelial to mesenchymal transition	9/145	169/18903	6.3191e-06	0.000218757	0.000168305	ACVR1/EDN1/FOXC1/LEF1/LOXL2/NOTCH4/SPRY1/TBX3/TGFBR2	9
Endothelial	IC.3	GO:0072001	renal system development	12/145	318/18903	6.40788e-06	0.00021895	0.000168453	ADAMTS1/CD34/COL4A1/FOXC1/FOXC2/FOXF1/HPGD/PDGFB/PDGFRB/PODXL/SPRY1/VEGFA	12
Endothelial	IC.2	GO:0038093	Fc receptor signaling pathway	6/169	55/18903	9.42455e-06	0.000219732	0.000169293	BTK/FCGR1A/FCGR3A/MYO1G/PTPRC/SYK	6
Endothelial	IC.3	GO:0060326	cell chemotaxis	12/145	319/18903	6.61503e-06	0.00022313	0.000171669	DUSP1/EDN1/EDN3/EPHA2/FLT1/ITGA1/KDR/LEF1/PDGFB/PDGFRB/SMOC2/VEGFA	12
Bcell	IC.7	GO:0048172	regulation of short-term neuronal synaptic plasticity	4/152	16/18903	6.78378e-06	0.000226854	0.00019958	PPFIA3/RAB3A/SLC8A2/SYP	4
Myeloid	IC.5	GO:1901385	regulation of voltage-gated calcium channel activity	7/185	49/18903	4.65998e-07	0.000232253	0.000206412	AKAP5/CALM3/HPCA/OPRL1/PPP3CA/PPP3CB/PPP3R1	7
Myeloid	IC.2	GO:0002292	T cell differentiation involved in immune response	8/287	79/18903	2.62789e-05	0.000232402	0.000161126	CD86/FCER1G/IL12RB1/IL18/IL6R/LGALS9/NLRP3/SPN	8
Myeloid	IC.2	GO:2000514	regulation of CD4-positive, alpha-beta T cell activation	8/287	79/18903	2.62789e-05	0.000232402	0.000161126	CARD11/CD86/IL12RB1/IL18/LGALS9/NCKAP1L/NLRP3/SASH3	8
Endothelial	IC.2	GO:0032418	lysosome localization	7/169	84/18903	1.02396e-05	0.000234079	0.000180347	BTK/CD84/FES/IL4R/MILR1/RAC2/SYK	7
Endothelial	IC.2	GO:1990849	vacuolar localization	7/169	84/18903	1.02396e-05	0.000234079	0.000180347	BTK/CD84/FES/IL4R/MILR1/RAC2/SYK	7
Endothelial	IC.2	GO:0002730	regulation of dendritic cell cytokine production	4/169	16/18903	1.03188e-05	0.000234079	0.000180347	CLEC7A/JAK3/SCIMP/TLR3	4
Endothelial	IC.2	GO:0038094	Fc-gamma receptor signaling pathway	5/169	33/18903	1.04324e-05	0.000234542	0.000180703	FCGR1A/FCGR3A/MYO1G/PTPRC/SYK	5
Myeloid	IC.2	GO:0050732	negative regulation of peptidyl-tyrosine phosphorylation	7/287	58/18903	2.6804e-05	0.000236408	0.000163903	CD300A/LILRB4/LRRK1/PRKCD/PTPN6/PTPRC/SAMSN1	7
Bcell	IC.6	GO:0022407	regulation of cell-cell adhesion	1991-12-01	490/18903	3.96342e-06	0.000236965	0.000181167	AIF1/CD300A/CD4/CD74/CD86/FERMT3/LAPTM5/LILRB1/LILRB2/PTPN6/RUNX3/SASH3	12
Tcell	IC.2	GO:0001654	eye development	15/177	388/18903	3.93455e-06	0.000239924	0.000189017	ARHGEF15/COL5A1/CYP1B1/FOXC1/FOXC2/FOXF2/FZD4/KDR/LAMC3/NRP1/RHOJ/SPRED2/SPRED3/SPRY1/VEGFA	15
Endothelial	IC.3	GO:1903034	regulation of response to wounding	9/145	172/18903	7.28897e-06	0.000240559	0.000185079	CD34/EDN1/FOXC2/NOS3/OCLN/PDGFB/SCARF1/SMOC2/THBD	9
Endothelial	IC.3	GO:0072109	glomerular mesangium development	4/145	17/18903	7.3146e-06	0.000240559	0.000185079	CD34/FOXC2/PDGFB/PDGFRB	4
Endothelial	IC.2	GO:0030595	leukocyte chemotaxis	11/169	240/18903	1.09021e-05	0.000242478	0.000186818	ALOX5/CD74/CORO1A/CSF1R/CSF3R/GAS6/GPR183/IL6R/RAC2/SYK/TRPM2	11
Endothelial	IC.2	GO:0002286	T cell activation involved in immune response	8/169	118/18903	1.09779e-05	0.000242478	0.000186818	APBB1IP/CD74/FGL2/GPR183/IL4R/IL6R/JAK3/SLC11A1	8
Tcell	IC.2	GO:0043010	camera-type eye development	14/177	340/18903	4.0648e-06	0.000242702	0.000191206	ARHGEF15/CYP1B1/FOXC1/FOXC2/FOXF2/FZD4/KDR/LAMC3/NRP1/RHOJ/SPRED2/SPRED3/SPRY1/VEGFA	14
Myeloid	IC.2	GO:0043405	regulation of MAP kinase activity	12/287	186/18903	2.84662e-05	0.000250396	0.000173601	CD300A/FGD2/LYN/PIK3CG/PIK3R5/PIK3R6/PRKCD/PTPN6/PTPRC/SYK/TLR6/TNFRSF11A	12
Malignant	IC.7	GO:0032465	regulation of cytokinesis	6/108	95/18903	1.74016e-05	0.000254901	0.000208106	AURKB/BIRC5/CDC6/KIF20A/KIF23/PLK4	6
Tcell	IC.2	GO:0001837	epithelial to mesenchymal transition	10/177	169/18903	4.44817e-06	0.000255366	0.000201183	ACVR1/EMP2/FOXC1/FOXF2/LEF1/NOTCH4/SPRED2/SPRED3/SPRY1/VASN	10
Tcell	IC.2	GO:0150063	visual system development	15/177	392/18903	4.4551e-06	0.000255366	0.000201183	ARHGEF15/COL5A1/CYP1B1/FOXC1/FOXC2/FOXF2/FZD4/KDR/LAMC3/NRP1/RHOJ/SPRED2/SPRED3/SPRY1/VEGFA	15
Stromal	IC.8	GO:0002237	response to molecule of bacterial origin	14/155	360/18903	1.64437e-06	0.000257489	0.000212597	C5AR1/CASP8/CCL2/CSF2RB/IL18BP/MAPKAPK2/MAPKAPK3/NFKB1/PDCD1LG2/PTGER4/SOD2/TNFAIP3/TNFRSF1B/TNIP1	14
Endothelial	IC.2	GO:0045055	regulated exocytosis	11/169	242/18903	1.17853e-05	0.000258047	0.000198813	BTK/CD84/CORO1A/FCGR3A/FES/IL4R/ITGAM/MILR1/RAC2/SCIN/SYK	11
Endothelial	IC.2	GO:0007260	tyrosine phosphorylation of STAT protein	7/169	86/18903	1.19668e-05	0.000259119	0.000199639	CNTF/CSF1R/IL6R/JAK3/PARP14/PARP9/SH2B3	7
Endothelial	IC.2	GO:0033006	regulation of mast cell activation involved in immune response	5/169	34/18903	1.2143e-05	0.000259119	0.000199639	CD84/FES/IL4R/RAC2/SYK	5
Endothelial	IC.2	GO:0036336	dendritic cell migration	5/169	34/18903	1.2143e-05	0.000259119	0.000199639	ALOX5/DOCK8/GAS6/GPR183/TRPM2	5
Bcell	IC.6	GO:0019221	cytokine-mediated signaling pathway	1991-12-01	496/18903	4.48775e-06	0.000260422	0.000199101	CD4/CD74/CSF3R/GAS6/HCK/IRF7/LAPTM5/LILRB1/LILRB2/NOL3/PTPN6/RNF113A	12
Bcell	IC.7	GO:0098659	inorganic cation import across plasma membrane	8/152	126/18903	8.18984e-06	0.000264894	0.000233047	AKAP5/CACNA1B/CACNA1F/CACNA1S/KCNJ12/KCNJ3/SLC12A5/SLC8A2	8
Bcell	IC.7	GO:0099587	inorganic ion import across plasma membrane	8/152	126/18903	8.18984e-06	0.000264894	0.000233047	AKAP5/CACNA1B/CACNA1F/CACNA1S/KCNJ12/KCNJ3/SLC12A5/SLC8A2	8
Malignant	IC.7	GO:0090329	regulation of DNA-templated DNA replication	5/108	57/18903	1.83337e-05	0.000266091	0.000217243	CDC7/CDT1/FBXO5/GINS1/GINS2	5
Bcell	IC.7	GO:1903539	protein localization to postsynaptic membrane	5/152	35/18903	8.40958e-06	0.000267615	0.00023544	DLG4/LGI1/PRKCZ/SNAP25/STX1B	5
Bcell	IC.7	GO:0048791	calcium ion-regulated exocytosis of neurotransmitter	4/152	17/18903	8.81567e-06	0.000276084	0.000242891	RIMS3/STX1B/STXBP1/SYT1	4
Bcell	IC.6	GO:1903902	positive regulation of viral life cycle	1991-04-01	24/18903	4.96053e-06	0.000278603	0.000213001	CD4/CD74/TSG101/VPS4A	4
Bcell	IC.6	GO:0002819	regulation of adaptive immune response	1991-08-01	198/18903	5.08348e-06	0.000278603	0.000213001	CD4/CD40/HMCES/IRF7/LILRB1/PTPN6/SAMSN1/SASH3	8
Endothelial	IC.3	GO:0030168	platelet activation	8/145	133/18903	8.62785e-06	0.000280245	0.000215612	FN1/FZD6/MYH9/NOS3/PDGFB/PEAR1/THBD/VWF	8
Myeloid	IC.2	GO:0043302	positive regulation of leukocyte degranulation	5/287	25/18903	3.2267e-05	0.00028307	0.000196254	ITGAM/ITGB2/PTAFR/SYK/VAMP8	5
Endothelial	IC.2	GO:0002371	dendritic cell cytokine production	4/169	17/18903	1.33999e-05	0.000283537	0.000218452	CLEC7A/JAK3/SCIMP/TLR3	4
Myeloid	IC.10	GO:0051444	negative regulation of ubiquitin-protein transferase activity	2024-03-18	22/18903	1.10389e-06	0.000287888	0.000190163	MAD2L2/RPL11/RPL5	3
Myeloid	IC.10	GO:1904666	regulation of ubiquitin protein ligase activity	2024-03-18	24/18903	1.4491e-06	0.000287888	0.000190163	MAD2L2/RPL11/RPL5	3
Bcell	IC.6	GO:0050730	regulation of peptidyl-tyrosine phosphorylation	1991-09-01	266/18903	5.41519e-06	0.000288762	0.000220767	CD300A/CD4/CD40/CD74/GAS6/NCF1/PTPN6/SAMSN1/TSG101	9
Myeloid	IC.2	GO:0060100	positive regulation of phagocytosis, engulfment	4/287	13/18903	3.33975e-05	0.000290248	0.000201231	C3/NCKAP1L/PLCG2/TREM2	4
Myeloid	IC.2	GO:1905155	positive regulation of membrane invagination	4/287	13/18903	3.33975e-05	0.000290248	0.000201231	C3/NCKAP1L/PLCG2/TREM2	4
Myeloid	IC.2	GO:0050850	positive regulation of calcium-mediated signaling	6/287	41/18903	3.34391e-05	0.000290248	0.000201231	CD4/CLEC7A/P2RX4/PLCG2/SYK/TREM2	6
Myeloid	IC.2	GO:0150077	regulation of neuroinflammatory response	6/287	41/18903	3.34391e-05	0.000290248	0.000201231	CTSC/IL18/PLCG2/PTPRC/TNFRSF1B/TREM2	6
Endothelial	IC.2	GO:0002253	activation of immune response	14/169	397/18903	1.38476e-05	0.000290568	0.000223869	BTK/BTN2A2/BTN2A3P/C1RL/CASP6/CLEC7A/GBP1/INPP5D/MICB/MNDA/MYO1G/PLSCR1/PTPRC/SYK	14
Endothelial	IC.3	GO:0014033	neural crest cell differentiation	7/145	96/18903	9.11146e-06	0.00029128	0.000224102	ACVR1/EDN1/EDN3/FN1/FOXC1/FOXC2/FRZB	7
Endothelial	IC.3	GO:0043534	blood vessel endothelial cell migration	9/145	177/18903	9.18899e-06	0.00029128	0.000224102	CDH5/CLEC14A/EPHA2/FOXC2/KDR/MYH9/NOS3/PDGFB/VEGFA	9
Endothelial	IC.3	GO:0048339	paraxial mesoderm development	4/145	18/18903	9.3485e-06	0.000292809	0.000225278	FOXC1/FOXC2/LEF1/ZIC3	4
Endothelial	IC.3	GO:0030199	collagen fibril organization	6/145	64/18903	9.54698e-06	0.000295507	0.000227354	COL14A1/FMOD/FOXC1/FOXC2/LOXL2/LUM	6
Tcell	IC.1	GO:0098813	nuclear chromosome segregation	22/360	321/18903	2.52149e-07	0.000296443	0.000273736	ACTL6A/APC/ARID2/AXIN2/CDC23/CDC6/CENPF/ECT2/EME1/FAM83D/FBXO5/KIF11/LATS1/NCAPD3/NCAPG2/NIPBL/PHF10/RMI1/SMARCA5/SMC4/STAG1/STAG2	22
Bcell	IC.7	GO:0062237	protein localization to postsynapse	5/152	36/18903	9.70294e-06	0.000299123	0.00026316	DLG4/LGI1/PRKCZ/SNAP25/STX1B	5
Bcell	IC.6	GO:0022408	negative regulation of cell-cell adhesion	1991-08-01	202/18903	5.88991e-06	0.00029997	0.000229336	CD300A/CD74/CD86/LAPTM5/LILRB1/LILRB2/PTPN6/RUNX3	8
Bcell	IC.6	GO:0070663	regulation of leukocyte proliferation	1991-09-01	269/18903	5.92945e-06	0.00029997	0.000229336	AIF1/CD300A/CD40/CD74/CD86/LILRB1/LILRB2/PTPN6/SASH3	9
Tcell	IC.2	GO:0048880	sensory system development	15/177	398/18903	5.35162e-06	0.00030074	0.000236929	ARHGEF15/COL5A1/CYP1B1/FOXC1/FOXC2/FOXF2/FZD4/KDR/LAMC3/NRP1/RHOJ/SPRED2/SPRED3/SPRY1/VEGFA	15
Bcell	IC.7	GO:0061564	axon development	15/152	490/18903	1.00147e-05	0.000303985	0.000267437	ADCY1/ARX/ATOH7/BRSK1/CHN1/EPHB6/KALRN/KIF5A/LGI1/LRTM2/OLFM1/PAK1/RAB3A/RTN4R/STXBP1	15
Endothelial	IC.3	GO:0060249	anatomical structure homeostasis	12/145	333/18903	1.0199e-05	0.000312018	0.000240057	CD34/CDH5/EPAS1/ESAM/FOXC1/KDR/LSR/MFSD2A/NOS3/OCLN/SLC2A1/VEGFA	12
Myeloid	IC.2	GO:0030168	platelet activation	10/287	133/18903	3.63382e-05	0.000314579	0.0002181	FCER1G/FERMT3/LYN/PIK3CG/PLCG2/PLEK/PRKCD/PTPN6/SYK/VAV1	10
Tcell	IC.2	GO:0014706	striated muscle tissue development	12/177	257/18903	5.72802e-06	0.000315702	0.000248717	ACVR1/DSP/FHL2/FOXC1/FOXC2/G6PD/ITGB1/LEF1/MSC/MYH11/TPM1/VEGFA	12
Endothelial	IC.3	GO:0001885	endothelial cell development	6/145	65/18903	1.04519e-05	0.00031608	0.000243182	CDH5/COL18A1/MARVELD2/NOTCH4/ROBO4/VEGFA	6
Endothelial	IC.3	GO:0061041	regulation of wound healing	8/145	137/18903	1.07263e-05	0.000318977	0.000245411	CD34/EDN1/FOXC2/NOS3/OCLN/PDGFB/SMOC2/THBD	8
Endothelial	IC.3	GO:0001701	in utero embryonic development	13/145	393/18903	1.07902e-05	0.000318977	0.000245411	ACVR1/EDN1/EPAS1/FOXC1/FOXF1/LEF1/MYH9/NOS3/PDGFB/TBX3/TGFBR2/TIE1/VEGFA	13
Tcell	IC.2	GO:0035924	cellular response to vascular endothelial growth factor stimulus	7/177	74/18903	5.94638e-06	0.000321553	0.000253326	DCN/FLT4/FOXC1/KDR/NRP1/SMOC2/VEGFA	7
Stromal	IC.8	GO:0071260	cellular response to mechanical stimulus	7/155	73/18903	2.25285e-06	0.0003264	0.000269494	CASP8/CD40/MAP3K14/NFKB1/PTGER4/TLR8/TNFRSF1A	7
Stromal	IC.8	GO:0034341	response to interferon-gamma	9/155	140/18903	2.32968e-06	0.0003264	0.000269494	CCL2/CD40/CIITA/GBP1/GBP5/NLRC5/PARP14/STAT1/UBD	9
Myeloid	IC.2	GO:0034142	toll-like receptor 4 signaling pathway	6/287	42/18903	3.85192e-05	0.00033171	0.000229976	CD14/LILRA2/LYN/PIK3AP1/SCIMP/TREM2	6
Myeloid	IC.2	GO:2000249	regulation of actin cytoskeleton reorganization	6/287	42/18903	3.85192e-05	0.00033171	0.000229976	ABI3/ARHGDIB/CSF1R/GMFG/HCK/HCLS1	6
Bcell	IC.6	GO:0070661	leukocyte proliferation	1991-10-01	348/18903	6.73468e-06	0.000332188	0.000253968	AIF1/CD300A/CD40/CD74/CD86/ELF4/LILRB1/LILRB2/PTPN6/SASH3	10
Bcell	IC.6	GO:0042113	B cell activation	1991-10-01	350/18903	7.08152e-06	0.000332814	0.000254447	CD300A/CD40/CD74/CD86/HMCES/LAPTM5/PTPN6/SAMSN1/SASH3/SLAMF8	10
Bcell	IC.6	GO:1903039	positive regulation of leukocyte cell-cell adhesion	1991-09-01	275/18903	7.08474e-06	0.000332814	0.000254447	AIF1/CD4/CD74/CD86/LILRB1/LILRB2/PTPN6/RUNX3/SASH3	9
Tcell	IC.2	GO:0010634	positive regulation of epithelial cell migration	10/177	176/18903	6.37964e-06	0.000338594	0.000266751	FLT4/FOXC2/FUT1/KDR/NOS3/NRP1/PTGS2/RHOJ/SMOC2/VEGFA	10
Myeloid	IC.2	GO:1903306	negative regulation of regulated secretory pathway	5/287	26/18903	3.94561e-05	0.000338888	0.000234953	CD300A/CD84/LGALS9/NCKAP1L/SPI1	5
Tcell	IC.2	GO:0043536	positive regulation of blood vessel endothelial cell migration	7/177	75/18903	6.50718e-06	0.000339083	0.000267137	FOXC2/KDR/NOS3/NRP1/PTGS2/RHOJ/VEGFA	7
Bcell	IC.7	GO:0099072	regulation of postsynaptic membrane neurotransmitter receptor levels	6/152	63/18903	1.14015e-05	0.000340837	0.000299858	DLG4/HPCA/LGI1/PRKCZ/SNAP25/STX1B	6
Myeloid	IC.2	GO:0019882	antigen processing and presentation	9/287	108/18903	3.98021e-05	0.000340968	0.000236395	CD68/CTSS/FCER1G/FCGR1A/PYCARD/RAB32/TREM2/WAS/WDFY4	9
Endothelial	IC.3	GO:0061298	retina vasculature development in camera-type eye	4/145	19/18903	1.1771e-05	0.000344105	0.000264744	ARHGEF15/COL4A1/FZD4/PDGFRB	4
Stromal	IC.8	GO:0031348	negative regulation of defense response	12/155	272/18903	2.58789e-06	0.000344448	0.000284395	A2M/IFI16/MICB/NFKB1/NLRC5/PARP14/PTGER4/SERPING1/TNFAIP3/TNFRSF1A/TNFRSF1B/TRIM38	12
Endothelial	IC.2	GO:0050870	positive regulation of T cell activation	11/169	251/18903	1.65745e-05	0.000344915	0.000265741	BTN2A2/CD274/CD74/CORO1A/DOCK8/IL4R/JAK3/MAP3K8/PTPRC/RASAL3/SYK	11
Malignant	IC.7	GO:0031023	microtubule organizing center organization	7/108	150/18903	2.45788e-05	0.000353487	0.000288595	CDK1/HAUS8/KIF11/NDC80/NEK2/PLK4/WDR62	7
Myeloid	IC.2	GO:0002820	negative regulation of adaptive immune response	7/287	62/18903	4.1632e-05	0.000355715	0.00024662	HAVCR2/LILRB1/LILRB4/NCKAP1L/PTPN6/PTPRC/SAMSN1	7
Bcell	IC.6	GO:0045619	regulation of lymphocyte differentiation	1991-08-01	210/18903	7.83114e-06	0.000359322	0.000274713	CD74/CD86/GAS6/LILRB2/PTPN6/RUNX3/SASH3/SLAMF8	8
Endothelial	IC.3	GO:0002040	sprouting angiogenesis	9/145	185/18903	1.31073e-05	0.000378959	0.00029156	CLEC14A/EPHA2/FLT4/FOXC2/FUT1/KDR/LEF1/LOXL2/VEGFA	9
Tcell	IC.2	GO:0010717	regulation of epithelial to mesenchymal transition	8/177	107/18903	7.47171e-06	0.000382392	0.000301256	ACVR1/EMP2/FOXC1/LEF1/SPRED2/SPRED3/SPRY1/VASN	8
Bcell	IC.7	GO:0006816	calcium ion transport	14/152	440/18903	1.30553e-05	0.000384449	0.000338228	AKAP5/ATP2B2/CABP1/CACNA1B/CACNA1F/CACNA1S/CACNB3/CALHM1/HPCA/NCS1/PRKCB/PTK2B/SLC8A2/STAC2	14
Bcell	IC.7	GO:0032409	regulation of transporter activity	12/152	326/18903	1.3319e-05	0.000386446	0.000339984	AKAP5/CABP1/CACNB3/CNIH2/DLG4/HPCA/MAPK8IP2/PTK2B/SHANK1/STAC2/SYNGR3/YWHAH	12
Stromal	IC.8	GO:0033209	tumor necrosis factor-mediated signaling pathway	8/155	109/18903	3.21554e-06	0.000387773	0.000320167	CASP4/CASP8/RIPK1/STAT1/TMSB4X/TNFAIP3/TNFRSF1A/TNFRSF1B	8
Stromal	IC.8	GO:0019221	cytokine-mediated signaling pathway	16/155	496/18903	3.30927e-06	0.000387773	0.000320167	CASP4/CASP8/CCL2/CCR2/CD44/CSF2RB/NLRC5/PARP14/RIPK1/STAT1/STAT3/STAT5A/TMSB4X/TNFAIP3/TNFRSF1A/TNFRSF1B	16
Stromal	IC.8	GO:0002221	pattern recognition receptor signaling pathway	10/155	187/18903	3.35041e-06	0.000387773	0.000320167	ALPK1/CD40/MAPKAPK2/MAPKAPK3/NOD1/RFTN1/TIFA/TLR8/TNFAIP3/TNIP1	10
Myeloid	IC.5	GO:0050806	positive regulation of synaptic transmission	11/185	170/18903	9.38005e-07	0.000389585	0.000346239	AKAP5/CALB2/CLSTN1/DTNBP1/GRIN2A/LGI1/NPTN/NRGN/PLK2/PRKCG/PRKCZ	11
Endothelial	IC.3	GO:0043405	regulation of MAP kinase activity	9/145	186/18903	1.36849e-05	0.000391359	0.0003011	DUSP1/EDN1/EDN3/FLT1/FZD4/PDGFB/PDGFRB/SPRY1/VEGFA	9
Myeloid	IC.2	GO:0045453	bone resorption	7/287	63/18903	4.62346e-05	0.000394015	0.000273173	ADRB2/CSF1R/INPP5D/LRRK1/SYK/TMEM119/TNFRSF11A	7
Tcell	IC.2	GO:0022604	regulation of cell morphogenesis	13/177	312/18903	7.99223e-06	0.000401855	0.00031659	ARAP3/ATP10A/FBLN1/FGD5/FZD4/KDR/MYH9/NRP1/RHOD/RHOJ/SPRY4/TPM1/VEGFA	13
Myeloid	IC.2	GO:0002407	dendritic cell chemotaxis	5/287	27/18903	4.78253e-05	0.00040442	0.000280387	CCR1/CCR5/LGALS9/PIK3CG/SPI1	5
Myeloid	IC.2	GO:0036037	CD8-positive, alpha-beta T cell activation	5/287	27/18903	4.78253e-05	0.00040442	0.000280387	LILRB1/LILRB4/NCKAP1L/TNFSF8/WDFY4	5
Myeloid	IC.2	GO:0070269	pyroptosis	5/287	27/18903	4.78253e-05	0.00040442	0.000280387	CASP1/NLRC4/NLRP3/PYCARD/TREM2	5
Bcell	IC.7	GO:0051952	regulation of amine transport	7/152	98/18903	1.41999e-05	0.000406034	0.000357217	NPY5R/RAB3A/STX1A/STXBP1/SYT1/SYT3/TACR2	7
Malignant	IC.7	GO:0051256	mitotic spindle midzone assembly	3/108	11/18903	2.89454e-05	0.000412537	0.000336804	AURKB/BIRC5/KIF23	3
Endothelial	IC.3	GO:0032835	glomerulus development	6/145	69/18903	1.47922e-05	0.000414024	0.000318537	CD34/FOXC1/FOXC2/PDGFB/PDGFRB/PODXL	6
Endothelial	IC.3	GO:0070830	bicellular tight junction assembly	6/145	69/18903	1.47922e-05	0.000414024	0.000318537	CDH5/EPHA2/ESAM/MARVELD2/OCLN/PRKCH	6
Myeloid	IC.2	GO:0031532	actin cytoskeleton reorganization	9/287	111/18903	4.94242e-05	0.000416865	0.000289015	ABI3/ARAP1/ARHGDIB/CSF1R/GMFG/HCK/HCLS1/PARVG/PLEK	9
Tcell	IC.2	GO:0070373	negative regulation of ERK1 and ERK2 cascade	7/177	78/18903	8.45961e-06	0.000418021	0.000329326	DUSP6/FBLN1/GPER1/SPRED2/SPRED3/SPRY1/SPRY4	7
Oligos	IC.3	GO:0061298	retina vasculature development in camera-type eye	5/133	19/18903	1.7176e-07	0.000427167	0.00035943	ARHGEF15/CYP1B1/FZD4/PDGFRB/RHOJ	5
Endothelial	IC.3	GO:0007160	cell-matrix adhesion	10/145	238/18903	1.54824e-05	0.00042878	0.00032989	CD34/FN1/FUT1/ITGA1/ITGA10/KDR/RHOD/THSD1/VEGFA/VWA2	10
Endothelial	IC.2	GO:0032757	positive regulation of interleukin-8 production	6/169	63/18903	2.08234e-05	0.000429782	0.000331127	CD74/CLEC7A/RIPK1/SYK/TLR3/TLR5	6
Endothelial	IC.2	GO:0042098	T cell proliferation	10/169	212/18903	2.1599e-05	0.000442165	0.000340667	BTN2A2/CD274/CORO1A/DOCK8/JAK3/PTPRC/RAC2/RASAL3/SLC11A1/SYK	10
Endothelial	IC.3	GO:0014065	phosphatidylinositol 3-kinase signaling	8/145	145/18903	1.62318e-05	0.000444852	0.000342255	DCN/EDN1/FLT1/FN1/KDR/PDGFB/PDGFRB/PEAR1	8
Oligos	IC.6	GO:0016570	histone modification	1965-11-01	474/18903	5.79354e-07	0.00044781	0.00039164	BRD4/CREBBP/HCFC1/KMT2D/LDB1/MLLT1/SETD1A/SETD1B/SKI/SRCAP/SUPT6H	11
Oligos	IC.6	GO:0022411	cellular component disassembly	1965-11-01	483/18903	6.97206e-07	0.00044781	0.00039164	ATG2A/FURIN/GAK/GBF1/HTT/LRP1/MAP1S/MARK2/MICAL3/SMARCC2/UPF1	11
Oligos	IC.6	GO:0018205	peptidyl-lysine modification	1965-10-01	414/18903	1.39234e-06	0.00044781	0.00039164	BRD4/CREBBP/HCFC1/KMT2D/LDB1/MLLT1/SETD1A/SETD1B/SRCAP/SUPT6H	10
Oligos	IC.6	GO:0032784	regulation of DNA-templated transcription elongation	1965-06-01	104/18903	1.52254e-06	0.00044781	0.00039164	BRD4/ELL/INTS1/LDB1/SUPT6H/ZC3H4	6
Oligos	IC.6	GO:0016571	histone methylation	1965-07-01	167/18903	1.67594e-06	0.00044781	0.00039164	BRD4/CREBBP/HCFC1/KMT2D/SETD1A/SETD1B/SUPT6H	7
Endothelial	IC.2	GO:0045621	positive regulation of lymphocyte differentiation	8/169	130/18903	2.22619e-05	0.00045206	0.000348291	BTK/BTN2A2/CD74/GAS6/IL4R/INPP5D/PTPRC/SYK	8
Malignant	IC.7	GO:0051445	regulation of meiotic cell cycle	5/108	64/18903	3.23428e-05	0.000456842	0.000372976	CDC25A/FBXO5/RAD51AP1/TRIP13/TTK	5
Endothelial	IC.2	GO:0048002	antigen processing and presentation of peptide antigen	6/169	64/18903	2.28088e-05	0.000459461	0.000353993	CD74/FCGR1A/HFE/IFI30/MR1/SLC11A1	6
Malignant	IC.7	GO:0044843	cell cycle G1/S phase transition	9/108	280/18903	3.28358e-05	0.000459701	0.00037531	CDC25A/CDC6/CDC7/CDKN3/E2F1/EZH2/FAM83D/GTSE1/RRM2	9
Endothelial	IC.3	GO:0048562	embryonic organ morphogenesis	11/145	294/18903	1.70814e-05	0.000463311	0.000356457	ACVR1/EDN1/EPHA2/FOXC2/FOXF1/FRZB/FZD6/HYAL1/TBX3/TGFBR2/ZIC3	11
Myeloid	IC.2	GO:0030833	regulation of actin filament polymerization	10/287	140/18903	5.62935e-05	0.000473587	0.000328341	ARPC1B/CAPG/CORO1A/CYFIP1/HCK/HCLS1/NCKAP1L/PRKCD/PYCARD/SCIN	10
Myeloid	IC.2	GO:0002675	positive regulation of acute inflammatory response	5/287	28/18903	5.75033e-05	0.000476986	0.000330697	BTK/C3/FCGR1A/PIK3CG/TNFRSF11A	5
Myeloid	IC.2	GO:0031664	regulation of lipopolysaccharide-mediated signaling pathway	5/287	28/18903	5.75033e-05	0.000476986	0.000330697	CD14/CD180/LILRA2/LY86/SCIMP	5
Myeloid	IC.2	GO:0032703	negative regulation of interleukin-2 production	5/287	28/18903	5.75033e-05	0.000476986	0.000330697	HAVCR2/LAPTM5/LILRB4/PTPRC/VSIG4	5
Myeloid	IC.2	GO:1900017	positive regulation of cytokine production involved in inflammatory response	5/287	28/18903	5.75033e-05	0.000476986	0.000330697	CARD9/CLEC7A/GPSM3/IL17RA/TLR6	5
Myeloid	IC.2	GO:0030890	positive regulation of B cell proliferation	6/287	45/18903	5.75698e-05	0.000476986	0.000330697	BTK/CARD11/NCKAP1L/NFATC2/PTPRC/SASH3	6
Myeloid	IC.2	GO:0031295	T cell costimulation	6/287	45/18903	5.75698e-05	0.000476986	0.000330697	CARD11/CD86/LILRB4/LYN/PTPN6/VAV1	6
Bcell	IC.6	GO:0002449	lymphocyte mediated immunity	1991-10-01	367/18903	1.071e-05	0.000480247	0.000367164	C1QA/C1S/CD40/CD74/CTSC/HMCES/IRF7/LILRB1/PTPN6/SASH3	10
Endothelial	IC.3	GO:0150105	protein localization to cell-cell junction	4/145	21/18903	1.79601e-05	0.000482175	0.00037097	CDH5/CGNL1/DSP/LSR	4
Endothelial	IC.2	GO:0045730	respiratory burst	5/169	39/18903	2.4235e-05	0.00048315	0.000372244	CLEC7A/CYBB/NCF1/RAC2/SLC11A1	5
Endothelial	IC.2	GO:0016064	immunoglobulin mediated immune response	10/169	215/18903	2.43686e-05	0.00048315	0.000372244	BTK/C1RL/CARD9/CD74/CSF2RB/FCGR1A/FCGR3A/IL4R/INPP5D/PTPRC	10
Stromal	IC.8	GO:0002683	negative regulation of immune system process	15/155	449/18903	4.47204e-06	0.000487221	0.000402277	A2M/ANXA1/BTN2A2/CCL2/CCR2/GBP1/IFI16/LPXN/NLRC5/PARP14/PDCD1LG2/PTGER4/SERPING1/TAPBPL/TNFAIP3	15
Stromal	IC.8	GO:0032496	response to lipopolysaccharide	13/155	339/18903	4.5757e-06	0.000487221	0.000402277	CASP8/CCL2/CSF2RB/IL18BP/MAPKAPK2/MAPKAPK3/NFKB1/PDCD1LG2/PTGER4/SOD2/TNFAIP3/TNFRSF1B/TNIP1	13
Endothelial	IC.2	GO:0002429	immune response-activating cell surface receptor signaling pathway	12/169	312/18903	2.49876e-05	0.000487742	0.000375782	BTK/BTN2A2/BTN2A3P/CLEC7A/GBP1/INPP5D/MICB/MNDA/MYO1G/PLSCR1/PTPRC/SYK	12
Endothelial	IC.2	GO:0002757	immune response-activating signal transduction	12/169	312/18903	2.49876e-05	0.000487742	0.000375782	BTK/BTN2A2/BTN2A3P/CLEC7A/GBP1/INPP5D/MICB/MNDA/MYO1G/PLSCR1/PTPRC/SYK	12
Stromal	IC.8	GO:0045088	regulation of innate immune response	11/155	240/18903	4.77066e-06	0.000488442	0.000403285	A2M/CASP6/CASP8/GBP5/IFI16/NLRC5/PARP14/PLSCR1/SERPING1/TLR8/TNFAIP3	11
Bcell	IC.7	GO:0032412	regulation of ion transmembrane transporter activity	11/152	281/18903	1.74916e-05	0.000493013	0.000433738	AKAP5/CABP1/CACNB3/CNIH2/DLG4/HPCA/MAPK8IP2/PTK2B/SHANK1/STAC2/YWHAH	11
Stromal	IC.8	GO:0002832	negative regulation of response to biotic stimulus	8/155	116/18903	5.12339e-06	0.000505128	0.000417062	A2M/IFI16/MICB/NLRC5/PARP14/SERPING1/TNFAIP3/TRIM38	8
Bcell	IC.7	GO:0017158	regulation of calcium ion-dependent exocytosis	5/152	41/18903	1.86737e-05	0.000511711	0.000450189	DOC2A/STX1A/STXBP1/SYT1/SYT3	5
Bcell	IC.7	GO:0098703	calcium ion import across plasma membrane	5/152	41/18903	1.86737e-05	0.000511711	0.000450189	AKAP5/CACNA1B/CACNA1F/CACNA1S/SLC8A2	5
Myeloid	IC.2	GO:0032725	positive regulation of granulocyte macrophage colony-stimulating factor production	4/287	15/18903	6.22471e-05	0.000511862	0.000354877	CARD9/IL18/LILRA2/SYK	4
Myeloid	IC.2	GO:0045579	positive regulation of B cell differentiation	4/287	15/18903	6.22471e-05	0.000511862	0.000354877	BTK/INPP5D/NCKAP1L/SYK	4
Myeloid	IC.2	GO:0071639	positive regulation of monocyte chemotactic protein-1 production	4/287	15/18903	6.22471e-05	0.000511862	0.000354877	CD84/CLEC7A/LGALS9/SYK	4
Endothelial	IC.2	GO:0002577	regulation of antigen processing and presentation	4/169	20/18903	2.67127e-05	0.000517405	0.000398636	CD74/FGL2/HFE/SLC11A1	4
Endothelial	IC.2	GO:0046631	alpha-beta T cell activation	9/169	174/18903	2.72974e-05	0.000519456	0.000400216	CD274/GPR183/HFE/IL4R/IL6R/JAK3/PTPRC/RASAL3/SYK	9
Endothelial	IC.2	GO:0002573	myeloid leukocyte differentiation	10/169	218/18903	2.74375e-05	0.000519456	0.000400216	BATF3/CD74/CSF1R/FES/GPR183/INPP5D/LILRB3/RIPK1/SBNO2/TLR3	10
Endothelial	IC.2	GO:0019724	B cell mediated immunity	10/169	218/18903	2.74375e-05	0.000519456	0.000400216	BTK/C1RL/CARD9/CD74/CSF2RB/FCGR1A/FCGR3A/IL4R/INPP5D/PTPRC	10
Malignant	IC.7	GO:0000022	mitotic spindle elongation	3/108	12/18903	3.84334e-05	0.000519671	0.000424271	AURKB/BIRC5/KIF23	3
Malignant	IC.7	GO:0000727	double-strand break repair via break-induced replication	3/108	12/18903	3.84334e-05	0.000519671	0.000424271	CDC45/CDC7/GINS2	3
Malignant	IC.7	GO:0090232	positive regulation of spindle checkpoint	3/108	12/18903	3.84334e-05	0.000519671	0.000424271	AURKB/BIRC5/NDC80	3
Malignant	IC.7	GO:0090267	positive regulation of mitotic cell cycle spindle assembly checkpoint	3/108	12/18903	3.84334e-05	0.000519671	0.000424271	AURKB/BIRC5/NDC80	3
Tcell	IC.2	GO:0030857	negative regulation of epithelial cell differentiation	6/177	54/18903	1.10161e-05	0.000535121	0.000421579	FRZB/NOTCH4/SPRED2/SPRED3/SPRY1/VEGFA	6
Myeloid	IC.2	GO:0046006	regulation of activated T cell proliferation	6/287	46/18903	6.53692e-05	0.000536191	0.000371744	IL12RB1/IL18/LGALS9/LILRB4/PYCARD/RIPK3	6
Endothelial	IC.3	GO:0050673	epithelial cell proliferation	14/145	481/18903	2.05592e-05	0.000546377	0.000420366	CD34/COL8A1/EPHA2/FLT1/FLT4/FUT1/HYAL1/KDR/LAMB1/LOXL2/PDGFB/SGPP2/TIE1/VEGFA	14
Malignant	IC.7	GO:0051656	establishment of organelle localization	11/108	437/18903	4.09636e-05	0.000549189	0.00044837	AURKB/BIRC5/CDCA5/CDT1/CENPF/ESPL1/FAM83D/KIFC1/LMNB1/NDC80/NUSAP1	11
Endothelial	IC.2	GO:0030888	regulation of B cell proliferation	6/169	67/18903	2.96961e-05	0.000558021	0.000429929	BTK/CD74/GPR183/INPP5D/MNDA/PTPRC	6
Myeloid	IC.2	GO:0001773	myeloid dendritic cell activation	5/287	29/18903	6.86256e-05	0.000558711	0.000387358	DOCK2/HAVCR2/LTBR/PYCARD/SPI1	5
Myeloid	IC.2	GO:0032607	interferon-alpha production	5/287	29/18903	6.86256e-05	0.000558711	0.000387358	HAVCR2/IRF5/TLR3/TLR7/TLR8	5
Myeloid	IC.2	GO:0032647	regulation of interferon-alpha production	5/287	29/18903	6.86256e-05	0.000558711	0.000387358	HAVCR2/IRF5/TLR3/TLR7/TLR8	5
Stromal	IC.8	GO:0070661	leukocyte proliferation	13/155	348/18903	6.07576e-06	0.000577631	0.000476924	ANXA1/BTN2A2/CCR2/CD276/CD40/CLU/CSF2RB/FCGR3A/GAPT/MSN/PDCD1LG2/TNFAIP3/TNFRSF1B	13
Endothelial	IC.2	GO:0060326	cell chemotaxis	12/169	319/18903	3.10495e-05	0.00057913	0.000446192	ALOX5/BIN2/CD74/CORO1A/CSF1R/CSF3R/GAS6/GPR183/IL6R/RAC2/SYK/TRPM2	12
Endothelial	IC.3	GO:0001707	mesoderm formation	6/145	74/18903	2.21515e-05	0.000582806	0.000448393	ACVR1/EPHA2/FOXC1/FOXC2/FOXF1/LEF1	6
Tcell	IC.2	GO:0072132	mesenchyme morphogenesis	6/177	55/18903	1.22697e-05	0.000586081	0.000461727	ACVR1/FOXC1/FOXC2/FOXF1/LEF1/NOS3	6
Endothelial	IC.3	GO:0007043	cell-cell junction assembly	8/145	152/18903	2.28362e-05	0.000594872	0.000457676	CDH5/EPHA2/ESAM/GJA5/LSR/MARVELD2/OCLN/PRKCH	8
Myeloid	IC.2	GO:0031294	lymphocyte costimulation	6/287	47/18903	7.39893e-05	0.000599405	0.000415571	CARD11/CD86/LILRB4/LYN/PTPN6/VAV1	6
Myeloid	IC.2	GO:0042269	regulation of natural killer cell mediated cytotoxicity	6/287	47/18903	7.39893e-05	0.000599405	0.000415571	ARRB2/HAVCR2/LGALS9/LILRB1/PIK3R6/VAV1	6
Myeloid	IC.2	GO:0071887	leukocyte apoptotic process	9/287	117/18903	7.4637e-05	0.000603162	0.000418176	BTK/DOCK8/HCLS1/LGALS9/LILRB1/LYN/PIK3CD/RIPK3/ST6GAL1	9
Bcell	IC.6	GO:0032103	positive regulation of response to external stimulus	1991-11-01	464/18903	1.39936e-05	0.000607727	0.000464627	AIF1/CD74/CTSC/GAS6/GPSM3/HCK/IFI35/IRF7/PLAU/SCIMP/VAMP8	11
Bcell	IC.6	GO:0042116	macrophage activation	1991-06-01	109/18903	1.43315e-05	0.000607727	0.000464627	AIF1/C1QA/CD74/CTSC/IFI35/TMEM106A	6
Bcell	IC.6	GO:0018108	peptidyl-tyrosine phosphorylation	1991-10-01	380/18903	1.4477e-05	0.000607727	0.000464627	CD300A/CD4/CD40/CD74/GAS6/HCK/NCF1/PTPN6/SAMSN1/TSG101	10
Myeloid	IC.2	GO:0014065	phosphatidylinositol 3-kinase signaling	10/287	145/18903	7.56963e-05	0.00061022	0.000423069	HCLS1/HCST/IL18/NCF1/PIK3AP1/PIK3CD/PIK3CG/PIK3R5/PTPN6/TREM2	10
Myeloid	IC.2	GO:0045670	regulation of osteoclast differentiation	7/287	68/18903	7.59463e-05	0.000610735	0.000423426	CCR1/INPP5D/LILRB1/LILRB4/TLR3/TREM2/TYROBP	7
Myeloid	IC.2	GO:0051048	negative regulation of secretion	11/287	175/18903	7.7458e-05	0.000621368	0.000430798	CD300A/CD84/GHRL/LGALS9/LILRB1/NCKAP1L/RHBDF2/SPI1/TNFRSF1B/UCP2/VAMP8	11
Bcell	IC.6	GO:0018212	peptidyl-tyrosine modification	1991-10-01	382/18903	1.51476e-05	0.000622631	0.000476021	CD300A/CD4/CD40/CD74/GAS6/HCK/NCF1/PTPN6/SAMSN1/TSG101	10
Tcell	IC.2	GO:0045785	positive regulation of cell adhesion	16/177	484/18903	1.33856e-05	0.000628905	0.000495464	CD55/EMP2/FOXC2/FOXF1/FUT1/KDR/LAMB1/LEF1/NRP1/PODXL/RHOD/STX3/TGM2/TNFSF9/TPM1/VEGFA	16
Endothelial	IC.2	GO:0022409	positive regulation of cell-cell adhesion	12/169	322/18903	3.40157e-05	0.000629791	0.000485224	ALOX5/BTN2A2/CD274/CD74/CORO1A/DOCK8/IL4R/JAK3/MAP3K8/PTPRC/RASAL3/SYK	12
Bcell	IC.7	GO:0015837	amine transport	7/152	106/18903	2.37096e-05	0.000640808	0.000563764	NPY5R/RAB3A/STX1A/STXBP1/SYT1/SYT3/TACR2	7
Endothelial	IC.2	GO:0071354	cellular response to interleukin-6	5/169	42/18903	3.50399e-05	0.000644018	0.000496186	IL6R/NFKB1/RIPK1/SBNO2/SELPLG	5
Bcell	IC.7	GO:0022898	regulation of transmembrane transporter activity	11/152	291/18903	2.41614e-05	0.000644196	0.000566746	AKAP5/CABP1/CACNB3/CNIH2/DLG4/HPCA/MAPK8IP2/PTK2B/SHANK1/STAC2/YWHAH	11
Endothelial	IC.2	GO:0022407	regulation of cell-cell adhesion	15/169	490/18903	3.54002e-05	0.000645926	0.000497655	ALOX5/BTN2A2/CD274/CD74/CORO1A/DOCK8/FGL2/HFE/IL4R/JAK3/MAP3K8/PTPRC/RASAL3/SH2B3/SYK	15
Bcell	IC.6	GO:0001959	regulation of cytokine-mediated signaling pathway	1991-07-01	167/18903	1.60762e-05	0.000647314	0.000494892	CD74/GAS6/IRF7/LAPTM5/NOL3/PTPN6/RNF113A	7
Tcell	IC.1	GO:0000819	sister chromatid segregation	18/360	239/18903	8.15752e-07	0.000649479	0.000599731	ACTL6A/APC/ARID2/AXIN2/CDC23/CDC6/CENPF/FBXO5/KIF11/LATS1/NCAPD3/NCAPG2/NIPBL/PHF10/SMARCA5/SMC4/STAG1/STAG2	18
Tcell	IC.1	GO:0006354	DNA-templated transcription elongation	18/360	241/18903	9.20724e-07	0.000649479	0.000599731	CCNK/EZH2/INTS12/KAT6A/KDM3B/MED1/MED13/MED13L/NAB1/NCBP2/NPAT/NRIP1/NSD1/PHF10/SETD2/TRRAP/ZMYND11/ZNF326	18
Myeloid	IC.2	GO:0043032	positive regulation of macrophage activation	5/287	30/18903	8.13347e-05	0.000650876	0.000451256	CEBPA/CTSC/HAVCR2/TLR6/TREM2	5
Myeloid	IC.2	GO:0052547	regulation of peptidase activity	19/287	459/18903	8.16732e-05	0.000651489	0.000451681	ARRB2/C3/CARD9/CASP1/CLEC7A/CTSB/LAPTM5/LGALS9/LYN/NLRC4/NLRP3/PYCARD/RHBDF2/RPS6KA1/SERPINA1/SERPINB1/SERPINF2/SPINT1/SYK	19
Myeloid	IC.2	GO:0002730	regulation of dendritic cell cytokine production	4/287	16/18903	8.2007e-05	0.000651489	0.000451681	CLEC7A/PLCG2/SCIMP/TLR3	4
Myeloid	IC.2	GO:0030852	regulation of granulocyte differentiation	4/287	16/18903	8.2007e-05	0.000651489	0.000451681	C1QC/EVI2B/HCLS1/INPP5D	4
Bcell	IC.6	GO:1903131	mononuclear cell differentiation	1991-11-01	473/18903	1.67254e-05	0.000659985	0.000504579	CD4/CD74/CD86/GAS6/IRF7/LILRB1/LILRB2/PTPN6/RUNX3/SASH3/SLAMF8	11
Myeloid	IC.2	GO:0002673	regulation of acute inflammatory response	6/287	48/18903	8.34919e-05	0.000661684	0.000458749	BTK/C3/FCGR1A/NLRP3/PIK3CG/TNFRSF11A	6
Myeloid	IC.5	GO:0051592	response to calcium ion	10/185	147/18903	1.8847e-06	0.000670954	0.000596302	ANXA11/CALM3/CPNE7/HPCA/MEF2C/PPP3CA/SYT3/SYT5/SYT7/TRPM2	10
Myeloid	IC.2	GO:1902903	regulation of supramolecular fiber organization	17/287	384/18903	8.64162e-05	0.000683208	0.000473672	ARAP1/ARPC1B/CAPG/CORO1A/CYFIP1/GMFG/HCK/HCLS1/NCKAP1L/PLEK/PRKCD/PYCARD/SCIN/SERPINF2/TGFBR1/TREM2/WAS	17
Bcell	IC.6	GO:0045576	mast cell activation	1991-05-01	67/18903	1.76613e-05	0.000683249	0.000522365	CD300A/LCP2/MILR1/PTPN6/VAMP8	5
Endothelial	IC.2	GO:0002705	positive regulation of leukocyte mediated immunity	8/169	140/18903	3.7949e-05	0.00068745	0.000529648	BTK/CLEC7A/FCGR1A/IL1R1/ITGAM/MR1/PTPRC/SCIMP	8
Tcell	IC.2	GO:0008360	regulation of cell shape	9/177	154/18903	1.4927e-05	0.000690015	0.000543608	ARAP3/ATP10A/FGD5/KDR/MYH9/RHOD/RHOJ/TPM1/VEGFA	9
Bcell	IC.7	GO:2000310	regulation of NMDA receptor activity	4/152	22/18903	2.62598e-05	0.000690808	0.000607753	CNIH2/DLG4/MAPK8IP2/PTK2B	4
Myeloid	IC.5	GO:0019932	second-messenger-mediated signaling	14/185	314/18903	2.71807e-06	0.000692192	0.000615178	AKAP5/ATP1B1/CALM3/FFAR4/FHL2/GRIN2A/HPCA/NPPC/OPRL1/PPP3CA/PPP3CB/PPP3R1/RCAN2/TRPM2	14
Myeloid	IC.5	GO:0098703	calcium ion import across plasma membrane	6/185	41/18903	2.74056e-06	0.000692192	0.000615178	AKAP5/PPP3CA/PPP3CB/PPP3R1/TRPM2/TRPV2	6
Myeloid	IC.5	GO:1905665	positive regulation of calcium ion import across plasma membrane	4/185	11/18903	2.77766e-06	0.000692192	0.000615178	AKAP5/PPP3CA/PPP3CB/PPP3R1	4
Myeloid	IC.5	GO:1901386	negative regulation of voltage-gated calcium channel activity	5/185	24/18903	3.10849e-06	0.000704215	0.000625863	CALM3/OPRL1/PPP3CA/PPP3CB/PPP3R1	5
Endothelial	IC.2	GO:0042554	superoxide anion generation	5/169	43/18903	3.93655e-05	0.000708016	0.000545493	CLEC7A/CYBB/ITGAM/NCF1/SYK	5
Myeloid	IC.2	GO:0032147	activation of protein kinase activity	10/287	148/18903	8.98632e-05	0.000708753	0.000491382	ADRB2/CD300A/CD86/IL18/IL6R/NCKAP1L/PRKCD/RIPK3/TLR3/TLR6	10
Endothelial	IC.3	GO:0034329	cell junction assembly	13/145	430/18903	2.77723e-05	0.000710655	0.000546756	CDH5/EPHA2/ESAM/FN1/GJA5/KDR/LSR/MARVELD2/OCLN/PRKCH/RHOD/THSD1/VEGFA	13
Endothelial	IC.3	GO:0043297	apical junction assembly	6/145	77/18903	2.78212e-05	0.000710655	0.000546756	CDH5/EPHA2/ESAM/MARVELD2/OCLN/PRKCH	6
Myeloid	IC.2	GO:0051897	positive regulation of protein kinase B signaling	9/287	120/18903	9.08352e-05	0.000714701	0.000495507	ARRB2/HCLS1/HPSE/IL18/P2RX4/PIK3CD/PIK3CG/PIK3R5/TGFBR1	9
Myeloid	IC.2	GO:0002294	CD4-positive, alpha-beta T cell differentiation involved in immune response	7/287	70/18903	9.15189e-05	0.000718358	0.000498042	CD86/IL12RB1/IL18/IL6R/LGALS9/NLRP3/SPN	7
Tcell	IC.1	GO:0140014	mitotic nuclear division	21/360	325/18903	1.23396e-06	0.000725361	0.0006698	ACTL6A/APC/ARID2/CDC23/CDC6/CENPF/CEP97/FBXO5/KIF11/KIF15/KIF2A/NCAPD3/NCAPG2/NIPBL/NME6/OBSL1/PHF10/SMARCA5/SMC4/STAG1/STAG2	21
Endothelial	IC.2	GO:0043410	positive regulation of MAPK cascade	15/169	496/18903	4.06759e-05	0.000726037	0.000559377	CARD9/CD74/CSF1R/FGD2/GAS6/GPR183/NCF1/PIK3R5/PTPRC/RIPK1/SCIMP/SYK/TLR3/TLR6/TMEM106A	15
Endothelial	IC.2	GO:0042742	defense response to bacterium	13/169	382/18903	4.09441e-05	0.000726037	0.000559377	CARD9/FCGR1A/GSDMD/IL6R/IRF8/MR1/RNASE3/RNF213/SLC11A1/SYK/TLR3/TLR5/TLR6	13
Myeloid	IC.2	GO:0050798	activated T cell proliferation	6/287	49/18903	9.39414e-05	0.000733861	0.000508791	IL12RB1/IL18/LGALS9/LILRB4/PYCARD/RIPK3	6
Myeloid	IC.2	GO:2000404	regulation of T cell migration	6/287	49/18903	9.39414e-05	0.000733861	0.000508791	AIF1/CORO1A/DOCK8/PYCARD/RIPK3/SPN	6
Tcell	IC.2	GO:0007369	gastrulation	10/177	196/18903	1.63767e-05	0.000745008	0.000586933	ACVR1/COL5A1/DUSP5/ETS2/FOXC1/FOXC2/FOXF1/ITGB1/LAMB1/LEF1	10
Malignant	IC.7	GO:0006302	double-strand break repair	9/108	300/18903	5.60826e-05	0.000745568	0.000608698	CDC45/CDC7/CDCA5/FOXM1/GINS2/RAD51AP1/RAD54L/TDP1/TRIP13	9
Tcell	IC.2	GO:0051058	negative regulation of small GTPase mediated signal transduction	6/177	58/18903	1.67378e-05	0.000749539	0.000590502	ARAP3/CGNL1/ITGB1/RASIP1/SPRY1/SPRY4	6
Malignant	IC.7	GO:0051054	positive regulation of DNA metabolic process	9/108	301/18903	5.7539e-05	0.000758556	0.000619302	AURKB/CDC7/CDK1/CDT1/FOXM1/GINS1/GINS2/NEK2/RAD51AP1	9
Myeloid	IC.2	GO:0019932	second-messenger-mediated signaling	15/287	314/18903	9.76407e-05	0.000760948	0.00052757	BTK/CCR1/CCR5/CCRL2/CD4/CLEC7A/FPR1/LAT2/NFATC2/P2RX4/PLCG2/PLEK/PTPRC/SYK/TREM2	15
Tcell	IC.2	GO:0048738	cardiac muscle tissue development	11/177	241/18903	1.75128e-05	0.000772178	0.000608338	ACVR1/DSP/FHL2/FOXC1/FOXC2/G6PD/ITGB1/MSC/MYH11/TPM1/VEGFA	11
Myeloid	IC.2	GO:0034109	homotypic cell-cell adhesion	8/287	95/18903	9.93308e-05	0.000772285	0.00053543	DSC2/FERMT3/LYN/PIK3CG/PLEK/PRKCD/PTPN6/SYK	8
Myeloid	IC.2	GO:0002287	alpha-beta T cell activation involved in immune response	7/287	71/18903	0.000100227	0.000773754	0.000536448	CD86/IL12RB1/IL18/IL6R/LGALS9/NLRP3/SPN	7
Myeloid	IC.2	GO:0002293	alpha-beta T cell differentiation involved in immune response	7/287	71/18903	0.000100227	0.000773754	0.000536448	CD86/IL12RB1/IL18/IL6R/LGALS9/NLRP3/SPN	7
Myeloid	IC.2	GO:0070527	platelet aggregation	7/287	71/18903	0.000100227	0.000773754	0.000536448	FERMT3/LYN/PIK3CG/PLEK/PRKCD/PTPN6/SYK	7
Bcell	IC.6	GO:0046631	alpha-beta T cell activation	1991-07-01	174/18903	2.09632e-05	0.000790811	0.0006046	CD300A/CD86/CLEC4A/ELF4/LILRB1/RUNX3/SASH3	7
Bcell	IC.6	GO:0002703	regulation of leukocyte mediated immunity	1991-08-01	241/18903	2.12433e-05	0.000790811	0.0006046	CD300A/CD40/HMCES/LILRB1/PTPN6/SASH3/SCIMP/VAMP8	8
Myeloid	IC.2	GO:0052548	regulation of endopeptidase activity	18/287	428/18903	0.000103	0.000793295	0.000549996	ARRB2/C3/CARD9/CASP1/CLEC7A/LAPTM5/LGALS9/LYN/NLRC4/NLRP3/PYCARD/RHBDF2/RPS6KA1/SERPINA1/SERPINB1/SERPINF2/SPINT1/SYK	18
Myeloid	IC.2	GO:0050878	regulation of body fluid levels	17/287	390/18903	0.000104272	0.000801213	0.000555486	CYBA/FCER1G/FERMT3/HPSE/IL18/LYN/PIK3CG/PLCG2/PLEK/PRKCD/PTPN6/SERPINA1/SERPINF2/SYK/VAMP8/VAV1/WAS	17
Tcell	IC.2	GO:0045446	endothelial cell differentiation	8/177	121/18903	1.84574e-05	0.000801501	0.000631439	ACVR1/APOLD1/CDH5/KDR/NOTCH4/NRP1/TIE1/VEGFA	8
Myeloid	IC.2	GO:0031098	stress-activated protein kinase signaling cascade	13/287	246/18903	0.00010477	0.000803154	0.000556832	CARD9/LGALS9/LTBR/LYN/MAP4K1/NCF1/PYCARD/SCIMP/SERPINF2/SPI1/TLR3/TLR7/TREM2	13
Tcell	IC.2	GO:0033627	cell adhesion mediated by integrin	7/177	88/18903	1.8793e-05	0.000803892	0.000633323	CYP1B1/FOXC2/ITGA1/ITGA10/ITGB1/PODXL/SWAP70	7
Myeloid	IC.2	GO:0002371	dendritic cell cytokine production	4/287	17/18903	0.000105962	0.000808518	0.000560551	CLEC7A/PLCG2/SCIMP/TLR3	4
Myeloid	IC.2	GO:0016045	detection of bacterium	4/287	17/18903	0.000105962	0.000808518	0.000560551	NLRC4/TLR1/TLR2/TLR6	4
Bcell	IC.6	GO:0032635	interleukin-6 production	1991-07-01	176/18903	2.25652e-05	0.000809474	0.000618869	AIF1/CD74/GAS6/LILRB2/PTPN6/SCIMP/TMEM106A	7
Bcell	IC.6	GO:0032675	regulation of interleukin-6 production	1991-07-01	176/18903	2.25652e-05	0.000809474	0.000618869	AIF1/CD74/GAS6/LILRB2/PTPN6/SCIMP/TMEM106A	7
Endothelial	IC.3	GO:0001974	blood vessel remodeling	5/145	48/18903	3.25399e-05	0.000815357	0.000627311	EPAS1/FLT4/FOXC1/FOXC2/NOS3	5
Endothelial	IC.3	GO:0003197	endocardial cushion development	5/145	48/18903	3.25399e-05	0.000815357	0.000627311	ACVR1/FOXF1/NOS3/TBX3/TGFBR2	5
Bcell	IC.5	GO:0008380	RNA splicing	18/176	469/18903	4.15258e-07	0.000815567	0.000812595	CLK1/CLK4/DDX17/DDX39B/DDX47/LUC7L2/METTL3/PPWD1/PRPF39/RBM39/RBM5/RBM6/RNPC3/SFSWAP/SRPK3/SRSF5/THOC1/TIA1	18
Endothelial	IC.3	GO:0043406	positive regulation of MAP kinase activity	7/145	117/18903	3.31642e-05	0.00082316	0.000633314	EDN1/EDN3/FLT1/FZD4/PDGFB/PDGFRB/VEGFA	7
Malignant	IC.7	GO:0051255	spindle midzone assembly	3/108	14/18903	6.30621e-05	0.000824498	0.000673138	AURKB/BIRC5/KIF23	3
Endothelial	IC.2	GO:0002440	production of molecular mediator of immune response	12/169	333/18903	4.71015e-05	0.000829382	0.000639	BTK/CARD9/CD74/CLEC7A/HFE/IL1R1/IL4R/JAK3/PTPRC/SCIMP/SYK/TLR3	12
Malignant	IC.7	GO:0033260	nuclear DNA replication	4/108	38/18903	6.40423e-05	0.00083045	0.000677998	CDC45/CDC7/CDT1/GINS1	4
Bcell	IC.7	GO:0006813	potassium ion transport	10/152	247/18903	3.20173e-05	0.000831187	0.000731254	KCNA4/KCNC4/KCNJ12/KCNJ3/KCNK1/KCNQ3/KCNT1/PTK2B/SLC12A5/SNAP25	10
Oligos	IC.3	GO:0061299	retina vasculature morphogenesis in camera-type eye	4/133	11/18903	7.4393e-07	0.000848219	0.000713716	ARHGEF15/CYP1B1/FZD4/RHOJ	4
Oligos	IC.3	GO:0045765	regulation of angiogenesis	13/133	349/18903	1.1284e-06	0.000848219	0.000713716	ADAMTS1/CYP1B1/DCN/EMP2/FLT1/FOXC2/FUT1/ITGB1/KDR/KLF4/PLXND1/RHOJ/TIE1	13
Oligos	IC.3	GO:1901342	regulation of vasculature development	13/133	355/18903	1.36425e-06	0.000848219	0.000713716	ADAMTS1/CYP1B1/DCN/EMP2/FLT1/FOXC2/FUT1/ITGB1/KDR/KLF4/PLXND1/RHOJ/TIE1	13
Endothelial	IC.3	GO:0014068	positive regulation of phosphatidylinositol 3-kinase signaling	6/145	80/18903	3.46031e-05	0.000850847	0.000654616	DCN/FLT1/FN1/KDR/PDGFB/PDGFRB	6
Myeloid	IC.2	GO:0002862	negative regulation of inflammatory response to antigenic stimulus	5/287	32/18903	0.000112117	0.000853496	0.000591734	HCK/LYN/RHBDF2/SYK/TREM2	5
Endothelial	IC.2	GO:0070741	response to interleukin-6	5/169	45/18903	4.92485e-05	0.000861165	0.000663487	IL6R/NFKB1/RIPK1/SBNO2/SELPLG	5
Tcell	IC.2	GO:0010632	regulation of epithelial cell migration	12/177	292/18903	2.06234e-05	0.000869214	0.000684785	DCN/EMP2/FLT4/FOXC2/FUT1/KDR/NOS3/NRP1/PTGS2/RHOJ/SMOC2/VEGFA	12
Bcell	IC.6	GO:0022409	positive regulation of cell-cell adhesion	1991-09-01	322/18903	2.4861e-05	0.000870769	0.00066573	AIF1/CD4/CD74/CD86/LILRB1/LILRB2/PTPN6/RUNX3/SASH3	9
Bcell	IC.6	GO:0060759	regulation of response to cytokine stimulus	1991-07-01	179/18903	2.51565e-05	0.000870769	0.00066573	CD74/GAS6/IRF7/LAPTM5/NOL3/PTPN6/RNF113A	7
Endothelial	IC.3	GO:0048732	gland development	13/145	441/18903	3.60594e-05	0.000878447	0.00067585	EDN1/EPHA2/FOXC1/FOXF1/FRZB/LEF1/LSR/NOTCH4/TBX3/TGFBR2/TGM2/VEGFA/ZIC3	13
Myeloid	IC.2	GO:0001913	T cell mediated cytotoxicity	6/287	51/18903	0.000117952	0.000891708	0.000618227	CTSC/IL12RB1/LILRB1/NCKAP1L/PTPRC/RIPK3	6
Myeloid	IC.2	GO:0002715	regulation of natural killer cell mediated immunity	6/287	51/18903	0.000117952	0.000891708	0.000618227	ARRB2/HAVCR2/LGALS9/LILRB1/PIK3R6/VAV1	6
Myeloid	IC.2	GO:0043277	apoptotic cell clearance	6/287	51/18903	0.000117952	0.000891708	0.000618227	C3/CD300LF/RAC2/RHOH/TREM2/TYROBP	6
Endothelial	IC.2	GO:0050766	positive regulation of phagocytosis	6/169	74/18903	5.23549e-05	0.000902422	0.000695273	BTK/CLEC7A/FCGR1A/GAS6/PTPRC/SLC11A1	6
Endothelial	IC.2	GO:0019882	antigen processing and presentation	7/169	108/18903	5.26831e-05	0.000902422	0.000695273	CD74/FCGR1A/FGL2/HFE/IFI30/MR1/SLC11A1	7
Endothelial	IC.2	GO:1902106	negative regulation of leukocyte differentiation	7/169	108/18903	5.26831e-05	0.000902422	0.000695273	CD74/FGL2/IL4R/INPP5D/JAK3/LILRB3/TLR3	7
Myeloid	IC.2	GO:0071260	cellular response to mechanical stimulus	7/287	73/18903	0.000119669	0.000902603	0.00062578	CASP1/CYBA/LTBR/TLR3/TLR5/TLR7/TLR8	7
Myeloid	IC.2	GO:0071900	regulation of protein serine/threonine kinase activity	17/287	395/18903	0.000121551	0.000914699	0.000634166	ADRB2/CD300A/CEBPA/CSF1R/FGD2/HHEX/LYN/PIK3CG/PIK3R5/PIK3R6/PRKCD/PTPN6/PTPRC/PYCARD/SYK/TLR6/TNFRSF11A	17
Endothelial	IC.2	GO:0042088	T-helper 1 type immune response	5/169	46/18903	5.48576e-05	0.000927056	0.000714253	IL18BP/IL1R1/IL4R/JAK3/SLC11A1	5
Endothelial	IC.2	GO:0070266	necroptotic process	5/169	46/18903	5.48576e-05	0.000927056	0.000714253	CASP6/MLKL/PYGL/RIPK1/TLR3	5
Myeloid	IC.2	GO:0043280	positive regulation of cysteine-type endopeptidase activity involved in apoptotic process	9/287	125/18903	0.00012436	0.000933696	0.000647337	CARD9/CASP1/CLEC7A/LAPTM5/LGALS9/NLRC4/NLRP3/PYCARD/SYK	9
Myeloid	IC.1	GO:0061512	protein localization to cilium	2024-04-25	70/18903	2.05655e-06	0.0009419	0.000796643	IFT140/TCTN1/TCTN2/TTC26	4
Endothelial	IC.2	GO:0002687	positive regulation of leukocyte migration	8/169	148/18903	5.63542e-05	0.000945999	0.000728848	CD74/CORO1A/CSF1R/DOCK8/GAS6/IL1R1/IL6R/RAC2	8
Malignant	IC.5	GO:0045727	positive regulation of translation	1992-07-01	143/18903	6.26954e-06	0.000958613	0.000898194	CNBP/EEF2/EIF3D/EIF3E/NPM1/PABPC1/RPS4X	7
Endothelial	IC.3	GO:0030195	negative regulation of blood coagulation	5/145	50/18903	3.97714e-05	0.000959987	0.000738584	CD34/EDN1/NOS3/PDGFB/THBD	5
Bcell	IC.6	GO:0002224	toll-like receptor signaling pathway	1991-06-01	123/18903	2.84972e-05	0.000969396	0.000741134	CD300A/CD40/IFI35/IRF7/MAPKAPK3/SCIMP	6
Bcell	IC.6	GO:0044000	movement in host	1991-07-01	183/18903	2.89889e-05	0.000969407	0.000741142	CD4/CD74/CD86/GAS6/TSG101/VAMP8/VPS4A	7
Bcell	IC.7	GO:0098657	import into cell	10/152	252/18903	3.79495e-05	0.000972395	0.000855486	AKAP5/CACNA1B/CACNA1F/CACNA1S/KCNJ12/KCNJ3/SLC12A5/SLC8A2/SNAP25/SYNGR3	10
Myeloid	IC.2	GO:0045123	cellular extravasation	7/287	74/18903	0.000130478	0.000975403	0.000676253	ITGAL/PIK3CD/PIK3CG/PTAFR/RIPK3/SELPLG/SPN	7
Myeloid	IC.2	GO:0050858	negative regulation of antigen receptor-mediated signaling pathway	5/287	33/18903	0.00013051	0.000975403	0.000676253	CD300A/LAPTM5/LILRB4/LPXN/PTPN6	5
Myeloid	IC.2	GO:0002762	negative regulation of myeloid leukocyte differentiation	6/287	52/18903	0.000131656	0.000981736	0.000680643	C1QC/INPP5D/LILRB1/LILRB4/LYN/TLR3	6
Stromal	IC.8	GO:0016064	immunoglobulin mediated immune response	10/155	215/18903	1.14885e-05	0.000985786	0.00081392	C1R/C1S/CD40/CFI/CLU/CSF2RB/FCGR3A/GAPT/SERPING1/TLR8	10
Stromal	IC.8	GO:0032612	interleukin-1 production	8/155	130/18903	1.18917e-05	0.000985786	0.00081392	ANXA1/CASP8/GBP5/IFI16/NOD1/STAT3/TLR8/TNFAIP3	8
Stromal	IC.8	GO:0032652	regulation of interleukin-1 production	8/155	130/18903	1.18917e-05	0.000985786	0.00081392	ANXA1/CASP8/GBP5/IFI16/NOD1/STAT3/TLR8/TNFAIP3	8
Stromal	IC.8	GO:1904064	positive regulation of cation transmembrane transport	9/155	171/18903	1.19283e-05	0.000985786	0.00081392	ANO6/APLNR/CCL2/CCR2/FLNA/GLRX/LRRC55/TMSB4X/VMP1	9
Stromal	IC.8	GO:0007259	receptor signaling pathway via JAK-STAT	9/155	172/18903	1.24999e-05	0.000985786	0.00081392	CCL2/CCR2/CD40/CSF2RB/PARP14/STAT1/STAT3/STAT5A/TNFRSF1A	9
Stromal	IC.8	GO:0032731	positive regulation of interleukin-1 beta production	6/155	63/18903	1.2746e-05	0.000985786	0.00081392	CASP8/GBP5/IFI16/NOD1/STAT3/TLR8	6
Stromal	IC.8	GO:0019724	B cell mediated immunity	10/155	218/18903	1.29611e-05	0.000985786	0.00081392	C1R/C1S/CD40/CFI/CLU/CSF2RB/FCGR3A/GAPT/SERPING1/TLR8	10
Endothelial	IC.3	GO:0008016	regulation of heart contraction	9/145	214/18903	4.14025e-05	0.000990273	0.000761886	ADM5/ATP2A3/DSP/EDN1/EDN3/EPAS1/GJA5/HRC/NOS3	9
Myeloid	IC.5	GO:1901021	positive regulation of calcium ion transmembrane transporter activity	6/185	45/18903	4.8059e-06	0.000998025	0.000886983	AKAP5/ATP1B1/CALM3/PPP3CA/PPP3CB/PPP3R1	6
Myeloid	IC.2	GO:0034138	toll-like receptor 3 signaling pathway	4/287	18/18903	0.000134615	0.000999261	0.000692793	HAVCR2/SCIMP/TLR3/UNC93B1	4
Myeloid	IC.2	GO:0150078	positive regulation of neuroinflammatory response	4/287	18/18903	0.000134615	0.000999261	0.000692793	CTSC/IL18/PLCG2/TREM2	4
Malignant	IC.5	GO:0000027	ribosomal large subunit assembly	1992-04-01	26/18903	7.23607e-06	0.00100581	0.00094242	BOP1/RPL10/RPL23A/RPL6	4
Endothelial	IC.3	GO:0014032	neural crest cell development	6/145	83/18903	4.26524e-05	0.00101098	0.000777814	ACVR1/EDN1/EDN3/FN1/FOXC1/FOXC2	6
Endothelial	IC.3	GO:0072010	glomerular epithelium development	4/145	26/18903	4.35451e-05	0.00102036	0.000785033	CD34/FOXC1/FOXC2/PODXL	4
Endothelial	IC.3	GO:1900047	negative regulation of hemostasis	5/145	51/18903	4.38238e-05	0.00102036	0.000785033	CD34/EDN1/NOS3/PDGFB/THBD	5
Tcell	IC.2	GO:0030856	regulation of epithelial cell differentiation	9/177	164/18903	2.46395e-05	0.00102343	0.00080628	APOLD1/CDH5/FOXC1/FRZB/NOTCH4/SPRED2/SPRED3/SPRY1/VEGFA	9
Endothelial	IC.3	GO:0030203	glycosaminoglycan metabolic process	7/145	123/18903	4.57155e-05	0.00105507	0.000811735	DCN/FOXC1/HYAL1/ITIH2/ITIH5/PDGFB/PDGFRB	7
Myeloid	IC.2	GO:0001776	leukocyte homeostasis	8/287	100/18903	0.000142465	0.00105514	0.000731534	BTK/CORO1A/LGALS9/LYN/NCKAP1L/PIK3CD/RIPK3/SASH3	8
Myeloid	IC.2	GO:0006816	calcium ion transport	18/287	440/18903	0.000145418	0.00107458	0.000745015	ARRB2/CCR1/CCR5/CD33/CD4/CD84/CORO1A/CYBA/IL16/LILRA2/LILRB1/LYN/P2RX4/PIK3CG/PLCG2/PTPN6/PTPRC/STAC3	18
Stromal	IC.8	GO:0032102	negative regulation of response to external stimulus	14/155	436/18903	1.47348e-05	0.00108956	0.000899598	A2M/CCL2/IFI16/MICB/NFKB1/NLRC5/PARP14/PROS1/PTGER4/SERPING1/TNFAIP3/TNFRSF1A/TNFRSF1B/TRIM38	14
Endothelial	IC.3	GO:0046660	female sex differentiation	7/145	124/18903	4.81433e-05	0.0010966	0.00084369	ADAMTS1/FOXC1/FZD4/KDR/NOS3/TBX3/VEGFA	7
Endothelial	IC.3	GO:0090596	sensory organ morphogenesis	10/145	272/18903	4.83488e-05	0.0010966	0.00084369	COL8A1/EDN1/EPHA2/FRZB/FZD6/KDR/MFSD2A/TBX3/VEGFA/ZIC3	10
Endothelial	IC.3	GO:0010811	positive regulation of cell-substrate adhesion	7/145	125/18903	5.06757e-05	0.0011273	0.000867311	COL8A1/FN1/FOXF1/FUT1/KDR/PDGFB/VEGFA	7
Endothelial	IC.3	GO:0010460	positive regulation of heart rate	4/145	27/18903	5.08145e-05	0.0011273	0.000867311	ADM5/EDN1/EDN3/HRC	4
Endothelial	IC.3	GO:0048340	paraxial mesoderm morphogenesis	3/145	10/18903	5.09992e-05	0.0011273	0.000867311	FOXC1/FOXC2/LEF1	3
Endothelial	IC.3	GO:0061448	connective tissue development	10/145	274/18903	5.14162e-05	0.0011273	0.000867311	CD34/EDN1/FOXC2/FRZB/HYAL1/LOXL2/MATN3/PDGFB/PDGFRB/TGFBR2	10
Myeloid	IC.2	GO:0043123	positive regulation of I-kappaB kinase/NF-kappaB signaling	11/287	189/18903	0.000153525	0.0011315	0.000784479	CARD11/CARD9/CASP1/CD4/CLEC7A/LGALS9/LTBR/TLR3/TLR6/TMEM106A/TRIM38	11
Myeloid	IC.2	GO:0042060	wound healing	18/287	442/18903	0.00015381	0.0011315	0.000784479	ALOX5/B4GALT1/CLEC7A/FCER1G/FERMT3/HPSE/LYN/PIK3CG/PLCG2/PLEK/PRKCD/PTPN6/SERPINA1/SERPINF2/SYK/TGFBR1/VAV1/WAS	18
Bcell	IC.7	GO:1901385	regulation of voltage-gated calcium channel activity	5/152	49/18903	4.5121e-05	0.00114133	0.00100411	AKAP5/CABP1/CACNB3/HPCA/STAC2	5
Bcell	IC.6	GO:0071706	tumor necrosis factor superfamily cytokine production	1991-07-01	189/18903	3.56293e-05	0.0011524	0.000881048	CD86/CLEC4A/GAS6/LILRB1/PTPN6/SASH3/TMEM106A	7
Bcell	IC.6	GO:1903555	regulation of tumor necrosis factor superfamily cytokine production	1991-07-01	189/18903	3.56293e-05	0.0011524	0.000881048	CD86/CLEC4A/GAS6/LILRB1/PTPN6/SASH3/TMEM106A	7
Bcell	IC.6	GO:0045730	respiratory burst	1991-04-01	39/18903	3.6336e-05	0.00115631	0.000884032	HCK/NCF1/NCF4/SLAMF8	4
Myeloid	IC.2	GO:0071496	cellular response to external stimulus	15/287	328/18903	0.000157783	0.00115814	0.000802943	AIF1/CASP1/CD68/CYBA/DSC2/FOLR2/LTBR/LYN/PTPRC/TLR3/TLR5/TLR7/TLR8/TNFRSF11A/UCP2	15
Tcell	IC.2	GO:0003205	cardiac chamber development	9/177	167/18903	2.84355e-05	0.00116423	0.000917205	ACVR1/DSP/FHL2/FOXC1/FOXC2/FOXF1/NOS3/NRP1/TPM1	9
Bcell	IC.6	GO:0033004	negative regulation of mast cell activation	1991-03-01	14/18903	3.78056e-05	0.00118398	0.000905187	CD300A/MILR1/PTPN6	3
Tcell	IC.2	GO:0030199	collagen fibril organization	6/177	64/18903	2.95984e-05	0.00119477	0.000941268	ADAMTS14/COL5A1/CYP1B1/FMOD/FOXC1/FOXC2	6
Oligos	IC.6	GO:0034968	histone lysine methylation	1965-06-01	130/18903	5.58148e-06	0.00119543	0.00104548	BRD4/HCFC1/KMT2D/SETD1A/SETD1B/SUPT6H	6
Oligos	IC.6	GO:0006479	protein methylation	1965-07-01	208/18903	7.15824e-06	0.00119543	0.00104548	BRD4/CREBBP/HCFC1/KMT2D/SETD1A/SETD1B/SUPT6H	7
Oligos	IC.6	GO:0008213	protein alkylation	1965-07-01	208/18903	7.15824e-06	0.00119543	0.00104548	BRD4/CREBBP/HCFC1/KMT2D/SETD1A/SETD1B/SUPT6H	7
Bcell	IC.6	GO:0045621	positive regulation of lymphocyte differentiation	1991-06-01	130/18903	3.89296e-05	0.00119553	0.000914017	CD74/CD86/GAS6/LILRB2/RUNX3/SASH3	6
Bcell	IC.6	GO:0002720	positive regulation of cytokine production involved in immune response	1991-05-01	79/18903	3.93863e-05	0.00119553	0.000914017	CD74/LAPTM5/LILRB1/SASH3/SCIMP	5
Endothelial	IC.3	GO:0010810	regulation of cell-substrate adhesion	9/145	222/18903	5.50462e-05	0.00119691	0.000920868	COL8A1/FBLN1/FN1/FOXF1/FUT1/FZD4/KDR/PDGFB/VEGFA	9
Malignant	IC.7	GO:0000082	G1/S transition of mitotic cell cycle	8/108	250/18903	9.43486e-05	0.00121349	0.000990721	CDC25A/CDC6/CDC7/CDKN3/E2F1/EZH2/GTSE1/RRM2	8
Malignant	IC.7	GO:0051447	negative regulation of meiotic cell cycle	3/108	16/18903	9.6214e-05	0.0012275	0.00100216	FBXO5/TRIP13/TTK	3
Myeloid	IC.2	GO:0045953	negative regulation of natural killer cell mediated cytotoxicity	4/287	19/18903	0.000168484	0.00123392	0.000855482	ARRB2/HAVCR2/LGALS9/LILRB1	4
Stromal	IC.8	GO:0042060	wound healing	14/155	442/18903	1.71553e-05	0.00123425	0.00101907	ANO6/ANXA1/ANXA5/CD40/CD44/FLNA/ITGA5/MYOF/PLSCR1/PROS1/RAB27A/SERPING1/TLN1/TNFAIP3	14
Endothelial	IC.2	GO:1903707	negative regulation of hemopoiesis	7/169	114/18903	7.43383e-05	0.00123448	0.000951112	CD74/FGL2/IL4R/INPP5D/JAK3/LILRB3/TLR3	7
Endothelial	IC.2	GO:0030217	T cell differentiation	11/169	296/18903	7.45201e-05	0.00123448	0.000951112	BTN2A2/CD74/FGL2/GPR183/IL4R/IL6R/JAK3/MR1/PTPRC/SYK/ZFP36L2	11
Endothelial	IC.3	GO:0030857	negative regulation of epithelial cell differentiation	5/145	54/18903	5.79205e-05	0.00123893	0.000953198	FRZB/NOTCH4/SPRY1/TBX3/VEGFA	5
Endothelial	IC.3	GO:0050819	negative regulation of coagulation	5/145	54/18903	5.79205e-05	0.00123893	0.000953198	CD34/EDN1/NOS3/PDGFB/THBD	5
Bcell	IC.7	GO:0006906	vesicle fusion	7/152	119/18903	4.99606e-05	0.00124775	0.00109774	RAB3A/SNAP25/STX1A/STX1B/STXBP1/STXBP6/SYT1	7
Malignant	IC.5	GO:0000470	maturation of LSU-rRNA	1992-04-01	28/18903	9.83676e-06	0.00125337	0.00117437	BOP1/NSA2/RPL7/RSL1D1	4
Malignant	IC.7	GO:0032886	regulation of microtubule-based process	8/108	252/18903	9.97095e-05	0.00126192	0.00103026	KIF15/PLK4/SKA1/SKA3/TACC3/TPX2/TRIM36/WDR62	8
Tcell	IC.6	GO:0043484	regulation of RNA splicing	10/164	180/18903	3.95165e-06	0.00126295	0.00125038	AKAP17A/CCNL1/CLK2/CLK3/CLK4/KAT2A/RBM39/RBM5/TIA1/TRA2A	10
Myeloid	IC.2	GO:2000406	positive regulation of T cell migration	5/287	35/18903	0.000174142	0.00127252	0.000882244	AIF1/CORO1A/DOCK8/PYCARD/SPN	5
Myeloid	IC.5	GO:0019722	calcium-mediated signaling	11/185	208/18903	6.65531e-06	0.00127577	0.00113383	AKAP5/ATP1B1/CALM3/FHL2/GRIN2A/HPCA/PPP3CA/PPP3CB/PPP3R1/RCAN2/TRPM2	11
Tcell	IC.2	GO:0042692	muscle cell differentiation	14/177	409/18903	3.23424e-05	0.00128741	0.00101425	ACTN1/ACVR1/AVPR1A/DYSF/FHL2/FOXF1/G6PD/GPER1/ITGB1/LAMB1/MYH11/MYH9/TPM1/VEGFA	14
Myeloid	IC.5	GO:1901019	regulation of calcium ion transmembrane transporter activity	8/185	102/18903	7.24118e-06	0.00128893	0.00114552	AKAP5/ATP1B1/CALM3/HPCA/OPRL1/PPP3CA/PPP3CB/PPP3R1	8
Endothelial	IC.2	GO:0046634	regulation of alpha-beta T cell activation	7/169	115/18903	7.8568e-05	0.00129303	0.000996222	CD274/HFE/IL4R/JAK3/PTPRC/RASAL3/SYK	7
Bcell	IC.7	GO:0007613	memory	7/152	120/18903	5.27021e-05	0.00129976	0.0011435	ADCY1/CRTC1/PLK2/PRKCZ/RGS14/SHANK1/SLC8A2	7
Tcell	IC.2	GO:0014033	neural crest cell differentiation	7/177	96/18903	3.31382e-05	0.00130101	0.00102497	ACVR1/FOXC1/FOXC2/FRZB/NRP1/SEMA3F/SEMA3G	7
Myeloid	IC.5	GO:0006836	neurotransmitter transport	11/185	212/18903	7.97509e-06	0.00130285	0.0011579	CALM3/DTNBP1/MEF2C/PREPL/PRKCG/SLC32A1/SLC6A12/SLC6A17/SYNJ1/SYT5/SYT7	11
Myeloid	IC.5	GO:0060291	long-term synaptic potentiation	8/185	104/18903	8.36503e-06	0.00130285	0.0011579	AKAP5/CALB2/GRIN2A/NPTN/NRGN/PLK2/PRKCG/PRKCZ	8
Endothelial	IC.2	GO:0070227	lymphocyte apoptotic process	6/169	80/18903	8.1258e-05	0.00132862	0.00102364	BTK/CD274/CD74/DOCK8/JAK3/RIPK1	6
Endothelial	IC.3	GO:0048864	stem cell development	6/145	89/18903	6.3239e-05	0.0013328	0.00102542	ACVR1/EDN1/EDN3/FN1/FOXC1/FOXC2	6
Endothelial	IC.3	GO:0003179	heart valve morphogenesis	5/145	55/18903	6.33219e-05	0.0013328	0.00102542	ACVR1/GJA5/NOS3/TGFBR2/TIE1	5
Bcell	IC.7	GO:0090174	organelle membrane fusion	7/152	121/18903	5.55655e-05	0.00135347	0.00119074	RAB3A/SNAP25/STX1A/STX1B/STXBP1/STXBP6/SYT1	7
Myeloid	IC.2	GO:0070304	positive regulation of stress-activated protein kinase signaling cascade	9/287	132/18903	0.000188187	0.0013721	0.000951282	CARD9/LTBR/LYN/NCF1/PYCARD/SCIMP/SERPINF2/SPI1/TLR3	9
Malignant	IC.5	GO:0042255	ribosome assembly	1992-05-01	61/18903	1.17399e-05	0.00138079	0.00129377	BOP1/NPM1/RPL10/RPL23A/RPL6	5
Bcell	IC.6	GO:0002679	respiratory burst involved in defense response	1991-03-01	15/18903	4.70924e-05	0.00140778	0.00107629	HCK/NCF1/SLAMF8	3
Myeloid	IC.1	GO:0060271	cilium assembly	2024-06-25	362/18903	6.15998e-06	0.00141064	0.00119309	CEP19/IFT140/IFT46/TCTN1/TCTN2/TTC26	6
Endothelial	IC.3	GO:0072012	glomerulus vasculature development	4/145	29/18903	6.79545e-05	0.00141895	0.0010917	CD34/FOXC2/PDGFB/PDGFRB	4
Endothelial	IC.2	GO:0071887	leukocyte apoptotic process	7/169	117/18903	8.76172e-05	0.00142336	0.00109663	BTK/CD274/CD74/DOCK8/GAS6/JAK3/RIPK1	7
Endothelial	IC.3	GO:0010718	positive regulation of epithelial to mesenchymal transition	5/145	56/18903	6.91037e-05	0.00143159	0.00110142	ACVR1/FOXC1/LEF1/LOXL2/TGFBR2	5
Endothelial	IC.3	GO:0061299	retina vasculature morphogenesis in camera-type eye	3/145	11/18903	6.97296e-05	0.00143315	0.00110262	ARHGEF15/COL4A1/FZD4	3
Endothelial	IC.3	GO:0048015	phosphatidylinositol-mediated signaling	8/145	178/18903	7.02684e-05	0.00143315	0.00110262	DCN/EDN1/FLT1/FN1/KDR/PDGFB/PDGFRB/PEAR1	8
Stromal	IC.8	GO:0097696	receptor signaling pathway via STAT	9/155	183/18903	2.04968e-05	0.00143585	0.00118552	CCL2/CCR2/CD40/CSF2RB/PARP14/STAT1/STAT3/STAT5A/TNFRSF1A	9
Myeloid	IC.2	GO:0002244	hematopoietic progenitor cell differentiation	9/287	133/18903	0.000199209	0.00144923	0.00100476	ARL11/CSF1R/LYN/PLD4/PLEK/PTPN6/PTPRC/RBM47/SPI1	9
Myeloid	IC.2	GO:0010922	positive regulation of phosphatase activity	5/287	36/18903	0.00019974	0.00144988	0.00100521	CD300A/CD33/PLEK/PTPRC/RIPK3	5
Myeloid	IC.1	GO:0044782	cilium organization	2024-06-25	391/18903	9.56679e-06	0.00146053	0.00123529	CEP19/IFT140/IFT46/TCTN1/TCTN2/TTC26	6
Malignant	IC.7	GO:0000076	DNA replication checkpoint signaling	3/108	17/18903	0.000116346	0.00146079	0.00119262	CDC45/CDC6/CDT1	3
Bcell	IC.5	GO:0000377	RNA splicing, via transesterification reactions with bulged adenosine as nucleophile	14/176	329/18903	2.59886e-06	0.00146836	0.00146301	DDX17/DDX39B/LUC7L2/METTL3/PPWD1/PRPF39/RBM39/RBM5/RBM6/RNPC3/SFSWAP/SRPK3/SRSF5/TIA1	14
Bcell	IC.5	GO:0000398	mRNA splicing, via spliceosome	14/176	329/18903	2.59886e-06	0.00146836	0.00146301	DDX17/DDX39B/LUC7L2/METTL3/PPWD1/PRPF39/RBM39/RBM5/RBM6/RNPC3/SFSWAP/SRPK3/SRSF5/TIA1	14
Bcell	IC.5	GO:0000375	RNA splicing, via transesterification reactions	14/176	333/18903	2.99055e-06	0.00146836	0.00146301	DDX17/DDX39B/LUC7L2/METTL3/PPWD1/PRPF39/RBM39/RBM5/RBM6/RNPC3/SFSWAP/SRPK3/SRSF5/TIA1	14
Endothelial	IC.2	GO:0042832	defense response to protozoan	4/169	27/18903	9.21502e-05	0.00147498	0.0011364	CLEC7A/IL4R/IRF8/SLC11A1	4
Endothelial	IC.2	GO:0071346	cellular response to interferon-gamma	7/169	118/18903	9.24503e-05	0.00147498	0.0011364	GBP1/GBP3/IRF8/NLRC5/PARP14/PARP9/TLR3	7
Endothelial	IC.2	GO:0050727	regulation of inflammatory response	13/169	414/18903	9.25526e-05	0.00147498	0.0011364	ALOX5/BTK/FCGR1A/IL1R1/NCF1/NFKB1/PTPRC/RHBDF2/RIPK1/SBNO2/SYK/TLR3/TNC	13
Endothelial	IC.2	GO:0042509	regulation of tyrosine phosphorylation of STAT protein	6/169	82/18903	9.33043e-05	0.00147761	0.00113843	CNTF/CSF1R/IL6R/PARP14/PARP9/SH2B3	6
Oligos	IC.6	GO:0018022	peptidyl-lysine methylation	1965-06-01	144/18903	1.00462e-05	0.00149131	0.00130425	BRD4/HCFC1/KMT2D/SETD1A/SETD1B/SUPT6H	6
Myeloid	IC.2	GO:0002577	regulation of antigen processing and presentation	4/287	20/18903	0.000208099	0.00150391	0.00104267	CD68/PYCARD/TREM2/WAS	4
Myeloid	IC.2	GO:0002716	negative regulation of natural killer cell mediated immunity	4/287	20/18903	0.000208099	0.00150391	0.00104267	ARRB2/HAVCR2/LGALS9/LILRB1	4
Malignant	IC.7	GO:0006310	DNA recombination	9/108	332/18903	0.00012149	0.00151337	0.00123555	BCL11B/CDC45/CDC7/GINS2/KPNA2/RAD51AP1/RAD54L/TOP2A/TRIP13	9
Tcell	IC.2	GO:0150105	protein localization to cell-cell junction	4/177	21/18903	3.92647e-05	0.00152071	0.00119805	CDH5/CGNL1/DSP/LSR	4
Endothelial	IC.2	GO:0032609	interferon-gamma production	7/169	119/18903	9.74984e-05	0.00152485	0.00117483	CD274/CLEC7A/GAS6/IL1R1/IRF8/SLC11A1/TLR3	7
Endothelial	IC.2	GO:0032649	regulation of interferon-gamma production	7/169	119/18903	9.74984e-05	0.00152485	0.00117483	CD274/CLEC7A/GAS6/IL1R1/IRF8/SLC11A1/TLR3	7
Myeloid	IC.2	GO:0014068	positive regulation of phosphatidylinositol 3-kinase signaling	7/287	80/18903	0.00021319	0.00153731	0.00106583	HCLS1/HCST/IL18/NCF1/PIK3AP1/PTPN6/TREM2	7
Endothelial	IC.2	GO:0002237	response to molecule of bacterial origin	12/169	360/18903	9.90483e-05	0.00153953	0.00118613	BTK/CARD9/CD274/CSF2RB/IL18BP/IRF5/IRF8/NFKB1/SBNO2/SCIMP/SLC11A1/TLR6	12
Oligos	IC.6	GO:0034243	regulation of transcription elongation by RNA polymerase II	1965-05-01	86/18903	1.15495e-05	0.00154301	0.00134946	BRD4/ELL/INTS1/LDB1/SUPT6H	5
Stromal	IC.8	GO:0050691	regulation of defense response to virus by host	5/155	42/18903	2.31391e-05	0.00155156	0.00128106	APOBEC3G/DTX3L/MICB/STAT1/TNFAIP3	5
Stromal	IC.8	GO:0034767	positive regulation of ion transmembrane transport	9/155	186/18903	2.33142e-05	0.00155156	0.00128106	ANO6/APLNR/CCL2/CCR2/FLNA/GLRX/LRRC55/TMSB4X/VMP1	9
Endothelial	IC.2	GO:0071674	mononuclear cell migration	9/169	206/18903	0.000101116	0.00156202	0.00120346	ALOX5/CORO1A/CSF1R/DOCK8/GAS6/GPR183/IL6R/MYO1G/TRPM2	9
Malignant	IC.7	GO:0044774	mitotic DNA integrity checkpoint signaling	5/108	85/18903	0.000126532	0.00156386	0.00127677	CDC6/CDK1/DTL/GTSE1/PBK	5
Myeloid	IC.2	GO:0002823	negative regulation of adaptive immune response based on somatic recombination of immune receptors built from immunoglobulin superfamily domains	6/287	57/18903	0.000220257	0.00158478	0.00109874	HAVCR2/LILRB1/LILRB4/NCKAP1L/PTPN6/PTPRC	6
Endothelial	IC.3	GO:0006022	aminoglycan metabolic process	7/145	134/18903	7.87721e-05	0.00159423	0.00122655	DCN/FOXC1/HYAL1/ITIH2/ITIH5/PDGFB/PDGFRB	7
Stromal	IC.8	GO:0032760	positive regulation of tumor necrosis factor production	7/155	105/18903	2.52855e-05	0.00160283	0.00132338	CCR2/CLU/FCGR3A/MAPKAPK2/NOD1/RIPK1/STAT3	7
Stromal	IC.8	GO:0002768	immune response-regulating cell surface receptor signaling pathway	12/155	341/18903	2.52888e-05	0.00160283	0.00132338	BTN2A2/BTN2A3P/BTN3A2/C5AR1/CD276/CD40/FCGR3A/GBP1/LPXN/MICB/PLSCR1/RFTN1	12
Endothelial	IC.2	GO:0007162	negative regulation of cell adhesion	11/169	308/18903	0.000106028	0.00162792	0.00125424	BTN2A2/CD274/CD74/FGL2/GBP1/HFE/IL4R/JAK3/MUC1/PTPRC/SH2B3	11
Endothelial	IC.2	GO:0001562	response to protozoan	4/169	28/18903	0.000106762	0.00162925	0.00125526	CLEC7A/IL4R/IRF8/SLC11A1	4
Endothelial	IC.3	GO:0001706	endoderm formation	5/145	58/18903	8.18813e-05	0.00163649	0.00125906	COL4A2/COL8A1/DUSP1/FN1/LAMB1	5
Endothelial	IC.3	GO:0048017	inositol lipid-mediated signaling	8/145	182/18903	8.21043e-05	0.00163649	0.00125906	DCN/EDN1/FLT1/FN1/KDR/PDGFB/PDGFRB/PEAR1	8
Stromal	IC.2	GO:0060271	cilium assembly	2024-05-17	362/18903	1.28268e-05	0.00164215	0.00118932	DNAAF1/IFT57/IQCG/SDCCAG8/TMEM231	5
Stromal	IC.2	GO:0044782	cilium organization	2024-05-17	391/18903	1.86044e-05	0.00164215	0.00118932	DNAAF1/IFT57/IQCG/SDCCAG8/TMEM231	5
Stromal	IC.2	GO:0044458	motile cilium assembly	2024-03-17	61/18903	2.10532e-05	0.00164215	0.00118932	DNAAF1/IFT57/IQCG	3
Stromal	IC.8	GO:0034764	positive regulation of transmembrane transport	10/155	237/18903	2.66324e-05	0.00164873	0.00136129	ANO6/APLNR/CCL2/CCR2/FLNA/GLRX/LRRC55/RHOQ/TMSB4X/VMP1	10
Bcell	IC.6	GO:0051701	biological process involved in interaction with host	1991-07-01	203/18903	5.60847e-05	0.00165157	0.00126268	CD4/CD74/CD86/GAS6/TSG101/VAMP8/VPS4A	7
Endothelial	IC.2	GO:0097300	programmed necrotic cell death	5/169	53/18903	0.000109197	0.00165638	0.00127616	CASP6/MLKL/PYGL/RIPK1/TLR3	5
Endothelial	IC.2	GO:0002604	regulation of dendritic cell antigen processing and presentation	3/169	11/18903	0.000109886	0.00165685	0.00127652	CD74/FGL2/SLC11A1	3
Malignant	IC.7	GO:0032467	positive regulation of cytokinesis	4/108	46/18903	0.000136696	0.00167638	0.00136864	AURKB/BIRC5/CDC6/KIF23	4
Malignant	IC.7	GO:0051988	regulation of attachment of spindle microtubules to kinetochore	3/108	18/18903	0.000139035	0.00169195	0.00138135	AURKB/BIRC5/NEK2	3
Endothelial	IC.3	GO:0061437	renal system vasculature development	4/145	31/18903	8.89595e-05	0.00174666	0.00134383	CD34/FOXC2/PDGFB/PDGFRB	4
Endothelial	IC.3	GO:0061440	kidney vasculature development	4/145	31/18903	8.89595e-05	0.00174666	0.00134383	CD34/FOXC2/PDGFB/PDGFRB	4
Bcell	IC.6	GO:0050672	negative regulation of lymphocyte proliferation	1991-05-01	87/18903	6.26499e-05	0.00181379	0.0013867	CD300A/CD86/LILRB1/LILRB2/PTPN6	5
Bcell	IC.6	GO:0002285	lymphocyte activation involved in immune response	1991-07-01	207/18903	6.3432e-05	0.00181379	0.0013867	CD40/CD74/CD86/HMCES/ITGAL/LCP1/LILRB1	7
Bcell	IC.6	GO:0033003	regulation of mast cell activation	1991-04-01	45/18903	6.43865e-05	0.00181478	0.00138746	CD300A/MILR1/PTPN6/VAMP8	4
Myeloid	IC.2	GO:0007252	I-kappaB phosphorylation	4/287	21/18903	0.000254008	0.00181569	0.00125883	PLCG2/TLR2/TLR3/TLR7	4
Myeloid	IC.2	GO:0071605	monocyte chemotactic protein-1 production	4/287	21/18903	0.000254008	0.00181569	0.00125883	CD84/CLEC7A/LGALS9/SYK	4
Myeloid	IC.2	GO:0071637	regulation of monocyte chemotactic protein-1 production	4/287	21/18903	0.000254008	0.00181569	0.00125883	CD84/CLEC7A/LGALS9/SYK	4
Stromal	IC.8	GO:0019882	antigen processing and presentation	7/155	108/18903	3.03481e-05	0.00182765	0.00150901	ICAM1/MR1/NOD1/RAB27A/RAB32/RFTN1/TAPBPL	7
Stromal	IC.8	GO:1903557	positive regulation of tumor necrosis factor superfamily cytokine production	7/155	109/18903	3.22101e-05	0.00182765	0.00150901	CCR2/CLU/FCGR3A/MAPKAPK2/NOD1/RIPK1/STAT3	7
Stromal	IC.8	GO:0032732	positive regulation of interleukin-1 production	6/155	74/18903	3.22688e-05	0.00182765	0.00150901	CASP8/GBP5/IFI16/NOD1/STAT3/TLR8	6
Stromal	IC.8	GO:0050688	regulation of defense response to virus	6/155	74/18903	3.22688e-05	0.00182765	0.00150901	APOBEC3G/DTX3L/MICB/STAT1/TNFAIP3/TRIM38	6
Myeloid	IC.2	GO:0002369	T cell cytokine production	5/287	38/18903	0.000259436	0.00183847	0.00127462	IL18/LILRB4/NLRP3/SASH3/TNFRSF1B	5
Myeloid	IC.2	GO:0002724	regulation of T cell cytokine production	5/287	38/18903	0.000259436	0.00183847	0.00127462	IL18/LILRB4/NLRP3/SASH3/TNFRSF1B	5
Myeloid	IC.2	GO:0043368	positive T cell selection	5/287	38/18903	0.000259436	0.00183847	0.00127462	DOCK2/IL12RB1/IL6R/PTPRC/SPN	5
Myeloid	IC.2	GO:0045920	negative regulation of exocytosis	5/287	38/18903	0.000259436	0.00183847	0.00127462	CD300A/CD84/LGALS9/NCKAP1L/SPI1	5
Bcell	IC.6	GO:0032945	negative regulation of mononuclear cell proliferation	1991-05-01	88/18903	6.61735e-05	0.00183888	0.00140588	CD300A/CD86/LILRB1/LILRB2/PTPN6	5
Endothelial	IC.3	GO:0030879	mammary gland development	7/145	138/18903	9.47951e-05	0.00184745	0.00142137	EPHA2/FOXF1/LEF1/NOTCH4/TBX3/TGFBR2/VEGFA	7
Endothelial	IC.3	GO:0003073	regulation of systemic arterial blood pressure	6/145	96/18903	9.65515e-05	0.00186785	0.00143706	ADM5/EDN1/EDN3/GJA5/NOS3/PDGFB	6
Myeloid	IC.2	GO:0001912	positive regulation of leukocyte mediated cytotoxicity	6/287	59/18903	0.000266641	0.001874	0.00129926	IL12RB1/ITGAM/PTPRC/SPI1/TYROBP/VAV1	6
Myeloid	IC.2	GO:0002763	positive regulation of myeloid leukocyte differentiation	6/287	59/18903	0.000266641	0.001874	0.00129926	CCR1/CD4/EVI2B/HCLS1/TREM2/TYROBP	6
Myeloid	IC.2	GO:0045010	actin nucleation	6/287	59/18903	0.000266641	0.001874	0.00129926	ARPC1B/CORO1A/CYFIP1/GMFG/SCIN/WAS	6
Myeloid	IC.2	GO:0002262	myeloid cell homeostasis	10/287	169/18903	0.000266735	0.001874	0.00129926	BTK/HCLS1/IKZF1/INPP5D/KCNQ1/LYN/NCKAP1L/PIK3CD/SPI1/TAL1	10
Myeloid	IC.2	GO:0050848	regulation of calcium-mediated signaling	7/287	83/18903	0.00026808	0.00187541	0.00130024	CD4/CLEC7A/P2RX4/PLCG2/PLEK/SYK/TREM2	7
Myeloid	IC.2	GO:0061515	myeloid cell development	7/287	83/18903	0.00026808	0.00187541	0.00130024	EVI2B/LILRB1/LRRK1/NCKAP1L/PTPN6/TLR2/TYROBP	7
Bcell	IC.7	GO:0060081	membrane hyperpolarization	3/152	11/18903	8.02222e-05	0.00193022	0.00169816	CRTC1/KCNQ3/PRKCZ	3
Stromal	IC.8	GO:0032611	interleukin-1 beta production	7/155	111/18903	3.62166e-05	0.0019334	0.00159632	CASP8/GBP5/IFI16/NOD1/STAT3/TLR8/TNFAIP3	7
Stromal	IC.8	GO:0032651	regulation of interleukin-1 beta production	7/155	111/18903	3.62166e-05	0.0019334	0.00159632	CASP8/GBP5/IFI16/NOD1/STAT3/TLR8/TNFAIP3	7
Stromal	IC.8	GO:0070266	necroptotic process	5/155	46/18903	3.63148e-05	0.0019334	0.00159632	CASP6/CASP8/MLKL/PYGL/RIPK1	5
Endothelial	IC.2	GO:0050672	negative regulation of lymphocyte proliferation	6/169	87/18903	0.000129701	0.00194397	0.00149774	BTK/BTN2A2/CD274/INPP5D/MNDA/RASSF5	6
Bcell	IC.7	GO:0071805	potassium ion transmembrane transport	9/152	223/18903	8.21128e-05	0.00195191	0.00171723	KCNA4/KCNC4/KCNJ12/KCNJ3/KCNK1/KCNQ3/KCNT1/SLC12A5/SNAP25	9
Endothelial	IC.3	GO:0060537	muscle tissue development	12/145	422/18903	0.000102164	0.001962	0.0015095	ACVR1/DSP/EDN1/FOXC1/FOXC2/GJA5/LEF1/PDGFRB/TBX3/TGFBR2/VEGFA/ZIC3	12
Malignant	IC.7	GO:0007076	mitotic chromosome condensation	3/108	19/18903	0.000164419	0.00198558	0.00162107	CDCA5/NCAPH/NUSAP1	3
Bcell	IC.6	GO:0042098	T cell proliferation	1991-07-01	212/18903	7.37057e-05	0.00201132	0.00153772	AIF1/CD86/ELF4/LILRB1/LILRB2/PTPN6/SASH3	7
Bcell	IC.6	GO:0050671	positive regulation of lymphocyte proliferation	1991-06-01	146/18903	7.44177e-05	0.00201132	0.00153772	AIF1/CD40/CD74/CD86/LILRB2/SASH3	6
Tcell	IC.2	GO:0007266	Rho protein signal transduction	8/177	140/18903	5.26912e-05	0.00201351	0.00158628	ARAP3/ARHGAP29/ITGB1/NRP1/RASIP1/RHOD/RHOJ/STARD8	8
Myeloid	IC.5	GO:0050890	cognition	13/185	314/18903	1.37803e-05	0.00202003	0.00179528	CAMK2N1/GRIN2A/JAKMIP1/MEF2C/NPTN/NRGN/OPRL1/PLK2/PPP3CB/PRKCG/PRKCZ/SERPINF1/SYNJ1	13
Bcell	IC.9	GO:0006337	nucleosome disassembly	1989-04-01	19/18903	1.68587e-06	0.00202349	0.00172757	SMARCA4/SMARCB1/SMARCD1/SUPT16H	4
Bcell	IC.9	GO:0032986	protein-DNA complex disassembly	1989-04-01	21/18903	2.58452e-06	0.00202349	0.00172757	SMARCA4/SMARCB1/SMARCD1/SUPT16H	4
Bcell	IC.9	GO:0033044	regulation of chromosome organization	1989-09-01	252/18903	2.89621e-06	0.00202349	0.00172757	CCT3/CCT5/CTCF/HNRNPA1/SETDB1/SMARCA4/SMARCB1/SMARCD1/YY1	9
Myeloid	IC.5	GO:1905664	regulation of calcium ion import across plasma membrane	4/185	16/18903	1.47427e-05	0.00204104	0.00181395	AKAP5/PPP3CA/PPP3CB/PPP3R1	4
Myeloid	IC.2	GO:0032728	positive regulation of interferon-beta production	5/287	39/18903	0.000293928	0.00204751	0.00141955	IRF5/TLR2/TLR3/TLR7/TLR8	5
Myeloid	IC.2	GO:0097242	amyloid-beta clearance	5/287	39/18903	0.000293928	0.00204751	0.00141955	C3/ITGAM/ITGB2/MSR1/TREM2	5
Stromal	IC.4	GO:0060271	cilium assembly	14/150	362/18903	1.18372e-06	0.00205021	0.00197619	CCDC40/CCDC57/CEP164/E2F4/GAS8/HDAC6/IFT172/LAMA5/MKS1/NPHP3/OFD1/RABL2B/STK36/WRAP73	14
Myeloid	IC.5	GO:0023061	signal release	16/185	470/18903	1.62387e-05	0.00205246	0.0018241	ADRA2C/CALM3/DTNBP1/FFAR4/MC4R/MEF2C/PPP3CA/PPP3CB/PREPL/PRKCG/SLC32A1/SYNJ1/SYT3/SYT5/SYT7/TRPM2	16
Myeloid	IC.5	GO:0007611	learning or memory	12/185	273/18903	1.64724e-05	0.00205246	0.0018241	CAMK2N1/GRIN2A/MEF2C/NPTN/NRGN/OPRL1/PLK2/PPP3CB/PRKCG/PRKCZ/SERPINF1/SYNJ1	12
Myeloid	IC.5	GO:0007269	neurotransmitter secretion	9/185	151/18903	1.81407e-05	0.00205485	0.00182622	CALM3/DTNBP1/MEF2C/PREPL/PRKCG/SLC32A1/SYNJ1/SYT5/SYT7	9
Myeloid	IC.5	GO:0099643	signal release from synapse	9/185	151/18903	1.81407e-05	0.00205485	0.00182622	CALM3/DTNBP1/MEF2C/PREPL/PRKCG/SLC32A1/SYNJ1/SYT5/SYT7	9
Endothelial	IC.2	GO:0032945	negative regulation of mononuclear cell proliferation	6/169	88/18903	0.000138172	0.00205869	0.00158612	BTK/BTN2A2/CD274/INPP5D/MNDA/RASSF5	6
Endothelial	IC.3	GO:0048661	positive regulation of smooth muscle cell proliferation	6/145	98/18903	0.000108263	0.00206406	0.00158803	ADAMTS1/EDN1/HPGD/PDGFB/PDGFRB/TGFBR2	6
Endothelial	IC.2	GO:0002474	antigen processing and presentation of peptide antigen via MHC class I	4/169	30/18903	0.00014092	0.00207507	0.00159874	FCGR1A/HFE/IFI30/MR1	4
Endothelial	IC.2	GO:0002825	regulation of T-helper 1 type immune response	4/169	30/18903	0.00014092	0.00207507	0.00159874	IL1R1/IL4R/JAK3/SLC11A1	4
Stromal	IC.8	GO:0045824	negative regulation of innate immune response	6/155	77/18903	4.04735e-05	0.00207963	0.00171705	A2M/IFI16/NLRC5/PARP14/SERPING1/TNFAIP3	6
Stromal	IC.8	GO:0002456	T cell mediated immunity	7/155	113/18903	4.06238e-05	0.00207963	0.00171705	BTN3A2/CCR2/ICAM1/MR1/RAB27A/RFTN1/TNFRSF1B	7
Tcell	IC.1	GO:0018205	peptidyl-lysine modification	23/360	414/18903	5.0032e-06	0.00210265	0.0019416	ACTL6A/ASH1L/DDX21/DIP2B/EZH2/GTF3C4/HMG20A/JARID2/KAT6A/KMT2A/KMT2C/KMT2E/MBTD1/NCOA3/NFYA/NSD1/PHF20L1/SETBP1/SETD2/SMARCA5/TAF5L/TET2/TRRAP	23
Tcell	IC.1	GO:0000209	protein polyubiquitination	17/360	246/18903	5.29174e-06	0.00210265	0.0019416	AREL1/CBL/CDC23/DDX3X/DTL/ERCC8/FBXW11/ITCH/KLHL20/NPEPPS/PELI1/RC3H1/RNF144A/TPP2/TRAF6/UBE2D2/UBR5	17
Tcell	IC.1	GO:0140694	non-membrane-bounded organelle assembly	22/360	386/18903	5.36543e-06	0.00210265	0.0019416	ALMS1/ASAP1/CENPF/CENPJ/CEP97/CNOT6L/DDX3X/DDX6/EIF2A/FBXO5/G3BP1/KIF11/KIF15/KIF2A/OBSL1/PRKDC/PROX1/PRRC2C/RBM14/RC3H1/STAG1/STAG2	22
Myeloid	IC.10	GO:0002181	cytoplasmic translation	2024-04-18	161/18903	1.41337e-05	0.00210592	0.00139106	PABPC1/RPL11/RPL22/RPL5	4
Malignant	IC.5	GO:0034250	positive regulation of cellular amide metabolic process	1992-07-01	170/18903	1.93794e-05	0.00211651	0.00198311	CNBP/EEF2/EIF3D/EIF3E/NPM1/PABPC1/RPS4X	7
Myeloid	IC.2	GO:0044546	NLRP3 inflammasome complex assembly	4/287	22/18903	0.000306765	0.00213007	0.00147679	NLRP3/PLCG2/TLR6/TREM2	4
Myeloid	IC.2	GO:0007259	receptor signaling pathway via JAK-STAT	10/287	172/18903	0.000307151	0.00213007	0.00147679	CD300A/CSF1R/CSF2RA/CSF2RB/HCLS1/IL10RA/IL18/IL6R/LYN/PTPRC	10
Myeloid	IC.2	GO:0051403	stress-activated MAPK cascade	12/287	239/18903	0.000307727	0.00213007	0.00147679	CARD9/LGALS9/LTBR/MAP4K1/NCF1/PYCARD/SCIMP/SERPINF2/SPI1/TLR3/TLR7/TREM2	12
Myeloid	IC.2	GO:0043281	regulation of cysteine-type endopeptidase activity involved in apoptotic process	11/287	205/18903	0.000310525	0.00214491	0.00148708	ARRB2/CARD9/CASP1/CLEC7A/LAPTM5/LGALS9/NLRC4/NLRP3/PYCARD/RPS6KA1/SYK	11
Bcell	IC.6	GO:0016064	immunoglobulin mediated immune response	1991-07-01	215/18903	8.04963e-05	0.0021462	0.00164084	C1QA/C1S/CD40/CD74/HMCES/IRF7/PTPN6	7
Endothelial	IC.2	GO:0001960	negative regulation of cytokine-mediated signaling pathway	6/169	89/18903	0.000147076	0.00215312	0.00165888	GAS6/NLRC5/PARP14/PTPRC/SH2B3/STAT2	6
Myeloid	IC.5	GO:0099504	synaptic vesicle cycle	10/185	192/18903	2.00922e-05	0.00217695	0.00193474	CALM3/DNAJC6/DTNBP1/PPP3CB/PREPL/PRKCG/SLC32A1/SYNJ1/SYT5/SYT7	10
Bcell	IC.3	GO:0007160	cell-matrix adhesion	1993-09-01	238/18903	2.62353e-06	0.00218741	0.00184101	ACTN1/CORO1C/FUT1/ITGA10/ITGB1/TEK/THBS1/THSD1/VEGFA	9
Bcell	IC.3	GO:0001936	regulation of endothelial cell proliferation	1993-08-01	183/18903	3.34326e-06	0.00218741	0.00184101	ECM1/FLT4/FUT1/NGFR/TEK/THBS1/TIE1/VEGFA	8
Bcell	IC.3	GO:0048041	focal adhesion assembly	1993-06-01	85/18903	3.85446e-06	0.00218741	0.00184101	ACTN1/CORO1C/TEK/THBS1/THSD1/VEGFA	6
Bcell	IC.6	GO:0032946	positive regulation of mononuclear cell proliferation	1991-06-01	149/18903	8.32901e-05	0.00219109	0.00167515	AIF1/CD40/CD74/CD86/LILRB2/SASH3	6
Tcell	IC.2	GO:0001894	tissue homeostasis	11/177	275/18903	5.85515e-05	0.00220801	0.00173951	CD34/CDH5/ESAM/FOXC1/ITGB1/KDR/LSR/NOS3/PTGS2/SLC39A8/VEGFA	11
Bcell	IC.7	GO:0051932	synaptic transmission, GABAergic	5/152	57/18903	9.40877e-05	0.00220994	0.00194424	CLSTN3/GABRA1/GABRB2/NPY5R/STXBP1	5
Malignant	IC.1	GO:0046467	membrane lipid biosynthetic process	11/210	149/18903	8.85707e-07	0.00221398	0.00204794	ACER3/CERS2/CERS4/CLN8/ELOVL6/GAL3ST1/PIGU/SCCPDH/SPNS2/SPTLC2/UGT8	11
Malignant	IC.1	GO:0006643	membrane lipid metabolic process	12/210	209/18903	3.99798e-06	0.00221398	0.00204794	ACER3/CERS2/CERS4/CLN6/CLN8/ELOVL6/GAL3ST1/PIGU/SCCPDH/SPNS2/SPTLC2/UGT8	12
Malignant	IC.1	GO:0030148	sphingolipid biosynthetic process	9/210	111/18903	4.12213e-06	0.00221398	0.00204794	ACER3/CERS2/CERS4/CLN8/ELOVL6/GAL3ST1/SPNS2/SPTLC2/UGT8	9
Malignant	IC.1	GO:0042552	myelination	10/210	142/18903	4.29312e-06	0.00221398	0.00204794	ACER3/DLG1/EPB41L3/GAL3ST1/JAM3/MTMR2/NFASC/TMEM98/UGT8/ZNF488	10
Malignant	IC.1	GO:0007272	ensheathment of neurons	10/210	144/18903	4.86589e-06	0.00221398	0.00204794	ACER3/DLG1/EPB41L3/GAL3ST1/JAM3/MTMR2/NFASC/TMEM98/UGT8/ZNF488	10
Malignant	IC.1	GO:0008366	axon ensheathment	10/210	144/18903	4.86589e-06	0.00221398	0.00204794	ACER3/DLG1/EPB41L3/GAL3ST1/JAM3/MTMR2/NFASC/TMEM98/UGT8/ZNF488	10
Endothelial	IC.2	GO:0050868	negative regulation of T cell activation	7/169	128/18903	0.000153844	0.00223919	0.00172519	BTN2A2/CD274/CD74/FGL2/HFE/IL4R/JAK3	7
Endothelial	IC.2	GO:0045071	negative regulation of viral genome replication	5/169	57/18903	0.000154807	0.00224025	0.00172601	APOBEC3C/FAM111A/IFIH1/OASL/PLSCR1	5
Oligos	IC.6	GO:0006354	DNA-templated transcription elongation	1965-07-01	241/18903	1.86231e-05	0.00226186	0.00197814	BRD4/CREBBP/ELL/INTS1/LDB1/SUPT6H/ZC3H4	7
Bcell	IC.7	GO:0031503	protein-containing complex localization	8/152	178/18903	9.78077e-05	0.00227029	0.00199734	CNIH2/DLG4/HPCA/KIF5A/LGI1/PRKCZ/SNAP25/STX1B	8
Stromal	IC.8	GO:0010876	lipid localization	14/155	483/18903	4.53321e-05	0.00227687	0.00187991	ABCC1/ABCC3/ANO6/ANXA1/APOL2/APOL4/APOL6/CLU/HEXB/NFKB1/PLSCR1/SERPINA5/SLC10A3/VMP1	14
Bcell	IC.6	GO:0019724	B cell mediated immunity	1991-07-01	218/18903	8.77894e-05	0.00227906	0.00174241	C1QA/C1S/CD40/CD74/HMCES/IRF7/PTPN6	7
Myeloid	IC.2	GO:0010863	positive regulation of phospholipase C activity	5/287	40/18903	0.000331788	0.00228697	0.00158557	CD86/GNA15/PLCB2/PTAFR/RASGRP4	5
Malignant	IC.7	GO:0032508	DNA duplex unwinding	5/108	93/18903	0.000193364	0.00230001	0.00187778	CDC45/GINS1/GINS2/RAD54L/TOP2A	5
Malignant	IC.7	GO:0051781	positive regulation of cell division	5/108	93/18903	0.000193364	0.00230001	0.00187778	AURKB/BIRC5/CDC6/KIF23/PTN	5
Tcell	IC.1	GO:0000082	G1/S transition of mitotic cell cycle	17/360	250/18903	6.558e-06	0.00231301	0.00213584	ACTL6A/ANKRD17/APC/ARID2/CDC6/CENPJ/DBF4/DDX3X/DLG1/EZH2/FBXO31/GSPT1/KMT2E/LATS1/NPAT/PHF10/PRKDC	17
Myeloid	IC.2	GO:0010950	positive regulation of endopeptidase activity	10/287	174/18903	0.00033684	0.00231693	0.00160634	CARD9/CASP1/CLEC7A/LAPTM5/LGALS9/LYN/NLRC4/NLRP3/PYCARD/SYK	10
Myeloid	IC.10	GO:0051438	regulation of ubiquitin-protein transferase activity	2024-03-18	56/18903	1.94718e-05	0.00232104	0.00153315	MAD2L2/RPL11/RPL5	3
Endothelial	IC.3	GO:0050921	positive regulation of chemotaxis	7/145	144/18903	0.000123723	0.00233879	0.00179939	EDN1/EDN3/KDR/PDGFB/PDGFRB/SMOC2/VEGFA	7
Endothelial	IC.3	GO:0033002	muscle cell proliferation	9/145	247/18903	0.000124451	0.00233879	0.00179939	ADAMTS1/EDN1/FOXC1/FOXC2/HPGD/NOS3/PDGFB/PDGFRB/TGFBR2	9
Myeloid	IC.5	GO:0071277	cellular response to calcium ion	7/185	87/18903	2.31857e-05	0.00233962	0.00207931	CPNE7/HPCA/MEF2C/SYT3/SYT5/SYT7/TRPM2	7
Myeloid	IC.5	GO:0001696	gastric acid secretion	4/185	18/18903	2.44101e-05	0.00233962	0.00207931	CCKBR/HRH2/OPRL1/SNX10	4
Myeloid	IC.5	GO:1901387	positive regulation of voltage-gated calcium channel activity	4/185	18/18903	2.44101e-05	0.00233962	0.00207931	AKAP5/PPP3CA/PPP3CB/PPP3R1	4
Myeloid	IC.2	GO:2001056	positive regulation of cysteine-type endopeptidase activity	9/287	143/18903	0.000342108	0.00234824	0.00162805	CARD9/CASP1/CLEC7A/LAPTM5/LGALS9/NLRC4/NLRP3/PYCARD/SYK	9
Endothelial	IC.3	GO:0048863	stem cell differentiation	9/145	248/18903	0.000128306	0.00238637	0.001836	ACVR1/EDN1/EDN3/FN1/FOXC1/FOXC2/FRZB/TBX3/ZIC3	9
Endothelial	IC.3	GO:0060317	cardiac epithelial to mesenchymal transition	4/145	34/18903	0.000128797	0.00238637	0.001836	ACVR1/SPRY1/TBX3/TGFBR2	4
Myeloid	IC.2	GO:1903409	reactive oxygen species biosynthetic process	6/287	62/18903	0.000350237	0.00239901	0.00166325	ALOX5/CYBA/CYBB/NCF1/PLCG2/TLR6	6
Myeloid	IC.5	GO:0071248	cellular response to metal ion	10/185	198/18903	2.6179e-05	0.00240028	0.00213322	ATP13A2/CPNE7/HPCA/MEF2C/SERPINF1/SLC13A5/SYT3/SYT5/SYT7/TRPM2	10
Myeloid	IC.5	GO:0061564	axon development	16/185	490/18903	2.69695e-05	0.00240028	0.00213322	ARX/ATL1/ATOH7/CDKL5/CNTNAP1/INPP5F/KIAA0319/KIF5A/LGI1/MAP6/NEFL/NPTN/PPP3CB/TRPV2/UCHL1/VSTM2L	16
Myeloid	IC.5	GO:0007409	axonogenesis	15/185	438/18903	2.81143e-05	0.00241589	0.0021471	ARX/ATL1/ATOH7/CDKL5/CNTNAP1/KIAA0319/KIF5A/LGI1/MAP6/NEFL/NPTN/PPP3CB/TRPV2/UCHL1/VSTM2L	15
Endothelial	IC.2	GO:0032612	interleukin-1 production	7/169	130/18903	0.000169385	0.00242337	0.00186709	CLEC7A/GAS6/GSDMD/MNDA/SERPINB1/TLR6/TMEM106A	7
Endothelial	IC.2	GO:0032652	regulation of interleukin-1 production	7/169	130/18903	0.000169385	0.00242337	0.00186709	CLEC7A/GAS6/GSDMD/MNDA/SERPINB1/TLR6/TMEM106A	7
Oligos	IC.3	GO:0043542	endothelial cell migration	11/133	281/18903	4.88982e-06	0.0024322	0.00204652	CARD10/CYP1B1/DCN/EMP2/FOXC2/FUT1/ITGB1/KDR/KLF4/PLXND1/RHOJ	11
Tcell	IC.1	GO:0044843	cell cycle G1/S phase transition	18/360	280/18903	7.66586e-06	0.00245795	0.00226968	ACTL6A/ANKRD17/APC/ARID2/CDC6/CENPJ/DBF4/DDX3X/DLG1/EZH2/FAM83D/FBXO31/GSPT1/KMT2E/LATS1/NPAT/PHF10/PRKDC	18
Endothelial	IC.2	GO:0031348	negative regulation of defense response	10/169	272/18903	0.000173283	0.00246513	0.00189927	ALOX5/FGL2/MICB/NFKB1/NLRC5/PARP14/PTPRC/RHBDF2/STAT2/SYK	10
Tcell	IC.2	GO:0001707	mesoderm formation	6/177	74/18903	6.76962e-05	0.0024874	0.00195963	ACVR1/FOXC1/FOXC2/FOXF1/ITGB1/LEF1	6
Tcell	IC.2	GO:0048662	negative regulation of smooth muscle cell proliferation	6/177	74/18903	6.76962e-05	0.0024874	0.00195963	CDKN1A/CNN1/GPER1/NOS3/OGN/TPM1	6
Myeloid	IC.2	GO:0032727	positive regulation of interferon-alpha production	4/287	23/18903	0.000366936	0.00249775	0.00173171	IRF5/TLR3/TLR7/TLR8	4
Myeloid	IC.2	GO:0045624	positive regulation of T-helper cell differentiation	4/287	23/18903	0.000366936	0.00249775	0.00173171	CD86/IL12RB1/IL18/NLRP3	4
Myeloid	IC.2	GO:0061760	antifungal innate immune response	4/287	23/18903	0.000366936	0.00249775	0.00173171	CARD9/CLEC7A/PLCG2/SPI1	4
Endothelial	IC.3	GO:0060047	heart contraction	9/145	250/18903	0.000136318	0.00250805	0.00192962	ADM5/ATP2A3/DSP/EDN1/EDN3/EPAS1/GJA5/HRC/NOS3	9
Oligos	IC.3	GO:0045766	positive regulation of angiogenesis	9/133	187/18903	7.0985e-06	0.00252199	0.00212208	CYP1B1/EMP2/FLT1/FOXC2/FUT1/ITGB1/KDR/KLF4/TIE1	9
Oligos	IC.3	GO:1904018	positive regulation of vasculature development	9/133	187/18903	7.0985e-06	0.00252199	0.00212208	CYP1B1/EMP2/FLT1/FOXC2/FUT1/ITGB1/KDR/KLF4/TIE1	9
Myeloid	IC.2	GO:0001914	regulation of T cell mediated cytotoxicity	5/287	41/18903	0.000373225	0.00252485	0.00175049	IL12RB1/LILRB1/NCKAP1L/PTPRC/RIPK3	5
Myeloid	IC.2	GO:0045124	regulation of bone resorption	5/287	41/18903	0.000373225	0.00252485	0.00175049	CSF1R/INPP5D/SYK/TMEM119/TNFRSF11A	5
Myeloid	IC.2	GO:0051125	regulation of actin nucleation	5/287	41/18903	0.000373225	0.00252485	0.00175049	CORO1A/CYFIP1/GMFG/SCIN/WAS	5
Stromal	IC.4	GO:0044782	cilium organization	14/150	391/18903	2.91576e-06	0.00252505	0.0024339	CCDC40/CCDC57/CEP164/E2F4/GAS8/HDAC6/IFT172/LAMA5/MKS1/NPHP3/OFD1/RABL2B/STK36/WRAP73	14
Endothelial	IC.3	GO:0001822	kidney development	10/145	309/18903	0.000138934	0.00253057	0.00194694	ADAMTS1/CD34/FOXC1/FOXC2/HPGD/PDGFB/PDGFRB/PODXL/SPRY1/VEGFA	10
Endothelial	IC.3	GO:0035296	regulation of tube diameter	7/145	147/18903	0.000140666	0.00253057	0.00194694	EDN1/EDN3/FOXC1/FOXC2/GJA5/ITGA1/NOS3	7
Endothelial	IC.3	GO:0097746	blood vessel diameter maintenance	7/145	147/18903	0.000140666	0.00253057	0.00194694	EDN1/EDN3/FOXC1/FOXC2/GJA5/ITGA1/NOS3	7
Endothelial	IC.3	GO:0003170	heart valve development	5/145	65/18903	0.000141389	0.00253057	0.00194694	ACVR1/GJA5/NOS3/TGFBR2/TIE1	5
Bcell	IC.6	GO:0002275	myeloid cell activation involved in immune response	1991-05-01	96/18903	0.000100174	0.00253389	0.00193724	CD300A/IFI35/MILR1/PTPN6/VAMP8	5
Bcell	IC.6	GO:0070664	negative regulation of leukocyte proliferation	1991-05-01	96/18903	0.000100174	0.00253389	0.00193724	CD300A/CD86/LILRB1/LILRB2/PTPN6	5
Stromal	IC.8	GO:0042063	gliogenesis	11/155	310/18903	5.14782e-05	0.00253768	0.00209525	ANXA1/C5AR1/CCL2/CCR2/CLU/HEXB/ITGB4/LAMB2/STAT3/TNFRSF1B/WDR1	11
Endothelial	IC.3	GO:0030212	hyaluronan metabolic process	4/145	35/18903	0.000144553	0.00255248	0.0019638	HYAL1/ITIH2/ITIH5/PDGFB	4
Endothelial	IC.3	GO:0070528	protein kinase C signaling	4/145	35/18903	0.000144553	0.00255248	0.0019638	FLT4/PDGFB/PRKCH/VEGFA	4
Myeloid	IC.2	GO:0001821	histamine secretion	3/287	10/18903	0.000384034	0.00257146	0.00178281	BTK/LYN/VAMP8	3
Myeloid	IC.2	GO:0001915	negative regulation of T cell mediated cytotoxicity	3/287	10/18903	0.000384034	0.00257146	0.00178281	LILRB1/NCKAP1L/PTPRC	3
Myeloid	IC.2	GO:0070391	response to lipoteichoic acid	3/287	10/18903	0.000384034	0.00257146	0.00178281	CD14/TLR2/TREM2	3
Myeloid	IC.2	GO:0071223	cellular response to lipoteichoic acid	3/287	10/18903	0.000384034	0.00257146	0.00178281	CD14/TLR2/TREM2	3
Myeloid	IC.2	GO:2000425	regulation of apoptotic cell clearance	3/287	10/18903	0.000384034	0.00257146	0.00178281	C3/CD300LF/TREM2	3
Endothelial	IC.3	GO:0035150	regulation of tube size	7/145	148/18903	0.000146715	0.00257337	0.00197987	EDN1/EDN3/FOXC1/FOXC2/GJA5/ITGA1/NOS3	7
Malignant	IC.7	GO:0043392	negative regulation of DNA binding	4/108	52/18903	0.000220893	0.00260786	0.00212911	E2F1/HDAC2/NEK2/SOX11	4
Endothelial	IC.3	GO:0022604	regulation of cell morphogenesis	10/145	312/18903	0.000150294	0.0026187	0.00201475	ATP10A/FBLN1/FN1/FZD4/KDR/MFSD2A/MYH9/PALMD/RHOD/VEGFA	10
Malignant	IC.7	GO:0007063	regulation of sister chromatid cohesion	3/108	21/18903	0.000223804	0.00262265	0.00214119	BUB1/CDCA5/ESPL1	3
Endothelial	IC.2	GO:2000106	regulation of leukocyte apoptotic process	6/169	93/18903	0.000187335	0.00264428	0.00203729	BTK/CD274/CD74/DOCK8/GAS6/JAK3	6
Endothelial	IC.2	GO:0002524	hypersensitivity	3/169	13/18903	0.000187977	0.00264428	0.00203729	BTK/FCGR1A/FCGR3A	3
Endothelial	IC.3	GO:0016525	negative regulation of angiogenesis	7/145	149/18903	0.000152972	0.00264783	0.00203716	ADAMTS1/COL4A2/DCN/EPHA2/FOXC1/HSPG2/TIE1	7
Tcell	IC.2	GO:0035296	regulation of tube diameter	8/177	147/18903	7.43842e-05	0.00266481	0.0020994	AVPR1A/FOXC1/FOXC2/GPER1/ITGA1/NOS3/PTGS2/TRPM4	8
Tcell	IC.2	GO:0097746	blood vessel diameter maintenance	8/177	147/18903	7.43842e-05	0.00266481	0.0020994	AVPR1A/FOXC1/FOXC2/GPER1/ITGA1/NOS3/PTGS2/TRPM4	8
Bcell	IC.6	GO:0007596	blood coagulation	1991-07-01	225/18903	0.00010692	0.00267028	0.00204152	ANXA2/CD40/FERMT3/GAS6/PLAU/PLEK/PTPN6	7
Myeloid	IC.5	GO:0098659	inorganic cation import across plasma membrane	8/185	126/18903	3.39783e-05	0.00269842	0.00239819	AKAP5/ATP1B1/PPP3CA/PPP3CB/PPP3R1/SLC39A4/TRPM2/TRPV2	8
Myeloid	IC.5	GO:0099587	inorganic ion import across plasma membrane	8/185	126/18903	3.39783e-05	0.00269842	0.00239819	AKAP5/ATP1B1/PPP3CA/PPP3CB/PPP3R1/SLC39A4/TRPM2/TRPV2	8
Myeloid	IC.5	GO:0099072	regulation of postsynaptic membrane neurotransmitter receptor levels	6/185	63/18903	3.46507e-05	0.00269842	0.00239819	AP2A2/CLSTN1/HPCA/LGI1/PPP3R1/PRKCZ	6
Tcell	IC.2	GO:0035150	regulation of tube size	8/177	148/18903	7.80151e-05	0.00271635	0.00213999	AVPR1A/FOXC1/FOXC2/GPER1/ITGA1/NOS3/PTGS2/TRPM4	8
Tcell	IC.2	GO:0006809	nitric oxide biosynthetic process	6/177	76/18903	7.8666e-05	0.00271635	0.00213999	ARG2/CD34/CYP1B1/NOS3/NQO1/PTGS2	6
Tcell	IC.2	GO:0048332	mesoderm morphogenesis	6/177	76/18903	7.8666e-05	0.00271635	0.00213999	ACVR1/FOXC1/FOXC2/FOXF1/ITGB1/LEF1	6
Myeloid	IC.2	GO:0051051	negative regulation of transport	18/287	479/18903	0.000406804	0.00271838	0.00188467	CD300A/CD300LF/CD33/CD84/CORO1A/CYFIP1/GHRL/KCNE3/LGALS9/LILRB1/NCKAP1L/RHBDF2/SP100/SPI1/TLR2/TNFRSF1B/UCP2/VAMP8	18
Endothelial	IC.3	GO:0008585	female gonad development	6/145	105/18903	0.000158418	0.00272417	0.0020959	ADAMTS1/FOXC1/FZD4/KDR/NOS3/VEGFA	6
Myeloid	IC.2	GO:0046849	bone remodeling	7/287	89/18903	0.000411847	0.00274043	0.00189995	ADRB2/CSF1R/INPP5D/LRRK1/SYK/TMEM119/TNFRSF11A	7
Myeloid	IC.2	GO:0002712	regulation of B cell mediated immunity	6/287	64/18903	0.000416478	0.00274043	0.00189995	BTK/C3/FCGR1A/PTPN6/PTPRC/TREM2	6
Myeloid	IC.2	GO:0002889	regulation of immunoglobulin mediated immune response	6/287	64/18903	0.000416478	0.00274043	0.00189995	BTK/C3/FCGR1A/PTPN6/PTPRC/TREM2	6
Myeloid	IC.2	GO:0035306	positive regulation of dephosphorylation	6/287	64/18903	0.000416478	0.00274043	0.00189995	CD300A/CD33/PLEK/PRKCD/PTPRC/RIPK3	6
Myeloid	IC.2	GO:0043406	positive regulation of MAP kinase activity	8/287	117/18903	0.000418364	0.00274043	0.00189995	FGD2/PIK3CG/PIK3R5/PIK3R6/PTPRC/SYK/TLR6/TNFRSF11A	8
Myeloid	IC.2	GO:0002714	positive regulation of B cell mediated immunity	5/287	42/18903	0.000418456	0.00274043	0.00189995	BTK/C3/FCGR1A/PTPRC/TREM2	5
Myeloid	IC.2	GO:0002891	positive regulation of immunoglobulin mediated immune response	5/287	42/18903	0.000418456	0.00274043	0.00189995	BTK/C3/FCGR1A/PTPRC/TREM2	5
Myeloid	IC.2	GO:0050691	regulation of defense response to virus by host	5/287	42/18903	0.000418456	0.00274043	0.00189995	APOBEC3G/IFNLR1/IL12RB1/LILRB1/PYCARD	5
Myeloid	IC.2	GO:1900274	regulation of phospholipase C activity	5/287	42/18903	0.000418456	0.00274043	0.00189995	CD86/GNA15/PLCB2/PTAFR/RASGRP4	5
Myeloid	IC.2	GO:2000403	positive regulation of lymphocyte migration	5/287	42/18903	0.000418456	0.00274043	0.00189995	AIF1/CORO1A/DOCK8/PYCARD/SPN	5
Endothelial	IC.3	GO:0018149	peptide cross-linking	4/145	36/18903	0.000161658	0.00276183	0.00212487	DCN/DSP/FN1/TGM2	4
Endothelial	IC.2	GO:0060761	negative regulation of response to cytokine stimulus	6/169	94/18903	0.000198644	0.00277881	0.00214094	GAS6/NLRC5/PARP14/PTPRC/SH2B3/STAT2	6
Myeloid	IC.5	GO:0070588	calcium ion transmembrane transport	13/185	345/18903	3.6863e-05	0.00278371	0.00247399	AKAP5/ATP1B1/CALM3/GRIN2A/HPCA/NCS1/OPRL1/PPP3CA/PPP3CB/PPP3R1/PSEN2/TRPM2/TRPV2	13
Bcell	IC.3	GO:0001935	endothelial cell proliferation	1993-08-01	199/18903	6.20962e-06	0.00278589	0.00234472	ECM1/FLT4/FUT1/NGFR/TEK/THBS1/TIE1/VEGFA	8
Bcell	IC.3	GO:0007044	cell-substrate junction assembly	1993-06-01	95/18903	7.36359e-06	0.00278589	0.00234472	ACTN1/CORO1C/TEK/THBS1/THSD1/VEGFA	6
Endothelial	IC.3	GO:2000181	negative regulation of blood vessel morphogenesis	7/145	151/18903	0.000166137	0.00281441	0.00216532	ADAMTS1/COL4A2/DCN/EPHA2/FOXC1/HSPG2/TIE1	7
Endothelial	IC.3	GO:0035282	segmentation	6/145	106/18903	0.000166875	0.00281441	0.00216532	FOXC1/FOXC2/FOXF1/LEF1/TBX3/ZIC3	6
Bcell	IC.6	GO:0032755	positive regulation of interleukin-6 production	1991-05-01	99/18903	0.000115897	0.0028243	0.00215926	AIF1/CD74/LILRB2/SCIMP/TMEM106A	5
Bcell	IC.6	GO:0045655	regulation of monocyte differentiation	1991-03-01	20/18903	0.000115949	0.0028243	0.00215926	CD4/CD74/IRF7	3
Myeloid	IC.2	GO:0050855	regulation of B cell receptor signaling pathway	4/287	24/18903	0.000435096	0.00283244	0.00196375	CD300A/LPXN/LYN/NFAM1	4
Myeloid	IC.2	GO:0060143	positive regulation of syncytium formation by plasma membrane fusion	4/287	24/18903	0.000435096	0.00283244	0.00196375	CD53/NFATC2/TREM2/TYROBP	4
Myeloid	IC.2	GO:0140632	inflammasome complex assembly	4/287	24/18903	0.000435096	0.00283244	0.00196375	NLRP3/PLCG2/TLR6/TREM2	4
Endothelial	IC.2	GO:0002431	Fc receptor mediated stimulatory signaling pathway	4/169	33/18903	0.000206068	0.0028354	0.00218455	MYO1G/PLSCR1/PTPRC/SYK	4
Endothelial	IC.2	GO:0045577	regulation of B cell differentiation	4/169	33/18903	0.000206068	0.0028354	0.00218455	BTK/INPP5D/SYK/ZFP36L2	4
Endothelial	IC.2	GO:0071353	cellular response to interleukin-4	4/169	33/18903	0.000206068	0.0028354	0.00218455	CORO1A/IL4R/JAK3/PARP14	4
Stromal	IC.8	GO:0006869	lipid transport	13/155	433/18903	5.99545e-05	0.00286234	0.00236331	ABCC1/ABCC3/ANO6/ANXA1/APOL2/APOL4/APOL6/CLU/NFKB1/PLSCR1/SERPINA5/SLC10A3/VMP1	13
Stromal	IC.8	GO:0043124	negative regulation of I-kappaB kinase/NF-kappaB signaling	5/155	51/18903	6.02146e-05	0.00286234	0.00236331	CASP8/RIPK1/STAT1/TNFAIP3/TNIP1	5
Bcell	IC.6	GO:0007162	negative regulation of cell adhesion	1991-08-01	308/18903	0.000119413	0.00287318	0.00219664	CD300A/CD74/CD86/LAPTM5/LILRB1/LILRB2/PTPN6/RUNX3	8
Endothelial	IC.3	GO:0072006	nephron development	7/145	152/18903	0.000173055	0.00288169	0.00221708	CD34/FOXC1/FOXC2/PDGFB/PDGFRB/PODXL/VEGFA	7
Endothelial	IC.3	GO:1901343	negative regulation of vasculature development	7/145	152/18903	0.000173055	0.00288169	0.00221708	ADAMTS1/COL4A2/DCN/EPHA2/FOXC1/HSPG2/TIE1	7
Bcell	IC.6	GO:0050817	coagulation	1991-07-01	230/18903	0.00012256	0.00288619	0.00220658	ANXA2/CD40/FERMT3/GAS6/PLAU/PLEK/PTPN6	7
Bcell	IC.6	GO:0002639	positive regulation of immunoglobulin production	1991-04-01	53/18903	0.000122879	0.00288619	0.00220658	CD40/CD86/HMCES/SASH3	4
Endothelial	IC.3	GO:0002027	regulation of heart rate	6/145	107/18903	0.000175684	0.0028889	0.00222263	ADM5/DSP/EDN1/EDN3/EPAS1/HRC	6
Endothelial	IC.3	GO:0010717	regulation of epithelial to mesenchymal transition	6/145	107/18903	0.000175684	0.0028889	0.00222263	ACVR1/FOXC1/LEF1/LOXL2/SPRY1/TGFBR2	6
Bcell	IC.6	GO:0007599	hemostasis	1991-07-01	231/18903	0.000125901	0.00291415	0.00222796	ANXA2/CD40/FERMT3/GAS6/PLAU/PLEK/PTPN6	7
Bcell	IC.6	GO:0050900	leukocyte migration	1991-09-01	398/18903	0.000127023	0.00291415	0.00222796	AIF1/CD300A/CD74/CSF3R/GAS6/GPSM3/HCK/ITGAL/SLAMF8	9
Myeloid	IC.5	GO:0051928	positive regulation of calcium ion transport	8/185	129/18903	4.0224e-05	0.00294818	0.00262016	AKAP5/ATP1B1/CALM3/JAK3/PPP3CA/PPP3CB/PPP3R1/TRPV2	8
Myeloid	IC.5	GO:0030100	regulation of endocytosis	10/185	209/18903	4.1494e-05	0.00295437	0.00262566	AAK1/CALM3/DNAJC6/DTNBP1/HPCA/PPP3CA/PPP3CB/PPP3R1/SGIP1/SYNJ1	10
Malignant	IC.7	GO:0006268	DNA unwinding involved in DNA replication	3/108	22/18903	0.000258066	0.00299075	0.00244171	CDC45/GINS1/GINS2	3
Malignant	IC.7	GO:0032392	DNA geometric change	5/108	99/18903	0.000258997	0.00299075	0.00244171	CDC45/GINS1/GINS2/RAD54L/TOP2A	5
Bcell	IC.6	GO:0002279	mast cell activation involved in immune response	1991-04-01	54/18903	0.000132223	0.00299858	0.00229251	CD300A/MILR1/PTPN6/VAMP8	4
Tcell	IC.2	GO:0070371	ERK1 and ERK2 cascade	12/177	340/18903	8.98352e-05	0.00301116	0.00237226	DUSP5/DUSP6/FBLN1/FLT4/GPER1/KDR/NRP1/SHC1/SPRED2/SPRED3/SPRY1/SPRY4	12
Tcell	IC.2	GO:0090049	regulation of cell migration involved in sprouting angiogenesis	6/177	78/18903	9.10078e-05	0.00301116	0.00237226	FOXC2/KDR/NRP1/PTGS2/RHOJ/VEGFA	6
Tcell	IC.2	GO:0048340	paraxial mesoderm morphogenesis	3/177	10/18903	9.2288e-05	0.00301116	0.00237226	FOXC1/FOXC2/LEF1	3
Tcell	IC.2	GO:1904181	positive regulation of membrane depolarization	3/177	10/18903	9.2288e-05	0.00301116	0.00237226	DCN/KDR/TRPM4	3
Tcell	IC.2	GO:0007229	integrin-mediated signaling pathway	7/177	113/18903	9.3984e-05	0.00301116	0.00237226	EMP2/ITGA1/ITGA10/ITGB1/LAMB1/MYH9/NRP1	7
Tcell	IC.2	GO:0060561	apoptotic process involved in morphogenesis	4/177	26/18903	9.45585e-05	0.00301116	0.00237226	FOXC1/FOXC2/JAG2/LEF1	4
Tcell	IC.2	GO:0072010	glomerular epithelium development	4/177	26/18903	9.45585e-05	0.00301116	0.00237226	CD34/FOXC1/FOXC2/PODXL	4
Endothelial	IC.3	GO:0008360	regulation of cell shape	7/145	154/18903	0.00018759	0.00301993	0.00232344	ATP10A/FN1/KDR/MYH9/PALMD/RHOD/VEGFA	7
Endothelial	IC.3	GO:0043129	surfactant homeostasis	3/145	15/18903	0.000188001	0.00301993	0.00232344	EPAS1/KDR/VEGFA	3
Endothelial	IC.3	GO:2001028	positive regulation of endothelial cell chemotaxis	3/145	15/18903	0.000188001	0.00301993	0.00232344	KDR/SMOC2/VEGFA	3
Endothelial	IC.3	GO:0003015	heart process	9/145	261/18903	0.000188244	0.00301993	0.00232344	ADM5/ATP2A3/DSP/EDN1/EDN3/EPAS1/GJA5/HRC/NOS3	9
Malignant	IC.7	GO:0070507	regulation of microtubule cytoskeleton organization	6/108	155/18903	0.000265227	0.00304051	0.00248233	KIF15/SKA1/SKA3/TACC3/TPX2/TRIM36	6
Endothelial	IC.2	GO:0070664	negative regulation of leukocyte proliferation	6/169	96/18903	0.000222875	0.00305	0.00234988	BTK/BTN2A2/CD274/INPP5D/MNDA/RASSF5	6
Endothelial	IC.3	GO:0046545	development of primary female sexual characteristics	6/145	109/18903	0.000194404	0.00309986	0.00238494	ADAMTS1/FOXC1/FZD4/KDR/NOS3/VEGFA	6
Oligos	IC.3	GO:0044272	sulfur compound biosynthetic process	8/133	148/18903	1.00268e-05	0.00311708	0.0026228	ACSL5/B3GNT2/BHMT2/CHSY1/ELOVL7/PAPSS2/PDK4/ST3GAL1	8
Endothelial	IC.2	GO:0043030	regulation of macrophage activation	5/169	62/18903	0.0002308	0.00312292	0.00240606	CD74/CD84/IL4R/PTPRC/TLR6	5
Endothelial	IC.2	GO:0070228	regulation of lymphocyte apoptotic process	5/169	62/18903	0.0002308	0.00312292	0.00240606	BTK/CD274/CD74/DOCK8/JAK3	5
Endothelial	IC.2	GO:0061081	positive regulation of myeloid leukocyte cytokine production involved in immune response	4/169	34/18903	0.000231925	0.00312292	0.00240606	CARD9/CD74/SYK/TLR3	4
Endothelial	IC.3	GO:1903522	regulation of blood circulation	9/145	263/18903	0.000199259	0.00314641	0.00242075	ADM5/ATP2A3/DSP/EDN1/EDN3/EPAS1/GJA5/HRC/NOS3	9
Endothelial	IC.3	GO:0003203	endocardial cushion morphogenesis	4/145	38/18903	0.000200182	0.00314641	0.00242075	ACVR1/NOS3/TBX3/TGFBR2	4
Endothelial	IC.3	GO:0030193	regulation of blood coagulation	5/145	70/18903	0.000200911	0.00314641	0.00242075	CD34/EDN1/NOS3/PDGFB/THBD	5
Tcell	IC.1	GO:0051304	chromosome separation	12/360	135/18903	1.07355e-05	0.00315533	0.00291364	ACTL6A/APC/ARID2/CDC23/CDC6/CENPF/EME1/FBXO5/NCAPG2/PHF10/RMI1/SMC4	12
Endothelial	IC.2	GO:0042129	regulation of T cell proliferation	8/169	182/18903	0.000236605	0.00316899	0.00244156	BTN2A2/CD274/CORO1A/JAK3/PTPRC/RAC2/RASAL3/SYK	8
Bcell	IC.6	GO:2000107	negative regulation of leukocyte apoptotic process	1991-04-01	55/18903	0.000142071	0.00318531	0.00243527	CD74/GAS6/IRF7/LILRB1	4
Tcell	IC.2	GO:0003012	muscle system process	14/177	455/18903	0.000101388	0.00319315	0.00251563	ARG2/CKMT2/CNN1/DSP/G6PD/GPER1/HRC/MYH11/NOS3/PTGS2/SGCA/TPM1/TPM4/TRPM4	14
Myeloid	IC.2	GO:0043270	positive regulation of ion transport	13/287	289/18903	0.00050149	0.00325349	0.00225566	ADRB2/ARRB2/CCR1/CTSS/KCNQ1/LILRA2/P2RX4/PLCG2/PTAFR/STAC3/TNFRSF11A/TREM2/VAMP8	13
Myeloid	IC.2	GO:0097696	receptor signaling pathway via STAT	10/287	183/18903	0.000501757	0.00325349	0.00225566	CD300A/CSF1R/CSF2RA/CSF2RB/HCLS1/IL10RA/IL18/IL6R/LYN/PTPRC	10
Stromal	IC.8	GO:0002224	toll-like receptor signaling pathway	7/155	123/18903	6.97832e-05	0.003259	0.00269081	CD40/MAPKAPK2/MAPKAPK3/RFTN1/TLR8/TNFAIP3/TNIP1	7
Endothelial	IC.2	GO:0032481	positive regulation of type I interferon production	5/169	63/18903	0.000248901	0.00329859	0.00254141	IFIH1/IRF5/SYK/TLR3/TRIM56	5
Endothelial	IC.2	GO:0032731	positive regulation of interleukin-1 beta production	5/169	63/18903	0.000248901	0.00329859	0.00254141	CLEC7A/GSDMD/MNDA/TLR6/TMEM106A	5
Myeloid	IC.2	GO:0046718	viral entry into host cell	9/287	151/18903	0.000509743	0.00329875	0.00228704	CCR5/CD4/CD86/CTSB/LGALS9/SELPLG/SLC1A5/TRIM38/VAMP8	9
Endothelial	IC.2	GO:0070371	ERK1 and ERK2 cascade	11/169	340/18903	0.000250443	0.00330165	0.00254376	BTN2A2/CARD9/CD74/CSF1R/GAS6/GBP1/GPR183/PTPRC/SCIMP/SYK/ZFP36L2	11
Myeloid	IC.1	GO:0042073	intraciliary transport	2024-03-25	47/18903	3.18852e-05	0.00330453	0.00279492	IFT140/IFT46/TTC26	3
Myeloid	IC.1	GO:0007224	smoothened signaling pathway	2024-04-25	144/18903	3.60757e-05	0.00330453	0.00279492	IFT140/TCTN1/TCTN2/TTC26	4
Myeloid	IC.2	GO:0032693	negative regulation of interleukin-10 production	4/287	25/18903	0.000511826	0.00330571	0.00229187	BTK/LILRB1/LILRB4/TYROBP	4
Myeloid	IC.2	GO:0016601	Rac protein signal transduction	5/287	44/18903	0.000521183	0.00330714	0.00229286	AIF1/CYFIP1/PIK3CG/RAC2/RHOH	5
Myeloid	IC.2	GO:0032689	negative regulation of interferon-gamma production	5/287	44/18903	0.000521183	0.00330714	0.00229286	HAVCR2/LAPTM5/LGALS9/LILRB1/LILRB4	5
Myeloid	IC.2	GO:0050856	regulation of T cell receptor signaling pathway	5/287	44/18903	0.000521183	0.00330714	0.00229286	CARD11/CD300A/LAPTM5/LILRB4/PTPN6	5
Myeloid	IC.2	GO:0072538	T-helper 17 type immune response	5/287	44/18903	0.000521183	0.00330714	0.00229286	CARD9/CLEC7A/IL12RB1/IL17RA/IL6R	5
Myeloid	IC.2	GO:1904407	positive regulation of nitric oxide metabolic process	5/287	44/18903	0.000521183	0.00330714	0.00229286	AIF1/CLEC7A/P2RX4/TLR6/TMEM106A	5
Myeloid	IC.2	GO:0002732	positive regulation of dendritic cell cytokine production	3/287	11/18903	0.000522127	0.00330714	0.00229286	CLEC7A/PLCG2/SCIMP	3
Myeloid	IC.2	GO:0030320	cellular monovalent inorganic anion homeostasis	3/287	11/18903	0.000522127	0.00330714	0.00229286	KCNE3/KCNQ1/TBXAS1	3
Myeloid	IC.2	GO:0030644	cellular chloride ion homeostasis	3/287	11/18903	0.000522127	0.00330714	0.00229286	KCNE3/KCNQ1/TBXAS1	3
Myeloid	IC.2	GO:0045628	regulation of T-helper 2 cell differentiation	3/287	11/18903	0.000522127	0.00330714	0.00229286	CD86/IL18/NLRP3	3
Myeloid	IC.2	GO:0051133	regulation of NK T cell activation	3/287	11/18903	0.000522127	0.00330714	0.00229286	CD300A/IL18/RASAL3	3
Myeloid	IC.5	GO:0070884	regulation of calcineurin-NFAT signaling cascade	5/185	41/18903	4.78959e-05	0.00331546	0.00294658	AKAP5/FHL2/PPP3CA/PPP3CB/PPP3R1	5
Endothelial	IC.3	GO:0014066	regulation of phosphatidylinositol 3-kinase signaling	6/145	111/18903	0.000214664	0.00332449	0.00255776	DCN/FLT1/FN1/KDR/PDGFB/PDGFRB	6
Endothelial	IC.3	GO:0003208	cardiac ventricle morphogenesis	5/145	71/18903	0.000214809	0.00332449	0.00255776	DSP/FOXC1/FOXC2/FOXF1/TGFBR2	5
Stromal	IC.8	GO:0097300	programmed necrotic cell death	5/155	53/18903	7.2597e-05	0.00333195	0.00275104	CASP6/CASP8/MLKL/PYGL/RIPK1	5
Malignant	IC.7	GO:0051383	kinetochore organization	3/108	23/18903	0.000295545	0.00336369	0.00274619	CDT1/CENPF/NDC80	3
Bcell	IC.3	GO:0150115	cell-substrate junction organization	1993-06-01	101/18903	1.04868e-05	0.00340072	0.00286219	ACTN1/CORO1C/TEK/THBS1/THSD1/VEGFA	6
Endothelial	IC.3	GO:0071634	regulation of transforming growth factor beta production	4/145	39/18903	0.000221739	0.00341166	0.00262483	CD34/FN1/LRRC32/LUM	4
Tcell	IC.2	GO:0010460	positive regulation of heart rate	4/177	27/18903	0.000110195	0.00343283	0.00270445	AVPR1A/HRC/TPM1/TRPM4	4
Bcell	IC.6	GO:0070665	positive regulation of leukocyte proliferation	1991-06-01	167/18903	0.000155807	0.00345401	0.0026407	AIF1/CD40/CD74/CD86/LILRB2/SASH3	6
Tcell	IC.2	GO:0046580	negative regulation of Ras protein signal transduction	5/177	51/18903	0.000112747	0.00347455	0.00273732	ARAP3/ITGB1/RASIP1/SPRY1/SPRY4	5
Stromal	IC.8	GO:0070663	regulation of leukocyte proliferation	10/155	269/18903	7.73869e-05	0.00349159	0.00288285	ANXA1/BTN2A2/CCR2/CD276/CD40/CSF2RB/FCGR3A/PDCD1LG2/TNFAIP3/TNFRSF1B	10
Bcell	IC.6	GO:0045088	regulation of innate immune response	1991-07-01	240/18903	0.000159431	0.00349509	0.00267211	HCK/IFI35/IRF7/LILRB1/NCF1/PTPN6/SLAMF8	7
Endothelial	IC.3	GO:1900046	regulation of hemostasis	5/145	72/18903	0.000229428	0.00350945	0.00270006	CD34/EDN1/NOS3/PDGFB/THBD	5
Bcell	IC.7	GO:0051260	protein homooligomerization	8/152	190/18903	0.000153587	0.00352356	0.00309993	CALHM1/CRTC1/HPRT1/KCNA4/KCNC4/KCNJ12/TRIM72/VSTM5	8
Myeloid	IC.5	GO:0106056	regulation of calcineurin-mediated signaling	5/185	42/18903	5.39398e-05	0.0035508	0.00315573	AKAP5/FHL2/PPP3CA/PPP3CB/PPP3R1	5
Myeloid	IC.5	GO:0070886	positive regulation of calcineurin-NFAT signaling cascade	4/185	22/18903	5.65927e-05	0.0035508	0.00315573	AKAP5/PPP3CA/PPP3CB/PPP3R1	4
Myeloid	IC.5	GO:0106058	positive regulation of calcineurin-mediated signaling	4/185	22/18903	5.65927e-05	0.0035508	0.00315573	AKAP5/PPP3CA/PPP3CB/PPP3R1	4
Myeloid	IC.5	GO:0010038	response to metal ion	13/185	360/18903	5.69952e-05	0.0035508	0.00315573	ANXA11/ATP13A2/CALM3/CPNE7/HPCA/MEF2C/PPP3CA/SERPINF1/SLC13A5/SYT3/SYT5/SYT7/TRPM2	13
Endothelial	IC.2	GO:0072593	reactive oxygen species metabolic process	9/169	235/18903	0.000271478	0.00356032	0.00274306	ALOX5/CLEC7A/CYBB/ITGAM/NCF1/RAC2/RIPK1/SYK/TLR6	9
Endothelial	IC.3	GO:0007229	integrin-mediated signaling pathway	6/145	113/18903	0.000236553	0.00359751	0.00276782	ADAMTS1/FN1/ITGA1/ITGA10/LAMB1/MYH9	6
Endothelial	IC.2	GO:0001776	leukocyte homeostasis	6/169	100/18903	0.000278295	0.0036121	0.00278295	BTK/CD74/CORO1A/GPR183/JAK3/SH2B3	6
Endothelial	IC.2	GO:0030316	osteoclast differentiation	6/169	100/18903	0.000278295	0.0036121	0.00278295	CSF1R/GPR183/INPP5D/LILRB3/SBNO2/TLR3	6
Oligos	IC.3	GO:0022604	regulation of cell morphogenesis	11/133	312/18903	1.31196e-05	0.00362538	0.00305049	ATP10A/FMNL3/FZD4/KDR/MFSD2A/NEDD9/PARVB/PLXND1/RHOJ/ST6GAL1/TPM1	11
Tcell	IC.2	GO:0046209	nitric oxide metabolic process	6/177	82/18903	0.0001203	0.00363093	0.00286052	ARG2/CD34/CYP1B1/NOS3/NQO1/PTGS2	6
Tcell	IC.2	GO:0006936	muscle contraction	12/177	351/18903	0.000121213	0.00363093	0.00286052	ARG2/CKMT2/CNN1/DSP/GPER1/HRC/MYH11/PTGS2/SGCA/TPM1/TPM4/TRPM4	12
Tcell	IC.2	GO:0032970	regulation of actin filament-based process	13/177	406/18903	0.000121622	0.00363093	0.00286052	ARHGEF15/CGNL1/DSP/ESAM/FZD10/KANK3/MYH9/NRP1/RHOD/SVIL/SWAP70/TPM1/TRPM4	13
Endothelial	IC.2	GO:0002221	pattern recognition receptor signaling pathway	8/169	187/18903	0.000284243	0.003643	0.00280676	BTK/DDX60/IFIH1/OASL/SCIMP/TLR3/TLR5/TLR6	8
Endothelial	IC.2	GO:0032613	interleukin-10 production	5/169	65/18903	0.000288321	0.003643	0.00280676	BTK/CD274/CLEC7A/JAK3/SYK	5
Endothelial	IC.2	GO:0032653	regulation of interleukin-10 production	5/169	65/18903	0.000288321	0.003643	0.00280676	BTK/CD274/CLEC7A/JAK3/SYK	5
Endothelial	IC.2	GO:0030224	monocyte differentiation	4/169	36/18903	0.000290513	0.003643	0.00280676	CD74/CSF1R/FES/INPP5D	4
Endothelial	IC.2	GO:0070670	response to interleukin-4	4/169	36/18903	0.000290513	0.003643	0.00280676	CORO1A/IL4R/JAK3/PARP14	4
Endothelial	IC.2	GO:0002468	dendritic cell antigen processing and presentation	3/169	15/18903	0.000295144	0.003643	0.00280676	CD74/FGL2/SLC11A1	3
Endothelial	IC.2	GO:0045579	positive regulation of B cell differentiation	3/169	15/18903	0.000295144	0.003643	0.00280676	BTK/INPP5D/SYK	3
Endothelial	IC.2	GO:0060330	regulation of response to interferon-gamma	3/169	15/18903	0.000295144	0.003643	0.00280676	NLRC5/PARP14/PARP9	3
Endothelial	IC.2	GO:0060334	regulation of interferon-gamma-mediated signaling pathway	3/169	15/18903	0.000295144	0.003643	0.00280676	NLRC5/PARP14/PARP9	3
Endothelial	IC.2	GO:0071639	positive regulation of monocyte chemotactic protein-1 production	3/169	15/18903	0.000295144	0.003643	0.00280676	CD84/CLEC7A/SYK	3
Oligos	IC.3	GO:0042060	wound healing	13/133	442/18903	1.46862e-05	0.00365245	0.00307327	CD59/DSP/FOXC2/FZD6/IL6ST/ITGB1/KDR/MCAM/MYLK/PAPSS2/PDGFRB/PEAR1/TPM1	13
Myeloid	IC.2	GO:0042093	T-helper cell differentiation	6/287	68/18903	0.00057803	0.00365417	0.00253346	CD86/IL12RB1/IL18/IL6R/NLRP3/SPN	6
Endothelial	IC.3	GO:0045823	positive regulation of heart contraction	4/145	40/18903	0.000244917	0.00370331	0.00284921	ADM5/EDN1/EDN3/HRC	4
Myeloid	IC.2	GO:0008360	regulation of cell shape	9/287	154/18903	0.000587829	0.00370897	0.00257145	ARAP1/CORO1A/CSF1R/CYFIP1/FGD2/HCK/ITGB2/RAC2/RHOH	9
Tcell	IC.2	GO:0035051	cardiocyte differentiation	8/177	159/18903	0.000128636	0.00372516	0.00293476	ACVR1/FHL2/G6PD/GPER1/ITGB1/MYH11/SPRY1/VEGFA	8
Tcell	IC.2	GO:0014032	neural crest cell development	6/177	83/18903	0.000128678	0.00372516	0.00293476	ACVR1/FOXC1/FOXC2/NRP1/SEMA3F/SEMA3G	6
Tcell	IC.2	GO:2001057	reactive nitrogen species metabolic process	6/177	83/18903	0.000128678	0.00372516	0.00293476	ARG2/CD34/CYP1B1/NOS3/NQO1/PTGS2	6
Myeloid	IC.5	GO:0001505	regulation of neurotransmitter levels	10/185	219/18903	6.1502e-05	0.00373812	0.00332221	CALM3/DTNBP1/MEF2C/PREPL/PRKCG/SLC32A1/SLC6A12/SYNJ1/SYT5/SYT7	10
Endothelial	IC.3	GO:0071560	cellular response to transforming growth factor beta stimulus	9/145	271/18903	0.00024884	0.00374114	0.00287832	ACVR1/CDH5/COL4A2/EDN1/FMOD/HPGD/LRRC32/SPRY1/TGFBR2	9
Bcell	IC.6	GO:0001961	positive regulation of cytokine-mediated signaling pathway	1991-04-01	58/18903	0.000174802	0.00374874	0.00286603	CD74/GAS6/IRF7/LAPTM5	4
Bcell	IC.6	GO:0050732	negative regulation of peptidyl-tyrosine phosphorylation	1991-04-01	58/18903	0.000174802	0.00374874	0.00286603	CD300A/PTPN6/SAMSN1/TSG101	4
Endothelial	IC.2	GO:0001906	cell killing	8/169	189/18903	0.00030537	0.00375084	0.00288985	CLEC7A/CORO1A/FCGR1A/FCGR3A/ITGAM/MR1/PTPRC/SYK	8
Myeloid	IC.2	GO:0046629	gamma-delta T cell activation	4/287	26/18903	0.000597711	0.00375688	0.00260466	LILRB1/NCKAP1L/PTPRC/SYK	4
Myeloid	IC.2	GO:1905523	positive regulation of macrophage migration	4/287	26/18903	0.000597711	0.00375688	0.00260466	C3AR1/CSF1R/P2RX4/TREM2	4
Malignant	IC.7	GO:0007131	reciprocal meiotic recombination	4/108	58/18903	0.000337197	0.00378331	0.00308877	RAD51AP1/RAD54L/TOP2A/TRIP13	4
Malignant	IC.7	GO:0140527	reciprocal homologous recombination	4/108	58/18903	0.000337197	0.00378331	0.00308877	RAD51AP1/RAD54L/TOP2A/TRIP13	4
Endothelial	IC.2	GO:0031343	positive regulation of cell killing	5/169	66/18903	0.000309721	0.00378582	0.00291679	CLEC7A/ITGAM/MR1/PTPRC/SYK	5
Malignant	IC.7	GO:0048511	rhythmic process	8/108	302/18903	0.000341879	0.00380882	0.00310961	CDK1/DTL/EZH2/HDAC2/PTN/SPSB4/TOP2A/TYMS	8
Tcell	IC.2	GO:0051017	actin filament bundle assembly	8/177	160/18903	0.00013434	0.00385019	0.00303326	ACTN1/ARHGEF15/CGNL1/MYO1B/NRP1/RHOD/SWAP70/TPM1	8
Endothelial	IC.3	GO:0003281	ventricular septum development	5/145	74/18903	0.000260925	0.0038785	0.002984	ACVR1/GJA5/NOS3/TBX3/TGFBR2	5
Endothelial	IC.3	GO:0051145	smooth muscle cell differentiation	5/145	74/18903	0.000260925	0.0038785	0.002984	ACVR1/FOXF1/PDGFB/TBX3/VEGFA	5
Endothelial	IC.2	GO:0042113	B cell activation	11/169	350/18903	0.000320638	0.00390032	0.00300501	BTK/CD74/GPR183/INPP5D/IRF8/JAK3/LYL1/MNDA/PTPRC/SYK/ZFP36L2	11
Bcell	IC.3	GO:0010810	regulation of cell-substrate adhesion	1993-08-01	222/18903	1.37906e-05	0.00391309	0.00329342	CORO1C/FOXF1/FUT1/NEDD9/SPRY4/TEK/THBS1/VEGFA	8
Myeloid	IC.2	GO:0002260	lymphocyte homeostasis	6/287	69/18903	0.000625134	0.00391424	0.00271377	CORO1A/LGALS9/LYN/NCKAP1L/RIPK3/SASH3	6
Myeloid	IC.2	GO:2000401	regulation of lymphocyte migration	6/287	69/18903	0.000625134	0.00391424	0.00271377	AIF1/CORO1A/DOCK8/PYCARD/RIPK3/SPN	6
Myeloid	IC.5	GO:0031503	protein-containing complex localization	9/185	178/18903	6.60586e-05	0.00391948	0.00348339	AP2A2/CLSTN1/HPCA/KIF5A/LGI1/NPTN/PPP3R1/PRKCZ/SSX2IP	9
Myeloid	IC.5	GO:1901020	negative regulation of calcium ion transmembrane transporter activity	5/185	44/18903	6.77813e-05	0.0039234	0.00348688	CALM3/OPRL1/PPP3CA/PPP3CB/PPP3R1	5
Myeloid	IC.5	GO:0051924	regulation of calcium ion transport	11/185	268/18903	6.92735e-05	0.0039234	0.00348688	AKAP5/ATP1B1/CALM3/HPCA/JAK3/OPRL1/PPP3CA/PPP3CB/PPP3R1/PSEN2/TRPV2	11
Tcell	IC.2	GO:0007204	positive regulation of cytosolic calcium ion concentration	9/177	205/18903	0.000138533	0.00393104	0.00309695	AVPR1A/CD52/CD55/GPER1/ITPR3/MCHR1/S1PR4/SWAP70/TRPM4	9
Malignant	IC.7	GO:0071103	DNA conformation change	5/108	106/18903	0.000355564	0.00393358	0.00321146	CDC45/GINS1/GINS2/RAD54L/TOP2A	5
Bcell	IC.7	GO:0098814	spontaneous synaptic transmission	3/152	14/18903	0.000173864	0.00394292	0.00346887	DOC2A/STX1B/SYT1	3
Malignant	IC.7	GO:0051785	positive regulation of nuclear division	4/108	59/18903	0.000360141	0.00395655	0.00323021	CDT1/ESPL1/NUSAP1/RAD51AP1	4
Bcell	IC.6	GO:0030098	lymphocyte differentiation	1991-09-01	419/18903	0.000186697	0.00396079	0.00302815	CD4/CD74/CD86/GAS6/LILRB2/PTPN6/RUNX3/SASH3/SLAMF8	9
Endothelial	IC.3	GO:1903524	positive regulation of blood circulation	4/145	41/18903	0.000269787	0.00398769	0.00306801	ADM5/EDN1/EDN3/HRC	4
Bcell	IC.7	GO:0051259	protein complex oligomerization	9/152	247/18903	0.000177906	0.00398874	0.00350918	CALHM1/CRTC1/HPRT1/KCNA4/KCNC4/KCNJ12/SYT1/TRIM72/VSTM5	9
Endothelial	IC.3	GO:0048875	chemical homeostasis within a tissue	3/145	17/18903	0.000277824	0.00399471	0.00307341	EPAS1/KDR/VEGFA	3
Endothelial	IC.3	GO:0072224	metanephric glomerulus development	3/145	17/18903	0.000277824	0.00399471	0.00307341	CD34/PDGFB/PDGFRB	3
Endothelial	IC.3	GO:0072378	blood coagulation, fibrin clot formation	3/145	17/18903	0.000277824	0.00399471	0.00307341	FBLN1/FN1/THBD	3
Endothelial	IC.3	GO:0043536	positive regulation of blood vessel endothelial cell migration	5/145	75/18903	0.000277854	0.00399471	0.00307341	FOXC2/KDR/NOS3/PDGFB/VEGFA	5
Endothelial	IC.3	GO:0050818	regulation of coagulation	5/145	75/18903	0.000277854	0.00399471	0.00307341	CD34/EDN1/NOS3/PDGFB/THBD	5
Myeloid	IC.2	GO:0002920	regulation of humoral immune response	5/287	46/18903	0.000641789	0.00400325	0.00277548	C3/PTPN6/PTPRC/TREM2/VSIG4	5
Myeloid	IC.2	GO:0042088	T-helper 1 type immune response	5/287	46/18903	0.000641789	0.00400325	0.00277548	EBI3/HAVCR2/IL12RB1/IL18/SPN	5
Endothelial	IC.2	GO:0009620	response to fungus	5/169	67/18903	0.000332304	0.00400355	0.00308454	BTK/CARD9/CLEC7A/SCIMP/SYK	5
Endothelial	IC.2	GO:0042531	positive regulation of tyrosine phosphorylation of STAT protein	5/169	67/18903	0.000332304	0.00400355	0.00308454	CNTF/CSF1R/IL6R/PARP14/PARP9	5
Malignant	IC.7	GO:0014013	regulation of gliogenesis	5/108	107/18903	0.000371315	0.00405117	0.00330747	E2F1/EZH2/HDAC2/PTN/SOX11	5
Myeloid	IC.2	GO:0045807	positive regulation of endocytosis	7/287	96/18903	0.000651178	0.00405411	0.00281074	ARRB2/C3/CD14/NCKAP1L/PLCG2/SYK/TREM2	7
Oligos	IC.6	GO:0006368	transcription elongation by RNA polymerase II promoter	1965-05-01	109/18903	3.64602e-05	0.00405924	0.00355008	BRD4/ELL/INTS1/LDB1/SUPT6H	5
Tcell	IC.2	GO:0048041	focal adhesion assembly	6/177	85/18903	0.00014682	0.00408944	0.00322175	ACTN1/KDR/NRP1/RHOD/THSD1/VEGFA	6
Tcell	IC.2	GO:0003094	glomerular filtration	4/177	29/18903	0.000146969	0.00408944	0.00322175	CD34/EMP2/MCAM/TBC1D8B	4
Endothelial	IC.2	GO:0042100	B cell proliferation	6/169	104/18903	0.000344004	0.00412477	0.00317794	BTK/CD74/GPR183/INPP5D/MNDA/PTPRC	6
Myeloid	IC.2	GO:0043087	regulation of GTPase activity	15/287	376/18903	0.00066811	0.00415164	0.00287836	ADAP2/ADPRH/ARAP1/ARHGAP25/ARHGAP27/ARHGAP9/ARRB2/DOCK8/FGD2/GMIP/PYCARD/RASAL3/RASGRP4/RGS10/VAV1	15
Bcell	IC.7	GO:0048488	synaptic vesicle endocytosis	5/152	66/18903	0.000189496	0.00415418	0.00365473	PIP5K1C/SNCB/STX1A/SYP/SYT1	5
Bcell	IC.7	GO:0140238	presynaptic endocytosis	5/152	66/18903	0.000189496	0.00415418	0.00365473	PIP5K1C/SNCB/STX1A/SYP/SYT1	5
Bcell	IC.6	GO:1901222	regulation of NIK/NF-kappaB signaling	1991-05-01	111/18903	0.000198485	0.00416607	0.00318509	CD86/IFI35/LAPTM5/NOL3/TERF2IP	5
Endothelial	IC.3	GO:0071559	response to transforming growth factor beta	9/145	277/18903	0.000292406	0.00418109	0.0032168	ACVR1/CDH5/COL4A2/EDN1/FMOD/HPGD/LRRC32/SPRY1/TGFBR2	9
Bcell	IC.6	GO:0060907	positive regulation of macrophage cytokine production	1991-03-01	24/18903	0.000203011	0.004185	0.00319956	CD74/LAPTM5/LILRB1	3
Bcell	IC.6	GO:0002440	production of molecular mediator of immune response	1991-08-01	333/18903	0.000203629	0.004185	0.00319956	CD40/CD74/CD86/HMCES/LAPTM5/LILRB1/SASH3/SCIMP	8
Bcell	IC.7	GO:0007616	long-term memory	4/152	36/18903	0.000193744	0.00420062	0.00369559	ADCY1/PRKCZ/RGS14/SHANK1	4
Endothelial	IC.3	GO:0071604	transforming growth factor beta production	4/145	42/18903	0.00029642	0.00421557	0.00324333	CD34/FN1/LRRC32/LUM	4
Bcell	IC.9	GO:0006338	chromatin remodeling	1989-10-01	373/18903	1.01001e-05	0.00425119	0.00362948	AXIN1/CTCF/KAT6B/NAP1L1/SETDB1/SMARCA4/SMARCB1/SMARCD1/SUPT16H/YY1	10
Bcell	IC.9	GO:1901838	positive regulation of transcription of nucleolar large rRNA by RNA polymerase I	1989-03-01	10/18903	1.18212e-05	0.00425119	0.00362948	NCL/SMARCA4/SMARCB1	3
Bcell	IC.9	GO:0051054	positive regulation of DNA metabolic process	1989-09-01	301/18903	1.21694e-05	0.00425119	0.00362948	CCT3/CCT5/CLCF1/HNRNPA1/HNRNPAB/SMARCA4/SMARCB1/SMARCD1/YY1	9
Tcell	IC.2	GO:0090257	regulation of muscle system process	10/177	256/18903	0.000154612	0.00426076	0.00335672	CNN1/DSP/G6PD/GPER1/HRC/NOS3/PTGS2/SGCA/TPM1/TRPM4	10
Myeloid	IC.2	GO:0016554	cytidine to uridine editing	3/287	12/18903	0.000688369	0.00426139	0.00295445	APOBEC3C/APOBEC3G/RBM47	3
Myeloid	IC.2	GO:0140052	cellular response to oxidised low-density lipoprotein particle stimulus	3/287	12/18903	0.000688369	0.00426139	0.00295445	CD68/TLR6/TREM2	3
Myeloid	IC.2	GO:0002710	negative regulation of T cell mediated immunity	4/287	27/18903	0.000693343	0.00427605	0.00296461	LILRB1/LILRB4/NCKAP1L/PTPRC	4
Myeloid	IC.2	GO:0034143	regulation of toll-like receptor 4 signaling pathway	4/287	27/18903	0.000693343	0.00427605	0.00296461	CD14/LILRA2/LYN/TREM2	4
Endothelial	IC.3	GO:0032970	regulation of actin filament-based process	11/145	406/18903	0.000302521	0.0042792	0.00329229	ARHGEF15/CGNL1/DSP/EDN1/ESAM/GJA5/KANK3/LMOD1/MYH9/PDGFRB/RHOD	11
Endothelial	IC.2	GO:1903038	negative regulation of leukocyte cell-cell adhesion	7/169	147/18903	0.00035967	0.00428163	0.0032988	BTN2A2/CD274/CD74/FGL2/HFE/IL4R/JAK3	7
Endothelial	IC.2	GO:0032479	regulation of type I interferon production	6/169	105/18903	0.000362187	0.00428163	0.0032988	IFIH1/IRF5/IRF8/SYK/TLR3/TRIM56	6
Endothelial	IC.2	GO:0032606	type I interferon production	6/169	105/18903	0.000362187	0.00428163	0.0032988	IFIH1/IRF5/IRF8/SYK/TLR3/TRIM56	6
Myeloid	IC.2	GO:0008217	regulation of blood pressure	10/287	191/18903	0.000699934	0.0043086	0.00298718	ADRB2/CTSZ/CYBA/KCNK6/KCNQ1/P2RX4/PTAFR/PTGS1/SERPINF2/SLC2A5	10
Myeloid	IC.2	GO:0044409	entry into host	9/287	158/18903	0.000706921	0.00434233	0.00301056	CCR5/CD4/CD86/CTSB/LGALS9/SELPLG/SLC1A5/TRIM38/VAMP8	9
Myeloid	IC.2	GO:0045646	regulation of erythrocyte differentiation	5/287	47/18903	0.000709384	0.00434233	0.00301056	INPP5D/LYN/NCKAP1L/SPI1/TAL1	5
Myeloid	IC.2	GO:0071470	cellular response to osmotic stress	5/287	47/18903	0.000709384	0.00434233	0.00301056	CASP1/FBP1/NLRP3/PYCARD/RCSD1	5
Tcell	IC.2	GO:0061572	actin filament bundle organization	8/177	164/18903	0.000159288	0.0043478	0.00342529	ACTN1/ARHGEF15/CGNL1/MYO1B/NRP1/RHOD/SWAP70/TPM1	8
Endothelial	IC.3	GO:1903036	positive regulation of response to wounding	5/145	77/18903	0.000314199	0.00442062	0.00340109	FOXC2/OCLN/SCARF1/SMOC2/THBD	5
Myeloid	IC.2	GO:0031334	positive regulation of protein-containing complex assembly	10/287	192/18903	0.000728708	0.00445231	0.00308681	CLEC7A/HCK/LCP1/NCKAP1L/PLCG2/PLEK/PYCARD/SYK/TAL1/TLR6	10
Malignant	IC.1	GO:0031345	negative regulation of cell projection organization	11/210	194/18903	1.14315e-05	0.0044583	0.00412395	CCP110/CERS2/DNM2/EPHB2/EVI5L/MYLIP/PSEN1/SEMA4C/SEMA7A/SRGAP2C/ULK2	11
Endothelial	IC.2	GO:0042102	positive regulation of T cell proliferation	6/169	106/18903	0.000381114	0.00448433	0.00345496	CD274/CORO1A/JAK3/PTPRC/RASAL3/SYK	6
Oligos	IC.6	GO:0018023	peptidyl-lysine trimethylation	1965-04-01	57/18903	4.38569e-05	0.00450714	0.00394179	BRD4/KMT2D/SETD1A/SETD1B	4
Stromal	IC.8	GO:0007596	blood coagulation	9/155	225/18903	0.000102136	0.0045193	0.00373139	ANO6/ANXA5/CD40/FLNA/PLSCR1/PROS1/RAB27A/SERPING1/TLN1	9
Stromal	IC.8	GO:0048525	negative regulation of viral process	6/155	91/18903	0.00010356	0.0045193	0.00373139	APOBEC3G/CIITA/IFI16/PLSCR1/STAT1/TNIP1	6
Endothelial	IC.3	GO:0060412	ventricular septum morphogenesis	4/145	43/18903	0.000324887	0.00454669	0.00349808	ACVR1/NOS3/TBX3/TGFBR2	4
Endothelial	IC.2	GO:2000377	regulation of reactive oxygen species metabolic process	7/169	149/18903	0.000390287	0.0045709	0.00352166	ALOX5/CLEC7A/ITGAM/RAC2/RIPK1/SYK/TLR6	7
Tcell	IC.1	GO:0000280	nuclear division	24/360	481/18903	1.87584e-05	0.00459107	0.00423941	ACTL6A/APC/ARID2/CDC23/CDC6/CENPF/CEP97/EME1/FBXO5/KIF11/KIF15/KIF2A/NCAPD3/NCAPG2/NIPBL/NME6/OBSL1/PHF10/RAD51AP1/RMI1/SMARCA5/SMC4/STAG1/STAG2	24
Tcell	IC.1	GO:0016571	histone methylation	13/360	167/18903	1.95164e-05	0.00459107	0.00423941	ASH1L/CHTOP/EZH2/JARID2/KMT2A/KMT2C/KMT2E/NFYA/NSD1/SETBP1/SETD2/SMARCA5/TET2	13
Tcell	IC.1	GO:0006302	double-strand break repair	18/360	300/18903	1.95254e-05	0.00459107	0.00423941	ACTL6A/ARID2/EME1/ERCC8/GINS4/MBTD1/MCM4/NIPBL/PHF10/PRKDC/RAD51AP1/RMI1/SETD2/SETX/TIMELESS/TRRAP/UBR5/ZFYVE26	18
Myeloid	IC.10	GO:0008380	RNA splicing	2024-05-18	469/18903	6.03547e-05	0.00461074	0.0030456	PABPC1/PRMT1/PRPF31/RBM42/TSEN34	5
Myeloid	IC.10	GO:0022618	ribonucleoprotein complex assembly	2024-04-18	234/18903	6.11035e-05	0.00461074	0.0030456	PRPF31/RPL11/RPL5/RUVBL2	4
Myeloid	IC.10	GO:0031397	negative regulation of protein ubiquitination	2024-03-18	84/18903	6.5825e-05	0.00461074	0.0030456	MAD2L2/RPL11/RPL5	3
Myeloid	IC.10	GO:0071826	ribonucleoprotein complex subunit organization	2024-04-18	242/18903	6.96253e-05	0.00461074	0.0030456	PRPF31/RPL11/RPL5/RUVBL2	4
Endothelial	IC.2	GO:0032728	positive regulation of interferon-beta production	4/169	39/18903	0.000397283	0.00463129	0.00356819	IFIH1/IRF5/TLR3/TRIM56	4
Myeloid	IC.2	GO:0030218	erythrocyte differentiation	8/287	128/18903	0.000760292	0.00463665	0.00321462	HCLS1/IKZF1/INPP5D/KCNQ1/LYN/NCKAP1L/SPI1/TAL1	8
Endothelial	IC.3	GO:0061045	negative regulation of wound healing	5/145	78/18903	0.000333668	0.00464487	0.00357362	CD34/EDN1/NOS3/PDGFB/THBD	5
Bcell	IC.6	GO:0046634	regulation of alpha-beta T cell activation	1991-05-01	115/18903	0.000234125	0.00466093	0.00356343	CD300A/CD86/LILRB1/RUNX3/SASH3	5
Bcell	IC.6	GO:0002768	immune response-regulating cell surface receptor signaling pathway	1991-08-01	341/18903	0.000239131	0.00466093	0.00356343	CD300A/CD40/HCK/LAPTM5/LCP2/LILRB1/LILRB2/PTPN6	8
Bcell	IC.6	GO:0032615	interleukin-12 production	1991-04-01	63/18903	0.00024096	0.00466093	0.00356343	CD40/LAPTM5/LILRB1/SCIMP	4
Bcell	IC.6	GO:0032623	interleukin-2 production	1991-04-01	63/18903	0.00024096	0.00466093	0.00356343	CD4/CD86/LAPTM5/SASH3	4
Bcell	IC.6	GO:0032655	regulation of interleukin-12 production	1991-04-01	63/18903	0.00024096	0.00466093	0.00356343	CD40/LAPTM5/LILRB1/SCIMP	4
Bcell	IC.6	GO:0032663	regulation of interleukin-2 production	1991-04-01	63/18903	0.00024096	0.00466093	0.00356343	CD4/CD86/LAPTM5/SASH3	4
Myeloid	IC.5	GO:0033173	calcineurin-NFAT signaling cascade	5/185	46/18903	8.42107e-05	0.0046634	0.00414454	AKAP5/FHL2/PPP3CA/PPP3CB/PPP3R1	5
Tcell	IC.1	GO:1901987	regulation of cell cycle phase transition	23/360	453/18903	2.13259e-05	0.00470104	0.00434095	ACTL6A/ANKRD17/APC/ARID2/CDC23/CDC6/CENPF/CENPJ/DBF4/DDX3X/DLG1/DTL/EME1/EZH2/FAM83D/FBXO31/FBXO5/KMT2E/PHF10/PRKDC/PROX1/TIMELESS/WDR76	23
Bcell	IC.6	GO:0002822	regulation of adaptive immune response based on somatic recombination of immune receptors built from immunoglobulin superfamily domains	1991-06-01	182/18903	0.000248318	0.00471088	0.00360161	CD4/CD40/HMCES/LILRB1/PTPN6/SASH3	6
Bcell	IC.6	GO:0042129	regulation of T cell proliferation	1991-06-01	182/18903	0.000248318	0.00471088	0.00360161	AIF1/CD86/LILRB1/LILRB2/PTPN6/SASH3	6
Bcell	IC.6	GO:0045582	positive regulation of T cell differentiation	1991-05-01	117/18903	0.000253674	0.00473345	0.00361887	CD74/CD86/LILRB2/RUNX3/SASH3	5
Bcell	IC.6	GO:0048524	positive regulation of viral process	1991-04-01	64/18903	0.000256084	0.00473345	0.00361887	CD4/CD74/TSG101/VPS4A	4
Bcell	IC.6	GO:0032640	tumor necrosis factor production	1991-06-01	184/18903	0.000263362	0.00473345	0.00361887	CLEC4A/GAS6/LILRB1/PTPN6/SASH3/TMEM106A	6
Bcell	IC.6	GO:0032680	regulation of tumor necrosis factor production	1991-06-01	184/18903	0.000263362	0.00473345	0.00361887	CLEC4A/GAS6/LILRB1/PTPN6/SASH3/TMEM106A	6
Bcell	IC.6	GO:0002286	T cell activation involved in immune response	1991-05-01	118/18903	0.000263902	0.00473345	0.00361887	CD74/CD86/ITGAL/LCP1/LILRB1	5
Bcell	IC.6	GO:0002718	regulation of cytokine production involved in immune response	1991-05-01	118/18903	0.000263902	0.00473345	0.00361887	CD74/LAPTM5/LILRB1/SASH3/SCIMP	5
Endothelial	IC.2	GO:0045860	positive regulation of protein kinase activity	12/169	420/18903	0.000408131	0.00473582	0.00364873	CSF1R/FCGR1A/FGD2/GAS6/IL6R/NCF1/PIK3R5/PTPRC/SLC11A1/SYK/TLR3/TLR6	12
Myeloid	IC.2	GO:0046850	regulation of bone remodeling	5/287	48/18903	0.000782162	0.00476118	0.00330095	CSF1R/INPP5D/SYK/TMEM119/TNFRSF11A	5
Tcell	IC.2	GO:0001954	positive regulation of cell-matrix adhesion	5/177	56/18903	0.000176549	0.00476644	0.0037551	EMP2/FUT1/KDR/NRP1/VEGFA	5
Tcell	IC.2	GO:0060537	muscle tissue development	13/177	422/18903	0.000177951	0.00476644	0.0037551	ACVR1/DSP/FHL2/FOXC1/FOXC2/G6PD/ITGB1/LEF1/MSC/MYH11/SVIL/TPM1/VEGFA	13
Myeloid	IC.2	GO:0010952	positive regulation of peptidase activity	10/287	194/18903	0.000789186	0.00479504	0.00332443	CARD9/CASP1/CLEC7A/LAPTM5/LGALS9/LYN/NLRC4/NLRP3/PYCARD/SYK	10
Stromal	IC.8	GO:0010803	regulation of tumor necrosis factor-mediated signaling pathway	5/155	58/18903	0.000112163	0.00481577	0.00397617	CASP4/CASP8/RIPK1/TNFAIP3/TNFRSF1A	5
Myeloid	IC.5	GO:0071241	cellular response to inorganic substance	10/185	229/18903	8.91982e-05	0.00483221	0.00429458	ATP13A2/CPNE7/HPCA/MEF2C/SERPINF1/SLC13A5/SYT3/SYT5/SYT7/TRPM2	10
Bcell	IC.6	GO:0060760	positive regulation of response to cytokine stimulus	1991-04-01	65/18903	0.000271878	0.00483258	0.00369466	CD74/GAS6/IRF7/LAPTM5	4
Myeloid	IC.2	GO:0051047	positive regulation of secretion	13/287	304/18903	0.000802851	0.00486904	0.00337574	CD33/CYBA/GHRL/ITGAM/ITGB2/P2RX4/PTAFR/SCIN/SYK/TLR2/TNFRSF11A/TREM2/VAMP8	13
Endothelial	IC.2	GO:0045785	positive regulation of cell adhesion	13/169	484/18903	0.000423222	0.00488841	0.00376629	ALOX5/APBB1IP/BTN2A2/CD274/CD74/CORO1A/DOCK8/IL4R/JAK3/MAP3K8/PTPRC/RASAL3/SYK	13
Endothelial	IC.3	GO:0045840	positive regulation of mitotic nuclear division	4/145	44/18903	0.00035526	0.00491942	0.00378485	EDN1/EDN3/PDGFB/PDGFRB	4
Tcell	IC.2	GO:0003231	cardiac ventricle development	7/177	126/18903	0.000185599	0.00492526	0.00388022	ACVR1/DSP/FOXC1/FOXC2/FOXF1/NOS3/TPM1	7
Tcell	IC.2	GO:0048864	stem cell development	6/177	89/18903	0.000189156	0.00495432	0.00390311	ACVR1/FOXC1/FOXC2/NRP1/SEMA3F/SEMA3G	6
Tcell	IC.2	GO:0035767	endothelial cell chemotaxis	4/177	31/18903	0.00019188	0.00495432	0.00390311	KDR/NRP1/SMOC2/VEGFA	4
Tcell	IC.2	GO:0097205	renal filtration	4/177	31/18903	0.00019188	0.00495432	0.00390311	CD34/EMP2/MCAM/TBC1D8B	4
Myeloid	IC.5	GO:0072583	clathrin-dependent endocytosis	5/185	47/18903	9.34937e-05	0.00495715	0.00440561	AAK1/AP2A2/DNAJC6/INPP5F/SGIP1	5
Malignant	IC.1	GO:0006665	sphingolipid metabolic process	10/210	163/18903	1.45416e-05	0.00496231	0.00459016	ACER3/CERS2/CERS4/CLN6/CLN8/ELOVL6/GAL3ST1/SPNS2/SPTLC2/UGT8	10
Tcell	IC.2	GO:0070372	regulation of ERK1 and ERK2 cascade	11/177	315/18903	0.000194039	0.00496533	0.00391179	DUSP6/FBLN1/FLT4/GPER1/KDR/NRP1/SHC1/SPRED2/SPRED3/SPRY1/SPRY4	11
Myeloid	IC.2	GO:0051495	positive regulation of cytoskeleton organization	10/287	195/18903	0.00082094	0.00496956	0.00344543	CYFIP1/HCK/HCLS1/NCKAP1L/PLEK/PYCARD/SCIN/SERPINF2/TGFBR1/WAS	10
Bcell	IC.7	GO:0098739	import across plasma membrane	8/152	202/18903	0.000233313	0.00500355	0.00440198	AKAP5/CACNA1B/CACNA1F/CACNA1S/KCNJ12/KCNJ3/SLC12A5/SLC8A2	8
Endothelial	IC.2	GO:2000379	positive regulation of reactive oxygen species metabolic process	5/169	71/18903	0.000435315	0.00500513	0.00385621	CLEC7A/ITGAM/RIPK1/SYK/TLR6	5
Bcell	IC.6	GO:0002367	cytokine production involved in immune response	1991-05-01	120/18903	0.000285295	0.00501566	0.00383463	CD74/LAPTM5/LILRB1/SASH3/SCIMP	5
Bcell	IC.6	GO:0002221	pattern recognition receptor signaling pathway	1991-06-01	187/18903	0.000287263	0.00501566	0.00383463	CD300A/CD40/IFI35/IRF7/MAPKAPK3/SCIMP	6
Malignant	IC.7	GO:0007062	sister chromatid cohesion	4/108	63/18903	0.000463171	0.00501875	0.00409741	BUB1/BUB1B/CDCA5/ESPL1	4
Bcell	IC.6	GO:0036037	CD8-positive, alpha-beta T cell activation	1991-03-01	27/18903	0.000290333	0.00502479	0.00384161	CLEC4A/LILRB1/RUNX3	3
Tcell	IC.6	GO:0000245	spliceosomal complex assembly	7/164	95/18903	1.8955e-05	0.00504834	0.00499812	DDX39B/LUC7L/LUC7L3/PRPF39/RBM5/SNRPA1/SRPK3	7
Myeloid	IC.2	GO:0032874	positive regulation of stress-activated MAPK cascade	8/287	130/18903	0.000841577	0.00508511	0.00352554	CARD9/LTBR/NCF1/PYCARD/SCIMP/SERPINF2/SPI1/TLR3	8
Stromal	IC.8	GO:0050817	coagulation	9/155	230/18903	0.000120667	0.00509868	0.00420975	ANO6/ANXA5/CD40/FLNA/PLSCR1/PROS1/RAB27A/SERPING1/TLN1	9
Stromal	IC.8	GO:0002685	regulation of leukocyte migration	9/155	231/18903	0.000124693	0.00510664	0.00421633	ANO6/ANXA1/C5AR1/CCL2/CCR2/ICAM1/MSN/PTGER4/SLC8B1	9
Stromal	IC.8	GO:0007599	hemostasis	9/155	231/18903	0.000124693	0.00510664	0.00421633	ANO6/ANXA5/CD40/FLNA/PLSCR1/PROS1/RAB27A/SERPING1/TLN1	9
Bcell	IC.7	GO:0048284	organelle fusion	7/152	153/18903	0.000240805	0.00510869	0.00449448	RAB3A/SNAP25/STX1A/STX1B/STXBP1/STXBP6/SYT1	7
Bcell	IC.3	GO:0030198	extracellular matrix organization	1993-09-01	318/18903	2.68537e-05	0.00511717	0.00430682	COL4A1/FOXF1/ITGB1/LAMB1/LUM/MATN3/SLC39A8/TIE1/TNFRSF11B	9
Bcell	IC.3	GO:0043062	extracellular structure organization	1993-09-01	319/18903	2.75227e-05	0.00511717	0.00430682	COL4A1/FOXF1/ITGB1/LAMB1/LUM/MATN3/SLC39A8/TIE1/TNFRSF11B	9
Bcell	IC.3	GO:0045229	external encapsulating structure organization	1993-09-01	321/18903	2.89032e-05	0.00511717	0.00430682	COL4A1/FOXF1/ITGB1/LAMB1/LUM/MATN3/SLC39A8/TIE1/TNFRSF11B	9
Bcell	IC.3	GO:0051145	smooth muscle cell differentiation	1993-05-01	74/18903	3.18673e-05	0.00511717	0.00430682	ACVR1/FOXF1/SOD2/TBX3/VEGFA	5
Bcell	IC.3	GO:0042692	muscle cell differentiation	1993-10-01	409/18903	3.2894e-05	0.00511717	0.00430682	ACTN1/ACVR1/FOXF1/ITGB1/LAMB1/MYOF/SOD2/TBX3/TPM1/VEGFA	10
Bcell	IC.3	GO:0002040	sprouting angiogenesis	1993-07-01	185/18903	3.57829e-05	0.00511717	0.00430682	FLT4/FUT1/ITGB1/NGFR/TEK/THBS1/VEGFA	7
Bcell	IC.3	GO:0003206	cardiac chamber morphogenesis	1993-06-01	126/18903	3.6934e-05	0.00511717	0.00430682	ACVR1/DSP/FOXF1/TBX3/TEK/TPM1	6
Bcell	IC.3	GO:0045766	positive regulation of angiogenesis	1993-07-01	187/18903	3.83224e-05	0.00511717	0.00430682	ECM1/FUT1/ITGB1/TEK/THBS1/TIE1/VEGFA	7
Bcell	IC.3	GO:1904018	positive regulation of vasculature development	1993-07-01	187/18903	3.83224e-05	0.00511717	0.00430682	ECM1/FUT1/ITGB1/TEK/THBS1/TIE1/VEGFA	7
Bcell	IC.6	GO:0043123	positive regulation of I-kappaB kinase/NF-kappaB signaling	1991-06-01	189/18903	0.000304121	0.00514953	0.00393698	CD4/CD40/CD74/S100A4/TERF2IP/TMEM106A	6
Bcell	IC.6	GO:0030888	regulation of B cell proliferation	1991-04-01	67/18903	0.000305548	0.00514953	0.00393698	CD300A/CD40/CD74/SASH3	4
Bcell	IC.6	GO:1901224	positive regulation of NIK/NF-kappaB signaling	1991-04-01	67/18903	0.000305548	0.00514953	0.00393698	CD86/IFI35/LAPTM5/TERF2IP	4
Bcell	IC.6	GO:0002761	regulation of myeloid leukocyte differentiation	1991-05-01	122/18903	0.00030798	0.00514953	0.00393698	CD4/CD74/EVI2B/IRF7/LILRB1	5
Malignant	IC.7	GO:0065004	protein-DNA complex assembly	7/108	242/18903	0.000481106	0.00517762	0.00422712	ASF1B/CDC45/CDT1/CENPF/CHAF1A/CHAF1B/HJURP	7
Bcell	IC.6	GO:0050777	negative regulation of immune response	1991-06-01	190/18903	0.000312836	0.00518677	0.00396545	CD300A/HCK/LILRB1/PTPN6/SAMSN1/SLAMF8	6
Myeloid	IC.2	GO:0003044	regulation of systemic arterial blood pressure mediated by a chemical signal	5/287	49/18903	0.000860369	0.0051891	0.00359764	ADRB2/CTSZ/CYBA/SERPINF2/SLC2A5	5
Myeloid	IC.5	GO:1903169	regulation of calcium ion transmembrane transport	9/185	188/18903	0.000100495	0.00521734	0.00463685	AKAP5/ATP1B1/CALM3/HPCA/OPRL1/PPP3CA/PPP3CB/PPP3R1/PSEN2	9
Myeloid	IC.2	GO:0002357	defense response to tumor cell	3/287	13/18903	0.00088486	0.00523104	0.00362671	ABI3/LAPTM5/SPI1	3
Myeloid	IC.2	GO:0002524	hypersensitivity	3/287	13/18903	0.00088486	0.00523104	0.00362671	BTK/C3/FCGR1A	3
Myeloid	IC.2	GO:0002863	positive regulation of inflammatory response to antigenic stimulus	3/287	13/18903	0.00088486	0.00523104	0.00362671	BTK/C3/FCGR1A	3
Myeloid	IC.2	GO:0032494	response to peptidoglycan	3/287	13/18903	0.00088486	0.00523104	0.00362671	CARD9/IRF5/TREM2	3
Myeloid	IC.2	GO:0034144	negative regulation of toll-like receptor 4 signaling pathway	3/287	13/18903	0.00088486	0.00523104	0.00362671	LILRA2/LYN/TREM2	3
Myeloid	IC.2	GO:0036006	cellular response to macrophage colony-stimulating factor stimulus	3/287	13/18903	0.00088486	0.00523104	0.00362671	CSF1R/TLR2/TREM2	3
Myeloid	IC.2	GO:0042492	gamma-delta T cell differentiation	3/287	13/18903	0.00088486	0.00523104	0.00362671	NCKAP1L/PTPRC/SYK	3
Myeloid	IC.2	GO:0051132	NK T cell activation	3/287	13/18903	0.00088486	0.00523104	0.00362671	CD300A/IL18/RASAL3	3
Myeloid	IC.2	GO:0051608	histamine transport	3/287	13/18903	0.00088486	0.00523104	0.00362671	BTK/LYN/VAMP8	3
Myeloid	IC.2	GO:0097048	dendritic cell apoptotic process	3/287	13/18903	0.00088486	0.00523104	0.00362671	LGALS9/LILRB1/LYN	3
Myeloid	IC.2	GO:2000668	regulation of dendritic cell apoptotic process	3/287	13/18903	0.00088486	0.00523104	0.00362671	LGALS9/LILRB1/LYN	3
Tcell	IC.2	GO:0015711	organic anion transport	12/177	372/18903	0.000207754	0.005252	0.00413764	ABCG2/AVPR1A/CES1/ITGB1/PTGS2/SLC26A2/SLC38A11/SLC39A8/SLC52A3/SLCO2A1/SLCO4A1/TRH	12
Tcell	IC.2	GO:0001503	ossification	13/177	429/18903	0.000208907	0.005252	0.00413764	ACVR1/CTHRC1/ECM1/ESRRA/FHL2/FOXC1/FOXC2/LEF1/PHOSPHO1/PTGS2/SLC26A2/TPM4/TRPM4	13
Malignant	IC.7	GO:0010972	negative regulation of G2/M transition of mitotic cell cycle	4/108	64/18903	0.000491893	0.00525794	0.0042927	AURKB/CDC6/CDK1/DTL	4
Endothelial	IC.2	GO:0070265	necrotic cell death	5/169	72/18903	0.000464457	0.00531592	0.00409567	CASP6/MLKL/PYGL/RIPK1/TLR3	5
Stromal	IC.8	GO:2000351	regulation of endothelial cell apoptotic process	5/155	60/18903	0.000131941	0.00532162	0.00439382	ANO6/CCL2/CD40/ICAM1/TNFAIP3	5
Endothelial	IC.3	GO:0072089	stem cell proliferation	6/145	124/18903	0.000390282	0.0053366	0.00410581	ABCB1/CD34/FBLN1/KDR/TBX3/TGFBR2	6
Endothelial	IC.3	GO:0010544	negative regulation of platelet activation	3/145	19/18903	0.000391472	0.0053366	0.00410581	NOS3/PDGFB/THBD	3
Endothelial	IC.3	GO:0060438	trachea development	3/145	19/18903	0.000391472	0.0053366	0.00410581	FOXF1/LEF1/TGFBR2	3
Myeloid	IC.2	GO:0050688	regulation of defense response to virus	6/287	74/18903	0.000906963	0.00535206	0.00371062	APOBEC3G/IFNLR1/IL12RB1/LILRB1/PYCARD/TRIM38	6
Endothelial	IC.2	GO:0022408	negative regulation of cell-cell adhesion	8/169	202/18903	0.000476175	0.00542538	0.00418	BTN2A2/CD274/CD74/FGL2/HFE/IL4R/JAK3/SH2B3	8
Myeloid	IC.2	GO:0070302	regulation of stress-activated protein kinase signaling cascade	10/287	198/18903	0.000922566	0.00543436	0.00376767	CARD9/LTBR/LYN/NCF1/PYCARD/SCIMP/SERPINF2/SPI1/TLR3/TREM2	10
Stromal	IC.8	GO:1904019	epithelial cell apoptotic process	7/155	137/18903	0.00013736	0.0054378	0.00448975	ANO6/CASP6/CCL2/CD40/ICAM1/SFRP4/TNFAIP3	7
Stromal	IC.8	GO:0032640	tumor necrosis factor production	8/155	184/18903	0.00014095	0.0054378	0.00448975	CCR2/CLU/FCGR3A/MAPKAPK2/NOD1/RIPK1/STAT3/TNFAIP3	8
Stromal	IC.8	GO:0032680	regulation of tumor necrosis factor production	8/155	184/18903	0.00014095	0.0054378	0.00448975	CCR2/CLU/FCGR3A/MAPKAPK2/NOD1/RIPK1/STAT3/TNFAIP3	8
Tcell	IC.1	GO:0018394	peptidyl-lysine acetylation	14/360	197/18903	2.62378e-05	0.00544357	0.00502661	ACTL6A/DDX21/DIP2B/GTF3C4/KAT6A/KMT2A/KMT2E/MBTD1/NCOA3/NFYA/PHF20L1/SMARCA5/TAF5L/TRRAP	14
Bcell	IC.7	GO:0099633	protein localization to postsynaptic specialization membrane	3/152	16/18903	0.000264343	0.00546124	0.00480465	DLG4/LGI1/PRKCZ	3
Bcell	IC.7	GO:0099645	neurotransmitter receptor localization to postsynaptic specialization membrane	3/152	16/18903	0.000264343	0.00546124	0.00480465	DLG4/LGI1/PRKCZ	3
Bcell	IC.7	GO:0010975	regulation of neuron projection development	12/152	446/18903	0.000265727	0.00546124	0.00480465	ATOH7/BRSK1/CHN1/CRTC1/ENC1/NCS1/PAK1/PTK2B/RTN4R/SNAP25/STX1B/YWHAH	12
Endothelial	IC.2	GO:0045124	regulation of bone resorption	4/169	41/18903	0.000482401	0.00547156	0.00421558	CSF1R/INPP5D/SYK/TMEM119	4
Malignant	IC.6	GO:0003018	vascular process in circulatory system	12/153	270/18903	2.09173e-06	0.00547405	0.00500914	ABCC9/ATP1A2/CD38/EDNRB/GCLC/PLEC/SLC15A2/SLC1A3/SLC1A4/SLC4A4/TJP1/YES1	12
Endothelial	IC.2	GO:0032611	interleukin-1 beta production	6/169	111/18903	0.000487653	0.00548174	0.00422342	CLEC7A/GSDMD/MNDA/SERPINB1/TLR6/TMEM106A	6
Endothelial	IC.2	GO:0032651	regulation of interleukin-1 beta production	6/169	111/18903	0.000487653	0.00548174	0.00422342	CLEC7A/GSDMD/MNDA/SERPINB1/TLR6/TMEM106A	6
Endothelial	IC.3	GO:0050920	regulation of chemotaxis	8/145	230/18903	0.000405799	0.00550339	0.00423414	DUSP1/EDN1/EDN3/KDR/PDGFB/PDGFRB/SMOC2/VEGFA	8
Endothelial	IC.3	GO:0048660	regulation of smooth muscle cell proliferation	7/145	175/18903	0.000408579	0.00551267	0.00424128	ADAMTS1/EDN1/HPGD/NOS3/PDGFB/PDGFRB/TGFBR2	7
Stromal	IC.8	GO:0072683	T cell extravasation	3/155	13/18903	0.000145598	0.00553688	0.00457155	CCL2/CCR2/ICAM1	3
Malignant	IC.7	GO:0035825	homologous recombination	4/108	65/18903	0.000521861	0.00554084	0.00452366	RAD51AP1/RAD54L/TOP2A/TRIP13	4
Myeloid	IC.5	GO:0016079	synaptic vesicle exocytosis	7/185	111/18903	0.000110678	0.00562876	0.0050025	CALM3/DTNBP1/PREPL/PRKCG/SYNJ1/SYT5/SYT7	7
Tcell	IC.2	GO:0007566	embryo implantation	5/177	59/18903	0.000226216	0.00563769	0.00444149	EMP2/FBLN1/PTGS2/VEGFA/VMP1	5
Tcell	IC.2	GO:0043087	regulation of GTPase activity	12/177	376/18903	0.000229151	0.00566161	0.00446033	ARAP3/ARHGAP29/ARHGEF15/DOCK6/FGD5/FZD10/ITGB1/RASIP1/SPRY1/TBC1D8/TBC1D8B/TGM2	12
Endothelial	IC.2	GO:0050864	regulation of B cell activation	8/169	204/18903	0.000508252	0.00568791	0.00438226	BTK/CD74/GPR183/INPP5D/MNDA/PTPRC/SYK/ZFP36L2	8
Myeloid	IC.5	GO:0006816	calcium ion transport	14/185	440/18903	0.000114238	0.0056936	0.00506012	AKAP5/ATP1B1/CALM3/GRIN2A/HPCA/JAK3/NCS1/OPRL1/PPP3CA/PPP3CB/PPP3R1/PSEN2/TRPM2/TRPV2	14
Myeloid	IC.2	GO:2000116	regulation of cysteine-type endopeptidase activity	11/287	235/18903	0.0009701	0.00570412	0.0039547	ARRB2/CARD9/CASP1/CLEC7A/LAPTM5/LGALS9/NLRC4/NLRP3/PYCARD/RPS6KA1/SYK	11
Myeloid	IC.5	GO:0048259	regulation of receptor-mediated endocytosis	7/185	112/18903	0.000117093	0.00572149	0.00508491	AAK1/DNAJC6/DTNBP1/HPCA/PPP3R1/SGIP1/SYNJ1	7
Endothelial	IC.2	GO:0032604	granulocyte macrophage colony-stimulating factor production	3/169	18/18903	0.000518975	0.00573149	0.00441584	CARD9/CD84/SYK	3
Endothelial	IC.2	GO:0032645	regulation of granulocyte macrophage colony-stimulating factor production	3/169	18/18903	0.000518975	0.00573149	0.00441584	CARD9/CD84/SYK	3
Endothelial	IC.2	GO:0060263	regulation of respiratory burst	3/169	18/18903	0.000518975	0.00573149	0.00441584	CLEC7A/NCF1/RAC2	3
Bcell	IC.6	GO:0002831	regulation of response to biotic stimulus	1991-08-01	361/18903	0.000350577	0.00576407	0.00440682	HCK/IFI35/IRF7/LILRB1/NCF1/PTPN6/SCIMP/SLAMF8	8
Endothelial	IC.2	GO:0006801	superoxide metabolic process	5/169	74/18903	0.000527124	0.00577086	0.00444617	CLEC7A/CYBB/ITGAM/NCF1/SYK	5
Endothelial	IC.2	GO:0032732	positive regulation of interleukin-1 production	5/169	74/18903	0.000527124	0.00577086	0.00444617	CLEC7A/GSDMD/MNDA/TLR6/TMEM106A	5
Endothelial	IC.2	GO:0033674	positive regulation of kinase activity	13/169	496/18903	0.000532721	0.00580688	0.00447393	CD74/CSF1R/FCGR1A/FGD2/GAS6/IL6R/NCF1/PIK3R5/PTPRC/SLC11A1/SYK/TLR3/TLR6	13
Malignant	IC.7	GO:1902750	negative regulation of cell cycle G2/M phase transition	4/108	66/18903	0.000553106	0.00583343	0.00476253	AURKB/CDC6/CDK1/DTL	4
Myeloid	IC.10	GO:1903321	negative regulation of protein modification by small protein conjugation or removal	2024-03-18	96/18903	9.80028e-05	0.00584097	0.00385822	MAD2L2/RPL11/RPL5	3
Bcell	IC.6	GO:0042130	negative regulation of T cell proliferation	1991-04-01	70/18903	0.000361515	0.00589479	0.00450675	CD86/LILRB1/LILRB2/PTPN6	4
Stromal	IC.8	GO:0007159	leukocyte cell-cell adhesion	12/155	414/18903	0.000161019	0.00595322	0.00491531	ANXA1/BTN2A2/CCL2/CCR2/CD276/CD44/ICAM1/ITGA5/MAP3K8/MSN/PDCD1LG2/TNIP1	12
Stromal	IC.8	GO:0050727	regulation of inflammatory response	12/155	414/18903	0.000161019	0.00595322	0.00491531	ABCC1/ANXA1/CASP4/CCR2/NFKB1/PTGER4/RIPK1/TMSB4X/TNFAIP3/TNFRSF1A/TNFRSF1B/TNIP1	12
Myeloid	IC.5	GO:0036465	synaptic vesicle recycling	6/185	79/18903	0.000124561	0.00596933	0.00530517	CALM3/DNAJC6/PPP3CB/SYNJ1/SYT5/SYT7	6
Endothelial	IC.3	GO:0007492	endoderm development	5/145	83/18903	0.000445054	0.00597417	0.00459634	COL4A2/COL8A1/DUSP1/FN1/LAMB1	5
Endothelial	IC.3	GO:0033674	positive regulation of kinase activity	12/145	496/18903	0.000448844	0.00599445	0.00461195	EDN1/EDN3/EPHA2/FLT1/FLT4/FZD4/KDR/PDGFB/PDGFRB/TGFBR2/TIE1/VEGFA	12
Bcell	IC.6	GO:0002688	regulation of leukocyte chemotaxis	1991-05-01	127/18903	0.000370677	0.00599464	0.00458309	AIF1/CD74/GAS6/GPSM3/SLAMF8	5
Endothelial	IC.2	GO:0070372	regulation of ERK1 and ERK2 cascade	10/169	315/18903	0.000554575	0.00601906	0.0046374	BTN2A2/CARD9/CD74/CSF1R/GAS6/GBP1/GPR183/PTPRC/SCIMP/SYK	10
Tcell	IC.2	GO:0048841	regulation of axon extension involved in axon guidance	4/177	33/18903	0.000245925	0.0060241	0.00474591	NRP1/SEMA3F/SEMA3G/VEGFA	4
Myeloid	IC.2	GO:1903307	positive regulation of regulated secretory pathway	5/287	51/18903	0.00103407	0.00605987	0.00420134	ITGAM/ITGB2/PTAFR/SYK/VAMP8	5
Myeloid	IC.2	GO:0032271	regulation of protein polymerization	10/287	201/18903	0.0010343	0.00605987	0.00420134	ARPC1B/CAPG/CORO1A/CYFIP1/HCK/HCLS1/NCKAP1L/PRKCD/PYCARD/SCIN	10
Endothelial	IC.3	GO:0072376	protein activation cascade	3/145	20/18903	0.000457974	0.00606247	0.00466428	FBLN1/FN1/THBD	3
Endothelial	IC.3	GO:0045601	regulation of endothelial cell differentiation	4/145	47/18903	0.000458545	0.00606247	0.00466428	APOLD1/CDH5/NOTCH4/VEGFA	4
Myeloid	IC.5	GO:0021895	cerebral cortex neuron differentiation	4/185	27/18903	0.000130682	0.0060734	0.00539767	ARX/CHD5/HPRT1/LHX6	4
Myeloid	IC.5	GO:0010975	regulation of neuron projection development	14/185	446/18903	0.000131607	0.0060734	0.00539767	ATOH7/CDKL5/DTNBP1/ENC1/INPP5F/KIAA0319/MAP6/NCS1/NEFL/NGEF/NPTN/PPP3CA/SERPINF1/TRPV2	14
Stromal	IC.8	GO:0071706	tumor necrosis factor superfamily cytokine production	8/155	189/18903	0.000169465	0.00609616	0.00503333	CCR2/CLU/FCGR3A/MAPKAPK2/NOD1/RIPK1/STAT3/TNFAIP3	8
Stromal	IC.8	GO:1903555	regulation of tumor necrosis factor superfamily cytokine production	8/155	189/18903	0.000169465	0.00609616	0.00503333	CCR2/CLU/FCGR3A/MAPKAPK2/NOD1/RIPK1/STAT3/TNFAIP3	8
Myeloid	IC.2	GO:0007202	activation of phospholipase C activity	4/287	30/18903	0.00104467	0.00609888	0.00422839	CD86/GNA15/PLCB2/RASGRP4	4
Myeloid	IC.2	GO:0060142	regulation of syncytium formation by plasma membrane fusion	4/287	30/18903	0.00104467	0.00609888	0.00422839	CD53/NFATC2/TREM2/TYROBP	4
Tcell	IC.2	GO:0010810	regulation of cell-substrate adhesion	9/177	222/18903	0.000251297	0.00610354	0.0048085	EMP2/FBLN1/FOXF1/FUT1/FZD4/KDR/NRP1/SPRY4/VEGFA	9
Endothelial	IC.3	GO:0048659	smooth muscle cell proliferation	7/145	179/18903	0.000467914	0.00612478	0.00471222	ADAMTS1/EDN1/HPGD/NOS3/PDGFB/PDGFRB/TGFBR2	7
Endothelial	IC.3	GO:0048771	tissue remodeling	7/145	179/18903	0.000467914	0.00612478	0.00471222	EPAS1/EPHA2/FLT4/FOXC1/FOXC2/NOS3/TIE1	7
Stromal	IC.8	GO:0050777	negative regulation of immune response	8/155	190/18903	0.000175702	0.00623625	0.00514899	A2M/ANXA1/CCR2/IFI16/NLRC5/PARP14/SERPING1/TNFAIP3	8
Oligos	IC.6	GO:0080182	histone H3-K4 trimethylation	1965-03-01	23/18903	6.54271e-05	0.00624362	0.00546046	KMT2D/SETD1A/SETD1B	3
Myeloid	IC.5	GO:0097720	calcineurin-mediated signaling	5/185	51/18903	0.000138721	0.0062853	0.00558599	AKAP5/FHL2/PPP3CA/PPP3CB/PPP3R1	5
Endothelial	IC.2	GO:0071216	cellular response to biotic stimulus	9/169	261/18903	0.00058235	0.00629338	0.00484875	BTK/CD274/CLEC7A/IRF8/NFKB1/SBNO2/SCIMP/SYK/TLR6	9
Malignant	IC.7	GO:0042770	signal transduction in response to DNA damage	6/108	181/18903	0.000605359	0.00634223	0.00517794	CDK1/DTL/E2F1/FOXM1/GTSE1/PBK	6
Myeloid	IC.5	GO:2001257	regulation of cation channel activity	9/185	197/18903	0.000143294	0.00637659	0.00566712	AKAP5/CALM3/HPCA/KCNS1/MEF2C/OPRL1/PPP3CA/PPP3CB/PPP3R1	9
Tcell	IC.1	GO:2001020	regulation of response to DNA damage stimulus	18/360	312/18903	3.28271e-05	0.00643229	0.0059396	ACTL6A/ARID2/AXIN2/ERCC8/FBXO5/HNRNPK/MBTD1/NEK4/PHF10/PRKDC/RAD51AP1/SETD2/SMARCA5/TAF5L/TIMELESS/TRRAP/UBR5/WDR76	18
Myeloid	IC.2	GO:0002756	MyD88-independent toll-like receptor signaling pathway	3/287	14/18903	0.00111359	0.00644387	0.00446757	CD300LF/TLR3/TLR6	3
Myeloid	IC.2	GO:0032736	positive regulation of interleukin-13 production	3/287	14/18903	0.00111359	0.00644387	0.00446757	IL17RA/IL18/LGALS9	3
Myeloid	IC.2	GO:0043374	CD8-positive, alpha-beta T cell differentiation	3/287	14/18903	0.00111359	0.00644387	0.00446757	LILRB4/NCKAP1L/TNFSF8	3
Myeloid	IC.2	GO:0046598	positive regulation of viral entry into host cell	3/287	14/18903	0.00111359	0.00644387	0.00446757	CD4/LGALS9/TRIM38	3
Myeloid	IC.2	GO:0075294	positive regulation by symbiont of entry into host	3/287	14/18903	0.00111359	0.00644387	0.00446757	CD4/LGALS9/TRIM38	3
Endothelial	IC.3	GO:0035850	epithelial cell differentiation involved in kidney development	4/145	48/18903	0.000497273	0.00644495	0.00495855	CD34/FOXC2/PDGFB/PODXL	4
Endothelial	IC.3	GO:0061028	establishment of endothelial barrier	4/145	48/18903	0.000497273	0.00644495	0.00495855	CDH5/MARVELD2/ROBO4/VEGFA	4
Malignant	IC.7	GO:1902808	positive regulation of cell cycle G1/S phase transition	4/108	68/18903	0.000619547	0.00644818	0.00526444	CDC6/EZH2/FAM83D/RRM2	4
Tcell	IC.1	GO:0006473	protein acetylation	15/360	230/18903	3.7142e-05	0.00647397	0.00597808	ACTL6A/DDX21/DDX3X/DIP2B/GTF3C4/KAT6A/KMT2A/KMT2E/MBTD1/NCOA3/NFYA/PHF20L1/SMARCA5/TAF5L/TRRAP	15
Tcell	IC.1	GO:0000070	mitotic sister chromatid segregation	14/360	204/18903	3.85889e-05	0.00647397	0.00597808	ACTL6A/APC/ARID2/CDC23/CDC6/CENPF/FBXO5/KIF11/NCAPD3/NCAPG2/NIPBL/PHF10/SMARCA5/SMC4	14
Tcell	IC.1	GO:0034968	histone lysine methylation	11/360	130/18903	3.95223e-05	0.00647397	0.00597808	ASH1L/EZH2/JARID2/KMT2A/KMT2C/KMT2E/NFYA/NSD1/SETBP1/SETD2/TET2	11
Tcell	IC.1	GO:0090068	positive regulation of cell cycle process	16/360	260/18903	4.16116e-05	0.00647397	0.00597808	ANKRD17/CDC23/CDC6/CENPJ/DBF4/DDX3X/DTL/ECT2/EZH2/FAM83D/FBXO5/KMT2E/MED1/NCAPG2/RAD51AP1/SMC4	16
Tcell	IC.1	GO:0016573	histone acetylation	13/360	180/18903	4.29338e-05	0.00647397	0.00597808	ACTL6A/DDX21/GTF3C4/KAT6A/KMT2A/KMT2E/MBTD1/NCOA3/NFYA/PHF20L1/SMARCA5/TAF5L/TRRAP	13
Tcell	IC.1	GO:0051983	regulation of chromosome segregation	11/360	132/18903	4.5504e-05	0.00647397	0.00597808	ACTL6A/APC/ARID2/CDC23/CDC6/CENPF/FBXO5/NCAPG2/PHF10/PUM1/SMC4	11
Tcell	IC.1	GO:0006479	protein methylation	14/360	208/18903	4.77242e-05	0.00647397	0.00597808	ASH1L/CHTOP/EZH2/GSPT1/JARID2/KMT2A/KMT2C/KMT2E/NFYA/NSD1/SETBP1/SETD2/SMARCA5/TET2	14
Tcell	IC.1	GO:0008213	protein alkylation	14/360	208/18903	4.77242e-05	0.00647397	0.00597808	ASH1L/CHTOP/EZH2/GSPT1/JARID2/KMT2A/KMT2C/KMT2E/NFYA/NSD1/SETBP1/SETD2/SMARCA5/TET2	14
Bcell	IC.7	GO:0045956	positive regulation of calcium ion-dependent exocytosis	3/152	17/18903	0.000319098	0.00649053	0.00571018	STX1A/STXBP1/SYT1	3
Tcell	IC.2	GO:0007044	cell-substrate junction assembly	6/177	95/18903	0.00027013	0.00650581	0.00512541	ACTN1/KDR/NRP1/RHOD/THSD1/VEGFA	6
Bcell	IC.6	GO:0006887	exocytosis	1991-08-01	369/18903	0.000405629	0.00650656	0.00497447	ANXA2/CD300A/HCK/MILR1/PLEK/TSG101/VAMP8/VPS4A	8
Myeloid	IC.2	GO:0010543	regulation of platelet activation	5/287	52/18903	0.00113007	0.00652775	0.00452573	FCER1G/LYN/PLEK/PRKCD/SYK	5
Endothelial	IC.2	GO:0030889	negative regulation of B cell proliferation	3/169	19/18903	0.000612248	0.00656018	0.00505431	BTK/INPP5D/MNDA	3
Endothelial	IC.2	GO:0032930	positive regulation of superoxide anion generation	3/169	19/18903	0.000612248	0.00656018	0.00505431	CLEC7A/ITGAM/SYK	3
Endothelial	IC.2	GO:0098586	cellular response to virus	6/169	116/18903	0.000616075	0.0065732	0.00506434	DDX60/IFIH1/NFKB1/OASL/POU2F2/TLR3	6
Myeloid	IC.9	GO:0045070	positive regulation of viral genome replication	2024-02-06	32/18903	4.14692e-05	0.00663507	0.00288102	PABPC1/SRPK1	2
Malignant	IC.7	GO:0000077	DNA damage checkpoint signaling	5/108	121/18903	0.000651893	0.00669672	0.00546735	CDK1/DTL/E2F1/GTSE1/PBK	5
Malignant	IC.7	GO:2000278	regulation of DNA biosynthetic process	5/108	121/18903	0.000651893	0.00669672	0.00546735	AURKB/GINS1/GINS2/KCNK2/NEK2	5
Endothelial	IC.2	GO:0032729	positive regulation of interferon-gamma production	5/169	77/18903	0.000632775	0.0067005	0.00516242	CLEC7A/IL1R1/IRF8/SLC11A1/TLR3	5
Endothelial	IC.2	GO:0046640	regulation of alpha-beta T cell proliferation	4/169	44/18903	0.000633328	0.0067005	0.00516242	CD274/PTPRC/RASAL3/SYK	4
Malignant	IC.7	GO:0070979	protein K11-linked ubiquitination	3/108	30/18903	0.000658125	0.00671712	0.005484	UBE2C/UBE2E3/UBE2T	3
Endothelial	IC.3	GO:0061053	somite development	5/145	86/18903	0.00052412	0.0067596	0.00520063	FOXC1/FOXC2/FOXF1/FRZB/LEF1	5
Bcell	IC.3	GO:0045765	regulation of angiogenesis	1993-09-01	349/18903	5.53374e-05	0.00676919	0.00569723	ECM1/FUT1/HSPG2/ITGB1/NPR1/TEK/THBS1/TIE1/VEGFA	9
Bcell	IC.3	GO:0007498	mesoderm development	1993-06-01	136/18903	5.66584e-05	0.00676919	0.00569723	ACVR1/FOXF1/ITGB1/TBX3/TIE1/VEGFA	6
Tcell	IC.1	GO:1905818	regulation of chromosome separation	10/360	111/18903	5.18994e-05	0.0067796	0.0062603	ACTL6A/APC/ARID2/CDC23/CDC6/CENPF/FBXO5/NCAPG2/PHF10/SMC4	10
Stromal	IC.8	GO:0008630	intrinsic apoptotic signaling pathway in response to DNA damage	6/155	102/18903	0.000194305	0.0068058	0.00561925	CD44/CLU/IFI16/SOD2/TNFRSF1A/TNFRSF1B	6
Myeloid	IC.2	GO:0034101	erythrocyte homeostasis	8/287	137/18903	0.00118263	0.00681051	0.00472177	HCLS1/IKZF1/INPP5D/KCNQ1/LYN/NCKAP1L/SPI1/TAL1	8
Myeloid	IC.2	GO:0002230	positive regulation of defense response to virus by host	4/287	31/18903	0.00118525	0.00681051	0.00472177	APOBEC3G/IL12RB1/LILRB1/PYCARD	4
Myeloid	IC.2	GO:0002507	tolerance induction	4/287	31/18903	0.00118525	0.00681051	0.00472177	HAVCR2/LGALS9/LILRB4/LYN	4
Bcell	IC.3	GO:0060911	cardiac cell fate commitment	1993-03-01	16/18903	6.16313e-05	0.00681974	0.00573977	ACVR1/ITGB1/TBX3	3
Bcell	IC.3	GO:1901342	regulation of vasculature development	1993-09-01	355/18903	6.30901e-05	0.00681974	0.00573977	ECM1/FUT1/HSPG2/ITGB1/NPR1/TEK/THBS1/TIE1/VEGFA	9
Endothelial	IC.3	GO:0001936	regulation of endothelial cell proliferation	7/145	183/18903	0.000533934	0.00685259	0.00527217	FLT1/FLT4/FUT1/KDR/PDGFB/TIE1/VEGFA	7
Endothelial	IC.3	GO:0035987	endodermal cell differentiation	4/145	49/18903	0.000538273	0.00687475	0.00528922	COL4A2/COL8A1/FN1/LAMB1	4
Endothelial	IC.3	GO:0010232	vascular transport	5/145	87/18903	0.000552685	0.00699093	0.00537861	ABCB1/ABCG2/ATP2A3/MFSD2A/SLC2A1	5
Endothelial	IC.3	GO:0150104	transport across blood-brain barrier	5/145	87/18903	0.000552685	0.00699093	0.00537861	ABCB1/ABCG2/ATP2A3/MFSD2A/SLC2A1	5
Oligos	IC.3	GO:0045165	cell fate commitment	10/133	282/18903	3.13083e-05	0.00700154	0.00589129	EPAS1/ETS2/FOXC2/ITGB1/KDR/KLF4/MCL1/NOTCH3/STAT6/TBX3	10
Oligos	IC.3	GO:0043534	blood vessel endothelial cell migration	8/133	177/18903	3.65469e-05	0.00700154	0.00589129	CARD10/CYP1B1/EMP2/FOXC2/ITGB1/KDR/KLF4/RHOJ	8
Oligos	IC.3	GO:0050920	regulation of chemotaxis	9/133	230/18903	3.68131e-05	0.00700154	0.00589129	EDN3/KDR/NEDD9/PDGFRB/RARRES2/SEMA3G/ST6GAL1/STX3/SWAP70	9
Oligos	IC.3	GO:1904181	positive regulation of membrane depolarization	3/133	10/18903	3.94136e-05	0.00700154	0.00589129	DCN/KDR/TRPM4	3
Stromal	IC.8	GO:0032677	regulation of interleukin-8 production	6/155	103/18903	0.000204944	0.00708318	0.00584827	ANXA1/NOD1/RIPK1/STAT3/TLR8/TMSB4X	6
Stromal	IC.8	GO:0072577	endothelial cell apoptotic process	5/155	66/18903	0.000207546	0.00708318	0.00584827	ANO6/CCL2/CD40/ICAM1/TNFAIP3	5
Bcell	IC.7	GO:1904062	regulation of cation transmembrane transport	11/152	394/18903	0.000352003	0.00708675	0.00623473	AKAP5/CABP1/CACNB3/CNIH2/DLG4/HPCA/MAPK8IP2/PTK2B/SHANK1/STAC2/YWHAH	11
Endothelial	IC.3	GO:0097529	myeloid leukocyte migration	8/145	242/18903	0.000568	0.00715027	0.0055012	DUSP1/EDN1/EDN3/FLT1/IL1R1/ITGA1/PDGFB/VEGFA	8
Myeloid	IC.5	GO:0050848	regulation of calcium-mediated signaling	6/185	83/18903	0.000163769	0.00715987	0.00636325	AKAP5/CALM3/FHL2/PPP3CA/PPP3CB/PPP3R1	6
Tcell	IC.1	GO:2000045	regulation of G1/S transition of mitotic cell cycle	13/360	185/18903	5.69952e-05	0.00717936	0.00662944	ACTL6A/ANKRD17/APC/ARID2/CDC6/CENPJ/DDX3X/DLG1/EZH2/FBXO31/KMT2E/PHF10/PRKDC	13
Stromal	IC.8	GO:0046651	lymphocyte proliferation	10/155	305/18903	0.000215814	0.00718863	0.00593533	ANXA1/BTN2A2/CCR2/CD276/CD40/FCGR3A/GAPT/MSN/PDCD1LG2/TNFRSF1B	10
Stromal	IC.8	GO:0032637	interleukin-8 production	6/155	104/18903	0.000216037	0.00718863	0.00593533	ANXA1/NOD1/RIPK1/STAT3/TLR8/TMSB4X	6
Oligos	IC.3	GO:0001667	ameboidal-type cell migration	13/133	492/18903	4.47416e-05	0.00721235	0.00606867	CARD10/CYP1B1/DCN/EDN3/EMP2/FOXC2/FUT1/ITGB1/KDR/KLF4/PLXND1/RHOJ/SEMA3G	13
Oligos	IC.3	GO:0002040	sprouting angiogenesis	8/133	185/18903	5.00178e-05	0.00721235	0.00606867	CARD10/FOXC2/FUT1/ITGB1/KDR/KLF4/LEF1/RHOJ	8
Oligos	IC.3	GO:0007498	mesoderm development	7/133	136/18903	5.00543e-05	0.00721235	0.00606867	ETS2/FOXC2/ITGB1/KLF4/LEF1/TBX3/TIE1	7
Oligos	IC.3	GO:0002042	cell migration involved in sprouting angiogenesis	6/133	94/18903	5.31262e-05	0.00721235	0.00606867	CARD10/FOXC2/ITGB1/KDR/KLF4/RHOJ	6
Oligos	IC.3	GO:0010631	epithelial cell migration	11/133	366/18903	5.65997e-05	0.00721235	0.00606867	CARD10/CYP1B1/DCN/EMP2/FOXC2/FUT1/ITGB1/KDR/KLF4/PLXND1/RHOJ	11
Oligos	IC.3	GO:0031589	cell-substrate adhesion	11/133	369/18903	6.09004e-05	0.00721235	0.00606867	EMP2/FBLN2/FUT1/FZD4/ITGB1/KDR/NEDD9/PARVB/SNED1/ST6GAL1/THSD1	11
Oligos	IC.3	GO:0090132	epithelium migration	11/133	369/18903	6.09004e-05	0.00721235	0.00606867	CARD10/CYP1B1/DCN/EMP2/FOXC2/FUT1/ITGB1/KDR/KLF4/PLXND1/RHOJ	11
Endothelial	IC.2	GO:0030890	positive regulation of B cell proliferation	4/169	45/18903	0.000690311	0.00721246	0.00555686	BTK/CD74/GPR183/PTPRC	4
Endothelial	IC.2	GO:0046636	negative regulation of alpha-beta T cell activation	4/169	45/18903	0.000690311	0.00721246	0.00555686	CD274/HFE/IL4R/JAK3	4
Endothelial	IC.2	GO:0062208	positive regulation of pattern recognition receptor signaling pathway	4/169	45/18903	0.000690311	0.00721246	0.00555686	DDX60/OASL/TLR3/TLR5	4
Bcell	IC.7	GO:0018209	peptidyl-serine modification	10/152	332/18903	0.00036207	0.00721579	0.00634825	BRSK1/CAMKV/MAP3K10/MAST3/MGAT5B/PAK1/PLK2/PNCK/PRKCB/PRKCZ	10
Endothelial	IC.2	GO:0045637	regulation of myeloid cell differentiation	8/169	214/18903	0.000695987	0.00724172	0.0055794	CD74/CSF3R/FES/INPP5D/LILRB3/RIPK1/SCIN/TLR3	8
Tcell	IC.1	GO:0018393	internal peptidyl-lysine acetylation	13/360	186/18903	6.02435e-05	0.00726133	0.00670514	ACTL6A/DDX21/GTF3C4/KAT6A/KMT2A/KMT2E/MBTD1/NCOA3/NFYA/PHF20L1/SMARCA5/TAF5L/TRRAP	13
Tcell	IC.1	GO:1902806	regulation of cell cycle G1/S phase transition	14/360	213/18903	6.17635e-05	0.00726133	0.00670514	ACTL6A/ANKRD17/APC/ARID2/CDC6/CENPJ/DDX3X/DLG1/EZH2/FAM83D/FBXO31/KMT2E/PHF10/PRKDC	14
Endothelial	IC.3	GO:1904707	positive regulation of vascular associated smooth muscle cell proliferation	4/145	50/18903	0.000581622	0.00726211	0.00558724	ADAMTS1/EDN1/HPGD/PDGFB	4
Endothelial	IC.3	GO:0033627	cell adhesion mediated by integrin	5/145	88/18903	0.000582404	0.00726211	0.00558724	EPHA2/FOXC2/ITGA1/ITGA10/PODXL	5
Endothelial	IC.3	GO:0051056	regulation of small GTPase mediated signal transduction	9/145	305/18903	0.000587881	0.00729582	0.00561318	ARHGAP29/ARHGEF15/CGNL1/PDGFRB/RASIP1/RHOD/SPRY1/STARD8/TGM2	9
Endothelial	IC.2	GO:0002292	T cell differentiation involved in immune response	5/169	79/18903	0.000711529	0.0073245	0.00564318	FGL2/GPR183/IL4R/IL6R/JAK3	5
Endothelial	IC.2	GO:0002437	inflammatory response to antigenic stimulus	5/169	79/18903	0.000711529	0.0073245	0.00564318	BTK/FCGR1A/FCGR3A/RHBDF2/SYK	5
Endothelial	IC.2	GO:0002888	positive regulation of myeloid leukocyte mediated immunity	3/169	20/18903	0.000715578	0.0073245	0.00564318	BTK/FCGR1A/ITGAM	3
Endothelial	IC.2	GO:0045655	regulation of monocyte differentiation	3/169	20/18903	0.000715578	0.0073245	0.00564318	CD74/FES/INPP5D	3
Myeloid	IC.2	GO:0051258	protein polymerization	12/287	281/18903	0.00127927	0.00732537	0.00507872	AIF1/ARPC1B/CAPG/CORO1A/CYFIP1/HCK/HCLS1/NCKAP1L/PRKCD/PYCARD/SCIN/WAS	12
Myeloid	IC.2	GO:0006959	humoral immune response	13/287	320/18903	0.00127932	0.00732537	0.00507872	ALOX5/C1QA/C1QB/C1QC/C3/EBI3/POU2F2/PTPN6/PTPRC/RNASE6/ST6GAL1/TREM2/VSIG4	13
Malignant	IC.7	GO:0031109	microtubule polymerization or depolymerization	5/108	124/18903	0.000728421	0.00738694	0.00603085	FBXO5/KIF18B/SKA1/SKA3/TPX2	5
Tcell	IC.2	GO:0043409	negative regulation of MAPK cascade	8/177	181/18903	0.000311703	0.00740009	0.00582995	DUSP5/DUSP6/FBLN1/GPER1/SPRED2/SPRED3/SPRY1/SPRY4	8
Tcell	IC.2	GO:0060249	anatomical structure homeostasis	11/177	333/18903	0.000312425	0.00740009	0.00582995	CD34/CDH5/ESAM/FOXC1/ITGB1/KDR/LSR/NOS3/PTGS2/SLC39A8/VEGFA	11
Myeloid	IC.5	GO:0098739	import across plasma membrane	9/185	202/18903	0.000173026	0.00743415	0.00660702	AKAP5/ATP1B1/PPP3CA/PPP3CB/PPP3R1/SLC2A3/SLC39A4/TRPM2/TRPV2	9
Bcell	IC.7	GO:0098962	regulation of postsynaptic neurotransmitter receptor activity	3/152	18/18903	0.000380665	0.00743617	0.00654213	BEGAIN/CNIH2/DLGAP3	3
Bcell	IC.7	GO:1901387	positive regulation of voltage-gated calcium channel activity	3/152	18/18903	0.000380665	0.00743617	0.00654213	AKAP5/CACNB3/STAC2	3
Oligos	IC.3	GO:0090130	tissue migration	11/133	374/18903	6.86929e-05	0.00744209	0.00626199	CARD10/CYP1B1/DCN/EMP2/FOXC2/FUT1/ITGB1/KDR/KLF4/PLXND1/RHOJ	11
Oligos	IC.3	GO:0055076	transition metal ion homeostasis	7/133	143/18903	6.88251e-05	0.00744209	0.00626199	BMP6/COMMD1/EPAS1/MT1A/MT1E/MT1M/SLC39A8	7
Bcell	IC.7	GO:0051602	response to electrical stimulus	4/152	43/18903	0.000388573	0.00744324	0.00654835	HPCA/KCNJ3/RAB3A/TACR2	4
Bcell	IC.7	GO:0051954	positive regulation of amine transport	4/152	43/18903	0.000388573	0.00744324	0.00654835	STX1A/STXBP1/SYT1/TACR2	4
Oligos	IC.3	GO:0050921	positive regulation of chemotaxis	7/133	144/18903	7.19228e-05	0.007453	0.00627116	EDN3/KDR/NEDD9/PDGFRB/RARRES2/STX3/SWAP70	7
Endothelial	IC.3	GO:0030728	ovulation	3/145	22/18903	0.000611756	0.00755647	0.00581372	ADAMTS1/HPGD/NOS3	3
Tcell	IC.1	GO:0006475	internal protein amino acid acetylation	13/360	188/18903	6.72257e-05	0.00760987	0.00702698	ACTL6A/DDX21/GTF3C4/KAT6A/KMT2A/KMT2E/MBTD1/NCOA3/NFYA/PHF20L1/SMARCA5/TAF5L/TRRAP	13
Tcell	IC.1	GO:0048640	negative regulation of developmental growth	10/360	115/18903	7.01856e-05	0.00760987	0.00702698	DIP2B/IFRD1/JARID2/SEMA5A/SEMA6C/SPAG9/TNR/VGLL4/WWC2/WWC3	10
Tcell	IC.1	GO:0043543	protein acylation	16/360	272/18903	7.1201e-05	0.00760987	0.00702698	ACTL6A/CDYL/DDX21/DDX3X/DIP2B/GTF3C4/KAT6A/KMT2A/KMT2E/MBTD1/NCOA3/NFYA/PHF20L1/SMARCA5/TAF5L/TRRAP	16
Tcell	IC.2	GO:0048568	embryonic organ development	13/177	449/18903	0.00032406	0.00761274	0.00599748	ACVR1/ALX4/CTHRC1/FOXC1/FOXC2/FOXF1/FOXF2/FRZB/FZD6/KDR/LEF1/TEAD3/VEGFA	13
Tcell	IC.4	GO:1903818	positive regulation of voltage-gated potassium channel activity	1939-03-01	19/18903	7.6899e-06	0.00762069	0.00628953	ABCC8/KCNIP2/KCNK3	3
Myeloid	IC.2	GO:0045671	negative regulation of osteoclast differentiation	4/287	32/18903	0.00133855	0.00765121	0.00530463	INPP5D/LILRB1/LILRB4/TLR3	4
Tcell	IC.2	GO:0045165	cell fate commitment	10/177	282/18903	0.000335896	0.00781343	0.00615559	ACVR1/ETS2/FOXC2/ITGB1/JAG2/KDR/NOTCH4/NRP1/STAT6/TEAD3	10
Tcell	IC.2	GO:2001028	positive regulation of endothelial cell chemotaxis	3/177	15/18903	0.000338055	0.00781343	0.00615559	KDR/SMOC2/VEGFA	3
Tcell	IC.5	GO:0045945	positive regulation of transcription by RNA polymerase III	1952-03-01	18/18903	1.55611e-05	0.00781715	0.00666178	CHD8/ELL/RPTOR	3
Tcell	IC.5	GO:0018205	peptidyl-lysine modification	1952-08-01	414/18903	1.60152e-05	0.00781715	0.00666178	BRD4/BRPF1/CREBBP/GNL3L/HCFC1/SETD1B/SRCAP/SUPT6H	8
Tcell	IC.5	GO:0006479	protein methylation	1952-06-01	208/18903	2.20512e-05	0.00781715	0.00666178	BRD4/CREBBP/DNMT3A/HCFC1/SETD1B/SUPT6H	6
Tcell	IC.5	GO:0008213	protein alkylation	1952-06-01	208/18903	2.20512e-05	0.00781715	0.00666178	BRD4/CREBBP/DNMT3A/HCFC1/SETD1B/SUPT6H	6
Myeloid	IC.2	GO:0001771	immunological synapse formation	3/287	15/18903	0.00137642	0.00782675	0.00542633	DOCK2/DOCK8/HAVCR2	3
Myeloid	IC.2	GO:0002864	regulation of acute inflammatory response to antigenic stimulus	3/287	15/18903	0.00137642	0.00782675	0.00542633	BTK/C3/FCGR1A	3
Myeloid	IC.2	GO:0045064	T-helper 2 cell differentiation	3/287	15/18903	0.00137642	0.00782675	0.00542633	CD86/IL18/NLRP3	3
Malignant	IC.1	GO:0006672	ceramide metabolic process	8/210	107/18903	2.5809e-05	0.00782874	0.00724163	ACER3/CERS2/CERS4/CLN6/CLN8/GAL3ST1/SPTLC2/UGT8	8
Myeloid	IC.10	GO:2000434	regulation of protein neddylation	2024-02-18	19/18903	0.000145048	0.00785898	0.0051912	RPL11/RPL5	2
Bcell	IC.7	GO:0051966	regulation of synaptic transmission, glutamatergic	5/152	78/18903	0.000414354	0.00786078	0.00691569	DGKZ/MAPK8IP2/PTK2B/STXBP1/SYT1	5
Bcell	IC.6	GO:0002637	regulation of immunoglobulin production	1991-04-01	76/18903	0.000494865	0.00787394	0.00601988	CD40/CD86/HMCES/SASH3	4
Malignant	IC.7	GO:0006335	DNA replication-dependent chromatin assembly	3/108	32/18903	0.000797373	0.00793361	0.00647717	ASF1B/CHAF1A/CHAF1B	3
Malignant	IC.7	GO:0008156	negative regulation of DNA replication	3/108	32/18903	0.000797373	0.00793361	0.00647717	CDC6/CDT1/FBXO5	3
Malignant	IC.7	GO:0040020	regulation of meiotic nuclear division	3/108	32/18903	0.000797373	0.00793361	0.00647717	FBXO5/RAD51AP1/TRIP13	3
Endothelial	IC.3	GO:0055006	cardiac cell development	5/145	90/18903	0.000645423	0.00793508	0.00610501	EDN1/PDGFRB/SPRY1/TBX3/VEGFA	5
Myeloid	IC.10	GO:2000678	negative regulation of transcription regulatory region DNA binding	2024-02-18	20/18903	0.000161074	0.008	0.00528435	MAD2L2/SOX11	2
Tcell	IC.2	GO:0090287	regulation of cellular response to growth factor stimulus	11/177	338/18903	0.000354478	0.00812747	0.00640299	CDH5/DCN/FZD4/KDR/NRP1/SMOC2/SPRED2/SPRED3/SPRY1/SPRY4/VASN	11
Endothelial	IC.2	GO:0002698	negative regulation of immune effector process	6/169	122/18903	0.000803206	0.00815514	0.00628315	CD84/FGL2/HFE/IL4R/JAK3/PTPRC	6
Endothelial	IC.2	GO:0002761	regulation of myeloid leukocyte differentiation	6/169	122/18903	0.000803206	0.00815514	0.00628315	CD74/FES/INPP5D/LILRB3/RIPK1/TLR3	6
Endothelial	IC.2	GO:0002861	regulation of inflammatory response to antigenic stimulus	4/169	47/18903	0.000815005	0.00817603	0.00629924	BTK/FCGR1A/RHBDF2/SYK	4
Endothelial	IC.2	GO:0046633	alpha-beta T cell proliferation	4/169	47/18903	0.000815005	0.00817603	0.00629924	CD274/PTPRC/RASAL3/SYK	4
Endothelial	IC.2	GO:0097028	dendritic cell differentiation	4/169	47/18903	0.000815005	0.00817603	0.00629924	BATF3/GAS6/IRF8/TRPM2	4
Tcell	IC.2	GO:0007015	actin filament organization	13/177	454/18903	0.000360128	0.00819148	0.00645342	ACTN1/ARHGEF15/CGNL1/EMP2/ESAM/KANK3/MYO1B/NRP1/RHOD/SVIL/SWAP70/TPM1/TPM4	13
Stromal	IC.8	GO:0002429	immune response-activating cell surface receptor signaling pathway	10/155	312/18903	0.00025879	0.00820118	0.00677135	BTN2A2/BTN2A3P/BTN3A2/C5AR1/CD276/GBP1/LPXN/MICB/PLSCR1/RFTN1	10
Stromal	IC.8	GO:0002757	immune response-activating signal transduction	10/155	312/18903	0.00025879	0.00820118	0.00677135	BTN2A2/BTN2A3P/BTN3A2/C5AR1/CD276/GBP1/LPXN/MICB/PLSCR1/RFTN1	10
Stromal	IC.8	GO:0022604	regulation of cell morphogenesis	10/155	312/18903	0.00025879	0.00820118	0.00677135	ANXA1/ARHGAP18/CCL2/CD44/FLNA/GBP1/HEXB/MSN/RHOQ/WDR1	10
Stromal	IC.8	GO:0032943	mononuclear cell proliferation	10/155	312/18903	0.00025879	0.00820118	0.00677135	ANXA1/BTN2A2/CCR2/CD276/CD40/FCGR3A/GAPT/MSN/PDCD1LG2/TNFRSF1B	10
Bcell	IC.6	GO:0032720	negative regulation of tumor necrosis factor production	1991-04-01	77/18903	0.000520075	0.00820886	0.00627593	CLEC4A/GAS6/LILRB1/PTPN6	4
Bcell	IC.9	GO:0045661	regulation of myoblast differentiation	1989-05-01	75/18903	2.75006e-05	0.00823445	0.00703022	BMP4/DDIT3/SMARCA4/SMARCB1/SMARCD1	5
Myeloid	IC.5	GO:0098657	import into cell	10/185	252/18903	0.000195085	0.00823985	0.00732307	AKAP5/ATP1B1/PPP3CA/PPP3CB/PPP3R1/SLC2A3/SLC39A4/SLC6A12/TRPM2/TRPV2	10
Endothelial	IC.2	GO:0071605	monocyte chemotactic protein-1 production	3/169	21/18903	0.00082938	0.00825446	0.00635967	CD84/CLEC7A/SYK	3
Endothelial	IC.2	GO:0071637	regulation of monocyte chemotactic protein-1 production	3/169	21/18903	0.00082938	0.00825446	0.00635967	CD84/CLEC7A/SYK	3
Myeloid	IC.2	GO:0010518	positive regulation of phospholipase activity	5/287	55/18903	0.00145779	0.00827509	0.00573717	CD86/GNA15/PLCB2/PTAFR/RASGRP4	5
Myeloid	IC.5	GO:0001975	response to amphetamine	4/185	30/18903	0.000199442	0.0082835	0.00736187	CALM3/GRIN2A/HPRT1/PPP3CA	4
Bcell	IC.6	GO:0050858	negative regulation of antigen receptor-mediated signaling pathway	1991-03-01	33/18903	0.000530366	0.00830486	0.00634933	CD300A/LAPTM5/PTPN6	3
Bcell	IC.6	GO:0045785	positive regulation of cell adhesion	1991-09-01	484/18903	0.000536245	0.0083308	0.00636916	AIF1/CD4/CD74/CD86/LILRB1/LILRB2/PTPN6/RUNX3/SASH3	9
Bcell	IC.7	GO:0099563	modification of synaptic structure	3/152	19/18903	0.000449382	0.00836444	0.00735879	CAMKV/DLGAP3/SYNPO	3
Bcell	IC.7	GO:1904862	inhibitory synapse assembly	3/152	19/18903	0.000449382	0.00836444	0.00735879	CBLN4/GABRA1/GABRB2	3
Endothelial	IC.3	GO:0008217	regulation of blood pressure	7/145	191/18903	0.000688177	0.00842137	0.00647914	ADM5/CD34/EDN1/EDN3/GJA5/NOS3/PDGFB	7
Malignant	IC.7	GO:2000573	positive regulation of DNA biosynthetic process	4/108	74/18903	0.000852698	0.00843105	0.00688329	AURKB/GINS1/GINS2/NEK2	4
Endothelial	IC.3	GO:0002053	positive regulation of mesenchymal cell proliferation	3/145	23/18903	0.00069958	0.00848201	0.0065258	FOXF1/KDR/TGFBR2	3
Endothelial	IC.3	GO:0014821	phasic smooth muscle contraction	3/145	23/18903	0.00069958	0.00848201	0.0065258	EDN1/EDN3/TBX3	3
Tcell	IC.2	GO:0150115	cell-substrate junction organization	6/177	101/18903	0.000376134	0.0084882	0.00668718	ACTN1/KDR/NRP1/RHOD/THSD1/VEGFA	6
Myeloid	IC.2	GO:1902905	positive regulation of supramolecular fiber organization	9/287	176/18903	0.00151088	0.00856165	0.00593584	CYFIP1/HCK/NCKAP1L/PLEK/PYCARD/SCIN/SERPINF2/TGFBR1/WAS	9
Tcell	IC.2	GO:0048846	axon extension involved in axon guidance	4/177	37/18903	0.000385517	0.00856506	0.00674773	NRP1/SEMA3F/SEMA3G/VEGFA	4
Tcell	IC.2	GO:1902284	neuron projection extension involved in neuron projection guidance	4/177	37/18903	0.000385517	0.00856506	0.00674773	NRP1/SEMA3F/SEMA3G/VEGFA	4
Bcell	IC.6	GO:0043299	leukocyte degranulation	1991-04-01	79/18903	0.000573214	0.00859123	0.00656827	CD300A/HCK/MILR1/VAMP8	4
Bcell	IC.6	GO:1903556	negative regulation of tumor necrosis factor superfamily cytokine production	1991-04-01	79/18903	0.000573214	0.00859123	0.00656827	CLEC4A/GAS6/LILRB1/PTPN6	4
Bcell	IC.6	GO:0034341	response to interferon-gamma	1991-05-01	140/18903	0.000578907	0.00859123	0.00656827	AIF1/CD40/CD74/GBP3/HCK	5
Bcell	IC.6	GO:0032743	positive regulation of interleukin-2 production	1991-03-01	34/18903	0.000579673	0.00859123	0.00656827	CD4/CD86/SASH3	3
Bcell	IC.6	GO:0033006	regulation of mast cell activation involved in immune response	1991-03-01	34/18903	0.000579673	0.00859123	0.00656827	CD300A/PTPN6/VAMP8	3
Bcell	IC.6	GO:0061081	positive regulation of myeloid leukocyte cytokine production involved in immune response	1991-03-01	34/18903	0.000579673	0.00859123	0.00656827	CD74/LAPTM5/LILRB1	3
Bcell	IC.6	GO:0050878	regulation of body fluid levels	1991-08-01	390/18903	0.000584358	0.00859123	0.00656827	ANXA2/CD40/FERMT3/GAS6/PLAU/PLEK/PTPN6/VAMP8	8
Bcell	IC.6	GO:0045637	regulation of myeloid cell differentiation	1991-06-01	214/18903	0.000587844	0.00859123	0.00656827	CD4/CD74/CSF3R/EVI2B/IRF7/LILRB1	6
Malignant	IC.1	GO:0006644	phospholipid metabolic process	15/210	389/18903	3.14952e-05	0.00859819	0.00795337	AGPAT4/CLN8/FAR1/FDFT1/GDE1/LPGAT1/MTMR10/MTMR2/PIGU/PIK3C2B/PLCH2/SLC44A1/SPTLC2/SRD5A3/UVRAG	15
Endothelial	IC.3	GO:0001656	metanephros development	5/145	92/18903	0.000713417	0.00861009	0.00662434	CD34/FOXC2/PDGFB/PDGFRB/SPRY1	5
Stromal	IC.8	GO:0023035	CD40 signaling pathway	3/155	16/18903	0.000279979	0.00863916	0.00713297	CD40/ITGA5/TNFAIP3	3
Stromal	IC.8	GO:0008360	regulation of cell shape	7/155	154/18903	0.000282347	0.00863916	0.00713297	ANXA1/ARHGAP18/CCL2/HEXB/MSN/RHOQ/WDR1	7
Stromal	IC.8	GO:0050729	positive regulation of inflammatory response	7/155	154/18903	0.000282347	0.00863916	0.00713297	ABCC1/CASP4/CCR2/PTGER4/RIPK1/TNFRSF1A/TNIP1	7
Myeloid	IC.2	GO:0014066	regulation of phosphatidylinositol 3-kinase signaling	7/287	111/18903	0.00153108	0.00866116	0.00600483	HCLS1/HCST/IL18/NCF1/PIK3AP1/PTPN6/TREM2	7
Myeloid	IC.5	GO:0097120	receptor localization to synapse	5/185	56/18903	0.000216843	0.0087157	0.00774598	CLSTN1/KIF5A/LGI1/NPTN/PRKCZ	5
Myeloid	IC.5	GO:1903170	negative regulation of calcium ion transmembrane transport	5/185	56/18903	0.000216843	0.0087157	0.00774598	CALM3/OPRL1/PPP3CA/PPP3CB/PPP3R1	5
Endothelial	IC.2	GO:0045581	negative regulation of T cell differentiation	4/169	48/18903	0.000882956	0.00871876	0.00671739	CD74/FGL2/IL4R/JAK3	4
Endothelial	IC.2	GO:0046850	regulation of bone remodeling	4/169	48/18903	0.000882956	0.00871876	0.00671739	CSF1R/INPP5D/SYK/TMEM119	4
Endothelial	IC.3	GO:0048146	positive regulation of fibroblast proliferation	4/145	53/18903	0.000726497	0.00872792	0.00671499	FN1/FOSL2/PDGFB/PDGFRB	4
Myeloid	IC.2	GO:0046209	nitric oxide metabolic process	6/287	82/18903	0.00154999	0.00875305	0.00606854	AIF1/CLEC7A/P2RX4/TLR2/TLR6/TMEM106A	6
Malignant	IC.5	GO:0019081	viral translation	1992-03-01	18/18903	8.6342e-05	0.00880113	0.00824642	EIF3D/EIF3F/EIF3L	3
Stromal	IC.8	GO:1904035	regulation of epithelial cell apoptotic process	6/155	110/18903	0.000292915	0.00886067	0.00731586	ANO6/CCL2/CD40/ICAM1/SFRP4/TNFAIP3	6
Myeloid	IC.2	GO:0050832	defense response to fungus	5/287	56/18903	0.00158114	0.00891361	0.00617986	CARD9/CLEC7A/IL17RA/PLCG2/SPI1	5
Bcell	IC.6	GO:0038061	NIK/NF-kappaB signaling	1991-05-01	142/18903	0.00061743	0.00895728	0.00684812	CD86/IFI35/LAPTM5/NOL3/TERF2IP	5
Endothelial	IC.3	GO:0050886	endocrine process	5/145	93/18903	0.000749355	0.00896161	0.00689479	EDN1/EDN3/FZD4/NOS3/TBX3	5
Stromal	IC.8	GO:0071674	mononuclear cell migration	8/155	206/18903	0.000304114	0.00909057	0.00750568	ANO6/ANXA1/C5AR1/CCL2/CCR2/ICAM1/MSN/SLC8B1	8
Stromal	IC.8	GO:0019058	viral life cycle	10/155	319/18903	0.000308724	0.00909057	0.00750568	APOBEC3G/CCL2/CIITA/CTSB/ICAM1/IFI16/ITGA5/PLSCR1/TNIP1/TRIM38	10
Stromal	IC.8	GO:0070265	necrotic cell death	5/155	72/18903	0.00031237	0.00909057	0.00750568	CASP6/CASP8/MLKL/PYGL/RIPK1	5
Stromal	IC.8	GO:0002285	lymphocyte activation involved in immune response	8/155	207/18903	0.000314174	0.00909057	0.00750568	ANXA1/CD40/FCGR3A/GAPT/ICAM1/PTGER4/RAB27A/STAT3	8
Tcell	IC.1	GO:1905168	positive regulation of double-strand break repair via homologous recombination	6/360	39/18903	8.78022e-05	0.00910818	0.00841052	ACTL6A/ARID2/MBTD1/RAD51AP1/TIMELESS/TRRAP	6
Tcell	IC.2	GO:2001212	regulation of vasculogenesis	3/177	16/18903	0.00041321	0.00910968	0.0071768	CD34/EMP2/KDR	3
Malignant	IC.7	GO:0070192	chromosome organization involved in meiotic cell cycle	4/108	76/18903	0.000942512	0.0092612	0.00756104	BUB1/BUB1B/NCAPH/TRIP13	4
Myeloid	IC.2	GO:0140029	exocytic process	6/287	83/18903	0.00164988	0.00926927	0.00642644	BTK/LYN/PLEK/STXBP2/SYK/VAMP8	6
Myeloid	IC.2	GO:2001057	reactive nitrogen species metabolic process	6/287	83/18903	0.00164988	0.00926927	0.00642644	AIF1/CLEC7A/P2RX4/TLR2/TLR6/TMEM106A	6
Bcell	IC.7	GO:1900271	regulation of long-term synaptic potentiation	4/152	46/18903	0.000504299	0.00929012	0.00817318	ADCY1/AKAP5/CALB2/CRTC1	4
Bcell	IC.7	GO:0072659	protein localization to plasma membrane	9/152	285/18903	0.000508531	0.00929012	0.00817318	AKAP5/CACNB3/PRKCZ/RAB26/RAB3A/STAC2/STXBP1/TTC7B/ZDHHC23	9
Endothelial	IC.2	GO:0032928	regulation of superoxide anion generation	3/169	22/18903	0.000954055	0.00931858	0.00717953	CLEC7A/ITGAM/SYK	3
Endothelial	IC.2	GO:1903209	positive regulation of oxidative stress-induced cell death	3/169	22/18903	0.000954055	0.00931858	0.00717953	RIPK1/TLR6/TRPM2	3
Endothelial	IC.2	GO:0019884	antigen processing and presentation of exogenous antigen	4/169	49/18903	0.000954803	0.00931858	0.00717953	CD74/FCGR1A/IFI30/MR1	4
Myeloid	IC.5	GO:0050433	regulation of catecholamine secretion	5/185	57/18903	0.000235826	0.00932821	0.00829034	ADRA2C/DTNBP1/SYT3/SYT5/SYT7	5
Bcell	IC.6	GO:0002573	myeloid leukocyte differentiation	1991-06-01	218/18903	0.000647793	0.00932916	0.00713244	ANXA2/CD4/CD74/EVI2B/IRF7/LILRB1	6
Endothelial	IC.3	GO:1903035	negative regulation of response to wounding	5/145	94/18903	0.00078663	0.00933824	0.00718455	CD34/EDN1/NOS3/PDGFB/THBD	5
Endothelial	IC.3	GO:0035162	embryonic hemopoiesis	3/145	24/18903	0.000795046	0.00933824	0.00718455	KDR/TGFBR2/VEGFA	3
Endothelial	IC.3	GO:0036120	cellular response to platelet-derived growth factor stimulus	3/145	24/18903	0.000795046	0.00933824	0.00718455	HYAL1/PDGFB/PDGFRB	3
Endothelial	IC.3	GO:2001026	regulation of endothelial cell chemotaxis	3/145	24/18903	0.000795046	0.00933824	0.00718455	KDR/SMOC2/VEGFA	3
Tcell	IC.2	GO:0042092	type 2 immune response	4/177	38/18903	0.000427745	0.00935816	0.00737255	ARG2/BCL6B/ECM1/STAT6	4
Myeloid	IC.2	GO:0051014	actin filament severing	3/287	16/18903	0.00167513	0.00936304	0.00649145	CAPG/GMFG/SCIN	3
Myeloid	IC.2	GO:0051127	positive regulation of actin nucleation	3/287	16/18903	0.00167513	0.00936304	0.00649145	CYFIP1/SCIN/WAS	3
Myeloid	IC.2	GO:2000318	positive regulation of T-helper 17 type immune response	3/287	16/18903	0.00167513	0.00936304	0.00649145	CARD9/CLEC7A/IL12RB1	3
Myeloid	IC.2	GO:0002495	antigen processing and presentation of peptide antigen via MHC class II	4/287	34/18903	0.00168572	0.0094062	0.00652138	CTSS/FCER1G/PYCARD/TREM2	4
Myeloid	IC.2	GO:1905954	positive regulation of lipid localization	7/287	113/18903	0.00169704	0.00943972	0.00654461	C3/GHRL/MSR1/P2RX4/PRKCD/TNFRSF11A/TREM2	7
Myeloid	IC.2	GO:0060759	regulation of response to cytokine stimulus	9/287	179/18903	0.00169748	0.00943972	0.00654461	CASP1/CD300LF/LAPTM5/PTPN6/PTPRC/PYCARD/SYK/TLR2/TREM2	9
Tcell	IC.4	GO:2001259	positive regulation of cation channel activity	1939-04-01	80/18903	2.18552e-05	0.00944313	0.00779363	ABCC8/CACNG2/KCNIP2/KCNK3	4
Tcell	IC.4	GO:1901018	positive regulation of potassium ion transmembrane transporter activity	1939-03-01	29/18903	2.85867e-05	0.00944313	0.00779363	ABCC8/KCNIP2/KCNK3	3
Oligos	IC.3	GO:0001654	eye development	11/133	388/18903	9.52221e-05	0.0094727	0.00797059	ARHGEF15/BMP6/CYP1B1/FLT1/FOXC2/FZD4/KDR/KLF4/MFSD2A/PDGFRB/RHOJ	11
Bcell	IC.6	GO:0051607	defense response to virus	1991-07-01	304/18903	0.000663232	0.00948229	0.00724951	CD40/GBP3/IRF7/LILRB1/MX2/POLR3K/VAMP8	7
Myeloid	IC.2	GO:0061756	leukocyte adhesion to vascular endothelial cell	5/287	57/18903	0.00171199	0.00950432	0.0065894	ALOX5/ITGB2/PTAFR/SELPLG/SPN	5
Oligos	IC.6	GO:0018027	peptidyl-lysine dimethylation	1965-03-01	27/18903	0.000107003	0.00953043	0.00833499	KMT2D/SETD1A/SETD1B	3
Bcell	IC.6	GO:0140546	defense response to symbiont	1991-07-01	305/18903	0.000676189	0.009598	0.00733797	CD40/GBP3/IRF7/LILRB1/MX2/POLR3K/VAMP8	7
Bcell	IC.6	GO:0030224	monocyte differentiation	1991-03-01	36/18903	0.000686862	0.00959941	0.00733905	CD4/CD74/IRF7	3
Bcell	IC.6	GO:0050869	negative regulation of B cell activation	1991-03-01	36/18903	0.000686862	0.00959941	0.00733905	CD300A/LAPTM5/SAMSN1	3
Bcell	IC.6	GO:0061515	myeloid cell development	1991-04-01	83/18903	0.000690885	0.00959941	0.00733905	ANXA2/EVI2B/LILRB1/PTPN6	4
Endothelial	IC.3	GO:0007044	cell-substrate junction assembly	5/145	95/18903	0.000825271	0.00960747	0.00739169	FN1/KDR/RHOD/THSD1/VEGFA	5
Endothelial	IC.3	GO:1903510	mucopolysaccharide metabolic process	5/145	95/18903	0.000825271	0.00960747	0.00739169	DCN/HYAL1/ITIH2/ITIH5/PDGFB	5
Myeloid	IC.2	GO:0045862	positive regulation of proteolysis	14/287	372/18903	0.00173487	0.00961503	0.00666615	CARD9/CASP1/CEBPA/CLEC7A/CTSC/LAPTM5/LGALS9/LYN/NLRC4/NLRP3/PYCARD/SYK/TNFRSF1B/TREM2	14
Myeloid	IC.2	GO:0097305	response to alcohol	11/287	253/18903	0.0017508	0.00968697	0.00671603	CCR5/CD14/CYBA/CYBB/FBP1/MAP4K1/RGS19/ST6GAL1/TBXAS1/TGFBR1/TNFRSF11A	11
Myeloid	IC.2	GO:0010921	regulation of phosphatase activity	6/287	84/18903	0.00175459	0.00969157	0.00671923	CD300A/CD33/NCKAP1L/PLEK/PTPRC/RIPK3	6
Endothelial	IC.3	GO:0003229	ventricular cardiac muscle tissue development	4/145	55/18903	0.000836192	0.00969173	0.00745652	DSP/FOXC1/FOXC2/TBX3	4
Bcell	IC.6	GO:0044403	biological process involved in symbiotic interaction	1991-07-01	307/18903	0.000702707	0.00969539	0.00741244	CD4/CD74/CD86/GAS6/TSG101/VAMP8/VPS4A	7
Tcell	IC.2	GO:0055001	muscle cell development	8/177	191/18903	0.000446625	0.00969719	0.00763965	ACTN1/DYSF/FHL2/G6PD/ITGB1/MYH11/TPM1/VEGFA	8
Myeloid	IC.5	GO:0048016	inositol phosphate-mediated signaling	5/185	58/18903	0.000256046	0.0096977	0.00861872	AKAP5/FHL2/PPP3CA/PPP3CB/PPP3R1	5
Myeloid	IC.5	GO:0050432	catecholamine secretion	5/185	58/18903	0.000256046	0.0096977	0.00861872	ADRA2C/DTNBP1/SYT3/SYT5/SYT7	5
Myeloid	IC.5	GO:0017157	regulation of exocytosis	9/185	213/18903	0.000256841	0.0096977	0.00861872	ATP13A2/CALM3/DTNBP1/NSF/PREPL/PRKCG/SYT3/SYT5/SYT7	9
Tcell	IC.2	GO:0007517	muscle organ development	11/177	348/18903	0.000452986	0.00975086	0.00768193	ACVR1/ALX4/DSP/FOXC1/FOXC2/ITGB1/LEF1/MSC/SGCA/SVIL/TPM1	11
Tcell	IC.2	GO:0072073	kidney epithelium development	7/177	146/18903	0.000455902	0.00975086	0.00768193	ARG2/CD34/FOXC1/FOXC2/PODXL/SPRY1/VEGFA	7
Bcell	IC.7	GO:0010469	regulation of signaling receptor activity	7/152	175/18903	0.000542196	0.00981425	0.0086343	BEGAIN/CNIH2/DLG4/DLGAP3/MAPK8IP2/PTK2B/SHANK1	7
Tcell	IC.1	GO:0000724	double-strand break repair via homologous recombination	12/360	169/18903	9.90483e-05	0.00983482	0.00908151	ACTL6A/ARID2/GINS4/MBTD1/MCM4/NIPBL/RAD51AP1/RMI1/SETD2/TIMELESS/TRRAP/ZFYVE26	12
Tcell	IC.1	GO:0018022	peptidyl-lysine methylation	11/360	144/18903	0.000100384	0.00983482	0.00908151	ASH1L/EZH2/JARID2/KMT2A/KMT2C/KMT2E/NFYA/NSD1/SETBP1/SETD2/TET2	11
Myeloid	IC.2	GO:1903707	negative regulation of hemopoiesis	7/287	114/18903	0.00178509	0.00984349	0.00682455	C1QC/CEBPA/INPP5D/LILRB1/LILRB4/LYN/TLR3	7
Bcell	IC.9	GO:0071230	cellular response to amino acid stimulus	1989-05-01	80/18903	3.76036e-05	0.00985216	0.00841134	FYN/HNRNPAB/PDGFC/SH3BP4/ZEB1	5
Bcell	IC.9	GO:1901836	regulation of transcription of nucleolar large rRNA by RNA polymerase I	1989-03-01	15/18903	4.40639e-05	0.00987558	0.00843134	NCL/SMARCA4/SMARCB1	3
Bcell	IC.9	GO:0006403	RNA localization	1989-07-01	202/18903	4.71163e-05	0.00987558	0.00843134	CCT3/CCT5/HNRNPA1/HNRNPAB/POLR2D/XPO5/YY1	7
Malignant	IC.6	GO:0006633	fatty acid biosynthetic process	9/153	164/18903	7.66581e-06	0.00989568	0.00905524	ABHD3/ACSBG1/ELOVL2/FADS2/KLHL25/LIPG/LPL/QKI/SCD	9
Malignant	IC.6	GO:0046394	carboxylic acid biosynthetic process	12/153	326/18903	1.42326e-05	0.00989568	0.00905524	ABHD3/ACSBG1/ELOVL2/FADS2/GLUD1/KLHL25/LIPG/LPL/PSAT1/QKI/SCD/SLC1A3	12
Malignant	IC.6	GO:0016053	organic acid biosynthetic process	12/153	328/18903	1.51252e-05	0.00989568	0.00905524	ABHD3/ACSBG1/ELOVL2/FADS2/GLUD1/KLHL25/LIPG/LPL/PSAT1/QKI/SCD/SLC1A3	12
Oligos	IC.3	GO:0150063	visual system development	11/133	392/18903	0.000104248	0.0099717	0.00839047	ARHGEF15/BMP6/CYP1B1/FLT1/FOXC2/FZD4/KDR/KLF4/MFSD2A/PDGFRB/RHOJ	11
Endothelial	IC.2	GO:0061082	myeloid leukocyte cytokine production	4/169	50/18903	0.00103067	0.0100201	0.00772004	CARD9/CD74/SYK/TLR3	4
Endothelial	IC.3	GO:0007178	transmembrane receptor protein serine/threonine kinase signaling pathway	10/145	390/18903	0.000869729	0.0100362	0.00772156	ACVR1/CDH5/FMOD/FSTL1/HPGD/KDR/LEF1/LRRC32/SPRY1/TGFBR2	10
Bcell	IC.6	GO:0010934	macrophage cytokine production	1991-03-01	37/18903	0.000744874	0.010066	0.00769578	CD74/LAPTM5/LILRB1	3
Bcell	IC.6	GO:0010935	regulation of macrophage cytokine production	1991-03-01	37/18903	0.000744874	0.010066	0.00769578	CD74/LAPTM5/LILRB1	3
Bcell	IC.6	GO:0051084	'de novo' post-translational protein folding	1991-03-01	37/18903	0.000744874	0.010066	0.00769578	CD74/CHCHD4/DNAJC7	3
Tcell	IC.5	GO:0016570	histone modification	1952-08-01	474/18903	4.20799e-05	0.0100885	0.00859742	BRD4/BRPF1/CREBBP/HCFC1/RNF40/SETD1B/SRCAP/SUPT6H	8
Tcell	IC.5	GO:0007163	establishment or maintenance of cell polarity	1952-06-01	234/18903	4.26875e-05	0.0100885	0.00859742	CDC42BPB/DLG5/HTT/MARK2/MYH9/MYO18A	6
Oligos	IC.3	GO:0008360	regulation of cell shape	7/133	154/18903	0.000109646	0.0100996	0.00849812	ATP10A/FMNL3/KDR/PARVB/PLXND1/RHOJ/TPM1	7
Stromal	IC.8	GO:0002526	acute inflammatory response	6/155	114/18903	0.000355072	0.0101149	0.00835139	A2M/ANO6/APOL2/FCGR3A/PLSCR1/SERPINA3	6
Stromal	IC.8	GO:0009612	response to mechanical stimulus	8/155	211/18903	0.000357174	0.0101149	0.00835139	CASP8/CD40/MAP3K14/NFKB1/PTGER4/STAT1/TLR8/TNFRSF1A	8
Myeloid	IC.2	GO:0031529	ruffle organization	5/287	58/18903	0.00185062	0.0101877	0.0070632	ABI3/AIF1/CSF1R/CYFIP1/PLEK	5
Oligos	IC.3	GO:0001569	branching involved in blood vessel morphogenesis	4/133	36/18903	0.00011586	0.0102185	0.0085981	FOXC2/KDR/LEF1/PLXND1	4
Oligos	IC.3	GO:0048880	sensory system development	11/133	398/18903	0.000119154	0.0102185	0.0085981	ARHGEF15/BMP6/CYP1B1/FLT1/FOXC2/FZD4/KDR/KLF4/MFSD2A/PDGFRB/RHOJ	11
Myeloid	IC.2	GO:0034103	regulation of tissue remodeling	6/287	85/18903	0.00186426	0.0102456	0.00710333	CSF1R/IL18/INPP5D/SYK/TMEM119/TNFRSF11A	6
Myeloid	IC.2	GO:0006691	leukotriene metabolic process	4/287	35/18903	0.00188076	0.010319	0.00715425	ALOX5/MGST2/SYK/TLR2	4
Tcell	IC.2	GO:0035282	segmentation	6/177	106/18903	0.000487204	0.0103432	0.00814856	FOXC1/FOXC2/FOXF1/LEF1/NRP1/SEMA3F	6
Bcell	IC.6	GO:0030099	myeloid cell differentiation	1991-08-01	407/18903	0.000771728	0.010358	0.00791899	ANXA2/CD4/CD74/CSF3R/EVI2B/IRF7/LILRB1/PTPN6	8
Malignant	IC.7	GO:0071824	protein-DNA complex subunit organization	7/108	277/18903	0.00106453	0.0103956	0.00848722	ASF1B/CDC45/CDT1/CENPF/CHAF1A/CHAF1B/HJURP	7
Bcell	IC.7	GO:0061025	membrane fusion	7/152	177/18903	0.000580133	0.0104055	0.00915445	RAB3A/SNAP25/STX1A/STX1B/STXBP1/STXBP6/SYT1	7
Tcell	IC.2	GO:0033631	cell-cell adhesion mediated by integrin	3/177	17/18903	0.000498309	0.0104245	0.00821262	ITGB1/PODXL/SWAP70	3
Tcell	IC.2	GO:0061548	ganglion development	3/177	17/18903	0.000498309	0.0104245	0.00821262	CYP1B1/NRP1/SEMA3F	3
Stromal	IC.8	GO:0032414	positive regulation of ion transmembrane transporter activity	6/155	115/18903	0.000372114	0.0104258	0.00860812	CCL2/CCR2/GLRX/LRRC55/TMSB4X/VMP1	6
Stromal	IC.8	GO:0043536	positive regulation of blood vessel endothelial cell migration	5/155	75/18903	0.000377811	0.0104258	0.00860812	ANXA1/CD40/SRPX2/STAT5A/TMSB4X	5
Stromal	IC.8	GO:0050878	regulation of body fluid levels	11/155	390/18903	0.000381768	0.0104258	0.00860812	ANO6/ANXA5/APLNR/CD40/FLNA/PLSCR1/PROS1/RAB27A/SERPING1/STAT5A/TLN1	11
Stromal	IC.8	GO:0050792	regulation of viral process	7/155	162/18903	0.00038382	0.0104258	0.00860812	APOBEC3G/CIITA/IFI16/PLSCR1/STAT1/TNIP1/TRIM38	7
Myeloid	IC.5	GO:0014902	myotube differentiation	7/185	129/18903	0.000281087	0.0104548	0.00929155	CNTNAP1/CYP26B1/MEF2C/PLD3/PPP3CA/PPP3CB/WNT10B	7
Malignant	IC.8	GO:0016570	histone modification	1955-09-01	474/18903	8.29306e-06	0.01049	0.00823295	BRD4/CREBBP/HCFC1/KDM6B/LDB1/MLLT1/SETD1A/SETD1B/SRCAP	9
Malignant	IC.8	GO:0006338	chromatin remodeling	1955-08-01	373/18903	1.15529e-05	0.01049	0.00823295	BRD3/BRD4/HCFC1/KDM6B/MLLT1/SMARCA4/SMARCC2/SRCAP	8
Myeloid	IC.2	GO:0071214	cellular response to abiotic stimulus	13/287	335/18903	0.0019205	0.010502	0.00728107	CASP1/CYBA/FBP1/LTBR/NLRP3/PRKCD/PTAFR/PYCARD/RCSD1/TLR3/TLR5/TLR7/TLR8	13
Myeloid	IC.2	GO:0104004	cellular response to environmental stimulus	13/287	335/18903	0.0019205	0.010502	0.00728107	CASP1/CYBA/FBP1/LTBR/NLRP3/PRKCD/PTAFR/PYCARD/RCSD1/TLR3/TLR5/TLR7/TLR8	13
Endothelial	IC.2	GO:0032727	positive regulation of interferon-alpha production	3/169	23/18903	0.00108999	0.0105157	0.00810185	IFIH1/IRF5/TLR3	3
Endothelial	IC.2	GO:0071359	cellular response to dsRNA	3/169	23/18903	0.00108999	0.0105157	0.00810185	IFIH1/NFKB1/TLR3	3
Bcell	IC.6	GO:0045921	positive regulation of exocytosis	1991-04-01	86/18903	0.00078968	0.0105273	0.00804844	ANXA2/TSG101/VAMP8/VPS4A	4
Endothelial	IC.2	GO:0045069	regulation of viral genome replication	5/169	87/18903	0.00110161	0.0105872	0.00815697	APOBEC3C/FAM111A/IFIH1/OASL/PLSCR1	5
Tcell	IC.2	GO:0007265	Ras protein signal transduction	11/177	353/18903	0.000510269	0.0105973	0.00834879	ARAP3/ARHGAP29/CDKN1A/ITGB1/NRP1/RASIP1/RHOD/RHOJ/SPRY1/SPRY4/STARD8	11
Endothelial	IC.3	GO:0072073	kidney epithelium development	6/145	146/18903	0.000923509	0.0106103	0.00816322	CD34/FOXC1/FOXC2/PODXL/SPRY1/VEGFA	6
Tcell	IC.1	GO:0010452	histone H3-K36 methylation	4/360	14/18903	0.000111335	0.0106129	0.00980002	ASH1L/NSD1/SETBP1/SETD2	4
[truncated: 2,256 more rows]

## Sheet: Positive Signature Genes
cellType	IC	ID	Description	GeneRatio	BgRatio	pvalue	p.adjust	qvalue	geneID	Count
Tcell	IC.5	GO:0042773	ATP synthesis coupled electron transport	25/104	101/18903	3.38637e-35	2.23162e-32	2.08529e-32	COA6/COQ9/COX5A/COX6A1/COX7A2/COX7A2L/COX7B/COX7C/NDUFA1/NDUFA12/NDUFA4/NDUFA5/NDUFA8/NDUFAB1/NDUFAF1/NDUFB3/NDUFB4/NDUFB5/NDUFB6/NDUFB9/NDUFC2/NDUFS3/NDUFS4/UQCR10/UQCRB	25
Tcell	IC.5	GO:0042775	mitochondrial ATP synthesis coupled electron transport	25/104	101/18903	3.38637e-35	2.23162e-32	2.08529e-32	COA6/COQ9/COX5A/COX6A1/COX7A2/COX7A2L/COX7B/COX7C/NDUFA1/NDUFA12/NDUFA4/NDUFA5/NDUFA8/NDUFAB1/NDUFAF1/NDUFB3/NDUFB4/NDUFB5/NDUFB6/NDUFB9/NDUFC2/NDUFS3/NDUFS4/UQCR10/UQCRB	25
Tcell	IC.5	GO:0022904	respiratory electron transport chain	25/104	122/18903	6.38729e-33	2.80615e-30	2.62215e-30	COA6/COQ9/COX5A/COX6A1/COX7A2/COX7A2L/COX7B/COX7C/NDUFA1/NDUFA12/NDUFA4/NDUFA5/NDUFA8/NDUFAB1/NDUFAF1/NDUFB3/NDUFB4/NDUFB5/NDUFB6/NDUFB9/NDUFC2/NDUFS3/NDUFS4/UQCR10/UQCRB	25
Tcell	IC.5	GO:0019646	aerobic electron transport chain	23/104	93/18903	2.19837e-32	7.24363e-30	6.76867e-30	COQ9/COX5A/COX6A1/COX7A2/COX7A2L/COX7B/COX7C/NDUFA1/NDUFA4/NDUFA5/NDUFA8/NDUFAB1/NDUFAF1/NDUFB3/NDUFB4/NDUFB5/NDUFB6/NDUFB9/NDUFC2/NDUFS3/NDUFS4/UQCR10/UQCRB	23
Tcell	IC.5	GO:0006119	oxidative phosphorylation	25/104	147/18903	9.83429e-31	2.27454e-28	2.1254e-28	COA6/COQ9/COX5A/COX6A1/COX7A2/COX7A2L/COX7B/COX7C/NDUFA1/NDUFA12/NDUFA4/NDUFA5/NDUFA8/NDUFAB1/NDUFAF1/NDUFB3/NDUFB4/NDUFB5/NDUFB6/NDUFB9/NDUFC2/NDUFS3/NDUFS4/UQCR10/UQCRB	25
Tcell	IC.5	GO:0009060	aerobic respiration	27/104	194/18903	1.03545e-30	2.27454e-28	2.1254e-28	COA6/COQ9/COX5A/COX6A1/COX7A2/COX7A2L/COX7B/COX7C/MRPS36/NDUFA1/NDUFA12/NDUFA4/NDUFA5/NDUFA8/NDUFAB1/NDUFAF1/NDUFB3/NDUFB4/NDUFB5/NDUFB6/NDUFB9/NDUFC2/NDUFS3/NDUFS4/SUCLG1/UQCR10/UQCRB	27
Stromal	IC.6	GO:0000280	nuclear division	39/137	481/18903	3.79429e-30	3.66603e-27	3.0881e-27	ASPM/AURKA/BUB1/BUB1B/CCNB1/CCNB2/CDC25C/CENPE/CENPF/DSCC1/EME1/ESPL1/FANCA/KIF11/KIF14/KIF15/KIF23/KIF2C/KIF4A/KNSTRN/LRP5/MAD2L1/MKI67/NCAPG/NCAPH/NEK2/NUF2/NUSAP1/POLDIP2/PRC1/RACGAP1/RAD51AP1/SPAG5/TOP2A/TPX2/TRIP13/TTK/TUBG1/ZWINT	39
Stromal	IC.6	GO:0007059	chromosome segregation	36/137	382/18903	4.34622e-30	3.66603e-27	3.0881e-27	BUB1/BUB1B/CCNB1/CENPE/CENPF/DDX12P/DSCC1/EME1/ESPL1/FAM83D/FEN1/KIF11/KIF14/KIF23/KIF2C/KIF4A/KNSTRN/MAD2L1/MIS18A/MKI67/NCAPG/NCAPH/NEK2/NUF2/NUSAP1/OIP5/PRC1/RACGAP1/SKA3/SLC25A5/SPAG5/TOP2A/TRIP13/TTK/TUBG1/ZWINT	36
Tcell	IC.5	GO:0022900	electron transport chain	25/104	176/18903	1.14662e-28	2.15891e-26	2.01735e-26	COA6/COQ9/COX5A/COX6A1/COX7A2/COX7A2L/COX7B/COX7C/NDUFA1/NDUFA12/NDUFA4/NDUFA5/NDUFA8/NDUFAB1/NDUFAF1/NDUFB3/NDUFB4/NDUFB5/NDUFB6/NDUFB9/NDUFC2/NDUFS3/NDUFS4/UQCR10/UQCRB	25
Tcell	IC.5	GO:0045333	cellular respiration	27/104	240/18903	3.93587e-28	6.48434e-26	6.05916e-26	COA6/COQ9/COX5A/COX6A1/COX7A2/COX7A2L/COX7B/COX7C/MRPS36/NDUFA1/NDUFA12/NDUFA4/NDUFA5/NDUFA8/NDUFAB1/NDUFAF1/NDUFB3/NDUFB4/NDUFB5/NDUFB6/NDUFB9/NDUFC2/NDUFS3/NDUFS4/SUCLG1/UQCR10/UQCRB	27
Stromal	IC.6	GO:0140014	mitotic nuclear division	33/137	325/18903	1.29477e-28	7.28094e-26	6.13313e-26	AURKA/BUB1/BUB1B/CCNB1/CDC25C/CENPE/CENPF/DSCC1/ESPL1/KIF11/KIF14/KIF15/KIF23/KIF2C/KIF4A/KNSTRN/LRP5/MAD2L1/MKI67/NCAPG/NCAPH/NEK2/NUF2/NUSAP1/POLDIP2/PRC1/RACGAP1/SPAG5/TPX2/TRIP13/TTK/TUBG1/ZWINT	33
Stromal	IC.6	GO:0000819	sister chromatid segregation	29/137	239/18903	2.07824e-27	8.76499e-25	7.38324e-25	BUB1/BUB1B/CCNB1/CENPE/CENPF/DDX12P/DSCC1/ESPL1/FEN1/KIF11/KIF14/KIF23/KIF2C/KIF4A/KNSTRN/MAD2L1/NCAPG/NCAPH/NEK2/NUF2/NUSAP1/PRC1/RACGAP1/SPAG5/TOP2A/TRIP13/TTK/TUBG1/ZWINT	29
Stromal	IC.1	GO:0050804	modulation of chemical synaptic transmission	58/433	448/18903	3.38454e-27	7.25651e-24	6.44154e-24	ADCY1/AKAP5/APBA1/CACNA1A/CACNA1B/CACNB4/CACNG3/CACNG8/CAMK2B/CASK/CPEB3/CPLX1/CPLX2/DGKE/DGKZ/DLG4/DLGAP1/DLGAP3/DNM1/FRRS1L/GRIN1/GRM2/HOMER1/HTR2A/LRRTM1/MAP1A/NLGN4X/NPTX1/NPTXR/NR2E1/NRXN1/PLK2/PPFIA3/PPP3CB/PPP3R1/PREPL/PRKAR2B/PRKCB/PRKCZ/PXK/SHANK1/SHANK3/SLC12A2/SLC24A2/SLC6A1/SLC8A2/SNAP25/SNCA/STX1A/STX1B/STXBP1/STXBP5/SYNGR1/SYP/SYT1/SYT7/UNC13A/YWHAG	58
Stromal	IC.1	GO:0099177	regulation of trans-synaptic signaling	58/433	449/18903	3.80919e-27	7.25651e-24	6.44154e-24	ADCY1/AKAP5/APBA1/CACNA1A/CACNA1B/CACNB4/CACNG3/CACNG8/CAMK2B/CASK/CPEB3/CPLX1/CPLX2/DGKE/DGKZ/DLG4/DLGAP1/DLGAP3/DNM1/FRRS1L/GRIN1/GRM2/HOMER1/HTR2A/LRRTM1/MAP1A/NLGN4X/NPTX1/NPTXR/NR2E1/NRXN1/PLK2/PPFIA3/PPP3CB/PPP3R1/PREPL/PRKAR2B/PRKCB/PRKCZ/PXK/SHANK1/SHANK3/SLC12A2/SLC24A2/SLC6A1/SLC8A2/SNAP25/SNCA/STX1A/STX1B/STXBP1/STXBP5/SYNGR1/SYP/SYT1/SYT7/UNC13A/YWHAG	58
Stromal	IC.6	GO:0098813	nuclear chromosome segregation	31/137	321/18903	3.34076e-26	1.12717e-23	9.4948e-24	BUB1/BUB1B/CCNB1/CENPE/CENPF/DDX12P/DSCC1/EME1/ESPL1/FAM83D/FEN1/KIF11/KIF14/KIF23/KIF2C/KIF4A/KNSTRN/MAD2L1/NCAPG/NCAPH/NEK2/NUF2/NUSAP1/PRC1/RACGAP1/SPAG5/TOP2A/TRIP13/TTK/TUBG1/ZWINT	31
Tcell	IC.5	GO:0010257	NADH dehydrogenase complex assembly	17/104	59/18903	2.26342e-25	2.98318e-23	2.78758e-23	NDUFA1/NDUFA12/NDUFA5/NDUFA8/NDUFAB1/NDUFAF1/NDUFAF2/NDUFB3/NDUFB4/NDUFB5/NDUFB6/NDUFB9/NDUFC2/NDUFS3/NDUFS4/TMEM126A/TMEM126B	17
Tcell	IC.5	GO:0032981	mitochondrial respiratory chain complex I assembly	17/104	59/18903	2.26342e-25	2.98318e-23	2.78758e-23	NDUFA1/NDUFA12/NDUFA5/NDUFA8/NDUFAB1/NDUFAF1/NDUFAF2/NDUFB3/NDUFB4/NDUFB5/NDUFB6/NDUFB9/NDUFC2/NDUFS3/NDUFS4/TMEM126A/TMEM126B	17
Stromal	IC.6	GO:0000070	mitotic sister chromatid segregation	26/137	204/18903	3.5724e-25	1.00444e-22	8.46094e-23	BUB1/BUB1B/CCNB1/CENPE/CENPF/DSCC1/ESPL1/KIF11/KIF14/KIF23/KIF2C/KIF4A/KNSTRN/MAD2L1/NCAPG/NCAPH/NEK2/NUF2/NUSAP1/PRC1/RACGAP1/SPAG5/TRIP13/TTK/TUBG1/ZWINT	26
Tcell	IC.5	GO:0015980	energy derivation by oxidation of organic compounds	27/104	333/18903	2.90885e-24	3.48533e-22	3.2568e-22	COA6/COQ9/COX5A/COX6A1/COX7A2/COX7A2L/COX7B/COX7C/MRPS36/NDUFA1/NDUFA12/NDUFA4/NDUFA5/NDUFA8/NDUFAB1/NDUFAF1/NDUFB3/NDUFB4/NDUFB5/NDUFB6/NDUFB9/NDUFC2/NDUFS3/NDUFS4/SUCLG1/UQCR10/UQCRB	27
Tcell	IC.5	GO:0033108	mitochondrial respiratory chain complex assembly	18/104	99/18903	7.99065e-23	8.77639e-21	8.20093e-21	COX14/NDUFA1/NDUFA12/NDUFA5/NDUFA8/NDUFAB1/NDUFAF1/NDUFAF2/NDUFB3/NDUFB4/NDUFB5/NDUFB6/NDUFB9/NDUFC2/NDUFS3/NDUFS4/TMEM126A/TMEM126B	18
Tcell	IC.5	GO:0006120	mitochondrial electron transport, NADH to ubiquinone	15/104	51/18903	1.21313e-22	1.22993e-20	1.14928e-20	COQ9/NDUFA1/NDUFA4/NDUFA5/NDUFA8/NDUFAB1/NDUFAF1/NDUFB3/NDUFB4/NDUFB5/NDUFB6/NDUFB9/NDUFC2/NDUFS3/NDUFS4	15
Bcell	IC.4	GO:0006260	DNA replication	26/115	286/18903	1.99675e-23	3.29463e-20	2.79334e-20	CDC45/CDC7/CDK1/CHAF1B/DTL/E2F7/FAM111B/FEN1/GEN1/GINS1/LIG1/MCM2/MCM4/MCM6/MCM7/ORC6/PCNA/PIF1/PRIM1/RAD51/RFC2/RFC4/RRM2/TIMELESS/TRAIP/WDHD1	26
Stromal	IC.1	GO:0099003	vesicle-mediated transport in synapse	37/433	212/18903	3.60791e-22	4.58205e-19	4.06744e-19	ADCY1/AMPH/APBA1/BSN/CACNB4/CASK/CPLX1/CPLX2/DNAJC6/DNM1/GRIP2/HPCA/HTR2A/NAPB/NLGN4X/P2RX7/PPFIA3/PPP3CB/PPP3R1/PREPL/PRKCB/RAPGEF4/SH3GL3/SNAP25/SNAP91/SNCA/SNPH/STX1A/STX1B/STXBP1/STXBP5/SYN2/SYNJ1/SYP/SYT1/SYT7/UNC13A	37
Bcell	IC.4	GO:1901987	regulation of cell cycle phase transition	28/115	453/18903	1.24014e-20	7.22772e-18	6.128e-18	CCNB1/CDC25A/CDC25C/CDC45/CDC7/CDCA5/CDK1/CDK4/CPSF3/DTL/E2F1/E2F7/EZH2/FAM83D/FANCD2/GEN1/NDC80/RAD51/RHNO1/RRM2/SMARCE1/SPC25/TIMELESS/TRIAP1/TRIP13/TTK/ZWILCH/ZWINT	28
Bcell	IC.4	GO:0006261	DNA-templated DNA replication	20/115	166/18903	1.31413e-20	7.22772e-18	6.128e-18	CDC45/CDC7/E2F7/FEN1/GEN1/GINS1/LIG1/MCM2/MCM4/MCM6/MCM7/ORC6/PCNA/PRIM1/RAD51/RFC2/RFC4/TIMELESS/TRAIP/WDHD1	20
Stromal	IC.1	GO:0099504	synaptic vesicle cycle	34/433	192/18903	1.14237e-20	1.08811e-17	9.65906e-18	ADCY1/AMPH/APBA1/BSN/CACNB4/CASK/CPLX1/CPLX2/DNAJC6/DNM1/HTR2A/NAPB/NLGN4X/P2RX7/PPFIA3/PPP3CB/PREPL/PRKCB/RAPGEF4/SH3GL3/SNAP25/SNAP91/SNCA/SNPH/STX1A/STX1B/STXBP1/STXBP5/SYN2/SYNJ1/SYP/SYT1/SYT7/UNC13A	34
Stromal	IC.1	GO:0001505	regulation of neurotransmitter levels	35/433	219/18903	9.81379e-20	7.47811e-17	6.63825e-17	ADCY1/ALDH5A1/APBA1/CACNB4/CASK/CPLX1/CPLX2/GAD1/GAD2/HTR2A/LIN7A/NAPB/NRXN1/P2RX7/PPFIA3/PREPL/PRKCB/PTPRN2/RPH3A/SLC1A2/SLC6A1/SLC6A11/SNAP25/SNCA/SNPH/STX1A/STX1B/STXBP1/STXBP5/SYN2/SYNJ1/SYP/SYT1/SYT7/UNC13A	35
Stromal	IC.6	GO:1902850	microtubule cytoskeleton organization involved in mitosis	20/137	163/18903	3.43905e-19	8.28811e-17	6.98153e-17	AURKA/CCNB1/CENPA/CENPE/ESPL1/KIF11/KIF15/KIF23/KIF4A/MAD2L1/NEK2/NUF2/NUSAP1/POLDIP2/PRC1/RACGAP1/TPX2/TTK/TUBG1/WDR62	20
Stromal	IC.6	GO:0007051	spindle organization	21/137	195/18903	6.58609e-19	1.38884e-16	1.1699e-16	ASPM/AURKA/CCNB1/CCNB2/CENPE/ESPL1/KIF11/KIF15/KIF23/KIF4A/KNSTRN/NEK2/NUF2/POLDIP2/PRC1/RACGAP1/SPAG5/TPX2/TTK/TUBG1/WDR62	21
Stromal	IC.1	GO:0006836	neurotransmitter transport	34/433	212/18903	2.98265e-19	1.89398e-16	1.68127e-16	ADCY1/APBA1/CACNB4/CASK/CPLX1/CPLX2/GABRQ/HTR2A/LIN7A/NAPB/NRXN1/P2RX7/PPFIA3/PREPL/PRKCB/PTPRN2/RPH3A/SLC1A2/SLC6A1/SLC6A11/SLC6A17/SNAP25/SNCA/SNPH/STX1A/STX1B/STXBP1/STXBP5/SYN2/SYNJ1/SYP/SYT1/SYT7/UNC13A	34
Stromal	IC.6	GO:0090068	positive regulation of cell cycle process	23/137	260/18903	1.08795e-18	2.03929e-16	1.71781e-16	AURKA/CCNB1/CDC25C/CDC7/CDK1/CPSF3/DBF4/DTL/ESPL1/FAM83D/FEN1/KIF14/KIF23/LRP5/MAD2L1/NCAPG/NCAPH/NUSAP1/PLK4/POLDIP2/RACGAP1/RAD51AP1/SPAG5	23
Stromal	IC.6	GO:1901987	regulation of cell cycle phase transition	28/137	453/18903	1.9109e-18	3.22368e-16	2.71549e-16	AURKA/BUB1/BUB1B/CCNB1/CDC25C/CDC7/CDK1/CENPE/CENPF/CLSPN/CPSF3/DBF4/DTL/EME1/ESPL1/FAM83D/GTSE1/KIF14/MAD2L1/NUF2/ORC1/RBBP8/TIMELESS/TRIP13/TTI2/TTK/WDR76/ZWINT	28
Stromal	IC.1	GO:0007269	neurotransmitter secretion	29/433	151/18903	8.25693e-19	3.93236e-16	3.49073e-16	ADCY1/APBA1/CACNB4/CASK/CPLX1/CPLX2/HTR2A/LIN7A/NAPB/NRXN1/P2RX7/PPFIA3/PREPL/PRKCB/PTPRN2/RPH3A/SNAP25/SNCA/SNPH/STX1A/STX1B/STXBP1/STXBP5/SYN2/SYNJ1/SYP/SYT1/SYT7/UNC13A	29
Stromal	IC.1	GO:0099643	signal release from synapse	29/433	151/18903	8.25693e-19	3.93236e-16	3.49073e-16	ADCY1/APBA1/CACNB4/CASK/CPLX1/CPLX2/HTR2A/LIN7A/NAPB/NRXN1/P2RX7/PPFIA3/PREPL/PRKCB/PTPRN2/RPH3A/SNAP25/SNCA/SNPH/STX1A/STX1B/STXBP1/STXBP5/SYN2/SYNJ1/SYP/SYT1/SYT7/UNC13A	29
Stromal	IC.6	GO:0044772	mitotic cell cycle phase transition	28/137	473/18903	5.92991e-18	9.09432e-16	7.66065e-16	AURKA/BUB1/BUB1B/CCNA2/CCNB1/CCNB2/CDC25C/CDC7/CDK1/CDKN3/CENPE/CENPF/CLSPN/CPSF3/DBF4/DTL/ESPL1/FOXM1/GTSE1/KIF14/MAD2L1/MELK/NUF2/ORC1/RBBP8/TRIP13/TTK/ZWINT	28
Bcell	IC.4	GO:0090068	positive regulation of cell cycle process	21/115	260/18903	5.9752e-18	2.13414e-15	1.80942e-15	CCNB1/CDC25A/CDC25C/CDC7/CDCA5/CDK1/CDK4/CPSF3/DTL/E2F7/ECT2/EZH2/FAM83D/FEN1/GEN1/NDC80/PLK4/RACGAP1/RAD51AP1/RHNO1/RRM2	21
Bcell	IC.4	GO:0044772	mitotic cell cycle phase transition	26/115	473/18903	6.46709e-18	2.13414e-15	1.80942e-15	CCNB1/CCNB2/CCNF/CDC25A/CDC25C/CDC7/CDCA5/CDK1/CDK4/CDKN3/CPSF3/DTL/E2F1/E2F7/EZH2/GEN1/IQGAP3/NDC80/RRM2/SMARCE1/SPC25/TRIAP1/TRIP13/TTK/ZWILCH/ZWINT	26
Tcell	IC.5	GO:0042776	proton motive force-driven mitochondrial ATP synthesis	13/104	67/18903	3.87121e-17	3.64447e-15	3.4055e-15	NDUFA1/NDUFA12/NDUFA5/NDUFA8/NDUFAB1/NDUFB3/NDUFB4/NDUFB5/NDUFB6/NDUFB9/NDUFC2/NDUFS3/NDUFS4	13
Stromal	IC.1	GO:0006887	exocytosis	42/433	369/18903	8.61427e-18	3.64671e-15	3.23715e-15	ADCY1/APBA1/ARHGAP44/CACNA1G/CACNA1I/CACNB4/CASK/CPLX1/CPLX2/HTR2A/LIN7A/NAPB/NSF/P2RX7/PAK1/PDPK1/PPFIA3/PPP3CB/PREPL/PRKCB/RAB15/RAB3C/RAPGEF4/RPH3A/SNAP25/SNCA/SNPH/SRCIN1/STEAP2/STX1A/STX1B/STXBP1/STXBP5/STXBP6/SYN2/SYNGR1/SYNJ1/SYP/SYT1/SYT16/SYT7/UNC13A	42
Stromal	IC.1	GO:0045055	regulated exocytosis	34/433	242/18903	2.06592e-17	7.87115e-15	6.98715e-15	ADCY1/APBA1/CACNA1G/CACNA1I/CACNB4/CASK/CPLX1/CPLX2/HTR2A/NAPB/P2RX7/PDPK1/PPFIA3/PPP3CB/PREPL/PRKCB/RAB15/RAPGEF4/RPH3A/SNAP25/SNCA/SNPH/STEAP2/STX1A/STX1B/STXBP1/STXBP5/SYN2/SYNGR1/SYNJ1/SYP/SYT1/SYT7/UNC13A	34
Stromal	IC.6	GO:0000075	cell cycle checkpoint signaling	19/137	186/18903	9.30315e-17	1.30787e-14	1.10169e-14	BUB1/BUB1B/CCNB1/CDK1/CENPF/CLSPN/DTL/EME1/GTSE1/MAD2L1/NUF2/ORC1/RBBP8/TIMELESS/TRIP13/TTI2/TTK/WDR76/ZWINT	19
Stromal	IC.1	GO:0016079	synaptic vesicle exocytosis	24/433	111/18903	4.99383e-17	1.72968e-14	1.53542e-14	ADCY1/APBA1/CACNB4/CASK/CPLX1/CPLX2/HTR2A/NAPB/P2RX7/PPFIA3/PREPL/PRKCB/SNAP25/SNCA/SNPH/STX1A/STX1B/STXBP1/STXBP5/SYNJ1/SYP/SYT1/SYT7/UNC13A	24
Tcell	IC.5	GO:0015986	proton motive force-driven ATP synthesis	13/104	76/18903	2.23797e-16	1.96643e-14	1.83749e-14	NDUFA1/NDUFA12/NDUFA5/NDUFA8/NDUFAB1/NDUFB3/NDUFB4/NDUFB5/NDUFB6/NDUFB9/NDUFC2/NDUFS3/NDUFS4	13
Stromal	IC.6	GO:0007088	regulation of mitotic nuclear division	16/137	118/18903	2.94441e-16	3.82094e-14	3.21859e-14	AURKA/BUB1/BUB1B/CCNB1/CDC25C/CENPF/ESPL1/LRP5/MAD2L1/MKI67/NEK2/NUF2/NUSAP1/TRIP13/TTK/ZWINT	16
Oligos	IC.1	GO:0007272	ensheathment of neurons	24/320	144/18903	2.77806e-17	4.30322e-14	4.02819e-14	ABCA2/ASPA/BCAS1/CLDN11/CNTN2/FA2H/GAL3ST1/JAM3/KEL/KLK6/LPAR1/MAG/MAL/MBP/MYRF/NDRG1/PLLP/PLP1/PMP22/SH3TC2/TMEM98/TPPP/UGT8/ZNF488	24
Oligos	IC.1	GO:0008366	axon ensheathment	24/320	144/18903	2.77806e-17	4.30322e-14	4.02819e-14	ABCA2/ASPA/BCAS1/CLDN11/CNTN2/FA2H/GAL3ST1/JAM3/KEL/KLK6/LPAR1/MAG/MAL/MBP/MYRF/NDRG1/PLLP/PLP1/PMP22/SH3TC2/TMEM98/TPPP/UGT8/ZNF488	24
Stromal	IC.6	GO:0051783	regulation of nuclear division	17/137	145/18903	4.07379e-16	4.90891e-14	4.13505e-14	AURKA/BUB1/BUB1B/CCNB1/CDC25C/CENPF/ESPL1/LRP5/MAD2L1/MKI67/NEK2/NUF2/NUSAP1/RAD51AP1/TRIP13/TTK/ZWINT	17
Bcell	IC.4	GO:1901990	regulation of mitotic cell cycle phase transition	22/115	354/18903	2.38168e-16	6.54961e-14	5.55306e-14	CCNB1/CDC25A/CDC25C/CDC7/CDCA5/CDK1/CDK4/CPSF3/DTL/E2F1/E2F7/EZH2/GEN1/NDC80/RRM2/SMARCE1/SPC25/TRIAP1/TRIP13/TTK/ZWILCH/ZWINT	22
Stromal	IC.1	GO:0050808	synapse organization	43/433	432/18903	4.91485e-16	1.56046e-13	1.38521e-13	ABHD17B/ANK3/ARHGAP44/ARHGEF9/BSN/C1QL3/CACNB1/CACNB3/CACNB4/CAMK2B/CDKL5/CNKSR2/DLG4/DLGAP3/FLRT3/FRRS1L/GABRA1/GABRB2/GLRB/HOMER1/IGSF21/LRRTM1/MDGA1/MYCBP2/NEFH/NEFL/NLGN4X/NPTX1/NRXN1/PAK3/PCDH8/PPFIA3/PPFIA4/SEZ6L2/SHANK1/SHANK3/SLC6A1/SLC8A2/SLITRK4/SNCA/SRCIN1/UNC13A/ZNF365	43
Stromal	IC.6	GO:0045787	positive regulation of cell cycle	23/137	362/18903	1.61355e-15	1.8147e-13	1.52862e-13	AURKA/CCNB1/CDC25C/CDC7/CDK1/CPSF3/DBF4/DTL/ESPL1/FAM83D/FEN1/KIF14/KIF23/LRP5/MAD2L1/NCAPG/NCAPH/NUSAP1/PLK4/POLDIP2/RACGAP1/RAD51AP1/SPAG5	23
Stromal	IC.6	GO:0033044	regulation of chromosome organization	20/137	252/18903	1.91363e-15	2.01768e-13	1.69961e-13	BUB1/BUB1B/CCNB1/CCT2/CCT5/CENPE/CENPF/DKC1/ESPL1/FEN1/MAD2L1/MCM2/NCAPG/NCAPH/NEK2/NUF2/TOP2A/TRIP13/TTK/ZWINT	20
Stromal	IC.6	GO:0007052	mitotic spindle organization	16/137	133/18903	2.06702e-15	2.05121e-13	1.72785e-13	AURKA/CCNB1/CENPE/KIF11/KIF15/KIF23/KIF4A/NEK2/NUF2/POLDIP2/PRC1/RACGAP1/TPX2/TTK/TUBG1/WDR62	16
Stromal	IC.1	GO:0035418	protein localization to synapse	19/433	69/18903	7.5382e-16	2.20927e-13	1.96115e-13	ABHD17B/ARHGAP44/BSN/CACNG3/CPLX1/DLG4/GRIP2/HOMER1/KIF5A/KIF5C/LRRTM1/MAP1A/MAPK8IP3/NPTX1/NRXN1/PRKCZ/SHANK1/SNAP25/STX1B	19
Bcell	IC.4	GO:0044786	cell cycle DNA replication	11/115	42/18903	9.46558e-16	2.23117e-13	1.89169e-13	CDC45/CDC7/E2F7/FEN1/GINS1/LIG1/MCM2/MCM4/MCM6/PCNA/RAD51	11
Oligos	IC.1	GO:0042552	myelination	23/320	142/18903	2.50119e-16	2.58289e-13	2.41781e-13	ABCA2/ASPA/BCAS1/CNTN2/FA2H/GAL3ST1/JAM3/KEL/KLK6/LPAR1/MAG/MAL/MBP/MYRF/NDRG1/PLLP/PLP1/PMP22/SH3TC2/TMEM98/TPPP/UGT8/ZNF488	23
Bcell	IC.4	GO:0000075	cell cycle checkpoint signaling	17/115	186/18903	1.36622e-15	2.81783e-13	2.38909e-13	CCNB1/CDC45/CDK1/DTL/E2F1/FANCD2/GEN1/NDC80/RAD51/RHNO1/SPC25/TIMELESS/TRIAP1/TRIP13/TTK/ZWILCH/ZWINT	17
Bcell	IC.4	GO:0006302	double-strand break repair	20/115	300/18903	1.63538e-15	2.99819e-13	2.54201e-13	CDC45/CDC7/CDCA5/FANCD2/FEN1/GEN1/MCM2/MCM4/MCM6/MCM7/RAD51/RAD51AP1/RAD54L/SMARCE1/TDP1/TIMELESS/TRIP13/TWIST1/WRAP53/XRCC2	20
Stromal	IC.6	GO:0007093	mitotic cell cycle checkpoint signaling	16/137	141/18903	5.29916e-15	4.9665e-13	4.18355e-13	BUB1/BUB1B/CCNB1/CDK1/CENPF/CLSPN/DTL/EME1/GTSE1/MAD2L1/NUF2/ORC1/RBBP8/TRIP13/TTK/ZWINT	16
Bcell	IC.4	GO:1901988	negative regulation of cell cycle phase transition	19/115	272/18903	3.77927e-15	6.2358e-13	5.28701e-13	CCNB1/CDC45/CDK1/DTL/E2F1/E2F7/EZH2/FANCD2/GEN1/NDC80/RAD51/RHNO1/SPC25/TIMELESS/TRIAP1/TRIP13/TTK/ZWILCH/ZWINT	19
Bcell	IC.4	GO:0045787	positive regulation of cell cycle	21/115	362/18903	4.84005e-15	6.86e-13	5.81623e-13	CCNB1/CDC25A/CDC25C/CDC7/CDCA5/CDK1/CDK4/CPSF3/DTL/E2F7/ECT2/EZH2/FAM83D/FEN1/GEN1/NDC80/PLK4/RACGAP1/RAD51AP1/RHNO1/RRM2	21
Bcell	IC.4	GO:0010948	negative regulation of cell cycle process	20/115	318/18903	4.98909e-15	6.86e-13	5.81623e-13	CCNB1/CCNF/CDC45/CDK1/DTL/E2F1/E2F7/EZH2/FANCD2/GEN1/NDC80/RAD51/RHNO1/SPC25/TIMELESS/TRIAP1/TRIP13/TTK/ZWILCH/ZWINT	20
Stromal	IC.6	GO:1901990	regulation of mitotic cell cycle phase transition	22/137	354/18903	1.11072e-14	9.86207e-13	8.30736e-13	AURKA/BUB1/BUB1B/CCNB1/CDC25C/CDC7/CDK1/CENPE/CENPF/CLSPN/CPSF3/DTL/ESPL1/GTSE1/KIF14/MAD2L1/NUF2/ORC1/RBBP8/TRIP13/TTK/ZWINT	22
Stromal	IC.6	GO:0010948	negative regulation of cell cycle process	21/137	318/18903	1.42474e-14	1.20176e-12	1.01231e-12	BUB1/BUB1B/CCNB1/CDK1/CENPF/CLSPN/DTL/EME1/ESPL1/GTSE1/MAD2L1/NEK2/NUF2/ORC1/RBBP8/TIMELESS/TRIP13/TTI2/TTK/WDR76/ZWINT	21
Bcell	IC.4	GO:0006310	DNA recombination	20/115	332/18903	1.13264e-14	1.43758e-12	1.21884e-12	CDC45/CDC7/EXO1/FANCD2/FEN1/GEN1/KPNA2/MCM2/MCM4/MCM6/MCM7/PIF1/RAD51/RAD51AP1/RAD54L/RHNO1/TIMELESS/TRIP13/WRAP53/XRCC2	20
Tcell	IC.5	GO:0006754	ATP biosynthetic process	13/104	106/18903	2.03789e-14	1.67871e-12	1.56864e-12	NDUFA1/NDUFA12/NDUFA5/NDUFA8/NDUFAB1/NDUFB3/NDUFB4/NDUFB5/NDUFB6/NDUFB9/NDUFC2/NDUFS3/NDUFS4	13
Bcell	IC.4	GO:0033260	nuclear DNA replication	10/115	38/18903	1.90941e-14	2.25038e-12	1.90797e-12	CDC45/CDC7/FEN1/GINS1/LIG1/MCM2/MCM4/MCM6/PCNA/RAD51	10
Stromal	IC.6	GO:0051983	regulation of chromosome segregation	15/137	132/18903	3.83863e-14	3.0837e-12	2.59757e-12	BUB1/BUB1B/CCNB1/CENPE/CENPF/ESPL1/KIF2C/MAD2L1/MKI67/NCAPG/NCAPH/NUF2/TRIP13/TTK/ZWINT	15
Stromal	IC.6	GO:0051304	chromosome separation	15/137	135/18903	5.3817e-14	4.12678e-12	3.47622e-12	BUB1/BUB1B/CCNB1/CENPE/CENPF/EME1/ESPL1/MAD2L1/NCAPG/NCAPH/NUF2/TOP2A/TRIP13/TTK/ZWINT	15
Bcell	IC.4	GO:0090329	regulation of DNA-templated DNA replication	11/115	57/18903	3.78174e-14	4.15992e-12	3.52697e-12	CDC7/E2F7/GINS1/MCM2/MCM4/MCM6/MCM7/PCNA/RFC2/RFC4/TIMELESS	11
Oligos	IC.6	GO:0042773	ATP synthesis coupled electron transport	13/103	101/18903	9.39316e-15	4.85405e-12	4.64855e-12	COA6/COX7A2L/COX7B/COX7C/NDUFA12/NDUFA5/NDUFAF1/NDUFB3/NDUFB4/NDUFB5/NDUFB6/NDUFC2/NDUFS4	13
Oligos	IC.6	GO:0042775	mitochondrial ATP synthesis coupled electron transport	13/103	101/18903	9.39316e-15	4.85405e-12	4.64855e-12	COA6/COX7A2L/COX7B/COX7C/NDUFA12/NDUFA5/NDUFAF1/NDUFB3/NDUFB4/NDUFB5/NDUFB6/NDUFC2/NDUFS4	13
Oligos	IC.6	GO:0010257	NADH dehydrogenase complex assembly	11/103	59/18903	1.63712e-14	4.85405e-12	4.64855e-12	NDUFA12/NDUFA5/NDUFAF1/NDUFB3/NDUFB4/NDUFB5/NDUFB6/NDUFC2/NDUFS4/TMEM126A/TMEM126B	11
Oligos	IC.6	GO:0032981	mitochondrial respiratory chain complex I assembly	11/103	59/18903	1.63712e-14	4.85405e-12	4.64855e-12	NDUFA12/NDUFA5/NDUFAF1/NDUFB3/NDUFB4/NDUFB5/NDUFB6/NDUFC2/NDUFS4/TMEM126A/TMEM126B	11
Tcell	IC.5	GO:0009206	purine ribonucleoside triphosphate biosynthetic process	13/104	117/18903	7.54489e-14	5.84951e-12	5.46596e-12	NDUFA1/NDUFA12/NDUFA5/NDUFA8/NDUFAB1/NDUFB3/NDUFB4/NDUFB5/NDUFB6/NDUFB9/NDUFC2/NDUFS3/NDUFS4	13
Tcell	IC.5	GO:0009145	purine nucleoside triphosphate biosynthetic process	13/104	118/18903	8.44099e-14	6.18068e-12	5.77541e-12	NDUFA1/NDUFA12/NDUFA5/NDUFA8/NDUFAB1/NDUFB3/NDUFB4/NDUFB5/NDUFB6/NDUFB9/NDUFC2/NDUFS3/NDUFS4	13
Stromal	IC.6	GO:1901988	negative regulation of cell cycle phase transition	19/137	272/18903	1.03387e-13	7.58323e-12	6.38777e-12	BUB1/BUB1B/CCNB1/CDK1/CENPF/CLSPN/DTL/EME1/GTSE1/MAD2L1/NUF2/ORC1/RBBP8/TIMELESS/TRIP13/TTI2/TTK/WDR76/ZWINT	19
Tcell	IC.5	GO:0009201	ribonucleoside triphosphate biosynthetic process	13/104	123/18903	1.45706e-13	1.01074e-11	9.44465e-12	NDUFA1/NDUFA12/NDUFA5/NDUFA8/NDUFAB1/NDUFB3/NDUFB4/NDUFB5/NDUFB6/NDUFB9/NDUFC2/NDUFS3/NDUFS4	13
Bcell	IC.4	GO:0000280	nuclear division	22/115	481/18903	1.31464e-13	1.35573e-11	1.14945e-11	BORA/CCNB1/CCNB2/CDC25C/CDCA5/FANCD2/GEN1/KIF15/KIF18B/MYBL2/NCAPD2/NDC80/RACGAP1/RAD51/RAD51AP1/RAD54L/SMARCE1/SPC25/TRIP13/TTK/ZWILCH/ZWINT	22
Bcell	IC.4	GO:0000725	recombinational repair	15/115	173/18903	1.55336e-13	1.50767e-11	1.27827e-11	CDC45/CDC7/FEN1/GEN1/MCM2/MCM4/MCM6/MCM7/RAD51/RAD51AP1/RAD54L/RHNO1/TIMELESS/WRAP53/XRCC2	15
Stromal	IC.6	GO:0051321	meiotic cell cycle	19/137	285/18903	2.39238e-13	1.68164e-11	1.41654e-11	ASPM/AURKA/BUB1/BUB1B/CCNB2/CDC25C/EME1/ESPL1/EXO1/FANCA/NCAPH/NEK2/NUF2/RAD51AP1/RBBP8/TOP2A/TRIP13/TTK/TUBG1	19
Stromal	IC.1	GO:1902414	protein localization to cell junction	20/433	98/18903	6.77937e-14	1.84496e-11	1.63775e-11	ABHD17B/ARHGAP44/BSN/CACNG3/CPLX1/DLG4/GRIP2/HOMER1/KIF5A/KIF5C/LRRTM1/MAP1A/MAPK8IP3/MAPK9/NPTX1/NRXN1/PRKCZ/SHANK1/SNAP25/STX1B	20
Oligos	IC.6	GO:0022904	respiratory electron transport chain	13/103	122/18903	1.1515e-13	2.73135e-11	2.61572e-11	COA6/COX7A2L/COX7B/COX7C/NDUFA12/NDUFA5/NDUFAF1/NDUFB3/NDUFB4/NDUFB5/NDUFB6/NDUFC2/NDUFS4	13
Tcell	IC.5	GO:0009142	nucleoside triphosphate biosynthetic process	13/104	134/18903	4.46463e-13	2.94219e-11	2.74927e-11	NDUFA1/NDUFA12/NDUFA5/NDUFA8/NDUFAB1/NDUFB3/NDUFB4/NDUFB5/NDUFB6/NDUFB9/NDUFC2/NDUFS3/NDUFS4	13
Stromal	IC.6	GO:0044839	cell cycle G2/M phase transition	15/137	157/18903	5.09247e-13	3.4364e-11	2.89467e-11	AURKA/CCNA2/CCNB1/CCNB2/CDC25C/CDC7/CDK1/CENPF/CLSPN/DTL/FOXM1/KIF14/MELK/ORC1/RBBP8	15
Stromal	IC.6	GO:0140694	non-membrane-bounded organelle assembly	21/137	386/18903	6.27825e-13	4.07362e-11	3.43143e-11	ASPM/AURKA/BRIX1/CCNB2/CENPA/CENPE/CENPF/FSCN1/KIF11/KIF15/KIF23/KIF4A/MRPS11/NEK2/PLK4/POLDIP2/PRC1/RACGAP1/SPAG5/TPX2/WDR62	21
Bcell	IC.4	GO:0045786	negative regulation of cell cycle	20/115	405/18903	4.70485e-13	4.31278e-11	3.65658e-11	CCNB1/CCNF/CDC45/CDK1/DTL/E2F1/E2F7/EZH2/FANCD2/GEN1/NDC80/RAD51/RHNO1/SPC25/TIMELESS/TRIAP1/TRIP13/TTK/ZWILCH/ZWINT	20
Oligos	IC.1	GO:0048709	oligodendrocyte differentiation	18/320	100/18903	7.07922e-14	5.48286e-11	5.13243e-11	ABCA2/ASCL1/ASPA/BOK/CNP/CNTN2/FA2H/HDAC11/LPAR1/MAG/MAL/MYRF/OPALIN/PLP1/SLC45A3/TMEM98/TPPP/ZNF488	18
Tcell	IC.5	GO:0009152	purine ribonucleotide biosynthetic process	15/104	220/18903	1.15336e-12	7.23868e-11	6.76404e-11	ACAT1/NDUFA1/NDUFA12/NDUFA5/NDUFA8/NDUFAB1/NDUFB3/NDUFB4/NDUFB5/NDUFB6/NDUFB9/NDUFC2/NDUFS3/NDUFS4/PDHX	15
Bcell	IC.4	GO:1902969	mitotic DNA replication	7/115	14/18903	8.49407e-13	7.37643e-11	6.25408e-11	CDC45/GINS1/LIG1/MCM2/MCM4/MCM6/RAD51	7
Stromal	IC.6	GO:1905818	regulation of chromosome separation	13/137	111/18903	1.40046e-12	8.75026e-11	7.37083e-11	BUB1/BUB1B/CCNB1/CENPE/CENPF/ESPL1/MAD2L1/NCAPG/NCAPH/NUF2/TRIP13/TTK/ZWINT	13
Stromal	IC.6	GO:0045786	negative regulation of cell cycle	21/137	405/18903	1.57881e-12	9.51234e-11	8.01276e-11	BUB1/BUB1B/CCNB1/CDK1/CENPF/CLSPN/DTL/EME1/ESPL1/GTSE1/MAD2L1/NEK2/NUF2/ORC1/RBBP8/TIMELESS/TRIP13/TTI2/TTK/WDR76/ZWINT	21
Oligos	IC.1	GO:0014003	oligodendrocyte development	13/320	43/18903	1.70512e-13	1.05649e-10	9.88968e-11	ABCA2/ASCL1/ASPA/CNTN2/FA2H/HDAC11/LPAR1/MAG/MAL/MYRF/PLP1/TPPP/ZNF488	13
Stromal	IC.6	GO:0000086	G2/M transition of mitotic cell cycle	14/137	142/18903	2.04649e-12	1.19049e-10	1.00281e-10	AURKA/CCNA2/CCNB1/CDC25C/CDC7/CDK1/CENPF/CLSPN/DTL/FOXM1/KIF14/MELK/ORC1/RBBP8	14
Bcell	IC.4	GO:0000724	double-strand break repair via homologous recombination	14/115	169/18903	1.97092e-12	1.62601e-10	1.37861e-10	CDC45/CDC7/FEN1/GEN1/MCM2/MCM4/MCM6/MCM7/RAD51/RAD51AP1/RAD54L/TIMELESS/WRAP53/XRCC2	14
Tcell	IC.5	GO:0009260	ribonucleotide biosynthetic process	15/104	234/18903	2.81656e-12	1.68738e-10	1.57674e-10	ACAT1/NDUFA1/NDUFA12/NDUFA5/NDUFA8/NDUFAB1/NDUFB3/NDUFB4/NDUFB5/NDUFB6/NDUFB9/NDUFC2/NDUFS3/NDUFS4/PDHX	15
Stromal	IC.6	GO:1903046	meiotic cell cycle process	16/137	212/18903	3.18173e-12	1.78919e-10	1.50714e-10	ASPM/AURKA/BUB1/BUB1B/CCNB2/CDC25C/EME1/ESPL1/FANCA/NCAPH/NUF2/RAD51AP1/TOP2A/TRIP13/TTK/TUBG1	16
Stromal	IC.1	GO:0023061	signal release	40/433	470/18903	9.40217e-13	2.38815e-10	2.11994e-10	AACS/ABCC8/ADCY1/APBA1/CACNB4/CASK/CPLX1/CPLX2/CRHR1/CRY2/GRM2/HTR1A/HTR2A/KCNA2/LIN7A/MC4R/NAPB/NRXN1/P2RX7/PPFIA3/PPP3CB/PREPL/PRKCB/PTPRN2/RAPGEF4/RPH3A/SNAP25/SNCA/SNPH/STX1A/STX1B/STXBP1/STXBP5/SYN2/SYNJ1/SYP/SYT1/SYT7/TFR2/UNC13A	40
Bcell	IC.6	GO:0051607	defense response to virus	18/112	304/18903	2.27702e-13	2.40348e-10	2.14212e-10	DDX60/DTX3L/IFIH1/IFIT2/IFNGR2/MX1/MYD88/OAS3/PARP9/RSAD2/SLFN11/STAT1/TRIM22/TRIM5/TRIM56/TRIM6/ZC3HAV1/ZNFX1	18
Bcell	IC.6	GO:0140546	defense response to symbiont	18/112	305/18903	2.4083e-13	2.40348e-10	2.14212e-10	DDX60/DTX3L/IFIH1/IFIT2/IFNGR2/MX1/MYD88/OAS3/PARP9/RSAD2/SLFN11/STAT1/TRIM22/TRIM5/TRIM56/TRIM6/ZC3HAV1/ZNFX1	18
Tcell	IC.5	GO:0046390	ribose phosphate biosynthetic process	15/104	241/18903	4.30611e-12	2.46759e-10	2.30579e-10	ACAT1/NDUFA1/NDUFA12/NDUFA5/NDUFA8/NDUFAB1/NDUFB3/NDUFB4/NDUFB5/NDUFB6/NDUFB9/NDUFC2/NDUFS3/NDUFS4/PDHX	15
Tcell	IC.5	GO:0006164	purine nucleotide biosynthetic process	15/104	242/18903	4.57024e-12	2.50982e-10	2.34525e-10	ACAT1/NDUFA1/NDUFA12/NDUFA5/NDUFA8/NDUFAB1/NDUFB3/NDUFB4/NDUFB5/NDUFB6/NDUFB9/NDUFC2/NDUFS3/NDUFS4/PDHX	15
Oligos	IC.6	GO:0006119	oxidative phosphorylation	13/103	147/18903	1.30562e-12	2.58078e-10	2.47152e-10	COA6/COX7A2L/COX7B/COX7C/NDUFA12/NDUFA5/NDUFAF1/NDUFB3/NDUFB4/NDUFB5/NDUFB6/NDUFC2/NDUFS4	13
Stromal	IC.6	GO:2001251	negative regulation of chromosome organization	12/137	97/18903	5.43484e-12	2.9576e-10	2.49135e-10	BUB1/BUB1B/CCNB1/CENPF/ESPL1/MAD2L1/MCM2/NUF2/TOP2A/TRIP13/TTK/ZWINT	12
Tcell	IC.8	GO:0010948	negative regulation of cell cycle process	13/46	318/18903	4.1851e-13	3.89215e-10	2.92957e-10	CCNF/CDC45/CDK1/CENPF/DTL/EME1/EZH2/FBXO5/GTSE1/SPC24/TRIP13/WDR76/ZWINT	13
Tcell	IC.5	GO:0072522	purine-containing compound biosynthetic process	15/104	251/18903	7.71645e-12	4.06811e-10	3.80137e-10	ACAT1/NDUFA1/NDUFA12/NDUFA5/NDUFA8/NDUFAB1/NDUFB3/NDUFB4/NDUFB5/NDUFB6/NDUFB9/NDUFC2/NDUFS3/NDUFS4/PDHX	15
Oligos	IC.6	GO:0009060	aerobic respiration	14/103	194/18903	2.77649e-12	4.53991e-10	4.3477e-10	COA6/COX7A2L/COX7B/COX7C/MRPS36/NDUFA12/NDUFA5/NDUFAF1/NDUFB3/NDUFB4/NDUFB5/NDUFB6/NDUFC2/NDUFS4	14
Oligos	IC.6	GO:0019646	aerobic electron transport chain	11/103	93/18903	3.06233e-12	4.53991e-10	4.3477e-10	COX7A2L/COX7B/COX7C/NDUFA5/NDUFAF1/NDUFB3/NDUFB4/NDUFB5/NDUFB6/NDUFC2/NDUFS4	11
Stromal	IC.6	GO:0051225	spindle assembly	13/137	128/18903	8.89607e-12	4.6899e-10	3.95056e-10	ASPM/AURKA/CCNB2/KIF11/KIF15/KIF23/KIF4A/NEK2/POLDIP2/PRC1/RACGAP1/SPAG5/TPX2	13
Stromal	IC.1	GO:0007409	axonogenesis	38/433	438/18903	2.00065e-12	4.76405e-10	4.22901e-10	ADARB1/ADCY1/ALCAM/ANK3/ARHGEF25/ARX/ATL1/B4GALT6/CDKL5/CHL1/CHN1/EPHA10/EPHB6/FLRT3/KALRN/KIF5A/KIF5C/LMTK2/MAP1A/MYCBP2/NEFH/NEFL/NPTX1/NR2E1/NRXN1/PAK1/PAK3/PPP3CB/PTPRZ1/ROBO1/RTN4R/SEMA4F/SHH/SLITRK4/SPTBN4/STXBP1/TBR1/UNC5A	38
Stromal	IC.6	GO:1901991	negative regulation of mitotic cell cycle phase transition	15/137	194/18903	1.11215e-11	5.68547e-10	4.78918e-10	BUB1/BUB1B/CCNB1/CDK1/CENPF/CLSPN/DTL/GTSE1/MAD2L1/NUF2/ORC1/RBBP8/TRIP13/TTK/ZWINT	15
Tcell	IC.8	GO:1901988	negative regulation of cell cycle phase transition	1946-12-01	272/18903	1.55754e-12	7.24257e-10	5.4514e-10	CDC45/CDK1/CENPF/DTL/EME1/EZH2/FBXO5/GTSE1/SPC24/TRIP13/WDR76/ZWINT	12
Bcell	IC.4	GO:0098813	nuclear chromosome segregation	17/115	321/18903	1.03317e-11	7.60824e-10	6.45062e-10	CCNB1/CDCA5/ECT2/FAM83D/FANCD2/FEN1/GEN1/KIF18B/NCAPD2/NDC80/RACGAP1/SMARCE1/SPC25/TRIP13/TTK/ZWILCH/ZWINT	17
Bcell	IC.4	GO:0032508	DNA duplex unwinding	11/115	93/18903	1.04131e-11	7.60824e-10	6.45062e-10	CDC45/GINS1/MCM2/MCM4/MCM6/MCM7/PIF1/RAD51/RAD54L/RFC2/RFC4	11
Bcell	IC.4	GO:1901989	positive regulation of cell cycle phase transition	12/115	122/18903	1.06054e-11	7.60824e-10	6.45062e-10	CCNB1/CDC25A/CDC25C/CDC7/CDCA5/CDK1/CDK4/CPSF3/DTL/EZH2/FAM83D/RRM2	12
Stromal	IC.1	GO:0061564	axon development	40/433	490/18903	3.52415e-12	7.83369e-10	6.9539e-10	ADARB1/ADCY1/ALCAM/ANK3/ARHGEF25/ARX/ATL1/B4GALT6/CDKL5/CHL1/CHN1/EPHA10/EPHB6/FLRT3/INPP5F/KALRN/KIF5A/KIF5C/LMTK2/MAP1A/MAPK8IP3/MYCBP2/NEFH/NEFL/NPTX1/NR2E1/NRXN1/PAK1/PAK3/PPP3CB/PTPRZ1/ROBO1/RTN4R/SEMA4F/SHH/SLITRK4/SPTBN4/STXBP1/TBR1/UNC5A	40
Stromal	IC.1	GO:0017157	regulation of exocytosis	26/433	213/18903	3.70096e-12	7.83369e-10	6.9539e-10	ADCY1/APBA1/CACNA1G/CACNA1I/CACNB4/CASK/CPLX1/CPLX2/HTR2A/NSF/PDPK1/PREPL/PRKCB/RAB15/RAB3C/RAPGEF4/RPH3A/SNCA/STX1A/STX1B/STXBP1/STXBP5/STXBP6/SYP/SYT1/SYT7	26
Oligos	IC.6	GO:0033108	mitochondrial respiratory chain complex assembly	11/103	99/18903	6.16392e-12	8.12267e-10	7.77879e-10	NDUFA12/NDUFA5/NDUFAF1/NDUFB3/NDUFB4/NDUFB5/NDUFB6/NDUFC2/NDUFS4/TMEM126A/TMEM126B	11
Bcell	IC.4	GO:0140014	mitotic nuclear division	17/115	325/18903	1.25697e-11	8.64169e-10	7.32683e-10	BORA/CCNB1/CDC25C/CDCA5/GEN1/KIF15/KIF18B/MYBL2/NCAPD2/NDC80/RACGAP1/SMARCE1/SPC25/TRIP13/TTK/ZWILCH/ZWINT	17
Stromal	IC.1	GO:0042391	regulation of membrane potential	37/433	431/18903	5.42388e-12	1.08763e-09	9.6548e-10	ANK3/CACNA1G/CACNA1I/CACNB3/CACNB4/CALM1/CHRM1/CHRNA2/DLG4/GABRA1/GABRA4/GABRB2/GABRQ/GLRB/GPD1L/GRIN1/HCN2/KCNA1/KCNA2/KCNC1/KCNH4/KCNK12/KCNQ3/NLGN4X/NRXN1/P2RX7/PRKCZ/RGS7BP/SCN2A/SCN2B/SCN8A/SHANK1/SHANK3/SLC8A2/SNCA/STX1A/STX1B	37
Bcell	IC.4	GO:0007059	chromosome segregation	18/115	382/18903	1.68626e-11	1.11293e-09	9.43598e-10	CCNB1/CDCA5/ECT2/FAM83D/FANCD2/FEN1/GEN1/KIF18B/NCAPD2/NDC80/RACGAP1/SKA1/SMARCE1/SPC25/TRIP13/TTK/ZWILCH/ZWINT	18
Tcell	IC.8	GO:0007059	chromosome segregation	13/46	382/18903	4.26102e-12	1.32092e-09	9.94239e-10	CENPF/DSN1/ECT2/EME1/FAM83D/FBXO5/KIF11/NCAPG/SKA3/SMC4/SPC24/TRIP13/ZWINT	13
Bcell	IC.4	GO:0032392	DNA geometric change	11/115	99/18903	2.08864e-11	1.32548e-09	1.12381e-09	CDC45/GINS1/MCM2/MCM4/MCM6/MCM7/PIF1/RAD51/RAD54L/RFC2/RFC4	11
Stromal	IC.6	GO:0045930	negative regulation of mitotic cell cycle	16/137	246/18903	3.03409e-11	1.50544e-09	1.26812e-09	BUB1/BUB1B/CCNB1/CDK1/CENPF/CLSPN/DTL/EME1/GTSE1/MAD2L1/NUF2/ORC1/RBBP8/TRIP13/TTK/ZWINT	16
Oligos	IC.6	GO:0022900	electron transport chain	13/103	176/18903	1.30729e-11	1.55044e-09	1.4848e-09	COA6/COX7A2L/COX7B/COX7C/NDUFA12/NDUFA5/NDUFAF1/NDUFB3/NDUFB4/NDUFB5/NDUFB6/NDUFC2/NDUFS4	13
Stromal	IC.6	GO:0007094	mitotic spindle assembly checkpoint signaling	9/137	46/18903	3.71364e-11	1.69322e-09	1.42629e-09	BUB1/BUB1B/CCNB1/CENPF/MAD2L1/NUF2/TRIP13/TTK/ZWINT	9
Stromal	IC.6	GO:0071173	spindle assembly checkpoint signaling	9/137	46/18903	3.71364e-11	1.69322e-09	1.42629e-09	BUB1/BUB1B/CCNB1/CENPF/MAD2L1/NUF2/TRIP13/TTK/ZWINT	9
Stromal	IC.6	GO:0071174	mitotic spindle checkpoint signaling	9/137	46/18903	3.71364e-11	1.69322e-09	1.42629e-09	BUB1/BUB1B/CCNB1/CENPF/MAD2L1/NUF2/TRIP13/TTK/ZWINT	9
Tcell	IC.5	GO:0009150	purine ribonucleotide metabolic process	18/104	447/18903	3.8992e-11	1.94513e-09	1.81759e-09	ACAT1/HINT1/MCEE/NDUFA1/NDUFA12/NDUFA5/NDUFA8/NDUFAB1/NDUFB3/NDUFB4/NDUFB5/NDUFB6/NDUFB9/NDUFC2/NDUFS3/NDUFS4/PDHX/SUCLG1	18
Tcell	IC.5	GO:0006123	mitochondrial electron transport, cytochrome c to oxygen	7/104	24/18903	3.98471e-11	1.94513e-09	1.81759e-09	COX5A/COX6A1/COX7A2/COX7A2L/COX7B/COX7C/NDUFA4	7
Tcell	IC.8	GO:0045786	negative regulation of cell cycle	13/46	405/18903	8.87728e-12	2.02267e-09	1.52244e-09	CCNF/CDC45/CDK1/CENPF/DTL/EME1/EZH2/FBXO5/GTSE1/SPC24/TRIP13/WDR76/ZWINT	13
Tcell	IC.8	GO:0098813	nuclear chromosome segregation	1946-12-01	321/18903	1.08746e-11	2.02267e-09	1.52244e-09	CENPF/DSN1/ECT2/EME1/FAM83D/FBXO5/KIF11/NCAPG/SMC4/SPC24/TRIP13/ZWINT	12
Stromal	IC.6	GO:0031577	spindle checkpoint signaling	9/137	47/18903	4.5652e-11	2.02671e-09	1.70721e-09	BUB1/BUB1B/CCNB1/CENPF/MAD2L1/NUF2/TRIP13/TTK/ZWINT	9
Bcell	IC.6	GO:0009615	response to virus	19/112	409/18903	3.42868e-12	2.28121e-09	2.03315e-09	DDX60/DTX3L/IFIH1/IFIT2/IFNGR2/IL17RA/MX1/MYD88/OAS3/PARP9/RSAD2/SLFN11/STAT1/TRIM22/TRIM5/TRIM56/TRIM6/ZC3HAV1/ZNFX1	19
Bcell	IC.4	GO:0006275	regulation of DNA replication	12/115	136/18903	3.86071e-11	2.30716e-09	1.95612e-09	CDC7/CDK1/E2F7/GINS1/MCM2/MCM4/MCM6/MCM7/PCNA/RFC2/RFC4/TIMELESS	12
Bcell	IC.4	GO:0000727	double-strand break repair via break-induced replication	6/115	12/18903	3.98597e-11	2.30716e-09	1.95612e-09	CDC45/CDC7/MCM2/MCM4/MCM6/MCM7	6
Bcell	IC.4	GO:0006268	DNA unwinding involved in DNA replication	7/115	22/18903	4.05501e-11	2.30716e-09	1.95612e-09	CDC45/GINS1/MCM2/MCM4/MCM6/MCM7/RAD51	7
Stromal	IC.6	GO:0045841	negative regulation of mitotic metaphase/anaphase transition	9/137	48/18903	5.58446e-11	2.41564e-09	2.03482e-09	BUB1/BUB1B/CCNB1/CENPF/MAD2L1/NUF2/TRIP13/TTK/ZWINT	9
Bcell	IC.4	GO:0071103	DNA conformation change	11/115	106/18903	4.44589e-11	2.44524e-09	2.07319e-09	CDC45/GINS1/MCM2/MCM4/MCM6/MCM7/PIF1/RAD51/RAD54L/RFC2/RFC4	11
Stromal	IC.6	GO:0030071	regulation of mitotic metaphase/anaphase transition	11/137	92/18903	6.29501e-11	2.65492e-09	2.23638e-09	BUB1/BUB1B/CCNB1/CENPE/CENPF/ESPL1/MAD2L1/NUF2/TRIP13/TTK/ZWINT	11
Tcell	IC.8	GO:0000075	cell cycle checkpoint signaling	1946-10-01	186/18903	2.00128e-11	3.10198e-09	2.33482e-09	CDC45/CDK1/CENPF/DTL/EME1/GTSE1/SPC24/TRIP13/WDR76/ZWINT	10
Bcell	IC.4	GO:0007093	mitotic cell cycle checkpoint signaling	12/115	141/18903	5.9124e-11	3.14692e-09	2.66811e-09	CCNB1/CDK1/DTL/FANCD2/GEN1/NDC80/SPC25/TRIAP1/TRIP13/TTK/ZWILCH/ZWINT	12
Stromal	IC.1	GO:0060078	regulation of postsynaptic membrane potential	21/433	145/18903	1.7206e-11	3.27774e-09	2.90962e-09	CHRM1/CHRNA2/DLG4/GABRA1/GABRA4/GABRB2/GABRQ/GLRB/GRIN1/KCNA1/NLGN4X/NRXN1/P2RX7/PRKCZ/RGS7BP/SHANK1/SHANK3/SLC8A2/SNCA/STX1A/STX1B	21
Stromal	IC.6	GO:1902100	negative regulation of metaphase/anaphase transition of cell cycle	9/137	50/18903	8.24128e-11	3.39099e-09	2.85641e-09	BUB1/BUB1B/CCNB1/CENPF/MAD2L1/NUF2/TRIP13/TTK/ZWINT	9
Stromal	IC.6	GO:0007091	metaphase/anaphase transition of mitotic cell cycle	11/137	95/18903	8.97774e-11	3.5222e-09	2.96694e-09	BUB1/BUB1B/CCNB1/CENPE/CENPF/ESPL1/MAD2L1/NUF2/TRIP13/TTK/ZWINT	11
Stromal	IC.6	GO:1902099	regulation of metaphase/anaphase transition of cell cycle	11/137	95/18903	8.97774e-11	3.5222e-09	2.96694e-09	BUB1/BUB1B/CCNB1/CENPE/CENPF/ESPL1/MAD2L1/NUF2/TRIP13/TTK/ZWINT	11
Tcell	IC.5	GO:0009259	ribonucleotide metabolic process	18/104	466/18903	7.69742e-11	3.62329e-09	3.38571e-09	ACAT1/HINT1/MCEE/NDUFA1/NDUFA12/NDUFA5/NDUFA8/NDUFAB1/NDUFB3/NDUFB4/NDUFB5/NDUFB6/NDUFB9/NDUFC2/NDUFS3/NDUFS4/PDHX/SUCLG1	18
Oligos	IC.6	GO:0015980	energy derivation by oxidation of organic compounds	16/103	333/18903	3.3753e-11	3.63919e-09	3.48512e-09	COA6/COX7A2L/COX7B/COX7C/MRPS36/NDUFA12/NDUFA5/NDUFAF1/NDUFB3/NDUFB4/NDUFB5/NDUFB6/NDUFC2/NDUFS4/PPP1CB/PTGES3	16
Stromal	IC.6	GO:0033046	negative regulation of sister chromatid segregation	9/137	51/18903	9.94629e-11	3.64769e-09	3.07265e-09	BUB1/BUB1B/CCNB1/CENPF/MAD2L1/NUF2/TRIP13/TTK/ZWINT	9
Stromal	IC.6	GO:0033048	negative regulation of mitotic sister chromatid segregation	9/137	51/18903	9.94629e-11	3.64769e-09	3.07265e-09	BUB1/BUB1B/CCNB1/CENPF/MAD2L1/NUF2/TRIP13/TTK/ZWINT	9
Stromal	IC.6	GO:2000816	negative regulation of mitotic sister chromatid separation	9/137	51/18903	9.94629e-11	3.64769e-09	3.07265e-09	BUB1/BUB1B/CCNB1/CENPF/MAD2L1/NUF2/TRIP13/TTK/ZWINT	9
Stromal	IC.6	GO:0010965	regulation of mitotic sister chromatid separation	11/137	98/18903	1.26476e-10	4.44509e-09	3.74434e-09	BUB1/BUB1B/CCNB1/CENPE/CENPF/ESPL1/MAD2L1/NUF2/TRIP13/TTK/ZWINT	11
Stromal	IC.6	GO:0044784	metaphase/anaphase transition of cell cycle	11/137	98/18903	1.26476e-10	4.44509e-09	3.74434e-09	BUB1/BUB1B/CCNB1/CENPE/CENPF/ESPL1/MAD2L1/NUF2/TRIP13/TTK/ZWINT	11
Stromal	IC.6	GO:0140013	meiotic nuclear division	14/137	194/18903	1.40947e-10	4.64325e-09	3.91127e-09	ASPM/AURKA/BUB1/BUB1B/CCNB2/EME1/ESPL1/FANCA/NCAPH/NUF2/RAD51AP1/TOP2A/TRIP13/TTK	14
Stromal	IC.6	GO:0010389	regulation of G2/M transition of mitotic cell cycle	11/137	99/18903	1.41415e-10	4.64325e-09	3.91127e-09	AURKA/CCNB1/CDC25C/CDC7/CDK1/CENPF/CLSPN/DTL/KIF14/ORC1/RBBP8	11
Stromal	IC.6	GO:0051985	negative regulation of chromosome segregation	9/137	53/18903	1.43123e-10	4.64325e-09	3.91127e-09	BUB1/BUB1B/CCNB1/CENPF/MAD2L1/NUF2/TRIP13/TTK/ZWINT	9
Stromal	IC.6	GO:1905819	negative regulation of chromosome separation	9/137	53/18903	1.43123e-10	4.64325e-09	3.91127e-09	BUB1/BUB1B/CCNB1/CENPF/MAD2L1/NUF2/TRIP13/TTK/ZWINT	9
Tcell	IC.8	GO:1901987	regulation of cell cycle phase transition	13/46	453/18903	3.59134e-11	4.77135e-09	3.59134e-09	CDC45/CDK1/CENPF/DTL/EME1/EZH2/FAM83D/FBXO5/GTSE1/SPC24/TRIP13/WDR76/ZWINT	13
Tcell	IC.5	GO:0019693	ribose phosphate metabolic process	18/104	475/18903	1.05068e-10	4.77515e-09	4.46204e-09	ACAT1/HINT1/MCEE/NDUFA1/NDUFA12/NDUFA5/NDUFA8/NDUFAB1/NDUFB3/NDUFB4/NDUFB5/NDUFB6/NDUFB9/NDUFC2/NDUFS3/NDUFS4/PDHX/SUCLG1	18
Tcell	IC.5	GO:0006163	purine nucleotide metabolic process	18/104	476/18903	1.08718e-10	4.77634e-09	4.46315e-09	ACAT1/HINT1/MCEE/NDUFA1/NDUFA12/NDUFA5/NDUFA8/NDUFAB1/NDUFB3/NDUFB4/NDUFB5/NDUFB6/NDUFB9/NDUFC2/NDUFS3/NDUFS4/PDHX/SUCLG1	18
Oligos	IC.6	GO:0045333	cellular respiration	14/103	240/18903	4.89139e-11	4.83432e-09	4.62965e-09	COA6/COX7A2L/COX7B/COX7C/MRPS36/NDUFA12/NDUFA5/NDUFAF1/NDUFB3/NDUFB4/NDUFB5/NDUFB6/NDUFC2/NDUFS4	14
Tcell	IC.5	GO:0009165	nucleotide biosynthetic process	15/104	304/18903	1.16281e-10	4.9438e-09	4.61964e-09	ACAT1/NDUFA1/NDUFA12/NDUFA5/NDUFA8/NDUFAB1/NDUFB3/NDUFB4/NDUFB5/NDUFB6/NDUFB9/NDUFC2/NDUFS3/NDUFS4/PDHX	15
Tcell	IC.5	GO:1901293	nucleoside phosphate biosynthetic process	15/104	306/18903	1.27455e-10	5.24956e-09	4.90534e-09	ACAT1/NDUFA1/NDUFA12/NDUFA5/NDUFA8/NDUFAB1/NDUFB3/NDUFB4/NDUFB5/NDUFB6/NDUFB9/NDUFC2/NDUFS3/NDUFS4/PDHX	15
Stromal	IC.6	GO:0051306	mitotic sister chromatid separation	11/137	101/18903	1.76139e-10	5.60654e-09	4.72269e-09	BUB1/BUB1B/CCNB1/CENPE/CENPF/ESPL1/MAD2L1/NUF2/TRIP13/TTK/ZWINT	11
Stromal	IC.6	GO:0033047	regulation of mitotic sister chromatid segregation	9/137	56/18903	2.40228e-10	7.36846e-09	6.20686e-09	BUB1/BUB1B/CCNB1/CENPF/MAD2L1/NUF2/TRIP13/TTK/ZWINT	9
Stromal	IC.6	GO:0045839	negative regulation of mitotic nuclear division	9/137	56/18903	2.40228e-10	7.36846e-09	6.20686e-09	BUB1/BUB1B/CCNB1/CENPF/MAD2L1/NUF2/TRIP13/TTK/ZWINT	9
Stromal	IC.1	GO:0050890	cognition	30/433	314/18903	4.36393e-11	7.91741e-09	7.02822e-09	ABCC8/ADCY1/BRINP1/CHL1/CHRM1/CPEB3/DLG4/GPR155/GRIN1/HTR2A/JAKMIP1/MAP1A/NLGN4X/NRXN1/PLK2/POMK/PPP3CB/PRKAR2B/PRKCZ/PTPRZ1/SCN2A/SHANK1/SHANK3/SLC12A5/SLC6A1/SLC8A2/SNAP25/SYNJ1/TBR1/TTBK1	30
Tcell	IC.5	GO:0046034	ATP metabolic process	13/104	217/18903	2.04638e-10	8.17312e-09	7.63721e-09	NDUFA1/NDUFA12/NDUFA5/NDUFA8/NDUFAB1/NDUFB3/NDUFB4/NDUFB5/NDUFB6/NDUFB9/NDUFC2/NDUFS3/NDUFS4	13
Stromal	IC.6	GO:0006260	DNA replication	16/137	286/18903	2.84439e-10	8.56874e-09	7.21792e-09	CCNA2/CDC7/CDK1/DBF4/DSCC1/DTL/EME1/FAM111B/FEN1/MCM10/MCM2/MCM6/ORC1/RBBP8/SET/TIMELESS	16
Malignant	IC.1	GO:0002683	negative regulation of immune system process	19/103	449/18903	3.69452e-12	8.60085e-09	6.38958e-09	A2M/BST2/C1QC/CEBPA/CEBPB/HMOX1/LAPTM5/LGALS9/LILRB4/LST1/PTPN6/RHBDF2/SERPING1/SPI1/TMEM176A/TMEM176B/TNFAIP8L2/TREM2/TYROBP	19
Tcell	IC.8	GO:0000280	nuclear division	13/46	481/18903	7.55416e-11	8.78171e-09	6.60989e-09	CENPF/CKS2/DSN1/EME1/FBXO5/KIF11/KIF15/NCAPG/RAD51AP1/SMC4/SPC24/TRIP13/ZWINT	13
Bcell	IC.4	GO:1901991	negative regulation of mitotic cell cycle phase transition	13/115	194/18903	1.83161e-10	9.44422e-09	8.00725e-09	CCNB1/CDK1/DTL/E2F7/EZH2/GEN1/NDC80/SPC25/TRIAP1/TRIP13/TTK/ZWILCH/ZWINT	13
Stromal	IC.1	GO:0140029	exocytic process	16/433	83/18903	5.53771e-11	9.59031e-09	8.51324e-09	CPLX1/CPLX2/NAPB/PPFIA3/RAB15/RAB3C/SNAP25/SNCA/SNPH/STX1A/STX1B/STXBP1/STXBP5/SYNJ1/SYT1/UNC13A	16
Malignant	IC.2	GO:0031589	cell-substrate adhesion	23/190	369/18903	3.10843e-12	9.62991e-09	7.32935e-09	ANGPT2/CD34/COL3A1/DAB2/FN1/FOXF1/FZD4/ITGA1/ITGA10/ITGB1/KDR/LAMB1/LAMC1/LIMS1/NEDD9/NID2/NRP1/SNED1/SPRY4/ST6GAL1/THBS1/THSD1/VEGFA	23
Stromal	IC.6	GO:0033045	regulation of sister chromatid segregation	11/137	107/18903	3.30967e-10	9.79546e-09	8.25126e-09	BUB1/BUB1B/CCNB1/CENPE/CENPF/ESPL1/MAD2L1/NUF2/TRIP13/TTK/ZWINT	11
Bcell	IC.4	GO:0000819	sister chromatid segregation	14/115	239/18903	2.09295e-10	1.03232e-08	8.75253e-09	CCNB1/CDCA5/FEN1/GEN1/KIF18B/NCAPD2/NDC80/RACGAP1/SMARCE1/SPC25/TRIP13/TTK/ZWILCH/ZWINT	14
Bcell	IC.4	GO:0006271	DNA strand elongation involved in DNA replication	6/115	15/18903	2.12721e-10	1.03232e-08	8.75253e-09	GINS1/LIG1/MCM4/MCM7/PCNA/RFC4	6
Oligos	IC.4	GO:0008380	RNA splicing	27/216	469/18903	5.14002e-12	1.03417e-08	1.02963e-08	AKAP17A/CCNL1/CLK1/CLK2/CLK4/DAZAP1/DDX17/DDX39B/DDX47/KAT2A/LUC7L/LUC7L3/METTL3/PAXBP1/PPWD1/PRPF39/RBM39/RBM5/RBM6/RNPC3/SFSWAP/SRPK3/SRSF2/SRSF5/THOC1/TIA1/TRA2A	27
Malignant	IC.1	GO:1903706	regulation of hemopoiesis	18/103	413/18903	8.93176e-12	1.03966e-08	7.72362e-09	B2M/C1QC/CCR1/CD4/CEBPA/CEBPB/CSF3R/EVI2B/HCLS1/LGALS9/LILRB4/PTPN6/SMARCD3/SPI1/TMEM176A/TMEM176B/TREM2/TYROBP	18
Malignant	IC.1	GO:0001819	positive regulation of cytokine production	19/103	486/18903	1.46102e-11	1.13375e-08	8.42266e-09	AIF1/B2M/C1QTNF3/C3AR1/CD4/CEBPB/CSF1R/CYBA/FCER1G/GPSM3/GSDMD/HMOX1/IRF5/IRF8/LAPTM5/LGALS9/PYCARD/TREM2/TYROBP	19
Stromal	IC.1	GO:0048167	regulation of synaptic plasticity	24/433	207/18903	7.57298e-11	1.25448e-08	1.11359e-08	ADCY1/AKAP5/CAMK2B/CPEB3/CPLX2/DLG4/GRIN1/LRRTM1/MAP1A/NR2E1/PLK2/PPFIA3/PPP3CB/PRKCZ/SHANK3/SLC24A2/SLC8A2/SNAP25/SNCA/STXBP1/SYNGR1/SYP/SYT7/YWHAG	24
Bcell	IC.4	GO:0010971	positive regulation of G2/M transition of mitotic cell cycle	7/115	28/18903	2.7319e-10	1.2879e-08	1.09194e-08	CCNB1/CDC25A/CDC25C/CDC7/CDK1/CDK4/DTL	7
Stromal	IC.6	GO:1902749	regulation of cell cycle G2/M phase transition	11/137	110/18903	4.47097e-10	1.30044e-08	1.09543e-08	AURKA/CCNB1/CDC25C/CDC7/CDK1/CENPF/CLSPN/DTL/KIF14/ORC1/RBBP8	11
Stromal	IC.2	GO:0042060	wound healing	24/178	442/18903	4.54457e-12	1.30384e-08	9.80192e-09	CD34/CLDN1/DSP/EDN1/F13A1/FBLN1/FN1/FOXC2/FZD6/ITGA5/MCAM/MYH9/MYL12A/NOS3/PDGFRB/PHLDB2/PLAT/S100A8/TFPI2/TGFBR2/THBD/THBS1/TPM1/VWF	24
Bcell	IC.4	GO:0045930	negative regulation of mitotic cell cycle	14/115	246/18903	3.06105e-10	1.33523e-08	1.13207e-08	CCNB1/CDK1/DTL/E2F7/EZH2/FANCD2/GEN1/NDC80/SPC25/TRIAP1/TRIP13/TTK/ZWILCH/ZWINT	14
Bcell	IC.4	GO:0007094	mitotic spindle assembly checkpoint signaling	8/115	46/18903	3.15599e-10	1.33523e-08	1.13207e-08	CCNB1/GEN1/NDC80/SPC25/TRIP13/TTK/ZWILCH/ZWINT	8
Bcell	IC.4	GO:0071173	spindle assembly checkpoint signaling	8/115	46/18903	3.15599e-10	1.33523e-08	1.13207e-08	CCNB1/GEN1/NDC80/SPC25/TRIP13/TTK/ZWILCH/ZWINT	8
[truncated: 3,616 more rows]
