# Supplementary material for: Identifying clinically relevant cell state interactions in the tumor microenvironment of IDH-mutant gliomas using CSI-TME
Source: Mol Syst Biol. 2026 Mar 10;22(6):928–61. doi: 10.1038/s44320-026-00201-0 (PMC13230996; doi:10.1038/s44320-026-00201-0)
Supplement: Supplementary file 5 — Dataset EV3 [file 44320_2026_201_MOESM5_ESM.xlsx]

## Sheet: Legends
Sheet Name	Contents
cell type markers	The cell type specific markers that were used to annotate single cell data
signature matrix	Signature matrix that was used to deconvolve data using cibersortX
Count_Cells	Count of cells for each cell type in the single cell data

## Sheet: cell type markers
Celltype	Gene Markers
Myeloid	PTPRC
Myeloid	ITGAM
Myeloid	CD68
Myeloid	C1QB
Myeloid	CD14
Myeloid	CD163
Myeloid	LYZ
Myeloid	MAFB
Myeloid	CD33
Myeloid	MRC1
Myeloid	CX3CR1
Myeloid	FCGR3A
Myeloid	TMEM119
Myeloid	PCNA
Myeloid	HLA-DRB1
Myeloid	HLA-DRA
Myeloid	MMP2
Stromal Cell	ACTA2
Stromal Cell	PDGFRB
Stromal Cell	THY1
Stromal Cell	NT5E
Stromal Cell	COL1A1
Stromal Cell	COL1A2
Stromal Cell	COL5A1
Stromal Cell	LUM
Stromal Cell	FBLN1
Stromal Cell	FBLN2
Stromal Cell	PDGFRA
Stromal Cell	SPARC
Stromal Cell	DCN
Endothelial Cell	PECAM1
Endothelial Cell	TM4SF18
Oligodendrocyte	MBP
Oligodendrocyte	SOX10
Oligodendrocyte	OLIG1
Oligodendrocyte	OLIG2
Oligodendrocyte	NKX2-2
T Cell	PTPRC
T Cell	CD3E
T Cell	CD4
T Cell	CD8A
T Cell	CD3D
T Cell	CD3G
T Cell	NKG7
T Cell	ITK
B Cell	CD79A
B Cell	CD19
B Cell	CD20

## Sheet: signature matrix
NAME	Myeloid	Oligos	T cell	Malignant	Stromal	Endothelial	B cell
A1BG	22.8357	89.18	1	19.7084	109.453	1	148.598
A2M	599.039	1	1	102.142	298.275	1886.62	1
AARS	1	93.8895	1	16.2218	8.59086	1	1
AATK	1	415.349	1	1	1	1	1
ABAT	1	1	1	107.73	1	1	1
ABCA2	1	1000.88	1	1	1	1	1
ABCA6	1	1	1	1	19.286	1	1
ABCA8	1	204.787	1	1	83.7043	1	1
ABCB1	1	1	1	1	1	405.151	1
ABCG1	104.679	95.8945	89.9622	1	1	84.4006	1
ABCG2	1	1	1	1	1	902.684	1
ABHD17B	1	155.867	1	1	1	1	1
ABHD6	1	88.0694	1	1	1	1	1
ABI3	148.317	1	94.2874	1	1	8.33233	1
ABLIM1	1	1	1	1	1	402.591	1
ABR	94.7501	1	1	1	1	1	1
ABRACL	122.552	1	282.158	1.65979	17.5519	20.6914	126.285
AC004158.1	1	22.5958	1	83.6711	1	1	1
AC004540.2	1	1	1	100.343	1	1	1
AC004687.1	86.1013	1	99.6307	1	1	1	104.852
AC006059.1	1	88.8115	1	1	1	1	1
AC007952.4	195.961	1	119.176	17.7953	8.80419	1	178.557
AC009041.2	1	201.357	1	193.987	1	1	1
AC010642.2	1	18.58	1	101.818	21.026	20.0532	1
AC012236.1	1	1	1	1	1	1	191.196
AC016831.5	21.139	8.47468	160.032	1	1	1	115.004
AC018647.1	1	153.74	1	1	1	1	1
AC025159.1	1	1	1	122.917	1	1	1
AC025164.1	18.9802	1	114.586	1	1	1	1
AC026979.2	1	1	105.409	1	1	1	1
AC044849.1	1	1	111.09	1	1	1	1
AC058791.1	18.7116	1	194.506	1	1	1	140
AC100810.1	82.1126	20.1944	1	15.5622	15.1867	1	1
AC103591.3	185.937	1	1	1	1	1	138.338
AC245014.3	95.3231	1	1	1	1	1	1
AC245297.3	89.8432	19.7012	197.197	20.5205	20.7608	1	96.181
AC253572.2	125.478	1	1	1	1	1	1
ACAP1	18.0472	1	414.436	1	1	1	202.704
ACAP3	1	23.0773	1	97.224	2.74801	1	1
ACAT2	1	21.0547	1	90.0752	17.8898	1	1
ACE	1	1	1	1	1	156.604	1
ACKR1	1	1	1	1	1	287.967	1
ACSL1	238.6	109.097	1	1	18.8896	1	1
ACSL4	104.971	1	1	1.66099	16.4636	18.8302	1
ACSS1	1	1	1	1	1	1	42.4466
ACTA2	1	1	1	1	623.194	1	1
ACTN1	83.5794	1	1	21.1816	264.697	166.733	1
ACVR1	1	1	1	1	4.75754	22.7468	1
ACVRL1	1	1	1	1	1	186.304	1
ADA2	90.5118	1	1	1	1	1	137.159
ADAM12	1	1	1	1	141.036	1	1
ADAM15	1	40.703	1	1	1	140.725	1
ADAM28	189.104	1	1	1	1	1	179.956
ADAM8	22.9126	1	1	1	1	1	1
ADAMTS1	1	20.2669	1	1	22.6712	195.259	1
ADAMTS2	1	1	1	1	21.7841	1	1
ADAMTS4	1	246.761	1	1	81.1422	1	1
ADAMTS9	1	1	1	1	16.372	106.524	1
ADAP1	1	115.525	1	1	1	1	1
ADAP2	251.629	1	1	1	1	1	1
ADCY4	1	1	1	1	1	43.3632	1
ADCY5	1	83.5794	1	1	1	1	1
ADCY7	82.6767	1	1	1	1	1	1
ADGRE2	103.477	1	1	1	1	1	1
ADGRE5	88.0093	18.6375	241.128	1	2.79921	1	120.972
ADGRF5	1	1	1	1	1	432.79	1
ADGRL2	1	1	1	1	1	188.123	1
ADGRL3	1	15.4904	1	139.604	16.6088	1	1
ADGRL4	1	1	1	1	1	677.407	1
ADIPOR2	15.4023	295.932	1	2.77281	8.50349	188.814	1
ADIRF	1	1	1	1	186.304	361.41	1
ADORA3	184.588	1	1	1	1	1	1
ADPGK	124.922	4.74535	1	2.76311	15.5749	8.14852	100.989
ADRB2	20.8702	1	1	1	1	1	1
AEBP1	1	1	1	17.4839	253.215	17.072	1
AFAP1L1	1	1	1	1	1	144.94	1
AFAP1L2	1	1	1	1	1	20.9764	1
AFDN	1	96.4219	1	110.406	17.1754	190.483	1
AFF1	21.6552	16.5235	1	1	17.873	117.512	97.9782
AFF3	1	1	1	1	1	1	136.723
AFMID	1	102.109	1	1	1	1	1
AFTPH	22.8697	8.74355	1	8.90106	1	8.81295	107.366
AGAP1	1	271.912	1	22.1728	15.7062	8.89882	1
AGPAT4	1	147.694	1	15.8868	1	1	1
AGRN	1	8.07976	1	2.73769	20.2234	103.145	1
AGT	1	22.3623	1	283.758	120.846	1	1
AGTPBP1	1	123.092	1	1	1	8.47344	1
AHR	88.6384	18.8327	1	1	16.0084	19.0793	1
AIF1	1025.29	1	1	21.0719	19.9546	82.6034	133.879
AIF1L	1	337.798	1	20.5009	1	99.806	1
AIM2	1	1	1	1	1	1	120.74
AK5	1	169.405	1	1	1	1	1
AKAP12	1	1	1	219.287	318.636	159.328	1
AKAP17A	18.5764	8.75015	1	8.61094	4.74535	8.86384	117.859
AKAP6	1	174.922	1	15.9784	1	1	1
AKAP7	1	1	1	22.0808	4.72973	1	1
AKNA	85.9914	1	261.339	1	1	1	117.02
AKR1C3	1	1	1	1	15.5285	98.1822	1
AKT3	1	22.1307	1	84.6293	21.1444	121.183	1
AL136987.1	21.4475	1	1	1	1	1	1
AL355075.4	99.1802	1	1	1	1	1	1
AL358216.1	1	81.1001	1	1	1	1	1
AL359091.1	1	129.705	1	1	1	1	1
AL391807.1	1	20.0687	1	91.5279	1	1	1
AL627171.2	1	1	1	22.3623	19.7581	81.6116	255.089
ALDH2	191.349	16.3047	1	23.061	19.1643	41.9576	1
ALDH6A1	1	132.523	1	17.0655	16.4432	1	1
ALDH7A1	1	20.0687	1	111.524	120.573	17.4941	1
ALDOC	1	15.6306	1	42.0234	1	1	1
ALG3	15.9874	1	1	16.4021	16.1463	15.3898	92.349
ALG5	22.5354	20.5416	1	81.2432	83.8555	41.3838	229.544
ALG9	1	1	1	1	124.675	1	1
ALOX5	107.418	1	1	1	1	1	1
ALOX5AP	716.498	1	348.374	1	20.1685	1	229.882
AMER2	1	1454.78	1	104.971	1	1	1
ANGPT2	1	1	1	1	113.819	782.991	1
ANGPTL4	1	1	1	1	151.8	1	1
ANK2	1	209.532	1	22.7007	1	1	1
ANK3	1	410.445	1	8.76519	1	1	1
ANKRD13A	1	18.69	1	1	1	8.45639	100.69
ANKRD13D	19.9269	8.84157	104.796	15.3643	2.78437	1	1
ANKRD22	21.7468	1	1	1	1	1	1
ANKRD37	21.3936	1	1	1	1	1	176.298
ANKRD44	142.618	18.5684	216.361	4.77367	1	1	213.604
ANKRD49	1	8.80501	96.9592	8.10312	1	1	1
ANKS1A	1	1	1	1	1	101.214	1
ANKS1B	1	476.29	1	4.79372	1	1	1
ANKZF1	1	8.40125	1	2.79864	1	1	42.9304
ANLN	1	870.294	1	1	16.5118	1	1
ANO6	17.6081	1	1	1	89.1158	22.615	1
ANTXR1	1	1	1	8.77828	43.0256	1	1
ANTXR2	1	1	1	1	17.7802	1	1
ANXA3	1	1	1	1	1	88.9896	1
ANXA6	1	1	177.641	18.2885	210.566	8.78114	173.175
AOAH	105.077	1	1	1	1	1	1
AP1B1	212.447	16.7409	1	7.9478	8.74846	22.9086	1
APBA2	1	85.0967	1	83.9219	1	1	1
APBB1	1	257.716	1	16.1805	1	1	1
APBB1IP	321.268	1	238.6	1	1	1	130.339
APC2	1	115.996	1	107.23	1	1	1
APCDD1	1	8.94628	1	1	1	128.156	1
APLN	1	1	1	1	1	259.104	1
APLP1	1	2352.36	1	134.869	8.58753	1	1
APOBEC3C	20.7408	1	146.468	1	8.4589	1	81.9267
APOBEC3G	19.196	1	283.758	1	1	1	91.4483
APOC2	584.954	1	1	1	1	1	1
APOD	1	1383.05	1	263.378	3275.39	180.523	1
APOL2	1	82.2082	1	1	16.8726	1	1
APOL6	22.2927	18.2508	162.26	1	8.09857	1	140.167
APOLD1	1	1	1	1	171.28	703.65	1
AQP4	1	1	1	129.94	1	1	1
ARAP1	82.3041	1	1	1	1	1	1
ARAP2	16.3747	241.343	184.097	4.73402	1	1	1
ARC	1	18.0943	1	131.051	1	1	1
AREG	465.082	1	403.502	1	1	1	393.648
ARFGEF2	1	15.6806	1	1	1	101.676	1
ARFGEF3	1	300.177	1	19.2235	1	15.9816	1
ARHGAP10	1	1	1	1	96.2059	1	1
ARHGAP15	22.7549	1	162.354	1	1	1	117.209
ARHGAP18	247.269	1	95.5632	1	17.7654	199.156	1
ARHGAP21	119.461	885.158	1	175.185	120.793	42.2816	1
ARHGAP22	87.7945	42.9443	1	1	1	1	1
ARHGAP23	1	222.027	1	1	1	19.8941	1
ARHGAP24	145.179	1	1	1	8.53484	1	149.935
ARHGAP25	19.3653	1	115.941	1	1	1	1
ARHGAP26	122.552	1	1	1	16.1805	89.18	1
ARHGAP29	1	1	1	1	260.935	466.218	1
ARHGAP30	105.545	1	174.739	1	1	1	89.9078
ARHGAP31	1	1	1	1	1	85.9601	1
ARHGAP4	104.199	1	109.503	1	1	1	1
ARHGAP42	1	1	1	1	85.8019	1	1
ARHGAP45	98.9918	1	150.863	1	1	1	96.3153
ARHGAP9	19.2268	1	142.199	1	1	1	1
ARHGDIB	538.195	1	807.743	1	165.314	348.374	484.923
ARHGEF1	22.0925	7.88574	231.417	1	4.73355	19.9379	93.3084
ARHGEF10	1	21.8296	1	1	4.80181	97.8955	1
ARHGEF12	1	8.6846	1	21.1144	146.14	231.96	1
ARHGEF17	1	1	1	1	17.624	1	1
ARHGEF26	1	1	1	16.927	1	1	1
ARHGEF3	1	1	92.2832	1	1	1	1
ARHGEF37	1	92.2832	1	1	1	1	1
ARHGEF6	81.6867	1	1	15.8813	1	1	1
ARID3A	17.1489	1	1	1	1	1	86.3046
ARID5A	103.182	1	160.852	2.80095	8.17923	15.3303	1
ARL4C	250.741	19.0327	511.281	308.405	111.907	1	158.601
ARL4D	1	1	1	17.9064	1	1	1
ARL5B	21.3885	1	1	2.68449	8.99454	17.4275	42.1085
ARPP21	1	1	1	19.2001	1	1	1
ARRB2	260.674	1	126.406	8.72754	1	1	1
ARRDC2	21.1504	170.554	1	1	1	101.771	1
ARSA	15.1867	8.72754	1	1	1	1	153.361
ASCL1	1	1	1	163.855	1	1	1
ASIC1	1	1	1	20.6914	1	1	1
ASIC4	1	1	1	104.971	1	1	1
ASPA	1	145.509	1	1	1	1	1
ASPHD1	1	94.9012	1	8.56305	1	1	1
ASPM	1	1	1	1	162.785	1	1
ASPN	1	1	1	1	121.05	1	1
ASRGL1	1	111.72	1	88.2719	1	17.9042	1
ASXL2	18.8814	16.1491	88.0974	4.83394	2.74784	15.3113	1
ATAD2	1	1	1	20.5872	19.3097	86.8331	1
ATCAY	1	1	1	137.242	1	1	1
ATF5	85.1274	1	1	8.84737	1	1	1
ATF7IP2	20.0093	1	91.9835	1	1	1	89.8093
ATG4C	15.6306	88.0405	1	1	1	1	1
ATG5	18.3367	1	86.795	15.277	8.55422	17.4904	1
ATL1	1	95.9704	1	16.5327	2.74659	1	1
ATP10A	1	1	1	1	1	135.696	1
ATP10B	1	81.1422	1	1	1	1	1
ATP11A	18.3663	108.96	1	1	1	99.0329	1
ATP11B	1	16.5621	1	1	2.78643	16.3114	86.8331
ATP1A2	1	1	1	20.214	214.827	1	1
ATP1B1	41.7121	1361.36	1	129.309	18.3298	1	1
ATP1B2	1	1	1	207.62	92.0857	1	1
ATP2A3	1	1	1	1	1	1	111.786
ATP2B1.AS1	176.95	1	1	1	1	1	96.2797
ATP2B4	17.0214	17.0746	104.761	17.2139	21.6056	18.7081	1
ATP6V0E2	16.1916	149.439	113.419	283.758	21.6778	1	1
ATP6V1B2	222.764	84.9525	1	20.8643	19.9682	15.7621	1
ATP8A1	1	276.501	1	1	1	1	1
ATP9A	1	126.648	1	19.5812	2.75066	1	1
AURKA	1	1	1	1	85.2576	1	1
AUXG01000058.1	1	1	1	40.929	1	1	1
AXL	178.936	1	1	1	87.4038	1	1
AZIN1.AS1	42.1934	1	1	1	1	1	1
B3GAT1	1	261.788	1	17.1179	1	1	1
B3GNT5	147.514	1	1	1	1	1	1
B4GALNT1	1	1	1	19.2268	1	1	1
B4GALT1	140.167	1	1	1	18.1312	20.6725	105.077
B4GALT3	1	1	1	4.80332	8.27033	1	94.9355
B4GALT5	1	16.4919	1	97.224	19.5877	17.4233	1
BAALC	1	173.966	1	362.256	94.2123	41.3669	1
BACE1	1	330.791	1	20.1851	18.3101	1	1
BAG3	98.7143	1	1	1	16.6793	40.888	1
BANK1	1	1	1	1	1	1	289.048
BASP1	261.339	1	1	267.597	124.858	17.8309	248.431
BATF	1	1	220.07	1	1	1	1
BCAM	1	1	1	1	1	174.084	1
BCAN	1	192.138	1	1098.43	187.043	1	1
BCAS1	1	434.113	1	1	1	1	1
BCHE	1	1	1	115.633	1	1	1
BCL10	19.8111	1	1	8.03832	8.89882	19.2574	93.6717
BCL11A	1	1	1	1	1	1	189.886
BCL11B	1	1	318.094	1	1	1	1
BCL2	95.2081	17.1136	205.84	1	1	1	112.628
BCL2A1	301.905	1	1	1	1	1	136.296
BCL2L11	1	1	1	1	1	1	197.771
BCL6B	1	1	1	1	1	21.5503	1
BCL7A	1	8.99682	1	102.816	1	1	1
BEST1	1	117.396	1	1	1	1	1
BEST3	1	1	1	21.0547	1	1	1
BET1	1	1	1	8.43555	19.0845	16.2301	88.2719
BEX1	1	208.694	1	546.301	43.195	1	1
BEX2	1	114.352	1	144.09	1	1	1
BEX3	91.3706	407.732	1	788.334	576.269	400.122	1
BEX5	1	1	1	1	1	97.0684	1
BGN	1	1	1	1	834.856	225.055	1
BHLHE40	106.485	1	86.1013	1	19.8196	21.3143	1
BHLHE41	312.852	272.23	1	15.7689	17.5376	1	137.519
BICC1	1	1	1	1	42.9304	1	1
BICD1	1	8.24437	1	108.874	17.9686	19.519	1
BID	122.733	1	1	19.7247	20.8702	42.7352	1
BIN2	98.0538	1	192.138	1	1	1	1
BIRC3	87.676	1	284.079	1	1	1	469.008
BIRC5	1	1	1	85.5945	152.472	1	1
BLK	1	1	1	1	1	1	138.471
BLNK	18.168	1	1	1	1	1	149.775
BLOC1S4	16.1027	8.2688	88.9896	23.1601	18.6976	9.02521	1
BMERB1	1	1	1	19.2395	1	1	1
BMP1	1	1	1	1	22.9286	1	1
BMP2K	219.709	1	1	1	8.67244	20.6189	1
BMP7	1	21.2589	1	82.7477	1	1	1
BMPR2	21.3703	8.45057	1	92.2832	90.9562	330.324	1
BNC2	1	1	1	1	22.0298	1	1
BOD1	1	20.214	1	115.158	22.1816	22.4994	1
BOK	1	245.385	1	1	1	1	1
BORCS5	1	8.53793	85.6339	1	1	1	1
BRD1	1	8.22398	90.5118	2.80043	1	1	1
BRSK1	1	43.1129	1	1	1	1	1
BTK	43.0108	1	1	1	1	1	113.928
BTN3A1	1	1	107.502	1	1	1	1
BTN3A2	18.9087	19.0563	227.142	2.7199	16.7715	1	117.11
BTNL9	1	1	1	1	1	169.7	1
BZW2	16.6891	1	1	100.457	19.6328	17.1815	1
C10orf90	1	83.8555	1	1	1	1	1
C11orf24	1	16.6173	1	1.66253	8.88929	1	80.1367
C11orf96	1	179.836	1	207.767	339.547	42.5897	1
C12orf45	18.5333	8.45465	1	23.2464	16.6663	1	115.318
C12orf65	1	8.80047	100.143	90.5619	17.0454	1	43.1547
C12orf75	106.115	1	184.189	15.2425	20.4733	1	136.296
C12orf76	1	118.672	1	41.23	8.56832	1	1
C15orf48	204.122	1	1	1	1	1	1
C19orf66	1	1	86.2728	1	1	1	1
C1QC	1343.15	1	1	42.9775	42.6452	1	1
C1QL1	1	1	1	329.183	19.449	1	1
C1QTNF1	1	1	1	1	19.6185	1	1
C1R	1	1	1	17.7988	384.982	1	1
C1S	1	1	1	1	397.64	1	1
C1orf162	353.906	1	1	1	1	1	88.3007
C1orf198	1	244.29	1	1	2.76249	1	1
C1orf21	1	1	1	91.4865	1	1	1
C1orf54	125.892	1	1	1	116.787	232.682	1
C1orf56	110.889	16.0574	126.725	15.8671	111.372	1	1
C1orf61	141.262	292.155	1	1418.77	251.301	151.18	1
C2	86.4369	1	1	1	1	1	1
C20orf27	96.0961	1	1	23.0209	112.278	16.1334	1
C21orf91	1	155.57	1	1	1	1	1
C2CD4B	1	1	1	1	1	41.5145	1
C2orf80	1	1	1	20.3619	1	1	1
C3	743.383	1	1	19.7731	92.4073	1	100.989
C3AR1	288.29	1	1	1	1	1	1
C5AR1	253.65	1	1	1	1	1	1
C7	1	1	1	1	273.164	1	1
C9orf3	1	89.1509	1	1	1	1	1
CA12	1	1	1	1	17.7694	1	1
CA2	1	522.519	1	1	119.99	643.95	1
CA4	1	1	1	1	1	177.525	1
CABIN1	1	7.92721	85.9601	8.71832	15.219	8.56213	1
CACNA1A	1	1	1	20.5755	1	1	1
CADM2	1	311.439	1	208.503	1	1	1
CADM4	1	182.399	1	122.434	1	1	1
CALCOCO1	1	19.5767	1	17.2469	16.1154	8.95657	86.5848
CALCRL	1	1	1	16.0434	16.5973	406.816	1
CALD1	1	241.999	1	419.454	1903.69	720.241	1
CALHM6	128.156	1	1	1	1	1	1
CAMK2N1	1	2120.9	1	405.914	195.432	1	1
CAMK2N2	1	1	1	19.5423	1	1	1
CAMK4	1	1	110.816	1	1	1	1
CAPG	465.082	1	171.28	9.02392	17.0655	1	215.574
CAPN3	1	195.961	1	1	1	1	1
CARD16	128.615	1	238.106	1	1	22.338	1
CARD8	99.2227	1	120.292	1	2.76085	97.6494	103.947
CARMN	1	1	1	1	105.215	1	1
CARNS1	1	509.807	1	1	1	1	1
CASK	1	1	86.5533	119.713	19.0435	8.94117	1
CASKIN2	1	1	1	1	1	22.2386	1
CASP1	118.153	1	122.733	1	1	1	1
CASP10	1	1	1	1	1	16.5587	105.457
CASP4	116.962	1	199.455	1	21.5721	93.3084	139.832
CASP8	17.8244	1	194.506	1	1	1	102.699
CASTOR3	1	81.844	1	18.2755	1	1	1
CAV1	1	21.8987	1	22.8746	322.333	355.29	1
CAV2	1	15.7317	1	1	85.4989	201.998	1
CAVIN1	1	106.439	1	8.55011	231.133	347.851	1
CAVIN2	1	1	1	1	1	750.553	1
CAVIN3	1	1	1	1	197.069	144.374	1
CBFB	22.1728	41.2872	90.3766	8.92716	16.0831	8.53484	1
CBLB	1	1	186.738	1	19.6053	18.001	1
CBR1	22.7362	690.613	1	163.08	121.243	1	1
CCDC102B	1	1	1	8.36675	200.594	1	1
CCDC112	19.5918	22.3503	1	89.8432	8.55541	1	1
CCDC117	1	1	1	1	1	1	89.9622
CCDC3	1	1	1	1	84.1389	20.8396	1
CCDC32	1	1	1	1.6572	4.77186	8.90352	111.836
CCDC57	16.4919	1	1	1	1	1	85.2957
CCDC6	17.8594	16.0548	1	4.82823	15.8868	17.37	90.8093
CCDC69	1	1	1	1	1	1	152.867
CCDC71L	1	1	1	1	18.5646	1	1
CCDC80	1	1	1	20.6279	266.224	15.7352	1
CCDC88C	1	1	140.505	1	1	1	89.0522
CCL14	1	1	1	1	1	22.9498	1
CCL2	132.314	1	1	1	183.394	1	1
CCL20	138.196	1	1	1	1	1	1
CCL3L1	928.49	1	1	1	170.471	156.525	1
CCL4L2	870.294	1	266.224	1	175.031	176.062	1
CCL5	207.767	1	1706.38	1	1	1	216.155
CCN1	1	1	1	1	249	262.316	1
CCN2	1	1	1	1	288.29	958.058	1
CCNA2	1	1	1	1	17.6676	1	1
CCNB1	1	1	1	18.8934	179.713	1	1
CCNB2	1	1	1	1	100.056	1	1
CCNC	19.694	8.57283	1	20.5581	20.2591	20.8643	120.395
CCND1	115.74	1	1	203.944	102.56	170.999	1
CCNQ	1	97.3315	1	8.4305	1	1	1
CCNT1	17.264	8.19973	1	8.35792	8.20155	16.3594	81.806
CCP110	1	238.846	1	17.264	4.73939	1	1
CCR1	111.678	1	1	1	1	1	1
CCR10	1	1	1	1	1	1	89.18
CCR7	1	1	1	1	1	1	119.611
CD14	792.137	1	1	1	21.2255	1	1
CD151	111.953	1	1	193.987	252.14	222.764	1
CD163	502.105	1	1	1	1	1	1
CD180	1	1	1	1	1	1	103.983
CD2	90.6358	1	966.817	1	1	1	1
CD22	1	42.5537	1	1	1	1	1
CD24	1	1	1	227.142	1	1	151.903
CD247	1	1	300.177	1	1	1	1
CD248	1	1	1	1	143.968	1	1
CD27	1	1	295.932	1	1	1	337.798
CD28	1	1	95.9329	1	1	1	1
CD2AP	20.8782	1	1	1	8.30826	107.049	93.5289
CD300A	140.347	1	1	1	1	1	1
CD302	216.628	1	1	1	140.347	96.1322	1
CD320	1	1	1	141.262	87.2584	417.594	42.1934
CD33	22.5924	1	1	1	1	1	1
CD34	1	1	1	1	1	279.124	1
CD37	360.764	1	464.064	1	1	1	731.487
CD38	1	1	1	1	1	1	263.123
CD3D	86.5533	1	896.702	1	1	1	1
CD3E	1	1	635.1	1	1	1	1
CD3G	1	1	564.567	1	1	1	1
CD4	194.831	1	87.4038	1	20.1295	1	1
CD40	1	1	1	1	1	15.8034	103.07
CD44	298.595	20.9439	549.699	22.9443	184.448	1	347.277
CD48	113.419	1	495.844	1	1	1	297.526
CD52	175.417	1	1202.2	1	1	1	774.514
CD53	396.816	1	432.79	1	1	1	316.708
CD55	119.176	43.0681	138.057	1	1	108.574	249.976
CD58	94.9012	1	99.8465	1	1	1	1
CD6	1	1	139.832	1	1	1	1
CD68	530.851	1	1	1	16.4976	1	1
CD69	252.14	1	993.108	1	1	1	546.301
CD7	19.4449	1	421.802	1	1	1	1
CD79A	1	1	1	1	1	1	743.383
CD79B	1	1	1	1	1	1	369.425
CD83	469.008	1	1	1	18.1642	1	312.405
CD84	304.664	1	153.041	1	1	1	1
CD86	188.539	1	1	1	1	1	1
CD8A	1	1	304.664	1	1	1	1
CD8B	1	1	242.574	1	1	1	1
CD9	267.597	1638.05	1	353.906	201.191	181.316	1
CD93	177.817	1	1	1	1	420.52	1
CD96	1	1	268.462	1	1	1	1
CDA	1	1	1	1	1	140	1
CDC14A	1	1	121.47	1	1	1	1
CDC20	1	1	1	1	105.597	1	1
CDC34	1	18.2945	1	110.986	18.2912	19.1412	1
CDC42EP1	1	202.51	1	1	17.0882	17.0027	1
CDC42EP2	1	96.8546	1	1	1	1	1
CDC42EP3	1	1	109.097	1	8.71196	100.866	1
CDC42EP4	1	1	1	19.9761	21.1772	107.845	1
CDH11	1	1	1	8.93566	240.651	144.467	1
CDH19	1	195.961	1	1	1	1	1
CDH2	1	21.8807	1	260.359	85.9049	163.183	1
CDH5	1	1	1	1	1	249.976	1
CDH6	1	1	1	1	116.844	1	1
CDK1	1	1	1	1	84.985	1	1
CDK11A	17.3506	1	90.4779	4.82727	8.13168	8.85185	1
CDK14	1	1	1	16.5738	4.8219	1	112
CDK17	1	22.469	1	1.6623	4.717	100.457	1
CDK18	1	390.062	1	1	1	1	1
CDK19	15.5941	239.045	1	16.4326	8.19116	1	1
CDK4	21.6867	42.6196	1	275.418	157.038	97.8955	1
CDK5R1	1	1	1	21.3051	1	1	1
CDKN1A	222.764	1	1	17.3835	108.825	144.575	193.825
CDKN1C	1	526.897	1	87.0017	18.5942	1	1
CDKN2C	1	8.78558	1	148.071	125.713	1	42.9164
CDKN3	1	1	1	17.1868	106.788	1	1
CDYL2	1	1	1	1	1	91.4483	1
CEBPA	145.087	1	1	1	1	1	1
CELSR2	1	147.186	1	8.98219	1	1	1
CEMIP	1	1	1	1	148.765	1	1
CEMIP2	19.3899	1	285.879	1	8.2653	192.399	123.807
CENPE	1	1	1	1	130.684	1	1
CENPF	1	1	1	201.191	405.914	1	1
CENPV	1	8.65939	1	119.99	1	1	1
CENPW	1	1	1	1	18.8971	1	1
CEP128	1	1	1	1	1	1	100.457
CEP85L	1	8.78429	95.0009	16.9571	8.15667	8.22398	1
CEP97	1	128.103	1	16.7645	2.79904	1	1
CERCAM	1	285.879	1	1	22.3503	1	1
CERK	1	1	1	1	1	106.115	1
CERS1	1	103.4	1	17.2777	1	1	1
CERS2	18.9004	226.967	1	2.80604	19.8515	22.6111	1
CERS4	1	125.713	1	8.96763	1	1	1
CETN2	1	8.4333	1	95.8643	107.882	20.547	1
CFAP36	1	17.8309	1	94.8607	110.889	20.7258	1
CFD	231.417	1	1	1	1	1	1
CFH	1	1	1	1	261.339	202.84	1
CFI	1	1	1	1	15.6739	41.8491	1
CFL2	1	430.31	1	102.197	108.921	40.929	1
CGNL1	1	1	1	1	1	92.7474	1
CH25H	374.388	1	1	1	17.7592	1	1
CHADL	1	312.405	1	1	1	1	1
CHD3	16.7797	1	114.756	19.2822	22.8196	41.4376	1
CHD7	23.2089	133.802	1	230.351	18.5333	20.6991	1
CHGB	1	1	1	22.408	1	1	1
CHI3L1	1	1	1	439.564	356.176	1	1
CHIC2	18.5831	1	96.2358	199.455	23.2347	19.9682	1
CHL1	1	1	1	151.005	1	1	1
CHN1	1	1	1	17.354	153.145	1	1
CHPF	1	1	1	108.029	94.9012	1	96.5309
CHPT1	21.0547	1	1	87.457	20.6328	8.57799	1
CHST11	119.941	1	119.753	19.0625	15.8183	1	84.3766
CHST12	1	1	148.94	17.2524	15.3734	83.1357	95.2849
CHST15	1	1	1	1	4.78142	1	83.0369
CHSY1	21.7187	1	1	4.77229	22.5613	150.671	1
CIAO2A	41.9721	1	1	1	1	1	1
CIITA	87.7348	1	1	1	1	1	102.484
CITED1	1	1	1	86.4369	1	1	1
CKAP2	17.503	1	1	89.8782	129.705	1	1
CKAP4	1	1	1	90.7339	183.259	43.0256	117.767
CKS1B	17.6283	8.99863	1	41.1173	122.792	1	1
CLASP2	16.6891	348.374	1	124.732	9.00725	20.7214	1
CLCN4	1	155.211	1	1	1	1	1
CLDN11	1	2159.08	1	1	219.108	1	1
CLDN5	1	1	1	1	1	2753.2	1
CLEC11A	1	1	1	17.8759	190.341	1	1
CLEC14A	1	1	1	1	1	345.984	1
CLEC2B	232.854	1	402.591	1	106.115	157.747	153.825
CLEC2D	17.7335	1	283.047	1	1	1	107.942
CLEC5A	148.598	1	1	1	1	1	1
CLEC7A	312.405	1	1	1	1	1	1
CLIC3	1	1	123.934	1	1	1	1
CLIP2	1	91.6478	1	21.8766	8.30826	1	1
CLIP3	1	22.0857	1	80.7814	8.09251	1	1
CLK4	1	17.7071	1	15.8514	8.19116	16.9785	92.8095
CLMN	1	242.574	1	1	16.4243	1	1
CLMP	1	1	1	1	17.8244	1	1
CLPTM1L	19.7657	18.3461	1	20.8352	18.5227	21.2715	256.729
CMC1	42.9608	16.2604	272.23	19.1019	20.9875	18.6859	42.0419
CMTM3	109.556	1	108.282	17.9758	21.8766	17.7227	1
CMTM5	1	373.256	1	17.6734	1	1	1
CMTM7	94.6123	1	90.6721	1	1	1	97.435
CMTM8	1	1	1	1	1	110.816	1
CNDP1	1	1163.24	1	1	1	1	1
CNIH2	1	1	1	19.6904	1	1	1
CNKSR3	1	15.8553	1	1	1	84.5001	1
CNN2	1	1	157.341	1	100.22	18.542	106.686
CNN3	1	80.9733	1	277.918	410.445	254.892	1
CNOT6L	43.195	16.3558	319.131	15.3031	8.69066	162.989	123.332
CNOT8	16.5519	8.84479	1	2.80792	15.3578	109.653	1
CNP	16.7255	2884.55	1	146.468	22.0157	22.4245	1
CNTN1	1	1	1	83.1729	1	1	1
CNTN2	1	801.832	1	1	1	1	1
CNTNAP4	1	296.743	1	1	1	1	1
CNTRL	91.085	1	112.966	8.22507	16.0307	1	104.447
COBL	1	228.427	1	8.49976	1	1	1
COBLL1	1	1	1	1	104.796	279.919	203.046
COL11A1	1	1	1	1	159.827	1	1
COL12A1	1	1	1	1	40.888	1	1
COL15A1	1	1	1	1	21.6954	117.062	1
COL18A1	1	23.2464	1	1	348.942	221.2	1
COL1A1	1	1	1	1	1994.9	1	1
COL1A2	1	1	1	1	1886.62	1	1
COL20A1	1	1	1	19.4989	1	1	1
COL3A1	1	1	1	1	1972.72	1	1
COL4A1	1	1	1	1	928.49	993.108	1
COL4A2	1	1	1	4.79704	646.622	683.308	1
COL4A5	1	103.793	1	1	1	1	1
COL5A1	1	1	1	1	257.482	1	1
COL5A2	1	1	1	1	419.454	20.5361	1
COL5A3	1	1	1	1	114.041	1	1
COL6A1	1	1	1	116.044	723.013	18.6018	1
COL6A2	1	1	1	1	708.311	111.147	1
COL6A3	1	1	1	1	604.083	1	1
COL7A1	1	1	1	1	22.8454	1	1
COL8A1	1	1	1	1	41.2105	1	1
COL9A2	1	88.6979	1	2.78211	1	1	1
COL9A3	1	128.706	1	132.034	1	1	1
COLEC12	1	1	1	1	138.338	1	1
COLGALT1	92.3208	1	1	1	17.9042	16.962	1
COLGALT2	1	187.826	1	18.278	1	1	1
COMMD8	22.1645	1	94.9012	2.8065	18.6488	19.6282	1
COPZ2	1	1	1	1	84.2946	1	1
CORO1A	370.046	1	788.334	1	1	1	414.436
CORO2B	1	114.217	1	15.7406	1	1	1
CORO7	82.4859	22.7172	1	2.72432	1	1	1
COX7A1	1	1	1	1	216.155	223.556	1
CPE	1	19.2114	1	416.068	411.372	128.034	1
CPEB2	1	107.366	1	1	1	8.43555	1
CPNE5	1	1	1	1	1	1	124.536
CPOX	1	106.204	1	1	1	1	1
CPQ	41.9414	100.61	1	1	112.564	8.76114	1
CPT1A	1	1	1	1	1	43.2876	1
CPVL	273.871	1	1	8.83767	1	1	1
CPXM1	1	1	1	8.8743	88.1749	1	1
CRB1	1	1	1	17.4063	1	1	1
CREB3	1	18.1342	1	22.4591	20.8884	17.0296	86.8331
CREB3L2	94.5669	21.5798	1	1	89.9332	85.0213	248.431
CREB5	1	275.184	1	128.706	16.9143	1	1
CREBL2	114.485	8.54657	1	1	1	1	1
CREG1	277.645	17.0914	1	1	18.072	87.7062	1
CRIM1	1	1	1	1	20.0199	283.047	1
CRIP1	137.062	1	536.085	1	330.791	93.7024	366.648
CRIP2	1	8.66801	1	142.949	157.631	472.606	1
CRISPLD1	1	1	1	19.8028	1	1	1
CRISPLD2	1	1	1	1	130.538	1	1
CRMP1	1	1	1	168.022	1	1	1
CRNDE	1	1	1	83.0119	88.3905	1	1
CRYAB	21.9507	4259.17	1	529.548	292.155	89.6386	1
CRYBG1	17.2777	1	185.579	1	1	1	1
CRYBG3	1	147.338	1	1	8.77336	22.8792	1
CRYL1	18.7516	165.752	1	15.2621	1	1	1
CSF1R	467.624	1	1	1	1	1	1
CSF2RA	225.72	1	1	1	1	1	1
CSF3R	189.104	1	1	1	1	1	1
CSK	107.009	1	151.18	1.6562	2.77216	1	114.847
CSNK1G2	19.7084	15.3697	100.989	17.4557	16.7862	20.4488	1
CSPG5	1	1	1	143.968	1	1	1
CSRNP1	106.524	1	90.3766	1	16.8228	22.6797	1
CSRNP3	1	1	1	19.4082	1	1	1
CSRP1	16.1863	447.985	1	15.2852	127.189	86.2728	1
CSRP2	1	1	1	154.705	190.341	344.429	1
CST7	21.6511	1	576.269	1	1	1	1
CSTA	119.84	1	1	1	1	1	1
CTGF	1	1	1	1	237.151	337.798	1
CTHRC1	1	1	1	1	413.025	121.115	1
CTLA4	1	1	162.057	1	1	1	1
CTNND2	1	81.3563	1	106.204	1	1	1
CTSH	294.039	1	1	1	17.4717	20.9049	310.068
CTSK	1	1	1	1	163.278	1	1
CTSS	596.868	1	167.887	1	18.2308	41.5726	469.008
CTSW	1	1	283.758	1	1	1	1
CTTNBP2	85.2576	144.94	1	99.436	1	1	1
CTTNBP2NL	97.4012	8.494	1	15.662	18.6018	181.169	1
CTXN1	1	1	1	22.3503	1	1	1
CUEDC1	1	93.0677	1	8.69533	1	1	1
CX3CR1	193.699	1	1	1	1	1	1
CXADR	1	176.95	1	125.596	1	1	1
CXCL1	1	1	1	1	223.082	1	1
CXCL12	1	1	1	1	103.947	226.343	1
CXCL16	337.311	1	1	8.20697	8.20835	1	1
CXCL2	207.94	1	1	1	225.055	90.0358	1
CXCL3	178.033	1	1	1	132.374	1	1
CXCL6	1	1	1	1	181.316	1	1
CXCL8	774.514	1	1	1	402.591	154.252	1
CXCR3	1	1	100.57	1	1	1	1
CXCR4	629.924	1	1541.8	1	1	104.447	984.871
CXCR6	1	1	163.855	1	1	1	1
CXXC4	1	1	1	18.1982	1	1	1
CXorf21	21.8004	1	1	1	1	1	1
CXorf36	1	1	1	1	1	41.4959	1
CYB561A3	1	1	1	1	2.75392	1	114.312
CYB5R4	22.0857	1	1	1	1	1	1
CYBB	374.982	1	1	1	1	1	145.256
CYBRD1	1	15.6558	1	1	108.769	1	1
CYFIP1	299.744	1	1	19.2574	81.2432	117.955	1
CYFIP2	1	8.22398	127.242	17.5412	1	1	89.1158
CYP1B1	1	1	1	1	627.355	1	1
CYP27A1	1	160.738	1	1	1	1	1
CYR61	1	1	1	1	159.827	129.631	1
CYSLTR1	1	1	1	1	1	1	119.671
CYTH4	96.4639	1	1	1	1	1	89.0177
CYTIP	120.043	1	477.953	1	1	1	305.388
CYYR1	1	1	1	1	1	245.652	1
DAAM2	1	185.937	1	1	1	1	1
DAB2	317.53	1	1	1	177.936	240.874	1
DAB2IP	1	1	1	1	1	20.1851	1
DACT3	1	96.3815	1	1.66368	1	1	1
DAGLB	41.3439	1	1	1	1	1	1
DANCR	1	1	1	103.035	19.6007	18.7275	114.64
DAPP1	1	1	1	1	1	1	144.09
DBF4	1	1	91.7598	20.7572	87.7348	1	86.5848
DBN1	1	1	1	119.892	21.3885	21.6333	1
DBNDD2	20.6601	652.929	1	8.05802	89.2488	1	1
DCK	88.4306	4.79478	1	1.65664	1	1	104.852
DCLK1	1	1	1	18.6148	1	1	1
DCLK2	1	1	1	105.988	1	1	1
DCN	1	1	1	1	2371.07	162.87	1
DCX	1	1	1	227.142	1	1	1
DDR1	1	441.386	1	173.175	16.962	1	1
DDR2	1	1	1	1	129.13	8.4518	1
DDX49	1	17.2328	1	90.0752	18.3062	8.7247	1
DEDD2	16.6148	1	84.8021	1	1	1	92.2015
DEF6	19.7543	1	135.361	1	1	1	86.0226
DENND2D	1	1	149.016	1	1	1	1
DENND3	131.624	1	1	1	1	22.1118	1
DENND5B	1	1	1	16.2273	1	1	43.1826
DEPP1	1	88.2415	1	1	22.8746	143.338	1
DERL3	1	1	1	1	1	1	779.446
DESI2	16.4157	1	1	21.7074	90.4446	19.9761	1
DGKA	1	1	100.535	1	1	1	1
DGKH	1	1	1	1	18.3165	167.78	1
DGKZ	20.0351	83.8816	145.509	16.4464	4.72304	19.3021	1
DHCR24	1	131.887	1	1	1	1	1
DHRS3	119.753	1	1	1	82.6767	43.2876	1
DIAPH1	19.827	1	168.307	8.84879	4.70389	20.1216	1
DIO2	1	1	1	1	88.6979	1	1
DIP2B	18.9201	233.65	1	18.9944	4.83344	1	1
DIP2C	1	112	1	2.7224	1	1	1
DIPK2B	1	1	1	1	1	136.125	1
DIXDC1	1	200.945	1	8.73152	15.4814	8.82856	1
DKK3	1	1	1	15.219	131.817	1	1
DLC1	1	139.136	1	1	126.232	205.325	1
DLG1	15.3643	341.593	1	19.3335	22.3623	20.6725	1
DLG2	1	167.318	1	1	1	1	1
DLGAP5	1	1	1	1	22.4879	1	1
DLL3	1	1	1	384.37	1	1	1
DNAJA4	96.6503	1	1	1	1	1	1
DNAJB2	15.8106	291.404	1	22.0221	8.64826	8.06712	1
DNAJB4	22.6536	20.0937	1	4.80459	119.344	85.9049	199.791
DNAJB9	21.3761	18.4149	115.797	21.8807	19.014	19.1338	321.268
DNAJC4	22.0339	1	1	8.50757	15.478	8.72891	135.238
DNAJC6	1	264.178	1	1	1	1	1
DNASE2	179.164	1	1	15.7885	8.49976	1	100.262
DNER	1	249	1	180.091	1	1	1
DNM3	1	298.873	1	21.4686	1	1	1
DOCK1	1	110.129	1	1	8.9791	84.6957	1
DOCK10	118.715	205.84	130.925	8.12214	1	1	1
DOCK2	138.608	1	122.176	1	1	1	108.116
DOCK4	224.471	106.834	1	15.8553	1	113.47	1
DOCK5	16.6891	275.838	1	1	1	1	1
DOCK6	1	1	1	1	1	86.7316	1
DOCK8	204.512	1	228.867	1	1	1	156.054
DOCK9	1	112.676	1	1	1	373.864	1
DOHH	1	152.302	1	2.76598	2.7284	1	1
DOK2	19.827	1	180.091	1	1	1	1
DPF1	1	1	1	18.0396	1	1	1
DPP6	1	19.0908	1	143.968	1	1	1
DPYD	113.161	16.0337	1	1	4.82765	1	1
DPYSL3	1	1	1	230.856	41.7843	16.5808	1
DPYSL5	1	226.089	1	8.67361	1	1	1
DRAM2	145.509	1	1	4.73073	15.9421	15.4848	149.691
DRAXIN	1	1	1	19.5543	1	1	1
DSE	202.51	1	1	1	106.022	1	1
DSEL	1	168.424	1	295.932	109.15	1	1
DST	174.646	1665.27	1	460.595	287.65	150.468	1
DSTYK	1	92.4699	1	8.973	4.82672	1	1
DTD1	17.6496	42.6196	1	152.579	21.546	22.1398	1
DTNA	1	22.1816	1	117.296	16.4243	1	1
DTX3	1	17.1687	1	83.9753	16.2497	1	1
DUSP2	215.151	1	710.573	1	1	1	352.721
DUSP22	17.9876	16.8663	1	1	1	17.6958	117.512
DUSP23	109.653	15.614	1	1	17.8051	198.341	1
DUSP4	20.6773	1	267.926	1	1	1	1
DUSP5	1	1	91.004	1	17.1754	17.6734	175.417
DUSP6	239.515	1	1	122.35	127.786	353.906	1
DUXAP8	1	1	1	1	105.457	1	1
DYSF	1	1	1	1	1	21.8329	1
EAF2	1	1	1	1	1	1	134.869
EBF1	1	1	1	1	113.306	20.1407	1
ECE1	1	1	1	2.69864	132.949	223.556	1
ECM1	1	1	1	1	20.7911	1	1
ECM2	1	1	1	1	42.2661	1	1
ECSCR	1	1	1	1	1	379.785	1
ECT2	1	1	1	1	21.8329	1	1
EDEM1	16.6731	1	1	1	1	1	140.897
EDEM2	16.7079	1	1	1.65203	2.72122	1	95.0751
EDIL3	1	1410.93	1	1	19.3578	8.89472	1
EDN1	1	1	1	1	1	683.308	1
EDNRA	1	1	1	1	158.068	1	1
EEF1A2	1	1	1	100.535	1	1	1
EFEMP1	1	1	1	1	144.276	1	1
EFEMP2	1	1	1	20.1685	165.917	18.6721	1
EFHD1	1	716.498	1	1	16.9439	1	1
EFNA1	1	155.867	1	1	1	97.7937	1
EFNB2	1	1	1	2.73823	19.0625	121.774	1
EGFL7	1	1	1	1	1	534.336	1
EGFL8	1	1	1	1	1	42.4249	1
EGFR	1	1	1	594.248	255.946	163.383	1
EGLN3	1	96.6052	1	1	1	1	1
EGR2	217.836	1	1	1	1	1	1
EGR3	231.133	1	1	1	8.84355	1	1
EHBP1L1	91.9835	1	1	1	1	8.78114	1
EHD1	1	17.9807	97.8288	1	8.28222	1	1
EHD2	1	1	1	1	115.41	16.8346	1
EHD4	21.0009	1	1	1	1	210.566	1
EHMT1	18.4728	16.5327	1	19.0181	16.0692	19.9334	170.471
EIF2AK3	1	1	1	1	1	1	42.9961
ELAVL3	1	421.802	1	198.893	1	1	1
ELAVL4	1	1	1	119.292	1	1	1
ELK4	18.5501	18.9546	1	2.7804	17.6704	103.035	1
ELL2	260.935	164.6	1	2.71704	86.1013	92.2832	290.9
ELOVL1	20.163	426.023	1	2.72208	15.7002	20.7377	1
ELOVL7	1	8.70694	1	1	1	116.903	1
EMB	120.184	1	364.11	1	1	1	130.845
EMCN	1	1	1	1	1	249.425	1
EMILIN1	1	1	1	1	122.497	1	1
EML2	1	129.631	1	1	1	1	1
EML4	124.209	1	227.566	15.8106	23.3017	23.2394	116.141
EMP1	1	1	1	23.2772	187.527	230.589	1
EMP2	1	1	1	16.4157	93.1011	162.556	1
ENAH	1	148.94	1	190.483	140.589	42.66	1
ENC1	1	1	1	114.799	91.1743	1	1
ENDOD1	1	332.079	1	8.40715	22.3549	17.5876	1
ENG	141.262	1	1	1	86.8704	637.826	1
ENHO	1	1	1	82.9443	1	1	1
ENO2	1	118.242	1	124.732	15.9994	1	1
ENOSF1	1	93.3334	1	1	8.4518	8.11412	1
ENPEP	1	1	1	1	86.1013	1	1
ENPP2	1	834.856	1	1	1	1	1
ENPP4	1	164.438	1	1	1	1	1
ENTPD1	133.943	1	1	1	23.2772	218.443	105.182
EOGT	1	1	1	1	1	84.87	1
EPAS1	1	1	1	1	211.645	1016.2	1
EPB41	19.5145	1	164.964	4.73402	1	1	109.05
EPB41L1	1	96.2358	1	1	15.8919	1	1
EPB41L3	125.596	173.175	1	1	1	1	1
EPHX1	1	88.0974	1	4.83934	123.588	22.3503	1
EPN2	1	300.601	1	219.533	83.7809	120.846	1
EPS8	102.439	81.3936	1	18.019	330.791	145.939	1
EPSTI1	106.297	1	104.922	1	17.868	1	1
ERAP2	19.5383	1	157.341	1	8.84603	17.6676	134.1
ERBB3	1	234.94	1	8.75477	1	1	1
ERG	1	1	1	1	1	145.323	1
ERMN	1	1950.41	1	1	1	1	1
ERN1	1	1	128.103	1	1	1	216.361
ERO1B	1	1	1	1	1	1	84.5937
ERRFI1	1	1	1	1	89.0522	1	1
ERV3.1	1	1	1	19.4881	1	1	1
ESAM	1	1	1	1	1	498.912	1
ESM1	1	1	1	1	1	195.132	1
ESYT2	1	4.79811	1	2.76516	17.8399	145.256	1
ETS1	21.5579	1	673.677	8.57204	162.057	301.078	155.707
ETS2	265.005	1	1	1	16.4047	338.657	1
ETV1	1	1	1	413.863	126.114	1	1
ETV5	99.1802	17.9215	1	23.1916	15.9839	1	1
ETV6	96.8546	1	1	2.7284	8.00011	17.6355	88.8452
EVA1B	1	1	1	1	141.523	161.814	1
EVI2A	196.714	426.023	169.069	1	1	1	125.206
EVI2B	262.899	1	227.35	1	1	1	365.454
EXOSC1	16.3867	8.85347	86.7602	2.72337	16.4531	15.323	1
EZH2	1	1	1	86.8331	18.388	1	1
F11R	1	1	1	1	1	89.5722	1
F13A1	117.396	1	1	1	1	1	1
F2R	1	1	1	15.5227	160.453	103.4	1
F3	1	1	1	21.936	378.978	1	1
FA2H	1	224.645	1	1	1	1	1
FAAH	1	89.5344	1	1	1	1	1
FABP7	1	1	1	688.308	180.091	1	1
FADS1	1	98.9918	1	99.5037	21.774	15.9393	1
FAIM2	1	234.655	1	18.9599	1	1	1
FAM102A	1	306.311	145.323	1	1	1	1
FAM107A	1	1	1	1	1	228.184	1
FAM110B	1	1	1	100.108	8.6119	1	1
FAM111A	82.8159	1	108.721	8.88217	18.3663	23.3558	1
FAM114A1	1	16.2177	1	1	133.406	18.8039	1
FAM124A	1	127.853	1	1	1	1	1
FAM129A	20.4261	1	140.505	1	1	1	1
FAM136A	19.5844	1	1	21.903	19.3725	16.1491	104.548
FAM13C	1	121.47	1	1	20.8742	1	1
FAM168A	1	96.9252	1	18.7775	4.74938	1	1
FAM171A1	1	154.889	1	1	1	8.51369	1
FAM171B	1	81.844	1	84.1613	8.53484	18.7275	1
FAM173A	16.202	20.5872	1	18.4063	1	1	99.1024
FAM181B	1	107.55	1	259.644	17.0247	1	1
FAM214A	1	19.4568	88.7736	4.74597	8.10564	43.1273	182.399
FAM221A	1	108.921	1	4.8126	1	1	1
FAM222A	1	129.878	1	1	1	1	1
FAM229B	1	144.276	1	94.1827	85.1274	1	1
FAM30A	1	1	1	1	1	1	164.964
FAM43A	1	1	1	1	1	137.361	1
FAM49A	41.875	1	1	2.79411	4.79478	1	1
FAM53B	17.7014	122.792	1	1	1	1	1
FAM69C	1	87.1891	1	1	1	1	1
FAM89A	1	1	1	1	1	84.2946	1
FAP	1	1	1	1	96.8896	1	1
FARP1	17.9468	1	1	17.8016	122.672	18.7516	1
FASN	1	99.2227	1	16.5411	2.74859	1	1
FAT1	1	16.3267	1	15.3151	41.6361	1	1
FAXDC2	1	130.845	1	1	1	17.5624	1
FBH1	1	8.3634	1	1	8.76417	8.54178	84.985
FBLIM1	1	1	1	1	118.918	16.6998	1
FBLN1	1	1	1	1	589.668	1	1
FBLN2	1	1	1	1	144.374	1	1
FBN1	1	1	1	1	148.667	8.94117	1
FBP1	151.18	1	1	1	1	1	1
FBXO32	1	295.207	1	18.3265	178.435	9.00725	1
FBXW7	16.3777	1	1	16.7474	8.40715	15.4702	194.831
FCER1G	993.108	1	127.498	18.756	41.8069	22.9382	168.307
FCGBP	465.082	1	1	1	1	1	1
FCGR1A	331.476	1	1	1	1	1	1
FCGR1B	128.103	1	1	1	1	1	1
FCGR2A	415.349	1	1	1	1	1	1
FCGR2B	119.292	1	1	1	1	1	133.879
FCGR3A	528.225	1	1	1	1	1	1
FCGRT	576.269	1	1	41.3669	189.561	335.081	121.669
FCHO2	88.0405	8.68184	1	1	1	155.113	1
FCHSD2	20.5205	15.8889	1	15.6306	2.80505	21.7225	120.118
FCMR	1	1	111.233	1	1	1	142.545
FCRL2	1	1	1	1	1	1	86.2728
FCRL5	1	1	1	1	1	1	486.093
FERMT1	1	1	1	86.1739	1	1	1
FERMT3	145.256	1	133.517	1	1	1	101.087
FEZ1	1	1262.25	1	277.378	95.6426	1	1
FGD2	95.9704	1	1	1	1	1	1
FGD3	1	1	104.069	1	1	1	1
FGD4	168.949	8.7247	1	1	1	16.1632	1
FGD6	1	1	1	1	1	97.224	1
FGF1	1	179.058	1	1	1	1	1
FGF12	1	1	1	22.002	1	1	1
FGF14	1	1	1	18.2414	1	1	1
FGFR2	1	502.105	1	1	1	1	1
FGL2	244.29	1	1	1	1	1	1
FGR	83.8816	1	1	1	1	1	1
FHL1	1	1	1	211.508	158.068	1	1
FHL2	1	1	1	1	151.625	1	1
FIBIN	1	1	1	95.3553	21.8807	1	1
FILIP1	1	1	1	1	43.2084	21.658	1
FILIP1L	93.0677	1	1	1	337.798	99.0649	1
FJX1	1	1	1	146.678	20.7151	18.122	1
FKBP10	1	1	1	19.9045	205.325	22.7062	1
FKBP11	1	1	159.433	1	126.232	17.6958	958.058
FKBP15	86.9617	8.14852	1	1.64565	2.7533	1	1
FKBP7	1	1	1	1	20.6189	1	1
FKBP9	1	1	1	16.333	22.7424	114.105	1
FLI1	21.615	1	1	1	1	119.344	1
FLNB	1	18.7151	1	1	16.0276	164.715	1
FLT1	1	1	1	1	1	706.139	1
FMC1	1	84.1059	1	167.418	124.858	22.8827	1
FMN1	43.4516	1	1	1	1	1	1
FMNL1	127.615	1	152.579	1	1	1	120.642
FMNL2	116.445	506.763	1	95.3231	19.5631	15.6306	1
FMNL3	104.199	1	1	2.63643	8.11528	100.69	1
FMOD	1	1	1	1	22.7714	1	1
FN1	383.584	1	1	21.4238	2352.36	530.851	1
FNBP1L	1	1	1	87.5126	17.0296	130.614	1
FNDC3B	151.005	1	1	16.0462	117.062	140.347	206.201
FNTB	1	116.298	1	1	1	1	1
FOLH1	1	181.65	1	1	1	1	1
FOLR2	197.069	1	1	1	1	1	1
FOSL2	109.453	1	116.337	1	21.5798	137.867	1
FOXC1	1	1	1	1	94.9355	140.414	1
FOXG1	1	1	1	97.9376	1	1	1
FOXO1	1	22.636	112.326	2.72654	17.8898	22.1986	1
FPR1	283.453	1	1	1	1	1	1
FPR3	86.1013	1	1	1	1	1	1
FRMD4A	206.201	1	1	17.6283	18.8854	20.6147	1
FRMD4B	153.918	326.412	135.51	1	1	108.721	1
FRMD6	1	1	1	1	99.2471	8.66665	1
FRS2	1	16.9169	1	113.117	19.6456	1	1
FRY	1	1	1	1	1	123.149	1
FRZB	1	1	1	1	213.247	1	1
FSD1	1	1	1	18.3946	1	1	1
FSTL1	1	1	1	1	458.142	225.055	1
FUCA1	100.343	1	1	1	1	1	1
FUOM	103.947	1	1	1	2.77052	1	41.6361
FUT8	1	170.379	1	2.76756	8.67361	1	125.596
FXYD1	1	1	1	1	89.4332	1	1
FXYD6	1	42.1427	1	540.244	144.467	23.2304	1
FYB1	495.844	1	505.28	1	1	1	104.044
FZD3	1	1	1	141.523	8.68723	1	1
FZD4	1	1	1	1	1	165.083	1
FZD6	1	1	1	1	1	90.7339	1
G0S2	293.006	1	1	1	22.0056	1	1
GAA	183.691	8.35684	1	8.76933	8.67934	16.8458	1
GAB1	1	185.579	1	19.0563	4.73569	17.9686	112.326
GADD45G	92.8832	19.8667	1	258.438	22.7982	154.046	1
GAL3ST1	1	111.179	1	1	1	1	1
GAL3ST4	95.3231	1	1	1	1	1	1
GALM	21.9639	1	115.633	1	1	1	1
GALNT15	1	144.865	1	1	1	144.94	1
GALNT18	1	1	1	1	1	123.749	1
GALNT7	1	144.865	1	1	1	8.86288	1
GAP43	1	1	1	706.139	227.566	1	1
GAPT	19.519	1	1	1	1	1	94.964
GAS1	1	1	1	42.1427	154.787	1	1
GAS2L1	1	1	1	1	2.71692	41.4376	1
GAS6	110.816	1	1	1	1	115.797	174.922
GAS7	18.2912	289.816	1	8.50588	15.2451	1	1
GATA3	1	1	122.023	1	1	1	1
GATM	102.26	213.247	1	152.472	1	1	1
GBP1	19.2235	43.2748	110.129	1	85.6977	17.6177	1
GBP2	122.917	105.215	168.841	1	17.4275	16.7741	1
GBP4	1	1	1	1	1	99.588	1
GBP5	1	1	168.125	1	1	1	1
GCA	129.631	124.408	1	1	1	8.81808	1
GCHFR	40.9582	1	141.391	1	1	1	1
GCLC	21.0507	118.57	1	1.6552	1	1	1
GCLM	1	16.7991	1	4.82258	20.9369	109.936	1
GDAP1L1	1	1	1	17.3797	1	1	1
GEM	1	1	1	1	40.4137	1	1
GFAP	20.3387	118.197	1	444.073	148.598	133.025	1
GFOD1	1	1	1	1	1	100.143	1
GFPT1	1	8.33384	1	15.9602	23.257	15.478	43.0865
GGA2	43.1547	1	1	1	1	1	125.478
GGH	1	1	1	22.0808	42.7944	1	1
GGT5	1	1	1	1	169.807	216.628	1
GIHCG	1	1	1	84.3766	1	1	1
GIMAP1	102.934	1	202.51	1	1	113.928	1
GIMAP4	211.852	1	319.485	1	1	225.443	1
GIMAP5	1	1	1	1	1	22.9667	1
GIMAP6	16.1578	1	1	1	1	109.605	1
GIMAP7	86.4369	1	416.808	1	1	262.899	1
GIMAP8	1	1	1	1	1	89.1509	1
GJA1	1	1	1	1	160.952	161.612	1
GJB1	1	255.946	1	1	1	1	1
GJC1	1	1	1	1	87.6445	1	1
GJC2	1	154.046	1	1	1	1	1
GK	119.016	1	1	1	1	1	1
GLCCI1	1	1	88.7416	139.295	1	1	120.451
GLDN	193.412	192.274	1	1	1	1	1
GLIPR1	250.232	1	204.512	1	141.193	1	186.738
GLIPR2	42.1289	84.4006	135.853	17.7622	19.6851	1	1
GLT8D2	1	1	1	1	18.937	1	1
GLTP	18.5007	462.993	1	82.2463	20.4086	103.11	1
GM2A	108.151	20.602	1	1	1	1	42.1427
GMDS	1	1	1	1	87.5434	21.0009	1
GMFG	342.532	1	616.137	1	104.636	204.787	302.44
GMPPB	1	1	1	1	4.70135	1	81.844
GNAI1	1	259.104	1	16.8435	15.8813	16.5118	1
GNAO1	1	248.431	1	17.437	1	1	1
GNG11	1	1	1	1	312.405	1089.28	1
GNG12	1	1	1	19.1695	115.941	19.2268	1
GNG2	17.6988	1	187.527	42.25	8.15819	1	1
GNG4	1	1	1	42.1934	1	1	1
GNG7	92.4699	284.549	1	21.4415	1	1	169.943
GNLY	1	1	690.613	1	1	1	1
GNPDA1	82.4615	8.66801	1	21.8151	4.78416	1	1
GOLGA8B	1	1	101.412	2.7746	1	1	1
GOLM1	1	4.78289	1	191.658	98.0171	102.982	1
GOLT1B	17.6145	16.9747	1	16.1047	42.0234	8.40855	106.022
GPC1	1	15.6739	1	118.153	132.797	1	1
GPC2	1	1	1	18.7116	1	1	1
GPCPD1	138.338	1	1	17.8566	19.6618	180.933	1
GPD1	1	90.0752	1	1	1	1	1
GPM6A	1	21.8596	1	885.158	147.598	1	1
GPNMB	408.574	1	1	1	23.3229	1	1
GPR137B	42.7511	17.1404	1	4.72714	1	1	1
GPR146	1	1	1	1	1	23.2527	1
GPR171	1	1	229.312	1	1	1	1
GPR174	1	1	122.231	1	1	1	1
GPR183	404.272	1	259.973	1	1	1	409.504
GPR34	456.594	1	1	1	1	1	1
GPR37	1	492.074	1	1	1	1	1
GPR4	1	1	1	1	1	93.1354	1
GPR62	1	96.3153	1	1	1	1	1
GPR65	137.94	1	174.922	1	1	1	102.855
GPR85	1	1	1	1	1	22.3333	1
GPRC5B	1	708.311	1	89.9622	8.9807	8.68583	1
GPRIN3	141.451	1	175.031	1	1	1	1
GPSM2	1	140.897	1	97.464	20.2324	1	1
GPSM3	248.234	1	299.744	1	1	1	231.417
GPX3	1	1	1	1	90.3043	1	1
GPX8	1	1	1	1	127.498	15.0516	1
GRAMD2B	1	22.1935	1	16.5008	100.457	1	1
GRAP2	1	1	92.6593	1	1	1	1
GRASP	118.349	1	1	1	1	173.384	107.985
GRB10	1	15.4387	1	1	1	121.243	1
GREM1	1	91.5993	1	1	1	1	1
GRIA2	1	110.941	1	373.864	1	1	1
GRIA3	1	15.8638	1	41.6512	1	1	1
GRIA4	1	15.3443	1	144.276	1	1	1
GRID2	1	1	1	21.4641	1	1	1
GRK2	104.281	1	140.347	1	1	15.5716	112.173
GRK3	21.299	1	1	1	1	1	1
GRK6	1	1	97.224	1	1	1	115.525
GRM3	1	163.383	1	1	1	1	1
GSDMD	22.5037	1	126.857	1	8.7391	85.4285	112.236
GSN	449.169	2453.45	1	42.4028	382.821	456.594	1
GSPT2	1	1	1	20.6189	1	1	1
GSTA4	1	1	1	121.183	20.0016	1	1
GSTM3	41.1427	1	1	113.161	132.658	16.6731	1
GTSE1	1	1	1	1	83.2321	1	1
GUCY1A1	1	1	1	1	117.161	1	1
GUCY1A2	1	1	1	17.1136	43.1691	1	1
GUCY1B1	1	1	1	1	42.7176	1	1
GYG1	19.254	8.62102	89.3442	2.69795	16.037	8.6832	1
GZMA	89.2805	1	909.153	1	1	1	1
GZMB	1	1	249.425	1	1	1	281.167
GZMH	1	1	530.851	1	1	1	1
GZMK	1	1	779.446	1	1	1	1
GZMM	1	1	364.81	1	1	1	1
HACD4	21.4686	1	1	1	1	1	1
HAMP	185.183	1	1	1	1	1	1
HAPLN2	1	374.388	1	1	1	1	1
HAVCR2	256.729	1	1	1	1	1	1
HBB	1	288.29	1	1	1	1	1
HBEGF	234.136	84.2946	1	1	1	129.631	1
HCFC1R1	22.1078	40.8176	1	21.5763	142.456	20.7881	1
HCK	119.241	1	1	1	1	1	1
HCLS1	353.372	1	259.395	1	1	20.4488	231.96
HCN2	1	285.879	1	1	1	1	1
HCST	401.646	1	928.49	1	1	1	232.854
HDAC1	16.2734	1	102.816	4.79268	19.5423	40.5171	1
HDAC11	1	118.197	1	1	1	1	1
HDAC7	1	1	1	1	16.9195	124.536	1
HDGFL2	1	17.8076	1	81.5764	17.8162	8.11912	1
HECA	23.3157	1	105.182	1	2.75778	16.7686	92.6593
HECW2	1	15.478	1	1	1	130.219	1
HEG1	1	18.0041	1	1	15.2923	287.65	1
HELB	1	1	113.215	1	1	1	1
HEPACAM	1	228.427	1	20.0647	1	1	1
HEPN1	1	195.842	1	115.578	1	1	1
HERC1	20.214	21.9409	105.597	16.6477	9.00725	18.5942	1
HERC4	20.7063	19.5631	92.931	2.72053	17.0247	18.8327	1
HERPUD2	15.445	1	90.4076	4.73939	8.46577	15.105	1
HES1	131.432	1	1	89.9078	193.564	338.315	1
HES4	1	1	1	21.3143	199.791	139.768	1
HES6	1	187.826	1	526.897	96.3815	1	1
HEXIM1	20.7608	17.0351	124.922	8.40715	16.4432	17.0581	1
HEY1	1	1	1	143.434	95.6426	21.7841	1
HHATL	1	220.297	1	1	1	1	1
HHIP	1	354.427	1	1	1	1	1
HIF3A	1	1	1	1	1	41.465	1
HIGD1B	1	1	1	1	255.329	100.301	1
HILPDA	1	1	1	139.604	112.278	1	1
HIP1R	1	123.092	1	18.4973	1	18.451	1
HIPK3	89.6617	18.5906	1	2.75373	18.9275	144.865	1
HIST1H1D	1	1	107.502	19.4215	1	22.1685	1
HIST1H1E	19.4121	1	1	94.6123	1	91.2904	1
HIST1H2AC	19.7289	23.2527	1	20.0156	15.6739	1	101.636
HIST1H2BG	1	1	1	1	1	1	98.0538
HIST3H2A	1	1	1	19.6586	1	1	1
HK2	98.9536	1	1	1	1	1	1
HLA.DMA	546.301	1	106.959	1	1	1	280.652
HLA.DMB	356.176	1	1	1	1	1	220.51
HLA.DOA	89.4567	1	1	1	1	1	1
HLA.DQA1	543.183	1	103.676	1	1	1	487.6
HLA.DQA2	41.8365	1	1	1	1	1	1
HLA.DQB1	618.275	1	132.154	1	1	1	503.76
HLA.DRB5	273.164	1	1	1	1	1	1
HLA.F	103.676	18.4407	354.427	1	8.90352	21.3099	155.402
HLF	1	1	1	1	1	111.147	1
HLTF	1	23.1823	1	99.3644	42.25	17.37	1
HMCN1	1	1	1	1	1	21.5257	1
HMGB3	1	1	1	139.538	108.46	16.2636	1
HMGCS1	1	41.6361	1	89.6617	16.8663	15.7885	1
HMMR	1	1	1	1	20.7441	1	1
HMOX1	472.606	1	1	1	94.2123	17.3905	201.814
HNMT	154.997	1	1	2.8032	88.5552	1	1
HOPX	1	1	176.95	252.682	108.282	315.165	1
HPCAL1	22.8085	4.74195	1	1	1	41.6512	81.806
HPGDS	22.3182	1	1	1	1	1	1
HPRT1	42.7642	1	80.7358	1	18.8934	9.01513	1
HPS3	21.2198	1	1	1	1	1	1
HSH2D	1	1	1	1	1	1	132.797
HSPA13	1	18.3534	1	89.18	19.105	8.61547	126.477
HSPA2	1	710.573	1	1	19.1019	1	1
HSPA6	195.842	1	1	1	1	1	540.244
HSPB6	1	1	1	1	18.4275	1	1
HSPG2	1	1	1	1	17.7166	540.244	1
HTRA3	1	1	1	1	90.1661	1	1
HYAL2	1	1	1	19.2042	17.6627	516.188	1
HYOU1	15.6928	8.3396	1	2.76516	15.2451	18.7811	95.4064
ICA1L	1	1	1	18.4063	1	1	1
ICAM1	117.512	1	1	1	9.01227	17.7071	1
ICAM2	1	1	1	1	1	254.578	160.952
ICAM3	1	1	283.758	1	1	1	301.49
ICOS	1	1	129.063	1	1	1	1
ID1	1	20.8352	1	125.415	152.762	543.183	1
ID3	1	1	1	188.539	389.206	637.826	1
ID4	1	1	1	199.156	90.107	1	1
IER3	726.7	1	1	1	215.755	217.049	215.755
IFI27	155.978	1	1	1	256.729	2324.53	1
IFI30	461.799	1	1	1	1	1	207.62
IFI35	20.0805	1	90.1661	1	17.4646	18.4477	108.626
IFI44	97.7937	1	1	2.79997	19.0663	99.7669	1
IFI44L	152.691	1	1	1	22.3789	159.743	1
IFIT2	1	205.664	1	1	1	1	1
IFIT3	21.5013	251.301	1	1	16.6552	18.7775	1
IFITM1	1	1	288.29	1	349.942	212.447	1
IFITM2	243.04	1	467.624	1	465.082	700.029	188.814
IFITM3	278.502	95.9329	1	197.891	1942.05	1706.38	1
IFNAR2	18.8302	1	1	8.17024	8.78685	96.6833	165.405
IFNG	1	1	221.375	1	1	1	1
IFNG.AS1	1	1	1	1	1	1	85.3234
IFT22	1	1	1	88.9528	80.9096	8.80897	1
IFT57	1	8.29026	1	20.4215	97.7242	15.2425	141.391
IGF1	20.773	1	1	1	1	1	1
IGF1R	1	17.5519	1	16.6477	16.1981	107.985	1
IGF2BP3	1	1	1	17.873	1	1	1
IGFBP1	1	1	1	1	1	81.2075	1
IGFBP2	104.323	82.6034	1	1466.35	1244.01	199.293	1
IGFBP3	1	1	1	93.0361	110.941	852.272	1
IGFBP4	1	1	1	1	564.567	256.729	1
IGFBP5	1	1	1	646.622	1502.39	115.633	1
IGFBP6	1	1	1	1	300.601	1	1
IGFBP7	1	1	1	137.867	2497.34	3275.39	1
IGFLR1	21.3805	1	1	1	1	1	101.889
IGHA2	1	1	1	1	1	1	629.924
IGHG2	1	1	1	1	1	1	4131.81
IGHG3	1	1	1	1	1	1	3975.34
IGHG4	1	1	1	1	1	1	743.383
IGHGP	1	1	1	1	1	1	251.919
IGHM	1	1	1	1	1	1	4259.17
IGKC	90.1375	1	246.761	1	1	1	22255.7
IGLC1	1	1	1	1	1	1	3430.35
IGLC2	1	1	1	1	1	1	7246.77
IGLC3	1	1	1	1	1	1	7246.77
IGLV3.1	1	1	1	1	1	1	356.176
IGLV6.57	1	1	1	1	1	1	422.652
IGSF6	287.291	1	1	1	1	1	1
IGSF8	1	230.589	1	15.6871	1	1	1
IKZF1	173.384	1	455.356	1	1	1	209.532
IKZF3	1	1	294.401	1	1	1	186.58
IL10RA	154.889	1	178.824	1	1	1	131.946
IL13RA1	246.761	1	1	1	19.6672	150.932	1
IL16	19.0181	1	124.275	1	1	1	125.087
IL17RA	128.788	1	1	1	1	8.19306	1
IL18	326.913	1	1	1	1	1	1
IL1B	708.311	1	1	1	99.588	102.77	1
IL1R1	1	1	1	1	162.26	18.2821	1
IL1RAP	41.9721	1	1	21.3222	1	1	1
IL1RAPL1	1	82.6034	1	1	1	1	1
IL1RN	120.846	1	1	1	1	1	1
IL27RA	1	1	80.9733	1	1	1	1
IL2RB	1	1	149.117	1	1	1	1
IL2RG	21.2309	1	370.046	1	1	1	269.027
IL32	142.456	1	1351.27	1	20.5958	237.151	124.922
IL3RA	1	1	1	1	1	83.7043	1
IL4R	20.6601	1	1	1	1	98.4588	1
IL6R	92.161	1	1	1	1	1	1
IL7R	136.125	1	976.335	1	1	1	1
ILDR2	1	1	1	17.1968	1	1	1
INAFM1	1	1	1	41.9919	147.278	1	1
INF2	1	201.191	1	1	2.77234	16.9924	1
INHBA	1	1	1	1	89.6141	1	1
INPP1	1	117.955	1	8.2298	2.73011	16.8901	1
INPP4B	1	1	112.882	1	1	1	1
INPP5D	144.687	1	132.523	1	1	21.4285	148.431
INPP5F	1	84.7677	1	1	1	1	1
INSIG2	16.5185	8.71447	1	15.5785	16.7445	1	84.0043
INSM1	1	1	1	101.02	1	1	1
INSR	1	137.94	1	8.53194	16.4564	455.356	1
IPCEF1	19.6282	1	144.192	1	1	1	1
IPO11	1	1	1	1	1	96.0565	1
IPO13	1	130.684	1	1	1	1	1
IQGAP2	87.1182	1	195.432	1	1	18.2618	82.0883
IRAK1	109.71	4.74253	1	8.96534	15.8948	15.8948	108.874
IRAK3	135.238	1	1	1	1	135.653	1
IRF4	1	1	1	1	1	1	165.314
IRF7	20.1944	1	1	1	1	1	199.969
IRF8	127.969	1	1	1	1	1	245.949
IRF9	19.2235	88.915	113.051	4.82986	16.4919	20.0608	1
IRS2	242.574	140.505	1	138.338	20.4733	1	1
ISG20	23.2464	138.057	596.868	1	17.5692	21.7841	723.013
ISLR	1	1	1	1	245.385	1	1
ITGA1	1	1	1	1	247.968	376.834	1
ITGA10	1	1	1	1	90.0358	21.7009	1
ITGA2	1	84.1059	1	1	1	43.1547	1
ITGA4	84.4006	1	195.432	1	1	1	124.675
ITGA5	18.756	1	1	1	88.4873	175.641	1
ITGA6	16.8901	1	1	1	1	340.936	88.4306
ITGAL	1	1	141.193	1	1	1	1
ITGAM	113	1	1	1	1	1	1
ITGAX	171.874	1	1	1	1	1	1
ITGB2	551.418	1	328.737	1	1	1	133.802
ITGB8	1	192.547	1	226.089	20.809	1	1
ITIH5	1	1	1	1	137.94	273.164	1
ITK	1	1	182.911	1	1	1	1
ITM2A	1	1	308.405	1	1	1790.05	1
ITPK1	16.1047	168.022	1	1.65687	1	1	1
ITPKB	1	175.813	1	1	1	16.2636	1
ITPR2	192.661	1	1	19.5631	43.1273	20.9401	135.292
ITPRID2	1	1	1	8.65138	17.5761	150.932	1
ITPRIPL2	99.546	1	1	1	106.604	98.9194	1
JAG1	1	1	1	22.9727	141.193	192.839	1
JAG2	1	1	1	1	1	94.0357	1
JAK3	1	1	98.3834	1	1	1	1
JAM2	1	1	1	21.497	96.4947	175.185	1
JAM3	1	315.165	1	22.5882	80.9733	8.32323	1
JAML	1	1	96.7626	1	1	1	1
JCAD	1	1	1	1	15.323	213.247	1
JCHAIN	1	1	1	1	1	1	4873.36
JDP2	143.867	1	1	1	1	15.5227	1
JMJD6	41.7121	8.68723	107.585	8.56832	8.62873	15.5344	1
JMY	1	16.9408	1	8.85054	1	8.69241	42.3086
JSRP1	1	1	1	1	1	1	294.401
KANK2	1	1	1	1	128.841	16.1242	1
KANK3	1	1	1	1	1	95.1423	1
KAT2B	1	105.751	1	15.6237	1	1	1
KAZN	1	139.768	1	9.02283	2.80813	1	1
KCNAB2	19.5733	1	85.7643	1	1	1	1
KCND2	1	1	1	17.5004	1	1	1
KCNE4	1	1	1	8.7247	86.8331	1	1
KCNF1	1	1	1	84.6957	1	1	1
KCNJ10	1	209.115	1	8.83371	1	1	1
KCNJ8	1	1	1	1	18.608	1	1
KCNK1	1	139.681	1	1	1	1	1
KCNK6	18.8077	1	1	1	1	1	101.368
KCNMA1	97.5638	1	1	1	1	1	1
KCNMB1	41.8365	1	1	1	1	1	1
KCNMB4	1	697.432	1	19.0755	1	16.2604	1
KCNN3	1	1	1	1	1	1	83.8555
KCNQ2	1	1	1	157.341	1	1	1
KCTD12	477.953	1	1	17.1136	21.8596	238.6	1
KDELR3	1	1	1	1	94.0666	1	1
KDM1A	1	8.37696	1	102.855	18.7081	18.7392	1
KDM5B	1	16.1368	1	114.799	91.2163	21.945	1
KDR	1	1	1	1	1	281.167	1
KHDRBS3	21.6103	106.646	1	241.564	90.4779	18.001	1
KIAA0040	1	1	1	1	1	18.3913	102.518
KIAA0355	18.4832	103.431	1	18.8447	17.0272	206.201	1
KIAA0930	92.7171	213.604	1	1	1	1	1
KIAA1324L	1	89.0177	1	1	1	1	1
KIAA1551	92.2479	1	371.253	1	1	1	176.803
KIF13B	1	154.381	1	1	1	8.71119	1
KIF14	1	1	1	1	17.7468	1	1
KIF1A	1	356.176	1	82.6767	1	1	1
KIF21A	1	111.633	1	232.682	20.0573	1	1
KIF22	1	1	1	18.7744	81.8802	1	1
KIF23	1	1	1	1	17.4275	1	1
KIF3A	1	144.276	1	139.681	19.4881	15.5486	1
KIF4A	1	1	1	1	18.9004	1	1
KIF5C	1	324.359	1	184.308	8.72891	43.0985	1
KIZ	1	18.6304	1	42.25	1	1	1
KLF4	262.038	1	1	1	20.7881	195.259	1
KLHDC8A	1	1	1	42.5296	1	1	1
KLHL23	1	1	1	96.2358	22.5354	1	1
KLHL32	1	143.706	1	1	1	1	1
KLHL4	1	82.7209	1	8.70117	1	1	1
KLHL5	87.0017	1	1	8.32115	18.3569	186.2	1
KLHL6	95.5122	1	1	1	1	1	182.281
KLHL7	1	1	1	41.7843	4.82099	1	1
KLK6	1	558.575	1	1	1	1	1
KLRB1	1	1	483.359	1	1	1	1
KLRC2	1	1	1	17.6007	1	1	1
KLRD1	1	1	289.048	1	1	1	1
KLRG1	1	1	132.154	1	1	1	1
KMT2E.AS1	20.3242	1	91.4865	2.77726	1	1	110.713
KNL1	1	1	1	1	17.7838	1	1
KNSTRN	1	1	1	1	17.6034	1	1
KPNA2	21.751	15.0728	1	113.26	193.412	20.5917	1
KYNU	21.0833	1	1	1	1	1	1
LACC1	1	83.6363	1	1	1	1	1
LACTB	101.461	1	1	1	8.55781	16.6947	1
LAG3	1	1	121.183	1	1	1	1
LAIR1	233.851	1	1	1	1	1	1
LAMA2	1	1	1	1	145.772	1	1
LAMA4	1	1	1	1	235.752	236.282	1
LAMA5	1	1	1	1	1	22.5742	1
LAMB1	1	1	1	1	180.091	160.952	1
LAMB2	1	1	1	1.66324	103.267	110.129	1
LAMC1	1	1	1	1	200.594	195.432	1
LAMC3	1	1	1	1	117.675	1	1
LANCL1	1	377.46	1	8.44034	7.98342	1	1
LANCL2	1	8.95571	1	104.044	1	1	1
LAPTM4B	1	92.1248	1	218.886	121.542	136.053	1
LAPTM5	944.125	1	522.519	18.457	23.2141	139.197	568.935
LARP1B	1	1	1	16.2636	8.90106	16.7291	94.8607
LARP6	1	754.778	1	8.9286	17.3384	1	1
LAT	1	1	202.169	1	1	1	1
LAT2	177.525	1	1	1	1	1	93.8895
LATS2	1	1	1	1	15.8408	42.25	1
LAX1	1	1	1	1	1	1	115.049
LAYN	1	43.2748	1	1	1	114.756	1
LBH	1	1	208.809	8.52366	19.0008	191.658	113.602
LCK	1	1	365.454	1	1	1	1
LCP1	312.852	1	643.95	1	1	1	293.299
LCP2	214.184	1	196.272	1	8.51131	15.6707	1
LDB2	1	1	1	1	1	100.57	1
LDB3	1	96.8011	1	1	1	1	1
LDLRAD4	117.556	186.304	103.834	2.75732	1	1	1
LDLRAP1	1	42.9164	1	1	1	1	1
LEF1	1	1	1	1	1	194.261	1
LEPR	1	1	1	1	1	98.1016	1
LGALS3BP	95.7554	470.23	1	136.053	243.786	1	1
LGALS9	249.718	1	1	1	1	19.7731	1
LGI3	1	201.357	1	1	1	1	1
LGMN	244.936	16.1893	1	8.3032	21.5548	18.3101	1
LHFPL2	214.019	1	1	1	18.6375	15.2109	1
LHFPL6	1	8.53194	1	18.6823	396.043	280.173	1
LHPP	1	416.068	1	1	1	1	1
LHX2	1	1	1	16.9684	1	1	1
LIFR	1	129.13	1	22.3033	17.1404	190.211	1
LILRB1	108.371	1	1	1	1	1	1
LILRB4	275.418	1	1	1	1	1	1
LIMA1	19.1779	100.143	1	343.968	252.682	130.845	1
LIMCH1	1	354.836	1	16.3693	1	198.199	1
LIMD2	126.648	1	362.883	15.643	18.6117	1	294.039
LIMS2	1	1	1	1	1	131.946	1
LIN7A	1	1	1	1	18.7392	1	1
LINC.PINT	91.1168	1	151.8	8.44561	8.80419	1	181.169
LINC00320	1	95.4703	1	1	1	1	1
LINC00461	1	18.9201	1	369.425	19.3856	1	1
LINC00472	1	1	1	1	1	142.372	1
LINC00511	1	1	1	43.2567	1	1	1
LINC00513	1	1	116.337	1	1	1	1
LINC00623	19.1125	1	108.198	17.7335	8.98417	1	1
LINC00632	1	148.317	1	168.841	17.3605	1	1
LINC00662	1	8.62704	1	86.7316	8.43873	1	1
LINC00665	1	1	1	18.4063	1	1	1
LINC00844	1	207.62	1	17.752	1	1	1
LINC00861	1	1	104.636	1	1	1	1
LINC00909	1	1	1	18.278	1	1	1
LINC00926	1	1	1	1	1	1	160.032
LINC01094	153.53	1	1	1	1	1	1
LINC01678	21.8539	1	1	1	1	1	1
LINC01736	142.112	1	1	1	1	1	1
LINC01871	1	1	176.062	1	1	1	1
LINC01896	1	1	1	22.1019	1	1	1
LINC02283	1	1	1	95.1423	1	1	1
LINC02362	1	1	1	1	1	1	233.451
LINC02397	1	1	1	1	1	1	144.276
LINGO1	1	1	1	41.465	1	1	1
LIPA	279.919	195.961	1	2.76311	18.1727	107.049	1
LIPE	1	82.6767	1	1	1	1	1
LMBR1	1	1	1	8.47624	1	106.485	1
LMCD1	1	1	1	1	17.9722	93.3687	1
LMO1	1	1	1	20.6408	1	1	1
LMO2	112.326	1	1	20.8119	1	409.504	1
LNPK	16.0255	21.3967	1	93.6009	20.9243	1	1
LONRF2	1	1	1	16.8369	1	1	1
LOX	1	1	1	1	112.37	1	1
LOXL2	1	1	1	1	127.786	17.534	1
LPAR1	1	187.961	1	1	1	1	1
LPAR5	88.4574	1	1	1	1	1	1
LPAR6	205.196	1	1	1	8.97439	181.316	1
LPCAT2	236.282	17.631	1	1	1	1	1
LPGAT1	19.6709	279.613	1	18.8353	18.3798	20.332	1
LPIN1	1	16.6115	135.361	8.9919	8.51877	1	127.425
LPIN2	140.102	16.9811	182.281	22.9667	19.105	17.9939	1
LPL	128.706	1	1	81.2432	97.8652	1	1
LPXN	22.7007	1	101.368	1	1	1	84.6588
LRATD1	1	1	1	1	1	21.355	1
LRBA	1	1	98.7969	1	1	1	1
LRCH1	1	1	1	1	1	20.7854	1
LRMDA	22.9227	1	1	1	1	1	1
LRMP	16.3047	1	1	1	1	1	93.6414
LRP1	227.35	1	1	201.071	261.788	1	1
LRP2	1	117.859	1	1	1	1	1
LRRC17	1	1	1	1	18.2445	1	1
LRRC25	86.6523	1	1	1	1	1	1
LRRC4C	1	21.4641	1	43.3087	1	1	1
LRRC75A	1	1	1	1	19.713	1	1
LRRC8A	1	18.5501	1	19.0181	8.30058	119.016	1
LRRC8B	1	117.606	1	1	1	8.30562	1
LRRC8C	18.542	1	1	1	1	120.118	1
LRRC8D	1	116.445	1	1.64803	1	1	1
LRRN1	1	1	1	41.23	1	1	1
LRRN3	1	1	1	41.8491	1	1	1
LSAMP	1	119.176	1	204.323	16.8192	1	1
LSP1	209.272	1	335.682	1	1	1	311.832
LSR	1	1	1	1	1	88.7736	1
LSS	1	98.4588	1	1	1	1	1
LST1	391.682	1	1	1	1	1	1
LTA4H	100.179	1	1	8.09622	8.19306	19.5222	94.1128
LTB	96.6833	1	700.029	1	1	1	477.953
LTBP1	1	1	1	1	107.049	1	1
LTBP2	1	1	1	1	124.464	1	1
LTBR	42.9775	1	1	1	17.0351	17.7838	1
LTC4S	255.089	1	1	1	1	1	104.364
LUCAT1	88.8764	1	1	1	1	1	1
LUM	1	1	1	1	508.244	1	1
LUZP2	1	1	1	16.8697	1	1	1
LXN	1	1	1	1	1	151.398	1
LY86	285.573	1	1	1	1	1	122.497
LY9	1	1	1	1	1	1	135.984
LY96	227.777	1	1	1	20.3958	107.73	191.831
LYAR	18.6721	1	196.584	15.4103	17.8106	8.54379	1
LYL1	100.387	1	1	1	1	16.8346	1
LYN	228.184	1	1	1	1	19.2114	144.025
LYPD1	1	1	1	22.4937	1	1	1
LYSMD2	84.6293	1	1	2.79962	1	21.7783	1
LYSMD3	1	1	1	1	2.77759	8.9919	93.5019
LYZ	618.275	1	1	1	1	1	1
LZTS1	1	1	1	1	20.3565	1	1
LZTS2	1	99.9608	1	1	1	1	1
MAD1L1	1	1	87.9382	2.75281	1	1	1
MAD2L1	1	1	1	22.4879	84.3359	1	1
MAD2L2	17.3185	20.9197	1	150.468	96.5701	15.8919	1
MAF	291.828	1	240.874	16.9386	105.077	1	1
MAFB	601.758	18.1951	1	86.6523	43.2258	1	1
MAGED1	1	17.8399	1	208.964	137.661	22.8877	1
MAGEF1	1	20.3565	1	155.113	20.2399	8.80501	1
MAGEH1	1	95.8204	1	136.37	20.7214	1	1
MAGI1	1	19.5733	1	94.1427	2.77164	19.2984	1
MAGI2	1	163.512	1	90.8093	8.18379	1	1
MAGI2.AS3	1	16.9987	1	15.6034	17.2873	86.2417	1
MAL	1	673.677	1	1	1	1	1
MALT1	20.151	1	103.145	1.66163	1	17.2497	91.6478
MAN1A1	107.273	1	1	1	15.254	1	166.397
MAN2A2	1	119.123	1	1	1	1	1
MAN2B1	94.493	1	1	1	1	1	1
MANBA	23.1916	1	1	1	1	1	1
MANEA	1	8.23748	1	1.65747	2.78836	1	146.754
MAOA	1	1	1	1	1	121.05	1
MAP1A	1	355.648	1	150.025	93.5019	1	1
MAP1B	1	1244.01	1	875.287	690.613	300.601	1
MAP2	1	20.2437	1	562.71	116.245	19.4949	1
MAP2K3	21.6383	1	1	1	2.77744	15.9174	83.2636
MAP3K1	20.665	1	1	15.2149	1	9.00402	115.158
MAP3K11	19.6502	95.9704	1	1.66099	1	98.5907	1
MAP3K20	1	1	1	15.9639	120.512	21.1979	1
MAP3K8	168.841	1	1	1	15.4702	21.2083	119.671
MAP7	1	514.4	1	1	1	1	1
MAP7D3	1	1	1	1	19.9379	1	1
MAP9	1	20.7477	1	97.1483	22.5452	1	1
MAPK10	1	21.5548	1	127.242	20.5054	1	1
MAPK8IP1	1	401.646	1	20.2669	1	1	1
MAPK8IP3	1	81.8802	1	1.65682	1	1	1
MAPKAPK2	21.9409	18.0074	1	2.73666	21.2715	16.6305	167.642
MAPKAPK3	21.6333	1	1	1	1	1	1
MAPT	1	294.82	1	207.62	1	1	1
2024-03-01	209.272	125.892	1	18.8039	1	1	212.062
2024-03-02	93.6414	19.9682	1	2.71233	4.71548	17.595	1
2024-03-09	1	1	1	93.7947	1	1	1
MAST3	1	43.0418	1	1	1	1	1
MAST4	1	4.83344	1	1	16.4355	103.704	1
MATK	1	1	112.516	1	1	1	1
MATN3	1	1	1	1	1	87.4303	1
MBNL2	20.2023	352.721	1	2.78947	83.3473	156.139	244.29
MBOAT2	1	115.633	1	82.914	19.1838	1	1
MBP	181.169	3724.33	305.822	21.1589	19.9453	1	164.438
MCAM	1	22.2865	1	1	166.039	260.674	1
MCF2L	1	21.8151	1	1	1	146.754	1
MCM4	1	1	1	18.2055	1	1	1
MCM7	1	16.6019	1	116.245	17.6204	17.4307	1
MCRIP2	87.2939	1	1	8.75015	2.68328	1	1
MCUB	94.9355	1	119.713	17.2211	8.57561	1	1
MDFI	1	1	1	42.5763	22.3295	20.2366	1
MDFIC	16.3145	1	149.234	1	18.09	8.89994	89.18
MDK	1	22.5742	1	390.062	264.415	126.604	1
MECOM	1	1	1	1	1	183.259	1
MED19	1	17.3272	1	98.633	20.7652	19.5733	1
MED6	16.0203	8.86862	83.5137	19.286	16.1736	8.98923	1
MEF2C	446.791	1	1	22.4649	173.175	260.935	436.514
MEG3	1	1	1	313.379	286.694	1	1
MEG8	1	1	1	1	18.4609	1	1
MEGF10	1	125.279	1	1	1	1	1
MEGF9	1	165.201	1	8.6303	1	1	1
MEI1	1	1	1	1	1	1	109.255
MEIS2	1	41.1173	1	116.545	2.75609	1	1
MERTK	185.059	1	1	1	1	1	1
MESP1	1	1	1	18.8726	1	1	1
MEST	1	18.8896	1	145.323	82.2463	1	1
METRNL	183.816	1	109.295	1	15.8766	15.2852	1
METTL7B	1	1	1	20.5205	1	1	1
MEX3A	1	1	1	116.787	1	1	1
MFAP3L	1	155.978	1	1	1	1	1
MFAP4	1	1	1	1	114.799	1	1
MFGE8	1	21.5872	1	20.5802	219.911	80.7814	1
MFNG	19.0112	1	87.9382	1	1	22.5414	1
MFSD1	281.561	17.6704	1	16.0692	18.0561	20.3484	1
MFSD2A	1	1	1	1	1	541.731	1
MFSD6	1	146.678	1	1	1	1	1
MGAT4A	236.282	8.65138	170.117	1	1	140	1
MGAT5	15.2399	93.2455	1	1	1	8.70983	1
MGLL	1	16.1604	1	83.3033	140.505	199.455	1
MGP	1	1	1	1	2007.67	846.12	1
MGST1	1	1	1	1	122.29	1	1
MGST2	154.787	1	1	1	17.7273	345.984	1
MIA2	19.286	1	1	1	8.02189	18.0592	86.6523
MIAT	1	1	105.037	98.4588	1	1	1
MICAL3	1	134.608	1	4.82591	1	8.6753	1
MID1IP1	21.1772	265.901	1	15.662	16.2604	1	1
MIGA1	1	205.84	1	17.6204	17.7273	20.5557	1
MIR100HG	1	1	1	17.376	1	1	1
MIR29B2CHG	97.8652	1	1	1	1	1	158.601
MIR4435.2HG	15.9483	1	111.953	8.6529	313.759	151.715	1
MIR99AHG	1	17.3213	1	213.038	139.197	1	1
MKI67	1	1	1	20.1216	145.841	1	1
MKL2	1	1	1	1	1	88.0405	1
MKNK1	132.034	1	1	1	8.07615	1	1
MLC1	1	1	1	18.1915	1	1	1
MLLT11	1	16.1047	1	343.049	92.1248	1	1
MLLT6	20.7151	18.8687	136.646	16.1684	16.3412	20.5361	1
MMD	97.1119	1	1	4.74484	8.12911	21.7956	1
MMP14	22.4478	1	1	1	165.314	8.84879	1
MMP16	1	1	1	140.505	1	1	1
MMP2	22.8634	1	1	18.8854	159.552	21.3761	1
MMP28	1	1	1	1	1	96.7626	1
MMRN1	1	1	1	1	1	22.7511	1
MMRN2	1	1	1	1	1	131.487	1
MNAT1	1	17.8106	85.1956	43.0681	22.4649	22.3549	1
MNDA	256.729	1	1	1	1	1	1
MOB2	1	16.4667	1	8.59218	4.81996	85.8019	1
MOB3B	1	173.706	1	8.32115	1	1	1
MOBP	1	746.518	1	1	1	1	1
MOG	1	779.446	1	1	1	1	1
MORC3	23.1373	18.7928	98.2229	17.3448	8.11412	15.6899	1
MOSPD2	1	149.619	1	1	1	15.7171	1
MPEG1	23.2212	1	1	1	1	1	1
MPP1	122.856	1	1	1	1	18.8447	1
MPP5	1	95.71	1	1.6602	1	8.52129	1
MPZL2	1	1	1	1	1	115.098	1
MRC1	153.74	1	1	1	1	1	1
MRC2	19.004	1	1	16.6617	147.888	1	1
MRPS18A	1	8.13554	1	84.1613	17.404	1	1
MRTFB	1	1	1	1	1	151.283	1
MRVI1	1	1	1	1	20.2366	1	1
MS4A1	1	1	1	1	1	1	445.622
MS4A4A	287.65	1	1	1	1	1	1
MS4A6A	541.731	1	1	1	1	1	146.826
MS4A7	683.308	1	1	1	1	1	1
MSR1	326.913	1	1	1	1	1	1
MSRB3	1	1	1	1	20.8048	80.9733	1
MSX1	1	1	1	2.66421	41.0117	16.2827	1
MT1E	141.523	18.9802	103.035	258.738	403.502	1230.77	1
MT1F	21.2787	1	1	41.9576	19.4949	250.48	1
MT1G	1	1	1	1	1	125.341	1
MT1M	1	1	1	113	96.5701	405.914	1
MTMR10	1	181.169	1	1	1	1	1
MTRNR2L12	143.434	222.909	224.06	179.956	22.5742	1	1
MTRNR2L8	1	95.71	1	18.542	1	1	1
MTURN	1	213.404	1	17.014	1	1	1
MTUS1	22.7062	553.865	1	1	218.886	546.301	1
MUM1	1	84.6293	1	92.8832	16.4326	1	1
MVB12B	1	206.008	1	2.78007	1	1	1
MX2	41.1427	1	1	1	1	1	1
MXD1	92.6593	1	1	2.78836	1	1	1
MXRA5	1	1	1	1	21.7225	1	1
MXRA8	1	1	1	1	171.742	1	1
MYC	20.0889	1	1	15.5851	89.0177	8.89077	1
MYCT1	1	1	1	1	1	193.412	1
MYEF2	1	22.7108	1	159.743	21.5366	92.5121	1
MYH10	1	1	1	80.9733	21.2397	43.1129	1
MYL9	1	1	1	1	633.01	117.02	1
MYLK	1	373.864	1	1	133.098	20.8922	1
MYO10	1	119.516	1	159.253	42.9304	249	1
MYO1B	1	1	1	1	195.562	284.899	1
MYO1C	1	1	1	1	23.3558	89.18	1
MYO1D	1	107.46	1	1	1	1	1
MYO1F	176.803	1	149.439	1	1	1	1
MYO1G	18.4941	1	110.532	1	1	1	1
MYOF	18.2383	1	1	1	102.982	22.1307	1
MYRF	1	382.821	1	1	1	1	1
MYRIP	1	1	1	1	1	94.1427	1
MZB1	1	1	1	1	1	1	1515.53
N4BP1	20.9006	18.6046	123.934	8.9791	8.71303	19.2822	1
NABP1	166.969	1	180.933	1	1	1	141.262
NACAD	1	239.515	1	1	1	1	1
NACC2	1	151.494	1	8.83627	4.72891	16.8632	1
NAGA	89.0177	1	1	1	1	1	1
NAIP	137.315	21.1858	1	1	1	1	1
NANS	127.853	4.7509	1	19.7012	21.3703	21.3222	147.278
NAPEPLD	1	94.0666	1	2.7934	1	1	1
NBEAL1	17.4165	8.67934	1	2.78538	92.2015	18.001	1
NBL1	17.2402	1	1	1	211.852	15.8612	1
NCAM1	1	564.567	1	416.808	92.7171	1	1
NCAM2	1	144.025	1	16.4636	1	1	1
NCAN	1	1	1	115.525	1	1	1
NCF1	135.083	1	195.132	1	1	1	310.53
NCF2	132.034	1	1	1	1	1	1
NCF4	112.628	1	1	1	1	1	117.675
NCK1	86.0618	1	110.941	17.5162	17.3048	20.7948	1
NCK2	103.4	1	143.536	15.2063	18.8447	16.2108	1
NCKAP1L	197.197	1	132.596	1	1	1	124.136
NCKAP5	1	96.6503	1	1	1	1	1
NDC80	1	1	1	1	20.9625	1	1
NDE1	1	108.198	1	4.78606	15.8106	1	1
NDRG4	1	1	1	17.4131	1	1	1
NDST1	1	88.0405	1	1	1	22.043	1
NDUFA4L2	1	1	1	1	664.772	148.598	1
NDUFAF6	1	1	1	16.6272	1	1	114.64
NEBL	1	1	1	1	1	21.8766	1
NECAB1	1	314.134	1	1	1	1	1
NECAP1	16.0228	8.80419	1	19.5592	4.80593	1	90.6029
NECTIN1	1	101.136	1	1	1	1	1
NECTIN2	19.0704	1	1	1	98.1016	169.943	1
NEO1	1	150.932	1	1.65872	1	1	1
NES	1	22.6052	1	372.526	210.782	199.969	1
NET1	1	1	1	1	1	300.177	1
NEU4	1	1	1	40.9582	1	1	1
NEXN	1	1	1	1	103.744	1	1
NFASC	1	394.453	1	15.5004	1	1	1
NFATC2	21.076	1	102.56	1	1	1	1
NFATC3	16.4919	8.69533	91.2467	1	2.71692	15.9004	1
NFIB	1	119.344	1	467.624	147.114	354.836	1
NFIL3	103.267	1	1	4.78022	16.2903	17.3605	1
NFIX	1	362.256	1	337.798	114.586	1	1
NFKB2	1	1	1	1	1	1	81.4905
NFKBID	154.612	1	1	1	1	1	120.846
NGLY1	17.8542	1	1	16.6045	8.42278	16.2884	141.709
NGRN	1	18.7235	1	128.345	95.0009	94.4422	1
NHLRC2	1	8.5513	1	1.65077	8.61547	81.2432	1
NID1	1	1	1	1	347.851	154.705	1
NID2	1	1	1	1	93.6414	16.6976	1
NINJ1	273.164	8.31554	1	41.1821	18.5033	15.6336	1
NINJ2	1	150.579	1	1	1	1	1
NIPA1	1	134.94	1	1	1	1	1
NIPA2	20.0053	1	1	17.8467	17.9215	17.2845	90.107
NIPAL3	1	180.091	1	1	1	1	1
NKAIN2	1	114.905	1	1	1	1	1
NKAIN4	1	1	1	209.773	1	1	1
NKG7	97.6494	1	846.12	1	1	1	1
NKX2.2	1	41.7843	1	42.5537	1	1	1
NKX6.2	1	1942.05	1	1	1	1	1
NLGN1	1	16.7409	1	102.218	8.44444	1	1
NLGN4X	1	1	1	21.2715	1	1	1
NLRC5	1	1	99.1024	1	1	1	1
NLRP1	1	1	1	101.087	2.79876	15.1525	1
NLRP3	150.671	1	1	1	1	1	1
NMB	1	1	1	134.1	21.7425	1	1
NME4	22.8934	1	1	165.405	141.326	103.521	1
NMI	22.16	1	90.5118	1	8.89808	17.2105	1
NMRK1	18.011	1	104.199	1	1	1	102.142
NNAT	1	1	1	199.969	1	1	1
NNMT	1	1	1	93.924	525.418	136.201	1
NNT.AS1	1	42.4028	1	106.297	17.37	1	1
NOSTRIN	1	1	1	1	1	311.439	1
NOTCH1	1	15.8106	1	87.9177	8.87271	83.6363	1
NOTCH3	1	1	1	1	197.361	1	1
NOTCH4	1	1	1	1	1	295.207	1
NOVA1	1	249.976	1	1129.81	221.846	173.966	1
NOX4	1	1	1	1	1	22.644	1
NPAS3	1	82.8159	1	87.5681	1	1	1
NPAT	1	8.33384	1	2.76098	1	8.25213	86.1316
NPC1	17.4102	200.945	1	1	1	15.8979	1
NPDC1	1	83.4848	1	214.997	41.3226	428.266	1
NPIPB5	1	1	1	1	1	118.57	1
NPL	142.372	1	1	1	1	1	1
NPTX2	1	118.242	1	1	1	1	1
NQO1	1	1	1	1	20.6725	175.417	1
NR2F1	1	1	1	192.138	377.46	19.0563	1
NR2F1.AS1	1	1	1	16.5433	82.3832	1	1
NR2F2	1	1	1	8.1256	282.158	118.461	1
NR4A1	370.602	1	99.588	1	162.785	192.661	299.209
NR4A2	466.218	1	293.006	1	20.6525	19.8315	304.253
NR4A3	178.677	1	1	1	1	1	1
NRBP2	1	143.792	1	8.00875	1	1	1
NRCAM	1	1	1	254.578	83.4194	19.6185	1
NREP	1	1	1	155.289	112.966	150.579	1
NRN1	1	1	1	112.278	1	21.8496	1
NRP1	92.161	1	1	1	93.3687	255.329	1
NRXN1	1	1	1	287.291	1	1	1
NRXN2	1	21.5923	1	91.8716	1	1	1
NSG1	1	1	1	22.271	1	1	1
NSG2	1	1	1	20.3279	1	1	1
NSUN6	1	1	89.2138	8.54773	1	20.4575	90.9145
NT5C3B	1	9.00274	1	110.669	19.4602	16.5943	1
NT5DC1	1	111.633	1	1	1	16.1736	1
NT5DC2	1	1	1	87.8706	125.827	16.9747	1
NTM	1	382.13	1	109.71	99.4701	1	1
NTRK2	1	127.381	1	139.832	99.0649	1	1
NTRK3	1	1	1	21.8864	104.852	1	1
NUAK1	1	144.025	1	1	1	144.687	1
NUDT14	41.6512	8.15054	1	1	1	85.927	1
NUDT16	128.706	4.80811	1	4.77809	8.80501	21.2397	1
NUDT4	19.7374	1	1	22.526	115.525	99.3943	128.957
NUF2	1	1	1	1	80.9733	1	1
NUMB	115.098	1	1	2.7271	19.8111	88.1369	86.5189
NUP107	1	1	1	172.09	20.2437	1	1
NUPL2	1	1	1	19.4415	1	1	1
NUS1	16.6761	1	1	8.41382	16.2827	16.6305	90.1661
NUSAP1	1	1	1	112.922	176.298	1	1
NXPE3	1	204.651	1	1	1	1	94.8607
NXPH1	1	1	1	17.957	1	1	1
OAF	1	1	1	1	83.2013	20.5143	1
OAS1	22.1118	1	1	1	1	1	1
OGFRL1	351.507	18.678	1	21.139	23.1436	113.051	1
OGN	1	1	1	1	396.043	1	1
OLFM1	1	1	1	114.275	1	1	1
OLFM2	1	1	1	106.386	4.77961	1	1
OLFML2B	19.472	1	1	1	41.465	1	1
OLFML3	185.579	1	1	1	240.239	1	1
OLIG1	1	578.047	1	521.001	20.2276	1	1
OLIG2	1	161.814	1	256.262	1	1	1
OLR1	413.863	1	1	1	1	1	1
OMG	1	193.249	1	9.00274	1	1	1
OPALIN	1	288.675	1	1	1	1	1
ORAI1	16.2792	1	105.642	1	1	21.244	1
ORAI2	20.7992	1	1	98.3008	20.9049	22.9849	170.254
OSBPL1A	18.2236	464.064	1	20.4658	18.7421	17.9099	1
OSER1	22.2525	17.4402	1	19.369	17.6792	8.94628	126.171
OSM	112.041	1	1	1	1	1	1
OTUD1	286.247	1	1	1	1	1	150.764
OTUD5	15.8004	17.4677	1	8.48636	2.76276	8.57204	89.9622
OTUD7A	1	95.5632	1	1	1	1	1
OTUD7B	1	151.625	1	1	1	1	1
OTULIN	20.9712	1	108.116	2.74193	8.8743	17.0835	94.9012
OTULINL	158.499	1	1	1	1	1	1
OXNAD1	1	1	268.734	1	1	1	1
P2RX4	92.161	1	1	1	4.78667	1	1
P2RX5	1	1	1	1	1	1	130.538
P2RX7	22.2116	121.183	1	16.9056	1	1	1
P2RY10	1	1	98.4588	1	1	1	94.6123
P2RY12	22.526	1	1	1	1	1	1
P2RY13	182.503	1	1	1	1	1	1
P4HA1	131.487	1	1	20.3592	146.468	17.4879	1
P4HA2	1	1	1	1	23.2089	1	1
PACS2	1	400.122	1	2.75363	1	15.6072	1
PADI2	122.792	196.584	1	1	1	1	1
PAFAH1B3	16.4845	21.1624	1	239.699	20.7113	16.8435	1
PAK1	90.5118	1	1	1	1	1	1
PAK3	1	1	1	23.0392	1	1	1
PALD1	116.141	1	1	1	1	83.2636	1
PALLD	16.3891	1	1	82.4859	135.51	1	1
PALM2.AKAP2	1	1	1	1	126.232	151.715	1
PALMD	1	1	1	1	1	354.427	1
PAM	1	1	1	16.4946	109.556	171.874	1
PANTR1	1	1	1	105.642	1	1	1
PAPPA	1	1	1	1	21.7558	1	1
PAPSS2	1	1	1	1	22.2334	145.256	1
PAQR4	1	172.547	1	2.78681	1	1	1
PAQR6	1	132.949	1	1	1	1	1
PAQR8	1	334.576	1	1	1	18.6265	1
PARP8	19.1218	1	294.039	1	1	1	1
PARVA	1	1	1	1	108.423	20.734	1
PARVB	22.3244	1	1	1	8.32455	115.158	84.258
PARVG	145.396	1	115.158	1	1	1	86.8704
PAWR	1	1	1	1	18.6046	94.9012	1
PAXIP1.AS1	1	1	1	17.437	1	1	1
PBK	1	1	1	22.0117	100.387	1	1
PBX1	1	22.636	1	168.307	112.516	82.1733	1
PBXIP1	1	1	154.381	1	8.98333	8.50588	1
PCAT19	1	1	1	1	1	368.029	1
PCBP4	1	174.646	1	108.626	1	1	1
PCDH1	1	1	1	1	1	21.4815	1
PCDH10	1	208.809	1	21.1144	1	1	1
PCDH12	1	1	1	1	1	22.9727	1
PCDH17	1	181.041	1	173.066	16.9893	183.816	1
PCDH18	1	1	1	1	92.7764	1	1
PCDH9	1	1776.82	1	244.936	23.1916	1	1
PCDHB9	1	1	1	17.5519	1	1	1
PCDHGC3	1	1	1	20.1579	1	1	1
PCED1B.AS1	133.461	1	156.139	1	1	1	107.73
PCID2	1	17.9722	92.2479	15.2702	8.44444	15.5682	1
PCLAF	1	1	1	40.703	42.6196	1	1
PCMTD2	1	21.0675	1	113.051	18.7996	21.0507	1
PCNX1	19.286	17.4466	132.458	9.01335	16.3084	19.3462	1
PCOLCE	1	1	1	1	505.28	1	1
PCSK1N	1	175.813	1	710.573	115.633	1	1
PCSK6	1	264.415	1	1	1	1	1
PCYOX1	1	23.2959	1	21.7649	88.0974	17.2982	1
PDCL3	18.0794	8.42278	96.3153	18.168	18.1853	17.2751	1
PDE1A	1	87.3396	1	1	1	1	1
PDE1C	1	196.272	1	1	1	1	1
PDE3B	43.2258	1	129.259	1	1	1	1
PDE4D	1	1	105.988	2.7595	17.9758	17.4466	1
PDE5A	1	1	1	1	21.6954	1	1
PDE7A	1	1	131.887	1	1	1	90.6721
PDE8A	1	114.217	1	1	15.4671	18.8353	1
PDGFB	163.855	1	1	1	1	260.143	1
PDGFRA	1	1	1	479.194	223.556	1	1
PDGFRB	1	1	1	1	311.832	1	1
PDGFRL	1	1	1	1	17.7988	1	1
PDK1	1	1	1	1	1	1	246.761
PDK4	328.737	202.51	1	1	1	128.906	1
PDLIM1	1	1	1	1	284.899	261.788	101.676
PDLIM4	1	1	1	93.4091	104.636	1	1
PDLIM7	18.4941	1	1	17.3384	153.236	41.9271	1
PDPN	92.6248	1	1	123.202	114.041	1	1
PDXDC1	18.3597	19.1096	1	8.81483	20.0093	17.631	108.331
PECAM1	92.3733	1	1	1	1	706.139	168.307
PEG10	1	88.5221	1	256.729	22.0298	1	1
PELI1	134.455	1	1	8.52129	1	95.4703	94.964
PELO	1	1	1	1	20.5299	108.46	1
PER1	147.016	16.3537	1	8.33384	21.1504	22.0808	1
PER3	1	40.8176	1	1	1	1	1
PEX5L	1	334.576	1	1	1	1	1
PFKFB3	138.532	18.1534	1	1	8.74355	1	1
PFN2	1	135.01	1	265.901	151.903	1	1
PGAP1	1	15.334	1	112.37	17.931	1	1
PGF	1	1	1	1	83.2321	82.3431	1
PGM2L1	1	1	1	188.539	103.182	88.915	1
PGM3	1	18.8896	1	20.335	20.3111	8.86694	100.143
PHACTR1	184.097	21.0547	1	1	1	8.79809	236.282
PHACTR2	19.5631	1	104.111	1	147.278	184.308	1
PHACTR3	1	134.177	1	8.99595	1	1	1
PHF10	1	18.3845	1	8.10312	17.3118	94.5669	1
PHF11	85.4655	17.8851	129.564	1	16.4875	16.9596	1
PHGDH	1	249.146	1	92.8095	17.4618	1	1
PHLDA2	1	1	1	1	176.69	1	1
PHLDA3	1	234.94	1	17.1723	8.91006	1	1
PHLDB1	1	306.311	1	20.4215	21.1979	82.2463	1
PHLPP1	1	206.525	1	21.268	1	1	1
PHTF2	15.4702	17.0296	85.6977	4.83279	8.14656	1	1
PHYHIPL	1	242.574	1	135.653	1	1	1
PIEZO1	16.6663	1	1	1	1	82.3832	1
PIEZO2	1	142.03	1	1	1	1	1
PIK3AP1	98.7969	1	1	1	1	1	1
PIK3C2A	20.6725	83.3033	1	22.6536	19.8795	213.604	1
PIK3CG	17.5915	1	1	1	1	1	114.905
PIK3IP1	149.775	18.0861	371.95	1	1	21.0361	116.585
PIK3R3	1	1	1	19.2161	1	215.151	1
PIK3R5	21.1714	1	1	1	1	1	1
PILRA	115.797	1	1	1	1	1	1
PIM1	20.3242	1	139.065	1	8.43758	1	106.737
PIM2	1	1	91.7924	1	1	1	470.23
PIMREG	1	1	1	1	21.5013	1	1
PINK1	1	22.7934	1	19.0502	18.2546	192.547	1
PITPNC1	1	1	99.546	15.9393	2.78997	19.4534	1
PJA1	1	1	1	18.1159	1	1	1
PKIA	1	1	1	138.532	1	1	1
PKIB	145.256	1	1	16.4123	1	1	1
PKIG	1	1	1	84.2946	136.723	128.345	1
PKP4	1	137.062	1	2.69391	2.73351	137.242	1
PLA2G15	21.8329	1	1	1	1	1	1
PLA2G16	19.4082	673.677	1	18.2414	15.5442	1	1
PLA2G4C	1	137.661	1	1	1	1	1
PLAAT3	21.5548	265.658	1	1	1	154.046	1
PLAAT4	1	1	150.135	1	16.3114	1	1
PLAC8	1	1	1	1	1	1	233.22
PLAC9	1	1	1	1	217.655	1	1
PLAT	1	1	1	22.5958	97.464	135.984	1
PLAU	21.8105	1	1	1	114.944	1	1
PLAUR	340.936	1	1	1	122.552	20.9326	1
PLCB1	1	1	1	82.3832	1	21.3051	1
PLCB2	20.916	1	1	1	1	1	1
PLCG2	145.615	139.538	1	128.546	1	17.8399	218.254
PLCL1	1	215.151	1	1	1	1	1
PLD4	181.041	1	1	1	1	1	1
PLEC	130.271	1	1	8.69533	22.5414	129.453	1
PLEK	310.53	1	1	1	1	1	147.888
PLEKHA1	17.7071	166.633	1	2.80286	17.4646	165.201	1
PLEKHA2	97.8652	1	87.7945	4.71342	16.0143	1	91.3276
PLEKHA5	1	1	1	1	41.2757	1	1
PLEKHB1	1	649.581	1	22.5568	1	1	1
PLEKHF1	1	15.884	83.5137	1	1	1	1
PLEKHF2	15.9199	1	1	1	1	1	84.258
PLEKHG1	1	1	1	1	1	159.933	1
PLEKHG3	1	107.782	1	1	1	1	1
PLEKHH1	1	388.075	1	1	1	1	1
PLEKHO2	86.9305	1	1	1	1	1	1
PLK1	1	1	1	1	21.0166	1	1
PLK2	1	1	1	4.80007	1	120.903	1
PLK3	148.235	1	92.6857	1	15.2236	19.8064	1
PLLP	1	541.731	1	19.1484	1	114.799	1
PLOD1	16.139	1	1	9.01943	157.44	90.3766	1
PLOD2	1	1	1	20.8261	131.051	8.19838	1
PLP1	1	8528.33	1	232.19	1	1	1
PLPP1	1	107.845	1	1	22.4342	179.058	1
PLPP2	1	312.405	1	1	1	1	1
PLPP5	15.9639	1	1	20.4215	15.8264	16.884	285.188
PLPPR1	1	22.4245	1	42.7352	1	1	1
PLS3	1	90.88	1	2.79693	151.715	176.428	1
PLSCR1	200.763	1	1	8.42881	91.7598	139.768	1
PLTP	317.53	1	1	95.5632	265.901	18.6046	1
PLVAP	1	1	1	1	1	300.177	1
PLXDC1	1	1	1	1	137.867	1	1
PLXDC2	489.363	21.2751	1	1	87.6445	20.9049	1
PLXNA2	1	1	1	1	1	178.033	1
PLXNB1	1	138.608	1	2.78593	1	1	1
PLXNB2	85.2288	1	1	2.79109	20.547	8.84879	1
PLXNC1	83.8816	1	1	1	1	1	1
PLXND1	95.0009	19.1019	1	1	17.5849	192.839	1
PMAIP1	152.762	1	248.431	1	19.3294	230.589	184.874
PMP2	1	249.146	1	750.553	147.888	1	1
PNMA1	1	17.7622	1	42.7352	15.7406	1	1
PNMA2	1	1	1	20.4167	1	1	1
PNOC	1	1	1	1	1	1	99.3943
PNP	41.5145	1	1	1	1	171.975	102.142
PNPLA2	18.1727	18.5942	1	2.8042	8.8931	15.3113	82.5152
PODXL	1	1	1	2.76689	1	505.28	1
PODXL2	1	19.6672	1	167.642	1	1	1
POLD4	143.706	1	1	1	143.121	19.8226	140.505
POLR2J3	22.6052	1	1	100.535	90.2635	21.355	1
POSTN	1	1	1	1	299.744	1	1
POU2AF1	1	1	1	1	1	1	277.645
POU2F2	165.201	1	1	1	1	1	343.049
POU3F2	1	20.5176	1	181.65	18.6232	1	1
POU3F3	1	157.341	1	178.033	8.83921	1	1
PPFIBP1	1	98.5011	1	21.6193	179.058	265.397	1
PPIC	1	1	1	1	138.532	151.005	1
PPIF	129.382	42.1289	1	8.30826	16.9323	1	1
PPM1F	1	1	1	1	1	101.087	1
PPP1R12B	1	94.4422	1	1.66331	23.3229	1	1
PPP1R14A	1	2560.35	1	1	335.081	98.9194	1
PPP1R16B	1	42.7352	1	1	1	1	1
PPP1R18	153.918	1	216.155	8.20697	19.2931	19.087	110.077
PPP1R9A	1	87.7663	1	17.7126	1	1	1
PPP2R2B	1	188.676	1	98.7969	1	1	1
PPP6R1	19.5383	16.3693	92.8476	2.80505	4.73939	8.87027	1
PRAF2	1	22.3829	1	91.7924	40.9582	17.1283	1
PRC1	1	1	1	1	42.8873	1	1
PRCC	15.0918	17.3448	1	21.2309	17.7014	8.71119	91.5656
PRDM1	161.26	1	385.665	1	16.1108	111.277	303.935
PRDX4	113.161	102.733	1	247.01	265.901	128.615	643.95
PREB	1	8.08462	1	4.76439	2.80286	1	42.1289
PRELP	1	1	1	1	188.976	1	1
PREX2	1	16.0869	1	1	1	238.6	1
PRF1	1	1	219.911	1	1	1	1
PRKAG2	123.694	1	1	1	17.3086	19.6328	1
PRKCA	19.0943	16.5433	1	89.315	18.9802	1	1
PRKCB	22.7673	15.5879	121.835	1	1	1	215.332
PRKCH	19.3776	1	183.945	1	1	131.624	1
PRKD3	22.9443	1	1	4.76002	16.8726	102.313	98.5011
PRKG1	1	1	1	1	19.369	1	1
PRMT9	22.0298	1	1	1	1	1	1
PROCR	1	1	1	1	1	90.3766	1
PROS1	1	1	1	1	42.4249	22.631	1
PROX1	1	292.589	1	121.714	1	1	1
PRR18	1	211.645	1	1	1	1	1
PRR7	1	1	1	20.0687	1	1	1
PRRG1	1	156.732	1	1	1	18.0672	1
PRRX1	1	1	1	42.827	277.645	1	1
PRSS23	1	1	1	1	140.897	321.849	1
PRUNE2	1	400.913	1	17.7878	1	1	1
PRXL2A	1	1	1	18.4324	83.8816	245.149	1
PSAT1	1	220.927	1	92.5901	1	1	1
PSD3	1	207.084	1	94.3671	22.4937	1	1
PSEN1	21.4119	184.189	1	8.85489	4.77535	8.51131	1
PSMB8.AS1	17.3296	1	114.167	1	1	1	107.46
PSRC1	1	105.943	1	95.6013	20.6408	1	1
PSTPIP1	1	1	118.763	1	1	1	1
PTAFR	132.596	1	1	1	1	1	1
PTBP2	1	98.7969	1	16.6173	1	8.75376	1
PTGDS	1	4131.81	1	109.05	1202.2	245.949	1
PTGER2	1	1	93.9673	1	1	1	1
PTGER4	129.757	1	215.955	1	1	1	1
PTGS1	84.1059	1	1	1	1	1	1
PTGS2	148.235	1	1	1	1	1	1
PTH1R	1	1	1	1	19.6053	1	1
PTK2B	22.8746	1	97.0303	1	1	1	124.592
PTK7	1	1	1	1	21.1227	1	1
PTN	157.546	737.958	182.171	2665.67	1253.74	371.95	1
PTP4A3	1	1	1	16.4919	21.6247	96.4639	1
PTPN13	1	150.764	1	8.19973	20.9277	1	1
PTPN14	1	1	1	1	1	101.636	1
PTPN18	108.116	1	1	1.66128	4.74195	15.2323	99.1024
PTPN22	1	1	209.933	1	1	1	1
PTPN4	1	4.80389	150.671	8.53484	1	1	1
PTPN6	144.374	1	106.254	1	1	1	164.085
PTPN7	21.1557	1	250.741	1	1	1	108.668
PTPRB	1	1	1	1	1	384.982	1
PTPRC	508.244	1	1129.81	1	1	1	436.514
PTPRD	1	414.436	1	8.6433	1	1	1
PTPRF	1	120.74	1	15.3031	1	1	1
PTPRG	1	1	1	16.2903	89.8432	297.953	1
PTPRJ	101.818	15.7973	1	1	1	1	1
PTPRK	1	137.315	1	1	16.9534	100.343	1
PTPRM	1	1	1	1	1	96.8896	1
PTPRZ1	156.341	208.11	225.055	2352.36	438.558	290.576	1
PTTG1	1	1	117.859	141.779	237.393	1	1
PXDC1	1	1	1	15.5442	16.202	92.7764	1
PXDN	1	1	1	2.757	128.034	127.663	1
PXK	16.1835	336.986	1	2.78643	8.41236	1	1
PXN	16.0031	1	1	1	2.80634	90.7072	1
PYCARD	344.429	1	153.53	1	8.85347	18.8526	180.806
PYGL	42.0912	1	1	1	1	1	1
PYHIN1	1	1	234.655	1	1	1	1
QDPR	16.5556	2057.88	1	107.942	16.5433	1	1
QPCT	1	1	1	1	1	113.928	1
QPRT	16.2108	1	1	1.66502	18.6488	1	82.4859
QTRT1	1	15.0789	1	85.2576	19.8795	8.76417	1
R3HDM4	15.2967	1	81.2075	8.15939	2.79864	8.16106	1
[truncated: 776 more rows]

## Sheet: Count_Cells
cell_type	cell_count
Malignant	23973
Myeloid	17749
Unknown	11922
Oligos	4835
T cell	1797
Endothelial	232
Stromal	206
B cell	37
