# Supplementary material for: Identifying clinically relevant cell state interactions in the tumor microenvironment of IDH-mutant gliomas using CSI-TME
Source: Mol Syst Biol. 2026 Mar 10;22(6):928–61. doi: 10.1038/s44320-026-00201-0 (PMC13230996; doi:10.1038/s44320-026-00201-0)
Supplement: Supplementary file 6 — Figure EV1 Source Data [file 44320_2026_201_MOESM6_ESM.zip › EV1/FigureEV1.txt]

cell_type	size_K	reconstruction_error
Bcell	1	1599.66570304002
Bcell	2	1525.93139418076
Bcell	3	1465.3026673935
Bcell	4	1420.40246439296
Bcell	5	1381.57208900262
Bcell	6	1354.90804112135
Bcell	7	1333.88847293149
Bcell	8	1315.4032505687
Bcell	9	1299.56562314701
Bcell	10	1285.98528854085
Bcell	11	1272.60349435176
Bcell	12	1261.47951699769
Bcell	13	1250.33015826748
Bcell	14	1240.10289076915
Bcell	15	1229.88861942151
Bcell	16	1221.38533836119
Bcell	17	1213.25250130356
Bcell	18	1205.17216696559
Bcell	19	1197.73485801755
Bcell	20	1190.46026998084
Endothelial	1	1362.54536945301
Endothelial	2	1293.33949050155
Endothelial	3	1232.2633714119
Endothelial	4	1191.86782736592
Endothelial	5	1160.01048571843
Endothelial	6	1138.13889312523
Endothelial	7	1118.2454196159
Endothelial	8	1104.0402509514
Endothelial	9	1090.78570737251
Endothelial	10	1078.53861583564
Endothelial	11	1067.33149865192
Endothelial	12	1057.30038673944
Endothelial	13	1047.84214028575
Endothelial	14	1039.2010799489
Endothelial	15	1031.39348799505
Endothelial	16	1024.25649662377
Endothelial	17	1017.31688260459
Endothelial	18	1010.46025194927
Endothelial	19	1004.19778009936
Endothelial	20	998.134218802236
Malignant	1	1754.12644789928
Malignant	2	1650.10588067936
Malignant	3	1571.62793087086
Malignant	4	1512.49398600453
Malignant	5	1459.27920129531
Malignant	6	1417.96912025263
Malignant	7	1387.21508618504
Malignant	8	1360.3221120422
Malignant	9	1337.64152682968
Malignant	10	1317.56890265543
Malignant	11	1300.10458555373
Malignant	12	1284.06741016622
Malignant	13	1268.52645392647
Malignant	14	1254.63834197768
Malignant	15	1241.87816034782
Malignant	16	1229.68889400777
Malignant	17	1218.84580718327
Malignant	18	1208.53771584364
Malignant	19	1198.6404024741
Malignant	20	1188.90703684333
Myeloid	1	1581.28907258595
Myeloid	2	1506.99187377746
Myeloid	3	1445.75202272036
Myeloid	4	1396.896236961
Myeloid	5	1352.41719640344
Myeloid	6	1323.91663016973
Myeloid	7	1299.34068963107
Myeloid	8	1277.51335360161
Myeloid	9	1259.7810801122
Myeloid	10	1244.40677255279
Myeloid	11	1229.44989571124
Myeloid	12	1216.384998678
Myeloid	13	1203.61589495233
Myeloid	14	1192.54850370855
Myeloid	15	1182.38790476389
Myeloid	16	1173.11916374004
Myeloid	17	1164.35363369217
Myeloid	18	1155.85494945004
Myeloid	19	1147.45215402975
Myeloid	20	1139.66780084119
Oligos	1	1731.34365819508
Oligos	2	1641.36394424092
Oligos	3	1556.10138914247
Oligos	4	1494.51938075155
Oligos	5	1453.52490642192
Oligos	6	1417.74726278814
Oligos	7	1388.54806306052
Oligos	8	1363.67928890054
Oligos	9	1342.13258244237
Oligos	10	1323.17403590195
Oligos	11	1307.87637146033
Oligos	12	1294.3493613171
Oligos	13	1281.36521172589
Oligos	14	1269.22079111588
Oligos	15	1257.77873556431
Oligos	16	1248.45781738745
Oligos	17	1239.18627622994
Oligos	18	1230.46527213358
Oligos	19	1222.05336240063
Oligos	20	1213.7873922155
Stromal	1	1573.45624289348
Stromal	2	1484.56914099057
Stromal	3	1416.7913638731
Stromal	4	1368.62080893005
Stromal	5	1321.7964841913
Stromal	6	1281.97442155411
Stromal	7	1252.94949302299
Stromal	8	1229.74007498256
Stromal	9	1208.1157928471
Stromal	10	1190.82329416654
Stromal	11	1174.61224185939
Stromal	12	1160.9910824398
Stromal	13	1148.39170846453
Stromal	14	1137.05030702487
Stromal	15	1125.93661719199
Stromal	16	1116.59454818741
Stromal	17	1107.56956571105
Stromal	18	1098.77554783144
Stromal	19	1090.42980331042
Stromal	20	1082.31532707403
Tcell	1	1625.20355378906
Tcell	2	1543.53434013744
Tcell	3	1487.15690793392
Tcell	4	1442.41404815395
Tcell	5	1403.33784544487
Tcell	6	1374.75175500085
Tcell	7	1350.54756567222
Tcell	8	1328.50801764927
Tcell	9	1309.23531321246
Tcell	10	1290.51828878879
Tcell	11	1273.78983004316
Tcell	12	1259.57106410252
Tcell	13	1246.53907736905
Tcell	14	1235.17976784424
Tcell	15	1223.91853912005
Tcell	16	1212.99070366006
Tcell	17	1202.34195741872
Tcell	18	1193.50691525838
Tcell	19	1185.06863424424
Tcell	20	1177.12286590745
