# Supplementary material for: Identifying clinically relevant cell state interactions in the tumor microenvironment of IDH-mutant gliomas using CSI-TME
Source: Mol Syst Biol. 2026 Mar 10;22(6):928–61. doi: 10.1038/s44320-026-00201-0 (PMC13230996; doi:10.1038/s44320-026-00201-0)
Supplement: Supplementary file 7 — Figure EV3 Source Data [file 44320_2026_201_MOESM7_ESM.zip]

Archive with 7 entries (6 files):
- EV3/
- EV3/FigureEV3A.txt
- EV3/FigureEV3C.txt
- EV3/FigureEV3B.txt
- EV3/FigureEV3F.txt
- EV3/FigureEV3E.txt
- EV3/FigureEV3D.txt
