# Supplementary material for: Identifying clinically relevant cell state interactions in the tumor microenvironment of IDH-mutant gliomas using CSI-TME
Source: Mol Syst Biol. 2026 Mar 10;22(6):928–61. doi: 10.1038/s44320-026-00201-0 (PMC13230996; doi:10.1038/s44320-026-00201-0)
Supplement: Supplementary file 7 — Figure EV3 Source Data [file 44320_2026_201_MOESM7_ESM.zip › EV3/FigureEV3A.txt]

...1	IC.1	IC.10	IC.3	IC.5	IC.6	IC.7	IC.8
acidic amino acid transport	0	0	0	0	3.24850003420228	0	0
alcohol metabolic process	1.67288554266778	0	0	0	0	0	0
cell-cell signaling by wnt	0	0	0	0	0	0	2.39311901547202
chromatin remodeling	0	0	0	0	0	0	2.88193606125612
chromosome segregation	0	0	0	0	0	3.91840538419526	0
cortical actin cytoskeleton organization	3.4920820773699	0	0	0	0	0	0
cytoplasmic translation	0	0	0	4.8754107169214	0	0	0
fatty acid biosynthetic process	0	0	0	0	2.7613127491676	0	0
Golgi vesicle budding	0	0	0	0	0	0	6.103039786624
histone modification	0	0	0	0	0	0	2.70614963405541
L-glutamate transmembrane transport	0	0	0	0	4.0909587572158	0	0
maintenance of cell number	0	0	0	0	0	0	3.24705008931552
maturation of LSU-rRNA	0	0	0	4.8754107169214	0	0	0
mitotic cell cycle phase transition	0	0	0	0	0	3.47263431514167	0
mitotic sister chromatid segregation	0	0	0	0	0	4.53390225306452	0
mRNA splicing, via spliceosome	0	0	1.74004716148604	0	0	0	0
myelination	2.66426305275258	0	0	0	0	0	0
myoblast differentiation	0	0	0	0	0	0	3.61761295945376
negative regulation of cell projection organization	2.35160085382007	0	0	0	0	0	0
nuclear chromosome segregation	0	0	0	0	0	3.98299160087782	0
nuclear division	0	0	0	0	0	3.67083002604747	0
peptidyl-lysine modification	0	0	0	0	0	0	2.73148092401203
phospholipid metabolic process	1.79534632799222	0	0	0	0	0	0
positive regulation of cellular amide metabolic process	0	0	0	3.08072962489891	0	0	0
positive regulation of translation	0	0	0	3.33024922425822	0	0	0
protein folding in endoplasmic reticulum	0	7.57697097495641	0	0	0	0	0
receptor metabolic process	3.14630724052817	0	0	0	0	0	0
regulation of cell cycle phase transition	0	0	0	0	0	3.48605384795389	0
regulation of cell junction assembly	0	0	0	0	0	0	3.07447063442723
regulation of chromosome organization	0	0	0	0	0	3.99772212542965	0
regulation of chromosome segregation	0	0	0	0	0	4.79936339629286	0
regulation of chromosome separation	0	0	0	0	0	4.97895232140981	0
regulation of DNA-templated transcription elongation	0	0	0	0	0	0	3.72452816337027
regulation of histone modification	0	0	2.20332084641773	0	0	0	0
regulation of mitotic nuclear division	0	0	0	0	0	4.73872204495302	0
ribonucleoprotein complex assembly	0	0	0	3.2718325380329	0	0	0
ribonucleoprotein complex biogenesis	0	0	0	2.99700249747036	0	0	0
ribonucleoprotein complex subunit organization	0	0	0	3.22333402034171	0	0	0
ribosome assembly	0	0	0	4.07395639630348	0	0	0
sphingolipid biosynthetic process	2.8675912124621	0	0	0	0	0	0
stem cell population maintenance	0	0	0	0	0	0	3.27929042631572
transport across blood-brain barrier	0	0	0	0	3.0909587572158	0	0
vascular process in circulatory system	0	0	0	0	2.45708665601369	0	0
viral translation	0	0	0	5.09780313825785	0	0	0
