# Supplementary material for: Identifying clinically relevant cell state interactions in the tumor microenvironment of IDH-mutant gliomas using CSI-TME
Source: Mol Syst Biol. 2026 Mar 10;22(6):928–61. doi: 10.1038/s44320-026-00201-0 (PMC13230996; doi:10.1038/s44320-026-00201-0)
Supplement: Supplementary file 7 — Figure EV3 Source Data [file 44320_2026_201_MOESM7_ESM.zip › EV3/FigureEV3B.txt]

component	signature_gene	stage	expression	State
IC.1	ABHD17B	Embryonic	5.03600576	IC.1
IC.1	ABHD17B	Fetal	4.73852086	IC.1
IC.1	ABHD17B	Postbirth	4.4444365	IC.1
IC.1	AC093690.1	Embryonic	-9.3199566	IC.1
IC.1	AC093690.1	Fetal	-9.7047075	IC.1
IC.1	AC093690.1	Postbirth	-7.1015968	IC.1
IC.1	ACER3	Embryonic	3.63077514	IC.1
IC.1	ACER3	Fetal	3.60473685	IC.1
IC.1	ACER3	Postbirth	3.04337735	IC.1
IC.1	ACSS2	Embryonic	4.08946646	IC.1
IC.1	ACSS2	Fetal	4.37554711	IC.1
IC.1	ACSS2	Postbirth	5.21262984	IC.1
IC.1	ACTN4	Embryonic	7.26046034	IC.1
IC.1	ACTN4	Fetal	7.11617884	IC.1
IC.1	ACTN4	Postbirth	7.03520068	IC.1
IC.1	ADCY5	Embryonic	3.04287011	IC.1
IC.1	ADCY5	Fetal	4.25511261	IC.1
IC.1	ADCY5	Postbirth	2.51597024	IC.1
IC.1	ADIPOR2	Embryonic	4.80058204	IC.1
IC.1	ADIPOR2	Fetal	4.56944364	IC.1
IC.1	ADIPOR2	Postbirth	4.57660819	IC.1
IC.1	AGAP1	Embryonic	5.33787367	IC.1
IC.1	AGAP1	Fetal	5.79821026	IC.1
IC.1	AGAP1	Postbirth	4.46105922	IC.1
IC.1	AGPAT4	Embryonic	4.790068	IC.1
IC.1	AGPAT4	Fetal	4.71617533	IC.1
IC.1	AGPAT4	Postbirth	3.9779454	IC.1
IC.1	AGTPBP1	Embryonic	5.80641335	IC.1
IC.1	AGTPBP1	Fetal	6.11487724	IC.1
IC.1	AGTPBP1	Postbirth	5.04179961	IC.1
IC.1	AIF1L	Embryonic	5.42825246	IC.1
IC.1	AIF1L	Fetal	4.25697566	IC.1
IC.1	AIF1L	Postbirth	5.16678107	IC.1
IC.1	ALAD	Embryonic	4.63078722	IC.1
IC.1	ALAD	Fetal	4.87800187	IC.1
IC.1	ALAD	Postbirth	5.88798639	IC.1
IC.1	AMD1	Embryonic	5.93275994	IC.1
IC.1	AMD1	Fetal	5.67825668	IC.1
IC.1	AMD1	Postbirth	5.69393105	IC.1
IC.1	ANKH	Embryonic	3.64835088	IC.1
IC.1	ANKH	Fetal	4.21783233	IC.1
IC.1	ANKH	Postbirth	5.66404185	IC.1
IC.1	ANKRD40	Embryonic	4.20086749	IC.1
IC.1	ANKRD40	Fetal	3.69872343	IC.1
IC.1	ANKRD40	Postbirth	5.07357473	IC.1
IC.1	ANXA9	Embryonic	-3.1221468	IC.1
IC.1	ANXA9	Fetal	-4.0604438	IC.1
IC.1	ANXA9	Postbirth	-4.0695891	IC.1
IC.1	APBB1	Embryonic	6.55734206	IC.1
IC.1	APBB1	Fetal	7.32191644	IC.1
IC.1	APBB1	Postbirth	7.87413471	IC.1
IC.1	ARHGAP21	Embryonic	7.36870944	IC.1
IC.1	ARHGAP21	Fetal	7.14638449	IC.1
IC.1	ARHGAP21	Postbirth	7.54028288	IC.1
IC.1	ARHGAP23	Embryonic	4.1078676	IC.1
IC.1	ARHGAP23	Fetal	5.12820517	IC.1
IC.1	ARHGAP23	Postbirth	5.21757834	IC.1
IC.1	ARHGEF2	Embryonic	6.3462094	IC.1
IC.1	ARHGEF2	Fetal	5.86729134	IC.1
IC.1	ARHGEF2	Postbirth	6.67432604	IC.1
IC.1	ARL8A	Embryonic	6.48593646	IC.1
IC.1	ARL8A	Fetal	7.72307905	IC.1
IC.1	ARL8A	Postbirth	7.24205332	IC.1
IC.1	ATP8A1	Embryonic	5.19595315	IC.1
IC.1	ATP8A1	Fetal	5.99963884	IC.1
IC.1	ATP8A1	Postbirth	5.00439464	IC.1
IC.1	B3GAT1	Embryonic	4.91114088	IC.1
IC.1	B3GAT1	Fetal	5.84692528	IC.1
IC.1	B3GAT1	Postbirth	5.41718534	IC.1
IC.1	BACE1	Embryonic	4.52909739	IC.1
IC.1	BACE1	Fetal	5.26974508	IC.1
IC.1	BACE1	Postbirth	5.24047991	IC.1
IC.1	BEST1	Embryonic	0.19394212	IC.1
IC.1	BEST1	Fetal	0.96222262	IC.1
IC.1	BEST1	Postbirth	2.30212745	IC.1
IC.1	CA14	Embryonic	4.49499339	IC.1
IC.1	CA14	Fetal	4.10599323	IC.1
IC.1	CA14	Postbirth	3.48045451	IC.1
IC.1	CCNE2	Embryonic	3.21445397	IC.1
IC.1	CCNE2	Fetal	1.46323528	IC.1
IC.1	CCNE2	Postbirth	2.04505621	IC.1
IC.1	CCP110	Embryonic	5.4269914	IC.1
IC.1	CCP110	Fetal	5.61434569	IC.1
IC.1	CCP110	Postbirth	5.29563507	IC.1
IC.1	CDK19	Embryonic	4.90457924	IC.1
IC.1	CDK19	Fetal	5.02457454	IC.1
IC.1	CDK19	Postbirth	4.90009906	IC.1
IC.1	CDR2L	Embryonic	3.21597938	IC.1
IC.1	CDR2L	Fetal	3.0970955	IC.1
IC.1	CDR2L	Postbirth	5.07054278	IC.1
IC.1	CEP85	Embryonic	4.22987086	IC.1
IC.1	CEP85	Fetal	3.58665749	IC.1
IC.1	CEP85	Postbirth	3.56984835	IC.1
IC.1	CERS2	Embryonic	6.26108651	IC.1
IC.1	CERS2	Fetal	5.89064866	IC.1
IC.1	CERS2	Postbirth	6.27356166	IC.1
IC.1	CERS4	Embryonic	4.4627252	IC.1
IC.1	CERS4	Fetal	4.83401667	IC.1
IC.1	CERS4	Postbirth	5.01936594	IC.1
IC.1	CFL2	Embryonic	5.81151069	IC.1
IC.1	CFL2	Fetal	5.79713065	IC.1
IC.1	CFL2	Postbirth	6.74817951	IC.1
IC.1	CHADL	Embryonic	-0.450103	IC.1
IC.1	CHADL	Fetal	1.16001036	IC.1
IC.1	CHADL	Postbirth	2.2896774	IC.1
IC.1	CHRAC1	Embryonic	4.23426015	IC.1
IC.1	CHRAC1	Fetal	2.97210795	IC.1
IC.1	CHRAC1	Postbirth	3.10772362	IC.1
IC.1	CIR1P2	Embryonic	-9.2013306	IC.1
IC.1	CIR1P2	Fetal	-9.6376708	IC.1
IC.1	CIR1P2	Postbirth	-8.8377033	IC.1
IC.1	CLN6	Embryonic	4.0026479	IC.1
IC.1	CLN6	Fetal	2.93884226	IC.1
IC.1	CLN6	Postbirth	3.7503948	IC.1
IC.1	CLN8	Embryonic	2.67376323	IC.1
IC.1	CLN8	Fetal	2.95947722	IC.1
IC.1	CLN8	Postbirth	2.5008573	IC.1
IC.1	CMTM5	Embryonic	-0.3898982	IC.1
IC.1	CMTM5	Fetal	1.28652177	IC.1
IC.1	CMTM5	Postbirth	3.96665573	IC.1
IC.1	CORO2B	Embryonic	4.42525131	IC.1
IC.1	CORO2B	Fetal	5.19998961	IC.1
IC.1	CORO2B	Postbirth	6.25035435	IC.1
IC.1	CPD	Embryonic	4.55748563	IC.1
IC.1	CPD	Fetal	3.92325725	IC.1
IC.1	CPD	Postbirth	3.26407819	IC.1
IC.1	CRIPT	Embryonic	4.24258972	IC.1
IC.1	CRIPT	Fetal	4.0232905	IC.1
IC.1	CRIPT	Postbirth	4.03284627	IC.1
IC.1	CYTH1	Embryonic	4.81709111	IC.1
IC.1	CYTH1	Fetal	5.03380213	IC.1
IC.1	CYTH1	Postbirth	5.38556526	IC.1
IC.1	DEPDC7	Embryonic	2.53836676	IC.1
IC.1	DEPDC7	Fetal	1.95967687	IC.1
IC.1	DEPDC7	Postbirth	1.22283555	IC.1
IC.1	DHCR24	Embryonic	6.49829168	IC.1
IC.1	DHCR24	Fetal	5.62318106	IC.1
IC.1	DHCR24	Postbirth	5.13355219	IC.1
IC.1	DIXDC1	Embryonic	4.77698139	IC.1
IC.1	DIXDC1	Fetal	4.75779985	IC.1
IC.1	DIXDC1	Postbirth	5.65578777	IC.1
IC.1	DLG1	Embryonic	5.42232378	IC.1
IC.1	DLG1	Fetal	4.73699178	IC.1
IC.1	DLG1	Postbirth	6.05291429	IC.1
IC.1	DNM2	Embryonic	5.63356172	IC.1
IC.1	DNM2	Fetal	5.51298024	IC.1
IC.1	DNM2	Postbirth	6.18281789	IC.1
IC.1	DPYSL2	Embryonic	8.07883486	IC.1
IC.1	DPYSL2	Fetal	8.58936375	IC.1
IC.1	DPYSL2	Postbirth	7.356764	IC.1
IC.1	DUSP7	Embryonic	3.21051599	IC.1
IC.1	DUSP7	Fetal	3.12443373	IC.1
IC.1	DUSP7	Postbirth	2.84007	IC.1
IC.1	DYNC1I2	Embryonic	7.84179715	IC.1
IC.1	DYNC1I2	Fetal	8.01328804	IC.1
IC.1	DYNC1I2	Postbirth	6.76857906	IC.1
IC.1	ELAVL3	Embryonic	6.54052255	IC.1
IC.1	ELAVL3	Fetal	7.29967096	IC.1
IC.1	ELAVL3	Postbirth	7.02388508	IC.1
IC.1	ELMO1	Embryonic	5.43913012	IC.1
IC.1	ELMO1	Fetal	6.66210466	IC.1
IC.1	ELMO1	Postbirth	7.33099624	IC.1
IC.1	ELOVL6	Embryonic	4.99762707	IC.1
IC.1	ELOVL6	Fetal	4.6126001	IC.1
IC.1	ELOVL6	Postbirth	3.95108924	IC.1
IC.1	EML1	Embryonic	5.47658758	IC.1
IC.1	EML1	Fetal	4.72965313	IC.1
IC.1	EML1	Postbirth	2.66093375	IC.1
IC.1	ENOSF1	Embryonic	5.11678292	IC.1
IC.1	ENOSF1	Fetal	3.9398331	IC.1
IC.1	ENOSF1	Postbirth	4.35758799	IC.1
IC.1	ENPP4	Embryonic	2.33608103	IC.1
IC.1	ENPP4	Fetal	3.24005413	IC.1
IC.1	ENPP4	Postbirth	3.44463106	IC.1
IC.1	EPB41L3	Embryonic	5.18789246	IC.1
IC.1	EPB41L3	Fetal	5.77734205	IC.1
IC.1	EPB41L3	Postbirth	7.20533499	IC.1
IC.1	EPHB2	Embryonic	5.57868902	IC.1
IC.1	EPHB2	Fetal	5.46432327	IC.1
IC.1	EPHB2	Postbirth	1.42419668	IC.1
IC.1	ERBB3	Embryonic	2.20111431	IC.1
IC.1	ERBB3	Fetal	2.23756046	IC.1
IC.1	ERBB3	Postbirth	3.47511834	IC.1
IC.1	ERMP1	Embryonic	2.91598241	IC.1
IC.1	ERMP1	Fetal	2.90587066	IC.1
IC.1	ERMP1	Postbirth	3.70056343	IC.1
IC.1	EVI5L	Embryonic	4.55314289	IC.1
IC.1	EVI5L	Fetal	5.58090086	IC.1
IC.1	EVI5L	Postbirth	4.87887802	IC.1
IC.1	FAM102A	Embryonic	3.70122796	IC.1
IC.1	FAM102A	Fetal	3.68688475	IC.1
IC.1	FAM102A	Postbirth	4.40166981	IC.1
IC.1	FAM107B	Embryonic	6.25311503	IC.1
IC.1	FAM107B	Fetal	6.07004591	IC.1
IC.1	FAM107B	Postbirth	6.10257195	IC.1
IC.1	FAM177A1	Embryonic	6.0328861	IC.1
IC.1	FAM177A1	Fetal	6.69661571	IC.1
IC.1	FAM177A1	Postbirth	5.9087902	IC.1
IC.1	FAM201A	Embryonic	-1.3693086	IC.1
IC.1	FAM201A	Fetal	-0.5924365	IC.1
IC.1	FAM201A	Postbirth	-0.4325857	IC.1
IC.1	FAM53B	Embryonic	3.9915036	IC.1
IC.1	FAM53B	Fetal	3.47448961	IC.1
IC.1	FAM53B	Postbirth	3.47103961	IC.1
IC.1	FAR1	Embryonic	5.78349823	IC.1
IC.1	FAR1	Fetal	5.65845745	IC.1
IC.1	FAR1	Postbirth	5.56540269	IC.1
IC.1	FBXO7	Embryonic	5.80358431	IC.1
IC.1	FBXO7	Fetal	5.57824462	IC.1
IC.1	FBXO7	Postbirth	5.71512851	IC.1
IC.1	FDFT1	Embryonic	8.50624159	IC.1
IC.1	FDFT1	Fetal	7.57787858	IC.1
IC.1	FDFT1	Postbirth	6.42978726	IC.1
IC.1	FLNB	Embryonic	4.38595202	IC.1
IC.1	FLNB	Fetal	4.65269118	IC.1
IC.1	FLNB	Postbirth	5.8303773	IC.1
IC.1	FMNL2	Embryonic	6.13201589	IC.1
IC.1	FMNL2	Fetal	6.16947843	IC.1
IC.1	FMNL2	Postbirth	6.60702156	IC.1
IC.1	FNBP1	Embryonic	4.85552611	IC.1
IC.1	FNBP1	Fetal	5.59432027	IC.1
IC.1	FNBP1	Postbirth	7.08080169	IC.1
IC.1	FNTA	Embryonic	7.08987593	IC.1
IC.1	FNTA	Fetal	6.85098919	IC.1
IC.1	FNTA	Postbirth	6.57650593	IC.1
IC.1	FOXO4	Embryonic	2.43832647	IC.1
IC.1	FOXO4	Fetal	1.83224458	IC.1
IC.1	FOXO4	Postbirth	3.72496592	IC.1
IC.1	FRYL	Embryonic	5.2415362	IC.1
IC.1	FRYL	Fetal	4.81832056	IC.1
IC.1	FRYL	Postbirth	4.92621963	IC.1
IC.1	FUT8	Embryonic	5.34548558	IC.1
IC.1	FUT8	Fetal	5.66734403	IC.1
IC.1	FUT8	Postbirth	5.24373368	IC.1
IC.1	GAB2	Embryonic	4.05149367	IC.1
IC.1	GAB2	Fetal	4.2844013	IC.1
IC.1	GAB2	Postbirth	2.50589255	IC.1
IC.1	GAL3ST1	Embryonic	1.10180992	IC.1
IC.1	GAL3ST1	Fetal	1.78885458	IC.1
IC.1	GAL3ST1	Postbirth	1.55116235	IC.1
IC.1	GALNT7	Embryonic	4.76221669	IC.1
IC.1	GALNT7	Fetal	4.2874557	IC.1
IC.1	GALNT7	Postbirth	5.37043305	IC.1
IC.1	GDE1	Embryonic	5.35363468	IC.1
IC.1	GDE1	Fetal	5.5524117	IC.1
IC.1	GDE1	Postbirth	5.57600896	IC.1
IC.1	GLCE	Embryonic	4.47629477	IC.1
IC.1	GLCE	Fetal	5.39111525	IC.1
IC.1	GLCE	Postbirth	6.26844921	IC.1
IC.1	GNAI1	Embryonic	5.59761377	IC.1
IC.1	GNAI1	Fetal	5.99670278	IC.1
IC.1	GNAI1	Postbirth	5.76413101	IC.1
IC.1	GNG7	Embryonic	2.69485416	IC.1
IC.1	GNG7	Fetal	3.13969577	IC.1
IC.1	GNG7	Postbirth	4.50617857	IC.1
IC.1	GOLGA7	Embryonic	6.04091979	IC.1
IC.1	GOLGA7	Fetal	6.218224	IC.1
IC.1	GOLGA7	Postbirth	6.33401881	IC.1
IC.1	HBS1L	Embryonic	6.20131417	IC.1
IC.1	HBS1L	Fetal	6.04664484	IC.1
IC.1	HBS1L	Postbirth	5.63691824	IC.1
IC.1	HCN2	Embryonic	0.58497616	IC.1
IC.1	HCN2	Fetal	3.50304946	IC.1
IC.1	HCN2	Postbirth	3.77782473	IC.1
IC.1	HDAC5	Embryonic	5.14835687	IC.1
IC.1	HDAC5	Fetal	5.14560166	IC.1
IC.1	HDAC5	Postbirth	5.68488112	IC.1
IC.1	HR	Embryonic	-4.2309551	IC.1
IC.1	HR	Fetal	-1.2016075	IC.1
IC.1	HR	Postbirth	5.15258037	IC.1
IC.1	IGSF8	Embryonic	4.13023119	IC.1
IC.1	IGSF8	Fetal	5.13089317	IC.1
IC.1	IGSF8	Postbirth	6.03473657	IC.1
IC.1	INF2	Embryonic	3.1842978	IC.1
IC.1	INF2	Fetal	3.39638596	IC.1
IC.1	INF2	Postbirth	3.28369081	IC.1
IC.1	ITGA2	Embryonic	0.82691399	IC.1
IC.1	ITGA2	Fetal	-0.7643704	IC.1
IC.1	ITGA2	Postbirth	-1.086087	IC.1
IC.1	JAKMIP3	Embryonic	-0.1134498	IC.1
IC.1	JAKMIP3	Fetal	2.04509355	IC.1
IC.1	JAKMIP3	Postbirth	2.31022397	IC.1
IC.1	JAM3	Embryonic	7.14874014	IC.1
IC.1	JAM3	Fetal	5.59939549	IC.1
IC.1	JAM3	Postbirth	4.7052709	IC.1
IC.1	KBTBD3	Embryonic	2.25426715	IC.1
IC.1	KBTBD3	Fetal	2.15422851	IC.1
IC.1	KBTBD3	Postbirth	3.27669306	IC.1
IC.1	KIF13B	Embryonic	1.90729508	IC.1
IC.1	KIF13B	Fetal	1.33490353	IC.1
IC.1	KIF13B	Postbirth	1.64735588	IC.1
IC.1	KLF13	Embryonic	5.21348583	IC.1
IC.1	KLF13	Fetal	4.61516093	IC.1
IC.1	KLF13	Postbirth	7.03665779	IC.1
IC.1	LAMP2	Embryonic	5.06613286	IC.1
IC.1	LAMP2	Fetal	5.19522596	IC.1
IC.1	LAMP2	Postbirth	5.36079467	IC.1
IC.1	LANCL1	Embryonic	5.34654645	IC.1
IC.1	LANCL1	Fetal	5.52680222	IC.1
IC.1	LANCL1	Postbirth	6.4446077	IC.1
IC.1	LAYN	Embryonic	0.84370744	IC.1
IC.1	LAYN	Fetal	0.33867771	IC.1
IC.1	LAYN	Postbirth	1.73503604	IC.1
IC.1	LGR5	Embryonic	2.13567414	IC.1
IC.1	LGR5	Fetal	0.42537301	IC.1
IC.1	LGR5	Postbirth	-0.3315905	IC.1
IC.1	LINC00320	Embryonic	0.47802072	IC.1
IC.1	LINC00320	Fetal	0.16465265	IC.1
IC.1	LINC00320	Postbirth	2.37607245	IC.1
IC.1	LINC00920	Embryonic	-2.2761581	IC.1
IC.1	LINC00920	Fetal	-2.6120701	IC.1
IC.1	LINC00920	Postbirth	-3.2202751	IC.1
IC.1	LINC00987	Embryonic	-0.2730809	IC.1
IC.1	LINC00987	Fetal	-0.2517632	IC.1
IC.1	LINC00987	Postbirth	0.74677964	IC.1
IC.1	LIPA	Embryonic	4.58820113	IC.1
IC.1	LIPA	Fetal	4.63518194	IC.1
IC.1	LIPA	Postbirth	5.54014866	IC.1
IC.1	LLGL1	Embryonic	5.56292615	IC.1
IC.1	LLGL1	Fetal	5.00150009	IC.1
IC.1	LLGL1	Postbirth	3.89664971	IC.1
IC.1	LPGAT1	Embryonic	4.16683092	IC.1
IC.1	LPGAT1	Fetal	4.77485362	IC.1
IC.1	LPGAT1	Postbirth	4.47168824	IC.1
IC.1	LRRC8D	Embryonic	4.57352143	IC.1
IC.1	LRRC8D	Fetal	4.65285268	IC.1
IC.1	LRRC8D	Postbirth	3.90397529	IC.1
IC.1	MAN2A2	Embryonic	5.66839381	IC.1
IC.1	MAN2A2	Fetal	6.4064927	IC.1
IC.1	MAN2A2	Postbirth	7.30202272	IC.1
IC.1	MAP2K7	Embryonic	4.56092158	IC.1
IC.1	MAP2K7	Fetal	4.10988286	IC.1
IC.1	MAP2K7	Postbirth	4.90972948	IC.1
IC.1	MAP4K4	Embryonic	7.59535123	IC.1
IC.1	MAP4K4	Fetal	7.20100945	IC.1
IC.1	MAP4K4	Postbirth	5.78164273	IC.1
IC.1	MBNL2	Embryonic	3.65773313	IC.1
IC.1	MBNL2	Fetal	3.55820039	IC.1
IC.1	MBNL2	Postbirth	6.12438876	IC.1
IC.1	MEGF10	Embryonic	4.09756823	IC.1
IC.1	MEGF10	Fetal	3.63747022	IC.1
IC.1	MEGF10	Postbirth	3.21948874	IC.1
IC.1	MEIS1	Embryonic	6.79247969	IC.1
IC.1	MEIS1	Fetal	7.00351533	IC.1
IC.1	MEIS1	Postbirth	6.30104292	IC.1
IC.1	MICALL1	Embryonic	4.12184535	IC.1
IC.1	MICALL1	Fetal	4.34096538	IC.1
IC.1	MICALL1	Postbirth	2.49624939	IC.1
IC.1	MOSPD2	Embryonic	3.81184731	IC.1
IC.1	MOSPD2	Fetal	3.60389354	IC.1
IC.1	MOSPD2	Postbirth	4.18593321	IC.1
IC.1	MPP2	Embryonic	4.25452099	IC.1
IC.1	MPP2	Fetal	4.57164515	IC.1
IC.1	MPP2	Postbirth	4.56659843	IC.1
IC.1	MTMR10	Embryonic	3.59981608	IC.1
IC.1	MTMR10	Fetal	2.84927077	IC.1
IC.1	MTMR10	Postbirth	3.92820289	IC.1
IC.1	MTMR2	Embryonic	5.25106291	IC.1
IC.1	MTMR2	Fetal	4.90710665	IC.1
IC.1	MTMR2	Postbirth	4.09653065	IC.1
IC.1	MVB12B	Embryonic	5.44066295	IC.1
IC.1	MVB12B	Fetal	5.80113652	IC.1
IC.1	MVB12B	Postbirth	3.73441019	IC.1
IC.1	MYADM	Embryonic	3.64606636	IC.1
IC.1	MYADM	Fetal	3.67496316	IC.1
IC.1	MYADM	Postbirth	3.43366903	IC.1
IC.1	MYH14	Embryonic	0.81122865	IC.1
IC.1	MYH14	Fetal	0.78592169	IC.1
IC.1	MYH14	Postbirth	3.62657696	IC.1
IC.1	MYLIP	Embryonic	3.05784467	IC.1
IC.1	MYLIP	Fetal	2.57789294	IC.1
IC.1	MYLIP	Postbirth	2.94810352	IC.1
IC.1	MYO1E	Embryonic	4.09937405	IC.1
IC.1	MYO1E	Fetal	3.45726544	IC.1
IC.1	MYO1E	Postbirth	3.00756495	IC.1
IC.1	MYO9B	Embryonic	6.37944518	IC.1
IC.1	MYO9B	Fetal	5.97442543	IC.1
IC.1	MYO9B	Postbirth	5.95293	IC.1
IC.1	NACAD	Embryonic	5.18767438	IC.1
IC.1	NACAD	Fetal	5.59165308	IC.1
IC.1	NACAD	Postbirth	5.57947928	IC.1
IC.1	NDE1	Embryonic	5.67563445	IC.1
IC.1	NDE1	Fetal	4.03156461	IC.1
IC.1	NDE1	Postbirth	2.8552531	IC.1
IC.1	NFASC	Embryonic	5.28473802	IC.1
IC.1	NFASC	Fetal	5.63212894	IC.1
IC.1	NFASC	Postbirth	5.39352527	IC.1
IC.1	NIPA1	Embryonic	3.59256913	IC.1
IC.1	NIPA1	Fetal	4.29072187	IC.1
IC.1	NIPA1	Postbirth	3.82063625	IC.1
IC.1	NPC1	Embryonic	4.47268828	IC.1
IC.1	NPC1	Fetal	4.14712269	IC.1
IC.1	NPC1	Postbirth	4.39052793	IC.1
IC.1	NRIP2	Embryonic	-1.6722103	IC.1
IC.1	NRIP2	Fetal	0.26360942	IC.1
IC.1	NRIP2	Postbirth	4.645909	IC.1
IC.1	NT5DC1	Embryonic	3.60249945	IC.1
IC.1	NT5DC1	Fetal	3.07115171	IC.1
IC.1	NT5DC1	Postbirth	3.16366437	IC.1
IC.1	NXPE3	Embryonic	2.91761918	IC.1
IC.1	NXPE3	Fetal	2.71673616	IC.1
IC.1	NXPE3	Postbirth	2.38913311	IC.1
IC.1	OMG	Embryonic	-0.916923	IC.1
IC.1	OMG	Fetal	4.02119354	IC.1
IC.1	OMG	Postbirth	5.39843157	IC.1
IC.1	OSBPL1A	Embryonic	5.36884465	IC.1
IC.1	OSBPL1A	Fetal	5.61736405	IC.1
IC.1	OSBPL1A	Postbirth	5.66797955	IC.1
IC.1	OTUD7A	Embryonic	1.31797231	IC.1
IC.1	OTUD7A	Fetal	2.06728302	IC.1
IC.1	OTUD7A	Postbirth	3.12027871	IC.1
IC.1	OTUD7B	Embryonic	2.44623172	IC.1
IC.1	OTUD7B	Fetal	1.49565433	IC.1
IC.1	OTUD7B	Postbirth	2.3752759	IC.1
IC.1	PACS2	Embryonic	6.28811737	IC.1
IC.1	PACS2	Fetal	6.56157628	IC.1
IC.1	PACS2	Postbirth	6.20159071	IC.1
IC.1	PAPSS1	Embryonic	6.56559153	IC.1
IC.1	PAPSS1	Fetal	6.75889666	IC.1
IC.1	PAPSS1	Postbirth	5.67745271	IC.1
IC.1	PAQR4	Embryonic	4.12879112	IC.1
IC.1	PAQR4	Fetal	4.447764	IC.1
IC.1	PAQR4	Postbirth	4.29777007	IC.1
IC.1	PCBP4	Embryonic	7.68952368	IC.1
IC.1	PCBP4	Fetal	7.32735359	IC.1
IC.1	PCBP4	Postbirth	7.99745021	IC.1
IC.1	PCSK6	Embryonic	2.20820852	IC.1
IC.1	PCSK6	Fetal	2.01266022	IC.1
IC.1	PCSK6	Postbirth	3.65854691	IC.1
IC.1	PHLDB1	Embryonic	6.29145089	IC.1
IC.1	PHLDB1	Fetal	6.52432036	IC.1
IC.1	PHLDB1	Postbirth	6.89285557	IC.1
IC.1	PIGU	Embryonic	5.29066747	IC.1
IC.1	PIGU	Fetal	5.0826701	IC.1
IC.1	PIGU	Postbirth	4.54517096	IC.1
IC.1	PIK3C2B	Embryonic	5.0348143	IC.1
IC.1	PIK3C2B	Fetal	3.88597289	IC.1
IC.1	PIK3C2B	Postbirth	2.98085635	IC.1
IC.1	PKP4	Embryonic	5.30340436	IC.1
IC.1	PKP4	Fetal	5.61954209	IC.1
IC.1	PKP4	Postbirth	6.67248117	IC.1
IC.1	PLCH2	Embryonic	1.44788459	IC.1
IC.1	PLCH2	Fetal	3.41919821	IC.1
IC.1	PLCH2	Postbirth	5.54033294	IC.1
IC.1	PLEKHA1	Embryonic	5.03488135	IC.1
IC.1	PLEKHA1	Fetal	5.49837961	IC.1
IC.1	PLEKHA1	Postbirth	4.7722635	IC.1
IC.1	PLEKHG3	Embryonic	2.68206596	IC.1
IC.1	PLEKHG3	Fetal	2.77192143	IC.1
IC.1	PLEKHG3	Postbirth	3.64803059	IC.1
IC.1	PPM1H	Embryonic	2.33790917	IC.1
IC.1	PPM1H	Fetal	3.35161535	IC.1
IC.1	PPM1H	Postbirth	5.19533891	IC.1
IC.1	PRCD	Embryonic	0.00976355	IC.1
IC.1	PRCD	Fetal	2.53441411	IC.1
IC.1	PRCD	Postbirth	5.61017146	IC.1
IC.1	PRIMA1	Embryonic	1.77445315	IC.1
IC.1	PRIMA1	Fetal	1.92908476	IC.1
IC.1	PRIMA1	Postbirth	2.90041067	IC.1
IC.1	PSEN1	Embryonic	5.09480176	IC.1
IC.1	PSEN1	Fetal	4.7869921	IC.1
IC.1	PSEN1	Postbirth	4.73894108	IC.1
IC.1	PTP4A2P2	Embryonic	-6.9290674	IC.1
IC.1	PTP4A2P2	Fetal	-7.1439451	IC.1
IC.1	PTP4A2P2	Postbirth	-6.2142167	IC.1
IC.1	PTPDC1	Embryonic	2.84818468	IC.1
IC.1	PTPDC1	Fetal	2.48146026	IC.1
IC.1	PTPDC1	Postbirth	2.49963646	IC.1
IC.1	PTPRU	Embryonic	3.2555153	IC.1
IC.1	PTPRU	Fetal	3.55578438	IC.1
IC.1	PTPRU	Postbirth	3.0700442	IC.1
IC.1	R3HCC1	Embryonic	5.24321494	IC.1
IC.1	R3HCC1	Fetal	5.31404063	IC.1
IC.1	R3HCC1	Postbirth	5.25032954	IC.1
IC.1	RAB33A	Embryonic	4.27018461	IC.1
IC.1	RAB33A	Fetal	4.67377685	IC.1
IC.1	RAB33A	Postbirth	4.85666356	IC.1
IC.1	RAB40B	Embryonic	3.03702719	IC.1
IC.1	RAB40B	Fetal	3.6317355	IC.1
IC.1	RAB40B	Postbirth	5.09365495	IC.1
IC.1	RAPGEF3	Embryonic	1.4492561	IC.1
IC.1	RAPGEF3	Fetal	3.35302787	IC.1
IC.1	RAPGEF3	Postbirth	3.41383261	IC.1
IC.1	REEP3	Embryonic	3.10592418	IC.1
IC.1	REEP3	Fetal	1.80396413	IC.1
IC.1	REEP3	Postbirth	3.54673435	IC.1
IC.1	RFFL	Embryonic	3.53415427	IC.1
IC.1	RFFL	Fetal	3.4366777	IC.1
IC.1	RFFL	Postbirth	3.01403684	IC.1
IC.1	RHOU	Embryonic	3.85845609	IC.1
IC.1	RHOU	Fetal	3.95827094	IC.1
IC.1	RHOU	Postbirth	3.20922667	IC.1
IC.1	RNF13	Embryonic	5.42145913	IC.1
IC.1	RNF13	Fetal	5.60800833	IC.1
IC.1	RNF13	Postbirth	6.12555383	IC.1
IC.1	RNF130	Embryonic	6.5491316	IC.1
IC.1	RNF130	Fetal	5.93405561	IC.1
IC.1	RNF130	Postbirth	6.30966785	IC.1
IC.1	RNF144A	Embryonic	5.03974648	IC.1
IC.1	RNF144A	Fetal	5.34531976	IC.1
IC.1	RNF144A	Postbirth	5.81441283	IC.1
IC.1	RNF152	Embryonic	3.35034533	IC.1
IC.1	RNF152	Fetal	4.73778498	IC.1
IC.1	RNF152	Postbirth	4.51816102	IC.1
IC.1	RRBP1	Embryonic	3.85904079	IC.1
IC.1	RRBP1	Fetal	3.64376632	IC.1
IC.1	RRBP1	Postbirth	4.12490076	IC.1
IC.1	RTKN	Embryonic	3.07058101	IC.1
IC.1	RTKN	Fetal	2.6429411	IC.1
IC.1	RTKN	Postbirth	3.76170715	IC.1
IC.1	RYBP	Embryonic	4.25197925	IC.1
IC.1	RYBP	Fetal	4.58727158	IC.1
IC.1	RYBP	Postbirth	3.56769062	IC.1
IC.1	SCCPDH	Embryonic	5.1316558	IC.1
IC.1	SCCPDH	Fetal	5.28955388	IC.1
IC.1	SCCPDH	Postbirth	4.7689824	IC.1
IC.1	SECISBP2L	Embryonic	5.09021457	IC.1
IC.1	SECISBP2L	Fetal	5.55859414	IC.1
IC.1	SECISBP2L	Postbirth	5.32921297	IC.1
IC.1	SEMA4C	Embryonic	5.15521877	IC.1
IC.1	SEMA4C	Fetal	5.1025683	IC.1
IC.1	SEMA4C	Postbirth	4.85707014	IC.1
IC.1	SEMA7A	Embryonic	3.40953785	IC.1
IC.1	SEMA7A	Fetal	4.32863131	IC.1
IC.1	SEMA7A	Postbirth	4.77681491	IC.1
IC.1	SFR1	Embryonic	3.55700792	IC.1
IC.1	SFR1	Fetal	2.55110329	IC.1
IC.1	SFR1	Postbirth	2.96695586	IC.1
IC.1	SFRP1	Embryonic	5.70204029	IC.1
IC.1	SFRP1	Fetal	4.9803138	IC.1
IC.1	SFRP1	Postbirth	5.50878187	IC.1
IC.1	SH3GL3	Embryonic	4.09198664	IC.1
IC.1	SH3GL3	Fetal	5.30484545	IC.1
IC.1	SH3GL3	Postbirth	6.03036284	IC.1
IC.1	SH3GLB2	Embryonic	5.43652497	IC.1
IC.1	SH3GLB2	Fetal	5.89810024	IC.1
IC.1	SH3GLB2	Postbirth	7.07452854	IC.1
IC.1	SH3KBP1	Embryonic	4.05750909	IC.1
IC.1	SH3KBP1	Fetal	4.82829196	IC.1
IC.1	SH3KBP1	Postbirth	3.70492885	IC.1
IC.1	SH3PXD2A	Embryonic	2.95993929	IC.1
IC.1	SH3PXD2A	Fetal	3.13635865	IC.1
IC.1	SH3PXD2A	Postbirth	3.61248797	IC.1
IC.1	SHROOM4	Embryonic	1.37251654	IC.1
IC.1	SHROOM4	Fetal	0.79756367	IC.1
IC.1	SHROOM4	Postbirth	0.47888961	IC.1
IC.1	SIK3	Embryonic	4.65602467	IC.1
IC.1	SIK3	Fetal	4.92075693	IC.1
IC.1	SIK3	Postbirth	5.4698676	IC.1
IC.1	SLAIN1	Embryonic	6.32509028	IC.1
IC.1	SLAIN1	Fetal	6.48060811	IC.1
IC.1	SLAIN1	Postbirth	6.54719816	IC.1
IC.1	SLC12A2	Embryonic	4.28339188	IC.1
IC.1	SLC12A2	Fetal	3.73094547	IC.1
IC.1	SLC12A2	Postbirth	4.2943368	IC.1
IC.1	SLC22A23	Embryonic	4.15888418	IC.1
IC.1	SLC22A23	Fetal	4.41137511	IC.1
IC.1	SLC22A23	Postbirth	3.01540292	IC.1
IC.1	SLC25A13	Embryonic	4.66648163	IC.1
IC.1	SLC25A13	Fetal	3.95215594	IC.1
IC.1	SLC25A13	Postbirth	3.59064575	IC.1
IC.1	SLC44A1	Embryonic	3.36263094	IC.1
IC.1	SLC44A1	Fetal	3.7728548	IC.1
IC.1	SLC44A1	Postbirth	4.91384214	IC.1
IC.1	SNX30	Embryonic	3.94094676	IC.1
IC.1	SNX30	Fetal	3.85288113	IC.1
IC.1	SNX30	Postbirth	4.08906967	IC.1
IC.1	SORT1	Embryonic	5.09623918	IC.1
IC.1	SORT1	Fetal	4.82124362	IC.1
IC.1	SORT1	Postbirth	4.50786432	IC.1
IC.1	SPNS2	Embryonic	3.59169602	IC.1
IC.1	SPNS2	Fetal	4.64662674	IC.1
IC.1	SPNS2	Postbirth	4.51395873	IC.1
IC.1	SPTLC2	Embryonic	4.09783473	IC.1
IC.1	SPTLC2	Fetal	3.68326464	IC.1
IC.1	SPTLC2	Postbirth	2.95785338	IC.1
IC.1	SRCIN1	Embryonic	3.65198972	IC.1
IC.1	SRCIN1	Fetal	4.97886133	IC.1
IC.1	SRCIN1	Postbirth	5.81100629	IC.1
IC.1	SRD5A3	Embryonic	2.9536224	IC.1
IC.1	SRD5A3	Fetal	2.97119828	IC.1
IC.1	SRD5A3	Postbirth	3.44700356	IC.1
IC.1	SRGAP2C	Embryonic	4.00797875	IC.1
IC.1	SRGAP2C	Fetal	4.24325691	IC.1
IC.1	SRGAP2C	Postbirth	5.33301453	IC.1
IC.1	STARD9	Embryonic	3.46895361	IC.1
IC.1	STARD9	Fetal	2.68066634	IC.1
IC.1	STARD9	Postbirth	3.12199481	IC.1
IC.1	STK39	Embryonic	5.6495512	IC.1
IC.1	STK39	Fetal	5.53000218	IC.1
IC.1	STK39	Postbirth	5.44490013	IC.1
IC.1	STMN4	Embryonic	7.02708701	IC.1
IC.1	STMN4	Fetal	8.47613698	IC.1
IC.1	STMN4	Postbirth	7.45710185	IC.1
IC.1	STRN	Embryonic	3.89264323	IC.1
IC.1	STRN	Fetal	3.42293913	IC.1
IC.1	STRN	Postbirth	3.43913012	IC.1
IC.1	STXBP3	Embryonic	5.09656712	IC.1
IC.1	STXBP3	Fetal	4.80805415	IC.1
IC.1	STXBP3	Postbirth	5.74706334	IC.1
IC.1	SYNE3	Embryonic	-1.1945194	IC.1
IC.1	SYNE3	Fetal	-0.3176754	IC.1
IC.1	SYNE3	Postbirth	-0.5324461	IC.1
IC.1	TBC1D12	Embryonic	3.62990623	IC.1
IC.1	TBC1D12	Fetal	4.24347314	IC.1
IC.1	TBC1D12	Postbirth	3.80945642	IC.1
IC.1	TCOF1	Embryonic	5.18852918	IC.1
IC.1	TCOF1	Fetal	4.39741196	IC.1
IC.1	TCOF1	Postbirth	4.4235077	IC.1
IC.1	TDRD6	Embryonic	0.23337623	IC.1
IC.1	TDRD6	Fetal	0.79082976	IC.1
IC.1	TDRD6	Postbirth	3.98952799	IC.1
IC.1	TGFA	Embryonic	-1.5789107	IC.1
IC.1	TGFA	Fetal	1.76533827	IC.1
IC.1	TGFA	Postbirth	1.24995678	IC.1
IC.1	TIAF1	Embryonic	1.65344914	IC.1
IC.1	TIAF1	Fetal	1.64222107	IC.1
IC.1	TIAF1	Postbirth	2.91971702	IC.1
IC.1	TJAP1	Embryonic	4.57308409	IC.1
IC.1	TJAP1	Fetal	3.80690938	IC.1
IC.1	TJAP1	Postbirth	4.69692565	IC.1
IC.1	TMCC2	Embryonic	3.80001662	IC.1
IC.1	TMCC2	Fetal	4.92446018	IC.1
IC.1	TMCC2	Postbirth	5.41514998	IC.1
IC.1	TMCC3	Embryonic	2.07236916	IC.1
IC.1	TMCC3	Fetal	3.06036776	IC.1
IC.1	TMCC3	Postbirth	2.83259204	IC.1
IC.1	TMEM139	Embryonic	-0.6020678	IC.1
IC.1	TMEM139	Fetal	-0.3822272	IC.1
IC.1	TMEM139	Postbirth	-0.3493995	IC.1
IC.1	TMEM140	Embryonic	-0.7928244	IC.1
IC.1	TMEM140	Fetal	-1.9252541	IC.1
IC.1	TMEM140	Postbirth	1.13854329	IC.1
IC.1	TMEM184B	Embryonic	4.86963252	IC.1
IC.1	TMEM184B	Fetal	5.05128734	IC.1
IC.1	TMEM184B	Postbirth	5.13365897	IC.1
IC.1	TMEM64	Embryonic	3.42683629	IC.1
IC.1	TMEM64	Fetal	3.06302459	IC.1
IC.1	TMEM64	Postbirth	2.19512703	IC.1
IC.1	TMEM98	Embryonic	6.33596254	IC.1
IC.1	TMEM98	Fetal	5.40109964	IC.1
IC.1	TMEM98	Postbirth	4.70321337	IC.1
IC.1	TMTC4	Embryonic	5.67656895	IC.1
IC.1	TMTC4	Fetal	5.42030148	IC.1
IC.1	TMTC4	Postbirth	4.38584898	IC.1
IC.1	TRAK2	Embryonic	3.34134325	IC.1
IC.1	TRAK2	Fetal	4.2027961	IC.1
IC.1	TRAK2	Postbirth	4.78009096	IC.1
IC.1	TRIM62	Embryonic	2.98572766	IC.1
IC.1	TRIM62	Fetal	2.81298	IC.1
IC.1	TRIM62	Postbirth	3.41056478	IC.1
IC.1	TTYH2	Embryonic	3.5408657	IC.1
IC.1	TTYH2	Fetal	3.28900338	IC.1
IC.1	TTYH2	Postbirth	4.10352933	IC.1
IC.1	TULP4	Embryonic	4.52560514	IC.1
IC.1	TULP4	Fetal	4.54870587	IC.1
IC.1	TULP4	Postbirth	3.73642672	IC.1
IC.1	TYRO3	Embryonic	5.11141339	IC.1
IC.1	TYRO3	Fetal	4.87514791	IC.1
IC.1	TYRO3	Postbirth	6.61086197	IC.1
IC.1	UGT8	Embryonic	2.06592822	IC.1
IC.1	UGT8	Fetal	2.98764431	IC.1
IC.1	UGT8	Postbirth	4.08637098	IC.1
IC.1	ULK2	Embryonic	5.05246027	IC.1
IC.1	ULK2	Fetal	5.67750897	IC.1
IC.1	ULK2	Postbirth	4.79441508	IC.1
IC.1	UNC5B	Embryonic	2.46139631	IC.1
IC.1	UNC5B	Fetal	2.50972781	IC.1
IC.1	UNC5B	Postbirth	4.15155128	IC.1
IC.1	USP31	Embryonic	2.89704667	IC.1
IC.1	USP31	Fetal	3.20550468	IC.1
IC.1	USP31	Postbirth	2.81731648	IC.1
IC.1	UVRAG	Embryonic	4.25225619	IC.1
IC.1	UVRAG	Fetal	4.06781814	IC.1
IC.1	UVRAG	Postbirth	4.01341029	IC.1
IC.1	VLDLR	Embryonic	3.99328149	IC.1
IC.1	VLDLR	Fetal	4.72372524	IC.1
IC.1	VLDLR	Postbirth	4.12203169	IC.1
IC.1	WIPF1	Embryonic	2.78346586	IC.1
IC.1	WIPF1	Fetal	2.25644346	IC.1
IC.1	WIPF1	Postbirth	2.43046815	IC.1
IC.1	YPEL2	Embryonic	2.51958477	IC.1
IC.1	YPEL2	Fetal	2.61523638	IC.1
IC.1	YPEL2	Postbirth	4.31858964	IC.1
IC.1	ZDHHC20	Embryonic	5.49025347	IC.1
IC.1	ZDHHC20	Fetal	4.66975622	IC.1
IC.1	ZDHHC20	Postbirth	4.67730167	IC.1
IC.1	ZDHHC9	Embryonic	4.6298613	IC.1
IC.1	ZDHHC9	Fetal	5.01642063	IC.1
IC.1	ZDHHC9	Postbirth	4.19165069	IC.1
IC.1	ZEB2	Embryonic	6.04464564	IC.1
IC.1	ZEB2	Fetal	5.25608866	IC.1
IC.1	ZEB2	Postbirth	4.64137167	IC.1
IC.1	ZNF488	Embryonic	1.00977137	IC.1
IC.1	ZNF488	Fetal	2.07442484	IC.1
IC.1	ZNF488	Postbirth	2.43762694	IC.1
IC.1	ZNF652	Embryonic	4.43180552	IC.1
IC.1	ZNF652	Fetal	4.27954371	IC.1
IC.1	ZNF652	Postbirth	4.86663493	IC.1
IC.10	ALG3	Embryonic	4.02450154	IC.10
IC.10	ALG3	Fetal	3.19990473	IC.10
IC.10	ALG3	Postbirth	3.6216631	IC.10
IC.10	APEX2	Embryonic	2.65508055	IC.10
IC.10	APEX2	Fetal	1.71304354	IC.10
IC.10	APEX2	Postbirth	1.7009058	IC.10
IC.10	APH1A	Embryonic	6.26565938	IC.10
IC.10	APH1A	Fetal	6.22690564	IC.10
IC.10	APH1A	Postbirth	5.38980737	IC.10
IC.10	CALR	Embryonic	8.62137252	IC.10
IC.10	CALR	Fetal	8.46703152	IC.10
IC.10	CALR	Postbirth	7.72599856	IC.10
IC.10	CD276	Embryonic	6.60197035	IC.10
IC.10	CD276	Fetal	6.01145188	IC.10
IC.10	CD276	Postbirth	3.89663142	IC.10
IC.10	CHST14	Embryonic	3.13120557	IC.10
IC.10	CHST14	Fetal	1.98793729	IC.10
IC.10	CHST14	Postbirth	1.18497625	IC.10
IC.10	CTNS	Embryonic	3.06523464	IC.10
IC.10	CTNS	Fetal	2.52212682	IC.10
IC.10	CTNS	Postbirth	2.31850072	IC.10
IC.10	KCTD11	Embryonic	2.19983266	IC.10
IC.10	KCTD11	Fetal	2.1932359	IC.10
IC.10	KCTD11	Postbirth	2.16067819	IC.10
IC.10	MAN2B1	Embryonic	4.59936305	IC.10
IC.10	MAN2B1	Fetal	4.40627588	IC.10
IC.10	MAN2B1	Postbirth	4.71627663	IC.10
IC.10	MIF4GD	Embryonic	3.49945557	IC.10
IC.10	MIF4GD	Fetal	3.44660737	IC.10
IC.10	MIF4GD	Postbirth	3.81246312	IC.10
IC.10	MOB3A	Embryonic	3.98632609	IC.10
IC.10	MOB3A	Fetal	3.7940848	IC.10
IC.10	MOB3A	Postbirth	3.26244381	IC.10
IC.10	NTN1	Embryonic	5.03204302	IC.10
IC.10	NTN1	Fetal	3.56814779	IC.10
IC.10	NTN1	Postbirth	1.34766952	IC.10
IC.10	NUBP1	Embryonic	4.79834792	IC.10
IC.10	NUBP1	Fetal	3.9992888	IC.10
IC.10	NUBP1	Postbirth	4.7866866	IC.10
IC.10	P4HB	Embryonic	7.92743732	IC.10
IC.10	P4HB	Fetal	7.55464919	IC.10
IC.10	P4HB	Postbirth	7.68667023	IC.10
IC.10	PDIA4	Embryonic	6.14884832	IC.10
IC.10	PDIA4	Fetal	5.41858423	IC.10
IC.10	PDIA4	Postbirth	4.294133	IC.10
IC.10	RAB8A	Embryonic	5.98477259	IC.10
IC.10	RAB8A	Fetal	5.53972581	IC.10
IC.10	RAB8A	Postbirth	5.4355842	IC.10
IC.10	RPN1	Embryonic	6.54611636	IC.10
IC.10	RPN1	Fetal	6.47321453	IC.10
IC.10	RPN1	Postbirth	6.07169265	IC.10
IC.10	SLC35A4	Embryonic	4.69601675	IC.10
IC.10	SLC35A4	Fetal	4.17219136	IC.10
IC.10	SLC35A4	Postbirth	4.18872825	IC.10
IC.2	ABCF3	Embryonic	5.39928582	IC.2
IC.2	ABCF3	Fetal	5.61866999	IC.2
IC.2	ABCF3	Postbirth	6.26651494	IC.2
IC.2	AP4M1	Embryonic	4.81350172	IC.2
IC.2	AP4M1	Fetal	4.83595169	IC.2
IC.2	AP4M1	Postbirth	4.4311284	IC.2
IC.2	CCAR2	Embryonic	7.47877122	IC.2
IC.2	CCAR2	Fetal	7.05038922	IC.2
IC.2	CCAR2	Postbirth	6.39638218	IC.2
IC.2	CD2BP2	Embryonic	5.44051842	IC.2
IC.2	CD2BP2	Fetal	5.21435908	IC.2
IC.2	CD2BP2	Postbirth	5.25136853	IC.2
IC.2	COQ7	Embryonic	4.69300668	IC.2
IC.2	COQ7	Fetal	4.84766767	IC.2
IC.2	COQ7	Postbirth	4.27319827	IC.2
IC.2	ENDOV	Embryonic	4.84132527	IC.2
IC.2	ENDOV	Fetal	5.2617228	IC.2
IC.2	ENDOV	Postbirth	4.92159715	IC.2
IC.2	EWSR1	Embryonic	8.46333245	IC.2
IC.2	EWSR1	Fetal	7.93341493	IC.2
IC.2	EWSR1	Postbirth	7.95326993	IC.2
IC.2	FAM104B	Embryonic	4.87453824	IC.2
IC.2	FAM104B	Fetal	4.88918758	IC.2
IC.2	FAM104B	Postbirth	4.94110173	IC.2
IC.2	ISY1	Embryonic	4.75753792	IC.2
IC.2	ISY1	Fetal	4.28254969	IC.2
IC.2	ISY1	Postbirth	4.2238201	IC.2
IC.2	MAGEF1	Embryonic	6.37302692	IC.2
IC.2	MAGEF1	Fetal	6.10215428	IC.2
IC.2	MAGEF1	Postbirth	5.6871661	IC.2
IC.2	MANBAL	Embryonic	5.17560124	IC.2
IC.2	MANBAL	Fetal	5.37611823	IC.2
IC.2	MANBAL	Postbirth	5.47396877	IC.2
IC.2	MRFAP1L1	Embryonic	7.08635347	IC.2
IC.2	MRFAP1L1	Fetal	7.41567992	IC.2
IC.2	MRFAP1L1	Postbirth	7.04635947	IC.2
IC.2	MROH8	Embryonic	2.47040437	IC.2
IC.2	MROH8	Fetal	2.25609656	IC.2
IC.2	MROH8	Postbirth	3.26658392	IC.2
IC.2	NDUFAF6	Embryonic	4.74967471	IC.2
IC.2	NDUFAF6	Fetal	4.82413695	IC.2
IC.2	NDUFAF6	Postbirth	5.15342108	IC.2
IC.2	OARD1	Embryonic	6.03927884	IC.2
IC.2	OARD1	Fetal	5.12731742	IC.2
IC.2	OARD1	Postbirth	4.9475235	IC.2
IC.2	PCYT1B	Embryonic	3.89091707	IC.2
IC.2	PCYT1B	Fetal	4.1863621	IC.2
IC.2	PCYT1B	Postbirth	2.68535554	IC.2
IC.2	SDCCAG8	Embryonic	4.72460348	IC.2
IC.2	SDCCAG8	Fetal	4.63419693	IC.2
IC.2	SDCCAG8	Postbirth	4.87867056	IC.2
IC.2	STX18	Embryonic	6.31200898	IC.2
IC.2	STX18	Fetal	5.81134583	IC.2
IC.2	STX18	Postbirth	5.72074516	IC.2
IC.2	TADA2A	Embryonic	4.48261197	IC.2
IC.2	TADA2A	Fetal	4.29488317	IC.2
IC.2	TADA2A	Postbirth	4.15562017	IC.2
IC.2	TCEANC	Embryonic	2.11303545	IC.2
IC.2	TCEANC	Fetal	1.79508486	IC.2
IC.2	TCEANC	Postbirth	2.26423067	IC.2
IC.2	UBE2I	Embryonic	7.72846221	IC.2
IC.2	UBE2I	Fetal	7.20086896	IC.2
IC.2	UBE2I	Postbirth	7.12039925	IC.2
IC.2	VPS4A	Embryonic	4.80137235	IC.2
IC.2	VPS4A	Fetal	4.92920862	IC.2
IC.2	VPS4A	Postbirth	5.48136974	IC.2
IC.2	WIPI2	Embryonic	5.71857606	IC.2
IC.2	WIPI2	Fetal	5.45720576	IC.2
IC.2	WIPI2	Postbirth	5.6688515	IC.2
IC.2	ZCCHC18	Embryonic	3.69316568	IC.2
IC.2	ZCCHC18	Fetal	4.72774565	IC.2
IC.2	ZCCHC18	Postbirth	3.52256625	IC.2
IC.3	ACTN4	Embryonic	7.26046034	IC.3
IC.3	ACTN4	Fetal	7.11617884	IC.3
IC.3	ACTN4	Postbirth	7.03520068	IC.3
IC.3	LRRC8D	Embryonic	4.57352143	IC.3
IC.3	LRRC8D	Fetal	4.65285268	IC.3
IC.3	LRRC8D	Postbirth	3.90397529	IC.3
IC.3	STXBP3	Embryonic	5.09656712	IC.3
IC.3	STXBP3	Fetal	4.80805415	IC.3
IC.3	STXBP3	Postbirth	5.74706334	IC.3
IC.3	ABCD3	Embryonic	5.20332469	IC.3
IC.3	ABCD3	Fetal	5.08084859	IC.3
IC.3	ABCD3	Postbirth	4.87984871	IC.3
IC.3	ACADM	Embryonic	6.49369365	IC.3
IC.3	ACADM	Fetal	6.15860553	IC.3
IC.3	ACADM	Postbirth	6.27843028	IC.3
IC.3	AGO3	Embryonic	3.5712707	IC.3
IC.3	AGO3	Fetal	3.03651605	IC.3
IC.3	AGO3	Postbirth	2.67266618	IC.3
IC.3	AKIRIN1	Embryonic	6.50926447	IC.3
IC.3	AKIRIN1	Fetal	5.99303394	IC.3
IC.3	AKIRIN1	Postbirth	5.28626202	IC.3
IC.3	AMPD2	Embryonic	5.39951263	IC.3
IC.3	AMPD2	Fetal	5.81255694	IC.3
IC.3	AMPD2	Postbirth	5.71168683	IC.3
IC.3	ANKRD13C	Embryonic	4.48380922	IC.3
IC.3	ANKRD13C	Fetal	4.93671053	IC.3
IC.3	ANKRD13C	Postbirth	5.16519593	IC.3
IC.3	ANKRD27	Embryonic	3.93665293	IC.3
IC.3	ANKRD27	Fetal	3.84135171	IC.3
IC.3	ANKRD27	Postbirth	3.83505861	IC.3
IC.3	ANP32A	Embryonic	8.3752421	IC.3
IC.3	ANP32A	Fetal	7.64652858	IC.3
IC.3	ANP32A	Postbirth	7.64022581	IC.3
IC.3	AOC2	Embryonic	1.16595574	IC.3
IC.3	AOC2	Fetal	1.48090486	IC.3
IC.3	AOC2	Postbirth	0.82401073	IC.3
IC.3	AP2A1	Embryonic	5.70756033	IC.3
IC.3	AP2A1	Fetal	6.00314983	IC.3
IC.3	AP2A1	Postbirth	6.12351887	IC.3
IC.3	AP4B1	Embryonic	5.39177859	IC.3
IC.3	AP4B1	Fetal	5.55008997	IC.3
IC.3	AP4B1	Postbirth	5.85365515	IC.3
IC.3	ARHGAP35	Embryonic	5.45979982	IC.3
IC.3	ARHGAP35	Fetal	5.85979508	IC.3
IC.3	ARHGAP35	Postbirth	4.40158843	IC.3
IC.3	ARID1A	Embryonic	6.58135135	IC.3
IC.3	ARID1A	Fetal	5.94186753	IC.3
IC.3	ARID1A	Postbirth	4.92982486	IC.3
IC.3	ATP13A2	Embryonic	5.17405609	IC.3
IC.3	ATP13A2	Fetal	6.39900765	IC.3
IC.3	ATP13A2	Postbirth	5.76913242	IC.3
IC.3	BCKDHA	Embryonic	2.51832483	IC.3
IC.3	BCKDHA	Fetal	2.05316969	IC.3
IC.3	BCKDHA	Postbirth	2.42768666	IC.3
IC.3	BCL10	Embryonic	3.41793807	IC.3
IC.3	BCL10	Fetal	3.23569977	IC.3
IC.3	BCL10	Postbirth	2.29011702	IC.3
IC.3	BSDC1	Embryonic	5.7789891	IC.3
IC.3	BSDC1	Fetal	5.87337698	IC.3
IC.3	BSDC1	Postbirth	5.97063165	IC.3
IC.3	BTF3L4	Embryonic	7.33195802	IC.3
IC.3	BTF3L4	Fetal	6.91824688	IC.3
IC.3	BTF3L4	Postbirth	5.84367265	IC.3
IC.3	BTF3L4P2	Embryonic	5.97132766	IC.3
IC.3	BTF3L4P2	Fetal	5.67397509	IC.3
IC.3	BTF3L4P2	Postbirth	3.37232564	IC.3
IC.3	CBX2	Embryonic	4.84294121	IC.3
IC.3	CBX2	Fetal	3.05226635	IC.3
IC.3	CBX2	Postbirth	-0.0665387	IC.3
IC.3	CCDC88C	Embryonic	4.07478619	IC.3
IC.3	CCDC88C	Fetal	3.71525888	IC.3
IC.3	CCDC88C	Postbirth	1.34184007	IC.3
IC.3	CCDC97	Embryonic	4.16154263	IC.3
IC.3	CCDC97	Fetal	3.83030309	IC.3
IC.3	CCDC97	Postbirth	3.50033073	IC.3
IC.3	CEP104	Embryonic	4.37771731	IC.3
IC.3	CEP104	Fetal	4.46261604	IC.3
IC.3	CEP104	Postbirth	4.18745981	IC.3
IC.3	CEP70	Embryonic	5.2866452	IC.3
IC.3	CEP70	Fetal	5.03497798	IC.3
IC.3	CEP70	Postbirth	4.81501755	IC.3
IC.3	CEPT1	Embryonic	4.76573233	IC.3
IC.3	CEPT1	Fetal	4.74929671	IC.3
IC.3	CEPT1	Postbirth	5.0252941	IC.3
IC.3	CIC	Embryonic	5.41710947	IC.3
IC.3	CIC	Fetal	5.6802291	IC.3
IC.3	CIC	Postbirth	6.06704091	IC.3
IC.3	CLIP3	Embryonic	6.39679365	IC.3
IC.3	CLIP3	Fetal	7.17405117	IC.3
IC.3	CLIP3	Postbirth	7.55440153	IC.3
IC.3	CMPK1	Embryonic	6.3659959	IC.3
IC.3	CMPK1	Fetal	6.63841082	IC.3
IC.3	CMPK1	Postbirth	6.06834183	IC.3
IC.3	CNOT3	Embryonic	5.23947541	IC.3
IC.3	CNOT3	Fetal	4.90874207	IC.3
IC.3	CNOT3	Postbirth	5.47663853	IC.3
IC.3	COL11A1	Embryonic	4.63428994	IC.3
IC.3	COL11A1	Fetal	4.54526726	IC.3
IC.3	COL11A1	Postbirth	2.63618202	IC.3
IC.3	CSDE1	Embryonic	8.99902487	IC.3
IC.3	CSDE1	Fetal	8.63807089	IC.3
IC.3	CSDE1	Postbirth	7.73644121	IC.3
IC.3	CTH	Embryonic	3.40957247	IC.3
IC.3	CTH	Fetal	2.88114487	IC.3
IC.3	CTH	Postbirth	3.02153983	IC.3
IC.3	CTNNBIP1	Embryonic	5.06140902	IC.3
IC.3	CTNNBIP1	Fetal	5.19390195	IC.3
IC.3	CTNNBIP1	Postbirth	5.08577235	IC.3
IC.3	CTPS1	Embryonic	6.03940422	IC.3
IC.3	CTPS1	Fetal	5.13906743	IC.3
IC.3	CTPS1	Postbirth	4.27874827	IC.3
IC.3	CTTNBP2NL	Embryonic	4.87144656	IC.3
IC.3	CTTNBP2NL	Fetal	4.96414561	IC.3
IC.3	CTTNBP2NL	Postbirth	2.95621248	IC.3
IC.3	CYB561D1	Embryonic	2.3135907	IC.3
IC.3	CYB561D1	Fetal	2.20270429	IC.3
IC.3	CYB561D1	Postbirth	3.24726984	IC.3
IC.3	DBT	Embryonic	2.72950461	IC.3
IC.3	DBT	Fetal	2.23907233	IC.3
IC.3	DBT	Postbirth	2.29384128	IC.3
IC.3	DCLRE1B	Embryonic	3.09075583	IC.3
IC.3	DCLRE1B	Fetal	2.98545755	IC.3
IC.3	DCLRE1B	Postbirth	2.62204121	IC.3
IC.3	DDI2	Embryonic	3.23088412	IC.3
IC.3	DDI2	Fetal	2.67960702	IC.3
IC.3	DDI2	Postbirth	2.98696312	IC.3
IC.3	DDOST	Embryonic	6.87351504	IC.3
IC.3	DDOST	Fetal	6.58304355	IC.3
IC.3	DDOST	Postbirth	6.00200787	IC.3
IC.3	DDX20	Embryonic	3.95109173	IC.3
IC.3	DDX20	Fetal	3.41913623	IC.3
IC.3	DDX20	Postbirth	3.3837706	IC.3
IC.3	DFFA	Embryonic	4.47809176	IC.3
IC.3	DFFA	Fetal	4.18424655	IC.3
IC.3	DFFA	Postbirth	3.63303703	IC.3
IC.3	DFFB	Embryonic	2.97528754	IC.3
IC.3	DFFB	Fetal	3.12774318	IC.3
IC.3	DFFB	Postbirth	4.18445642	IC.3
IC.3	DHDDS	Embryonic	4.23700166	IC.3
IC.3	DHDDS	Fetal	4.47689059	IC.3
IC.3	DHDDS	Postbirth	6.42421481	IC.3
IC.3	DNAJB4	Embryonic	4.50467951	IC.3
IC.3	DNAJB4	Fetal	4.64605753	IC.3
IC.3	DNAJB4	Postbirth	4.38701166	IC.3
IC.3	DNAJC11	Embryonic	5.4234282	IC.3
IC.3	DNAJC11	Fetal	5.13698754	IC.3
IC.3	DNAJC11	Postbirth	4.9624464	IC.3
IC.3	DNAJC16	Embryonic	3.1538378	IC.3
IC.3	DNAJC16	Fetal	3.08270093	IC.3
IC.3	DNAJC16	Postbirth	2.97287846	IC.3
IC.3	DNTTIP2	Embryonic	6.32911602	IC.3
IC.3	DNTTIP2	Fetal	5.81413149	IC.3
IC.3	DNTTIP2	Postbirth	6.00846598	IC.3
IC.3	DPH2	Embryonic	4.09031776	IC.3
IC.3	DPH2	Fetal	3.69495757	IC.3
IC.3	DPH2	Postbirth	3.8151984	IC.3
IC.3	DR1	Embryonic	5.3218034	IC.3
IC.3	DR1	Fetal	5.25553376	IC.3
IC.3	DR1	Postbirth	4.50971689	IC.3
IC.3	EFCAB7	Embryonic	4.6462476	IC.3
IC.3	EFCAB7	Fetal	4.87587713	IC.3
IC.3	EFCAB7	Postbirth	4.74562318	IC.3
IC.3	EID2B	Embryonic	2.68309246	IC.3
IC.3	EID2B	Fetal	3.60563438	IC.3
IC.3	EID2B	Postbirth	3.9553893	IC.3
IC.3	EIF4G3	Embryonic	6.57424415	IC.3
IC.3	EIF4G3	Fetal	6.52426344	IC.3
IC.3	EIF4G3	Postbirth	5.81094186	IC.3
IC.3	EMC1	Embryonic	4.67914337	IC.3
IC.3	EMC1	Fetal	4.56480501	IC.3
IC.3	EMC1	Postbirth	4.28943368	IC.3
IC.3	EPB41	Embryonic	7.09242998	IC.3
IC.3	EPB41	Fetal	5.56269047	IC.3
IC.3	EPB41	Postbirth	6.48248309	IC.3
IC.3	EPHA4	Embryonic	6.21656606	IC.3
IC.3	EPHA4	Fetal	5.99695442	IC.3
IC.3	EPHA4	Postbirth	4.04756259	IC.3
IC.3	EVI5	Embryonic	3.5939592	IC.3
IC.3	EVI5	Fetal	3.59591997	IC.3
IC.3	EVI5	Postbirth	3.06583058	IC.3
IC.3	EXOSC10	Embryonic	6.68914117	IC.3
IC.3	EXOSC10	Fetal	6.37738132	IC.3
IC.3	EXOSC10	Postbirth	7.42869276	IC.3
IC.3	EXTL2	Embryonic	5.48049751	IC.3
IC.3	EXTL2	Fetal	5.0178063	IC.3
IC.3	EXTL2	Postbirth	4.66143096	IC.3
IC.3	EYA3	Embryonic	3.97902915	IC.3
IC.3	EYA3	Fetal	3.46635395	IC.3
IC.3	EYA3	Postbirth	3.52932849	IC.3
IC.3	FAF1	Embryonic	6.05426384	IC.3
IC.3	FAF1	Fetal	5.86082809	IC.3
IC.3	FAF1	Postbirth	5.24495701	IC.3
IC.3	FBXO42	Embryonic	4.25264141	IC.3
IC.3	FBXO42	Fetal	4.113142	IC.3
IC.3	FBXO42	Postbirth	4.09103625	IC.3
IC.3	FOXJ3	Embryonic	4.90941922	IC.3
IC.3	FOXJ3	Fetal	5.11141954	IC.3
IC.3	FOXJ3	Postbirth	5.00556262	IC.3
IC.3	FPGT	Embryonic	3.44201842	IC.3
IC.3	FPGT	Fetal	2.62193105	IC.3
IC.3	FPGT	Postbirth	2.56310477	IC.3
IC.3	GBE1	Embryonic	3.42983811	IC.3
IC.3	GBE1	Fetal	2.94141853	IC.3
IC.3	GBE1	Postbirth	3.07829082	IC.3
IC.3	GDAP2	Embryonic	3.77987687	IC.3
IC.3	GDAP2	Fetal	3.39158891	IC.3
IC.3	GDAP2	Postbirth	2.74132646	IC.3
IC.3	GLMN	Embryonic	5.12689811	IC.3
IC.3	GLMN	Fetal	4.95592127	IC.3
IC.3	GLMN	Postbirth	5.21174737	IC.3
IC.3	GMEB1	Embryonic	3.92244065	IC.3
IC.3	GMEB1	Fetal	3.42496049	IC.3
IC.3	GMEB1	Postbirth	2.93591681	IC.3
IC.3	GNAI3	Embryonic	3.18583716	IC.3
IC.3	GNAI3	Fetal	2.65897437	IC.3
IC.3	GNAI3	Postbirth	1.59893899	IC.3
IC.3	GNB1	Embryonic	8.37067574	IC.3
IC.3	GNB1	Fetal	8.91262195	IC.3
IC.3	GNB1	Postbirth	8.10912298	IC.3
IC.3	GPATCH1	Embryonic	3.7043007	IC.3
IC.3	GPATCH1	Fetal	3.27412879	IC.3
IC.3	GPATCH1	Postbirth	3.69418623	IC.3
IC.3	GPR153	Embryonic	3.45567245	IC.3
IC.3	GPR153	Fetal	4.18929775	IC.3
IC.3	GPR153	Postbirth	0.61961575	IC.3
IC.3	GRAMD1A	Embryonic	5.95014642	IC.3
IC.3	GRAMD1A	Fetal	6.16669065	IC.3
IC.3	GRAMD1A	Postbirth	5.35055816	IC.3
IC.3	GRIK5	Embryonic	5.18861861	IC.3
IC.3	GRIK5	Fetal	6.13611965	IC.3
IC.3	GRIK5	Postbirth	5.62419944	IC.3
IC.3	H6PD	Embryonic	2.69798625	IC.3
IC.3	H6PD	Fetal	2.10757381	IC.3
IC.3	H6PD	Postbirth	2.00712149	IC.3
IC.3	HDGF	Embryonic	7.98976714	IC.3
IC.3	HDGF	Fetal	7.23790259	IC.3
IC.3	HDGF	Postbirth	7.4869724	IC.3
IC.3	HECTD3	Embryonic	4.75023738	IC.3
IC.3	HECTD3	Fetal	5.1700936	IC.3
IC.3	HECTD3	Postbirth	5.35680541	IC.3
IC.3	HIPK1	Embryonic	4.64536725	IC.3
IC.3	HIPK1	Fetal	4.68039103	IC.3
IC.3	HIPK1	Postbirth	5.28515503	IC.3
IC.3	HNRNPR	Embryonic	8.64501194	IC.3
IC.3	HNRNPR	Fetal	7.9893259	IC.3
IC.3	HNRNPR	Postbirth	7.08399516	IC.3
IC.3	HNRNPUL1	Embryonic	7.35561449	IC.3
IC.3	HNRNPUL1	Fetal	6.86784605	IC.3
IC.3	HNRNPUL1	Postbirth	6.43591187	IC.3
IC.3	HP1BP3	Embryonic	8.11355448	IC.3
IC.3	HP1BP3	Fetal	7.85505991	IC.3
IC.3	HP1BP3	Postbirth	6.97261345	IC.3
IC.3	HS2ST1	Embryonic	5.06483827	IC.3
IC.3	HS2ST1	Fetal	4.54120003	IC.3
IC.3	HS2ST1	Postbirth	3.13551016	IC.3
IC.3	INPP5B	Embryonic	3.77672172	IC.3
IC.3	INPP5B	Fetal	3.22935384	IC.3
IC.3	INPP5B	Postbirth	4.59385702	IC.3
IC.3	IQCC	Embryonic	2.63567384	IC.3
IC.3	IQCC	Fetal	2.37994017	IC.3
IC.3	IQCC	Postbirth	3.16234694	IC.3
IC.3	IRGQ	Embryonic	4.99055877	IC.3
IC.3	IRGQ	Fetal	5.60079889	IC.3
IC.3	IRGQ	Postbirth	4.57098204	IC.3
IC.3	KANSL1L	Embryonic	4.60450553	IC.3
IC.3	KANSL1L	Fetal	4.34908906	IC.3
IC.3	KANSL1L	Postbirth	3.90362357	IC.3
IC.3	KDM1A	Embryonic	8.04540598	IC.3
IC.3	KDM1A	Fetal	7.51777742	IC.3
IC.3	KDM1A	Postbirth	6.08560089	IC.3
IC.3	KDM4A	Embryonic	5.25738443	IC.3
IC.3	KDM4A	Fetal	5.26103308	IC.3
IC.3	KDM4A	Postbirth	4.42409758	IC.3
IC.3	KHDRBS1	Embryonic	8.07697199	IC.3
IC.3	KHDRBS1	Fetal	7.55258637	IC.3
IC.3	KHDRBS1	Postbirth	6.66963006	IC.3
IC.3	KIAA0319L	Embryonic	5.56868507	IC.3
IC.3	KIAA0319L	Fetal	5.55655416	IC.3
IC.3	KIAA0319L	Postbirth	5.60152346	IC.3
IC.3	KIF1B	Embryonic	6.85633285	IC.3
IC.3	KIF1B	Fetal	7.12561575	IC.3
IC.3	KIF1B	Postbirth	6.44702802	IC.3
IC.3	KPNA6	Embryonic	4.32857312	IC.3
IC.3	KPNA6	Fetal	4.18126799	IC.3
IC.3	KPNA6	Postbirth	4.04796669	IC.3
IC.3	LINC00662	Embryonic	4.86355015	IC.3
IC.3	LINC00662	Fetal	5.3082246	IC.3
IC.3	LINC00662	Postbirth	4.7448177	IC.3
IC.3	LINC00665	Embryonic	5.57443625	IC.3
IC.3	LINC00665	Fetal	5.78301266	IC.3
IC.3	LINC00665	Postbirth	5.62792993	IC.3
IC.3	LMO4	Embryonic	6.74418309	IC.3
IC.3	LMO4	Fetal	7.29133925	IC.3
IC.3	LMO4	Postbirth	5.55111973	IC.3
IC.3	LRIF1	Embryonic	4.02591659	IC.3
IC.3	LRIF1	Fetal	3.60886606	IC.3
IC.3	LRIF1	Postbirth	3.82507765	IC.3
IC.3	LRIG2	Embryonic	3.56727449	IC.3
IC.3	LRIG2	Fetal	2.94875286	IC.3
IC.3	LRIG2	Postbirth	2.38973651	IC.3
IC.3	LRRC40	Embryonic	5.46798892	IC.3
IC.3	LRRC40	Fetal	5.39758142	IC.3
IC.3	LRRC40	Postbirth	4.6295762	IC.3
IC.3	LRRC41	Embryonic	5.40700711	IC.3
IC.3	LRRC41	Fetal	5.22734302	IC.3
IC.3	LRRC41	Postbirth	5.20060153	IC.3
IC.3	LRRC47	Embryonic	5.89794176	IC.3
IC.3	LRRC47	Fetal	5.94338363	IC.3
IC.3	LRRC47	Postbirth	5.68636815	IC.3
IC.3	LSM14A	Embryonic	6.80079555	IC.3
IC.3	LSM14A	Fetal	6.02564049	IC.3
IC.3	LSM14A	Postbirth	5.98717457	IC.3
IC.3	LZIC	Embryonic	5.65636586	IC.3
IC.3	LZIC	Fetal	5.55904645	IC.3
IC.3	LZIC	Postbirth	4.64886586	IC.3
IC.3	MAGI3	Embryonic	4.42919004	IC.3
IC.3	MAGI3	Fetal	3.78804853	IC.3
IC.3	MAGI3	Postbirth	2.93982792	IC.3
IC.3	MANEAL	Embryonic	4.94916288	IC.3
IC.3	MANEAL	Fetal	5.54735058	IC.3
IC.3	MANEAL	Postbirth	4.38678876	IC.3
IC.3	MARK4	Embryonic	5.88287287	IC.3
IC.3	MARK4	Fetal	6.35973514	IC.3
IC.3	MARK4	Postbirth	5.08152937	IC.3
IC.3	MEAF6	Embryonic	7.1203857	IC.3
IC.3	MEAF6	Fetal	7.24970399	IC.3
IC.3	MEAF6	Postbirth	6.43462487	IC.3
IC.3	MED29	Embryonic	4.31137389	IC.3
IC.3	MED29	Fetal	4.76802695	IC.3
IC.3	MED29	Postbirth	5.03723048	IC.3
IC.3	MGA	Embryonic	3.99138292	IC.3
IC.3	MGA	Fetal	3.56276549	IC.3
IC.3	MGA	Postbirth	3.5012443	IC.3
IC.3	MIER1	Embryonic	4.23111873	IC.3
IC.3	MIER1	Fetal	3.90706879	IC.3
IC.3	MIER1	Postbirth	3.92036269	IC.3
IC.3	MTF1	Embryonic	2.18293904	IC.3
IC.3	MTF1	Fetal	1.69250279	IC.3
IC.3	MTF1	Postbirth	1.94467239	IC.3
IC.3	MTF2	Embryonic	6.23485875	IC.3
IC.3	MTF2	Fetal	5.3821306	IC.3
IC.3	MTF2	Postbirth	4.77644716	IC.3
IC.3	MTHFR	Embryonic	3.61663401	IC.3
IC.3	MTHFR	Fetal	3.67530116	IC.3
IC.3	MTHFR	Postbirth	3.46440398	IC.3
IC.3	MTOR	Embryonic	5.65650701	IC.3
IC.3	MTOR	Fetal	5.38262028	IC.3
IC.3	MTOR	Postbirth	5.58939135	IC.3
IC.3	NDC1	Embryonic	4.15389564	IC.3
IC.3	NDC1	Fetal	3.516887	IC.3
IC.3	NDC1	Postbirth	2.16395541	IC.3
IC.3	NFYC	Embryonic	6.05988734	IC.3
IC.3	NFYC	Fetal	5.87824373	IC.3
IC.3	NFYC	Postbirth	5.98326316	IC.3
IC.3	NMNAT1	Embryonic	2.90044829	IC.3
IC.3	NMNAT1	Fetal	2.46196235	IC.3
IC.3	NMNAT1	Postbirth	2.22834406	IC.3
IC.3	NOL9	Embryonic	3.77415699	IC.3
IC.3	NOL9	Fetal	3.418282	IC.3
IC.3	NOL9	Postbirth	2.97431816	IC.3
IC.3	NOTCH2	Embryonic	3.63308232	IC.3
IC.3	NOTCH2	Fetal	3.48954163	IC.3
IC.3	NOTCH2	Postbirth	1.91238428	IC.3
IC.3	NPHP4	Embryonic	3.72303142	IC.3
IC.3	NPHP4	Fetal	3.43466927	IC.3
IC.3	NPHP4	Postbirth	2.3592551	IC.3
IC.3	NRAS	Embryonic	5.6071299	IC.3
IC.3	NRAS	Fetal	5.17081362	IC.3
IC.3	NRAS	Postbirth	3.77423393	IC.3
IC.3	NSUN4	Embryonic	3.37868247	IC.3
IC.3	NSUN4	Fetal	2.898932	IC.3
IC.3	NSUN4	Postbirth	2.80272342	IC.3
IC.3	NUDT19	Embryonic	2.27273415	IC.3
IC.3	NUDT19	Fetal	1.67598594	IC.3
IC.3	NUDT19	Postbirth	1.69616621	IC.3
IC.3	NUP62	Embryonic	5.67279905	IC.3
IC.3	NUP62	Fetal	5.16153287	IC.3
IC.3	NUP62	Postbirth	4.84840906	IC.3
IC.3	OXCT2	Embryonic	-4.5305387	IC.3
IC.3	OXCT2	Fetal	-2.3488456	IC.3
IC.3	OXCT2	Postbirth	-0.7150606	IC.3
IC.3	PARS2	Embryonic	1.49856935	IC.3
IC.3	PARS2	Fetal	0.88194488	IC.3
IC.3	PARS2	Postbirth	0.78036495	IC.3
IC.3	PDIK1L	Embryonic	4.30292825	IC.3
IC.3	PDIK1L	Fetal	4.97928956	IC.3
IC.3	PDIK1L	Postbirth	3.22114082	IC.3
IC.3	PGD	Embryonic	8.32267974	IC.3
IC.3	PGD	Fetal	7.79464305	IC.3
IC.3	PGD	Postbirth	5.92611316	IC.3
IC.3	PHACTR4	Embryonic	5.41110305	IC.3
IC.3	PHACTR4	Fetal	4.52159667	IC.3
IC.3	PHACTR4	Postbirth	4.02576831	IC.3
IC.3	PHTF1	Embryonic	5.51223251	IC.3
IC.3	PHTF1	Fetal	4.80201676	IC.3
IC.3	PHTF1	Postbirth	5.74002321	IC.3
IC.3	PIGK	Embryonic	4.1645066	IC.3
IC.3	PIGK	Fetal	4.35382993	IC.3
IC.3	PIGK	Postbirth	4.31874702	IC.3
IC.3	PIGV	Embryonic	2.39516305	IC.3
IC.3	PIGV	Fetal	1.96274474	IC.3
IC.3	PIGV	Postbirth	2.23190078	IC.3
IC.3	PKN2	Embryonic	5.15412348	IC.3
IC.3	PKN2	Fetal	4.48541402	IC.3
IC.3	PKN2	Postbirth	4.53180182	IC.3
IC.3	PLEKHA5	Embryonic	5.8666568	IC.3
IC.3	PLEKHA5	Fetal	6.23606223	IC.3
IC.3	PLEKHA5	Postbirth	5.34970408	IC.3
IC.3	PNRC2	Embryonic	6.66668378	IC.3
IC.3	PNRC2	Fetal	6.0566682	IC.3
IC.3	PNRC2	Postbirth	6.07356849	IC.3
IC.3	PPP1R8	Embryonic	5.6006583	IC.3
IC.3	PPP1R8	Fetal	5.25605784	IC.3
IC.3	PPP1R8	Postbirth	5.14860043	IC.3
IC.3	PPP5C	Embryonic	6.70386415	IC.3
IC.3	PPP5C	Fetal	6.92320909	IC.3
IC.3	PPP5C	Postbirth	6.74752605	IC.3
IC.3	PRDM2	Embryonic	5.41997629	IC.3
IC.3	PRDM2	Fetal	5.2673121	IC.3
IC.3	PRDM2	Postbirth	5.20035535	IC.3
IC.3	PRPF38A	Embryonic	5.50839095	IC.3
IC.3	PRPF38A	Fetal	5.09591145	IC.3
IC.3	PRPF38A	Postbirth	5.00561625	IC.3
IC.3	PRPF38B	Embryonic	5.79143676	IC.3
IC.3	PRPF38B	Fetal	5.23744323	IC.3
IC.3	PRPF38B	Postbirth	6.53939807	IC.3
IC.3	PTBP2	Embryonic	7.1715941	IC.3
IC.3	PTBP2	Fetal	6.66920584	IC.3
IC.3	PTBP2	Postbirth	5.45989556	IC.3
IC.3	PTPRF	Embryonic	6.36132283	IC.3
IC.3	PTPRF	Fetal	6.55396112	IC.3
IC.3	PTPRF	Postbirth	4.38856895	IC.3
IC.3	PUM1	Embryonic	6.20961738	IC.3
IC.3	PUM1	Fetal	6.06160993	IC.3
IC.3	PUM1	Postbirth	5.49489865	IC.3
IC.3	PYGO2	Embryonic	4.39802407	IC.3
IC.3	PYGO2	Fetal	3.95189137	IC.3
IC.3	PYGO2	Postbirth	4.2874915	IC.3
IC.3	RAB27B	Embryonic	1.19626714	IC.3
IC.3	RAB27B	Fetal	2.97443079	IC.3
IC.3	RAB27B	Postbirth	-0.8911524	IC.3
IC.3	RBBP4	Embryonic	8.00054481	IC.3
IC.3	RBBP4	Fetal	7.28462479	IC.3
IC.3	RBBP4	Postbirth	5.95251534	IC.3
IC.3	RBM15	Embryonic	2.65306789	IC.3
IC.3	RBM15	Fetal	1.80422855	IC.3
IC.3	RBM15	Postbirth	1.61257014	IC.3
IC.3	RBMXL1	Embryonic	4.35388701	IC.3
IC.3	RBMXL1	Fetal	4.35148625	IC.3
IC.3	RBMXL1	Postbirth	3.21759078	IC.3
IC.3	RCC1	Embryonic	4.89104445	IC.3
IC.3	RCC1	Fetal	3.55177275	IC.3
IC.3	RCC1	Postbirth	2.55654754	IC.3
IC.3	RCC2	Embryonic	6.37586405	IC.3
IC.3	RCC2	Fetal	4.67448467	IC.3
IC.3	RCC2	Postbirth	4.47870106	IC.3
IC.3	RERE	Embryonic	6.51897146	IC.3
IC.3	RERE	Fetal	6.28470824	IC.3
IC.3	RERE	Postbirth	5.82853562	IC.3
IC.3	REST	Embryonic	3.85109067	IC.3
IC.3	REST	Fetal	2.93308605	IC.3
IC.3	REST	Postbirth	1.48572571	IC.3
IC.3	RLF	Embryonic	4.69692565	IC.3
IC.3	RLF	Fetal	4.54790698	IC.3
IC.3	RLF	Postbirth	3.96946423	IC.3
IC.3	RNF10	Embryonic	7.96901041	IC.3
IC.3	RNF10	Fetal	8.47920696	IC.3
IC.3	RNF10	Postbirth	8.27641935	IC.3
IC.3	RNF11	Embryonic	6.60272215	IC.3
IC.3	RNF11	Fetal	7.36331935	IC.3
IC.3	RNF11	Postbirth	6.97081479	IC.3
IC.3	RNF39	Embryonic	-5.2967508	IC.3
IC.3	RNF39	Fetal	-3.8606138	IC.3
IC.3	RNF39	Postbirth	-6.0413636	IC.3
IC.3	RPAP2	Embryonic	4.4584928	IC.3
IC.3	RPAP2	Fetal	3.85544988	IC.3
IC.3	RPAP2	Postbirth	3.5605705	IC.3
IC.3	RSBN1	Embryonic	4.93520945	IC.3
IC.3	RSBN1	Fetal	4.69014594	IC.3
IC.3	RSBN1	Postbirth	4.01980335	IC.3
IC.3	S100PBP	Embryonic	5.47241689	IC.3
IC.3	S100PBP	Fetal	5.02053163	IC.3
IC.3	S100PBP	Postbirth	5.23547344	IC.3
IC.3	SAMD4B	Embryonic	6.06895283	IC.3
IC.3	SAMD4B	Fetal	5.82012605	IC.3
IC.3	SAMD4B	Postbirth	5.89634419	IC.3
IC.3	SASS6	Embryonic	3.50345391	IC.3
IC.3	SASS6	Fetal	2.14225621	IC.3
IC.3	SASS6	Postbirth	2.59850164	IC.3
IC.3	SCMH1	Embryonic	5.10635708	IC.3
IC.3	SCMH1	Fetal	5.34053548	IC.3
IC.3	SCMH1	Postbirth	4.48703662	IC.3
IC.3	SEC22B	Embryonic	4.48426386	IC.3
IC.3	SEC22B	Fetal	4.36409086	IC.3
IC.3	SEC22B	Postbirth	4.84008811	IC.3
IC.3	SERBP1	Embryonic	8.36493306	IC.3
IC.3	SERBP1	Fetal	7.79250109	IC.3
IC.3	SERBP1	Postbirth	6.60891359	IC.3
IC.3	SF3A3	Embryonic	7.09170255	IC.3
IC.3	SF3A3	Fetal	6.24231351	IC.3
IC.3	SF3A3	Postbirth	6.0102742	IC.3
IC.3	SH3GLB1	Embryonic	6.03204184	IC.3
IC.3	SH3GLB1	Fetal	6.52472441	IC.3
IC.3	SH3GLB1	Postbirth	5.11271279	IC.3
IC.3	SIPA1L3	Embryonic	3.4795373	IC.3
IC.3	SIPA1L3	Fetal	4.11660582	IC.3
IC.3	SIPA1L3	Postbirth	3.65683534	IC.3
IC.3	SLC30A7	Embryonic	3.36723953	IC.3
IC.3	SLC30A7	Fetal	2.76991102	IC.3
IC.3	SLC30A7	Postbirth	2.3214641	IC.3
IC.3	SNIP1	Embryonic	2.88526854	IC.3
IC.3	SNIP1	Fetal	2.72843899	IC.3
IC.3	SNIP1	Postbirth	2.63226764	IC.3
IC.3	SRRM1	Embryonic	6.92378072	IC.3
IC.3	SRRM1	Fetal	6.54634414	IC.3
IC.3	SRRM1	Postbirth	6.79818508	IC.3
IC.3	SRSF11	Embryonic	8.56011078	IC.3
IC.3	SRSF11	Fetal	8.11954714	IC.3
IC.3	SRSF11	Postbirth	8.25451691	IC.3
IC.3	SSBP3	Embryonic	7.65880788	IC.3
IC.3	SSBP3	Fetal	6.90838501	IC.3
IC.3	SSBP3	Postbirth	6.82792927	IC.3
IC.3	ST7L	Embryonic	4.93111293	IC.3
IC.3	ST7L	Fetal	4.57830471	IC.3
IC.3	ST7L	Postbirth	4.87205429	IC.3
IC.3	STRIP1	Embryonic	5.71975361	IC.3
IC.3	STRIP1	Fetal	6.08729762	IC.3
IC.3	STRIP1	Postbirth	5.35565959	IC.3
IC.3	STRN4	Embryonic	6.44922986	IC.3
IC.3	STRN4	Fetal	6.45585168	IC.3
IC.3	STRN4	Postbirth	4.789956	IC.3
IC.3	STX12	Embryonic	5.57357225	IC.3
IC.3	STX12	Fetal	6.64183491	IC.3
IC.3	STX12	Postbirth	6.01294477	IC.3
IC.3	SUPT5H	Embryonic	6.7022267	IC.3
IC.3	SUPT5H	Fetal	6.69373786	IC.3
IC.3	SUPT5H	Postbirth	6.78039873	IC.3
IC.3	SYMPK	Embryonic	5.94222195	IC.3
IC.3	SYMPK	Fetal	5.48785851	IC.3
IC.3	SYMPK	Postbirth	5.41320948	IC.3
IC.3	SZT2	Embryonic	3.85654596	IC.3
IC.3	SZT2	Fetal	3.78998928	IC.3
IC.3	SZT2	Postbirth	4.3410799	IC.3
IC.3	TCEANC2	Embryonic	2.67413098	IC.3
IC.3	TCEANC2	Fetal	1.82657657	IC.3
IC.3	TCEANC2	Postbirth	1.49160786	IC.3
IC.3	THRAP3	Embryonic	6.74334064	IC.3
IC.3	THRAP3	Fetal	6.30108742	IC.3
IC.3	THRAP3	Postbirth	6.05151179	IC.3
IC.3	TIMM50	Embryonic	6.30063811	IC.3
IC.3	TIMM50	Fetal	6.14366983	IC.3
IC.3	TIMM50	Postbirth	5.95213637	IC.3
IC.3	TMED5	Embryonic	4.74530687	IC.3
IC.3	TMED5	Fetal	4.32823368	IC.3
IC.3	TMED5	Postbirth	3.90131409	IC.3
IC.3	TMEM201	Embryonic	3.45719507	IC.3
IC.3	TMEM201	Fetal	2.889063	IC.3
IC.3	TMEM201	Postbirth	2.49029219	IC.3
IC.3	TMEM69	Embryonic	5.02943148	IC.3
IC.3	TMEM69	Fetal	4.50541795	IC.3
IC.3	TMEM69	Postbirth	4.50568636	IC.3
IC.3	TOE1	Embryonic	3.49443363	IC.3
IC.3	TOE1	Fetal	2.71752917	IC.3
IC.3	TOE1	Postbirth	3.09262836	IC.3
IC.3	TRIM33	Embryonic	5.79559566	IC.3
IC.3	TRIM33	Fetal	5.51370523	IC.3
IC.3	TRIM33	Postbirth	5.24070096	IC.3
IC.3	TRIT1	Embryonic	5.82678277	IC.3
IC.3	TRIT1	Fetal	5.45832962	IC.3
IC.3	TRIT1	Postbirth	5.43022115	IC.3
IC.3	TSC22D2	Embryonic	5.2738732	IC.3
IC.3	TSC22D2	Fetal	5.04856272	IC.3
IC.3	TSC22D2	Postbirth	4.00488007	IC.3
IC.3	TTC4	Embryonic	4.66274491	IC.3
IC.3	TTC4	Fetal	4.39690532	IC.3
IC.3	TTC4	Postbirth	4.33058358	IC.3
IC.3	TYW3	Embryonic	4.11280012	IC.3
IC.3	TYW3	Fetal	3.27431483	IC.3
IC.3	TYW3	Postbirth	4.53032695	IC.3
IC.3	U2AF2	Embryonic	7.2768284	IC.3
IC.3	U2AF2	Fetal	6.92188394	IC.3
IC.3	U2AF2	Postbirth	6.71340522	IC.3
IC.3	UBE4B	Embryonic	5.70064764	IC.3
IC.3	UBE4B	Fetal	5.25530851	IC.3
IC.3	UBE4B	Postbirth	5.8098848	IC.3
IC.3	UBIAD1	Embryonic	3.48347211	IC.3
IC.3	UBIAD1	Fetal	3.37218273	IC.3
IC.3	UBIAD1	Postbirth	2.75428228	IC.3
IC.3	URI1	Embryonic	6.26892271	IC.3
IC.3	URI1	Fetal	6.07629694	IC.3
IC.3	URI1	Postbirth	5.72526133	IC.3
IC.3	USP1	Embryonic	6.01314882	IC.3
IC.3	USP1	Fetal	5.09329347	IC.3
IC.3	USP1	Postbirth	5.05143805	IC.3
IC.3	USP33	Embryonic	6.75170272	IC.3
IC.3	USP33	Fetal	6.7295307	IC.3
IC.3	USP33	Postbirth	6.56869236	IC.3
IC.3	USP48	Embryonic	6.3015774	IC.3
IC.3	USP48	Fetal	6.23593006	IC.3
IC.3	USP48	Postbirth	6.84348636	IC.3
IC.3	WARS2	Embryonic	3.11014754	IC.3
IC.3	WARS2	Fetal	2.48501735	IC.3
IC.3	WARS2	Postbirth	2.11071407	IC.3
IC.3	WDR3	Embryonic	4.19683099	IC.3
IC.3	WDR3	Fetal	3.94609177	IC.3
IC.3	WDR3	Postbirth	2.7680218	IC.3
IC.3	WDTC1	Embryonic	4.48417568	IC.3
IC.3	WDTC1	Fetal	4.65584746	IC.3
IC.3	WDTC1	Postbirth	4.50086857	IC.3
IC.3	YBX1P10	Embryonic	-1.7400705	IC.3
IC.3	YBX1P10	Fetal	-1.6838081	IC.3
IC.3	YBX1P10	Postbirth	-3.9815016	IC.3
IC.3	YRDC	Embryonic	3.14848473	IC.3
IC.3	YRDC	Fetal	2.63512652	IC.3
IC.3	YRDC	Postbirth	3.13810157	IC.3
IC.3	YTHDF2	Embryonic	6.00333206	IC.3
IC.3	YTHDF2	Fetal	5.51905509	IC.3
IC.3	YTHDF2	Postbirth	4.71601338	IC.3
IC.3	ZBTB40	Embryonic	3.56350456	IC.3
IC.3	ZBTB40	Fetal	3.11451738	IC.3
IC.3	ZBTB40	Postbirth	2.98476392	IC.3
IC.3	ZFP14	Embryonic	3.7328619	IC.3
IC.3	ZFP14	Fetal	3.85914594	IC.3
IC.3	ZFP14	Postbirth	3.06130375	IC.3
IC.3	ZFP30	Embryonic	4.69498204	IC.3
IC.3	ZFP30	Fetal	4.84182929	IC.3
IC.3	ZFP30	Postbirth	3.89237214	IC.3
IC.3	ZFP69	Embryonic	3.28646393	IC.3
IC.3	ZFP69	Fetal	3.45018121	IC.3
IC.3	ZFP69	Postbirth	2.51837166	IC.3
IC.3	ZIK1	Embryonic	4.14361848	IC.3
IC.3	ZIK1	Fetal	3.07697451	IC.3
IC.3	ZIK1	Postbirth	2.54691386	IC.3
IC.3	ZMPSTE24	Embryonic	4.63079774	IC.3
IC.3	ZMPSTE24	Fetal	4.28799588	IC.3
IC.3	ZMPSTE24	Postbirth	4.15652876	IC.3
IC.3	ZMYM1	Embryonic	3.93712091	IC.3
IC.3	ZMYM1	Fetal	3.32534526	IC.3
IC.3	ZMYM1	Postbirth	2.2775746	IC.3
IC.3	ZMYM4	Embryonic	5.78855561	IC.3
IC.3	ZMYM4	Fetal	5.51355138	IC.3
IC.3	ZMYM4	Postbirth	4.72218142	IC.3
IC.3	ZNF134	Embryonic	3.99969691	IC.3
IC.3	ZNF134	Fetal	3.70468684	IC.3
IC.3	ZNF134	Postbirth	3.81824097	IC.3
IC.3	ZNF146	Embryonic	6.58127327	IC.3
IC.3	ZNF146	Fetal	5.95174366	IC.3
IC.3	ZNF146	Postbirth	5.43713858	IC.3
IC.3	ZNF17	Embryonic	3.24029094	IC.3
IC.3	ZNF17	Fetal	3.21105088	IC.3
IC.3	ZNF17	Postbirth	2.85610673	IC.3
IC.3	ZNF181	Embryonic	3.99719354	IC.3
IC.3	ZNF181	Fetal	4.19926562	IC.3
IC.3	ZNF181	Postbirth	4.34869049	IC.3
IC.3	ZNF222	Embryonic	3.34819254	IC.3
IC.3	ZNF222	Fetal	3.0268908	IC.3
IC.3	ZNF222	Postbirth	3.50490802	IC.3
IC.3	ZNF224	Embryonic	4.14232796	IC.3
IC.3	ZNF224	Fetal	4.12017649	IC.3
IC.3	ZNF224	Postbirth	4.97447286	IC.3
IC.3	ZNF225	Embryonic	2.50344427	IC.3
IC.3	ZNF225	Fetal	2.16797202	IC.3
IC.3	ZNF225	Postbirth	2.16067738	IC.3
IC.3	ZNF226	Embryonic	4.48681936	IC.3
IC.3	ZNF226	Fetal	4.2678374	IC.3
IC.3	ZNF226	Postbirth	4.68754231	IC.3
IC.3	ZNF230	Embryonic	2.29787035	IC.3
IC.3	ZNF230	Fetal	2.00465439	IC.3
IC.3	ZNF230	Postbirth	2.47569381	IC.3
IC.3	ZNF256	Embryonic	2.97833607	IC.3
IC.3	ZNF256	Fetal	2.50187256	IC.3
IC.3	ZNF256	Postbirth	2.589754	IC.3
IC.3	ZNF260	Embryonic	5.03300753	IC.3
IC.3	ZNF260	Fetal	4.46753425	IC.3
IC.3	ZNF260	Postbirth	3.26153086	IC.3
IC.3	ZNF264	Embryonic	3.27913417	IC.3
IC.3	ZNF264	Fetal	3.06395085	IC.3
IC.3	ZNF264	Postbirth	2.33545081	IC.3
IC.3	ZNF274	Embryonic	4.25908797	IC.3
IC.3	ZNF274	Fetal	3.90097325	IC.3
IC.3	ZNF274	Postbirth	4.62794942	IC.3
IC.3	ZNF284	Embryonic	2.18052107	IC.3
IC.3	ZNF284	Fetal	1.92388854	IC.3
IC.3	ZNF284	Postbirth	1.66986189	IC.3
IC.3	ZNF30	Embryonic	3.11996529	IC.3
IC.3	ZNF30	Fetal	3.08410337	IC.3
IC.3	ZNF30	Postbirth	3.96126169	IC.3
IC.3	ZNF302	Embryonic	5.84796052	IC.3
IC.3	ZNF302	Fetal	6.08662246	IC.3
IC.3	ZNF302	Postbirth	6.55093332	IC.3
IC.3	ZNF304	Embryonic	3.26456559	IC.3
IC.3	ZNF304	Fetal	3.24188604	IC.3
IC.3	ZNF304	Postbirth	3.46985987	IC.3
IC.3	ZNF324	Embryonic	2.49188876	IC.3
IC.3	ZNF324	Fetal	2.81311432	IC.3
IC.3	ZNF324	Postbirth	1.69660579	IC.3
IC.3	ZNF324B	Embryonic	2.21523794	IC.3
IC.3	ZNF324B	Fetal	2.45341238	IC.3
IC.3	ZNF324B	Postbirth	1.37700212	IC.3
IC.3	ZNF329	Embryonic	4.22937815	IC.3
IC.3	ZNF329	Fetal	4.20981842	IC.3
IC.3	ZNF329	Postbirth	3.56885714	IC.3
IC.3	ZNF331	Embryonic	4.57566336	IC.3
IC.3	ZNF331	Fetal	4.48358351	IC.3
IC.3	ZNF331	Postbirth	5.06384581	IC.3
IC.3	ZNF383	Embryonic	3.06931966	IC.3
IC.3	ZNF383	Fetal	2.82447948	IC.3
IC.3	ZNF383	Postbirth	2.84662311	IC.3
IC.3	ZNF416	Embryonic	2.59076244	IC.3
IC.3	ZNF416	Fetal	2.14838535	IC.3
IC.3	ZNF416	Postbirth	2.04754152	IC.3
IC.3	ZNF419	Embryonic	4.18280668	IC.3
IC.3	ZNF419	Fetal	4.15957471	IC.3
IC.3	ZNF419	Postbirth	4.4626753	IC.3
IC.3	ZNF420	Embryonic	4.32300671	IC.3
IC.3	ZNF420	Fetal	4.31524985	IC.3
IC.3	ZNF420	Postbirth	4.19584906	IC.3
IC.3	ZNF432	Embryonic	4.46116089	IC.3
IC.3	ZNF432	Fetal	4.05010891	IC.3
IC.3	ZNF432	Postbirth	3.44232849	IC.3
IC.3	ZNF436	Embryonic	4.21176074	IC.3
IC.3	ZNF436	Fetal	5.16768436	IC.3
IC.3	ZNF436	Postbirth	3.74104708	IC.3
IC.3	ZNF45	Embryonic	3.63926791	IC.3
IC.3	ZNF45	Fetal	3.58670554	IC.3
IC.3	ZNF45	Postbirth	3.11526754	IC.3
IC.3	ZNF461	Embryonic	3.82262768	IC.3
IC.3	ZNF461	Fetal	4.07345181	IC.3
IC.3	ZNF461	Postbirth	4.0091782	IC.3
IC.3	ZNF507	Embryonic	4.15017104	IC.3
IC.3	ZNF507	Fetal	3.44661508	IC.3
IC.3	ZNF507	Postbirth	3.38944268	IC.3
IC.3	ZNF526	Embryonic	2.23050357	IC.3
IC.3	ZNF526	Fetal	1.68515246	IC.3
IC.3	ZNF526	Postbirth	1.28823016	IC.3
IC.3	ZNF529	Embryonic	4.66296928	IC.3
IC.3	ZNF529	Fetal	4.91163568	IC.3
IC.3	ZNF529	Postbirth	4.88085263	IC.3
IC.3	ZNF530	Embryonic	2.63991104	IC.3
IC.3	ZNF530	Fetal	2.18614094	IC.3
IC.3	ZNF530	Postbirth	2.87968931	IC.3
IC.3	ZNF544	Embryonic	5.19495089	IC.3
IC.3	ZNF544	Fetal	4.80190526	IC.3
IC.3	ZNF544	Postbirth	4.96433432	IC.3
IC.3	ZNF546	Embryonic	2.4000037	IC.3
IC.3	ZNF546	Fetal	2.02447931	IC.3
IC.3	ZNF546	Postbirth	1.99376314	IC.3
IC.3	ZNF547	Embryonic	2.52992446	IC.3
IC.3	ZNF547	Fetal	2.51584823	IC.3
IC.3	ZNF547	Postbirth	3.26129572	IC.3
IC.3	ZNF565	Embryonic	2.93222782	IC.3
IC.3	ZNF565	Fetal	2.86919415	IC.3
IC.3	ZNF565	Postbirth	2.04199321	IC.3
IC.3	ZNF566	Embryonic	3.6771455	IC.3
IC.3	ZNF566	Fetal	3.66745221	IC.3
IC.3	ZNF566	Postbirth	3.51894272	IC.3
IC.3	ZNF569	Embryonic	3.93730369	IC.3
IC.3	ZNF569	Fetal	3.95053196	IC.3
IC.3	ZNF569	Postbirth	3.67086898	IC.3
IC.3	ZNF571	Embryonic	3.04328567	IC.3
IC.3	ZNF571	Fetal	2.94067279	IC.3
IC.3	ZNF571	Postbirth	3.34858931	IC.3
IC.3	ZNF574	Embryonic	2.85842314	IC.3
IC.3	ZNF574	Fetal	2.7005526	IC.3
IC.3	ZNF574	Postbirth	2.86827441	IC.3
IC.3	ZNF584	Embryonic	3.1190128	IC.3
IC.3	ZNF584	Fetal	3.0024957	IC.3
IC.3	ZNF584	Postbirth	2.84825129	IC.3
IC.3	ZNF585B	Embryonic	3.32134426	IC.3
IC.3	ZNF585B	Fetal	3.40409092	IC.3
IC.3	ZNF585B	Postbirth	3.66466606	IC.3
IC.3	ZNF599	Embryonic	3.10331308	IC.3
IC.3	ZNF599	Fetal	2.94059916	IC.3
IC.3	ZNF599	Postbirth	2.71323944	IC.3
IC.3	ZNF606	Embryonic	4.95055963	IC.3
IC.3	ZNF606	Fetal	4.65618468	IC.3
IC.3	ZNF606	Postbirth	3.98799723	IC.3
IC.3	ZNF607	Embryonic	3.55769696	IC.3
IC.3	ZNF607	Fetal	3.33021328	IC.3
IC.3	ZNF607	Postbirth	2.87643283	IC.3
IC.3	ZNF613	Embryonic	1.97011196	IC.3
IC.3	ZNF613	Fetal	1.81662057	IC.3
IC.3	ZNF613	Postbirth	1.21421242	IC.3
IC.3	ZNF615	Embryonic	3.70877391	IC.3
IC.3	ZNF615	Fetal	3.46820515	IC.3
IC.3	ZNF615	Postbirth	3.63428531	IC.3
IC.3	ZNF644	Embryonic	5.96450902	IC.3
IC.3	ZNF644	Fetal	5.75469481	IC.3
IC.3	ZNF644	Postbirth	5.244227	IC.3
IC.3	ZNF671	Embryonic	3.98123476	IC.3
IC.3	ZNF671	Fetal	4.1693936	IC.3
IC.3	ZNF671	Postbirth	4.65760453	IC.3
IC.3	ZNF684	Embryonic	2.88818789	IC.3
IC.3	ZNF684	Fetal	2.4249193	IC.3
IC.3	ZNF684	Postbirth	2.74915143	IC.3
IC.3	ZNF761	Embryonic	3.98389978	IC.3
IC.3	ZNF761	Fetal	3.79825126	IC.3
IC.3	ZNF761	Postbirth	3.07840265	IC.3
IC.3	ZNF766	Embryonic	4.18391855	IC.3
IC.3	ZNF766	Fetal	3.63334663	IC.3
IC.3	ZNF766	Postbirth	2.69809625	IC.3
IC.3	ZNF773	Embryonic	3.35878462	IC.3
IC.3	ZNF773	Fetal	3.37455597	IC.3
IC.3	ZNF773	Postbirth	3.41279231	IC.3
IC.3	ZNF776	Embryonic	4.69406426	IC.3
IC.3	ZNF776	Fetal	4.85475567	IC.3
IC.3	ZNF776	Postbirth	4.89081449	IC.3
IC.3	ZNF790	Embryonic	2.78462613	IC.3
IC.3	ZNF790	Fetal	2.58830804	IC.3
IC.3	ZNF790	Postbirth	2.35597633	IC.3
IC.3	ZNF835	Embryonic	2.37999639	IC.3
IC.3	ZNF835	Fetal	2.28281031	IC.3
IC.3	ZNF835	Postbirth	2.09531805	IC.3
IC.3	ZNF836	Embryonic	4.01888285	IC.3
IC.3	ZNF836	Fetal	4.46101393	IC.3
IC.3	ZNF836	Postbirth	3.82109443	IC.3
IC.3	ZNHIT6	Embryonic	4.3721269	IC.3
IC.3	ZNHIT6	Fetal	3.88725767	IC.3
IC.3	ZNHIT6	Postbirth	3.61674357	IC.3
IC.3	ZRANB2	Embryonic	6.68829886	IC.3
IC.3	ZRANB2	Fetal	6.50870801	IC.3
IC.3	ZRANB2	Postbirth	6.9059814	IC.3
IC.3	ZSCAN22	Embryonic	1.07006979	IC.3
IC.3	ZSCAN22	Fetal	0.8486751	IC.3
IC.3	ZSCAN22	Postbirth	0.33875594	IC.3
IC.3	ZYG11B	Embryonic	4.48909362	IC.3
IC.3	ZYG11B	Fetal	5.03327663	IC.3
IC.3	ZYG11B	Postbirth	4.55861972	IC.3
IC.3	ZZZ3	Embryonic	5.14404559	IC.3
IC.3	ZZZ3	Fetal	4.90050573	IC.3
IC.3	ZZZ3	Postbirth	4.13216659	IC.3
IC.5	RTKN	Embryonic	3.07058101	IC.5
IC.5	RTKN	Fetal	2.6429411	IC.5
IC.5	RTKN	Postbirth	3.76170715	IC.5
IC.5	AATF	Embryonic	5.55897134	IC.5
IC.5	AATF	Fetal	5.00827279	IC.5
IC.5	AATF	Postbirth	5.16983334	IC.5
IC.5	ASIC4	Embryonic	3.5126413	IC.5
IC.5	ASIC4	Fetal	2.91691591	IC.5
IC.5	ASIC4	Postbirth	2.06134924	IC.5
IC.5	BCAN	Embryonic	2.72759548	IC.5
IC.5	BCAN	Fetal	6.89157936	IC.5
IC.5	BCAN	Postbirth	5.78539435	IC.5
IC.5	BMP2	Embryonic	0.81224166	IC.5
IC.5	BMP2	Fetal	1.97670273	IC.5
IC.5	BMP2	Postbirth	-0.0857813	IC.5
IC.5	BOP1	Embryonic	4.59391245	IC.5
IC.5	BOP1	Fetal	4.4395928	IC.5
IC.5	BOP1	Postbirth	4.55962803	IC.5
IC.5	BTF3	Embryonic	9.50945229	IC.5
IC.5	BTF3	Fetal	9.24756522	IC.5
IC.5	BTF3	Postbirth	8.94441901	IC.5
IC.5	CAMLG	Embryonic	6.46595075	IC.5
IC.5	CAMLG	Fetal	6.50419222	IC.5
IC.5	CAMLG	Postbirth	6.14462544	IC.5
IC.5	CCNB1IP1	Embryonic	6.69736608	IC.5
IC.5	CCNB1IP1	Fetal	6.22716119	IC.5
IC.5	CCNB1IP1	Postbirth	6.0880211	IC.5
IC.5	CDK8	Embryonic	5.4218425	IC.5
IC.5	CDK8	Fetal	5.24441644	IC.5
IC.5	CDK8	Postbirth	4.92351922	IC.5
IC.5	CNBP	Embryonic	8.13775351	IC.5
IC.5	CNBP	Fetal	7.44100064	IC.5
IC.5	CNBP	Postbirth	8.16840065	IC.5
IC.5	CRB1	Embryonic	2.7643385	IC.5
IC.5	CRB1	Fetal	2.51973849	IC.5
IC.5	CRB1	Postbirth	3.96295961	IC.5
IC.5	DLL3	Embryonic	4.65177321	IC.5
IC.5	DLL3	Fetal	4.03498949	IC.5
IC.5	DLL3	Postbirth	1.15655173	IC.5
IC.5	DUSP9	Embryonic	-0.5087439	IC.5
IC.5	DUSP9	Fetal	-0.2611185	IC.5
IC.5	DUSP9	Postbirth	-3.5501201	IC.5
IC.5	EBPL	Embryonic	5.21711538	IC.5
IC.5	EBPL	Fetal	4.937736	IC.5
IC.5	EBPL	Postbirth	4.73184851	IC.5
IC.5	EEF1A1	Embryonic	14.5982338	IC.5
IC.5	EEF1A1	Fetal	13.9937768	IC.5
IC.5	EEF1A1	Postbirth	12.1586159	IC.5
IC.5	EEF1A1P13	Embryonic	2.08507533	IC.5
IC.5	EEF1A1P13	Fetal	1.26372544	IC.5
IC.5	EEF1A1P13	Postbirth	0.44721078	IC.5
IC.5	EEF1A1P6	Embryonic	3.63805876	IC.5
IC.5	EEF1A1P6	Fetal	2.90986901	IC.5
IC.5	EEF1A1P6	Postbirth	1.57543314	IC.5
IC.5	EEF1B2	Embryonic	8.97513029	IC.5
IC.5	EEF1B2	Fetal	9.28846628	IC.5
IC.5	EEF1B2	Postbirth	8.93918988	IC.5
IC.5	EEF1D	Embryonic	8.92575148	IC.5
IC.5	EEF1D	Fetal	8.22356484	IC.5
IC.5	EEF1D	Postbirth	8.33243396	IC.5
IC.5	EEF2	Embryonic	10.4326203	IC.5
IC.5	EEF2	Fetal	10.4580939	IC.5
IC.5	EEF2	Postbirth	10.7362112	IC.5
IC.5	EIF3D	Embryonic	7.2491136	IC.5
IC.5	EIF3D	Fetal	6.66879657	IC.5
IC.5	EIF3D	Postbirth	6.59696545	IC.5
IC.5	EIF3E	Embryonic	9.19064037	IC.5
IC.5	EIF3E	Fetal	8.383724	IC.5
IC.5	EIF3E	Postbirth	8.44847141	IC.5
IC.5	EIF3F	Embryonic	8.0174293	IC.5
IC.5	EIF3F	Fetal	7.39668217	IC.5
IC.5	EIF3F	Postbirth	6.6780624	IC.5
IC.5	EIF3H	Embryonic	8.71839842	IC.5
IC.5	EIF3H	Fetal	8.3524487	IC.5
IC.5	EIF3H	Postbirth	7.86775047	IC.5
IC.5	EIF3L	Embryonic	9.99433657	IC.5
IC.5	EIF3L	Fetal	9.67232688	IC.5
IC.5	EIF3L	Postbirth	9.06797655	IC.5
IC.5	EIF3M	Embryonic	8.57746659	IC.5
IC.5	EIF3M	Fetal	7.89511571	IC.5
IC.5	EIF3M	Postbirth	7.48437942	IC.5
IC.5	EIF4B	Embryonic	8.12407744	IC.5
IC.5	EIF4B	Fetal	7.68297628	IC.5
IC.5	EIF4B	Postbirth	7.11438724	IC.5
IC.5	EIF4BP6	Embryonic	-3.2030741	IC.5
IC.5	EIF4BP6	Fetal	-3.8699258	IC.5
IC.5	EIF4BP6	Postbirth	-4.4898493	IC.5
IC.5	EIF4BP7	Embryonic	-1.5998236	IC.5
IC.5	EIF4BP7	Fetal	-2.2151465	IC.5
IC.5	EIF4BP7	Postbirth	-2.8496427	IC.5
IC.5	FAM110B	Embryonic	4.76848638	IC.5
IC.5	FAM110B	Fetal	5.37142621	IC.5
IC.5	FAM110B	Postbirth	4.6487085	IC.5
IC.5	FAM13C	Embryonic	4.02098228	IC.5
IC.5	FAM13C	Fetal	4.98402666	IC.5
IC.5	FAM13C	Postbirth	4.32823167	IC.5
IC.5	FAM222A	Embryonic	3.18623089	IC.5
IC.5	FAM222A	Fetal	3.12366549	IC.5
IC.5	FAM222A	Postbirth	3.59545076	IC.5
IC.5	FCHSD2	Embryonic	5.44855671	IC.5
IC.5	FCHSD2	Fetal	5.89856349	IC.5
IC.5	FCHSD2	Postbirth	4.69092391	IC.5
IC.5	FERMT1	Embryonic	-1.5458236	IC.5
IC.5	FERMT1	Fetal	-0.8841634	IC.5
IC.5	FERMT1	Postbirth	-0.0182064	IC.5
IC.5	FRA10AC1	Embryonic	5.12518177	IC.5
IC.5	FRA10AC1	Fetal	5.05299397	IC.5
IC.5	FRA10AC1	Postbirth	5.24544157	IC.5
IC.5	FXYD2	Embryonic	0.42546465	IC.5
IC.5	FXYD2	Fetal	0.11925521	IC.5
IC.5	FXYD2	Postbirth	0.71188411	IC.5
IC.5	GAS5	Embryonic	8.72773524	IC.5
IC.5	GAS5	Fetal	8.47887542	IC.5
IC.5	GAS5	Postbirth	7.5522144	IC.5
IC.5	GTF2F2	Embryonic	5.45154528	IC.5
IC.5	GTF2F2	Fetal	4.92628443	IC.5
IC.5	GTF2F2	Postbirth	4.22710718	IC.5
IC.5	HADHA	Embryonic	6.39392062	IC.5
IC.5	HADHA	Fetal	6.12241279	IC.5
IC.5	HADHA	Postbirth	6.05576046	IC.5
IC.5	HES6	Embryonic	7.21595979	IC.5
IC.5	HES6	Fetal	6.06704601	IC.5
IC.5	HES6	Postbirth	3.69212093	IC.5
IC.5	HIP1R	Embryonic	5.36394984	IC.5
IC.5	HIP1R	Fetal	6.08327714	IC.5
IC.5	HIP1R	Postbirth	5.16821269	IC.5
IC.5	HNRNPA1	Embryonic	12.8178694	IC.5
IC.5	HNRNPA1	Fetal	11.1585609	IC.5
IC.5	HNRNPA1	Postbirth	10.6702876	IC.5
IC.5	HNRNPC	Embryonic	9.81394945	IC.5
IC.5	HNRNPC	Fetal	9.14648099	IC.5
IC.5	HNRNPC	Postbirth	8.79512633	IC.5
IC.5	IFITM10	Embryonic	-0.779474	IC.5
IC.5	IFITM10	Fetal	1.86023611	IC.5
IC.5	IFITM10	Postbirth	4.00794724	IC.5
IC.5	IGBP1	Embryonic	6.20634263	IC.5
IC.5	IGBP1	Fetal	6.0095724	IC.5
IC.5	IGBP1	Postbirth	5.8373323	IC.5
IC.5	IMPDH2	Embryonic	7.27295086	IC.5
IC.5	IMPDH2	Fetal	6.69276739	IC.5
IC.5	IMPDH2	Postbirth	6.17915585	IC.5
IC.5	LDHB	Embryonic	10.0406081	IC.5
IC.5	LDHB	Fetal	9.63669606	IC.5
IC.5	LDHB	Postbirth	9.97690527	IC.5
IC.5	LINC00847	Embryonic	3.47552371	IC.5
IC.5	LINC00847	Fetal	3.65516035	IC.5
IC.5	LINC00847	Postbirth	4.23979701	IC.5
IC.5	MB21D2	Embryonic	3.22259735	IC.5
IC.5	MB21D2	Fetal	4.05035133	IC.5
IC.5	MB21D2	Postbirth	3.00292222	IC.5
IC.5	MNAT1	Embryonic	5.40632315	IC.5
IC.5	MNAT1	Fetal	4.89979628	IC.5
IC.5	MNAT1	Postbirth	5.57650254	IC.5
IC.5	MRPL45	Embryonic	5.49427016	IC.5
IC.5	MRPL45	Fetal	4.94128935	IC.5
IC.5	MRPL45	Postbirth	4.83399902	IC.5
IC.5	MRPS18B	Embryonic	5.05322016	IC.5
IC.5	MRPS18B	Fetal	4.99284051	IC.5
IC.5	MRPS18B	Postbirth	5.06112325	IC.5
IC.5	MYCN	Embryonic	5.10101961	IC.5
IC.5	MYCN	Fetal	4.43631093	IC.5
IC.5	MYCN	Postbirth	0.94734093	IC.5
IC.5	NACA	Embryonic	10.4087757	IC.5
IC.5	NACA	Fetal	10.3284058	IC.5
IC.5	NACA	Postbirth	10.4974005	IC.5
IC.5	NAP1L1	Embryonic	9.97795025	IC.5
IC.5	NAP1L1	Fetal	8.88819575	IC.5
IC.5	NAP1L1	Postbirth	8.40888684	IC.5
IC.5	NDUFAF2	Embryonic	5.56463561	IC.5
IC.5	NDUFAF2	Fetal	5.72951229	IC.5
IC.5	NDUFAF2	Postbirth	6.02165806	IC.5
IC.5	NDUFS4	Embryonic	7.13426565	IC.5
IC.5	NDUFS4	Fetal	7.2905196	IC.5
IC.5	NDUFS4	Postbirth	7.09884208	IC.5
IC.5	NET1	Embryonic	4.81536109	IC.5
IC.5	NET1	Fetal	4.13603923	IC.5
IC.5	NET1	Postbirth	4.64296982	IC.5
IC.5	NEU4	Embryonic	-2.2897451	IC.5
IC.5	NEU4	Fetal	-0.388715	IC.5
IC.5	NEU4	Postbirth	0.86698795	IC.5
IC.5	NOB1	Embryonic	4.9090318	IC.5
IC.5	NOB1	Fetal	4.46990619	IC.5
IC.5	NOB1	Postbirth	4.33882663	IC.5
IC.5	NPM1	Embryonic	9.80083467	IC.5
IC.5	NPM1	Fetal	9.04464026	IC.5
IC.5	NPM1	Postbirth	8.61278291	IC.5
IC.5	NPM1P6	Embryonic	-0.7984215	IC.5
IC.5	NPM1P6	Fetal	-4.6083019	IC.5
IC.5	NPM1P6	Postbirth	-2.7583058	IC.5
IC.5	NSA2	Embryonic	7.11848866	IC.5
IC.5	NSA2	Fetal	6.6540538	IC.5
IC.5	NSA2	Postbirth	6.7260848	IC.5
IC.5	OLIG2	Embryonic	1.59086139	IC.5
IC.5	OLIG2	Fetal	3.69866807	IC.5
IC.5	OLIG2	Postbirth	3.20843286	IC.5
IC.5	PABPC1	Embryonic	9.98578551	IC.5
IC.5	PABPC1	Fetal	9.75609452	IC.5
IC.5	PABPC1	Postbirth	9.17194304	IC.5
IC.5	PELI2	Embryonic	3.85259361	IC.5
IC.5	PELI2	Fetal	3.1917801	IC.5
IC.5	PELI2	Postbirth	4.06622314	IC.5
IC.5	PHB2	Embryonic	7.79338744	IC.5
IC.5	PHB2	Fetal	7.1821414	IC.5
IC.5	PHB2	Postbirth	7.20942082	IC.5
IC.5	PHYHIPL	Embryonic	6.35247259	IC.5
IC.5	PHYHIPL	Fetal	6.72894925	IC.5
IC.5	PHYHIPL	Postbirth	6.48427607	IC.5
IC.5	PID1	Embryonic	4.43837345	IC.5
IC.5	PID1	Fetal	5.32063603	IC.5
IC.5	PID1	Postbirth	2.86443301	IC.5
IC.5	PQBP1	Embryonic	6.48042428	IC.5
IC.5	PQBP1	Fetal	6.28548842	IC.5
IC.5	PQBP1	Postbirth	7.06052897	IC.5
IC.5	RAP2A	Embryonic	5.28638822	IC.5
IC.5	RAP2A	Fetal	5.85667031	IC.5
IC.5	RAP2A	Postbirth	4.88759109	IC.5
IC.5	RCOR2	Embryonic	6.18593589	IC.5
IC.5	RCOR2	Fetal	4.97087427	IC.5
IC.5	RCOR2	Postbirth	3.55105998	IC.5
IC.5	RFTN2	Embryonic	4.41188065	IC.5
IC.5	RFTN2	Fetal	4.55268759	IC.5
IC.5	RFTN2	Postbirth	4.10935841	IC.5
IC.5	RNF113A	Embryonic	4.08149595	IC.5
IC.5	RNF113A	Fetal	3.90424532	IC.5
IC.5	RNF113A	Postbirth	4.26025805	IC.5
IC.5	RPL10	Embryonic	11.2032821	IC.5
IC.5	RPL10	Fetal	10.9141503	IC.5
IC.5	RPL10	Postbirth	10.1009805	IC.5
IC.5	RPL15	Embryonic	10.1472881	IC.5
IC.5	RPL15	Fetal	10.1508623	IC.5
IC.5	RPL15	Postbirth	9.79642994	IC.5
IC.5	RPL17	Embryonic	10.7078938	IC.5
IC.5	RPL17	Fetal	10.3093568	IC.5
IC.5	RPL17	Postbirth	10.90625	IC.5
IC.5	RPL23A	Embryonic	10.4484268	IC.5
IC.5	RPL23A	Fetal	10.3281756	IC.5
IC.5	RPL23A	Postbirth	10.6411697	IC.5
IC.5	RPL3	Embryonic	10.9177937	IC.5
IC.5	RPL3	Fetal	10.5713746	IC.5
IC.5	RPL3	Postbirth	10.5520619	IC.5
IC.5	RPL37	Embryonic	10.9222882	IC.5
IC.5	RPL37	Fetal	10.5096224	IC.5
IC.5	RPL37	Postbirth	10.7689557	IC.5
IC.5	RPL4	Embryonic	12.2863402	IC.5
IC.5	RPL4	Fetal	11.3863472	IC.5
IC.5	RPL4	Postbirth	11.0707029	IC.5
IC.5	RPL6	Embryonic	10.9705433	IC.5
IC.5	RPL6	Fetal	10.6422534	IC.5
IC.5	RPL6	Postbirth	10.4776323	IC.5
IC.5	RPL7	Embryonic	11.454673	IC.5
IC.5	RPL7	Fetal	10.9613604	IC.5
IC.5	RPL7	Postbirth	10.9637872	IC.5
IC.5	RPS12	Embryonic	10.3661168	IC.5
IC.5	RPS12	Fetal	10.1753987	IC.5
IC.5	RPS12	Postbirth	9.76901069	IC.5
IC.5	RPS13	Embryonic	10.4387092	IC.5
IC.5	RPS13	Fetal	10.2864791	IC.5
IC.5	RPS13	Postbirth	10.0484469	IC.5
IC.5	RPS23	Embryonic	11.045382	IC.5
IC.5	RPS23	Fetal	10.6672614	IC.5
IC.5	RPS23	Postbirth	10.463957	IC.5
IC.5	RPS3A	Embryonic	12.920915	IC.5
IC.5	RPS3A	Fetal	11.8867198	IC.5
IC.5	RPS3A	Postbirth	11.3704799	IC.5
IC.5	RPS4X	Embryonic	9.72969676	IC.5
IC.5	RPS4X	Fetal	9.56988764	IC.5
IC.5	RPS4X	Postbirth	8.9617575	IC.5
IC.5	RSL1D1	Embryonic	7.4183779	IC.5
IC.5	RSL1D1	Fetal	6.96236788	IC.5
IC.5	RSL1D1	Postbirth	6.61753472	IC.5
IC.5	RSL24D1	Embryonic	6.94738279	IC.5
IC.5	RSL24D1	Fetal	6.71746928	IC.5
IC.5	RSL24D1	Postbirth	6.68376939	IC.5
IC.5	SAPCD2	Embryonic	2.94511926	IC.5
IC.5	SAPCD2	Fetal	1.56184138	IC.5
IC.5	SAPCD2	Postbirth	0.06814491	IC.5
IC.5	SHD	Embryonic	4.89914529	IC.5
IC.5	SHD	Fetal	5.13993781	IC.5
IC.5	SHD	Postbirth	3.94121099	IC.5
IC.5	SNHG8	Embryonic	6.3027543	IC.5
IC.5	SNHG8	Fetal	6.60285022	IC.5
IC.5	SNHG8	Postbirth	7.76714025	IC.5
IC.5	SOX1	Embryonic	5.25653284	IC.5
IC.5	SOX1	Fetal	3.36781859	IC.5
IC.5	SOX1	Postbirth	1.41552823	IC.5
IC.5	SOX8	Embryonic	3.18885215	IC.5
IC.5	SOX8	Fetal	4.3339283	IC.5
IC.5	SOX8	Postbirth	3.42280953	IC.5
IC.5	SUCLG1	Embryonic	6.23564235	IC.5
IC.5	SUCLG1	Fetal	6.40216833	IC.5
IC.5	SUCLG1	Postbirth	6.81964295	IC.5
IC.5	TATDN1	Embryonic	6.1681367	IC.5
IC.5	TATDN1	Fetal	5.67089484	IC.5
IC.5	TATDN1	Postbirth	5.83949634	IC.5
IC.5	TDRD3	Embryonic	4.67272773	IC.5
IC.5	TDRD3	Fetal	4.69845372	IC.5
IC.5	TDRD3	Postbirth	4.5221254	IC.5
IC.5	TFAP4	Embryonic	4.34716116	IC.5
IC.5	TFAP4	Fetal	3.44079516	IC.5
IC.5	TFAP4	Postbirth	3.9129492	IC.5
IC.5	TIMM9	Embryonic	6.16582994	IC.5
IC.5	TIMM9	Fetal	5.91121604	IC.5
IC.5	TIMM9	Postbirth	6.02770553	IC.5
IC.5	TMEM100	Embryonic	0.40863635	IC.5
IC.5	TMEM100	Fetal	2.08486573	IC.5
IC.5	TMEM100	Postbirth	0.55432487	IC.5
IC.5	TSG101	Embryonic	6.63378789	IC.5
IC.5	TSG101	Fetal	6.66964811	IC.5
IC.5	TSG101	Postbirth	6.53728817	IC.5
IC.5	UQCRB	Embryonic	8.02456445	IC.5
IC.5	UQCRB	Fetal	8.10387687	IC.5
IC.5	UQCRB	Postbirth	8.82582052	IC.5
IC.5	VPS51	Embryonic	6.85423445	IC.5
IC.5	VPS51	Fetal	6.91898729	IC.5
IC.5	VPS51	Postbirth	7.23620849	IC.5
IC.5	YBEY	Embryonic	4.59789579	IC.5
IC.5	YBEY	Fetal	4.03234307	IC.5
IC.5	YBEY	Postbirth	4.00234153	IC.5
IC.6	ALAD	Embryonic	4.63078722	IC.6
IC.6	ALAD	Fetal	4.87800187	IC.6
IC.6	ALAD	Postbirth	5.88798639	IC.6
IC.6	LLGL1	Embryonic	5.56292615	IC.6
IC.6	LLGL1	Fetal	5.00150009	IC.6
IC.6	LLGL1	Postbirth	3.89664971	IC.6
IC.6	PCSK6	Embryonic	2.20820852	IC.6
IC.6	PCSK6	Fetal	2.01266022	IC.6
IC.6	PCSK6	Postbirth	3.65854691	IC.6
IC.6	TTYH2	Embryonic	3.5408657	IC.6
IC.6	TTYH2	Fetal	3.28900338	IC.6
IC.6	TTYH2	Postbirth	4.10352933	IC.6
IC.6	A2ML1	Embryonic	-1.416514	IC.6
IC.6	A2ML1	Fetal	-0.6574299	IC.6
IC.6	A2ML1	Postbirth	-0.9889857	IC.6
IC.6	ABCC9	Embryonic	2.07659095	IC.6
IC.6	ABCC9	Fetal	2.13270602	IC.6
IC.6	ABCC9	Postbirth	1.27121542	IC.6
IC.6	ABHD17C	Embryonic	4.85587941	IC.6
IC.6	ABHD17C	Fetal	4.92038644	IC.6
IC.6	ABHD17C	Postbirth	3.66380763	IC.6
IC.6	ABHD3	Embryonic	4.34019104	IC.6
IC.6	ABHD3	Fetal	3.21292942	IC.6
IC.6	ABHD3	Postbirth	4.52438543	IC.6
IC.6	ACKR3	Embryonic	3.61301285	IC.6
[truncated: 647 more rows]
