# Supplementary material for: Identifying clinically relevant cell state interactions in the tumor microenvironment of IDH-mutant gliomas using CSI-TME
Source: Mol Syst Biol. 2026 Mar 10;22(6):928–61. doi: 10.1038/s44320-026-00201-0 (PMC13230996; doi:10.1038/s44320-026-00201-0)
Supplement: Supplementary file 7 — Figure EV3 Source Data [file 44320_2026_201_MOESM7_ESM.zip › EV3/FigureEV3F.txt]

State	component	L1	L2	common	enrichment	pvalue	CI1	CI2	FDR
CD4_IFN response	IC.1	399	7	0	0	1	0	14.55185417	1
CD4_IFN response	IC.2	191	7	0	0	1	0	31.25888846	1
CD4_IFN response	IC.3	11	7	0	0	1	0	626.3228423	1
CD4_IFN response	IC.4	48	7	0	0	1	0	129.2293453	1
CD4_IFN response	IC.5	56	7	0	0	1	0	110.3525829	1
CD4_IFN response	IC.6	240	7	0	0	1	0	24.70589363	1
CD4_IFN response	IC.7	137	7	0	0	1	0	43.9793999	1
CD4_IFN response	IC.8	114	7	0	0	1	0	53.08533891	1
CD4_IFN response	IC.9	9	7	0	0	1	0	765.8018763	1
CD4_IFN response	IC.10	52	7	0	0	1	0	118.4503757	1
CD8_IFN Response	IC.1	399	16	0	0	1	0	5.437765074	1
CD8_IFN Response	IC.2	191	16	0	0	1	0	11.68846923	1
CD8_IFN Response	IC.3	11	16	0	0	1	0	237.8246575	1
CD8_IFN Response	IC.4	48	16	0	0	1	0	48.48810879	1
CD8_IFN Response	IC.5	56	16	0	0	1	0	41.31343756	1
CD8_IFN Response	IC.6	240	16	1	2.368383033	0.359515522	0.056036435	15.51162983	1
CD8_IFN Response	IC.7	137	16	4	21.50565021	9.05667e-05	4.990932757	72.19705587	0.032603999
CD8_IFN Response	IC.8	114	16	0	0	1	0	19.87553912	1
CD8_IFN Response	IC.9	9	16	0	0	1	0	300.7378607	1
CD8_IFN Response	IC.10	52	16	0	0	1	0	44.62851963	1
