# Supplementary material for: Identifying clinically relevant cell state interactions in the tumor microenvironment of IDH-mutant gliomas using CSI-TME
Source: Mol Syst Biol. 2026 Mar 10;22(6):928–61. doi: 10.1038/s44320-026-00201-0 (PMC13230996; doi:10.1038/s44320-026-00201-0)
Supplement: Supplementary file 7 — Figure EV3 Source Data [file 44320_2026_201_MOESM7_ESM.zip › EV3/FigureEV3E.txt]

Gene	State	variable	Tcell IC.1 loadings
ICAM1	Biomarker	IC.1	-0.970634697372175
PLAUR	Biomarker	IC.1	-1.23515500462075
PTPRJ	Biomarker	IC.1	-0.0938494299077626
SCAMP4	Biomarker	IC.1	-0.846488638740221
ULBP2	Biomarker	IC.1	0.0331199974987824
VIM	Biomarker	IC.1	0.708357450289603
A1BG.AS1	All Genes	IC.1	-0.340105880754117
A2M.AS1	All Genes	IC.1	-0.318042920796943
AAAS	All Genes	IC.1	-0.244424960702915
AACS	All Genes	IC.1	-0.0286054510862503
AADAT	All Genes	IC.1	-0.582420927286874
AAGAB	All Genes	IC.1	-0.324769472148879
AAK1	All Genes	IC.1	0.961963836280824
AAMP	All Genes	IC.1	0.17253527079933
AAR2	All Genes	IC.1	0.153335120083063
AARS2	All Genes	IC.1	0.0530818406024768
AARSD1	All Genes	IC.1	0.28291754302476
AASDH	All Genes	IC.1	0.705114581166501
AASDHPPT	All Genes	IC.1	-0.430967114797852
AATK	All Genes	IC.1	0.252760326845533
ABAT	All Genes	IC.1	0.366255387145046
ABCA17P	All Genes	IC.1	0.560108197103375
ABCA3	All Genes	IC.1	0.813281261305145
ABCA5	All Genes	IC.1	-0.484457395693705
ABCA7	All Genes	IC.1	-0.171813704316668
ABCA9	All Genes	IC.1	0.847643688366191
ABCB1	All Genes	IC.1	1.04094859747094
ABCB10	All Genes	IC.1	-0.163838566162836
ABCB6	All Genes	IC.1	0.323539930042098
ABCB9	All Genes	IC.1	-0.222561478290203
ABCC10	All Genes	IC.1	0.276454343943139
ABCC5	All Genes	IC.1	0.0185821773941475
ABCC8	All Genes	IC.1	-0.283797745011786
ABCC9	All Genes	IC.1	0.392039271855535
ABCD2	All Genes	IC.1	2.78052795445773
ABCD4	All Genes	IC.1	0.823044155638508
ABCE1	All Genes	IC.1	-0.676570401571319
ABCF1	All Genes	IC.1	0.887965634499375
ABCF2	All Genes	IC.1	-1.02919974490537
ABCF3	All Genes	IC.1	0.381318864883334
ABCG1	All Genes	IC.1	0.913960673423777
ABCG2	All Genes	IC.1	0.936113653983185
ABCG4	All Genes	IC.1	-0.286279562093528
ABHD1	All Genes	IC.1	-0.320758564685896
ABHD10	All Genes	IC.1	0.161862599299464
ABHD11	All Genes	IC.1	0.375211635890716
ABHD12B	All Genes	IC.1	0.117099200652413
ABHD13	All Genes	IC.1	1.1040597163644
ABHD14A	All Genes	IC.1	-0.0547758116388475
ABHD16A	All Genes	IC.1	-1.47203934743882
ABHD17A	All Genes	IC.1	-0.659192355438134
ABHD2	All Genes	IC.1	0.123141867317311
ABHD6	All Genes	IC.1	1.0185978851582
ABHD8	All Genes	IC.1	-0.0752950217040996
ABI1	All Genes	IC.1	-0.222232138470826
ABI2	All Genes	IC.1	-3.19361882949444
ABI3	All Genes	IC.1	0.788349918245462
ABL1	All Genes	IC.1	0.238300452199808
ABL2	All Genes	IC.1	0.164254098151904
ABLIM2	All Genes	IC.1	-0.0210995984511541
ABO	All Genes	IC.1	0.856646597857275
ABR	All Genes	IC.1	0.0449010460543607
ABRACL	All Genes	IC.1	-0.548060822184941
ABTB1	All Genes	IC.1	0.14510934750542
ABTB2	All Genes	IC.1	-1.12569954101354
AC004706.1	All Genes	IC.1	0.713335172358522
AC004947.2	All Genes	IC.1	0.56607020397939
AC005498.3	All Genes	IC.1	0.903246301458972
AC005544.1	All Genes	IC.1	0.160370941033763
AC005592.1	All Genes	IC.1	-0.12777834513733
AC005618.1	All Genes	IC.1	0.355687673888763
AC005785.2	All Genes	IC.1	-0.179051474206394
AC005822.1	All Genes	IC.1	-0.970480265386844
AC006372.4	All Genes	IC.1	0.136637778213203
AC006449.1	All Genes	IC.1	0.542948535642076
AC006538.1	All Genes	IC.1	0.949676453267948
AC007375.1	All Genes	IC.1	0.771518484973826
AC007382.1	All Genes	IC.1	-2.70393739260659
AC007405.2	All Genes	IC.1	0.403500209378827
AC007743.1	All Genes	IC.1	1.39815536205644
AC008738.1	All Genes	IC.1	1.32488821441529
AC008937.3	All Genes	IC.1	-0.12461822262713
AC009120.3	All Genes	IC.1	-0.053195168639174
AC009120.5	All Genes	IC.1	1.10296620074079
AC009237.8	All Genes	IC.1	0.417290876155683
AC009506.1	All Genes	IC.1	0.382678902675153
AC010536.1	All Genes	IC.1	1.75842383964525
AC016586.1	All Genes	IC.1	0.0473544922584286
AC016747.3	All Genes	IC.1	0.207699254157951
AC016773.1	All Genes	IC.1	-0.272506447267424
AC019171.1	All Genes	IC.1	0.599545015565848
AC020907.2	All Genes	IC.1	0.223670801096522
AC024560.2	All Genes	IC.1	0.267239722820037
AC024560.3	All Genes	IC.1	-0.00817404716036199
AC024580.1	All Genes	IC.1	-0.217900042104838
AC024940.1	All Genes	IC.1	0.050928356948235
AC025171.1	All Genes	IC.1	0.29047608919534
AC026740.1	All Genes	IC.1	0.950355770540143
AC027307.3	All Genes	IC.1	0.220372312668649
AC034102.1	All Genes	IC.1	-0.835456809841912
AC053503.4	All Genes	IC.1	1.38638050365016
AC062021.1	All Genes	IC.1	0.436900878236769
AC062028.1	All Genes	IC.1	-0.114766242665828
AC068057.1	All Genes	IC.1	0.176190448691904
AC068057.2	All Genes	IC.1	0.20264224486576
AC068620.1	All Genes	IC.1	1.27037318060934
AC073343.1	All Genes	IC.1	-0.419930637964345
AC073621.2	All Genes	IC.1	0.315589040363694
AC078899.1	All Genes	IC.1	-0.574454209759483
AC079354.1	All Genes	IC.1	-0.44264347043993
AC079776.2	All Genes	IC.1	0.622428027873737
AC083843.2	All Genes	IC.1	0.333657652013328
AC084018.1	All Genes	IC.1	-0.11783828848101
AC084125.4	All Genes	IC.1	0.956898311071628
AC087163.2	All Genes	IC.1	-2.30578556349101
AC090186.1	All Genes	IC.1	1.51706971033184
AC090587.2	All Genes	IC.1	-0.725428590764958
AC092171.2	All Genes	IC.1	0.255417647150198
AC093690.1	All Genes	IC.1	-0.0930392859470977
AC099522.2	All Genes	IC.1	1.35633092876555
AC099850.1	All Genes	IC.1	-0.13135850016483
AC105339.1	All Genes	IC.1	0.412505800783569
AC108676.1	All Genes	IC.1	0.041573753465598
AC110619.1	All Genes	IC.1	-0.407164082845839
AC114730.2	All Genes	IC.1	0.902401309024617
AC114730.3	All Genes	IC.1	-0.330199803560598
AC115618.1	All Genes	IC.1	-0.824784722771386
AC117395.1	All Genes	IC.1	0.967334589407989
AC122129.1	All Genes	IC.1	0.0749718365538987
AC129492.6	All Genes	IC.1	-1.40230880683779
AC131971.1	All Genes	IC.1	-0.428991000650133
AC132872.1	All Genes	IC.1	1.12496880279155
AC135050.5	All Genes	IC.1	0.169088950728887
AC137932.1	All Genes	IC.1	1.35840193398604
AC139100.2	All Genes	IC.1	0.268788908680005
AC140912.1	All Genes	IC.1	0.519306365458164
AC141586.5	All Genes	IC.1	0.549323380846851
AC144652.1	All Genes	IC.1	-1.24690212805681
ACACB	All Genes	IC.1	-0.162100659975537
ACAD10	All Genes	IC.1	0.216607622484436
ACAD8	All Genes	IC.1	-0.518809335318168
ACAD9	All Genes	IC.1	0.453654031230515
ACADSB	All Genes	IC.1	0.583641785198904
ACAP1	All Genes	IC.1	0.444493295368969
ACAP2	All Genes	IC.1	-0.406365644770646
ACAP2.IT1	All Genes	IC.1	0.203632450120104
ACAP3	All Genes	IC.1	0.059786932312785
ACAT1	All Genes	IC.1	0.595918243033774
ACAT2	All Genes	IC.1	1.45215555595361
ACBD3	All Genes	IC.1	0.293910924138698
ACBD4	All Genes	IC.1	0.650702951011215
ACBD6	All Genes	IC.1	0.726253159366583
ACBD7	All Genes	IC.1	-1.65412602567478
ACD	All Genes	IC.1	0.437363066345048
ACER2	All Genes	IC.1	-0.341090751908374
ACER3	All Genes	IC.1	0.662625773246988
ACHE	All Genes	IC.1	0.452925488209939
ACIN1	All Genes	IC.1	1.06266925617
ACLY	All Genes	IC.1	0.488259936162169
ACO1	All Genes	IC.1	0.44614938098736
ACO2	All Genes	IC.1	0.516298477269755
ACOT13	All Genes	IC.1	0.414117410407205
ACOT2	All Genes	IC.1	-0.934453873422072
ACOT4	All Genes	IC.1	0.00713251117716399
ACOT7	All Genes	IC.1	0.510832104022433
ACOT8	All Genes	IC.1	0.37734941071265
ACOX1	All Genes	IC.1	-0.578358675077552
ACOX3	All Genes	IC.1	0.381271206876088
ACP1	All Genes	IC.1	-0.803171847912518
ACP2	All Genes	IC.1	-1.64786622058532
ACP5	All Genes	IC.1	0.543077557849357
ACRBP	All Genes	IC.1	0.889816767576595
ACRV1	All Genes	IC.1	-0.453739574231134
ACSF3	All Genes	IC.1	1.37618406861232
ACSL1	All Genes	IC.1	-0.0434370151659694
ACSL3	All Genes	IC.1	-2.04281483282249
ACSL4	All Genes	IC.1	0.115024450500919
ACSL5	All Genes	IC.1	0.647405651843153
ACSL6	All Genes	IC.1	-2.13625658811982
ACSM5	All Genes	IC.1	-1.00142878510688
ACSS1	All Genes	IC.1	-0.159792173425517
ACSS2	All Genes	IC.1	-0.420224578467755
ACTA1	All Genes	IC.1	-0.333082336422389
ACTC1	All Genes	IC.1	-0.195429158588626
ACTG1	All Genes	IC.1	1.69252346913848
ACTG1P1	All Genes	IC.1	0.165513791192853
ACTG1P10	All Genes	IC.1	0.65425418328078
ACTG1P12	All Genes	IC.1	-0.53501597334624
ACTG1P3	All Genes	IC.1	0.0404747065874784
ACTL10	All Genes	IC.1	1.06890369107077
ACTL6A	All Genes	IC.1	-4.53884366829176
ACTL6B	All Genes	IC.1	-0.0741395753573604
ACTN1	All Genes	IC.1	0.302740693432417
ACTN2	All Genes	IC.1	0.598010172670615
ACTR10	All Genes	IC.1	1.4251416831556
ACTR1A	All Genes	IC.1	0.08929756909702
ACTR1B	All Genes	IC.1	0.223585198452561
ACTR2	All Genes	IC.1	-0.14324760323782
ACTR3	All Genes	IC.1	0.181483052646591
ACTR3B	All Genes	IC.1	0.269659201552448
ACTR5	All Genes	IC.1	1.00464908970774
ACTR6	All Genes	IC.1	-0.424843849415956
ACTR8	All Genes	IC.1	0.283298625907549
ACTRT3	All Genes	IC.1	0.535393908812971
ACVR1	All Genes	IC.1	1.30544919754678
ACVR1B	All Genes	IC.1	0.286233745054139
ACVR2A	All Genes	IC.1	-0.120468655793797
ACVR2B	All Genes	IC.1	-2.75899075729717
ACVR2B.AS1	All Genes	IC.1	0.595906175486739
ACY1	All Genes	IC.1	-0.145542680389317
ACYP1	All Genes	IC.1	0.170532033658536
ACYP2	All Genes	IC.1	0.190803272545717
ADAD2	All Genes	IC.1	1.18087640731879
ADAL	All Genes	IC.1	0.395379717924366
ADAM10	All Genes	IC.1	0.573152773647449
ADAM11	All Genes	IC.1	-0.0297063410480189
ADAM1B	All Genes	IC.1	0.482050848801331
ADAM22	All Genes	IC.1	0.425366836198872
ADAM23	All Genes	IC.1	0.426593895678058
ADAM33	All Genes	IC.1	-0.290408937708974
ADAM8	All Genes	IC.1	-0.297137661635927
ADAM9	All Genes	IC.1	-3.01507878944008
ADAMTS10	All Genes	IC.1	0.352667793606052
ADAMTS13	All Genes	IC.1	0.33453500902413
ADAMTS14	All Genes	IC.1	0.200504522262804
ADAMTS15	All Genes	IC.1	0.785830637313819
ADAMTS6	All Genes	IC.1	-0.191373056340437
ADAMTS8	All Genes	IC.1	0.603761740184644
ADAMTS9	All Genes	IC.1	0.596463773508458
ADAMTSL2	All Genes	IC.1	1.00317820903203
ADAMTSL4	All Genes	IC.1	-0.174415856024269
ADAMTSL5	All Genes	IC.1	0.0580949559987222
ADAP1	All Genes	IC.1	0.664303817237644
ADAR	All Genes	IC.1	0.89095817832836
ADARB1	All Genes	IC.1	0.570331621922773
ADARB2	All Genes	IC.1	0.0944861088971798
ADAT1	All Genes	IC.1	-0.45617878891714
ADAT2	All Genes	IC.1	-0.197873061805442
ADCK1	All Genes	IC.1	0.173913619753803
ADCK2	All Genes	IC.1	-1.91457069652301
ADCK5	All Genes	IC.1	0.237148331753992
ADCY1	All Genes	IC.1	0.0969658077559881
ADCY10P1	All Genes	IC.1	0.145658790974937
ADCY3	All Genes	IC.1	-0.494836249375965
ADCY4	All Genes	IC.1	1.01642141275848
ADCY5	All Genes	IC.1	0.0588992880424101
ADCY6	All Genes	IC.1	-0.350173365234288
ADCY9	All Genes	IC.1	0.795536906855062
ADCYAP1	All Genes	IC.1	0.446702541625382
ADD2	All Genes	IC.1	0.0767634758696694
ADH1B	All Genes	IC.1	0.885115630166398
ADH5	All Genes	IC.1	-0.280064731896334
ADHFE1	All Genes	IC.1	0.539310616725231
ADIPOR1	All Genes	IC.1	-0.494221871922394
ADIPOR2	All Genes	IC.1	-1.06650178362476
ADIRF.AS1	All Genes	IC.1	-0.029291544362106
ADNP	All Genes	IC.1	-3.19866123061651
ADNP2	All Genes	IC.1	-2.80902010201912
ADO	All Genes	IC.1	0.40296791875926
ADORA1	All Genes	IC.1	-0.435144358933473
ADORA2B	All Genes	IC.1	-0.00807983241889031
ADPRHL1	All Genes	IC.1	0.362272756904306
ADPRM	All Genes	IC.1	0.711522253670642
ADRA1D	All Genes	IC.1	0.665641581188307
ADRA2A	All Genes	IC.1	0.446198592009799
ADRA2C	All Genes	IC.1	0.992198007030694
ADRB1	All Genes	IC.1	0.679403175788862
ADSL	All Genes	IC.1	0.607271968314137
AEBP2	All Genes	IC.1	1.30583513971551
AEN	All Genes	IC.1	-0.0164044330248395
AF131215.2	All Genes	IC.1	0.416602786353117
AF131215.5	All Genes	IC.1	-2.25009198763947
AFAP1L1	All Genes	IC.1	0.24488053851671
AFF1	All Genes	IC.1	0.252890103538663
AFF3	All Genes	IC.1	0.223718080284569
AFF4	All Genes	IC.1	-2.63045987679794
AFG3L1P	All Genes	IC.1	0.592879410549835
AFG3L2	All Genes	IC.1	0.452283156045364
AFMID	All Genes	IC.1	0.382934945686816
AFTPH	All Genes	IC.1	1.40274922245709
AGAP1	All Genes	IC.1	0.424519870303863
AGAP2	All Genes	IC.1	0.386013016065331
AGAP3	All Genes	IC.1	-2.41196080368273
AGAP4	All Genes	IC.1	0.541743175414332
AGAP6	All Genes	IC.1	-0.246593991580528
AGAP9	All Genes	IC.1	0.107043673254593
AGBL5	All Genes	IC.1	-0.241049390408973
AGBL5.IT1	All Genes	IC.1	0.837852201571411
AGFG1	All Genes	IC.1	0.0580975803689625
AGGF1	All Genes	IC.1	0.272547268478929
AGGF1P3	All Genes	IC.1	0.686410176999585
AGK	All Genes	IC.1	-0.199031422828858
AGMAT	All Genes	IC.1	0.194071957658645
AGO2	All Genes	IC.1	0.540338513426598
AGPAT1	All Genes	IC.1	-0.0538148113239649
AGPS	All Genes	IC.1	-4.79316521267265
AGRP	All Genes	IC.1	0.634629819335747
AGTPBP1	All Genes	IC.1	-0.292594398953285
AHCTF1	All Genes	IC.1	-3.29510931918231
AHCY	All Genes	IC.1	-0.135056618981279
AHCYL2	All Genes	IC.1	-2.19075221902285
AHCYP3	All Genes	IC.1	-0.0184103458281985
AHDC1	All Genes	IC.1	0.659184968607661
AHI1	All Genes	IC.1	0.0678980628343347
AHNAK2	All Genes	IC.1	0.0667051775540452
AHSA1	All Genes	IC.1	-0.0809344611106912
AHSG	All Genes	IC.1	-0.0528416884120266
AIF1	All Genes	IC.1	0.655252563020027
AIFM1	All Genes	IC.1	0.566145441273108
AIFM2	All Genes	IC.1	-0.389978201327517
AIFM3	All Genes	IC.1	0.500470418720405
AIG1	All Genes	IC.1	-1.58652587082015
AIMP1	All Genes	IC.1	0.463156936617843
AIMP2	All Genes	IC.1	-0.400293281803456
AIRE	All Genes	IC.1	-0.0596938875262625
AJAP1	All Genes	IC.1	0.782876846450198
AK3	All Genes	IC.1	-2.17789645640291
AK3P3	All Genes	IC.1	-0.398157328074132
AK4	All Genes	IC.1	0.0775459926694677
AK4P1	All Genes	IC.1	0.0228575584231701
AK5	All Genes	IC.1	0.673441071748324
AKAP1	All Genes	IC.1	1.11835291587143
AKAP10	All Genes	IC.1	-0.113768601422188
AKAP11	All Genes	IC.1	0.664899738603602
AKAP12	All Genes	IC.1	0.0710820983782631
AKAP13	All Genes	IC.1	1.19235473807068
AKAP17A	All Genes	IC.1	-0.300617420196758
AKAP5	All Genes	IC.1	0.578823105856799
AKAP6	All Genes	IC.1	-0.16769698190775
AKAP7	All Genes	IC.1	0.395201339736425
AKAP8	All Genes	IC.1	0.234598922253575
AKAP9	All Genes	IC.1	-0.222217867022895
AKIP1	All Genes	IC.1	0.111462630970842
AKIRIN1	All Genes	IC.1	0.112218350377853
AKIRIN2	All Genes	IC.1	-0.855364373991096
AKR1C2	All Genes	IC.1	0.496280466947425
AKR7A2P1	All Genes	IC.1	-0.0893995512299529
AKT1	All Genes	IC.1	0.379362192666199
AKT3	All Genes	IC.1	0.497221446783121
AKTIP	All Genes	IC.1	0.5157815168583
AL020996.1	All Genes	IC.1	0.485219413646113
AL021068.1	All Genes	IC.1	0.109952807121897
AL118506.1	All Genes	IC.1	-0.399744878330365
AL132989.1	All Genes	IC.1	-0.169200108353968
AL136531.1	All Genes	IC.1	0.685629544559386
AL356356.1	All Genes	IC.1	1.17994802259238
AL356740.1	All Genes	IC.1	0.0964727379641868
AL512652.1	All Genes	IC.1	0.357950802348069
AL513477.1	All Genes	IC.1	0.232374094639972
AL590369.1	All Genes	IC.1	-0.100280554140355
AL645728.1	All Genes	IC.1	1.16731292937735
ALAS1	All Genes	IC.1	0.23166990812433
ALCAM	All Genes	IC.1	0.57480129237766
ALDH18A1	All Genes	IC.1	-0.758714312665438
ALDH1A3	All Genes	IC.1	-0.292496991393921
ALDH1B1	All Genes	IC.1	0.130823765424251
ALDH1L1	All Genes	IC.1	0.583933235046985
ALDH1L1.AS2	All Genes	IC.1	0.733285970241524
ALDH1L2	All Genes	IC.1	0.0689411594324263
ALDH5A1	All Genes	IC.1	0.0849113334865608
ALDOA	All Genes	IC.1	0.322848082008381
ALG1	All Genes	IC.1	-0.392193892086345
ALG10B	All Genes	IC.1	0.951655065513914
ALG11	All Genes	IC.1	-0.00811000636297037
ALG12	All Genes	IC.1	-0.930038520230337
ALG13	All Genes	IC.1	-0.348109639472756
ALG2	All Genes	IC.1	-0.430809441107256
ALG6	All Genes	IC.1	0.976184618789653
ALG8	All Genes	IC.1	-0.255784382882567
ALKBH1	All Genes	IC.1	1.00333995997252
ALKBH3	All Genes	IC.1	0.659519720236406
ALKBH4	All Genes	IC.1	0.204969009732362
ALKBH5	All Genes	IC.1	0.0584453875791389
ALKBH6	All Genes	IC.1	0.55913351870627
ALKBH8	All Genes	IC.1	1.09287410338654
ALMS1	All Genes	IC.1	-2.91426116298378
ALOX12	All Genes	IC.1	0.536035836620766
ALPK3	All Genes	IC.1	0.179625220722192
ALPL	All Genes	IC.1	0.73710745189458
ALS2	All Genes	IC.1	-0.203027917355271
ALS2CL	All Genes	IC.1	0.247031458179551
ALX4	All Genes	IC.1	0.231612512458057
AMACR	All Genes	IC.1	-0.144571682991958
AMD1	All Genes	IC.1	-0.187830128824086
AMDHD2	All Genes	IC.1	0.552832207402153
AMER1	All Genes	IC.1	-0.210787386137889
AMER3	All Genes	IC.1	0.136023724686433
AMH	All Genes	IC.1	-0.0162531507898802
AMIGO1	All Genes	IC.1	0.489198773292284
AMMECR1L	All Genes	IC.1	-1.03196771301419
AMN1	All Genes	IC.1	0.536017978062304
AMOTL2	All Genes	IC.1	0.198072332416162
AMPD2	All Genes	IC.1	0.777681111677823
AMPH	All Genes	IC.1	-0.380450009574276
AMZ1	All Genes	IC.1	0.507034885208711
AMZ2	All Genes	IC.1	-0.241972469094169
ANAPC13	All Genes	IC.1	-0.242282886451378
ANAPC15	All Genes	IC.1	-0.301351907233786
ANAPC2	All Genes	IC.1	0.647786207863099
ANAPC4	All Genes	IC.1	0.947608937978497
ANAPC5	All Genes	IC.1	-0.00481083177710622
ANAPC7	All Genes	IC.1	-0.806141125674039
ANGEL2	All Genes	IC.1	-0.851588435809191
ANGPTL1	All Genes	IC.1	-0.0932468402781311
ANGPTL2	All Genes	IC.1	-1.65408061851578
ANK1	All Genes	IC.1	0.507924107276247
ANK2	All Genes	IC.1	0.530121251716177
ANK3	All Genes	IC.1	0.335822193879469
ANKFY1	All Genes	IC.1	-0.686190006655906
ANKH	All Genes	IC.1	-2.40009717131509
ANKLE1	All Genes	IC.1	-0.0626375835939919
ANKLE2	All Genes	IC.1	0.489377059487067
ANKMY1	All Genes	IC.1	0.415042720623164
ANKMY2	All Genes	IC.1	-0.161628308988415
ANKRA2	All Genes	IC.1	0.120432021403861
ANKRD10.IT1	All Genes	IC.1	0.0578119423461516
ANKRD11	All Genes	IC.1	0.432779201284379
ANKRD12	All Genes	IC.1	0.587604002920893
ANKRD13C	All Genes	IC.1	0.372502931529439
ANKRD13D	All Genes	IC.1	-0.102037660704137
ANKRD17	All Genes	IC.1	-2.78731285991832
ANKRD18EP	All Genes	IC.1	-3.84422241536605
ANKRD19P	All Genes	IC.1	0.341767826496337
ANKRD2	All Genes	IC.1	0.870700165031894
ANKRD23	All Genes	IC.1	0.978334639721756
ANKRD24	All Genes	IC.1	0.552091215389962
ANKRD26	All Genes	IC.1	0.637563994104147
ANKRD27	All Genes	IC.1	-0.00548887828913383
ANKRD28	All Genes	IC.1	1.02358096125734
ANKRD29	All Genes	IC.1	-0.22893340645949
ANKRD33B	All Genes	IC.1	0.349276389508432
ANKRD34A	All Genes	IC.1	-0.26819819062795
ANKRD34C	All Genes	IC.1	0.355419528460376
ANKRD36	All Genes	IC.1	0.837222382659667
ANKRD36C	All Genes	IC.1	0.253492266851512
ANKRD42	All Genes	IC.1	0.0914921355567041
ANKRD44	All Genes	IC.1	0.432048602769006
ANKRD46	All Genes	IC.1	0.465038959965569
ANKRD49	All Genes	IC.1	0.10501716229271
ANKRD50	All Genes	IC.1	1.04513228887552
ANKRD52	All Genes	IC.1	0.0445557529527181
ANKRD54	All Genes	IC.1	0.0688401020581748
ANKRD6	All Genes	IC.1	0.282422530036477
ANKRD61	All Genes	IC.1	0.0415861372165316
ANKRD63	All Genes	IC.1	0.755792492791743
ANKS1A	All Genes	IC.1	1.46176256951673
ANKS6	All Genes	IC.1	-0.201875536673221
ANO8	All Genes	IC.1	-3.73344487924508
ANPEP	All Genes	IC.1	1.24800741585382
ANXA1	All Genes	IC.1	-0.827484978032932
ANXA11	All Genes	IC.1	0.232687208766311
ANXA2P2	All Genes	IC.1	-1.06954958143881
ANXA3	All Genes	IC.1	0.525732876110673
ANXA6	All Genes	IC.1	0.662451680669677
ANXA7	All Genes	IC.1	0.632689523491776
ANXA9	All Genes	IC.1	0.0264494858905876
AOC2	All Genes	IC.1	0.470368505470666
AP000350.5	All Genes	IC.1	1.31037358948222
AP000350.6	All Genes	IC.1	0.123030224527134
AP000708.1	All Genes	IC.1	-1.95894609147
AP001372.2	All Genes	IC.1	-0.182694347059154
AP001429.1	All Genes	IC.1	0.805373849500409
AP006621.5	All Genes	IC.1	0.303380188385129
AP1AR	All Genes	IC.1	0.353398394495801
AP1G1	All Genes	IC.1	0.265189437307545
AP1G2	All Genes	IC.1	0.318280066247791
AP1M1	All Genes	IC.1	0.302831790288606
AP1S1	All Genes	IC.1	0.386796328036604
AP2A1	All Genes	IC.1	0.568356224141518
AP2A2	All Genes	IC.1	0.0839490569526971
AP2B1	All Genes	IC.1	0.651458339493633
AP2M1	All Genes	IC.1	0.485363959880455
AP3B1	All Genes	IC.1	-3.96536759136581
AP3B2	All Genes	IC.1	-0.0573765069473415
AP3D1	All Genes	IC.1	0.100456148898433
AP3M1	All Genes	IC.1	-3.68234125041206
AP3M2	All Genes	IC.1	-0.178707469326054
AP3S1	All Genes	IC.1	-0.381175555607056
AP3S2	All Genes	IC.1	-2.28997690097968
AP4B1	All Genes	IC.1	0.256255346574369
AP4E1	All Genes	IC.1	-1.00832356990194
AP4M1	All Genes	IC.1	-0.453466283112364
AP4S1	All Genes	IC.1	0.911710626750764
AP5B1	All Genes	IC.1	0.203408594441138
AP5M1	All Genes	IC.1	-2.97215450259891
AP5S1	All Genes	IC.1	-0.912594955183479
AP5Z1	All Genes	IC.1	0.161788096395032
APAF1	All Genes	IC.1	-0.070333931964419
APBA1	All Genes	IC.1	0.43572354091068
APBA2	All Genes	IC.1	-0.0645443939309129
APBB1	All Genes	IC.1	0.40544566921726
APBB2	All Genes	IC.1	-1.43993602823416
APBB3	All Genes	IC.1	-0.181412678874968
APC	All Genes	IC.1	-2.87278579398282
APC2	All Genes	IC.1	0.366749139369054
APEH	All Genes	IC.1	-0.408977582714953
APEX1	All Genes	IC.1	0.84491669879317
APH1B	All Genes	IC.1	0.818204244233011
API5	All Genes	IC.1	-0.377194524581314
APLP1	All Genes	IC.1	0.349375218095574
APLP2	All Genes	IC.1	-0.325649249801975
APMAP	All Genes	IC.1	1.00270360748807
APOD	All Genes	IC.1	0.438189259607487
APOL2	All Genes	IC.1	0.308208315212789
APOL4	All Genes	IC.1	-0.720352035155315
APOLD1	All Genes	IC.1	1.31914543059204
APOO	All Genes	IC.1	-0.612408339196062
APOOL	All Genes	IC.1	-0.198127744616117
APP	All Genes	IC.1	1.0548390784183
APPBP2	All Genes	IC.1	-3.95628793208513
APPL1	All Genes	IC.1	0.754350734554816
APTX	All Genes	IC.1	0.594859325713995
AQP11	All Genes	IC.1	0.598833505240918
AQP6	All Genes	IC.1	0.295567731212392
AQR	All Genes	IC.1	0.627959707269022
ARAP1.AS2	All Genes	IC.1	-0.0790329155573174
ARAP3	All Genes	IC.1	0.152829262955289
AREL1	All Genes	IC.1	-3.16920832902272
ARF1	All Genes	IC.1	-0.268735408018066
ARF3	All Genes	IC.1	0.141578365473969
ARF5	All Genes	IC.1	-0.188911572834483
ARF6	All Genes	IC.1	0.917380126849806
ARFGAP2	All Genes	IC.1	0.508414434873789
ARFGAP3	All Genes	IC.1	1.1568416797933
ARFGEF1	All Genes	IC.1	0.693340978200099
ARFGEF2	All Genes	IC.1	0.168473432899286
ARFIP2	All Genes	IC.1	-0.236879675401713
ARG2	All Genes	IC.1	0.140227115730131
ARGLU1	All Genes	IC.1	0.2525965961934
ARHGAP1	All Genes	IC.1	-0.319166057144028
ARHGAP11A	All Genes	IC.1	0.0330403916304655
ARHGAP12	All Genes	IC.1	0.671745853666316
ARHGAP19	All Genes	IC.1	1.02017788459016
ARHGAP20	All Genes	IC.1	0.479861955177346
ARHGAP23	All Genes	IC.1	-0.626652926048937
ARHGAP24	All Genes	IC.1	0.849551985614957
ARHGAP26	All Genes	IC.1	0.60071960441493
ARHGAP29	All Genes	IC.1	-0.0999440113963987
ARHGAP31	All Genes	IC.1	0.773900127282652
ARHGAP31.AS1	All Genes	IC.1	0.483219797018932
ARHGAP32	All Genes	IC.1	1.14967171431525
ARHGAP33	All Genes	IC.1	-0.233512534113011
ARHGAP35	All Genes	IC.1	0.995460919769552
ARHGAP44	All Genes	IC.1	0.379983565419405
ARHGDIB	All Genes	IC.1	0.471930254630696
ARHGDIG	All Genes	IC.1	1.14785374173789
ARHGEF11	All Genes	IC.1	-0.52383174949774
ARHGEF15	All Genes	IC.1	1.02079960101691
ARHGEF17	All Genes	IC.1	0.243904556068331
ARHGEF18	All Genes	IC.1	-0.607852074925753
ARHGEF2	All Genes	IC.1	-0.262714719532195
ARHGEF26	All Genes	IC.1	0.510583597763402
ARHGEF26.AS1	All Genes	IC.1	0.299802520635103
ARHGEF3	All Genes	IC.1	-0.249703272668998
ARHGEF39	All Genes	IC.1	0.819603786282917
ARHGEF4	All Genes	IC.1	0.118983461971111
ARHGEF40	All Genes	IC.1	0.324675239742145
ARHGEF6	All Genes	IC.1	0.427167227890346
ARHGEF7.AS2	All Genes	IC.1	0.123209224520143
ARHGEF9	All Genes	IC.1	-0.166610386231704
ARID1A	All Genes	IC.1	0.103899610407673
ARID1B	All Genes	IC.1	-0.288196671054007
ARID2	All Genes	IC.1	-2.67582329270445
ARID3A	All Genes	IC.1	0.071714090004236
ARID3B	All Genes	IC.1	-0.468982746218413
ARID3C	All Genes	IC.1	0.302836340943585
ARID4A	All Genes	IC.1	0.56703517259826
ARID4B	All Genes	IC.1	1.27534401631684
ARIH1	All Genes	IC.1	1.02920339709879
ARIH2	All Genes	IC.1	0.246456695552578
ARIH2OS	All Genes	IC.1	0.420659859823689
ARL1	All Genes	IC.1	-0.246396263044112
ARL10	All Genes	IC.1	0.236024459944765
ARL14EP	All Genes	IC.1	-0.183963712751471
ARL16	All Genes	IC.1	0.329128866759792
ARL2BP	All Genes	IC.1	-1.02470923126325
ARL3	All Genes	IC.1	0.594411297320823
ARL4A	All Genes	IC.1	0.274952941986661
ARL4C	All Genes	IC.1	-0.171754770336035
ARL4D	All Genes	IC.1	0.763105907909145
ARL5A	All Genes	IC.1	-0.603454640639376
ARL5B	All Genes	IC.1	0.310725334547165
ARL6	All Genes	IC.1	0.0269407563934391
ARL6IP1	All Genes	IC.1	0.142194594464694
ARL6IP5	All Genes	IC.1	0.179583007242746
ARL6IP6	All Genes	IC.1	-0.248995027194483
ARL8A	All Genes	IC.1	0.14384886698014
ARL8B	All Genes	IC.1	-0.0656223456810875
ARMC1	All Genes	IC.1	-0.528759493106861
ARMC10	All Genes	IC.1	-0.812976627600567
ARMC6	All Genes	IC.1	0.088458052261434
ARMC8	All Genes	IC.1	-0.462738948344132
ARMCX1	All Genes	IC.1	0.290111891295388
ARMCX2	All Genes	IC.1	-0.56309061786998
ARMCX3	All Genes	IC.1	0.438137703556526
ARMCX4	All Genes	IC.1	0.83886667683963
ARMCX5	All Genes	IC.1	0.266115301453993
ARMCX6	All Genes	IC.1	-0.182228153100362
ARNT	All Genes	IC.1	0.825484584700403
ARNT2	All Genes	IC.1	0.753603991819731
ARNTL	All Genes	IC.1	0.11950025051819
ARPC1A	All Genes	IC.1	-0.612102556635154
ARPC2	All Genes	IC.1	-0.0643942295165427
ARPC5L	All Genes	IC.1	0.287178178504122
ARPP19	All Genes	IC.1	-0.0929630546635699
ARPP21	All Genes	IC.1	0.527868209377548
ARRB1	All Genes	IC.1	0.165754150844327
ARRDC1	All Genes	IC.1	0.612872469918862
ARRDC2	All Genes	IC.1	0.272992483889235
ARRDC3	All Genes	IC.1	0.163929647411115
ARSB	All Genes	IC.1	-3.54863814535244
ARSD	All Genes	IC.1	-0.723664450858603
ARSG	All Genes	IC.1	0.786302697168472
ARSK	All Genes	IC.1	-0.0771089664556614
ARV1	All Genes	IC.1	-0.940566678133169
ARVCF	All Genes	IC.1	1.05108022931765
ARX	All Genes	IC.1	-0.510563080163068
ASAH2B	All Genes	IC.1	0.386475493838624
ASAP1	All Genes	IC.1	-2.69827115118241
ASAP2	All Genes	IC.1	-0.539687249702875
ASB13	All Genes	IC.1	1.02408254347544
ASB14	All Genes	IC.1	1.30786527873585
ASB16	All Genes	IC.1	-0.0806524804822683
ASB16.AS1	All Genes	IC.1	-0.120777274805131
ASB2	All Genes	IC.1	0.516918748643211
ASB6	All Genes	IC.1	0.701481028733844
ASB7	All Genes	IC.1	0.250742457803149
ASB8	All Genes	IC.1	0.176860888229222
ASCC1	All Genes	IC.1	0.00872969825065931
ASCC3	All Genes	IC.1	-2.30266346205611
ASCL5	All Genes	IC.1	0.50730018969409
ASF1B	All Genes	IC.1	-0.147672638015317
ASH1L	All Genes	IC.1	-2.9662080345651
ASH1L.AS1	All Genes	IC.1	0.616455119218909
ASH2L	All Genes	IC.1	1.04263212100064
ASIC1	All Genes	IC.1	-1.2402694632855
ASIC3	All Genes	IC.1	5.90421607723009
ASIC4	All Genes	IC.1	1.09734846953508
ASL	All Genes	IC.1	-0.40198966020125
ASNS	All Genes	IC.1	-0.320779358829495
ASNSD1	All Genes	IC.1	-0.620155133463341
ASPDH	All Genes	IC.1	0.643581622126184
ASPHD1	All Genes	IC.1	0.511688738075711
ASPHD2	All Genes	IC.1	-0.221370896397404
ASS1	All Genes	IC.1	0.585019340743817
ASS1P12	All Genes	IC.1	-0.383217064676957
ASS1P2	All Genes	IC.1	0.0776828448425771
ASTE1	All Genes	IC.1	-2.31988629184126
ASTN1	All Genes	IC.1	-2.15627474308311
ASTN2	All Genes	IC.1	0.726024384168039
ASXL1	All Genes	IC.1	0.375737278158417
ASXL2	All Genes	IC.1	-3.79153025320726
ATAD1	All Genes	IC.1	0.432466540970581
ATAD2	All Genes	IC.1	0.274069075358717
ATAD2B	All Genes	IC.1	0.581005688471109
ATAD3C	All Genes	IC.1	0.543717453804824
ATAD5	All Genes	IC.1	0.239744835746028
ATAT1	All Genes	IC.1	0.105256385264327
ATCAY	All Genes	IC.1	-0.0864874363192282
ATE1	All Genes	IC.1	0.540795112350593
ATF1	All Genes	IC.1	-0.397591524421142
ATF2	All Genes	IC.1	0.419801985935228
ATF6B	All Genes	IC.1	0.354791408511349
ATF7	All Genes	IC.1	-2.96052878628864
ATF7IP	All Genes	IC.1	-1.7357026149002
ATG12	All Genes	IC.1	-0.414250231468152
ATG13	All Genes	IC.1	0.524418670658728
ATG14	All Genes	IC.1	1.07317858021667
ATG16L1	All Genes	IC.1	-0.320224925233644
ATG2A	All Genes	IC.1	0.264271723196096
ATG2B	All Genes	IC.1	0.830880156877066
ATG4B	All Genes	IC.1	-0.0553770506828939
ATG4D	All Genes	IC.1	-0.141038565793436
ATG5	All Genes	IC.1	-0.56717761731297
ATG7	All Genes	IC.1	0.411153633420209
ATG9A	All Genes	IC.1	0.33616929282531
ATG9B	All Genes	IC.1	-1.13024530384215
ATL1	All Genes	IC.1	0.427411363756378
ATL2	All Genes	IC.1	0.0929507790159881
ATM	All Genes	IC.1	0.494388633260674
ATMIN	All Genes	IC.1	-0.667465870548643
ATOH7	All Genes	IC.1	0.58222648342645
ATOH8	All Genes	IC.1	1.0117270625286
ATOX1	All Genes	IC.1	-0.0682022350107698
ATP10A	All Genes	IC.1	1.28142685347668
ATP10D	All Genes	IC.1	1.03110282114342
ATP11B	All Genes	IC.1	-1.40707262958918
ATP13A1	All Genes	IC.1	0.326008283530706
ATP13A2	All Genes	IC.1	-0.118907879697598
ATP13A3	All Genes	IC.1	-0.292222699682614
ATP1A1	All Genes	IC.1	0.41193063907677
ATP1A3	All Genes	IC.1	0.53520529572097
ATP1B1	All Genes	IC.1	0.513529296171303
ATP1B3	All Genes	IC.1	0.158532935108177
ATP2A2	All Genes	IC.1	-3.14387033135352
ATP2B1	All Genes	IC.1	-0.443853255416204
ATP2B2	All Genes	IC.1	0.387209561812219
ATP2B3	All Genes	IC.1	0.095134102453535
ATP2B4	All Genes	IC.1	1.34467985973651
ATP2C1	All Genes	IC.1	0.387848181044277
ATP6AP1	All Genes	IC.1	0.0296253258735004
ATP6AP1L	All Genes	IC.1	-0.0243372617511407
ATP6AP2	All Genes	IC.1	-0.521648033564498
ATP6V0A1	All Genes	IC.1	0.513999752891793
ATP6V0C	All Genes	IC.1	0.0561402051184439
ATP6V0D1	All Genes	IC.1	0.808583863956399
ATP6V0E2	All Genes	IC.1	-0.20216172918997
ATP6V0E2.AS1	All Genes	IC.1	0.859837501937747
ATP6V1A	All Genes	IC.1	0.868582862379213
ATP6V1B2	All Genes	IC.1	0.222896824749413
ATP6V1C1	All Genes	IC.1	0.845475058289405
ATP6V1D	All Genes	IC.1	0.631175202492181
ATP6V1E1	All Genes	IC.1	0.868935423990321
ATP6V1E2	All Genes	IC.1	-0.551099360248724
ATP6V1G1	All Genes	IC.1	0.258814118265081
ATP6V1G2	All Genes	IC.1	0.344240843255924
ATP6V1H	All Genes	IC.1	0.566922960225101
ATP7A	All Genes	IC.1	-0.132570081770794
ATP7B	All Genes	IC.1	0.766481910014228
ATP8A1	All Genes	IC.1	0.976226315100478
ATP8B2	All Genes	IC.1	0.426645438595021
ATP9A	All Genes	IC.1	-0.704582577419756
ATP9B	All Genes	IC.1	-0.750694632798496
ATPAF1	All Genes	IC.1	0.476982515664153
ATR	All Genes	IC.1	-0.530108403674436
ATRN	All Genes	IC.1	-3.43083917932879
ATRNL1	All Genes	IC.1	0.468711577842516
ATRX	All Genes	IC.1	0.322094144108248
ATXN1	All Genes	IC.1	0.640368014168943
ATXN10	All Genes	IC.1	0.308567433355184
ATXN1L	All Genes	IC.1	-3.39565188890986
ATXN2	All Genes	IC.1	0.0731288953287138
ATXN2L	All Genes	IC.1	0.191071780183933
ATXN3	All Genes	IC.1	1.22720740430011
ATXN7	All Genes	IC.1	0.372900980658409
ATXN7L3	All Genes	IC.1	0.191560595847664
ATXN7L3B	All Genes	IC.1	1.58454194892307
AUH	All Genes	IC.1	0.415701048245147
AURKC	All Genes	IC.1	0.198113970590341
AVIL	All Genes	IC.1	2.37218539721734
AVL9	All Genes	IC.1	0.72878584186758
AVPI1	All Genes	IC.1	0.175748905377881
AVPR1A	All Genes	IC.1	0.108656533135838
AXIN1	All Genes	IC.1	0.593377381327316
AXIN2	All Genes	IC.1	-2.51801282736384
AZI2	All Genes	IC.1	0.0088985456156632
AZIN1	All Genes	IC.1	-3.80072596697114
AZU1	All Genes	IC.1	0.349417587608413
B3GALNT1	All Genes	IC.1	-1.38568027349904
B3GALNT2	All Genes	IC.1	-0.390061825406546
B3GALT1	All Genes	IC.1	0.520123620467102
B3GALT2	All Genes	IC.1	0.335944890930362
B3GALT4	All Genes	IC.1	0.227164278356885
B3GAT1	All Genes	IC.1	-0.180985068633527
B3GNT2	All Genes	IC.1	-0.37569853454531
B3GNT4	All Genes	IC.1	0.26181301677648
B4GALNT1	All Genes	IC.1	0.060262672263159
B4GALNT4	All Genes	IC.1	0.399662908682324
B4GALT3	All Genes	IC.1	-0.110239820564525
B4GALT5	All Genes	IC.1	-0.273145616427973
B4GALT6	All Genes	IC.1	0.254685048957088
B9D1	All Genes	IC.1	-0.346599010511858
BAALC	All Genes	IC.1	0.34090478817487
BABAM1	All Genes	IC.1	1.08380579940691
BAG2	All Genes	IC.1	-2.22613736341344
BAG4	All Genes	IC.1	0.030523247858623
BAG5	All Genes	IC.1	0.755761382773174
BAG6	All Genes	IC.1	0.38224050577009
BAHD1	All Genes	IC.1	0.90165838331548
BAIAP2	All Genes	IC.1	1.07453717868179
BAIAP2L2	All Genes	IC.1	0.44096117898166
BAIAP3	All Genes	IC.1	0.601066438656269
BAK1P1	All Genes	IC.1	-0.487390826122741
BAP1	All Genes	IC.1	0.18016375223483
BASP1	All Genes	IC.1	0.108874128262927
BAZ2A	All Genes	IC.1	0.775271268473648
BAZ2B	All Genes	IC.1	0.297100762038046
BBIP1	All Genes	IC.1	0.799586927218769
BBS1	All Genes	IC.1	-0.571459312433783
BBS10	All Genes	IC.1	-2.95904110991425
BBS12	All Genes	IC.1	-0.351987657905499
BBS2	All Genes	IC.1	1.05620196621172
BBS4	All Genes	IC.1	0.0709819167830436
BBS5	All Genes	IC.1	-0.507028361907952
BBS7	All Genes	IC.1	0.285953641584613
BCAP29	All Genes	IC.1	-3.24231347347461
BCAP31	All Genes	IC.1	-0.103242684913916
BCAR1	All Genes	IC.1	0.258299802349298
BCAS1	All Genes	IC.1	-0.544795662274474
BCAS2	All Genes	IC.1	0.0568924140620623
BCAS4	All Genes	IC.1	-0.246438686845799
BCAT1	All Genes	IC.1	-0.186476248388897
BCCIP	All Genes	IC.1	0.24513214959571
BCDIN3D	All Genes	IC.1	0.525194275563488
BCDIN3D.AS1	All Genes	IC.1	-1.99831591950783
BCHE	All Genes	IC.1	1.20347802192161
BCL11A	All Genes	IC.1	-0.0258471584261845
BCL11B	All Genes	IC.1	0.144366833929529
BCL2L10	All Genes	IC.1	0.640874734693276
BCL2L13	All Genes	IC.1	0.465650518489575
BCL2L15	All Genes	IC.1	-0.456032092631286
BCL2L2	All Genes	IC.1	0.38749242519435
BCL6B	All Genes	IC.1	1.00964118312894
BCL7A	All Genes	IC.1	-2.28976988365657
BCL7B	All Genes	IC.1	-1.24672663713069
BCL9	All Genes	IC.1	0.67979644593487
BCL9L	All Genes	IC.1	-0.931211696276732
BCLAF1	All Genes	IC.1	1.28215852874394
BCOR	All Genes	IC.1	-0.749443967688201
BCORL1	All Genes	IC.1	-0.348917865111369
BCR	All Genes	IC.1	0.502411045962235
BDH1	All Genes	IC.1	-0.451851736328726
BDNF.AS	All Genes	IC.1	-0.0973294780836447
BDP1	All Genes	IC.1	0.63595388311118
BEAN1	All Genes	IC.1	0.200472694483357
BECN1	All Genes	IC.1	-0.126035894622675
BEGAIN	All Genes	IC.1	-0.222270707021702
BEND3P3	All Genes	IC.1	-2.83529797603503
BEND6	All Genes	IC.1	-0.178987837713726
BEND7	All Genes	IC.1	1.35213195018342
BEST1	All Genes	IC.1	-0.347840014680765
BEST3	All Genes	IC.1	1.01890573077368
BEST4	All Genes	IC.1	0.973810616123513
BET1	All Genes	IC.1	-0.459605863389177
BET1L	All Genes	IC.1	-0.765219170587949
BEX1	All Genes	IC.1	0.212027060660061
BEX2	All Genes	IC.1	-0.0775727261686496
BEX4	All Genes	IC.1	-0.110448932112503
BEX5	All Genes	IC.1	0.406279068591034
BFAR	All Genes	IC.1	-0.432190496063791
BHLHA15	All Genes	IC.1	-0.431238826437313
BHLHB9	All Genes	IC.1	0.0925293789869465
BHLHE22	All Genes	IC.1	0.199088304223873
BHLHE40	All Genes	IC.1	-0.87225647564897
BHMT2	All Genes	IC.1	0.23467209823666
BICD2	All Genes	IC.1	0.731626725299004
BID	All Genes	IC.1	0.0889380352590256
BIRC6	All Genes	IC.1	-3.4922328450444
BIVM	All Genes	IC.1	0.263743983207191
BLMH	All Genes	IC.1	0.011624983994136
BLOC1S2	All Genes	IC.1	0.252035916427003
BLOC1S6	All Genes	IC.1	-0.422743592815454
BLVRA	All Genes	IC.1	0.455192395992077
BLZF1	All Genes	IC.1	-0.766090310780494
BMI1	All Genes	IC.1	0.206479172518621
BMP7	All Genes	IC.1	0.381927629358345
BMPR2	All Genes	IC.1	1.23257726549022
BMS1	All Genes	IC.1	1.25592251476596
BMS1P1	All Genes	IC.1	1.00511806113084
BNIP3	All Genes	IC.1	-0.200442883692281
BNIP3L	All Genes	IC.1	-0.106933527843719
BOC	All Genes	IC.1	0.0427433585600147
BOD1	All Genes	IC.1	-0.214519819706053
BOD1L1	All Genes	IC.1	1.69733112411613
BOLA1	All Genes	IC.1	0.218834830569077
BOLA3	All Genes	IC.1	-0.504216241066064
BOLA3.AS1	All Genes	IC.1	0.22802590992496
BPHL	All Genes	IC.1	0.00468866594603029
BPIFB2	All Genes	IC.1	-1.57261495604654
BPNT1	All Genes	IC.1	0.394375865724845
BPTF	All Genes	IC.1	0.46403744458583
BRAF	All Genes	IC.1	0.722527575573996
BRAP	All Genes	IC.1	0.8876629911545
BRCC3	All Genes	IC.1	-0.696984122142509
BRD1	All Genes	IC.1	0.973717823735535
BRD2	All Genes	IC.1	-0.123506393662442
BRD3	All Genes	IC.1	-3.31632429819125
BRD4	All Genes	IC.1	0.146421820688878
BRD7	All Genes	IC.1	0.486680473003368
BRD7P2	All Genes	IC.1	-0.620759184686525
BRD8	All Genes	IC.1	-0.45634633514226
BRF2	All Genes	IC.1	0.018077995404013
BRI3BP	All Genes	IC.1	-0.706347365170297
BRINP1	All Genes	IC.1	0.957748401169765
BRINP2	All Genes	IC.1	0.719498954812155
BRINP3	All Genes	IC.1	0.298930776998828
BRIX1	All Genes	IC.1	0.473556192810318
BRK1	All Genes	IC.1	0.11648399415556
BRMS1L	All Genes	IC.1	0.560246123543418
BROX	All Genes	IC.1	-3.0721658781454
BRPF1	All Genes	IC.1	0.542002256848714
BRPF3	All Genes	IC.1	-1.29526354185075
BRSK1	All Genes	IC.1	0.333909543531782
BRSK2	All Genes	IC.1	-0.177403039158848
BRWD1	All Genes	IC.1	0.72355246249708
BRWD3	All Genes	IC.1	-2.41933259459027
BSCL2	All Genes	IC.1	-0.456122578756801
BSDC1	All Genes	IC.1	-2.92580835566092
BSG	All Genes	IC.1	0.113568999823984
BSN	All Genes	IC.1	0.462723572966856
BTAF1	All Genes	IC.1	-0.188542780810937
BTBD1	All Genes	IC.1	0.276247797841723
BTBD10	All Genes	IC.1	-0.208645453077974
BTBD2	All Genes	IC.1	-0.346706472065663
BTBD3	All Genes	IC.1	0.0431782459316839
BTBD6	All Genes	IC.1	0.227385604706338
BTBD9	All Genes	IC.1	1.14500414945577
BTD	All Genes	IC.1	0.899821862994158
BTF3L4P2	All Genes	IC.1	0.281047291937884
BTN2A1	All Genes	IC.1	0.00516031336829399
BTN3A1	All Genes	IC.1	-0.013268082814581
BTN3A3	All Genes	IC.1	0.214477874033405
BTNL9	All Genes	IC.1	1.09803376766877
BTRC	All Genes	IC.1	0.922386060308346
BUB1	All Genes	IC.1	5.08890862811128
BUB3	All Genes	IC.1	0.498909955680724
BZW2	All Genes	IC.1	-0.118206960330762
C10ORF82	All Genes	IC.1	0.732610648487333
C10ORF88	All Genes	IC.1	0.0872640256412181
C10ORF95	All Genes	IC.1	0.290791244553394
C11ORF1	All Genes	IC.1	0.699923270062794
C11ORF42	All Genes	IC.1	0.620876536334569
C11ORF49	All Genes	IC.1	0.95147633147631
C11ORF54	All Genes	IC.1	0.152740489035494
C11ORF58	All Genes	IC.1	-0.374863896374754
C11ORF68	All Genes	IC.1	0.349638413508867
C11ORF71	All Genes	IC.1	0.860360054052464
C11ORF80	All Genes	IC.1	0.119337510004289
C11ORF87	All Genes	IC.1	-0.181055604601255
C11ORF95	All Genes	IC.1	-0.370047935436855
C12ORF29	All Genes	IC.1	-0.632350127443209
C12ORF43	All Genes	IC.1	-1.93677053716321
C12ORF49	All Genes	IC.1	-0.856132892260505
C12ORF65	All Genes	IC.1	0.239355028689019
C12ORF66	All Genes	IC.1	-1.45324538563499
C12ORF71	All Genes	IC.1	-0.173968188091974
C12ORF73	All Genes	IC.1	-0.148270082274564
C14ORF132	All Genes	IC.1	0.745481024894532
C14ORF28	All Genes	IC.1	0.617785650729673
C15ORF39	All Genes	IC.1	-0.798731062369298
C15ORF40	All Genes	IC.1	0.208257418862332
C15ORF56	All Genes	IC.1	-0.225339301819126
C15ORF61	All Genes	IC.1	0.313775056190135
C15ORF62	All Genes	IC.1	-0.603333416453727
C16ORF46	All Genes	IC.1	0.871646971517439
C16ORF70	All Genes	IC.1	-0.161927322822624
C16ORF71	All Genes	IC.1	-0.391807207564012
C16ORF72	All Genes	IC.1	0.439140934271572
C16ORF87	All Genes	IC.1	0.768714225058963
C16ORF89	All Genes	IC.1	0.693407547461717
C16ORF91	All Genes	IC.1	1.09612444265297
C16ORF92	All Genes	IC.1	-0.313800081939217
C17ORF100	All Genes	IC.1	0.239602992480862
C17ORF102	All Genes	IC.1	0.19612387318497
C17ORF107	All Genes	IC.1	0.207050226239963
C17ORF58	All Genes	IC.1	-0.0073706977878773
C17ORF75	All Genes	IC.1	0.461071200843097
C17ORF97	All Genes	IC.1	0.243972331012865
C18ORF25	All Genes	IC.1	0.0736847416533334
C18ORF32	All Genes	IC.1	0.198740957992829
C18ORF54	All Genes	IC.1	-4.86494379675103
C19ORF12	All Genes	IC.1	-0.121962368931985
C19ORF54	All Genes	IC.1	0.535568939818133
C19ORF57	All Genes	IC.1	-0.133220275525544
C19ORF71	All Genes	IC.1	-0.49162582883051
C19ORF81	All Genes	IC.1	0.321477767743715
C1D	All Genes	IC.1	-0.152002772688543
C1DP1	All Genes	IC.1	0.790708672007187
C1ORF115	All Genes	IC.1	0.949928330244913
C1ORF131	All Genes	IC.1	-0.786259252814079
C1ORF21	All Genes	IC.1	0.0831898969865794
C1ORF216	All Genes	IC.1	0.251403244369335
C1ORF220	All Genes	IC.1	0.271197684353448
C1ORF229	All Genes	IC.1	0.132385188082384
C1ORF43	All Genes	IC.1	-1.32952984107936
C1ORF52	All Genes	IC.1	-0.0901647529562445
C1ORF54	All Genes	IC.1	-0.0303375943319485
C1ORF56	All Genes	IC.1	0.53150069022033
C1ORF74	All Genes	IC.1	-0.0465843326863295
C1QA	All Genes	IC.1	0.45684950069815
C1QB	All Genes	IC.1	0.500147741884184
C1QBP	All Genes	IC.1	-0.808478637534528
C1QC	All Genes	IC.1	0.396199937359811
C1QL2	All Genes	IC.1	0.252670494989923
C1QL3	All Genes	IC.1	-0.154466128756516
C1QL4	All Genes	IC.1	0.347704234042952
C1QTNF4	All Genes	IC.1	-0.573419435816182
C1QTNF8	All Genes	IC.1	0.357013227196688
C1R	All Genes	IC.1	-0.340461373662815
C20ORF144	All Genes	IC.1	-0.476524389340213
C20ORF194	All Genes	IC.1	-0.212885201711495
C20ORF96	All Genes	IC.1	-0.438664146371684
C21ORF58	All Genes	IC.1	-0.313123957400156
C22ORF23	All Genes	IC.1	0.646636980722109
C22ORF39	All Genes	IC.1	0.30846867364967
C2CD2L	All Genes	IC.1	0.67083965307378
C2CD3	All Genes	IC.1	0.895416748290351
C2CD4A	All Genes	IC.1	0.468245182906748
C2CD4C	All Genes	IC.1	0.716599482361206
C2CD5	All Genes	IC.1	0.959402817856521
C2ORF15	All Genes	IC.1	0.103131673306209
C2ORF27A	All Genes	IC.1	-2.06848715742879
C2ORF42	All Genes	IC.1	0.923176509022318
C2ORF49	All Genes	IC.1	-4.2173959229799
C2ORF50	All Genes	IC.1	-0.370062339935128
C2ORF66	All Genes	IC.1	-0.0386445018765382
C2ORF68	All Genes	IC.1	0.253270701071986
C2ORF69	All Genes	IC.1	-0.152624484769006
C2ORF74	All Genes	IC.1	-1.16978370585095
C2ORF80	All Genes	IC.1	0.299156041952015
C3	All Genes	IC.1	0.514502819788177
C3ORF14	All Genes	IC.1	-0.631626137681866
C3ORF18	All Genes	IC.1	0.0678923292556731
C3ORF33	All Genes	IC.1	-2.60928457391822
C3ORF38	All Genes	IC.1	-0.219322039379192
C3ORF80	All Genes	IC.1	-0.1081514529088
C4B	All Genes	IC.1	0.943090695271946
C4ORF3	All Genes	IC.1	-1.06838183348076
C5	All Genes	IC.1	-0.307538491803207
C5ORF15	All Genes	IC.1	-0.29436244424896
C5ORF22	All Genes	IC.1	-0.0377158145053359
C5ORF24	All Genes	IC.1	-0.432843653636404
C5ORF34	All Genes	IC.1	1.09511611841361
C5ORF49	All Genes	IC.1	-0.327178779014586
C5ORF51	All Genes	IC.1	-0.76641570586413
C6ORF118	All Genes	IC.1	-0.595905112046547
C6ORF120	All Genes	IC.1	-0.261062918609529
C6ORF136	All Genes	IC.1	-0.49468473953747
C6ORF223	All Genes	IC.1	0.022566497730979
C6ORF47	All Genes	IC.1	0.755957853063056
C6ORF62	All Genes	IC.1	-0.161647754980749
C6ORF89	All Genes	IC.1	-5.20599508937953
C7ORF25	All Genes	IC.1	-0.861752051271972
C7ORF26	All Genes	IC.1	-0.190702377794808
C8G	All Genes	IC.1	0.488091586954678
C8ORF31	All Genes	IC.1	1.19671993800578
C9ORF106	All Genes	IC.1	0.841416219796235
C9ORF116	All Genes	IC.1	-1.14224991186588
C9ORF139	All Genes	IC.1	-0.0152132566694707
C9ORF16	All Genes	IC.1	0.297228247031339
C9ORF163	All Genes	IC.1	0.692875346095608
C9ORF24	All Genes	IC.1	0.0949611267468372
C9ORF40	All Genes	IC.1	-0.658677075251433
C9ORF72	All Genes	IC.1	-0.085782436339191
C9ORF85	All Genes	IC.1	0.83014392568948
CA10	All Genes	IC.1	0.0977304353053705
CA11	All Genes	IC.1	1.00795177231865
CA4	All Genes	IC.1	0.881357889695378
CA7	All Genes	IC.1	0.764719936428916
CA8	All Genes	IC.1	-1.50919104812632
CAAP1	All Genes	IC.1	-0.0146578759950058
CAB39	All Genes	IC.1	0.307261881964455
CAB39L	All Genes	IC.1	1.20807164577219
CABIN1	All Genes	IC.1	0.601906497410781
CABLES2	All Genes	IC.1	-0.590066017698633
CABP1	All Genes	IC.1	0.231884431434443
CABP7	All Genes	IC.1	-0.796291942406866
CABYR	All Genes	IC.1	0.284788388917016
CACFD1	All Genes	IC.1	0.0759580198639287
CACNA1A	All Genes	IC.1	0.855216777945504
CACNA1C.AS1	All Genes	IC.1	0.567722001772953
CACNA1E	All Genes	IC.1	-0.225533485537184
CACNA1F	All Genes	IC.1	0.701154502774249
CACNA1G	All Genes	IC.1	-0.117421384246966
CACNA1G.AS1	All Genes	IC.1	-0.0518322598945933
CACNA1H	All Genes	IC.1	0.737958748763721
CACNA1I	All Genes	IC.1	0.633732053649815
CACNA2D1	All Genes	IC.1	0.593260837960133
CACNA2D2	All Genes	IC.1	0.263675955537788
CACNB1	All Genes	IC.1	0.381865105471029
CACNB3	All Genes	IC.1	-0.489651827887412
CACNB4	All Genes	IC.1	0.608322954644914
CACNG2	All Genes	IC.1	0.281736369247034
CACNG3	All Genes	IC.1	-0.0374611891734318
CACNG4	All Genes	IC.1	-0.209536944352949
CACNG7	All Genes	IC.1	-0.370240021889832
CACNG8	All Genes	IC.1	0.54704923667592
CACTIN	All Genes	IC.1	0.414879342632949
CACTIN.AS1	All Genes	IC.1	0.0927942842250765
CACUL1	All Genes	IC.1	0.431949153754632
CACYBP	All Genes	IC.1	-0.0657658502623662
CACYBPP2	All Genes	IC.1	-0.704773353343565
CAD	All Genes	IC.1	0.387814966553366
CADM1	All Genes	IC.1	0.36778794819003
CADM2	All Genes	IC.1	-0.00678538343213954
CADM3	All Genes	IC.1	-0.25618685036577
CADM4	All Genes	IC.1	1.19538295696345
CADPS	All Genes	IC.1	0.662457931269232
CALB1	All Genes	IC.1	0.73807600894555
CALB2	All Genes	IC.1	0.405362899020884
CALCOCO1	All Genes	IC.1	0.428875957376411
CALCOCO2	All Genes	IC.1	0.666088746159859
CALCRL	All Genes	IC.1	0.0473045938083096
CALHM1	All Genes	IC.1	0.361828248361022
CALM1	All Genes	IC.1	0.573424860093316
CALM2	All Genes	IC.1	-0.164757656969417
CALM2P2	All Genes	IC.1	-0.953041991305415
CALM3	All Genes	IC.1	0.535602415337267
CALML6	All Genes	IC.1	-0.515771609480412
CALU	All Genes	IC.1	4.79506690660399
CALY	All Genes	IC.1	0.708931196328974
CAMK1	All Genes	IC.1	0.158509860058442
CAMK1D	All Genes	IC.1	0.616757782686706
CAMK1G	All Genes	IC.1	0.37348560874972
CAMK2A	All Genes	IC.1	0.274217174509498
CAMK2B	All Genes	IC.1	0.753611322894881
CAMK2D	All Genes	IC.1	1.32961495120942
CAMK2G	All Genes	IC.1	-0.165114770844915
CAMK2N1	All Genes	IC.1	0.401478855783219
CAMK2N2	All Genes	IC.1	-0.223268093633316
CAMKK1	All Genes	IC.1	-0.00651328851612488
CAMKK2	All Genes	IC.1	0.231528942032175
CAMKV	All Genes	IC.1	-0.645839345594969
CAMLG	All Genes	IC.1	-1.93502706292684
CAMSAP1	All Genes	IC.1	-0.508386901361572
CAMSAP2	All Genes	IC.1	1.06306260650627
CAMSAP3	All Genes	IC.1	0.00283082212046621
CAMTA1	All Genes	IC.1	0.799185255763957
CAMTA2	All Genes	IC.1	-0.00251640527841791
CAND1	All Genes	IC.1	-0.667944797113018
CAND2	All Genes	IC.1	-0.055175263211245
CANX	All Genes	IC.1	-0.683806564189062
CAP1	All Genes	IC.1	0.400938399353889
CAP2	All Genes	IC.1	-0.244506104828188
CAPG	All Genes	IC.1	0.998985252644194
CAPN10	All Genes	IC.1	-2.24297042514167
CAPN2	All Genes	IC.1	0.868666512121154
CAPN5	All Genes	IC.1	0.0180257097192482
CAPN7	All Genes	IC.1	-0.247783615597114
CAPRIN1	All Genes	IC.1	-0.64379570159151
CAPS2	All Genes	IC.1	-0.144216896071275
CARD10	All Genes	IC.1	0.842288991835255
CARF	All Genes	IC.1	-0.378180735537792
CARM1	All Genes	IC.1	-0.623465039279171
CARTPT	All Genes	IC.1	0.861605295900867
CASC3	All Genes	IC.1	-0.274753430667766
CASD1	All Genes	IC.1	0.588805584779652
CASK	All Genes	IC.1	-1.654431448976
CASKIN1	All Genes	IC.1	-0.218655574553914
CASKIN2	All Genes	IC.1	2.06497640398079
CASP2	All Genes	IC.1	-0.564862286891436
CASP8AP2	All Genes	IC.1	0.700988805943652
CASQ1	All Genes	IC.1	-0.0346827897665445
CAST	All Genes	IC.1	-0.00357853875937572
CAT	All Genes	IC.1	-0.0980617681854035
CATSPER2	All Genes	IC.1	0.143571216974529
CATSPER2P1	All Genes	IC.1	-0.864257609488777
CBFA2T2	All Genes	IC.1	-0.16747396433357
CBFA2T3	All Genes	IC.1	0.582500453724137
CBFB	All Genes	IC.1	0.802328500673038
CBL	All Genes	IC.1	-3.56126672894734
CBLL1	All Genes	IC.1	-0.0412328781035001
CBLN1	All Genes	IC.1	0.865025531381561
CBLN2	All Genes	IC.1	0.661898517612691
CBLN3	All Genes	IC.1	-0.284186774143712
CBLN4	All Genes	IC.1	0.579341544391536
CBR3.AS1	All Genes	IC.1	0.249702110219375
CBS	All Genes	IC.1	1.18447352379117
CBWD1	All Genes	IC.1	0.936011591684608
CBWD2	All Genes	IC.1	-0.2279094515788
CBWD5	All Genes	IC.1	0.143497914715867
CBX1	All Genes	IC.1	-3.9587928790202
CBX3	All Genes	IC.1	-0.362843168711299
CBX4	All Genes	IC.1	0.160698428902288
CBX6	All Genes	IC.1	0.699838811381255
CBX7	All Genes	IC.1	0.751959654852028
CBX8	All Genes	IC.1	0.129519035014444
CBY3	All Genes	IC.1	-0.659629236547887
CC2D1A	All Genes	IC.1	0.555108385086212
CCAR1	All Genes	IC.1	0.786416882016127
CCDC112	All Genes	IC.1	1.10888969753313
CCDC113	All Genes	IC.1	0.388093158109637
CCDC114	All Genes	IC.1	-0.244382138560814
CCDC115	All Genes	IC.1	0.306276283662235
CCDC117	All Genes	IC.1	-0.187387920223603
CCDC120	All Genes	IC.1	0.0678139959829657
CCDC126	All Genes	IC.1	-0.511786019050043
CCDC127	All Genes	IC.1	0.6137503820176
CCDC13.AS1	All Genes	IC.1	-0.208022563359462
CCDC134	All Genes	IC.1	0.970079484643206
CCDC136	All Genes	IC.1	0.841048208881548
CCDC14	All Genes	IC.1	-0.20411679295819
CCDC142	All Genes	IC.1	0.0798983188181102
CCDC151	All Genes	IC.1	0.139382960225304
CCDC154	All Genes	IC.1	0.556084292361261
CCDC157	All Genes	IC.1	0.0425378675918562
CCDC174	All Genes	IC.1	0.946184747741585
CCDC181	All Genes	IC.1	-0.355353620951777
CCDC22	All Genes	IC.1	0.943590496466683
CCDC28A	All Genes	IC.1	0.491917504487418
CCDC3	All Genes	IC.1	0.276704296136771
CCDC34	All Genes	IC.1	0.113261885706919
CCDC39	All Genes	IC.1	-0.28790249102186
CCDC43	All Genes	IC.1	0.176586672398721
CCDC47	All Genes	IC.1	0.395944704867202
CCDC50	All Genes	IC.1	-0.461550942194374
CCDC51	All Genes	IC.1	0.6177353726062
CCDC58	All Genes	IC.1	-0.0985562062737582
CCDC59	All Genes	IC.1	0.552441876624216
CCDC6	All Genes	IC.1	1.02231055927962
CCDC65	All Genes	IC.1	-1.17853332652884
CCDC66	All Genes	IC.1	0.343748148808878
CCDC68	All Genes	IC.1	0.791251635388433
CCDC69	All Genes	IC.1	-0.0626583972642691
CCDC74A	All Genes	IC.1	0.0434625761391155
CCDC77	All Genes	IC.1	-4.25201062899825
CCDC78	All Genes	IC.1	0.298657023659345
CCDC8	All Genes	IC.1	0.0521507358264881
CCDC82	All Genes	IC.1	0.626123414096663
CCDC85C	All Genes	IC.1	0.461058513520699
CCDC87	All Genes	IC.1	-0.520546136594732
CCDC88A	All Genes	IC.1	-0.508431875767273
CCDC90B	All Genes	IC.1	0.178046714084015
CCDC92	All Genes	IC.1	0.127273408343947
CCDC93	All Genes	IC.1	0.288189704843665
CCIN	All Genes	IC.1	0.348414013273518
CCK	All Genes	IC.1	0.342349737881249
CCKBR	All Genes	IC.1	0.539015523990661
CCL2	All Genes	IC.1	-0.985149742585891
CCM2	All Genes	IC.1	0.744983537259503
CCM2L	All Genes	IC.1	1.38764712045841
CCNA1	All Genes	IC.1	-0.0575173089476713
CCNB1	All Genes	IC.1	-0.150875669860189
CCNB1IP1	All Genes	IC.1	1.11669167776363
CCNB2	All Genes	IC.1	0.0329290484986891
CCNC	All Genes	IC.1	-0.782518877656562
CCND2	All Genes	IC.1	-1.44107372666232
CCND3	All Genes	IC.1	0.364533530133616
CCNDBP1	All Genes	IC.1	0.186249757405721
CCNE1	All Genes	IC.1	-0.849616322484692
CCNE2	All Genes	IC.1	-2.28057929440651
CCNF	All Genes	IC.1	0.0888699993898052
CCNG1	All Genes	IC.1	-0.257703417081314
CCNG2	All Genes	IC.1	-0.555302197999356
CCNH	All Genes	IC.1	-0.0412242422051682
CCNI	All Genes	IC.1	-0.367041460885385
CCNI2	All Genes	IC.1	0.0819827967730386
CCNJ	All Genes	IC.1	-0.81091278960572
CCNK	All Genes	IC.1	-2.96936649371903
CCNL1	All Genes	IC.1	0.143918086594124
CCNO	All Genes	IC.1	0.0715154033464667
CCNT2	All Genes	IC.1	-0.0882314489939043
CCNY	All Genes	IC.1	1.19100565033216
CCNYL1	All Genes	IC.1	-0.718241180539842
CCPG1	All Genes	IC.1	-0.265711495614225
CCR5	All Genes	IC.1	0.553945185702195
CCSAP	All Genes	IC.1	0.24833167346535
CCSER2	All Genes	IC.1	-0.16585568368158
CCT2	All Genes	IC.1	-0.292250949518527
CCT3	All Genes	IC.1	0.723685119959996
CCT4	All Genes	IC.1	0.185242530878346
CCT5	All Genes	IC.1	-0.257056206066156
CCT6A	All Genes	IC.1	-0.956544532458772
CCT6P1	All Genes	IC.1	-0.395953165635804
CCT6P3	All Genes	IC.1	-0.201675020462135
CCT7	All Genes	IC.1	0.724639016429213
CCT7P2	All Genes	IC.1	-0.0373562119712073
CCT8	All Genes	IC.1	-0.081974423150669
CCT8P1	All Genes	IC.1	0.370450838959625
CCZ1B	All Genes	IC.1	-0.123233148519441
CD101	All Genes	IC.1	-0.190530352585019
CD14	All Genes	IC.1	0.388517714953614
CD163	All Genes	IC.1	-1.26578602357339
CD200	All Genes	IC.1	-0.0169033434657792
CD207	All Genes	IC.1	0.475646835760644
CD209	All Genes	IC.1	-1.55797326157912
CD27	All Genes	IC.1	0.150208120493852
CD27.AS1	All Genes	IC.1	0.79708453879938
CD274	All Genes	IC.1	0.417727685625635
CD2BP2	All Genes	IC.1	0.816407212311271
CD300A	All Genes	IC.1	-0.830474658627918
CD300LG	All Genes	IC.1	-0.336283037590483
CD34	All Genes	IC.1	1.53378899780111
CD37	All Genes	IC.1	0.89211511242755
CD44	All Genes	IC.1	-0.486198271748313
CD46	All Genes	IC.1	-0.46150600306463
CD47	All Genes	IC.1	-0.60089677990531
CD5	All Genes	IC.1	0.131518730936047
CD52	All Genes	IC.1	0.610017000469066
CD53	All Genes	IC.1	0.708859965853639
CD55	All Genes	IC.1	-0.34946931594005
CD6	All Genes	IC.1	0.546065322279525
CD74	All Genes	IC.1	-0.479892060632207
CD82	All Genes	IC.1	-1.81251128018799
CD83	All Genes	IC.1	-0.0736719354197344
CD8A	All Genes	IC.1	0.26956343383605
CD99	All Genes	IC.1	0.831980424154558
CD99L2	All Genes	IC.1	0.262692482140381
CDADC1	All Genes	IC.1	0.87241480729718
CDAN1	All Genes	IC.1	-0.294246178125262
CDC14B	All Genes	IC.1	-0.083754502795012
CDC16	All Genes	IC.1	0.913414843722269
CDC20P1	All Genes	IC.1	-0.320707163257872
CDC23	All Genes	IC.1	-3.82109815149821
CDC25A	All Genes	IC.1	0.00372079930659578
CDC25B	All Genes	IC.1	0.184684780235909
CDC27	All Genes	IC.1	-0.442735959483865
CDC37	All Genes	IC.1	0.287910599621475
CDC37L1	All Genes	IC.1	0.800628195837085
CDC37P1	All Genes	IC.1	-0.434453998776612
CDC40	All Genes	IC.1	0.235761019187529
CDC42BPA	All Genes	IC.1	-0.454669482106114
CDC42BPB	All Genes	IC.1	1.02578104302356
CDC42EP3	All Genes	IC.1	-0.2533362950346
CDC42SE1	All Genes	IC.1	-0.539036735055379
CDC42SE2	All Genes	IC.1	0.635278728274027
CDC45	All Genes	IC.1	0.14205425116892
CDC6	All Genes	IC.1	-3.56627157749114
CDCA5	All Genes	IC.1	0.00319241494498857
CDH10	All Genes	IC.1	0.0560954158577917
CDH11	All Genes	IC.1	0.815283212549191
CDH20	All Genes	IC.1	0.399636542374281
CDH22	All Genes	IC.1	0.0372741307464826
CDH24	All Genes	IC.1	-0.345188266312003
CDH5	All Genes	IC.1	0.723884637786792
CDH8	All Genes	IC.1	-0.312278318367775
CDHR1	All Genes	IC.1	0.663295808670663
CDHR5	All Genes	IC.1	0.738539149571585
CDIP1	All Genes	IC.1	-0.0961453843632879
CDIPT	All Genes	IC.1	0.272109162948215
CDK1	All Genes	IC.1	0.167623547286118
CDK10	All Genes	IC.1	0.314940201252586
CDK12	All Genes	IC.1	-0.246473657232508
CDK13	All Genes	IC.1	1.13893567124849
CDK14	All Genes	IC.1	0.48076254665696
CDK16	All Genes	IC.1	-0.687306220981562
CDK17	All Genes	IC.1	0.885123785782879
CDK2	All Genes	IC.1	-1.42692176080386
CDK20	All Genes	IC.1	-0.747526382766939
CDK2AP1	All Genes	IC.1	-2.69988846761424
CDK2AP2P2	All Genes	IC.1	0.253998777639125
CDK3	All Genes	IC.1	-0.0828145862137287
CDK5	All Genes	IC.1	-0.319537419116159
CDK5R1	All Genes	IC.1	0.396046629150034
CDK5R2	All Genes	IC.1	0.0896020851907132
CDK5RAP1	All Genes	IC.1	0.612377565319981
CDK7	All Genes	IC.1	-0.558058694654089
CDK8	All Genes	IC.1	0.0823512582143488
CDKL1	All Genes	IC.1	0.535299741932738
CDKL2	All Genes	IC.1	0.113573228756076
CDKL5	All Genes	IC.1	-0.0902930962267799
CDKN1A	All Genes	IC.1	0.507893263206742
CDKN1B	All Genes	IC.1	0.307770561176218
CDKN2A	All Genes	IC.1	-0.745335143869572
CDKN2AIP	All Genes	IC.1	-0.160564825308889
CDKN2AIPNL	All Genes	IC.1	-0.104741791763275
CDKN2B	All Genes	IC.1	-0.0572335127689412
CDKN2D	All Genes	IC.1	0.59019230891841
CDKN3	All Genes	IC.1	-0.0278243015621447
CDNF	All Genes	IC.1	1.47149314476714
CDON	All Genes	IC.1	-3.77560821637356
CDR2	All Genes	IC.1	-0.199041675739297
CDS1	All Genes	IC.1	0.339604972247712
CDYL	All Genes	IC.1	-4.1586532134368
CDYL2	All Genes	IC.1	0.974094331802395
CEBPA	All Genes	IC.1	-0.306685487119672
CEBPZ	All Genes	IC.1	0.700270866394092
CECR2	All Genes	IC.1	0.0227385443952436
CECR7	All Genes	IC.1	-0.00611670904064716
CEL	All Genes	IC.1	-0.359011718750953
CELF1	All Genes	IC.1	0.536768456819808
CELF2	All Genes	IC.1	0.800778422530265
CELF2.AS1	All Genes	IC.1	1.17192787377178
CELF3	All Genes	IC.1	-0.410124002833899
CELF4	All Genes	IC.1	0.351530658920424
CELF5	All Genes	IC.1	0.687854109695092
CELSR2	All Genes	IC.1	-1.88271616445355
CELSR3	All Genes	IC.1	0.417111750324608
CEND1	All Genes	IC.1	0.401391848682096
CENPBD1	All Genes	IC.1	-0.0293899657782822
CENPC	All Genes	IC.1	0.891824275414089
CENPF	All Genes	IC.1	-4.37547182250449
CENPJ	All Genes	IC.1	-4.65908058074591
CENPL	All Genes	IC.1	-4.04303383574187
CENPO	All Genes	IC.1	-0.416280351530041
CENPT	All Genes	IC.1	0.625328742032997
CEP120	All Genes	IC.1	-0.241498827721246
CEP164	All Genes	IC.1	-0.0581839266527751
CEP170	All Genes	IC.1	-2.6826131137707
CEP170B	All Genes	IC.1	0.172502184323268
CEP19	All Genes	IC.1	-0.131501645908027
CEP192	All Genes	IC.1	0.866749610959561
CEP250	All Genes	IC.1	1.01288535184608
CEP290	All Genes	IC.1	0.291440766703577
CEP350	All Genes	IC.1	-3.52334040736599
CEP41	All Genes	IC.1	-0.318100194462696
CEP44	All Genes	IC.1	-0.342340542801641
CEP57	All Genes	IC.1	0.461338395039457
CEP63	All Genes	IC.1	-0.015607847215268
CEP68	All Genes	IC.1	-1.02004325126562
CEP72	All Genes	IC.1	-0.229623646168551
CEP76	All Genes	IC.1	0.156525173068537
CEP95	All Genes	IC.1	0.297253736009878
CEP97	All Genes	IC.1	-2.68854075978828
CERCAM	All Genes	IC.1	-0.25072362028179
CERK	All Genes	IC.1	1.04425365276328
CERS2	All Genes	IC.1	-0.0458739500612338
CERS5	All Genes	IC.1	0.0461123161448675
CERS6	All Genes	IC.1	0.993926413203874
CES1	All Genes	IC.1	1.07903513834713
CES2	All Genes	IC.1	0.801623301129165
CES3	All Genes	IC.1	0.617717767227828
CETN3	All Genes	IC.1	0.668170425203754
CFDP1	All Genes	IC.1	1.08962348808092
CFH	All Genes	IC.1	0.99515369555649
CFL1P1	All Genes	IC.1	0.979096821754457
CFL2	All Genes	IC.1	0.129487416153156
CFLAR	All Genes	IC.1	0.699146160112156
CFP	All Genes	IC.1	-0.3813839026358
CGGBP1	All Genes	IC.1	-0.827337858186526
CGN	All Genes	IC.1	0.936800105990543
CGNL1	All Genes	IC.1	0.970408960046023
CGREF1	All Genes	IC.1	0.174680139411324
CGRRF1	All Genes	IC.1	-2.09339784494539
CHAC1	All Genes	IC.1	0.139465518602412
CHAD	All Genes	IC.1	-0.673772313722131
CHADL	All Genes	IC.1	0.725562120452781
CHAF1A	All Genes	IC.1	-0.216100961255303
CHAF1B	All Genes	IC.1	-0.642668529348654
CHAMP1	All Genes	IC.1	0.0547273837724281
CHCHD10	All Genes	IC.1	0.178559795875248
CHCHD3	All Genes	IC.1	-0.544566635186429
CHCHD4	All Genes	IC.1	-0.492288297086863
CHCHD6	All Genes	IC.1	0.53596876457597
CHD1	All Genes	IC.1	0.488900247006146
CHD1L	All Genes	IC.1	-0.516444728376417
CHD2	All Genes	IC.1	1.50645686321443
CHD3	All Genes	IC.1	0.174384840448586
CHD4	All Genes	IC.1	1.48953255754053
CHD5	All Genes	IC.1	0.437914928034968
CHD6	All Genes	IC.1	-0.332631167101736
CHD8	All Genes	IC.1	1.29357004613555
CHD9	All Genes	IC.1	1.61751672775809
CHDH	All Genes	IC.1	0.27429849686564
CHERP	All Genes	IC.1	-0.20225240330174
CHFR	All Genes	IC.1	-0.525513168707218
CHGA	All Genes	IC.1	0.525949847267699
CHGB	All Genes	IC.1	0.181941903459663
CHI3L1	All Genes	IC.1	0.343741336404385
CHIC1	All Genes	IC.1	1.0137324643454
CHKA	All Genes	IC.1	0.641757338947987
CHKB	All Genes	IC.1	1.92113460276047
CHKB.CPT1B	All Genes	IC.1	0.740252593537815
CHL1	All Genes	IC.1	-0.153028070461785
CHM	All Genes	IC.1	0.673566521022852
CHML	All Genes	IC.1	0.370764290347647
CHMP1A	All Genes	IC.1	0.561504559682636
CHMP1B	All Genes	IC.1	-0.41470376679726
CHMP3	All Genes	IC.1	0.599222705041723
CHMP4B	All Genes	IC.1	0.720305700498172
CHMP5	All Genes	IC.1	0.628290195346962
CHMP7	All Genes	IC.1	1.05408790307383
CHN1	All Genes	IC.1	-0.160145217206521
CHORDC1	All Genes	IC.1	-0.234555859254164
CHP1	All Genes	IC.1	0.131703692138803
CHPF2	All Genes	IC.1	-0.208093739944223
CHRD	All Genes	IC.1	-0.115472420468746
CHRM1	All Genes	IC.1	0.177739590235344
CHRM4	All Genes	IC.1	0.18977697069785
CHRNA10	All Genes	IC.1	-0.514990370053947
CHRNA2	All Genes	IC.1	1.05240564348359
CHRNA4	All Genes	IC.1	0.471981972971795
CHRNB2	All Genes	IC.1	0.00486074716195068
CHST1	All Genes	IC.1	-0.596321649979958
CHST10	All Genes	IC.1	0.539735694952864
CHST11	All Genes	IC.1	0.435149226401841
CHST12	All Genes	IC.1	-0.0464744181039315
CHST3	All Genes	IC.1	0.674865472257945
CHST5	All Genes	IC.1	-0.345284093140379
CHST7	All Genes	IC.1	0.645941427241009
CHTOP	All Genes	IC.1	-4.7858059665701
CHUK	All Genes	IC.1	-4.69164594100216
CHURC1	All Genes	IC.1	0.631862078493767
CIAO1	All Genes	IC.1	-0.454359267959679
CIAPIN1	All Genes	IC.1	0.749695187474209
CIB2	All Genes	IC.1	-0.175197188583647
CIC	All Genes	IC.1	-0.0473803812874154
CICP14	All Genes	IC.1	-1.50262247764894
CICP16	All Genes	IC.1	-0.334934315005264
CICP22	All Genes	IC.1	-0.475968640819318
CIITA	All Genes	IC.1	0.812573801472868
CILP	All Genes	IC.1	0.101429190337302
CILP2	All Genes	IC.1	0.208326974745202
CINP	All Genes	IC.1	0.575992940982743
CIR1	All Genes	IC.1	0.876938067180047
CIR1P2	All Genes	IC.1	-3.52303286638637
CIRBP	All Genes	IC.1	0.814336155992807
CIRBP.AS1	All Genes	IC.1	-0.149288334044602
CISD1	All Genes	IC.1	1.47706272148515
CISD2	All Genes	IC.1	-0.517424760750676
CIT	All Genes	IC.1	0.038202414307001
CITED2	All Genes	IC.1	0.409950438905793
CIZ1	All Genes	IC.1	0.658056788900832
CKAP2	All Genes	IC.1	-0.410990142431379
CKAP5	All Genes	IC.1	0.801933461120109
CKMT1A	All Genes	IC.1	0.121495864772462
CKMT1B	All Genes	IC.1	0.150538587496305
CKMT2	All Genes	IC.1	0.499245801902917
CKMT2.AS1	All Genes	IC.1	1.04448109010953
CKS2	All Genes	IC.1	0.139397686198532
CLASP1	All Genes	IC.1	0.627126931279565
CLASP2	All Genes	IC.1	0.109028148376634
CLCF1	All Genes	IC.1	0.777980664536943
CLCN4	All Genes	IC.1	0.119683414346856
CLCN6	All Genes	IC.1	0.696082768387409
CLCN7	All Genes	IC.1	-0.0728460298058594
CLDN10	All Genes	IC.1	0.456528005915183
CLDN12	All Genes	IC.1	-0.171063276957663
CLDN9	All Genes	IC.1	0.250781161666723
CLEC14A	All Genes	IC.1	1.14848834769302
CLEC16A	All Genes	IC.1	0.529461480868978
CLEC2L	All Genes	IC.1	0.432584455487594
CLEC3B	All Genes	IC.1	0.967663980844442
CLEC4F	All Genes	IC.1	0.247888829779102
CLEC4G	All Genes	IC.1	-0.0775082626815264
CLHC1	All Genes	IC.1	0.044920983820819
CLINT1	All Genes	IC.1	-1.24913683341004
CLIP1	All Genes	IC.1	0.0161628799306954
CLIP3	All Genes	IC.1	0.605864354054503
CLIP4	All Genes	IC.1	1.22507974707778
CLK2	All Genes	IC.1	-0.0493667247813123
CLK3	All Genes	IC.1	0.566510552689766
CLK4	All Genes	IC.1	0.796173856794008
CLNS1A	All Genes	IC.1	0.756273120172602
CLOCK	All Genes	IC.1	1.13366451397814
CLPB	All Genes	IC.1	-0.0550068242647311
CLPTM1	All Genes	IC.1	0.246001005058425
CLPTM1L	All Genes	IC.1	-0.821952742360095
CLPX	All Genes	IC.1	-0.449374615935781
CLSTN1	All Genes	IC.1	0.496547618559331
CLSTN2	All Genes	IC.1	0.909725201037283
CLSTN3	All Genes	IC.1	0.415076435737074
CLTA	All Genes	IC.1	0.845544791709304
CLTC	All Genes	IC.1	-0.63566801610502
CLTCL1	All Genes	IC.1	0.626160298747903
CLUH	All Genes	IC.1	0.235141241874924
CLUHP3	All Genes	IC.1	0.00247192104459947
CLVS2	All Genes	IC.1	-0.0747533723349829
CMAS	All Genes	IC.1	-0.127993472786618
CMC2	All Genes	IC.1	0.00843201046038697
CMIP	All Genes	IC.1	0.470648792196238
CMPK2	All Genes	IC.1	-0.33220332654404
CMSS1	All Genes	IC.1	-0.727918912811395
CMTM1	All Genes	IC.1	0.629487136746721
CMTM4	All Genes	IC.1	0.416791401785496
CMTM5	All Genes	IC.1	1.08901137305067
CNEP1R1	All Genes	IC.1	-0.711090383418545
CNGA4	All Genes	IC.1	0.174142922096159
CNIH1	All Genes	IC.1	0.22821651258973
CNIH2	All Genes	IC.1	-0.697197747890433
CNIH4	All Genes	IC.1	1.32884328504123
CNKSR2	All Genes	IC.1	0.665918627223486
CNN1	All Genes	IC.1	0.686062178415634
CNN2	All Genes	IC.1	0.726845662849842
CNN2P9	All Genes	IC.1	-0.468730889769235
CNNM1	All Genes	IC.1	0.290347975372603
CNNM2	All Genes	IC.1	-0.0441393239549326
CNNM4	All Genes	IC.1	-0.239200524531182
CNOT1	All Genes	IC.1	-0.106859301198761
CNOT10	All Genes	IC.1	0.828760610068947
CNOT2	All Genes	IC.1	-0.50402564355799
CNOT6	All Genes	IC.1	0.0827940911658083
CNOT6L	All Genes	IC.1	-3.78181807570644
CNOT7	All Genes	IC.1	-0.133381202125387
CNOT8	All Genes	IC.1	-0.236824695790412
CNR1	All Genes	IC.1	0.283462326404995
CNRIP1	All Genes	IC.1	0.465994630328892
CNST	All Genes	IC.1	0.42842948776829
CNTD1	All Genes	IC.1	-2.0162964598591
CNTFR	All Genes	IC.1	0.128371890182703
CNTN1	All Genes	IC.1	-2.14237101443551
CNTNAP1	All Genes	IC.1	0.463651579295186
CNTRL	All Genes	IC.1	1.08486375595259
CNTROB	All Genes	IC.1	0.374122459505647
COA1	All Genes	IC.1	-0.59187475212343
COA5	All Genes	IC.1	0.325397408339666
COA6	All Genes	IC.1	-0.203195669614122
COASY	All Genes	IC.1	0.939685165764096
COBL	All Genes	IC.1	-0.344303673610385
COG1	All Genes	IC.1	1.15187968123504
COG2	All Genes	IC.1	0.803508224914395
COG3	All Genes	IC.1	0.519289757551186
COG4	All Genes	IC.1	0.880594979424591
COG5	All Genes	IC.1	-1.17773147952479
COG6	All Genes	IC.1	0.0856319239228109
COG7	All Genes	IC.1	0.722964820703071
COG8	All Genes	IC.1	0.859618549393873
COIL	All Genes	IC.1	-0.0652794603703818
COL11A2	All Genes	IC.1	0.314552009191463
COL12A1	All Genes	IC.1	0.511825971169109
COL16A1	All Genes	IC.1	-0.118553149034356
COL1A1	All Genes	IC.1	-1.58742225268234
COL4A3	All Genes	IC.1	0.419798060127706
COL4A4	All Genes	IC.1	1.07369531022501
COL5A1	All Genes	IC.1	-0.0539450885938644
COL5A2	All Genes	IC.1	-0.0780592149305258
COL5A3	All Genes	IC.1	-0.159777881528384
COL6A1	All Genes	IC.1	-0.552273477293154
COLCA2	All Genes	IC.1	-0.346644345480956
COLGALT2	All Genes	IC.1	1.04320767335447
COLQ	All Genes	IC.1	-0.0638647911290642
COMMD7	All Genes	IC.1	-0.275810205675094
COMMD8	All Genes	IC.1	-0.509646107384603
COPA	All Genes	IC.1	0.386391429719966
COPB1	All Genes	IC.1	-0.0200755707226465
COPG1	All Genes	IC.1	-0.272012481600143
COPG2	All Genes	IC.1	-1.6849493244732
COPS2	All Genes	IC.1	-1.08232277553956
COPS3	All Genes	IC.1	-0.045610374001755
COPS4	All Genes	IC.1	1.22059618074548
COPS5	All Genes	IC.1	-0.553644469761681
COPS7A	All Genes	IC.1	0.188090358718996
COPS7B	All Genes	IC.1	-0.705935077573715
COPS8	All Genes	IC.1	0.49666679115954
COPZ1	All Genes	IC.1	-0.0118965225985655
COQ10A	All Genes	IC.1	0.831682837014904
COQ10B	All Genes	IC.1	-0.362629547050302
COQ3	All Genes	IC.1	-0.113265263117093
COQ5	All Genes	IC.1	-0.149518381214754
COQ6	All Genes	IC.1	0.797998222461218
COQ7	All Genes	IC.1	1.32373232202296
COQ9	All Genes	IC.1	0.305094328435141
CORO1C	All Genes	IC.1	0.193411479097724
CORO2A	All Genes	IC.1	-0.137124814688495
CORO2B	All Genes	IC.1	-0.261959371810814
CORO6	All Genes	IC.1	0.422684942250416
CORT	All Genes	IC.1	0.682518496261246
COX10	All Genes	IC.1	-0.0992539398669358
COX11	All Genes	IC.1	-1.08756098177587
COX14	All Genes	IC.1	-0.0175292472303391
COX15	All Genes	IC.1	1.37963128054093
COX16	All Genes	IC.1	0.403304824103074
COX17	All Genes	IC.1	-0.380355954504707
COX18	All Genes	IC.1	-0.635884246147688
COX19	All Genes	IC.1	0.505071853142536
COX20	All Genes	IC.1	-0.0875397333553089
COX4I1	All Genes	IC.1	1.27705923454354
COX5A	All Genes	IC.1	-0.134413476575413
COX6A1	All Genes	IC.1	-0.13720441046739
COX7A1	All Genes	IC.1	1.07405049604571
COX7A2	All Genes	IC.1	0.184112098517965
COX7A2L	All Genes	IC.1	0.826144336729867
COX7B	All Genes	IC.1	-0.33052131914102
COX7C	All Genes	IC.1	0.622526913972327
CPA4	All Genes	IC.1	-0.00333988739379097
CPD	All Genes	IC.1	-0.758179578599658
CPEB1	All Genes	IC.1	0.502361586003167
CPEB2	All Genes	IC.1	0.0498583978101492
CPEB3	All Genes	IC.1	0.858900422449285
CPEB4	All Genes	IC.1	0.90595586843935
CPLX1	All Genes	IC.1	0.123324662000262
CPLX2	All Genes	IC.1	0.429095479578356
CPNE5	All Genes	IC.1	0.39263548098265
CPNE6	All Genes	IC.1	0.692711433169012
CPNE7	All Genes	IC.1	0.383548767133036
CPNE9	All Genes	IC.1	-0.0138966220062622
CPOX	All Genes	IC.1	-4.45736436730869
CPSF1	All Genes	IC.1	0.261376188137257
CPSF1P1	All Genes	IC.1	-0.137267573931298
CPSF3	All Genes	IC.1	0.24216011003038
CPSF6	All Genes	IC.1	0.198953608098749
CPT1A	All Genes	IC.1	0.862392399420012
CPT1B	All Genes	IC.1	0.615435625745867
CPT1C	All Genes	IC.1	-0.023724464847037
CPXM1	All Genes	IC.1	-0.0755534443166247
CRABP1	All Genes	IC.1	0.0548329237754796
CRABP2	All Genes	IC.1	0.258133103579578
CRADD	All Genes	IC.1	0.0974559909397368
CRAT	All Genes	IC.1	0.270535677105071
CRB1	All Genes	IC.1	-1.52217871069511
CRB3	All Genes	IC.1	0.654778596316707
CRBN	All Genes	IC.1	0.353971293780881
CRCP	All Genes	IC.1	-0.434208956619554
CREB1	All Genes	IC.1	0.0565106296046259
CREB3	All Genes	IC.1	0.70789006836906
CREB3L1	All Genes	IC.1	0.263092408425673
CREB3L4	All Genes	IC.1	0.824463203744755
CREBBP	All Genes	IC.1	1.26044906405113
CREBL2	All Genes	IC.1	-0.151374026985132
CREBRF	All Genes	IC.1	1.19768513540675
CREBZF	All Genes	IC.1	0.278822446669236
CREG2	All Genes	IC.1	0.354029814939051
CRELD1	All Genes	IC.1	-0.179436949320641
CRHBP	All Genes	IC.1	0.148018277805594
CRHR1	All Genes	IC.1	0.41845663234741
CRIM1	All Genes	IC.1	1.40273626621286
CRLF3	All Genes	IC.1	-0.582953962701403
CRLS1	All Genes	IC.1	0.194156298400888
CRMP1	All Genes	IC.1	-0.373717616310237
CRNKL1	All Genes	IC.1	1.08882415334451
CROCCP3	All Genes	IC.1	0.128020832037031
CRTAC1	All Genes	IC.1	0.458714988695852
CRTC1	All Genes	IC.1	0.366963405002841
CRY1	All Genes	IC.1	0.274541005138735
CRY2	All Genes	IC.1	0.669972480286905
CRYBB2P1	All Genes	IC.1	0.402090349921205
CRYGD	All Genes	IC.1	0.135762305025485
CRYM	All Genes	IC.1	0.267592522372895
CRYZL1	All Genes	IC.1	0.212992559131066
CRYZP1	All Genes	IC.1	0.0706869317834992
CS	All Genes	IC.1	0.644314723001949
CSAD	All Genes	IC.1	-0.144475456585858
CSDE1	All Genes	IC.1	0.141778738453354
CSE1L	All Genes	IC.1	-0.481998957616552
CSF3R	All Genes	IC.1	-0.673358818796879
CSGALNACT1	All Genes	IC.1	0.547990182582504
CSGALNACT2	All Genes	IC.1	0.236891830407758
CSNK1A1	All Genes	IC.1	0.0295596468834925
CSNK1D	All Genes	IC.1	0.0173015839199872
CSNK1E	All Genes	IC.1	0.658393229733475
CSNK1G1	All Genes	IC.1	0.47251467851915
CSNK1G2	All Genes	IC.1	-0.260391193402518
CSNK1G3	All Genes	IC.1	-0.330376442543992
CSNK2A1	All Genes	IC.1	0.538749353075582
CSNK2A2	All Genes	IC.1	0.674401660290884
CSNK2A3	All Genes	IC.1	-0.803475281016654
CSPG4	All Genes	IC.1	0.420457572648468
CSPG4P10	All Genes	IC.1	-0.909259007844819
CSPG4P12	All Genes	IC.1	-0.00690894541246148
CSPP1	All Genes	IC.1	0.652909960647685
CSRNP2	All Genes	IC.1	-0.486871557813922
CSRNP3	All Genes	IC.1	0.618384712795756
CSTF1	All Genes	IC.1	1.26918279798928
CSTF2	All Genes	IC.1	0.571471260586093
CSTF2T	All Genes	IC.1	0.92569352048662
CSTF3	All Genes	IC.1	0.177344989321153
CTAGE3P	All Genes	IC.1	0.610523927890986
CTAGE7P	All Genes	IC.1	0.148777276389646
CTBP1	All Genes	IC.1	0.00993243745277345
CTBP2	All Genes	IC.1	-0.184290345373339
CTC1	All Genes	IC.1	0.880806327577564
CTCF	All Genes	IC.1	1.08509560026321
CTDP1	All Genes	IC.1	0.372662151777566
CTDSP2	All Genes	IC.1	-2.36307749945177
CTDSPL	All Genes	IC.1	0.141537072101964
CTDSPL2	All Genes	IC.1	0.35065894813848
CTHRC1	All Genes	IC.1	0.061191193716174
CTIF	All Genes	IC.1	0.449584685002368
CTNNA2	All Genes	IC.1	-0.0740004754358298
CTNNAL1	All Genes	IC.1	0.421913539212724
CTNNB1	All Genes	IC.1	-0.482968384146045
CTNNBIP1	All Genes	IC.1	-0.68974111196608
CTNNBL1	All Genes	IC.1	1.12441774335566
CTNND1	All Genes	IC.1	-1.00214733502719
CTR9	All Genes	IC.1	0.862500092059114
CTSC	All Genes	IC.1	-1.32495086581698
CTSH	All Genes	IC.1	0.214755286452959
CTSK	All Genes	IC.1	-0.369092966476248
CTSO	All Genes	IC.1	0.581977595816176
CTSV	All Genes	IC.1	0.512598616256106
CTTN	All Genes	IC.1	0.219433355563568
CTXN1	All Genes	IC.1	0.00109514207826501
CTXN3	All Genes	IC.1	0.723468430438942
CUL2	All Genes	IC.1	0.363773751018939
CUL3	All Genes	IC.1	0.290099054252186
CUL4A	All Genes	IC.1	0.274095699261221
CUL4B	All Genes	IC.1	0.403105695650559
CUL7	All Genes	IC.1	-0.386899481763995
CUL9	All Genes	IC.1	1.04001458398162
CUX1	All Genes	IC.1	-3.29936579828453
CUX2	All Genes	IC.1	0.552024042510253
CWC22	All Genes	IC.1	1.39863457703186
CWC25	All Genes	IC.1	0.798339512148607
CWC27	All Genes	IC.1	0.641976152733525
CWF19L1	All Genes	IC.1	0.671460383135257
CWF19L2	All Genes	IC.1	1.27864487805156
CX3CL1	All Genes	IC.1	0.308175761184301
CX3CR1	All Genes	IC.1	-0.268182161332238
CXADR	All Genes	IC.1	-1.71992729059957
CXCL14	All Genes	IC.1	0.544251243331231
CXCL5	All Genes	IC.1	-0.312541543640401
CXCR1	All Genes	IC.1	0.85354200630548
CXCR4	All Genes	IC.1	0.444711322329499
CXORF38	All Genes	IC.1	0.621298253883438
CXORF56	All Genes	IC.1	0.75597202244301
CXXC1	All Genes	IC.1	0.68333149911371
CXXC4	All Genes	IC.1	-2.1633941535229
CXXC5	All Genes	IC.1	0.725209967964811
CYB561	All Genes	IC.1	-0.167907140002145
CYB561D1	All Genes	IC.1	0.556486805501001
CYB5B	All Genes	IC.1	0.767391894545744
CYB5D1	All Genes	IC.1	-1.13493962962491
CYB5D2	All Genes	IC.1	0.130174082286069
CYB5R1	All Genes	IC.1	-0.831204817393369
CYB5R4	All Genes	IC.1	-0.797811906739813
CYBA	All Genes	IC.1	0.887981777479803
CYC1	All Genes	IC.1	0.379177906947051
CYCS	All Genes	IC.1	-0.563359692254124
CYCSP10	All Genes	IC.1	-0.566611486212761
CYCSP34	All Genes	IC.1	0.196934091231307
CYFIP2	All Genes	IC.1	0.10366349287807
CYGB	All Genes	IC.1	0.139298068613904
CYHR1	All Genes	IC.1	-0.319140934198906
CYLD	All Genes	IC.1	1.10764088094083
CYP11A1	All Genes	IC.1	0.665820775909792
CYP17A1	All Genes	IC.1	0.302931649094224
CYP1A1	All Genes	IC.1	-1.20311632988005
CYP1B1	All Genes	IC.1	1.60455726344103
CYP20A1	All Genes	IC.1	0.338079998832942
CYP26A1	All Genes	IC.1	0.204778113596757
CYP2A6	All Genes	IC.1	0.363266617079695
CYP2D6	All Genes	IC.1	0.380851432186366
CYP2E1	All Genes	IC.1	0.303952670270592
CYP2R1	All Genes	IC.1	-0.0854754137804437
CYP46A1	All Genes	IC.1	0.192102629823659
CYP4F11	All Genes	IC.1	-0.128274741487413
CYP4F35P	All Genes	IC.1	-0.243798816826462
CYP4V2	All Genes	IC.1	0.344017233667229
CYP4X1	All Genes	IC.1	-0.176919537582901
CYP51A1	All Genes	IC.1	-2.45683125461722
CYS1	All Genes	IC.1	0.800306379684968
CYTH1	All Genes	IC.1	0.542357856260445
CYTH2	All Genes	IC.1	0.510874249534524
CYTH3	All Genes	IC.1	-0.365720900465866
CYYR1	All Genes	IC.1	1.71465482078877
DAAM1	All Genes	IC.1	0.752909715243268
DAB2IP	All Genes	IC.1	0.476366460201657
DACT1	All Genes	IC.1	0.29093593395065
DACT3	All Genes	IC.1	0.589910050608367
DAG1	All Genes	IC.1	-0.386519234111297
DAGLA	All Genes	IC.1	-0.666054384003683
DAGLB	All Genes	IC.1	0.22634148460578
DALRD3	All Genes	IC.1	-0.456935073892099
DAND5	All Genes	IC.1	0.519983591523573
DAP3	All Genes	IC.1	-0.142939711307165
DAZAP2	All Genes	IC.1	0.15530280896657
DBF4	All Genes	IC.1	-4.01271988898921
DBF4B	All Genes	IC.1	-0.420911544689152
DBH	All Genes	IC.1	-0.187248127661871
DBH.AS1	All Genes	IC.1	-0.230289607857847
DBIL5P	All Genes	IC.1	-1.91174412906813
DBNDD1	All Genes	IC.1	-0.0904702922529488
DBR1	All Genes	IC.1	-0.899648986285247
DCAF10	All Genes	IC.1	0.181234195666314
DCAF11	All Genes	IC.1	0.704276485327248
DCAF16	All Genes	IC.1	0.831776016854389
DCAF17	All Genes	IC.1	-0.402423898280786
DCAF4	All Genes	IC.1	-0.322247448579553
DCAF5	All Genes	IC.1	-0.4185934653583
DCAF6	All Genes	IC.1	0.151467532062718
DCAF7	All Genes	IC.1	-4.31645445206009
DCBLD1	All Genes	IC.1	-0.723197008916465
DCBLD2	All Genes	IC.1	0.490245673823276
DCLRE1A	All Genes	IC.1	-0.812392277708732
DCLRE1C	All Genes	IC.1	1.36473614357487
DCN	All Genes	IC.1	0.979645782046409
DCP1A	All Genes	IC.1	0.10841358345897
DCP1B	All Genes	IC.1	0.753612082972504
DCP2	All Genes	IC.1	-0.00968549209976913
DCPS	All Genes	IC.1	0.462939502332052
DCTN1	All Genes	IC.1	0.453840206510096
DCTN1.AS1	All Genes	IC.1	0.201857541265215
DCTN4	All Genes	IC.1	-0.160310752711665
DCTN5	All Genes	IC.1	0.883077211025934
DCTN6	All Genes	IC.1	0.446492870178361
DCTPP1	All Genes	IC.1	0.087024393014444
DCUN1D1	All Genes	IC.1	-1.01267056867808
DCUN1D2	All Genes	IC.1	-0.312900959130839
DCUN1D3	All Genes	IC.1	0.49898932440692
DCUN1D4	All Genes	IC.1	-1.18532088081593
DCUN1D5	All Genes	IC.1	0.329978787403157
DCX	All Genes	IC.1	1.30028425571853
DDA1	All Genes	IC.1	-0.00959776568894712
DDB1	All Genes	IC.1	0.557571664947021
DDHD1	All Genes	IC.1	0.809649519476108
DDHD2	All Genes	IC.1	1.07839183096365
DDI2	All Genes	IC.1	1.02207919692941
DDIT4L	All Genes	IC.1	-0.179959001993122
DDN	All Genes	IC.1	0.65649905453265
DDR1	All Genes	IC.1	-1.5900836945733
DDRGK1	All Genes	IC.1	0.561918370785371
DDTL	All Genes	IC.1	0.560889094974539
DDX1	All Genes	IC.1	0.177614994869966
DDX12P	All Genes	IC.1	0.241029399009745
DDX17	All Genes	IC.1	0.274409066605443
DDX18	All Genes	IC.1	0.632133219058589
DDX19A	All Genes	IC.1	0.39156504893928
DDX21	All Genes	IC.1	-3.00609057704006
DDX23	All Genes	IC.1	0.50296202583311
DDX24	All Genes	IC.1	1.17160212916845
DDX25	All Genes	IC.1	0.472426183355497
DDX27	All Genes	IC.1	0.90336559105201
DDX28	All Genes	IC.1	0.821519948308458
DDX31	All Genes	IC.1	-0.091808602665327
DDX39B	All Genes	IC.1	-0.284009539827255
DDX3X	All Genes	IC.1	-3.34887050447713
DDX41	All Genes	IC.1	0.319089688439195
DDX42	All Genes	IC.1	0.892393397683995
DDX46	All Genes	IC.1	0.360451462175833
DDX47	All Genes	IC.1	0.163938660897892
DDX5	All Genes	IC.1	0.326006243375552
DDX50	All Genes	IC.1	1.38576542902396
DDX50P1	All Genes	IC.1	0.00518620152214952
DDX52	All Genes	IC.1	-0.0354880078437959
DDX54	All Genes	IC.1	0.309242826982383
DDX55	All Genes	IC.1	-0.0971344012617824
DDX56	All Genes	IC.1	-0.138873463331431
DDX59	All Genes	IC.1	-0.111715922802394
DDX6	All Genes	IC.1	-4.2041224111831
DDX60	All Genes	IC.1	0.683752554498881
DEAF1	All Genes	IC.1	0.0870103990306561
DECR2	All Genes	IC.1	0.912120324794991
DEDD	All Genes	IC.1	0.602579168408826
DEDD2	All Genes	IC.1	-0.0851235779297699
DEF8	All Genes	IC.1	0.546582693891647
DEGS2	All Genes	IC.1	1.46272763939457
DEK	All Genes	IC.1	0.172095980152314
DENND1A	All Genes	IC.1	0.343358334369447
DENND3	All Genes	IC.1	0.45829765945018
DENND4A	All Genes	IC.1	1.67066578275124
DENND4B	All Genes	IC.1	0.615219087915667
DENND4C	All Genes	IC.1	-3.78860010027986
DENND5A	All Genes	IC.1	-4.02695122327802
DENND5B	All Genes	IC.1	1.35428789012005
DENND6A	All Genes	IC.1	0.476735782664285
DENND6B	All Genes	IC.1	0.469303969182062
DENR	All Genes	IC.1	-0.662597318086196
DEPDC1	All Genes	IC.1	-3.01119624140844
DEPDC5	All Genes	IC.1	0.946070418272712
DERL1	All Genes	IC.1	-0.397163166988707
DERL2	All Genes	IC.1	-0.351395348442598
DES	All Genes	IC.1	0.0766592496191668
DESI1	All Genes	IC.1	0.00513819867663118
DESI2	All Genes	IC.1	-0.235716126631401
DET1	All Genes	IC.1	0.4870491732337
DEXI	All Genes	IC.1	0.74099025211445
DGAT2	All Genes	IC.1	-0.253092745275308
DGCR11	All Genes	IC.1	0.0991533985484726
DGCR5	All Genes	IC.1	-0.0133956400183644
DGCR8	All Genes	IC.1	-2.54917059279177
DGKA	All Genes	IC.1	0.157179893488584
DGKD	All Genes	IC.1	0.417041459496549
DGKE	All Genes	IC.1	0.330755347138506
DGKG	All Genes	IC.1	0.53631514598372
DGKH	All Genes	IC.1	0.668366019912039
DGKI	All Genes	IC.1	0.106854612539425
DGKQ	All Genes	IC.1	0.0934867755221872
DGKZ	All Genes	IC.1	0.143066352077143
DGKZP1	All Genes	IC.1	-0.532149364440275
DHCR24	All Genes	IC.1	-0.0148024365344185
DHCR7	All Genes	IC.1	-0.960993685675149
DHDH	All Genes	IC.1	0.584913257203616
DHFRP1	All Genes	IC.1	-2.02238227763165
DHODH	All Genes	IC.1	0.788868018400778
DHPS	All Genes	IC.1	-1.00086186314922
DHRS11	All Genes	IC.1	-0.65704220906528
DHRS12	All Genes	IC.1	0.57607575689114
DHRS13	All Genes	IC.1	-1.26948879871377
DHRS2	All Genes	IC.1	1.03289891411669
DHRS7	All Genes	IC.1	0.733339816817991
DHRS7B	All Genes	IC.1	-0.271615743397173
DHX15	All Genes	IC.1	-0.0185459874007784
DHX16	All Genes	IC.1	0.776816206419209
DHX29	All Genes	IC.1	0.466148816282198
DHX30	All Genes	IC.1	0.660403040926128
DHX32	All Genes	IC.1	-0.0389368930166421
DHX33	All Genes	IC.1	0.440909293356775
DHX35	All Genes	IC.1	0.123150473744114
DHX36	All Genes	IC.1	-0.264781804968852
DHX37	All Genes	IC.1	0.0827294479137822
DHX38	All Genes	IC.1	1.12009886028499
DHX40	All Genes	IC.1	-0.974670031458756
DHX57	All Genes	IC.1	0.855056902490442
DHX58	All Genes	IC.1	-0.753660521904975
DHX8	All Genes	IC.1	0.321687561126918
DHX9	All Genes	IC.1	0.968179695865089
DIABLO	All Genes	IC.1	-0.488405831868107
DIAPH1	All Genes	IC.1	-0.716808077145349
DIDO1	All Genes	IC.1	0.338305442802676
DIO2	All Genes	IC.1	-0.0117033152569359
DIO3	All Genes	IC.1	0.922128996041901
DIO3OS	All Genes	IC.1	0.661222304464532
DIP2A	All Genes	IC.1	-0.0264611309769475
DIP2B	All Genes	IC.1	-2.67172188764215
DIP2C	All Genes	IC.1	0.815923347040312
DIRAS1	All Genes	IC.1	0.404558205292463
DIRAS2	All Genes	IC.1	0.283766855147317
DIS3	All Genes	IC.1	0.868945380083514
DIS3L	All Genes	IC.1	-3.53135703960807
DIS3L2	All Genes	IC.1	0.998780839198558
DISP2	All Genes	IC.1	-0.21587086389278
DIXDC1	All Genes	IC.1	-0.233553877564264
DKC1	All Genes	IC.1	-0.494334608880825
DKK3	All Genes	IC.1	0.224212809727113
DLAT	All Genes	IC.1	-0.423806369642993
DLD	All Genes	IC.1	-0.452998918306693
DLEU2L	All Genes	IC.1	-1.09212615418187
DLG1	All Genes	IC.1	-2.721004044492
DLG3	All Genes	IC.1	0.435690074337321
DLG4	All Genes	IC.1	0.306563225011303
DLG5	All Genes	IC.1	0.597304793576671
DLGAP1	All Genes	IC.1	0.694877545669416
DLGAP3	All Genes	IC.1	-0.100701255070104
DLGAP4	All Genes	IC.1	0.00720231476837685
DLK2	All Genes	IC.1	-0.181616179886068
DLST	All Genes	IC.1	0.809901846985726
DLX1	All Genes	IC.1	0.0571954536792823
DLX2	All Genes	IC.1	-0.175620127615354
DLX3	All Genes	IC.1	0.487229423939336
DLX5	All Genes	IC.1	0.983594902873413
DLX6	All Genes	IC.1	0.313837677625089
DMKN	All Genes	IC.1	0.689136743650402
DMTF1	All Genes	IC.1	-0.827263556553387
DMTN	All Genes	IC.1	-0.279310419512707
DMWD	All Genes	IC.1	0.2510288167988
DMXL1	All Genes	IC.1	0.665968959732816
DMXL2	All Genes	IC.1	0.434869805895554
DNAAF2	All Genes	IC.1	0.598507866263384
DNAH1	All Genes	IC.1	0.68355706662954
[truncated: 6,754 more rows]
