# Supplementary material for: Identifying clinically relevant cell state interactions in the tumor microenvironment of IDH-mutant gliomas using CSI-TME
Source: Mol Syst Biol. 2026 Mar 10;22(6):928–61. doi: 10.1038/s44320-026-00201-0 (PMC13230996; doi:10.1038/s44320-026-00201-0)
Supplement: Supplementary file 7 — Figure EV3 Source Data [file 44320_2026_201_MOESM7_ESM.zip › EV3/FigureEV3D.txt]

...1	IC.1	IC.10	IC.2	IC.4	IC.5	IC.6
actin filament severing	0	0	0	0	5.50588787689493	0
branching involved in blood vessel morphogenesis	0	0	4.37615196556831	0	0	0
cell cycle G1/S phase transition	1.75511648320369	0	0	0	0	0
cell-substrate adhesion	0	0	2.45917255233621	0	0	0
chromatin remodeling	0	0	0	0	2.54781855736085	0
chromosome segregation	1.78090186044532	0	0	0	0	0
DNA-templated transcription elongation	1.9715101639187	0	0	0	0	0
endothelial cell migration	0	0	2.69175856598244	0	0	0
establishment or maintenance of cell polarity	0	0	0	0	3.22048565803268	0
extracellular matrix constituent secretion	0	0	0	6.11357045411617	0	0
extracellular matrix organization	0	0	2.59576409111098	0	0	0
G1/S transition of mitotic cell cycle	1.8361530552946	0	0	0	0	0
heme transport	0	0	0	0	0	4.97430647250179
hepatocyte proliferation	0	0	0	5.46149375753647	0	0
histone modification	1.77992756019496	0	0	0	0	0
in utero embryonic development	0	0	0	0	2.47246487535748	0
iron coordination entity transport	0	0	0	0	0	4.62638316908149
lymph vessel development	0	0	4.59188065662375	0	0	0
mesenchyme development	0	0	2.53616603927074	0	0	0
methylation	0	0	0	0	2.48352006386647	0
negative regulation of response to wounding	0	0	0	3.95129902521729	0	0
neuromuscular junction development	0	0	0	4.92092537617377	0	0
non-membrane-bounded organelle assembly	1.58144908007556	0	0	0	0	0
nuclear chromosome segregation	1.84747663022134	0	0	0	0	0
peptidyl-lysine modification	1.54454949726403	0	0	0	0	0
positive regulation of angiogenesis	0	0	2.99918250712299	0	0	0
positive regulation of potassium ion transport	0	0	0	4.80544815875384	0	0
positive regulation of transcription by RNA polymerase III	0	0	0	0	5.92092537617377	0
positive regulation of transporter activity	0	0	0	3.94364545267385	0	0
positive regulation of voltage-gated potassium channel activity	0	0	0	6.25796036345134	0	0
potassium ion transmembrane transport	0	0	0	3.44195357114083	0	0
potassium ion transport	0	0	0	3.29448623947646	0	0
protein K63-linked ubiquitination	0	4.75872773675607	0	0	0	0
protein methylation	0	0	0	0	3.39041065947499	0
protein polyubiquitination	1.85942283461744	0	0	0	0	0
regulation of protein stability	0	0	0	0	2.74655446970027	0
regulation of RNA splicing	0	0	0	0	0	2.67885058897562
regulation of transporter activity	0	0	0	2.89412531683006	0	0
retina vasculature morphogenesis in camera-type eye	0	0	5.60121852120309	0	0	0
RNA splicing	0	0	0	0	0	2.49889343395957
sister chromatid segregation	1.98353269216791	0	0	0	0	0
tissue migration	0	0	2.3617525865077	0	0	0
tRNA modification	0	0	0	0	0	2.89457928003106
vascular wound healing	0	0	4.86425292703688	0	0	0
