# Supplementary material for: Identifying clinically relevant cell state interactions in the tumor microenvironment of IDH-mutant gliomas using CSI-TME
Source: Mol Syst Biol. 2026 Mar 10;22(6):928–61. doi: 10.1038/s44320-026-00201-0 (PMC13230996; doi:10.1038/s44320-026-00201-0)
Supplement: Supplementary file 8 — Figure EV4 Source Data [file 44320_2026_201_MOESM8_ESM.zip › EV4/FigureEV4D.txt]

geneset	State	component	L1	L2	common	enrichment	pvalue	CI1	CI2	FDR
Tcell.curated.Yanshuo	CD4_Adhesion	IC.1	399	2	0	0	1	0	111.6047122	1
Tcell.curated.Yanshuo	CD4_Adhesion	IC.2	191	2	1	44.91136615	0.043197745	0.570620379	3415.785713	1
Tcell.curated.Yanshuo	CD4_Adhesion	IC.3	11	2	0	0	1	0	4744.137383	1
Tcell.curated.Yanshuo	CD4_Adhesion	IC.4	48	2	0	0	1	0	974.9486705	1
Tcell.curated.Yanshuo	CD4_Adhesion	IC.5	56	2	0	0	1	0	837.9078115	1
Tcell.curated.Yanshuo	CD4_Adhesion	IC.6	240	2	0	0	1	0	189.1586939	1
Tcell.curated.Yanshuo	CD4_Adhesion	IC.7	137	2	0	0	1	0	336.4799674	1
Tcell.curated.Yanshuo	CD4_Adhesion	IC.8	114	2	0	0	1	0	408.7150082	1
Tcell.curated.Yanshuo	CD4_Adhesion	IC.9	9	2	0	0	1	0	5977.757766	1
Tcell.curated.Yanshuo	CD4_Adhesion	IC.10	52	2	0	0	1	0	900.8581367	1
Tcell.curated.Yanshuo	CD8_Adhesion	IC.1	399	3	0	0	1	0	50.72992236	1
Tcell.curated.Yanshuo	CD8_Adhesion	IC.2	191	3	2	90.26066957	0.001402609	4.678159566	5105.846222	0.12623483
Tcell.curated.Yanshuo	CD8_Adhesion	IC.3	11	3	0	0	1	0	2136.608296	1
Tcell.curated.Yanshuo	CD8_Adhesion	IC.4	48	3	0	0	1	0	443.1785847	1
Tcell.curated.Yanshuo	CD8_Adhesion	IC.5	56	3	0	0	1	0	378.2187382	1
Tcell.curated.Yanshuo	CD8_Adhesion	IC.6	240	3	0	0	1	0	86.07034479	1
Tcell.curated.Yanshuo	CD8_Adhesion	IC.7	137	3	0	0	1	0	152.6055134	1
Tcell.curated.Yanshuo	CD8_Adhesion	IC.8	114	3	0	0	1	0	183.8126725	1
Tcell.curated.Yanshuo	CD8_Adhesion	IC.9	9	3	0	0	1	0	2656.954548	1
Tcell.curated.Yanshuo	CD8_Adhesion	IC.10	52	3	0	0	1	0	408.1310209	1
