# Supplementary material for: Identifying clinically relevant cell state interactions in the tumor microenvironment of IDH-mutant gliomas using CSI-TME
Source: Mol Syst Biol. 2026 Mar 10;22(6):928–61. doi: 10.1038/s44320-026-00201-0 (PMC13230996; doi:10.1038/s44320-026-00201-0)
Supplement: Supplementary file 8 — Figure EV4 Source Data [file 44320_2026_201_MOESM8_ESM.zip › EV4/FigureEV4A.txt]

LR	evidence	iteration
TGFB1:TGFBR1:actual	0.982840401296854	actual
TGFB2:TGFBR1:actual	0.980778587350413	actual
TGFB3:TGFBR1:actual	0.929297142790509	actual
TGFB1:ACVR1B:actual	0.583482969312262	actual
TGFB1:TGFBR2:actual	0.860839878128715	actual
TGFB2:ACVR1B:actual	0.857746273440058	actual
TGFB2:TGFBR2:actual	0.870760053588746	actual
TGFB3:ACVR1B:actual	0.925422871314615	actual
TGFB3:TGFBR2:actual	0.916099191866586	actual
TGFB1:ACVR1:actual	0.863927126550148	actual
TGFB2:ACVR1:actual	0.986438755572632	actual
TGFB3:ACVR1:actual	0.986699712893504	actual
BMP2:BMPR1A:actual	0.937697341976626	actual
BMP2:ACVR2A:actual	0.954947887187923	actual
BMP2:ACVR2B:actual	0.969587720685003	actual
BMP2:BMPR2:actual	0.913886967532897	actual
BMP2:BMPR1B:actual	0.920512176460406	actual
BMP4:BMPR1A:actual	0.942877836376283	actual
BMP4:ACVR2A:actual	0.97521726884078	actual
BMP4:ACVR2B:actual	0.992970327945002	actual
BMP4:BMPR2:actual	0.925326896008764	actual
BMP4:BMPR1B:actual	0.92106804793019	actual
GDF7:BMPR1A:actual	0.912543613428244	actual
GDF7:ACVR2A:actual	0.931880641863771	actual
GDF7:ACVR2B:actual	0.89108695670761	actual
GDF7:BMPR2:actual	0.913617896665542	actual
GDF7:BMPR1B:actual	0.880958848170536	actual
BMP6:ACVR1:actual	0.716908227538291	actual
BMP6:ACVR2A:actual	0.683060188864114	actual
BMP6:ACVR2B:actual	0.695494759387111	actual
BMP6:BMPR2:actual	0.697152058091751	actual
BMP6:BMPR1A:actual	0.889887363341487	actual
BMP6:BMPR1B:actual	0.588514416350253	actual
BMP7:ACVR1:actual	0.853227407872117	actual
BMP7:ACVR2A:actual	0.962233156778562	actual
BMP7:ACVR2B:actual	0.984117818279626	actual
BMP7:BMPR2:actual	0.920858984564584	actual
BMP7:BMPR1A:actual	0.939229589130342	actual
BMP7:BMPR1B:actual	0.917504188605529	actual
BMP8B:ACVR1:actual	0.992041475634626	actual
BMP8B:ACVR2A:actual	0.541825812783614	actual
BMP8B:ACVR2B:actual	0.532143380868524	actual
BMP8B:BMPR2:actual	0.792029038458824	actual
BMP8B:BMPR1A:actual	0.576247719160851	actual
BMP8B:BMPR1B:actual	0.387921269279029	actual
GDF9:ACVR1B:actual	0.783753939924801	actual
GDF9:BMPR2:actual	0.767755426488843	actual
GDF11:TGFBR1:actual	0.919990249780407	actual
GDF11:ACVR2A:actual	0.874460257822389	actual
GDF11:ACVR2B:actual	0.890379115227228	actual
GDF11:ACVR1B:actual	0.847450302394715	actual
MSTN:TGFBR1:actual	0.879099876806744	actual
MSTN:ACVR2B:actual	0.815734466065047	actual
MSTN:ACVR1B:actual	0.74615306673272	actual
MSTN:ACVR2A:actual	0.84927840453907	actual
AMH:ACVR1:actual	0.849742889078447	actual
AMH:BMPR1A:actual	0.945235049996589	actual
GDNF:GFRA1:actual	0.779213359573194	actual
GDNF:RET:actual	0.935494566688531	actual
NRTN:GFRA2:actual	0.744335743057175	actual
NRTN:RET:actual	0.716396826081879	actual
ARTN:RET:actual	0.849908304813293	actual
PSPN:RET:actual	0.668206780631598	actual
ARTN:GFRA1:actual	0.773554967973239	actual
INHBA:ACVR1B:actual	0.868526179521854	actual
INHBA:ACVR2A:actual	0.908801297112049	actual
INHBA:ACVR2B:actual	0.925345305977684	actual
INHBB:ACVR1B:actual	0.925078997112414	actual
INHBB:ACVR2A:actual	0.967976570343233	actual
INHBB:ACVR2B:actual	0.985597818257794	actual
INHBC:ACVR1B:actual	0.753325734934932	actual
INHBC:ACVR2A:actual	0.788258801172414	actual
INHBC:ACVR2B:actual	0.802608429233524	actual
WNT10B:FZD1:actual	0.728965299242729	actual
WNT10B:LRP5:actual	0.782220050617135	actual
WNT10B:FZD10:actual	0.746747461111448	actual
WNT10B:FZD2:actual	0.361671644767606	actual
WNT10B:FZD3:actual	0.859651327083508	actual
WNT10B:FZD4:actual	0.746697496101057	actual
WNT10B:FZD5:actual	0.767974882826148	actual
WNT10B:FZD6:actual	0.801161401034833	actual
WNT10B:FZD7:actual	0.847589184467182	actual
WNT10B:FZD8:actual	0.724224156795349	actual
WNT10B:FZD9:actual	0.699495112796487	actual
WNT2:FZD1:actual	0.544181409437997	actual
WNT2:LRP5:actual	0.475757180357627	actual
WNT2:FZD10:actual	0.354922437815883	actual
WNT2:FZD2:actual	0.243516712884314	actual
WNT2:FZD3:actual	0.783676217595592	actual
WNT2:FZD4:actual	0.46087706761622	actual
WNT2:FZD5:actual	0.831089598081783	actual
WNT2:FZD6:actual	0.566664070778681	actual
WNT2:FZD7:actual	0.736127945156128	actual
WNT2:FZD8:actual	0.826420854224042	actual
WNT2:FZD9:actual	0.527879942208452	actual
WNT2B:FZD1:actual	0.92180280614503	actual
WNT2B:LRP5:actual	0.955810831302652	actual
WNT2B:FZD10:actual	0.99962672667493	actual
WNT2B:FZD2:actual	0.594959881396805	actual
WNT2B:FZD3:actual	0.911825230049559	actual
WNT2B:FZD4:actual	0.999559841466225	actual
WNT2B:FZD5:actual	0.979825997535456	actual
WNT2B:FZD6:actual	0.999646549141337	actual
WNT2B:FZD7:actual	0.979065472560929	actual
WNT2B:FZD8:actual	0.982756517972153	actual
WNT2B:FZD9:actual	0.940910539495302	actual
WNT3:FZD1:actual	0.734709728305299	actual
WNT3:LRP5:actual	0.831710785120755	actual
WNT3:FZD10:actual	0.705605362143624	actual
WNT3:FZD2:actual	0.631931851393383	actual
WNT3:FZD3:actual	0.796334589921156	actual
WNT3:FZD4:actual	0.976379516745423	actual
WNT3:FZD5:actual	0.864044529028147	actual
WNT3:FZD6:actual	0.981247002472707	actual
WNT3:FZD7:actual	0.788548827659105	actual
WNT3:FZD8:actual	0.794818282230446	actual
WNT3:FZD9:actual	0.893656468823305	actual
WNT4:FZD1:actual	0.84231052739136	actual
WNT4:LRP5:actual	0.943661052341701	actual
WNT4:FZD10:actual	0.841090045282471	actual
WNT4:FZD2:actual	0.221992862692565	actual
WNT4:FZD3:actual	0.612599745458897	actual
WNT4:FZD4:actual	0.854920403093498	actual
WNT4:FZD5:actual	0.905280341781891	actual
WNT4:FZD6:actual	0.663158522940705	actual
WNT4:FZD7:actual	0.42172280296106	actual
WNT4:FZD8:actual	0.862262312686472	actual
WNT4:FZD9:actual	0.442251078987215	actual
WNT7A:FZD1:actual	0.859687272648242	actual
WNT7A:LRP5:actual	0.973188660699858	actual
WNT7A:FZD10:actual	0.83059660731489	actual
WNT7A:FZD2:actual	0.521659501484668	actual
WNT7A:FZD3:actual	0.938502145471279	actual
WNT7A:FZD4:actual	0.975262396287969	actual
WNT7A:FZD5:actual	0.900447891665055	actual
WNT7A:FZD6:actual	0.980124312902229	actual
WNT7A:FZD7:actual	0.915803037740803	actual
WNT7A:FZD8:actual	0.928241280748937	actual
WNT7A:FZD9:actual	0.922535366942892	actual
WNT7B:FZD1:actual	0.831459492177344	actual
WNT7B:LRP5:actual	0.871090305391399	actual
WNT7B:FZD10:actual	0.725728393625891	actual
WNT7B:FZD2:actual	0.778723163142897	actual
WNT7B:FZD3:actual	0.940589340708514	actual
WNT7B:FZD4:actual	0.744780446530066	actual
WNT7B:FZD5:actual	0.882951220069425	actual
WNT7B:FZD6:actual	0.739152423891797	actual
WNT7B:FZD7:actual	0.82704300987234	actual
WNT7B:FZD8:actual	0.757193626910528	actual
WNT7B:FZD9:actual	0.769644132810358	actual
WNT9A:FZD1:actual	0.89800714725774	actual
WNT9A:LRP5:actual	0.895238240500643	actual
WNT9A:FZD10:actual	0.660121089588794	actual
WNT9A:FZD2:actual	0.334585089174701	actual
WNT9A:FZD3:actual	0.73479044207295	actual
WNT9A:FZD4:actual	0.889118099358965	actual
WNT9A:FZD5:actual	0.901554850909782	actual
WNT9A:FZD6:actual	0.902149627647093	actual
WNT9A:FZD7:actual	0.852350845051298	actual
WNT9A:FZD8:actual	0.920837647951083	actual
WNT9A:FZD9:actual	0.912345794824326	actual
WNT10B:LRP6:actual	0.783920634101201	actual
WNT2:LRP6:actual	0.719774042560223	actual
WNT2B:LRP6:actual	0.916220416443663	actual
WNT3:LRP6:actual	0.857512829549548	actual
WNT4:LRP6:actual	0.970051161271224	actual
WNT7A:LRP6:actual	0.964872959965763	actual
WNT7B:LRP6:actual	0.870991838491389	actual
WNT9A:LRP6:actual	0.920274173292465	actual
WNT5A:FZD1:actual	0.920165921653257	actual
WNT5A:FZD10:actual	0.784528201000414	actual
WNT5A:FZD2:actual	0.770380932876774	actual
WNT5A:FZD3:actual	0.908771788429445	actual
WNT5A:FZD4:actual	0.784475708073747	actual
WNT5A:FZD5:actual	0.877275538836366	actual
WNT5A:FZD6:actual	0.967112427126234	actual
WNT5A:FZD7:actual	0.913727689131318	actual
WNT5A:FZD8:actual	0.853490542952158	actual
WNT5A:FZD9:actual	0.820693819279414	actual
WNT5A:MCAM:actual	0.882196557354465	actual
WNT11:FZD1:actual	0.854719973552387	actual
WNT11:FZD10:actual	0.638236606376935	actual
WNT11:FZD2:actual	0.550793265188476	actual
WNT11:FZD3:actual	0.844136237490731	actual
WNT11:FZD4:actual	0.638193901847854	actual
WNT11:FZD5:actual	0.841057740993736	actual
WNT11:FZD6:actual	0.973710175904778	actual
WNT11:FZD7:actual	0.919961241276647	actual
WNT11:FZD8:actual	0.855128013113594	actual
WNT11:FZD9:actual	0.576346485955539	actual
TGFA:EGFR:actual	0.853344839528339	actual
TGFA:ERBB2:actual	0.820741104652927	actual
BTC:EGFR:actual	0.799895220010163	actual
BTC:ERBB2:actual	0.66950669068173	actual
BTC:ERBB4:actual	0.775155361658533	actual
HBEGF:EGFR:actual	0.623375886202823	actual
HBEGF:ERBB2:actual	0.505454550495454	actual
HBEGF:ERBB4:actual	0.567400383954038	actual
NRG2:ERBB3:actual	0.915401900750059	actual
NRG2:ERBB2:actual	0.747769690236899	actual
NRG2:ERBB4:actual	0.865768322767099	actual
FGF1:FGFR1:actual	0.828989131089513	actual
FGF1:FGFR2:actual	0.5926014227496	actual
FGF1:FGFR3:actual	0.815311789998009	actual
FGF1:FGFR4:actual	0.679300777820219	actual
FGF2:FGFR1:actual	0.914805103337246	actual
FGF2:FGFR2:actual	0.833849644272169	actual
FGF2:FGFR3:actual	0.920111269959272	actual
FGF2:FGFR4:actual	0.805291376189274	actual
FGF22:FGFR2:actual	0.604745362689674	actual
FGF17:FGFR1:actual	0.756194048740949	actual
FGF17:FGFR2:actual	0.587454989161377	actual
FGF17:FGFR3:actual	0.760580219747828	actual
FGF17:FGFR4:actual	0.580377127491925	actual
FGF9:FGFR1:actual	0.79703524424269	actual
FGF9:FGFR2:actual	0.77884372049449	actual
FGF9:FGFR3:actual	0.696732969673419	actual
FGF9:FGFR4:actual	0.789660333622157	actual
FGF20:FGFR1:actual	0.919382353706134	actual
FGF20:FGFR2:actual	0.618111223021792	actual
FGF20:FGFR3:actual	0.446161595570997	actual
FGF20:FGFR4:actual	0.428141883968369	actual
PDGFA:PDGFRA:actual	0.958057575941134	actual
PDGFA:PDGFRB:actual	0.73225898170176	actual
PDGFB:PDGFRA:actual	0.961751733855873	actual
PDGFB:PDGFRB:actual	0.834706155222197	actual
PDGFC:PDGFRA:actual	0.985067888785649	actual
VEGFA:FLT1:actual	0.999360793512338	actual
VEGFA:KDR:actual	0.999241251913605	actual
VEGFB:FLT1:actual	0.926319436311743	actual
IGF2:IGF1R:actual	0.704112712565987	actual
IGF2:IGF2R:actual	0.880977953611992	actual
IGF2:ITGAV:actual	0.823703596598261	actual
IGF2:ITGA6:actual	0.685683603627419	actual
IGF2:ITGB4:actual	0.897186984174868	actual
APLN:APLNR:actual	0.861633791206775	actual
SHH:PTCH1:actual	0.960531370808175	actual
SHH:SMO:actual	0.972175875382614	actual
SHH:PTCH2:actual	0.869039146503286	actual
CCL5:CCR1:actual	0.507621470705084	actual
CCL3:CCR1:actual	0.53740769844803	actual
CCL3L3:CCR1:actual	0.583409768999028	actual
CCL8:CCR1:actual	0.481816597750662	actual
CCL8:CCR2:actual	0.248611983295042	actual
CCL2:CCR2:actual	0.842379682668043	actual
CCL22:CCR4:actual	0.423286003591198	actual
CCL5:CCR4:actual	0.379092813997581	actual
CCL4:CCR5:actual	0.50863868796137	actual
CCL5:CCR5:actual	0.682071185388216	actual
CCL3:CCR5:actual	0.536339349140266	actual
CCL19:CCR7:actual	0.258032993523664	actual
CXCL1:CXCR1:actual	0.965616900161814	actual
CXCL3:CXCR1:actual	0.804115323028113	actual
CXCL5:CXCR1:actual	0.974165079427322	actual
CXCL1:CXCR2:actual	0.374900717516583	actual
CXCL3:CXCR2:actual	0.765243884138953	actual
CXCL5:CXCR2:actual	0.799854673549664	actual
CXCL10:CXCR3:actual	0.23256848156149	actual
CXCL13:CXCR3:actual	0.333311864216437	actual
CXCL12:CXCR4:actual	0.604103519443593	actual
CXCL11:ACKR3:actual	0.526732849393985	actual
CXCL12:ACKR3:actual	0.730340353949889	actual
MIF:CD74:actual	0.760313065854001	actual
MIF:CXCR4:actual	0.64570360256278	actual
MIF:CD44:actual	0.76062977217906	actual
MIF:CXCR2:actual	0.745218862522798	actual
MIF:ACKR3:actual	0.741406102542409	actual
CX3CL1:CX3CR1:actual	0.803781631043446	actual
TSLP:IL7R:actual	0.649509344225458	actual
IL13:IL4R:actual	0.79896200473207	actual
IL13:IL13RA1:actual	0.753329709965414	actual
IL13:IL13RA2:actual	0.820388052039515	actual
IL6:IL6R:actual	0.740263848442047	actual
IL6:IL6ST:actual	0.744397987613393	actual
CNTF:CNTFR:actual	0.94698056138	actual
CNTF:LIFR:actual	0.945809795296185	actual
CLCF1:CNTFR:actual	0.775513548188736	actual
CLCF1:LIFR:actual	0.96457218926228	actual
CTF1:LIFR:actual	0.671596054803993	actual
CTF1:IL6ST:actual	0.957837380489283	actual
OSM:LIFR:actual	0.821196881651336	actual
OSM:IL6ST:actual	0.83706889505744	actual
OSM:OSMR:actual	0.836057295752045	actual
IL10:IL10RA:actual	0.804444587632384	actual
IL10:IL10RB:actual	0.826732686617158	actual
IL1A:IL1R1:actual	0.835689848130222	actual
IL1A:IL1RAP:actual	0.866722429095066	actual
IL1B:IL1R1:actual	0.814853102250781	actual
IL1B:IL1RAP:actual	0.823753711410125	actual
IL33:IL1RAP:actual	0.966345054365497	actual
IL34:CSF1R:actual	0.776679437558284	actual
CSF1:CSF1R:actual	0.879611244120073	actual
IL16:CD4:actual	0.750651868166464	actual
CSF3:CSF3R:actual	0.672703001044826	actual
LTA:TNFRSF1A:actual	0.496029636585023	actual
LTA:TNFRSF1B:actual	0.613985532668048	actual
LTA:TNFRSF14:actual	0.759603707435284	actual
TNFSF14:TNFRSF14:actual	0.366837301880623	actual
TNFSF18:TNFRSF18:actual	0.965874671473818	actual
TNFSF13B:TNFRSF13C:actual	0.387259617033736	actual
SPP1:CD44:actual	0.916403012071315	actual
SPP1:ITGAV:actual	0.843535185648036	actual
SPP1:ITGB1:actual	0.888142869249365	actual
SPP1:ITGB5:actual	0.612737799211803	actual
SPP1:ITGA4:actual	0.876890486743507	actual
SPP1:ITGA5:actual	0.881541303663797	actual
NAMPT:INSR:actual	0.960048194028139	actual
NAMPT:ITGA5:actual	0.894398561324084	actual
NAMPT:ITGB1:actual	0.885849270345432	actual
ANGPTL1:ITGA1:actual	0.94526977610527	actual
ANGPTL1:ITGB1:actual	0.996743235165675	actual
ANGPTL2:ITGA5:actual	0.887562916639613	actual
ANGPTL2:ITGB1:actual	0.948973201413012	actual
ANGPTL2:TLR4:actual	0.916687342217191	actual
ANGPTL2:LILRB3:actual	0.966632375089492	actual
ANGPTL1:LILRB3:actual	0.778229113205514	actual
ANGPTL4:ITGA5:actual	0.476873317086509	actual
ANGPTL4:ITGB1:actual	0.813000905815447	actual
ANGPTL4:ITGAV:actual	0.75947455428899	actual
ANGPTL4:CDH5:actual	0.575298061325682	actual
ANGPTL4:CDH11:actual	0.808656662751747	actual
ANGPTL4:SDC1:actual	0.707418157747097	actual
ANGPTL4:SDC2:actual	0.363491445710171	actual
ANGPTL4:SDC3:actual	0.733018787220616	actual
ANGPTL4:SDC4:actual	0.654292012182607	actual
ANGPT2:TEK:actual	0.926474327419107	actual
ANGPT2:ITGA5:actual	0.853439252900618	actual
ANGPT2:ITGB1:actual	0.887019026213741	actual
MDK:SDC1:actual	0.815590824606076	actual
MDK:SDC2:actual	0.946143234023436	actual
MDK:SDC4:actual	0.931816901315799	actual
MDK:PTPRZ1:actual	0.861148424404672	actual
MDK:ITGA4:actual	0.820169948690205	actual
MDK:ITGB1:actual	0.930787383950189	actual
MDK:ITGA6:actual	0.867749683219426	actual
MDK:LRP1:actual	0.957204562158707	actual
MDK:NCL:actual	0.942195513461404	actual
PTN:PTPRZ1:actual	0.77187392624399	actual
PTN:SDC1:actual	0.770414889739809	actual
PTN:SDC2:actual	0.783088550858233	actual
PTN:SDC3:actual	0.785825438259031	actual
PTN:SDC4:actual	0.795821594374459	actual
PTN:ITGAV:actual	0.914521423795474	actual
PTN:NCL:actual	0.992467734755479	actual
POSTN:ITGAV:actual	0.80552442387551	actual
POSTN:ITGB5:actual	0.00147875336143275	actual
C3:C3AR1:actual	0.927457108692647	actual
C3:ITGAM:actual	0.925685010491656	actual
C3:ITGB2:actual	0.927615467378706	actual
C3:ITGAX:actual	0.92436171066721	actual
C4A:C3AR1:actual	0.875904693798885	actual
C5:C5AR1:actual	0.864356857575461	actual
CCK:CCKBR:actual	0.812240260589474	actual
EDN1:EDNRA:actual	0.689276839821553	actual
EDN3:EDNRA:actual	0.757672503641718	actual
EDN1:EDNRB:actual	0.952399072672932	actual
EDN3:EDNRB:actual	0.952818917783746	actual
GAL:GALR1:actual	0.941302338436825	actual
GAL:GALR3:actual	0.802348063872374	actual
NPY:NPY1R:actual	0.747262630932439	actual
NPY:NPY2R:actual	0.67044245915539	actual
NPY:NPY5R:actual	0.677039772122507	actual
NPY:GPR83:actual	0.732479817403087	actual
PDYN:OPRD1:actual	0.681498844686833	actual
PDYN:OPRK1:actual	0.653914963678582	actual
PDYN:OPRL1:actual	0.858117885393895	actual
PENK:OPRD1:actual	0.679785513551586	actual
PENK:OPRK1:actual	0.648357019153006	actual
PENK:OPRL1:actual	0.850824319917745	actual
SST:SSTR1:actual	0.787974511708219	actual
SST:SSTR2:actual	0.812537244096949	actual
SST:SSTR3:actual	0.758612430633144	actual
SST:SSTR5:actual	0.863305355995649	actual
CORT:SSTR1:actual	0.936740284558747	actual
CORT:SSTR2:actual	0.891422052138743	actual
CORT:SSTR3:actual	0.749580901550409	actual
CORT:SSTR5:actual	0.845871963184057	actual
TAC1:TACR1:actual	0.694611954093656	actual
TAC1:TACR2:actual	0.882034138226792	actual
PRSS3:F2R:actual	0.813273696410265	actual
GZMA:F2R:actual	0.776603980259779	actual
PRSS3:F2RL1:actual	0.676410437230188	actual
GZMA:F2RL1:actual	0.665783392337896	actual
PRSS3:F2RL2:actual	0.724096008393214	actual
GZMA:F2RL2:actual	0.682747078934532	actual
PRSS3:F2RL3:actual	0.843638285696699	actual
GZMA:F2RL3:actual	0.698372728454769	actual
PRSS3:PARD3:actual	0.789598877558941	actual
GZMA:PARD3:actual	0.830562259055349	actual
ADCYAP1:ADCYAP1R1:actual	0.952136961134919	actual
VIP:VIPR1:actual	0.661797802976207	actual
VIP:VIPR2:actual	0.707734379034351	actual
NPPA:NPR1:actual	0.823528525589993	actual
NPPC:NPR2:actual	0.930304895433801	actual
KITLG:KIT:actual	0.82676961372323	actual
BDNF:NTRK2:actual	0.816585754944873	actual
HGF:MET:actual	0.847222618230364	actual
SEMA3B:NRP1:actual	0.773022768377521	actual
SEMA3B:PLXNA1:actual	0.792874485466591	actual
SEMA3B:PLXNA2:actual	0.715655589428491	actual
SEMA3B:PLXNA3:actual	0.816654717387212	actual
SEMA3B:PLXNA4:actual	0.799627307127566	actual
SEMA3C:NRP1:actual	0.903490700543545	actual
SEMA3C:PLXNA1:actual	0.946479557095743	actual
SEMA3C:PLXNA2:actual	0.854300898479236	actual
SEMA3C:PLXNA3:actual	0.92470851401105	actual
SEMA3C:PLXNA4:actual	0.859690486298139	actual
SEMA3D:NRP1:actual	0.918532724835103	actual
SEMA3D:PLXNA1:actual	0.94573163806278	actual
SEMA3D:PLXNA2:actual	0.950177741752743	actual
SEMA3D:PLXNA3:actual	0.932399283778262	actual
SEMA3D:PLXNA4:actual	0.889013360162283	actual
SEMA3B:NRP2:actual	0.727070899970571	actual
SEMA3C:NRP2:actual	0.883565596981296	actual
SEMA3D:NRP2:actual	0.898275892466332	actual
SEMA3F:NRP2:actual	0.885836822484366	actual
SEMA3F:PLXNA1:actual	0.769234471937843	actual
SEMA3F:PLXNA2:actual	0.777568522470426	actual
SEMA3F:PLXNA3:actual	0.806145571593389	actual
SEMA3F:PLXNA4:actual	0.877429620347523	actual
SEMA3G:NRP2:actual	0.876285532915367	actual
SEMA3G:PLXNA1:actual	0.94619030222323	actual
SEMA3G:PLXNA2:actual	0.96431704799027	actual
SEMA3G:PLXNA3:actual	0.949704999750751	actual
SEMA3G:PLXNA4:actual	0.867968979101145	actual
SEMA3C:PLXND1:actual	0.901197567662083	actual
SEMA3E:PLXND1:actual	0.353677553101283	actual
ANXA1:FPR1:actual	0.92041314295307	actual
CRH:CRHR1:actual	0.797791865335034	actual
ENHO:GPR19:actual	0.808629370191028	actual
GAS6:AXL:actual	0.920796848426725	actual
GAS6:MERTK:actual	0.828419122917603	actual
GAS6:TYRO3:actual	0.857596826083004	actual
GRN:SORT1:actual	0.819896534983941	actual
LGALS9:PTPRC:actual	0.712342320169875	actual
PROS1:AXL:actual	0.924217230102391	actual
PROS1:TYRO3:actual	0.850235557661591	actual
PSAP:GPR37L1:actual	0.916867884169457	actual
PSAP:GPR37:actual	0.886326789803772	actual
PTHLH:PTH1R:actual	0.915341691129259	actual
RARRES2:CMKLR1:actual	0.755936268018991	actual
LGALS9:HAVCR2:actual	0.65397062041395	actual
LGALS9:CD44:actual	0.887426135461687	actual
COL1A1:ITGA1:actual	0.893196465635968	actual
COL1A1:ITGB1:actual	0.941834339044175	actual
COL1A2:ITGA1:actual	0.776017415235063	actual
COL1A2:ITGB1:actual	0.813541999389076	actual
COL4A1:ITGA1:actual	0.998995976146688	actual
COL4A1:ITGB1:actual	0.996313245254409	actual
COL4A2:ITGA1:actual	0.946379724932358	actual
COL4A2:ITGB1:actual	0.997913624839338	actual
COL4A3:ITGA1:actual	0.67896933029734	actual
COL4A3:ITGB1:actual	0.775082807814023	actual
COL4A4:ITGA1:actual	0.974666867995632	actual
COL4A4:ITGB1:actual	0.790480391715995	actual
COL4A5:ITGA1:actual	0.690756814237354	actual
COL4A5:ITGB1:actual	0.710717153398073	actual
COL4A6:ITGA1:actual	0.785599343793527	actual
COL4A6:ITGB1:actual	0.84551611255538	actual
COL6A1:ITGA1:actual	0.879227705271895	actual
COL6A1:ITGB1:actual	0.874984332572033	actual
COL6A3:ITGA1:actual	0.777853219711192	actual
COL6A3:ITGB1:actual	0.837179200396261	actual
COL9A1:ITGA1:actual	0.589426582787211	actual
COL9A1:ITGB1:actual	0.777365251787296	actual
COL9A2:ITGA1:actual	0.784965510266754	actual
COL9A2:ITGB1:actual	0.760542560073908	actual
COL9A3:ITGA1:actual	0.883826995858373	actual
COL9A3:ITGB1:actual	0.726538454352468	actual
COL1A1:ITGA2:actual	0.824009991825933	actual
COL1A2:ITGA2:actual	0.883044090441981	actual
COL4A1:ITGA2:actual	0.934926174822087	actual
COL4A2:ITGA2:actual	0.936427948256022	actual
COL4A3:ITGA2:actual	0.911706408828376	actual
COL4A4:ITGA2:actual	0.889032195360966	actual
COL4A5:ITGA2:actual	0.775232921059864	actual
COL4A6:ITGA2:actual	0.917749799182071	actual
COL6A1:ITGA2:actual	0.943755940894432	actual
COL6A3:ITGA2:actual	0.908700652340026	actual
COL9A1:ITGA2:actual	0.680538358551789	actual
COL9A2:ITGA2:actual	0.880962869873685	actual
COL9A3:ITGA2:actual	0.909130242466486	actual
FN1:ITGA3:actual	0.992595586159792	actual
FN1:ITGB1:actual	0.997817921355432	actual
FN1:ITGA4:actual	0.698133263857655	actual
FN1:ITGA5:actual	0.817636184985568	actual
LAMA1:ITGA1:actual	0.945944596494452	actual
LAMA1:ITGB1:actual	0.99745480203777	actual
LAMA2:ITGA1:actual	0.642772717379991	actual
LAMA2:ITGB1:actual	0.728378922677423	actual
LAMA4:ITGA1:actual	0.932241468782786	actual
LAMA4:ITGB1:actual	0.931984977212634	actual
LAMA5:ITGA1:actual	0.913085066106954	actual
LAMA5:ITGB1:actual	0.899898717221364	actual
LAMB1:ITGA1:actual	0.999734733770566	actual
LAMB1:ITGB1:actual	0.997924669223382	actual
LAMB2:ITGA1:actual	0.797726857953693	actual
LAMB2:ITGB1:actual	0.875969495681705	actual
LAMB3:ITGA1:actual	0.881841237916469	actual
LAMB3:ITGB1:actual	0.892739333569215	actual
LAMC1:ITGA1:actual	0.946225455304595	actual
LAMC1:ITGB1:actual	0.997750954655914	actual
LAMC3:ITGA1:actual	0.946139869703616	actual
LAMC3:ITGB1:actual	0.997660708600281	actual
LAMA1:ITGA2:actual	0.860462945974486	actual
LAMA2:ITGA2:actual	0.930532026880618	actual
LAMA4:ITGA2:actual	0.872998795574349	actual
LAMA5:ITGA2:actual	0.995682103742312	actual
LAMB1:ITGA2:actual	0.936438312148881	actual
LAMB2:ITGA2:actual	0.969205904601713	actual
LAMB3:ITGA2:actual	0.862413069591222	actual
LAMC1:ITGA2:actual	0.905335700622158	actual
LAMC3:ITGA2:actual	0.936429282891244	actual
CHAD:ITGA2:actual	0.935590141548094	actual
CHAD:ITGB1:actual	0.845587527444383	actual
LAMA1:ITGA3:actual	0.992234367319915	actual
LAMA2:ITGA3:actual	0.775828076411173	actual
LAMA4:ITGA3:actual	0.925450660218837	actual
LAMA5:ITGA3:actual	0.886971766264357	actual
LAMB1:ITGA3:actual	0.992701775335484	actual
LAMB2:ITGA3:actual	0.783504143136148	actual
LAMB3:ITGA3:actual	0.950895500042267	actual
LAMC1:ITGA3:actual	0.992528969947617	actual
LAMC3:ITGA3:actual	0.992439196217788	actual
THBS1:ITGA3:actual	0.882378619249779	actual
THBS1:ITGB1:actual	0.791257303474655	actual
THBS2:ITGA3:actual	0.99065634650561	actual
THBS2:ITGB1:actual	0.995868478795213	actual
THBS3:ITGA3:actual	0.889256023839591	actual
THBS3:ITGB1:actual	0.902216266144498	actual
THBS4:ITGA3:actual	0.612899916750011	actual
THBS4:ITGB1:actual	0.702555758880918	actual
COL1A1:ITGA3:actual	0.936905008239441	actual
COL1A2:ITGA3:actual	0.83306939682512	actual
COL4A1:ITGA3:actual	0.991098785165833	actual
COL4A2:ITGA3:actual	0.992690788755048	actual
COL4A3:ITGA3:actual	0.779861787434011	actual
COL4A4:ITGA3:actual	0.855025077239205	actual
COL4A5:ITGA3:actual	0.854224077374813	actual
COL4A6:ITGA3:actual	0.45297059752536	actual
COL6A1:ITGA3:actual	0.879305542537615	actual
COL6A3:ITGA3:actual	0.63375552559192	actual
COL9A1:ITGA3:actual	0.504597592257362	actual
COL9A2:ITGA3:actual	0.794301463800667	actual
COL9A3:ITGA3:actual	0.966781022426524	actual
LAMA1:ITGA6:actual	0.808295740355664	actual
LAMA2:ITGA6:actual	0.747029464201589	actual
LAMA4:ITGA6:actual	0.775524726861535	actual
LAMA5:ITGA6:actual	0.966146773476893	actual
LAMB1:ITGA6:actual	0.995779584855532	actual
LAMB2:ITGA6:actual	0.827942708701428	actual
LAMB3:ITGA6:actual	0.881194742416645	actual
LAMC1:ITGA6:actual	0.995856533843811	actual
LAMC3:ITGA6:actual	0.91298766954423	actual
LAMA1:ITGA7:actual	0.913269737373044	actual
LAMA2:ITGA7:actual	0.571383728200011	actual
LAMA4:ITGA7:actual	0.895942319246775	actual
LAMA5:ITGA7:actual	0.805863345540141	actual
LAMB1:ITGA7:actual	0.902200532451302	actual
LAMB2:ITGA7:actual	0.951066720435541	actual
LAMB3:ITGA7:actual	0.896336287768065	actual
LAMC1:ITGA7:actual	0.960451993229521	actual
LAMC3:ITGA7:actual	0.90196189177826	actual
VTN:ITGB1:actual	0.896118490212314	actual
TNC:ITGB1:actual	0.900899060613599	actual
TNR:ITGB1:actual	0.997040365585719	actual
TNXB:ITGB1:actual	0.979893982954424	actual
COL1A1:ITGA10:actual	0.943747035714273	actual
COL1A2:ITGA10:actual	0.852582049427349	actual
COL4A1:ITGA10:actual	0.998988768946603	actual
COL4A2:ITGA10:actual	0.999940208483776	actual
COL4A3:ITGA10:actual	0.607002663922173	actual
COL4A4:ITGA10:actual	0.974659836316524	actual
COL4A5:ITGA10:actual	0.724973210687412	actual
COL4A6:ITGA10:actual	0.882664349777198	actual
COL6A1:ITGA10:actual	0.87922136213324	actual
COL6A3:ITGA10:actual	0.873961150582286	actual
COL9A1:ITGA10:actual	0.837131116717144	actual
COL9A2:ITGA10:actual	0.823848501422714	actual
COL9A3:ITGA10:actual	0.883820619538396	actual
FN1:ITGAV:actual	0.838064951256336	actual
VTN:ITGAV:actual	0.835485658830854	actual
VWF:ITGAV:actual	0.748734598456187	actual
TNC:ITGAV:actual	0.841585670599733	actual
TNR:ITGAV:actual	0.846804846552696	actual
TNXB:ITGAV:actual	0.880798599403862	actual
THBS1:ITGAV:actual	0.768339485160354	actual
THBS2:ITGAV:actual	0.840099957630067	actual
THBS3:ITGAV:actual	0.84117084934723	actual
THBS4:ITGAV:actual	0.656300894651612	actual
FN1:ITGA2B:actual	0.908951179804644	actual
VTN:ITGA2B:actual	0.755895100113125	actual
VWF:ITGA2B:actual	0.794528359718321	actual
TNC:ITGA2B:actual	0.958782993163822	actual
TNR:ITGA2B:actual	0.997286895718038	actual
TNXB:ITGA2B:actual	0.8304379704175	actual
VTN:ITGB5:actual	0.788765238763901	actual
VTN:ITGB8:actual	0.895053440531027	actual
FN1:ITGB8:actual	0.87031749977631	actual
LAMA1:ITGAV:actual	0.875293882380922	actual
LAMA1:ITGB8:actual	0.809093195336178	actual
LAMA2:ITGAV:actual	0.715763832167495	actual
LAMA2:ITGB8:actual	0.742294796597885	actual
LAMA4:ITGAV:actual	0.841516593001008	actual
LAMA4:ITGB8:actual	0.94547940908089	actual
LAMA5:ITGAV:actual	0.839010109545445	actual
LAMA5:ITGB8:actual	0.960023341874777	actual
LAMB1:ITGAV:actual	0.867470601739565	actual
LAMB1:ITGB8:actual	0.989468340698805	actual
LAMB2:ITGAV:actual	0.717306474212922	actual
LAMB2:ITGB8:actual	0.822695213510858	actual
LAMB3:ITGAV:actual	0.877277618321675	actual
LAMB3:ITGB8:actual	0.875609736202823	actual
LAMC1:ITGAV:actual	0.848617201030564	actual
LAMC1:ITGB8:actual	0.989544801984925	actual
LAMC3:ITGAV:actual	0.78311358346778	actual
LAMC3:ITGB8:actual	0.907201159977044	actual
COL1A1:ITGAV:actual	0.838212625238809	actual
COL1A1:ITGB8:actual	0.934088080981568	actual
COL1A2:ITGAV:actual	0.797591041694664	actual
COL1A2:ITGB8:actual	0.822363955535311	actual
COL4A1:ITGAV:actual	0.872706480793902	actual
COL4A1:ITGB8:actual	0.988737169463491	actual
COL4A2:ITGAV:actual	0.809677187400007	actual
COL4A2:ITGB8:actual	0.870400974341208	actual
COL4A3:ITGAV:actual	0.74772785778976	actual
COL4A3:ITGB8:actual	0.769840095830216	actual
COL4A4:ITGAV:actual	0.8072885915147	actual
COL4A4:ITGB8:actual	0.964657899773506	actual
COL4A5:ITGAV:actual	0.787683113781503	actual
COL4A5:ITGB8:actual	0.884995223095071	actual
COL4A6:ITGAV:actual	0.625280093972062	actual
COL4A6:ITGB8:actual	0.645325912104276	actual
COL6A1:ITGAV:actual	0.81124344601698	actual
COL6A1:ITGB8:actual	0.958980153650871	actual
COL6A3:ITGAV:actual	0.64030086999318	actual
COL6A3:ITGB8:actual	0.744601729689828	actual
COL9A1:ITGAV:actual	0.726185080358231	actual
COL9A1:ITGB8:actual	0.627906080894612	actual
COL9A2:ITGAV:actual	0.732428254902948	actual
COL9A2:ITGB8:actual	0.822914057071906	actual
COL9A3:ITGAV:actual	0.841276886392036	actual
COL9A3:ITGB8:actual	0.874750872922548	actual
LAMA1:ITGB4:actual	0.953379688814277	actual
LAMA2:ITGB4:actual	0.779617809872213	actual
LAMA4:ITGB4:actual	0.843385599031676	actual
LAMA5:ITGB4:actual	0.69992393152785	actual
LAMB1:ITGB4:actual	0.94485848580635	actual
LAMB2:ITGB4:actual	0.66757571868616	actual
LAMB3:ITGB4:actual	0.955540395740207	actual
LAMC1:ITGB4:actual	0.880522560176676	actual
LAMC3:ITGB4:actual	0.852975897057427	actual
FN1:CD44:actual	0.991366984491259	actual
COL1A1:CD44:actual	0.935745338508455	actual
COL1A2:CD44:actual	0.892642348744444	actual
COL4A1:CD44:actual	0.989872036187584	actual
COL4A2:CD44:actual	0.991462069247922	actual
COL4A3:CD44:actual	0.704557734739869	actual
COL4A4:CD44:actual	0.761778435856789	actual
COL4A5:CD44:actual	0.786681439463317	actual
COL4A6:CD44:actual	0.927725291600772	actual
COL6A1:CD44:actual	0.873956588872733	actual
COL6A3:CD44:actual	0.918577784948897	actual
COL9A1:CD44:actual	0.622801680627049	actual
COL9A2:CD44:actual	0.835124564922522	actual
COL9A3:CD44:actual	0.74943953568828	actual
LAMA1:CD44:actual	0.954966898731528	actual
LAMA2:CD44:actual	0.780915736746483	actual
LAMA4:CD44:actual	0.875661354815719	actual
LAMA5:CD44:actual	0.960306565558044	actual
LAMB1:CD44:actual	0.991473042229535	actual
LAMB2:CD44:actual	0.942046843291871	actual
LAMB3:CD44:actual	0.976422691322055	actual
LAMC1:CD44:actual	0.991300450734407	actual
LAMC3:CD44:actual	0.991210788123503	actual
COL1A1:SDC1:actual	0.928051117460203	actual
COL1A2:SDC1:actual	0.927253221919278	actual
COL4A1:SDC1:actual	0.961316990120189	actual
COL4A2:SDC1:actual	0.864727641097613	actual
COL4A3:SDC1:actual	0.797755143407497	actual
COL4A4:SDC1:actual	0.86254487798086	actual
COL4A5:SDC1:actual	0.890741998293134	actual
COL4A6:SDC1:actual	0.963696453459544	actual
COL6A1:SDC1:actual	0.864574762541739	actual
COL6A3:SDC1:actual	0.95419426590659	actual
COL9A1:SDC1:actual	0.676410432488264	actual
COL9A2:SDC1:actual	0.747646739748067	actual
COL9A3:SDC1:actual	0.742309622685276	actual
FN1:SDC1:actual	0.875552138852604	actual
TNC:SDC1:actual	0.976975005483831	actual
TNR:SDC1:actual	0.982449234515919	actual
TNXB:SDC1:actual	0.945592822015677	actual
THBS1:SDC1:actual	0.728172753330795	actual
THBS2:SDC1:actual	0.98129449763664	actual
THBS3:SDC1:actual	0.724434138875111	actual
THBS4:SDC1:actual	0.629706317351138	actual
COL1A1:SDC4:actual	0.887316092827088	actual
COL1A2:SDC4:actual	0.814778598573824	actual
COL4A1:SDC4:actual	0.891512725464838	actual
COL4A2:SDC4:actual	0.70458556075271	actual
COL4A3:SDC4:actual	0.827869553389754	actual
COL4A4:SDC4:actual	0.844063817852017	actual
COL4A5:SDC4:actual	0.689070177287977	actual
COL4A6:SDC4:actual	0.673980103787606	actual
COL6A1:SDC4:actual	0.828725203136063	actual
COL6A3:SDC4:actual	0.671833353362725	actual
COL9A1:SDC4:actual	0.605003287810777	actual
COL9A2:SDC4:actual	0.704931386155036	actual
COL9A3:SDC4:actual	0.768501062089731	actual
FN1:SDC4:actual	0.85612469398808	actual
TNC:SDC4:actual	0.763693396829621	actual
TNR:SDC4:actual	0.939326508821332	actual
TNXB:SDC4:actual	0.872411466063422	actual
THBS1:SDC4:actual	0.848865253231058	actual
THBS2:SDC4:actual	0.938222456903621	actual
THBS3:SDC4:actual	0.849656834725265	actual
THBS4:SDC4:actual	0.662921856136341	actual
LAMA1:SV2A:actual	0.953558175529644	actual
LAMA2:SV2A:actual	0.715512252245083	actual
LAMA4:SV2A:actual	0.854675149031326	actual
LAMA5:SV2A:actual	0.949330590547338	actual
LAMB1:SV2A:actual	0.9281977549759	actual
LAMB2:SV2A:actual	0.880813917125323	actual
LAMB3:SV2A:actual	0.868355645062343	actual
LAMC1:SV2A:actual	0.95384129487466	actual
LAMC3:SV2A:actual	0.857632767639559	actual
LAMA1:SV2B:actual	0.714737779224546	actual
LAMA2:SV2B:actual	0.652186615178197	actual
LAMA4:SV2B:actual	0.845787253021304	actual
LAMA5:SV2B:actual	0.758633313178392	actual
LAMB1:SV2B:actual	0.846048617803936	actual
LAMB2:SV2B:actual	0.619113360750314	actual
LAMB3:SV2B:actual	0.897986084948694	actual
LAMC1:SV2B:actual	0.821328339885151	actual
LAMC3:SV2B:actual	0.641804639398387	actual
THBS1:CD47:actual	0.724776857407797	actual
THBS2:CD47:actual	0.947317965155818	actual
THBS3:CD47:actual	0.944717023449552	actual
THBS4:CD47:actual	0.728731570377098	actual
AGRN:DAG1:actual	0.895420322825449	actual
HSPG2:DAG1:actual	0.91848092650879	actual
LAMA1:DAG1:actual	0.946952896957989	actual
LAMA2:DAG1:actual	0.711321691201852	actual
LAMA4:DAG1:actual	0.879288426211131	actual
LAMA5:DAG1:actual	0.829162853339201	actual
LAMB1:DAG1:actual	0.896584568679592	actual
LAMB2:DAG1:actual	0.844345287798485	actual
LAMB3:DAG1:actual	0.975885851663254	actual
LAMC1:DAG1:actual	0.956708966855326	actual
LAMC3:DAG1:actual	0.809396368075865	actual
ALCAM:CD6:actual	0.779397000331829	actual
APP:CD74:actual	0.829177418744991	actual
CADM1:CADM1:actual	0.783919372331156	actual
CADM3:CADM3:actual	0.819966178308968	actual
CD22:PTPRC:actual	0.68639289885151	actual
ENTPD1:ADORA1:actual	0.844810216871317	actual
ENTPD1:ADORA2B:actual	0.835251726502843	actual
PTPRC:CD22:actual	0.68639289885151	actual
PTPRC:MRC1:actual	0.98381618815039	actual
CD6:ALCAM:actual	0.779397000331829	actual
CD86:CTLA4:actual	0.485879514612374	actual
CD99:PILRA:actual	0.433133467031947	actual
CD99:CD99:actual	0.449648094329824	actual
CD99:CD99L2:actual	0.79316639839502	actual
CDH2:CDH2:actual	0.719760114897068	actual
CDH1:ITGA2:actual	0.726357639918115	actual
CDH1:ITGB1:actual	0.77828221561141	actual
CDH1:ITGAE:actual	0.823010419896743	actual
CDH1:KLRG1:actual	0.734202370972482	actual
CDH5:CDH5:actual	0.459579910853362	actual
CLDN11:CLDN11:actual	0.466478227021819	actual
NFASC:CNTN1:actual	0.968217833826531	actual
NFASC:CNTNAP1:actual	0.883341518372791	actual
CNTN2:CNTN2:actual	0.344833828749562	actual
CNTN2:L1CAM:actual	0.478660594784863	actual
CNTN1:NRCAM:actual	0.874102288805437	actual
CSPG4:ITGA3:actual	0.853568518978164	actual
CSPG4:ITGB1:actual	0.838487237622523	actual
EFNA2:EPHA2:actual	0.998343114332243	actual
EFNA2:EPHA4:actual	0.995114468294404	actual
EFNB1:EPHA4:actual	0.920070327494732	actual
EFNB1:EPHB1:actual	0.830419212735959	actual
EFNB1:EPHB2:actual	0.92266875745279	actual
EFNB1:EPHB3:actual	0.915477877867556	actual
EFNB1:EPHB4:actual	0.837685294250636	actual
EFNB2:EPHA4:actual	0.910121310909462	actual
EFNB2:EPHB1:actual	0.887570737813084	actual
EFNB2:EPHB2:actual	0.916641064243871	actual
EFNB2:EPHB3:actual	0.874133426058277	actual
EFNB2:EPHB4:actual	0.871181983069658	actual
EFNB3:EPHA4:actual	0.928337293396109	actual
EFNB3:EPHB1:actual	0.787649253061467	actual
EFNB3:EPHB2:actual	0.930959070625803	actual
EFNB3:EPHB3:actual	0.923703579940139	actual
EFNB3:EPHB4:actual	0.845212018628882	actual
EFNB3:EPHB6:actual	0.819713148350778	actual
ESAM:ESAM:actual	0.998239408917966	actual
GP1BA:ITGAM:actual	0.872979041067083	actual
GP1BA:ITGB2:actual	0.817763608841173	actual
ICAM1:ITGAX:actual	0.871123828288795	actual
ICAM1:ITGB2:actual	0.89877754559534	actual
ICAM1:ITGAL:actual	0.99725590369466	actual
ICAM2:ITGAL:actual	0.90199227914168	actual
ICAM2:ITGB2:actual	0.902228607188334	actual
ICAM1:ITGAM:actual	0.795487840182021	actual
ICAM2:ITGAM:actual	0.900350982795802	actual
ICAM1:SPN:actual	0.621776411225588	actual
ICAM5:CD209:actual	0.808964094578126	actual
ICOSLG:CTLA4:actual	0.196663062843151	actual
ITGB2:ICAM1:actual	0.89877754559534	actual
ITGB2:ICAM2:actual	0.902228607188334	actual
JAM2:ITGA3:actual	0.972463526336549	actual
JAM2:ITGB1:actual	0.977579940887325	actual
JAM2:ITGAV:actual	0.910130745170207	actual
JAM3:ITGAM:actual	0.885210732595078	actual
JAM3:ITGB2:actual	0.887228939206584	actual
JAM2:JAM3:actual	0.983635437872368	actual
JAM2:JAM2:actual	0.94411458885808	actual
JAM3:JAM2:actual	0.983635437872368	actual
JAM3:JAM3:actual	0.965674659314378	actual
L1CAM:ITGAV:actual	0.798466329505996	actual
L1CAM:ITGA4:actual	0.792129016603491	actual
L1CAM:L1CAM:actual	0.623422853474856	actual
MADCAM1:ITGA4:actual	0.799109099367389	actual
MAG:MAG:actual	0.480373955084998	actual
ULBP1:KLRK1:actual	0.869802170443987	actual
RAET1E:KLRK1:actual	0.410228160678413	actual
RAET1G:KLRK1:actual	0.604762966663888	actual
MPZ:MPZL1:actual	0.754393035755685	actual
MPZ:MPZ:actual	0.584032523644131	actual
MPZL1:MPZL1:actual	0.913139351676747	actual
NCAM1:FGFR1:actual	0.898657538852782	actual
NCAM1:NCAM1:actual	0.831035367569076	actual
NCAM1:NCAM2:actual	0.830990537763539	actual
NCAM1:L1CAM:actual	0.794770559213037	actual
NCAM2:L1CAM:actual	0.704728018447169	actual
NEGR1:NEGR1:actual	0.596829816829653	actual
LRRC4:NTNG2:actual	0.972552382952962	actual
LRRC4B:PTPRF:actual	0.836022711147484	actual
ULBP1:HCST:actual	0.765497434814057	actual
DLL1:NOTCH1:actual	0.983652313444243	actual
DLL1:NOTCH3:actual	0.948861828909538	actual
DLL1:NOTCH4:actual	0.852746105356076	actual
DLL3:NOTCH1:actual	0.956329077121217	actual
DLL3:NOTCH2:actual	0.895010226537676	actual
DLL3:NOTCH3:actual	0.949999983757876	actual
DLL3:NOTCH4:actual	0.859386463337473	actual
JAG2:NOTCH1:actual	0.858047175662637	actual
JAG2:NOTCH2:actual	0.990937281951934	actual
JAG2:NOTCH3:actual	0.940909531390817	actual
JAG2:NOTCH4:actual	0.964433261372942	actual
DLL1:NOTCH2:actual	0.891058560468938	actual
NRXN1:NLGN1:actual	0.815269601252325	actual
NRXN1:NLGN2:actual	0.946219416333139	actual
NRXN1:NLGN3:actual	0.94861996932918	actual
NRXN2:NLGN1:actual	0.922351874477911	actual
NRXN2:NLGN2:actual	0.977195563512391	actual
NRXN2:NLGN3:actual	0.977504192624293	actual
CD274:PDCD1:actual	0.857183978874799	actual
PDCD1LG2:PDCD1:actual	0.857229475641246	actual
PTPRM:PTPRM:actual	0.468317623744272	actual
PVR:TIGIT:actual	0.724308083200596	actual
SELL:CD34:actual	0.802962725863923	actual
SELL:PODXL:actual	0.524397188944013	actual
SELL:MADCAM1:actual	0.511778566014976	actual
SELPLG:SELL:actual	0.913396518861775	actual
SEMA4A:NRP1:actual	0.98524695917828	actual
SEMA4A:PLXNA1:actual	0.976970996735636	actual
SEMA4A:PLXNA2:actual	0.897910430359879	actual
SEMA4A:PLXNA3:actual	0.980600031548842	actual
SEMA4A:PLXNA4:actual	0.870915216098733	actual
SEMA4A:PLXNB1:actual	0.855084127980167	actual
SEMA4A:PLXNB2:actual	0.990061495293688	actual
SEMA4A:PLXNB3:actual	0.9090718958653	actual
SEMA4D:PLXNB1:actual	0.782996838999275	actual
SEMA4D:PLXNB2:actual	0.857328202174137	actual
SEMA4D:PLXNB3:actual	0.799739887558695	actual
SEMA4C:PLXNB2:actual	0.933667680210555	actual
SEMA4G:PLXNB2:actual	0.955969849180562	actual
SEMA5A:PLXNA1:actual	0.966085819751133	actual
SEMA5B:PLXNA1:actual	0.912283009057008	actual
SEMA5A:PLXNA3:actual	0.943863790920578	actual
SEMA5B:PLXNA3:actual	0.899422193372119	actual
SEMA5A:PLXNB3:actual	0.921314475859446	actual
SEMA6D:PLXNA1:actual	0.955696496213881	actual
SEMA6D:KDR:actual	0.828953054506293	actual
SEMA6D:TREM2:actual	0.685750845605593	actual
SEMA6A:PLXNA2:actual	0.90417037908285	actual
SEMA6B:PLXNA2:actual	0.936315510653199	actual
SEMA6A:PLXNA4:actual	0.876986962690037	actual
SEMA6B:PLXNA4:actual	0.870328683841198	actual
SEMA7A:ITGB1:actual	0.933231203420597	actual
SEMA7A:ITGA1:actual	0.90948397197192	actual
SEMA7A:PLXNC1:actual	0.799652895998488	actual
SIGLEC1:SPN:actual	0.815576643478369	actual
THY1:ITGAM:actual	0.754462773129844	actual
THY1:ITGB2:actual	0.85847199187643	actual
THY1:ITGAX:actual	0.829940470202858	actual
THY1:ITGAV:actual	0.841413398164025	actual
TIGIT:PVR:actual	0.724308083200596	actual
ITGA4:VCAM1:actual	0.680032581219368	actual
ITGB1:VCAM1:actual	0.931965317034234	actual
MUL1:FAM207A:random1	0.866430615059306	random1
ARMC1:COQ9:random1	0.945578629092723	random1
CATSPER2:SPOCK2:random1	0.867524883343875	random1
ANGPTL4:KLHL7:random1	0.613503063709639	random1
TACC1:USP43:random1	0.916809268246216	random1
ZNF780B:FRMD4B:random1	0.697706313691599	random1
ST8SIA4:UNC119B:random1	0.951195523720794	random1
MXI1:MEGF9:random1	0.958518912303167	random1
MOAP1:MT1A:random1	0.822817193396407	random1
SMIM20:MIR17HG:random1	0.954733664929671	random1
VASH1:RPL7AP28:random1	0.813609501561118	random1
RPL35P5:GLRX:random1	0.955956648635397	random1
PTPN23:RNF180:random1	0.985492374987556	random1
MAML1:ARX:random1	0.961438749226332	random1
VASH1:ARMC5:random1	0.953267168046111	random1
ARG2:HARS2:random1	0.889027846119673	random1
MRPS12:SPTBN2:random1	0.65897484799658	random1
SAPCD1:SMIM10:random1	0.617745632762187	random1
FOXRED2:GPRIN1:random1	0.810920976185665	random1
FAM222A.AS1:SPOCK1:random1	0.925022079709264	random1
SMCR5:UNC93B1:random1	0.783385573955933	random1
ZC3H12B:FAM193A:random1	0.857447285263	random1
NSF:UBQLN1:random1	0.789648966390934	random1
CCDC157:FARSA:random1	0.899691742832048	random1
TBK1:FAM86JP:random1	0.894216668496728	random1
FOXRED2:NGEF:random1	0.737429299051137	random1
ZNF600:HNRNPA1P27:random1	0.394047820082964	random1
ASXL2:DUSP28:random1	0.840632819577094	random1
TBR1:AC007375.1:random1	0.610661588862078	random1
ZSCAN9:TCP1:random1	0.795179335598024	random1
CATSPER2:LYPLAL1:random1	0.845832130596954	random1
COPRS:NBR2:random1	0.682896204643045	random1
AC027601.1:COX4I1:random1	0.919813191982039	random1
PGAP3:LRP1:random1	0.785034451674973	random1
AC093690.1:SLC19A2:random1	0.944413638280871	random1
PHLPP1:SLC9A7P1:random1	0.992745116167671	random1
SEPHS1:SCARA3:random1	0.890008436122287	random1
MAGI1:RPL7AP28:random1	0.779546731637418	random1
COG6:GALNS:random1	0.872680777280324	random1
PARD3:SLC35F2:random1	0.950323729867172	random1
RPL35P5:EXO5:random1	0.917312181834589	random1
TMEM248:CRISPLD2:random1	0.920836137272463	random1
OPCML:CTDSPL:random1	0.935575618926626	random1
ENO3:NOB1:random1	0.710650228080956	random1
APLP1:ZNF518A:random1	0.741807730598989	random1
INTS8:ZNF33BP1:random1	0.888462262097251	random1
ZNF181:SPOCK2:random1	0.886994408486979	random1
LIMD1:SLC38A3:random1	0.922269751174558	random1
ARG2:BICD1:random1	0.847908721415885	random1
CGRRF1:PSMG2:random1	0.980211660289359	random1
ZNF839:SCARA3:random1	0.859897839347596	random1
ERAS:KLF1:random1	0.545179297028802	random1
AC011526.1:FARSA:random1	0.78573762650716	random1
HNRNPA1P16:RAD51C:random1	0.810583344391602	random1
TEP1:HARS2:random1	0.90867648099589	random1
THAP7:PRR13:random1	0.740556576459178	random1
DDX24:VANGL2:random1	0.920376885617502	random1
TSC22D1:TTYH1:random1	0.951547286700451	random1
ZNF131:KIN:random1	0.964372130861965	random1
NDUFAF5:ACSL4:random1	0.946836369055165	random1
CAPRIN1:ZNF682:random1	0.978872537950237	random1
BFAR:EME1:random1	0.970401531501976	random1
CSNK1G3:CXCL10:random1	0.959779833848198	random1
RHPN2:ZNF618:random1	0.826056238392887	random1
CALM3:LYPLAL1:random1	0.971010434146577	random1
CCZ1:EME1:random1	0.986697032798975	random1
CTSA:PEG3:random1	0.92103146029504	random1
GRHL3:TRABD2A:random1	0.668093940593832	random1
SMIM7:IL17D:random1	0.716058903742896	random1
PHLPP1:AL132709.1:random1	0.791089825336079	random1
TTC9:SIRT3:random1	0.876204532593112	random1
ATP13A4:BYSL:random1	0.921596034086113	random1
APEH:KLF1:random1	0.70146268067694	random1
NBL1:BBS12:random1	0.901101709275126	random1
ATXN1:CCNT2:random1	0.889786070116679	random1
METTL9:FAM207A:random1	0.925012496692169	random1
PARD3:MRPS33:random1	0.893776121706975	random1
CCDC121:THAP2:random1	0.933795375883005	random1
SNX18P9:SETD9:random1	0.537336436957351	random1
RNF44:NEDD8:random1	0.841680766776511	random1
RAET1E:C15ORF62:random1	0.742270743966054	random1
DDX19B:IL3RA:random1	0.960969316948559	random1
CAPRIN1:SUMO2P1:random1	0.861514736236887	random1
TACC1:NPAS3:random1	0.900096053195264	random1
THAP7:TNFAIP3:random1	0.98238049269299	random1
PRKXP1:NTRK3:random1	0.821639447513724	random1
NTNG2:TSTD2:random1	0.845626369640776	random1
TACC1:C15ORF62:random1	0.909014449865263	random1
MPND:PCBP1.AS1:random1	0.976929878325278	random1
NKAP:BYSL:random1	0.943913786023027	random1
ARL4D:TTYH1:random1	0.881042437648234	random1
APOC2:GTF3C6:random1	0.397366144082101	random1
MAML1:EID1:random1	0.907257919912765	random1
MFSD10:LIN54:random1	0.954328709056117	random1
CYP4F35P:LSM1:random1	0.787614144447254	random1
APLP1:PSMB7:random1	0.857448375057954	random1
SCRG1:ZNF518A:random1	0.694291528248215	random1
P2RY14:CHPF2:random1	0.890548576919722	random1
CCDC90B:RPS15AP10:random1	0.806509170453103	random1
DVL3:FGFR3:random1	0.858084836868512	random1
MIR600HG:RBMX2:random1	0.879065759012599	random1
MUL1:TMEM59:random1	0.997984883323293	random1
ESAM:RMND5B:random1	0.807241721192099	random1
HSPA1L:STMN4:random1	0.908257596737733	random1
ZNF131:NHP2:random1	0.903092896701691	random1
AP000253.1:MRPS33:random1	0.712935512381288	random1
SNX2:CCSER2:random1	0.932435716867207	random1
DDIT4:SAMD9L:random1	0.826301060271482	random1
ZNF394:RGS5:random1	0.892442413237263	random1
SRSF7:TRABD2A:random1	0.923927926202964	random1
OXNAD1:TVP23B:random1	0.909339152135794	random1
DOC2B:THAP7.AS1:random1	0.782889367834575	random1
ZNF445:LBX2.AS1:random1	0.620417149258158	random1
LRP11:BCS1L:random1	0.731928356868696	random1
CSNK1G3:HARS2:random1	0.912968122997112	random1
LRP11:GOLT1B:random1	0.895594710216077	random1
TMEM87A:DPP6:random1	0.939072529450687	random1
ROCK2:ISOC1:random1	0.824201992102668	random1
RNF5:MIR17HG:random1	0.916084537198461	random1
PDGFRA:IGF1R:random1	0.908146215876834	random1
MALSU1:DUSP26:random1	0.845158794757216	random1
ZSCAN9:OR6E1P:random1	0.913097088523016	random1
FUT8:DPY19L2:random1	0.953036946535741	random1
NEDD4L:PDCD1LG2:random1	0.921364390673489	random1
FN1:WDR60:random1	0.897154094941266	random1
SDHA:CDC42EP3:random1	0.966736383782758	random1
SDHAF2:RRP36:random1	0.766458536291041	random1
MALSU1:ZNF266:random1	0.780333575417893	random1
CATSPER2:SUMO4:random1	0.693676708263775	random1
AC027601.1:TSTD2:random1	0.97432909071136	random1
TRIM44:TRIM5:random1	0.749634382356439	random1
SRSF3:ANKRD22:random1	0.859547129831021	random1
ABLIM2:NPM1P24:random1	0.572062229819769	random1
POU4F3:ACSL4:random1	0.81177851187215	random1
ZC3H12B:CACUL1:random1	0.811779501202017	random1
CACNB4:IP6K1:random1	0.788547449609244	random1
PLEKHA3:ZNF284:random1	0.936349232791097	random1
ARID2:UVSSA:random1	0.995631260215607	random1
IGSF21:PTGES:random1	0.935696167883975	random1
ERAL1:TTYH1:random1	0.721009286576771	random1
BCL2L15:SLC38A10:random1	0.978880811990002	random1
CAPRIN1:ACSL4:random1	0.941617152870057	random1
FAM78B:ARX:random1	0.875544214391757	random1
CAMKK1:BCS1L:random1	0.737434948939164	random1
MRPL44:AR:random1	0.89705759276494	random1
FAM118A:TPPP2:random1	0.484433014579546	random1
SLC35D1:ZNF438:random1	0.990139188093098	random1
PTPN2:CTC1:random1	0.93797029362997	random1
ZNF394:MEIS3P2:random1	0.892304960210721	random1
USP18:BBS12:random1	0.893965358984403	random1
BCAS2:SAP30BP:random1	0.940329560335085	random1
KLF1:RNF180:random1	0.773898067520224	random1
CLIC1:ANKRD34A:random1	0.614623290360032	random1
RNF144A:ZDHHC11:random1	0.982628040729581	random1
MTMR6:HARS2:random1	0.855568177359096	random1
SPSB1:COQ9:random1	0.932966097920873	random1
SAPCD2:MICB:random1	0.929780558777733	random1
INTS8:VANGL2:random1	0.904179318943032	random1
RSPO2:ANAPC15:random1	0.44529093867028	random1
SIGLEC8:SP4:random1	0.793264445747365	random1
IPCEF1:RAD51C:random1	0.785418133259595	random1
CHMP7:HDAC8:random1	0.915545756563208	random1
ZC3H12B:FAM207A:random1	0.813516210160368	random1
FOS:CCDC174:random1	0.821069439666073	random1
USP18:KLHL2:random1	0.800559870394813	random1
RSPO2:LINC00930:random1	0.163445443791869	random1
SRPK2:NAGA:random1	0.686820309047426	random1
SPSB1:UCHL3:random1	0.755639384646042	random1
ELOVL3:ZKSCAN2:random1	0.892951801975607	random1
ZNF140:TRABD2A:random1	0.969750672789615	random1
PHF1:NBR2:random1	0.912930477167571	random1
TOR1AIP1:DPY19L3:random1	0.933304925257695	random1
ARL4D:C15ORF62:random1	0.953588110761088	random1
ANG:GALR3:random1	0.371279189930612	random1
BCL2L15:RAPGEF2:random1	0.76858930291318	random1
ECE2:ZNF266:random1	0.93464591954445	random1
CCNC:C2ORF74:random1	0.928415769084432	random1
ZNF394:TTC5:random1	0.879238468619021	random1
IL15RA:SLC38A9:random1	0.354266486686984	random1
MRPL44:NMB:random1	0.511622291774914	random1
ANKRD28:MAP3K6:random1	0.733344734537663	random1
PWWP2B:VANGL2:random1	0.939714712836208	random1
ASXL2:MICB:random1	0.802744164311436	random1
GRHL3:NPTN:random1	0.774780194069133	random1
SEC11A:CLCN7:random1	0.940002879525901	random1
DAPP1:VIPR2:random1	0.777310211575296	random1
DIS3:MEIS3P2:random1	0.819414293876975	random1
PSME2:CNGA3:random1	0.777998795764637	random1
LIMD1:PRPF31:random1	0.773118946641237	random1
FAM78B:RFWD3:random1	0.840637818333553	random1
NUP205:ZFYVE28:random1	0.833802743281701	random1
PSME2:UBQLN1:random1	0.757701057507695	random1
RPS2P32:RBMS1:random1	0.899740702268601	random1
ABLIM2:EME1:random1	0.889001169879269	random1
SNAI1P1:FBXO32:random1	0.837960851889376	random1
CADM3:KLHL2:random1	0.883031537223814	random1
PMS2:UBQLN1:random1	0.874462717478163	random1
ECE2:CXCL10:random1	0.927684200751412	random1
FARP1:FAUP1:random1	0.84755804636604	random1
BATF2:PCDHB19P:random1	0.685105149182209	random1
UBE4B:BEND3P3:random1	0.910752905770688	random1
CCAR1:UVSSA:random1	0.940291065773259	random1
CACNB4:LINC00909:random1	0.644167564913363	random1
LZIC:CLPP:random1	0.701585661563584	random1
SRPK2:LIN54:random1	0.887128706767768	random1
HHIPL1:RAE1:random1	0.938441767517636	random1
ILDR2:GPRIN1:random1	0.870247894080395	random1
NFASC:ZNF513:random1	0.8502060675908	random1
DZIP1:CLEC17A:random1	0.490225342071272	random1
MORC3:SLC39A8:random1	0.808251983347924	random1
SCRIB:LINC00930:random1	0.909861893649963	random1
FOS:SPC25:random1	0.855461453525411	random1
APEH:FAUP1:random1	0.827761788280515	random1
LRPAP1:COPG1:random1	0.985662722516336	random1
DDIT4:NGEF:random1	0.547415841420661	random1
ECE1:CDC42EP3:random1	0.914812416553203	random1
ITGB1BP2:TNRC6C.AS1:random1	0.524524490681271	random1
LIFR.AS1:CCT7:random1	0.895041197393636	random1
CACNG8:PRDX4:random1	0.80857077860756	random1
LY86:PSMG2:random1	0.936996238065556	random1
FBXL12:PRPF31:random1	0.694295718556512	random1
PPP1R26.AS1:RALA:random1	0.983848024948565	random1
PRR7.AS1:ACLY:random1	0.794673248794845	random1
NMT1:AL132989.1:random1	0.96969890523919	random1
PARD3:MIR17HG:random1	0.906375069179167	random1
DDX55:CCDC77:random1	0.957100911467346	random1
CKS2:HERC2:random1	0.826375061866297	random1
MRPL40:MIR17HG:random1	0.749757457718069	random1
MPND:MEIS3P2:random1	0.942033670514089	random1
MORF4L2.AS1:DYNLL1:random1	0.92414250827594	random1
ANKRD28:CENPJ:random1	0.964073876938738	random1
TMEM248:RALGPS1:random1	0.912435504920633	random1
ZNF192P1:AL132709.1:random1	0.632138985988602	random1
ZBTB1:MTHFR:random1	0.959056238774075	random1
GJB2:MEIS3P2:random1	0.805203101362579	random1
CYCS:LRWD1:random1	0.797342555319416	random1
PHF8:RALA:random1	0.962662070288913	random1
CADM3:TAT:random1	0.645207402405016	random1
ARHGAP9:RBM47:random1	0.975017216118607	random1
ZSWIM8.AS1:PSMB7:random1	0.740198622071424	random1
HSPA1L:ANAPC4:random1	0.726139313284259	random1
RNF13:CXORF38:random1	0.903102637522007	random1
ESAM:HEATR5A:random1	0.979187364722485	random1
SPARCL1:RBM47:random1	0.583480119420804	random1
DAPP1:LINC00899:random1	0.760364500311024	random1
CCPG1:MFN2:random1	0.986071087853588	random1
CHST11:ZNF792:random1	0.887705202718486	random1
SNX18P9:PRPF31:random1	0.476342134026881	random1
CNOT7:XPC:random1	0.845482084610066	random1
ZNF518B:POLR3GL:random1	0.74214441559676	random1
SCRG1:SLC25A20:random1	0.681418560702106	random1
PHF1:MT1A:random1	0.579728857559474	random1
IQCB1:GOLT1B:random1	0.868330108417406	random1
SLC10A3:RPS6KA3:random1	0.818168274971285	random1
RHPN2:SETD9:random1	0.972674014612531	random1
BBS5:SLC45A3:random1	0.57954078744583	random1
ENO3:NPAS3:random1	0.638328265725361	random1
MAP3K14:LTK:random1	0.854377529433607	random1
ATP2B1:CCDC152:random1	0.507123576564603	random1
FOXRED2:ARHGAP31:random1	0.87956680148905	random1
HDAC3:TVP23B:random1	0.945160776957869	random1
PBX3:PTP4A2P1:random1	0.866580994771003	random1
HIRIP3:CASP9:random1	0.779899874949137	random1
SLC35D1:SMAP2:random1	0.979749483374681	random1
MAP3K14:ZIC5:random1	0.66816546490399	random1
METTL6:BBS2:random1	0.971980626134276	random1
TIAM1:CLCN7:random1	0.967051784287766	random1
SLC22A5:CALML6:random1	0.842146862197439	random1
FN1:CNGA3:random1	0.88861684453842	random1
AL118506.1:CCDC77:random1	0.907936730005617	random1
ZNF839:MICB:random1	0.72607326270043	random1
MTMR6:TNFRSF10D:random1	0.837503719244514	random1
TNS1:KLHL2:random1	0.900496112033631	random1
CYP4F3:LIN54:random1	0.876145731118674	random1
PCDHGC3:CXORF56:random1	0.906888192628771	random1
YPEL5:MAPK3:random1	0.962053179621779	random1
SLC16A4:FAM86JP:random1	0.931700122371349	random1
PLXDC2:MEGF9:random1	0.942790589482559	random1
THBD:LINC00528:random1	0.606888539254859	random1
NBPF14:ZNF599:random1	0.828962180863645	random1
PMS2P5:SMIM10:random1	0.759710349740665	random1
AC027601.1:C15ORF62:random1	0.86167761651162	random1
MEIS3P1:KLHL2:random1	0.806208751257189	random1
IPCEF1:THAP2:random1	0.94538678979066	random1
CYBA:NPAS3:random1	0.895529236972669	random1
SNAI1P1:WDR48:random1	0.80287003699173	random1
SHANK1:XYLT2:random1	0.943951598868275	random1
SEPHS1:CABP1:random1	0.862541181676011	random1
BDH2:CXORF56:random1	0.842093750894023	random1
LETM1:ANKRD22:random1	0.896319081414327	random1
STIM2:USP43:random1	0.954731477454333	random1
ARHGAP9:TTBK2:random1	0.762972991801835	random1
VASH1:RNF121:random1	0.870891200704094	random1
RNF32:FAM220A:random1	0.880145759543719	random1
RRAGC:GPRIN1:random1	0.789109888686038	random1
CD86:RSF1:random1	0.735588282689864	random1
SYBU:CTDSP1:random1	0.868498345862877	random1
LIMD1:HLA.A:random1	0.900168511759885	random1
ACSS1:SLC38A9:random1	0.908484424804506	random1
ATP2B1:CMC2:random1	0.979059753140422	random1
COL6A3:RPS6KA3:random1	0.795479437604028	random1
EIF4A1P2:ZNF518A:random1	0.826287285870486	random1
ZNF189:CDC45:random1	0.912371930659559	random1
CREB3L1:ISOC1:random1	0.73427069815378	random1
PCNPP5:MFN2:random1	0.946719165533788	random1
ZNF107:DCTD:random1	0.86557091359721	random1
PROX1:CENPJ:random1	0.964092372931472	random1
ANLN:PLEKHJ1:random1	0.852925356647286	random1
LRRC20:RPL7AP28:random1	0.688782994734555	random1
RPL18AP3:MYH15:random1	0.202786013326466	random1
APLP1:MICB:random1	0.871926785320831	random1
DUT:GFM1:random1	0.825971723126402	random1
SLC16A4:SMAP2:random1	0.850835806995145	random1
TIAM1:SNCA:random1	0.854267078368242	random1
NKAP:RAD1:random1	0.890193367871349	random1
NKAIN1:TSTD2:random1	0.86026624544293	random1
PROX1:AZU1:random1	0.88982315007251	random1
SNW1:TNRC6C.AS1:random1	0.899132547141649	random1
CHST1:UBQLN1:random1	0.960181468572835	random1
BUB1:MAPT:random1	0.991246193385717	random1
ZSWIM8.AS1:MGST2:random1	0.663505481483534	random1
PRAM1:HNRNPA1P27:random1	0.520556808748818	random1
DNAAF1:HEATR5A:random1	0.960755370461247	random1
AC027601.1:ARL14EP:random1	0.932837432132111	random1
PCED1B:SLC39A8:random1	0.718161120759955	random1
CAMKK1:FA2H:random1	0.62720634250126	random1
MEMO1P1:SENP6:random1	0.910538638061285	random1
FAM98B:ZDHHC11:random1	0.867090654957306	random1
PTPN2:SLC25A41:random1	0.937942734185859	random1
ARL4D:ZNF266:random1	0.944531877014745	random1
FAM71F2:AZU1:random1	0.837428156817753	random1
SPTAN1:PPP2R5B:random1	0.84919473913193	random1
TRIM33:DPY19L2:random1	0.90573207233217	random1
SCARF1:SLC39A8:random1	0.999063248621144	random1
ANKRD28:SLC35F2:random1	0.921913876017572	random1
FAM81A:SLC45A3:random1	0.569902143447222	random1
SIGLEC8:FAM13A.AS1:random1	0.891255096476743	random1
CCDC157:NBPF2P:random1	0.756269407355774	random1
RNF121:CERS4:random1	0.874615789738953	random1
ZNF445:SLC9A7P1:random1	0.898692565015073	random1
APLP1:RAE1:random1	0.850577790205573	random1
STIM2:SAPCD2:random1	0.864783228184835	random1
PRKAR1B:KLHL7:random1	0.951164560347911	random1
KRTAP5.8:ERGIC3:random1	0.931894079431934	random1
NKAIN1:THAP7.AS1:random1	0.872915281333935	random1
RRAGC:POLR3GL:random1	0.801109373548645	random1
PDPR:KCNQ2:random1	0.90301160414838	random1
KEAP1:COX4I1:random1	0.968476151831224	random1
TACC1:IL3RA:random1	0.961790171201718	random1
CEP192:RNF121:random1	0.905637645778951	random1
SPSB1:TRABD2A:random1	0.900712014615321	random1
ATP13A4:MEGF9:random1	0.990503227554949	random1
C1ORF229:LINC00528:random1	0.517587716602556	random1
PTGDR2:VANGL2:random1	0.871577541623074	random1
HECW2:HRAS:random1	0.72823550656254	random1
BCL2L15:HHIP:random1	0.313899038412942	random1
MRPL3:PSMB7:random1	0.958168199933835	random1
PCNPP5:LRP6:random1	0.948703703660305	random1
TLR3:MEGF9:random1	0.911634900345409	random1
ELOVL3:SPATA13:random1	0.871586616520387	random1
NBPF14:ZNF513:random1	0.695052058667754	random1
RSPO2:GTF3C6:random1	0.312024457630958	random1
AC027601.1:DPY19L3:random1	0.912298502069266	random1
SLC6A17:GAPDHP62:random1	0.799266231832784	random1
RRAGC:UBQLN1:random1	0.776126951599753	random1
EDNRA:MID1:random1	0.621920993365571	random1
ZNF844:RSPO3:random1	0.951485706479296	random1
TBR1:SMIM10:random1	0.746096034436356	random1
SPARCL1:CNDP2:random1	0.84043979829924	random1
VWFP1:EXO5:random1	0.728071219657095	random1
ARID2:MEIS3P2:random1	0.912493975488252	random1
PTGDR2:GFM1:random1	0.739410496467103	random1
SART1:SNUPN:random1	0.896618326035337	random1
U2AF2:PSMG1:random1	0.883596691232223	random1
ZNF138:ZNF629:random1	0.969624531578734	random1
HIRIP3:FGFR3:random1	0.863570255316676	random1
ZNF131:SIAH2:random1	0.91618389490121	random1
AKIRIN1:PRR13:random1	0.890972274690981	random1
BDH2:PTP4A2P1:random1	0.714439582598503	random1
OPCML:PDCD1LG2:random1	0.958392616998723	random1
SMIM20:MSTO1:random1	0.912442945827413	random1
SYCE1:BEX2:random1	0.859666328059192	random1
TSNARE1:MSTO1:random1	0.873536815225357	random1
LRP1:FXR2:random1	0.998214457643471	random1
AP000253.1:ZNF572:random1	0.717717093279761	random1
SLC35B1:KLHL7:random1	0.904322283370539	random1
VPS37A:PHLPP1:random1	0.958395894498929	random1
PCNPP5:SCARA3:random1	0.879614295643162	random1
TMEM128:ARMC5:random1	0.960673791522547	random1
C17ORF80:TMC7:random1	0.823239139541982	random1
AURKB:BBS12:random1	0.994018016462558	random1
HLA.F:FXR2:random1	0.761126579156174	random1
SEPHS1:SPOCK1:random1	0.95909435337541	random1
SRSF7:TCF19:random1	0.887713684253498	random1
PLA2G4C:PCYT1B:random1	0.670141045052018	random1
HSD11B1:ACSL4:random1	0.868486245005273	random1
HIRIP3:ZNF618:random1	0.84662830291141	random1
FAM81A:SPTBN2:random1	0.931363030379995	random1
SLC16A4:PCBP1.AS1:random1	0.792051946216296	random1
MEIS3P1:IRAK4:random1	0.881706543045275	random1
PPP1R14C:CASKIN1:random1	0.928316295071104	random1
PHLPP1:EID1:random1	0.911166329723684	random1
DZIP1:SAMD9L:random1	0.887125585923863	random1
YPEL5:UNC119B:random1	0.922295828852223	random1
ANG:XYLT2:random1	0.754763110501265	random1
BCAR3:CDHR2:random1	0.818849716197762	random1
PLA2G4C:NBPF2P:random1	0.7050672628709	random1
ABLIM2:GFM1:random1	0.709429005783693	random1
ATP2B1:RFWD3:random1	0.724717767623203	random1
FAM76B:STAT2:random1	0.966489318186463	random1
HECW2:CCT7:random1	0.677412523267732	random1
GPR35:NAGA:random1	0.700868451879543	random1
UBE2Q1:PLEKHJ1:random1	0.848855810007166	random1
RNF32:ACLY:random1	0.91204133000576	random1
NUP62:NHLRC4:random1	0.943172209616491	random1
NDUFAF5:PCDHB19P:random1	0.89637637661673	random1
HNRNPA1P16:FA2H:random1	0.767775092023459	random1
EDNRA:PRDX4:random1	0.720634090013016	random1
ALCAM:SRSF5:random1	0.90975816856886	random1
FAM78B:CCDC77:random1	0.891273033653842	random1
CNOT7:CCDC78:random1	0.916043105113383	random1
PLA2G4C:PSMG3.AS1:random1	0.949261953855009	random1
MAML1:KCND3:random1	0.922797163921772	random1
LRP1:SETD9:random1	0.995371542809136	random1
MAX:SPOCK2:random1	0.914444218930068	random1
ZNF487:C15ORF62:random1	0.891186973870475	random1
PROX1:NMU:random1	0.957799174317999	random1
CCNO:VIPAS39:random1	0.875653778798291	random1
LMO3:PSMG2:random1	0.984455707212768	random1
INO80C:RRP36:random1	0.83956261558464	random1
SH2B1:CDC45:random1	0.950568097414926	random1
CDC14B:MOCS1:random1	0.82214275809296	random1
BCL6B:VIPR2:random1	0.733703636428684	random1
BFAR:RPS6KA3:random1	0.96476689462989	random1
C22ORF46:SETD9:random1	0.931702553872936	random1
LDLRAD4.AS1:PSMG2:random1	0.930227472136	random1
ZNF330:THAP2:random1	0.952057986413357	random1
SYCE1:NEU1:random1	0.929149102696497	random1
ZIC5:ZNF605:random1	0.734397213682894	random1
PAK1IP1:TMTC1:random1	0.989519746274485	random1
APEH:CDH13:random1	0.78483400299554	random1
PTPRT:MAP2K1:random1	0.879708843779121	random1
BOK:CDAN1:random1	0.73746851592299	random1
GSPT1:SENP6:random1	0.98773812857069	random1
ARID2:SCAF8:random1	0.955804672992237	random1
CYP4F3:IL17D:random1	0.680824367390448	random1
ATP1A1:MAP3K6:random1	0.814201926377714	random1
PNPLA2:SASH1:random1	0.489876420539852	random1
CHST11:NPAS3:random1	0.850323591444997	random1
ECI1:MID1:random1	0.582486831958692	random1
ZNF844:ZNF18:random1	0.817091473653122	random1
IPCEF1:SAMD14:random1	0.852866791998653	random1
SNX2:RAD1:random1	0.822534751306595	random1
SLC19A2:TAGAP:random1	0.914713276992081	random1
ECE1:SLC9A7P1:random1	0.851770997129233	random1
RHPN2:TRIM8:random1	0.877119081672398	random1
ZNF192P1:HRAS:random1	0.781438689357563	random1
PPP1R14C:CLCN7:random1	0.822342383595906	random1
IQCA1:CDHR2:random1	0.781344451162593	random1
CCDC90B:TSTD2:random1	0.89274523857682	random1
APOC2:GLIPR1L2:random1	0.76547826219727	random1
U2AF2:NT5C1A:random1	0.933547895727328	random1
GARNL3:ZFYVE28:random1	0.937982403616052	random1
LIFR.AS1:SMAP2:random1	0.949694184671971	random1
RHPN2:CCDC78:random1	0.746410462922783	random1
PDPR:XYLT2:random1	0.930747124730647	random1
SLC18B1:PLK2:random1	0.835766882898275	random1
HSPA1L:AL132709.1:random1	0.725976795235611	random1
C17ORF80:LPIN3:random1	0.948854085112969	random1
TACC1:ZNF70:random1	0.892167341447273	random1
MAMLD1:ENOPH1:random1	0.781063423105618	random1
CYP4F3:FAM193A:random1	0.955884965476905	random1
MMP15:RMND5B:random1	0.789879838138688	random1
CTSA:ZDHHC17:random1	0.844234819201528	random1
PRR7.AS1:CTSZ:random1	0.781933239623824	random1
PARD3:MRPL39:random1	0.900821455694981	random1
VWFP1:GLIPR1L2:random1	0.461177375502876	random1
CCDC34:FLG:random1	0.823801709953397	random1
SCARF1:XPC:random1	0.810225377208244	random1
SCARF1:PEG3:random1	0.961746392305477	random1
FAM86HP:MFSD12:random1	0.871018581841876	random1
LMO3:E2F2:random1	0.944634514812044	random1
CLDN12:CXORF38:random1	0.894938992543451	random1
VPS37A:ATP6V0A2:random1	0.885524622228425	random1
VPS11:SPATA7:random1	0.80804160101637	random1
ST3GAL5:APTX:random1	0.885412428972653	random1
YPEL5:AR:random1	0.88968620013343	random1
LY86:GNAZ:random1	0.736301571602847	random1
ARHGAP9:TPPP:random1	0.866912260958393	random1
DEF8:SPATA7:random1	0.814301219533034	random1
RPS2P32:ZNF513:random1	0.817371710847517	random1
ZNF138:AR:random1	0.897686231175258	random1
MPND:DOC2A:random1	0.969785612936019	random1
PDZD8:PPP1R12B:random1	0.987475665193213	random1
RAB5C:KIF14:random1	0.675809308284284	random1
PROX1:CCDC152:random1	0.832433671938401	random1
TRIM44:RBMS1:random1	0.891701004160222	random1
PMS2P5:CCSER2:random1	0.74682382635712	random1
GOLIM4:CRISPLD2:random1	0.980470171260466	random1
MDN1:CDHR2:random1	0.795070922235666	random1
KCNQ4:POLR3GL:random1	0.869127493328976	random1
PDZD8:XPC:random1	0.979089163195029	random1
HDAC3:TPPP2:random1	0.566693264255324	random1
VPS37A:CCAR1:random1	0.854988290112357	random1
ERCC3:MAG:random1	0.652405852790066	random1
DOC2B:CDC45:random1	0.86068152476407	random1
PPP1R26.AS1:SLC35F6:random1	0.7966061217297	random1
MTRF1L:KCNN1:random1	0.855588311765398	random1
SLC10A3:DYRK1B:random1	0.609307592070151	random1
CHCHD10:TSTD2:random1	0.797035297232976	random1
CD86:RBMX2:random1	0.94540905258112	random1
TRIB2:FAM193A:random1	0.89119555760492	random1
SHANK1:TVP23B:random1	0.897608240702082	random1
ANKRD28:STK17A:random1	0.938863785186295	random1
DLG5:WDR86:random1	0.826734698248673	random1
CGRRF1:SPC25:random1	0.977239086445574	random1
SART1:KCNQ2:random1	0.840453900756906	random1
TRIB2:RPL38:random1	0.889333502571879	random1
FAM114A2:HLA.A:random1	0.96391872398107	random1
FUT8:FAM193A:random1	0.95684942210941	random1
SNX2:DPY19L3:random1	0.857872615606729	random1
SDHAF2:THEM4:random1	0.658089251396098	random1
PCTP:TTK:random1	0.947064898508312	random1
MZF1:GOLT1B:random1	0.834340690618312	random1
PNCK:NHP2:random1	0.856756468351269	random1
MTRF1L:CKAP4:random1	0.832666346228052	random1
ALDH8A1:RAE1:random1	0.898852154827659	random1
TSC22D1:TWF1P1:random1	0.81097755383156	random1
ANKRD34A:NPAS3:random1	0.80667514608082	random1
TAPBP:STAT2:random1	0.598561001098209	random1
SMCR5:BTC:random1	0.738669509828944	random1
ST3GAL5:MSI1:random1	0.885301951131941	random1
FOS:ZNF277:random1	0.926996004649939	random1
ASXL2:IL3RA:random1	0.920351452912197	random1
ZSCAN9:TNRC6C.AS1:random1	0.832566999345632	random1
PHF1:E2F2:random1	0.922014821576578	random1
TMEM184A:ZNF33BP1:random1	0.66866034344965	random1
INHBB:ZNF284:random1	0.887861971115345	random1
XXYLT1:DUSP28:random1	0.781891293245516	random1
CYP4F35P:CLEC17A:random1	0.412040224167938	random1
HSD11B1:RBM28:random1	0.764746900085809	random1
RNF5:THAP7.AS1:random1	0.891882000820224	random1
SLC18B1:TVP23B:random1	0.961127386143686	random1
FAM218A:LINC00909:random1	0.883989049500004	random1
ATP1A1:NUTM2D:random1	0.932167631646761	random1
PDZD8:FAM193A:random1	0.886470810205178	random1
SART1:HSPH1:random1	0.831664823996164	random1
SIGLEC8:EXO5:random1	0.825875435897765	random1
TRIP12:SPATA7:random1	0.764772720504393	random1
TMEM87A:GDF9:random1	0.901275429774773	random1
PSMF1:SATB2:random1	0.802971421193879	random1
SPSB1:CASP9:random1	0.836987796954984	random1
NUP62:DOC2A:random1	0.824566050518564	random1
VWFP1:TNFRSF10D:random1	0.478120089827092	random1
SRC:AZU1:random1	0.740240423512155	random1
AP2A2:LRP6:random1	0.954855606267865	random1
BOK:HSPH1:random1	0.710327567041995	random1
PLK4:XYLT2:random1	0.920157057467031	random1
RNF121:RPL7AP28:random1	0.617019173575271	random1
MPND:MYOM1:random1	0.930542168279304	random1
IMPDH1P6:VAX1:random1	0.534079472031465	random1
CYP4F3:PRCD:random1	0.832590984117783	random1
ALDH1L1:LPIN3:random1	0.749515939029207	random1
ZNF839:LTK:random1	0.856142585061305	random1
SAPCD2:NTRK3:random1	0.831006520350617	random1
RHPN2:TTYH1:random1	0.737607993079812	random1
THAP7:NEDD8:random1	0.505868981531486	random1
ZNF701:NEDD8:random1	0.809856724785689	random1
TTC9:MFSD12:random1	0.701817766757473	random1
FOS:ZNF682:random1	0.848043906658554	random1
CLCN5:COX4I1:random1	0.84685602794839	random1
MORF4L2.AS1:LTK:random1	0.885077227913906	random1
NMT1:AC009506.1:random1	0.967976734071	random1
RPL29P24:LRRC56:random1	0.974179432653392	random1
MFSD10:BICD1:random1	0.864945859451869	random1
PEX5:IL17RB:random1	0.917688300711688	random1
NBL1:PCBP1.AS1:random1	0.885372435201979	random1
AC027601.1:HNRNPA1P27:random1	0.683044330151442	random1
SEMA3B.AS1:EVI5L:random1	0.964071990051782	random1
COL6A3:LBX2.AS1:random1	0.58737193671019	random1
PSMF1:KIF14:random1	0.686544706331243	random1
INO80C:HSPH1:random1	0.787475427215959	random1
VASH1:SLC38A10:random1	0.97329501391263	random1
BET1L:PTPRT:random1	0.783568996492318	random1
CATSPER2:SPC25:random1	0.735577563003468	random1
PGAP3:IP6K1:random1	0.788360523473709	random1
SLC18B1:PSMG2:random1	0.988671107669518	random1
TJP3:UBE2G1:random1	0.888513186632166	random1
SRSF7:SIAH2:random1	0.864962468752786	random1
ID3:PLK2:random1	0.773210702680347	random1
PLK4:IRAK4:random1	0.973079282926654	random1
SLC23A2:PTGES:random1	0.983240122602153	random1
ZIC5:EPHA10:random1	0.954277812895351	random1
HNRNPDL:TRIM5:random1	0.743265531829622	random1
DCLK1:KIN:random1	0.877943816959317	random1
CREB3L1:RPS6KA3:random1	0.899436809492464	random1
HNRNPM:SPOCK2:random1	0.946068826934611	random1
CHCHD10:CKAP4:random1	0.931308601084716	random1
RPL18AP3:CLPP:random1	0.286983601318645	random1
PCDHB11:AC009506.1:random1	0.753075328151813	random1
ARMC1:SHISA8:random1	0.86201422120277	random1
PEX5:AC090186.1:random1	0.776932158556555	random1
FAM76B:EVI5L:random1	0.961878143562722	random1
PSENEN:COX4I1:random1	0.826556059796967	random1
ZNF131:EME1:random1	0.982028605437577	random1
SMIM20:TMEM59:random1	0.894768940161998	random1
ZNF189:ERGIC3:random1	0.913165807386811	random1
FCAR:NPTN:random1	0.753216916785582	random1
TPX2:ITIH3:random1	0.739475529827321	random1
ZNF844:APTX:random1	0.910744621238782	random1
SYCE1:NBR2:random1	0.779492312164332	random1
ZSWIM8.AS1:LYPLAL1:random1	0.844543205743065	random1
LRP11:NBR2:random1	0.794052640691302	random1
FARP1:TNFAIP8L2:random1	0.826283531098348	random1
NALCN:GDF9:random1	0.812667981232565	random1
PPP1CC:THAP2:random1	0.936742772716895	random1
ALDH1L1:JAG2:random1	0.920014180516895	random1
PLCD4:SP4:random1	0.834715724084668	random1
ZNF518B:RAB8A:random1	0.990554379868206	random1
AP000253.1:ANKRD34A:random1	0.562488161617933	random1
TJP3:HRH2:random1	0.546765191165081	random1
ACSS1:E2F2:random1	0.987741184402678	random1
TOR1AIP1:NAGA:random1	0.766536060002234	random1
MTRF1L:WDR60:random1	0.836041810795946	random1
AP5B1:STAT2:random1	0.809602093999267	random1
NALCN:C15ORF62:random1	0.842456212360438	random1
PLCD4:IL17RB:random1	0.824974038719899	random1
METTL1:LINC00930:random1	0.60605720727271	random1
ZNF487:LINC00528:random1	0.993644845823045	random1
FBXO36:CLCN7:random1	0.994318918663839	random1
PHF8:RFWD3:random1	0.911061133446564	random1
RFC1:SAMD12:random1	0.818799910232132	random1
CLCN5:INSIG1:random1	0.76401192707181	random1
ST6GALNAC4P1:C11ORF21:random1	0.463068382774768	random1
ID3:RRP36:random1	0.818073430995589	random1
CCND2:DIP2A:random1	0.906086326021065	random1
PCDHGC3:BBS2:random1	0.920390318001896	random1
PRPSAP2:MAPK3:random1	0.923933011500339	random1
FAM81A:HERC2:random1	0.955861771919762	random1
NQO2:VANGL2:random1	0.973234140358414	random1
PPHLN1:NRROS:random1	0.550935891946356	random1
AURKB:ZNF605:random1	0.837491179325493	random1
CEP192:ANAPC15:random1	0.905753605893283	random1
NPPC:IRAK4:random1	0.948947804737228	random1
UBE2Q1:RPS15AP10:random1	0.806728799795501	random1
SCRIB:SRSF5:random1	0.875489578696279	random1
ALCAM:IL17D:random1	0.78443994385665	random1
PEX11A:TCF19:random1	0.878455600191941	random1
PCCA:FNTB:random1	0.31610834104778	random1
ZNF107:ZNF284:random1	0.94077040270527	random1
ECE2:SIRT3:random1	0.950763112039888	random1
ZNF518B:SAMD14:random1	0.9769893445497	random1
CLCN5:KCND3:random1	0.896522262352084	random1
NOL7:C2ORF74:random1	0.816158835234277	random1
ARID2:GALR3:random1	0.897602413031401	random1
NICN1:MSI1:random1	0.928868550763251	random1
CCR2:COQ9:random1	0.985084442348227	random1
MPND:AC079776.2:random1	0.69468062839942	random1
DVL3:FCF1P2:random1	0.851060150783436	random1
BATF2:TRPV6:random1	0.475729946714734	random1
GPR35:WDR48:random1	0.983090512233564	random1
FAM160A2:GUSBP5:random1	0.932659754484556	random1
MTRF1L:PTP4A2P1:random1	0.841128518537213	random1
FOXN3:SCAF8:random1	0.907320657513419	random1
LAMB1:PSMB7:random1	0.765186927419438	random1
RETSAT:RSPO3:random1	0.737982346150286	random1
ETFDH:DYRK1B:random1	0.956191875234143	random1
TXNL4A:PRPF31:random1	0.542018573076579	random1
MFN2:ITIH3:random1	0.724094480629171	random1
DNAJC9:RGS9:random1	0.682514505001918	random1
NUP62:FAM220A:random1	0.891502890430065	random1
AP1B1:TWF1P1:random1	0.746375603899127	random1
ZNF140:MYH15:random1	0.779675338520282	random1
DOC2B:TNFAIP8L2:random1	0.782232310315924	random1
DDX19B:DPP6:random1	0.904738493555608	random1
NDN:ENOPH1:random1	0.940721286280571	random1
KCTD10:NDUFS1:random1	0.836698317374209	random1
CCPG1:TNFRSF10D:random1	0.885023136122435	random1
RNF13:TMEM41A:random1	0.745993889900277	random1
TBC1D9:ZNF438:random1	0.905340635853428	random1
GPR180:SAMD12:random1	0.718995701506902	random1
ZNF131:UVSSA:random1	0.97366716226877	random1
HTATIP2:WASIR2:random1	0.656678468649441	random1
ZNF646:SAMD9L:random1	0.88411199861324	random1
GOLIM4:ZNF618:random1	0.891844810461354	random1
PTGDR2:TTC5:random1	0.863766030441454	random1
THSD1:TMCO1:random1	0.791316429653808	random1
SNX2:LYPLAL1:random1	0.841640511318077	random1
HECW2:C2ORF74:random1	0.834398149478797	random1
MRPS12:ANKRD22:random1	0.398267616270812	random1
ATP6V0C:ZNF18:random1	0.958139381108423	random1
C7ORF26:TOP2A:random1	0.910222757797816	random1
MCM3AP.AS1:BICD1:random1	0.853070226550114	random1
FAM218A:ZNF513:random1	0.87086593104427	random1
PEX11B:UBQLN1:random1	0.914920885207756	random1
AC011526.1:ZNF284:random1	0.799390814786427	random1
RNF13:FAM207A:random1	0.903471870045738	random1
P2RY14:NBPF2P:random1	0.797215750103253	random1
GOLIM4:RAB8A:random1	0.975409583506435	random1
LY86:GUSBP5:random1	0.744246122723046	random1
NXN:ZNF682:random1	0.921754622163395	random1
RNF165:KCND3:random1	0.922894099818332	random1
HDAC3:SNUPN:random1	0.920216226738873	random1
ZNF445:AR:random1	0.795380482447778	random1
MLLT1:MARK1:random1	0.989618256524171	random1
METTL9:AC090186.1:random1	0.871080940018653	random1
MEIS3P1:PLK2:random1	0.823524772708527	random1
TSNARE1:FSD1:random1	0.939051821650213	random1
SLC35D1:SLC25A20:random1	0.784274770994816	random1
RPL29P24:CENPJ:random1	0.986011480667991	random1
ZNF487:PSMG1:random1	0.880800639682915	random1
FTSJ3:C2ORF74:random1	0.922436652075799	random1
OTX1:SRSF5:random1	0.92927710288536	random1
TXNL4A:STMN4:random1	0.856351441571641	random1
OPCML:SLC45A3:random1	0.47937221738258	random1
EEPD1:STK17A:random1	0.914285121992303	random1
RNF44:CALML6:random1	0.838193172974437	random1
PAK1IP1:CCNT2:random1	0.991533494984061	random1
GARNL3:HHIP:random1	0.75941742941152	random1
IMPDH1P6:IL17D:random1	0.639461869508631	random1
FAM86HP:RPTOR:random1	0.917427824209704	random1
CISH:ZNF682:random1	0.984875309565842	random1
C17ORF80:TTBK2:random1	0.837841902242369	random1
PRKAR1B:SP4:random1	0.949681347055029	random1
ATP13A4:CTDSPL:random1	0.876365590114104	random1
HNRNPDL:LIN54:random1	0.94220816532859	random1
NUP62:RPL7AP28:random1	0.824040308745062	random1
PNPLA2:LINC00930:random1	0.267876730938721	random1
GPR75:NPTN:random1	0.901085214485542	random1
CHST1:UCHL3:random1	0.741964143707207	random1
NPPC:SAMD9L:random1	0.833752782413359	random1
PTPRT:FBXO32:random1	0.883089958804728	random1
CYP4F35P:DCTD:random1	0.56575467686813	random1
LRRC20:CNDP2:random1	0.675006470608502	random1
MAP7:FAM193A:random1	0.78426775609422	random1
CCZ1:C2ORF74:random1	0.919385472018776	random1
SYCE1:GALNS:random1	0.912901798092931	random1
NQO2:ZNF284:random1	0.925867256906407	random1
ZNF844:TTC5:random1	0.898836559809449	random1
HHIP:ATL3:random1	0.654770177355495	random1
PRR7.AS1:RPTOR:random1	0.866218521993537	random1
UVRAG:TRABD2A:random1	0.949372939098315	random1
HDAC3:SLC38A10:random1	0.948642898178479	random1
UBE4B:FAM86JP:random1	0.952625756375813	random1
AP2M1:CLCN7:random1	0.925358965448569	random1
HGSNAT:SPOCK2:random1	0.946375243575069	random1
WDR7:E2F2:random1	0.893405978003914	random1
METTL9:MT1A:random1	0.907646397632248	random1
VWFP1:ZDHHC11:random1	0.617119786292102	random1
ARG2:LIN54:random1	0.905028042207304	random1
BATF2:TRABD2A:random1	0.248348633048402	random1
IQCA1:ZKSCAN2:random1	0.869686077233907	random1
ZNF330:NOB1:random1	0.921012191392126	random1
ERCC3:SATB2:random1	0.793041347317845	random1
SPTAN1:MT1A:random1	0.760996329273753	random1
PBX3:SATB2:random1	0.774168717597037	random1
CACNA1B:STK17A:random1	0.751533324981941	random1
ZNF192P1:IFNA20P:random1	0.714565256242526	random1
SAPCD2:MARK1:random1	0.86958518429165	random1
ZNF587B:SLC25A20:random1	0.897431492427003	random1
HECW2:THEM4:random1	0.647197173533477	random1
GARNL3:NUTM2D:random1	0.967442985972333	random1
C22ORF46:SAMD14:random1	0.971996193947821	random1
PDPR:LIN54:random1	0.896365655267286	random1
ARHGAP9:PSMG1:random1	0.916894312268707	random1
ZBTB1:TNFAIP3:random1	0.83714857003001	random1
ZNF107:PSMG3.AS1:random1	0.941031251554867	random1
SLC16A4:AZU1:random1	0.720011486688327	random1
AK5:EVI5L:random1	0.907610308246304	random1
RPL29P24:KLF1:random1	0.771669547451415	random1
LEPR:CDC42EP3:random1	0.902897816058833	random1
HSPA1L:LIN54:random1	0.882849491923538	random1
PHF8:C2ORF74:random1	0.891088776750169	random1
CISH:ERGIC3:random1	0.962994811962184	random1
IQCK:CERS4:random1	0.851453420622287	random1
PMS2P5:LAPTM4B:random1	0.796970215279534	random1
CACNB4:PGAM5:random1	0.837916046754887	random1
PEX13:SAMD12:random1	0.690611341630171	random1
PNPLA2:ANAPC4:random1	0.534870058135174	random1
PDPR:LRRC56:random1	0.855455946237293	random1
THBD:PGAM5:random1	0.914535486944432	random1
STARD5:CNDP2:random1	0.680015109795813	random1
ENO3:BYSL:random1	0.745115078982081	random1
CDC14B:CENPJ:random1	0.944217353796606	random1
CGRRF1:KIN:random1	0.971840348494182	random1
TLX1:ZNF551:random1	0.9130904002888	random1
SPATA6:FSD1:random1	0.83550109055423	random1
VPS11:PTGES:random1	0.958105208598416	random1
OPCML:TBC1D8B:random1	0.838222948743765	random1
FCAR:FAM86JP:random1	0.735411257156746	random1
NDUFAF1:RAPGEF2:random1	0.886188895540388	random1
TMEM248:MSI1:random1	0.939358449525095	random1
LRP11:ACLY:random1	0.850893670820644	random1
RNF13:LAPTM4B:random1	0.904824827699254	random1
RNF44:COX4I1:random1	0.903546514950502	random1
AC093690.1:HDAC8:random1	0.876625516904807	random1
FAM218A:NEU1:random1	0.936489664656295	random1
CISH:ZNF18:random1	0.869541287386143	random1
POU4F3:RALA:random1	0.785852263836047	random1
RHOJ:LRP6:random1	0.947386946190835	random1
SFTA1P:OPCML.IT1:random1	0.751013073473925	random1
AC011526.1:CASKIN1:random1	0.599159956463806	random1
ZFAND6:AKR7L:random1	0.967362676329811	random1
ZNF107:PEG3:random1	0.926453566981339	random1
VPS11:ANAPC7:random1	0.82557094268621	random1
HIRIP3:TBC1D8B:random1	0.754671247759778	random1
DDX19B:RALGPS1:random1	0.924548509335707	random1
ST3GAL5:SLC35F6:random1	0.891005815795781	random1
BET1L:BLOC1S2:random1	0.926978389941893	random1
SLC16A4:HRAS:random1	0.693806983962586	random1
RABGGTB:NOB1:random1	0.971963195627185	random1
CYCS:SPATA7:random1	0.828193811831884	random1
AK5:PRPF31:random1	0.530355308646232	random1
LRFN5:PEG3:random1	0.817023479928429	random1
NMT1:MAP7D2:random1	0.931641665118587	random1
NICN1:LCP1:random1	0.709312818344436	random1
SYBU:PLK2:random1	0.938390799645593	random1
AC027601.1:MICB:random1	0.695210669577629	random1
FAM71F2:CRISPLD2:random1	0.918469442063292	random1
DVL3:DUSP28:random1	0.77036584944114	random1
FOXN3:TRABD2A:random1	0.848505766825309	random1
RRAGC:FAM193A:random1	0.726941651581146	random1
VASH1:ATL3:random1	0.957018892362738	random1
CTSA:PSMB7:random1	0.983134145506366	random1
MAP4K3:SUMO4:random1	0.715959365080479	random1
GRHL3:ITIH3:random1	0.881625888032922	random1
DUT:LCP1:random1	0.862794264781466	random1
CHCHD10:NMB:random1	0.715733152114435	random1
ZNF330:NPAS2:random1	0.866222323805034	random1
DEF8:TMEM30A:random1	0.910849390158513	random1
PTPN23:SASS6:random1	0.823347581813532	random1
SDHA:ANKRD22:random1	0.910455996980329	random1
ANLN:CHPF2:random1	0.703679552069056	random1
AC026740.1:BCS1L:random1	0.720409610678983	random1
SPTAN1:L3MBTL2:random1	0.792336618061367	random1
SMIM7:LYPLAL1:random1	0.922447237458163	random1
SRC:CARD11:random1	0.894111565681625	random1
CEP120:AC009506.1:random1	0.95142826965273	random1
CCND2:CARD11:random1	0.975381167298994	random1
ST8SIA4:NHP2:random1	0.880249761434558	random1
RNF13:ANAPC4:random1	0.952293576907803	random1
RSPO2:RSPO3:random1	0.451847899753194	random1
PSMG2:NMU:random1	0.767879038882386	random1
CISH:CCT7:random1	0.984746541208606	random1
FBXO10:APOL2:random1	0.792473928321134	random1
ALYREF:THAP2:random1	0.989511424512958	random1
COL6A3:WDR86:random1	0.902430790088488	random1
GNS:MAP3K6:random1	0.603801710121095	random1
HK2:ZNF284:random1	0.923176729806644	random1
SLC16A4:SMAP2:random1	0.850835806995145	random1
LAPTM4A:ACLY:random1	0.893390102061974	random1
CEP120:DUSP26:random1	0.943148863341785	random1
GPR180:THAP2:random1	0.927396653077625	random1
SIGLEC8:SLC29A4:random1	0.981650890353595	random1
CHST1:ANKRD34A:random1	0.86273845373197	random1
KLC2:ZNF266:random1	0.978161046953944	random1
PPP1CC:GFM1:random1	0.766877916626032	random1
PCDHGC3:RAD1:random1	0.95054697090903	random1
FAM53B:TRIP4:random1	0.673479015233988	random1
BOK:RFWD3:random1	0.733511183007859	random1
FN1:BBS2:random1	0.91003959439742	random1
PCNPP5:SCN4B:random1	0.931773973495801	random1
PDZD8:NEU1:random1	0.950955080810739	random1
ANGPT4:SMIM10:random1	0.386686889831461	random1
ANAPC7:SETD9:random1	0.924951366928532	random1
BDH2:ARHGAP31:random1	0.892551929919841	random1
HNRNPDL:DPY19L2:random1	0.858811337219232	random1
RHPN2:KIF14:random1	0.6190317090831	random1
SLC23A2:FARSA:random1	0.890038951624473	random1
CACNA1B:CACNB4:random1	0.611802612316541	random1
PDIA5:VN1R83P:random1	0.808936699051065	random1
BBS5:CLPP:random1	0.907079833746079	random1
FAM222A.AS1:KLHL7:random1	0.954105449118819	random1
HECW2:CACUL1:random1	0.846674726386517	random1
ST3GAL5:TMTC1:random1	0.910960249411732	random1
ZNF445:PTPRT:random1	0.89090834325168	random1
TMEM255A:TTYH1:random1	0.928986175651995	random1
ZNF587B:SLC38A3:random1	0.904808061892752	random1
MUL1:C17ORF102:random1	0.784990851229644	random1
HADH:GNAZ:random1	0.861194465458762	random1
TJP3:CCDC174:random1	0.819849833759493	random1
MOAP1:LRWD1:random1	0.748633351141807	random1
BCL6B:MAPK3:random1	0.750809307031805	random1
SLC22A4:LSM1:random1	0.861114739860152	random1
CLDN12:MSTO1:random1	0.813136861315415	random1
HNRNPM:DOC2A:random1	0.876193713527227	random1
GCNT4:VIPR2:random1	0.861392674760291	random1
CD3EAP:ZDHHC11:random1	0.920279576782521	random1
PLXDC2:KLHL7:random1	0.959859779811054	random1
LIFR.AS1:XPC:random1	0.874291763788407	random1
PPP1CC:CCSER2:random1	0.926972970153878	random1
MEIS3P1:SLC19A2:random1	0.845527454601055	random1
SNX2:SASS6:random1	0.887391885178278	random1
PLK4:PAQR7:random1	0.86600141271155	random1
MRPL3:RPTOR:random1	0.913405779882312	random1
GPR180:UVSSA:random1	0.958460375390618	random1
PEX11A:FAM207A:random1	0.906427321205961	random1
ATP6V0E2.AS1:MT1A:random1	0.879403332696103	random1
PLCD4:SFRP1:random1	0.90470076413709	random1
NOL7:NDUFS1:random1	0.86622560542007	random1
ST8SIA4:FOXN2:random1	0.989361936085679	random1
LIMD1:PRKCD:random1	0.952988598692638	random1
RNF44:CCSER2:random1	0.89184513477219	random1
SLC22A4:ARL14EP:random1	0.94586014106062	random1
BDH2:RAB8A:random1	0.963924309444867	random1
RHPN2:TMEM59:random1	0.783373044700291	random1
ZFP91:PTPRT:random1	0.868525590478275	random1
ZNF844:ZNF629:random1	0.988049856089178	random1
BET1L:MSTO1:random1	0.888445179292409	random1
AP1B1:TMEM41A:random1	0.635997297201858	random1
DPM1:LINC00909:random1	0.817006837256575	random1
ILDR2:RRP36:random1	0.936077540036515	random1
FAM160A2:NPM1P24:random1	0.932065171865885	random1
SLC17A8:LRRC56:random1	0.870706796736108	random1
RPS3A:GALR3:random1	0.726945159570612	random1
ZNF69:ID1:random1	0.761389658520884	random1
TJP3:CCSER2:random1	0.917915276514035	random1
SCARF1:SPATA7:random1	0.819438234729113	random1
GTF2F2:FAM193A:random1	0.93660032075193	random1
PTPRT:MAP2K1:random1	0.879708843779121	random1
KLF1:ZDHHC17:random1	0.747114176918452	random1
TBK1:ZNF185:random1	0.916992755962215	random1
ECE2:LINC00930:random1	0.799275757988562	random1
ANAPC7:TBC1D8B:random1	0.776613206057531	random1
SLC19A2:HSPH1:random1	0.729845173264567	random1
PTPN23:RPS15AP10:random1	0.813528805970304	random1
CISH:RAB8A:random1	0.994593850333053	random1
CAPRIN1:CASKIN1:random1	0.972269104435691	random1
RPL13AP5:ALG2:random1	0.874749242415865	random1
UVRAG:UNC93B1:random1	0.732534927916637	random1
AC027601.1:C5AR2:random1	0.745404963647613	random1
MXI1:CTSZ:random1	0.925224465015081	random1
BMPR2:HARS2:random1	0.894301160877049	random1
CREB3L1:TNFAIP3:random1	0.888003675311089	random1
ZFP64:INSIG1:random1	0.828023259411221	random1
NMT1:ZNF682:random1	0.973202816829971	random1
ANG:MSTO1:random1	0.543088576253223	random1
ZNF587B:HTR5A:random1	0.932042473752336	random1
BUB1:MT1A:random1	0.832612773226759	random1
NSRP1:AZU1:random1	0.860720675108506	random1
NFKBIB:MARS2:random1	0.928600055708738	random1
ZNF782:CDC45:random1	0.932694138301822	random1
RNF13:UBAP2L:random1	0.921036917923738	random1
ALDH8A1:TCF19:random1	0.785691398907605	random1
AP2A2:SAMD12:random1	0.822718477550019	random1
UNC45A:FCF1P2:random1	0.679207110696535	random1
DCLK1:NPM1P24:random1	0.881670248424206	random1
PCED1B:C9ORF78:random1	0.935601654236593	random1
CISH:C11ORF21:random1	0.586003310199455	random1
NUP205:STAT2:random1	0.927492801731231	random1
LRFN5:BEX2:random1	0.733603063267061	random1
NBL1:CACNB4:random1	0.803083590645414	random1
RSPO2:DPP6:random1	0.411500849161991	random1
CYP4F3:ANAPC4:random1	0.720199521744121	random1
MRPS12:VANGL2:random1	0.908327055770607	random1
SFTA1P:PSMG3.AS1:random1	0.915132256636097	random1
RUFY1:MGST2:random1	0.936525212950223	random1
SRSF7:LIN54:random1	0.892447979902545	random1
CLDN12:METTL5:random1	0.901057479825257	random1
ZNF518B:PPP1R12B:random1	0.82451796292722	random1
HHIPL1:ITM2C:random1	0.843500662710623	random1
RBBP7:ADPRH:random1	0.793382344536937	random1
AURKB:RMND5B:random1	0.951884941156181	random1
MRPL40:NDUFS1:random1	0.768686453357047	random1
ATP2B1:RAB8A:random1	0.798305181677273	random1
CEP120:PSMD3:random1	0.942842245457147	random1
ECE2:MTHFR:random1	0.938670378700519	random1
BBS4:SPC25:random1	0.969037463830626	random1
AMIGO2:RMND5B:random1	0.788484021198124	random1
SLC6A17:LINC00909:random1	0.919442737227646	random1
S1PR1:NHP2:random1	0.835055193016019	random1
MRPL40:ZKSCAN2:random1	0.90400589351781	random1
CCND2:ATP6V0A2:random1	0.898703844594982	random1
SLC22A5:AC090186.1:random1	0.70444227313395	random1
RFK:TRIM8:random1	0.938402182204881	random1
DZIP1:FAUP1:random1	0.775388420509735	random1
NPPC:CNGA3:random1	0.896213057631093	random1
MRPS12:ARMC5:random1	0.914346688008005	random1
RIOK3:FAUP1:random1	0.835047318243064	random1
DZIP1:SAMD9L:random1	0.887125585923863	random1
PCDHGC3:TMCO1:random1	0.871541180915483	random1
TAS2R5:LSM1:random1	0.78474438166006	random1
VWFP1:NPM1P24:random1	0.554736075655035	random1
ATP6V0C:ZNF425:random1	0.913871119942673	random1
TAPBP:BLOC1S2:random1	0.493836978080606	random1
C7ORF26:RBM47:random1	0.990090354892158	random1
SHANK1:ADPRH:random1	0.854780988399434	random1
BBS4:PCDHB19P:random1	0.802370567556322	random1
GNS:RPTOR:random1	0.823525577564768	random1
MFN2:LIN9:random1	0.980584552036358	random1
SLC22A5:TAGAP:random1	0.91784547690585	random1
NMT1:LMNB2:random1	0.971425998523062	random1
DEF8:IRAK4:random1	0.966185680158487	random1
GPR75:CARD11:random1	0.812243215510767	random1
FOS:FAM193A:random1	0.969212128767477	random1
C1ORF229:TAT:random1	0.602759425654417	random1
HTATIP2:CDC42EP3:random1	0.799021683316824	random1
NRDE2:CARD11:random1	0.73281891178948	random1
GOLIM4:NEURL3:random1	0.795254956481027	random1
TRIP12:SMIM10:random1	0.696473822835564	random1
CDC14B:CALML6:random1	0.940792268616425	random1
RNF32:PSMG3.AS1:random1	0.959205464833657	random1
CAMKK1:PEG3:random1	0.827712792251051	random1
SGSM1:FAM220A:random1	0.859288674495157	random1
UBE4B:FCF1P2:random1	0.868233155751586	random1
SH2B1:NEDD8:random1	0.588742271057728	random1
LIFR.AS1:MFN2:random1	0.930088482756899	random1
ENO3:ARX:random1	0.793244916194981	random1
SCRIB:TNFAIP3:random1	0.870001975836587	random1
ANKRD28:AC007375.1:random1	0.7421166143552	random1
SOCS7:CTDSPL:random1	0.946891782625624	random1
GCNT4:USP43:random1	0.70608615461795	random1
RETSAT:CEP85:random1	0.967790069753673	random1
ZNF181:HHIP:random1	0.699389526723489	random1
RFC3:MAP3K6:random1	0.0651443605216983	random1
PTPN2:SATB2:random1	0.80658662842671	random1
SCN3B:EIF2S3:random1	0.815726593094017	random1
MTMR6:SLC25A20:random1	0.854691972104108	random1
METTL1:CMC2:random1	0.964198887377197	random1
COPRS:CACUL1:random1	0.730729430698568	random1
ZNF131:RSPRY1:random1	0.87723357067842	random1
NXN:HARS2:random1	0.849265399402878	random1
MFSD10:SENP6:random1	0.98417223104341	random1
RNF113A:C11ORF21:random1	0.789200121403244	random1
DEF8:IL17D:random1	0.939084859166754	random1
PROX1:RSF1:random1	0.962502633798116	random1
MORF4L2.AS1:LIN54:random1	0.950667056408257	random1
APEH:RBM47:random1	0.965953798218302	random1
HLA.DRA:CXORF56:random1	0.967712805389935	random1
MFSD10:PCDHB19P:random1	0.932947608327572	random1
ZNF181:PDIA3:random1	0.883906424035274	random1
RNF165:TRIM8:random1	0.900920547129702	random1
MTX1:C11ORF21:random1	0.779072003951766	random1
NQO2:CCSER2:random1	0.979341814887828	random1
NXN:INSIG1:random1	0.916544049797847	random1
ABHD3:UNC119B:random1	0.829327378471465	random1
TPX2:E2F2:random1	0.616626001323485	random1
VWFP1:LRP1:random1	0.898947916327625	random1
THAP7:RBM47:random1	0.989095065814454	random1
CEP120:COX4I1:random1	0.89143762692606	random1
SAPCD1:DECR1:random1	0.921001832682948	random1
KNOP1:DUSP28:random1	0.72785036277623	random1
ILDR2:PTGES:random1	0.970846674731131	random1
LETM1:ZNF277:random1	0.896123433146238	random1
NXN:UBASH3B:random1	0.652642468511322	random1
C17ORF80:SIAH2:random1	0.925225258423265	random1
ANG:RBMS1:random1	0.702774158656191	random1
GARNL3:RNF180:random1	0.959341700018261	random1
CACNB4:SPOCK1:random1	0.775791208942256	random1
NKAIN1:ARF6:random1	0.93075379991639	random1
ACTR8:RAPGEF2:random1	0.791409543773543	random1
ZFP64:CNGA3:random1	0.930856627824059	random1
SH2B1:ZNF277:random1	0.86778306881394	random1
GSPT1:CCT7:random1	0.929574114156636	random1
CACNA1B:FNTB:random1	0.515440329219462	random1
GABPB2:GPRIN1:random1	0.858881906010864	random1
ABLIM2:ZNF277:random1	0.749202084374583	random1
TMEM184A:FGFR3:random1	0.66293967694295	random1
DDX19B:TMEM120A:random1	0.705684180941088	random1
MMP15:SAPCD2:random1	0.77365595165092	random1
ZSWIM8.AS1:CTSZ:random1	0.866505710687943	random1
TIPARP:SENP6:random1	0.856764201348497	random1
RPL29P24:FSD1:random1	0.954825671568371	random1
AP2A2:ZNF467:random1	0.899939290049309	random1
TIPARP:INE1:random1	0.720235794238106	random1
SLC18B1:STMN4:random1	0.852786798480674	random1
PHLPP1:CENPJ:random1	0.932541856033055	random1
LAPTM4A:KIN:random1	0.839315408516121	random1
BOK:EME1:random1	0.718446079023918	random1
DLG5:INE1:random1	0.894056687988463	random1
DRAM2:PLK2:random1	0.913137430024656	random1
CACNA1B:RAPGEF2:random1	0.86300782744308	random1
COL8A2:APTX:random1	0.888333885043048	random1
GPR35:SAR1A:random1	0.78553677732476	random1
CCPG1:POLR3GL:random1	0.966088718028049	random1
SFTA1P:CRISPLD2:random1	0.818557896986282	random1
IQCB1:ZNF518A:random1	0.888332043621792	random1
MALSU1:STMN4:random1	0.733377742360071	random1
NALCN:SNUPN:random1	0.838227022842083	random1
FN1:TMTC1:random1	0.90244591535312	random1
MLLT1:LRP6:random1	0.979230858069422	random1
MZF1:DHRS2:random1	0.715304723702054	random1
SLC22A4:KLHL7:random1	0.963811571861253	random1
SYBU:RAB8A:random1	0.990637707341904	random1
PNPLA2:VAX1:random1	0.435237747176573	random1
HLA.F:AR:random1	0.737790892504625	random1
HDAC3:C15ORF62:random1	0.945338468543714	random1
ARL4D:TMEM41A:random1	0.782976591760824	random1
PNCK:MAP3K6:random1	0.90789761193559	random1
ATXN1:DAB2:random1	0.94472178438273	random1
ACTR8:ACSL4:random1	0.823623741886923	random1
IMPDH1P6:FLG:random1	0.594690403683644	random1
BMPR2:NRROS:random1	0.762618922480761	random1
NSRP1:HEATR5A:random1	0.922486462140749	random1
HLA.DRA:NT5C1A:random1	0.904854739633316	random1
FAM81A:FAM160A2:random1	0.899740902588076	random1
FAM81A:TTK:random1	0.838326069100031	random1
[truncated: 18,725 more rows]
