# Supplementary material for: Identifying clinically relevant cell state interactions in the tumor microenvironment of IDH-mutant gliomas using CSI-TME
Source: Mol Syst Biol. 2026 Mar 10;22(6):928–61. doi: 10.1038/s44320-026-00201-0 (PMC13230996; doi:10.1038/s44320-026-00201-0)
Supplement: Supplementary file 8 — Figure EV4 Source Data [file 44320_2026_201_MOESM8_ESM.zip › EV4/FigureEV4B.txt]

pair	cellType1.x	cellType2.x	n	cellType1.y	cellType2.y	direction	OE
Bcell:Endothelial	Bcell	Endothelial	10	Bcell	Endothelial	negative:negative	8.1032444249767
Bcell:Endothelial	Bcell	Endothelial	10	Bcell	Endothelial	negative:positive	8.57598402308221
Bcell:Endothelial	Bcell	Endothelial	10	Bcell	Endothelial	positive:negative	6.82261575981365
Bcell:Endothelial	Bcell	Endothelial	10	Bcell	Endothelial	positive:positive	16.7121674639141
Bcell:Malignant	Bcell	Malignant	17	Bcell	Malignant	negative:negative	26.7331014022763
Bcell:Malignant	Bcell	Malignant	17	Bcell	Malignant	negative:positive	13.5543537088521
Bcell:Malignant	Bcell	Malignant	17	Bcell	Malignant	positive:negative	23.6682490528941
Bcell:Malignant	Bcell	Malignant	17	Bcell	Malignant	positive:positive	11.6141663576856
Bcell:Myeloid	Bcell	Myeloid	9	Bcell	Myeloid	negative:negative	7.09721612818719
Bcell:Myeloid	Bcell	Myeloid	9	Bcell	Myeloid	negative:positive	6.39916541585449
Bcell:Myeloid	Bcell	Myeloid	9	Bcell	Myeloid	positive:negative	4.18757901042742
Bcell:Myeloid	Bcell	Myeloid	9	Bcell	Myeloid	positive:positive	11.6894767379594
Bcell:Oligos	Bcell	Oligos	11	Bcell	Oligos	negative:negative	7.59048281191786
Bcell:Oligos	Bcell	Oligos	11	Bcell	Oligos	negative:positive	7.1097644308374
Bcell:Oligos	Bcell	Oligos	11	Bcell	Oligos	positive:negative	19.1290039894647
Bcell:Oligos	Bcell	Oligos	11	Bcell	Oligos	positive:positive	13.3092325487164
Bcell:Stromal	Bcell	Stromal	13	Bcell	Stromal	negative:negative	5.70724940100989
Bcell:Stromal	Bcell	Stromal	13	Bcell	Stromal	negative:positive	20.8146950917223
Bcell:Stromal	Bcell	Stromal	13	Bcell	Stromal	positive:negative	28.6112306982209
Bcell:Stromal	Bcell	Stromal	13	Bcell	Stromal	positive:positive	12.4124378677438
Bcell:Tcell	Bcell	Tcell	9	Bcell	Tcell	negative:negative	13.2098848440918
Bcell:Tcell	Bcell	Tcell	9	Bcell	Tcell	negative:positive	6.17172386267364
Bcell:Tcell	Bcell	Tcell	9	Bcell	Tcell	positive:negative	36.1956408104595
Bcell:Tcell	Bcell	Tcell	9	Bcell	Tcell	positive:positive	2.00546009566969
Endothelial:Malignant	Endothelial	Malignant	12	Endothelial	Malignant	negative:negative	3.12918472010042
Endothelial:Malignant	Endothelial	Malignant	12	Endothelial	Malignant	negative:positive	8.07088203311831
Endothelial:Malignant	Endothelial	Malignant	12	Endothelial	Malignant	positive:negative	16.2346769649451
Endothelial:Malignant	Endothelial	Malignant	12	Endothelial	Malignant	positive:positive	13.6411222074543
Endothelial:Myeloid	Endothelial	Myeloid	5	Endothelial	Myeloid	negative:negative	8.96622532105916
Endothelial:Myeloid	Endothelial	Myeloid	5	Endothelial	Myeloid	negative:positive	3.10121236663701
Endothelial:Myeloid	Endothelial	Myeloid	5	Endothelial	Myeloid	positive:negative	6.00244820348477
Endothelial:Myeloid	Endothelial	Myeloid	5	Endothelial	Myeloid	positive:positive	5.68506554612446
Endothelial:Oligos	Endothelial	Oligos	6	Endothelial	Oligos	negative:negative	6.16065389905185
Endothelial:Oligos	Endothelial	Oligos	6	Endothelial	Oligos	negative:positive	4.01213562170039
Endothelial:Oligos	Endothelial	Oligos	6	Endothelial	Oligos	positive:negative	15.9065552887305
Endothelial:Oligos	Endothelial	Oligos	6	Endothelial	Oligos	positive:positive	17.1801081529037
Endothelial:Stromal	Endothelial	Stromal	6	Endothelial	Stromal	negative:negative	3.65979586482482
Endothelial:Stromal	Endothelial	Stromal	6	Endothelial	Stromal	negative:positive	4.09730256342558
Endothelial:Stromal	Endothelial	Stromal	6	Endothelial	Stromal	positive:negative	8.63090604136362
Endothelial:Stromal	Endothelial	Stromal	6	Endothelial	Stromal	positive:positive	6.11983656178568
Endothelial:Tcell	Endothelial	Tcell	8	Endothelial	Tcell	negative:negative	6.13931014517377
Endothelial:Tcell	Endothelial	Tcell	8	Endothelial	Tcell	negative:positive	2.8967756937451
Endothelial:Tcell	Endothelial	Tcell	8	Endothelial	Tcell	positive:negative	8.62568221368259
Endothelial:Tcell	Endothelial	Tcell	8	Endothelial	Tcell	positive:positive	8.02184038267875
Malignant:Myeloid	Malignant	Myeloid	6	Malignant	Myeloid	negative:negative	9.38120643767456
Malignant:Myeloid	Malignant	Myeloid	6	Malignant	Myeloid	negative:positive	10.3972132942481
Malignant:Myeloid	Malignant	Myeloid	6	Malignant	Myeloid	positive:negative	9.84205857467994
Malignant:Myeloid	Malignant	Myeloid	6	Malignant	Myeloid	positive:positive	4.68411858048033
Malignant:Oligos	Malignant	Oligos	5	Malignant	Oligos	negative:negative	14.298269341434
Malignant:Oligos	Malignant	Oligos	5	Malignant	Oligos	negative:positive	10.1362041411263
Malignant:Oligos	Malignant	Oligos	5	Malignant	Oligos	positive:negative	21.5041953296787
Malignant:Oligos	Malignant	Oligos	5	Malignant	Oligos	positive:positive	5.37825454277655
Malignant:Stromal	Malignant	Stromal	6	Malignant	Stromal	negative:negative	7.07322592472706
Malignant:Stromal	Malignant	Stromal	6	Malignant	Stromal	negative:positive	5.51280351056395
Malignant:Stromal	Malignant	Stromal	6	Malignant	Stromal	positive:negative	6.47859109001103
Malignant:Stromal	Malignant	Stromal	6	Malignant	Stromal	positive:positive	5.18429390578238
Malignant:Tcell	Malignant	Tcell	13	Malignant	Tcell	negative:negative	7.83071952356696
Malignant:Tcell	Malignant	Tcell	13	Malignant	Tcell	negative:positive	3.07503881336019
Malignant:Tcell	Malignant	Tcell	13	Malignant	Tcell	positive:negative	5.77058172532282
Malignant:Tcell	Malignant	Tcell	13	Malignant	Tcell	positive:positive	7.03629999280679
Myeloid:Oligos	Myeloid	Oligos	4	Myeloid	Oligos	negative:negative	3.76458536628466
Myeloid:Oligos	Myeloid	Oligos	4	Myeloid	Oligos	negative:positive	4.10008157819704
Myeloid:Oligos	Myeloid	Oligos	4	Myeloid	Oligos	positive:negative	12.7943480085934
Myeloid:Oligos	Myeloid	Oligos	4	Myeloid	Oligos	positive:positive	6.83301956022161
Myeloid:Stromal	Myeloid	Stromal	2	Myeloid	Stromal	negative:negative	6.04770636572126
Myeloid:Stromal	Myeloid	Stromal	2	Myeloid	Stromal	negative:positive	11.0520432181517
Myeloid:Stromal	Myeloid	Stromal	2	Myeloid	Stromal	positive:negative	5.35335062272643
Myeloid:Stromal	Myeloid	Stromal	2	Myeloid	Stromal	positive:positive	5.27300162320762
Myeloid:Tcell	Myeloid	Tcell	3	Myeloid	Tcell	negative:negative	15.7498404582997
Myeloid:Tcell	Myeloid	Tcell	3	Myeloid	Tcell	negative:positive	5.50069054812257
Myeloid:Tcell	Myeloid	Tcell	3	Myeloid	Tcell	positive:negative	5.83708612773153
Myeloid:Tcell	Myeloid	Tcell	3	Myeloid	Tcell	positive:positive	2.37535606887099
Oligos:Stromal	Oligos	Stromal	3	Oligos	Stromal	negative:negative	23.8598329330958
Oligos:Stromal	Oligos	Stromal	3	Oligos	Stromal	negative:positive	21.5638627205149
Oligos:Stromal	Oligos	Stromal	3	Oligos	Stromal	positive:negative	8.88380375094742
Oligos:Stromal	Oligos	Stromal	3	Oligos	Stromal	positive:positive	4.99530406201578
Oligos:Tcell	Oligos	Tcell	7	Oligos	Tcell	negative:negative	9.58228812340401
Oligos:Tcell	Oligos	Tcell	7	Oligos	Tcell	negative:positive	7.65160159578589
Oligos:Tcell	Oligos	Tcell	7	Oligos	Tcell	positive:negative	6.7818444631824
Oligos:Tcell	Oligos	Tcell	7	Oligos	Tcell	positive:positive	3.6289277921642
Stromal:Tcell	Stromal	Tcell	5	Stromal	Tcell	negative:negative	8.3950175726422
Stromal:Tcell	Stromal	Tcell	5	Stromal	Tcell	negative:positive	4.67940688989594
Stromal:Tcell	Stromal	Tcell	5	Stromal	Tcell	positive:negative	7.70821482827903
Stromal:Tcell	Stromal	Tcell	5	Stromal	Tcell	positive:positive	4.00115816336045
