# Supplementary material for: Identifying clinically relevant cell state interactions in the tumor microenvironment of IDH-mutant gliomas using CSI-TME
Source: Mol Syst Biol. 2026 Mar 10;22(6):928–61. doi: 10.1038/s44320-026-00201-0 (PMC13230996; doi:10.1038/s44320-026-00201-0)
Supplement: Supplementary file 8 — Figure EV4 Source Data [file 44320_2026_201_MOESM8_ESM.zip › EV4/FigureEV4C.txt]

no source data...1	no source data...2
no source data	no source data
