# Supplementary material for: Identifying clinically relevant cell state interactions in the tumor microenvironment of IDH-mutant gliomas using CSI-TME
Source: Mol Syst Biol. 2026 Mar 10;22(6):928–61. doi: 10.1038/s44320-026-00201-0 (PMC13230996; doi:10.1038/s44320-026-00201-0)
Supplement: Supplementary file 9 — Figure EV5 Source Data [file 44320_2026_201_MOESM9_ESM.zip › EV5/FigureEV5B.txt]

samples	CSI_effect	Primary	Recurrent
GLSS-19-0279	Anti-tumor	0.333333333333333	NA
GLSS-19-0279	Pro-tumor	0.523809523809524	NA
GLSS-CU-P013	Anti-tumor	NA	0.222222222222222
GLSS-CU-P013	Pro-tumor	NA	0.0158730158730159
GLSS-CU-P024	Anti-tumor	0.333333333333333	NA
GLSS-CU-P024	Pro-tumor	0.0476190476190476	NA
GLSS-CU-P025	Anti-tumor	NA	0.666666666666667
GLSS-CU-P025	Pro-tumor	NA	0.0476190476190476
GLSS-CU-P101	Anti-tumor	0.333333333333333	0.333333333333333
GLSS-CU-P101	Pro-tumor	0.0952380952380952	0
GLSS-CU-R009	Anti-tumor	0	0
GLSS-CU-R009	Pro-tumor	0.238095238095238	0.142857142857143
GLSS-CU-R012	Anti-tumor	0.333333333333333	0.666666666666667
GLSS-CU-R012	Pro-tumor	0	0.0952380952380952
GLSS-HF-3081	Anti-tumor	0	0
GLSS-HF-3081	Pro-tumor	0.285714285714286	0.285714285714286
GLSS-HF-4B46	Anti-tumor	0	0.333333333333333
GLSS-HF-4B46	Pro-tumor	0	0.0952380952380952
GLSS-HF-4F0A	Anti-tumor	0	0.166666666666667
GLSS-HF-4F0A	Pro-tumor	0.0952380952380952	0.333333333333333
GLSS-HF-CB66	Anti-tumor	0	0.166666666666667
GLSS-HF-CB66	Pro-tumor	0	0.0238095238095238
GLSS-HF-F922	Anti-tumor	0.333333333333333	0
GLSS-HF-F922	Pro-tumor	0.285714285714286	0.142857142857143
GLSS-HK-0002	Anti-tumor	0	0
GLSS-HK-0002	Pro-tumor	0	0.285714285714286
GLSS-HK-0005	Anti-tumor	0	0
GLSS-HK-0005	Pro-tumor	0.0476190476190476	0.0476190476190476
GLSS-LX-0015	Anti-tumor	NA	0
GLSS-LX-0015	Pro-tumor	NA	0.0476190476190476
GLSS-LX-0178	Anti-tumor	NA	0.333333333333333
GLSS-LX-0178	Pro-tumor	NA	0.476190476190476
GLSS-LX-0267	Anti-tumor	0	0.666666666666667
GLSS-LX-0267	Pro-tumor	0.0476190476190476	0.0476190476190476
GLSS-LX-0357	Anti-tumor	NA	0
GLSS-LX-0357	Pro-tumor	NA	0.0793650793650794
GLSS-MD-0006	Anti-tumor	0.333333333333333	0.333333333333333
GLSS-MD-0006	Pro-tumor	0	0.0952380952380952
GLSS-MD-0007	Anti-tumor	NA	0.333333333333333
GLSS-MD-0007	Pro-tumor	NA	0.0952380952380952
GLSS-MD-0008	Anti-tumor	NA	0
GLSS-MD-0008	Pro-tumor	NA	0
GLSS-MD-0009	Anti-tumor	0.333333333333333	NA
GLSS-MD-0009	Pro-tumor	0	NA
GLSS-MD-0010	Anti-tumor	NA	0
GLSS-MD-0010	Pro-tumor	NA	0.238095238095238
GLSS-MD-0011	Anti-tumor	0	0.333333333333333
GLSS-MD-0011	Pro-tumor	0	0
GLSS-MD-0012	Anti-tumor	0.333333333333333	0
GLSS-MD-0012	Pro-tumor	0	0
GLSS-MD-0019	Anti-tumor	0	NA
GLSS-MD-0019	Pro-tumor	0.0476190476190476	NA
GLSS-MD-0021	Anti-tumor	NA	0.333333333333333
GLSS-MD-0021	Pro-tumor	NA	0.380952380952381
GLSS-MD-0027	Anti-tumor	0	0.166666666666667
GLSS-MD-0027	Pro-tumor	0	0
GLSS-MD-0032	Anti-tumor	0	0
GLSS-MD-0032	Pro-tumor	0	0.0476190476190476
GLSS-MD-0041	Anti-tumor	0.333333333333333	0
GLSS-MD-0041	Pro-tumor	0	0.0952380952380952
GLSS-MD-0043	Anti-tumor	NA	0
GLSS-MD-0043	Pro-tumor	NA	0.523809523809524
GLSS-MD-0044	Anti-tumor	0	NA
GLSS-MD-0044	Pro-tumor	0	NA
GLSS-MD-0048	Anti-tumor	NA	0
GLSS-MD-0048	Pro-tumor	NA	0
GLSS-MD-0049	Anti-tumor	0	0
GLSS-MD-0049	Pro-tumor	0	0
GLSS-MD-LP02	Anti-tumor	0	0.333333333333333
GLSS-MD-LP02	Pro-tumor	0.19047619047619	0
GLSS-MD-LP03	Anti-tumor	0	NA
GLSS-MD-LP03	Pro-tumor	0.238095238095238	NA
GLSS-SF-0003	Anti-tumor	0	0.333333333333333
GLSS-SF-0003	Pro-tumor	0	0.238095238095238
GLSS-SF-0014	Anti-tumor	0	0
GLSS-SF-0014	Pro-tumor	0	0
GLSS-SF-0022	Anti-tumor	0	0
GLSS-SF-0022	Pro-tumor	0	0.523809523809524
GLSS-SF-0037	Anti-tumor	0.333333333333333	0.333333333333333
GLSS-SF-0037	Pro-tumor	0	0
GLSS-SF-0038	Anti-tumor	0	0.333333333333333
GLSS-SF-0038	Pro-tumor	0.0476190476190476	0.0476190476190476
GLSS-SM-R076	Anti-tumor	NA	0.5
GLSS-SM-R076	Pro-tumor	NA	0.595238095238095
GLSS-SM-R078	Anti-tumor	NA	0.166666666666667
GLSS-SM-R078	Pro-tumor	NA	0.19047619047619
GLSS-SM-R114	Anti-tumor	NA	0.333333333333333
GLSS-SM-R114	Pro-tumor	NA	0.214285714285714
GLSS-SN-0007	Anti-tumor	NA	0.166666666666667
GLSS-SN-0007	Pro-tumor	NA	0.19047619047619
GLSS-SN-0017	Anti-tumor	0.333333333333333	0.333333333333333
GLSS-SN-0017	Pro-tumor	0.0476190476190476	0.238095238095238
