# Supplementary material for: Identifying clinically relevant cell state interactions in the tumor microenvironment of IDH-mutant gliomas using CSI-TME
Source: Mol Syst Biol. 2026 Mar 10;22(6):928–61. doi: 10.1038/s44320-026-00201-0 (PMC13230996; doi:10.1038/s44320-026-00201-0)
Supplement: Supplementary file 9 — Figure EV5 Source Data [file 44320_2026_201_MOESM9_ESM.zip › EV5/FigureEV5A.txt]

samples	type	CSI_effect	proportion
GLSS-19-0279	Primary	Anti-tumor	0.333333333333333
GLSS-19-0279	Primary	Pro-tumor	0.523809523809524
GLSS-CU-P013	Recurrent	Anti-tumor	0.222222222222222
GLSS-CU-P013	Recurrent	Pro-tumor	0.0158730158730159
GLSS-CU-P024	Primary	Anti-tumor	0.333333333333333
GLSS-CU-P024	Primary	Pro-tumor	0.0476190476190476
GLSS-CU-P025	Recurrent	Anti-tumor	0.666666666666667
GLSS-CU-P025	Recurrent	Pro-tumor	0.0476190476190476
GLSS-CU-P101	Primary	Anti-tumor	0.333333333333333
GLSS-CU-P101	Primary	Pro-tumor	0.0952380952380952
GLSS-CU-P101	Recurrent	Anti-tumor	0.333333333333333
GLSS-CU-P101	Recurrent	Pro-tumor	0
GLSS-CU-R009	Primary	Anti-tumor	0
GLSS-CU-R009	Primary	Pro-tumor	0.238095238095238
GLSS-CU-R009	Recurrent	Anti-tumor	0
GLSS-CU-R009	Recurrent	Pro-tumor	0.142857142857143
GLSS-CU-R012	Primary	Anti-tumor	0.333333333333333
GLSS-CU-R012	Primary	Pro-tumor	0
GLSS-CU-R012	Recurrent	Anti-tumor	0.666666666666667
GLSS-CU-R012	Recurrent	Pro-tumor	0.0952380952380952
GLSS-HF-3081	Primary	Anti-tumor	0
GLSS-HF-3081	Primary	Pro-tumor	0.285714285714286
GLSS-HF-3081	Recurrent	Anti-tumor	0
GLSS-HF-3081	Recurrent	Pro-tumor	0.285714285714286
GLSS-HF-4B46	Primary	Anti-tumor	0
GLSS-HF-4B46	Primary	Pro-tumor	0
GLSS-HF-4B46	Recurrent	Anti-tumor	0.333333333333333
GLSS-HF-4B46	Recurrent	Pro-tumor	0.0952380952380952
GLSS-HF-4F0A	Primary	Anti-tumor	0
GLSS-HF-4F0A	Primary	Pro-tumor	0.0952380952380952
GLSS-HF-4F0A	Recurrent	Anti-tumor	0.166666666666667
GLSS-HF-4F0A	Recurrent	Pro-tumor	0.333333333333333
GLSS-HF-CB66	Primary	Anti-tumor	0
GLSS-HF-CB66	Primary	Pro-tumor	0
GLSS-HF-CB66	Recurrent	Anti-tumor	0.166666666666667
GLSS-HF-CB66	Recurrent	Pro-tumor	0.0238095238095238
GLSS-HF-F922	Primary	Anti-tumor	0.333333333333333
GLSS-HF-F922	Primary	Pro-tumor	0.285714285714286
GLSS-HF-F922	Recurrent	Anti-tumor	0
GLSS-HF-F922	Recurrent	Pro-tumor	0.142857142857143
GLSS-HK-0002	Primary	Anti-tumor	0
GLSS-HK-0002	Primary	Pro-tumor	0
GLSS-HK-0002	Recurrent	Anti-tumor	0
GLSS-HK-0002	Recurrent	Pro-tumor	0.285714285714286
GLSS-HK-0005	Primary	Anti-tumor	0
GLSS-HK-0005	Primary	Pro-tumor	0.0476190476190476
GLSS-HK-0005	Recurrent	Anti-tumor	0
GLSS-HK-0005	Recurrent	Pro-tumor	0.0476190476190476
GLSS-LX-0015	Recurrent	Anti-tumor	0
GLSS-LX-0015	Recurrent	Pro-tumor	0.0476190476190476
GLSS-LX-0178	Recurrent	Anti-tumor	0.333333333333333
GLSS-LX-0178	Recurrent	Pro-tumor	0.476190476190476
GLSS-LX-0267	Primary	Anti-tumor	0
GLSS-LX-0267	Primary	Pro-tumor	0.0476190476190476
GLSS-LX-0267	Recurrent	Anti-tumor	0.666666666666667
GLSS-LX-0267	Recurrent	Pro-tumor	0.0476190476190476
GLSS-LX-0357	Recurrent	Anti-tumor	0
GLSS-LX-0357	Recurrent	Pro-tumor	0.0793650793650794
GLSS-MD-0006	Primary	Anti-tumor	0.333333333333333
GLSS-MD-0006	Primary	Pro-tumor	0
GLSS-MD-0006	Recurrent	Anti-tumor	0.333333333333333
GLSS-MD-0006	Recurrent	Pro-tumor	0.0952380952380952
GLSS-MD-0007	Recurrent	Anti-tumor	0.333333333333333
GLSS-MD-0007	Recurrent	Pro-tumor	0.0952380952380952
GLSS-MD-0008	Recurrent	Anti-tumor	0
GLSS-MD-0008	Recurrent	Pro-tumor	0
GLSS-MD-0009	Primary	Anti-tumor	0.333333333333333
GLSS-MD-0009	Primary	Pro-tumor	0
GLSS-MD-0010	Recurrent	Anti-tumor	0
GLSS-MD-0010	Recurrent	Pro-tumor	0.238095238095238
GLSS-MD-0011	Primary	Anti-tumor	0
GLSS-MD-0011	Primary	Pro-tumor	0
GLSS-MD-0011	Recurrent	Anti-tumor	0.333333333333333
GLSS-MD-0011	Recurrent	Pro-tumor	0
GLSS-MD-0012	Primary	Anti-tumor	0.333333333333333
GLSS-MD-0012	Primary	Pro-tumor	0
GLSS-MD-0012	Recurrent	Anti-tumor	0
GLSS-MD-0012	Recurrent	Pro-tumor	0
GLSS-MD-0019	Primary	Anti-tumor	0
GLSS-MD-0019	Primary	Pro-tumor	0.0476190476190476
GLSS-MD-0021	Recurrent	Anti-tumor	0.333333333333333
GLSS-MD-0021	Recurrent	Pro-tumor	0.380952380952381
GLSS-MD-0027	Primary	Anti-tumor	0
GLSS-MD-0027	Primary	Pro-tumor	0
GLSS-MD-0027	Recurrent	Anti-tumor	0.166666666666667
GLSS-MD-0027	Recurrent	Pro-tumor	0
GLSS-MD-0032	Primary	Anti-tumor	0
GLSS-MD-0032	Primary	Pro-tumor	0
GLSS-MD-0032	Recurrent	Anti-tumor	0
GLSS-MD-0032	Recurrent	Pro-tumor	0.0476190476190476
GLSS-MD-0041	Primary	Anti-tumor	0.333333333333333
GLSS-MD-0041	Primary	Pro-tumor	0
GLSS-MD-0041	Recurrent	Anti-tumor	0
GLSS-MD-0041	Recurrent	Pro-tumor	0.0952380952380952
GLSS-MD-0043	Recurrent	Anti-tumor	0
GLSS-MD-0043	Recurrent	Pro-tumor	0.523809523809524
GLSS-MD-0044	Primary	Anti-tumor	0
GLSS-MD-0044	Primary	Pro-tumor	0
GLSS-MD-0048	Recurrent	Anti-tumor	0
GLSS-MD-0048	Recurrent	Pro-tumor	0
GLSS-MD-0049	Primary	Anti-tumor	0
GLSS-MD-0049	Primary	Pro-tumor	0
GLSS-MD-0049	Recurrent	Anti-tumor	0
GLSS-MD-0049	Recurrent	Pro-tumor	0
GLSS-MD-LP02	Primary	Anti-tumor	0
GLSS-MD-LP02	Primary	Pro-tumor	0.19047619047619
GLSS-MD-LP02	Recurrent	Anti-tumor	0.333333333333333
GLSS-MD-LP02	Recurrent	Pro-tumor	0
GLSS-MD-LP03	Primary	Anti-tumor	0
GLSS-MD-LP03	Primary	Pro-tumor	0.238095238095238
GLSS-SF-0003	Primary	Anti-tumor	0
GLSS-SF-0003	Primary	Pro-tumor	0
GLSS-SF-0003	Recurrent	Anti-tumor	0.333333333333333
GLSS-SF-0003	Recurrent	Pro-tumor	0.238095238095238
GLSS-SF-0014	Primary	Anti-tumor	0
GLSS-SF-0014	Primary	Pro-tumor	0
GLSS-SF-0014	Recurrent	Anti-tumor	0
GLSS-SF-0014	Recurrent	Pro-tumor	0
GLSS-SF-0022	Primary	Anti-tumor	0
GLSS-SF-0022	Primary	Pro-tumor	0
GLSS-SF-0022	Recurrent	Anti-tumor	0
GLSS-SF-0022	Recurrent	Pro-tumor	0.523809523809524
GLSS-SF-0037	Primary	Anti-tumor	0.333333333333333
GLSS-SF-0037	Primary	Pro-tumor	0
GLSS-SF-0037	Recurrent	Anti-tumor	0.333333333333333
GLSS-SF-0037	Recurrent	Pro-tumor	0
GLSS-SF-0038	Primary	Anti-tumor	0
GLSS-SF-0038	Primary	Pro-tumor	0.0476190476190476
GLSS-SF-0038	Recurrent	Anti-tumor	0.333333333333333
GLSS-SF-0038	Recurrent	Pro-tumor	0.0476190476190476
GLSS-SM-R076	Recurrent	Anti-tumor	0.5
GLSS-SM-R076	Recurrent	Pro-tumor	0.595238095238095
GLSS-SM-R078	Recurrent	Anti-tumor	0.166666666666667
GLSS-SM-R078	Recurrent	Pro-tumor	0.19047619047619
GLSS-SM-R114	Recurrent	Anti-tumor	0.333333333333333
GLSS-SM-R114	Recurrent	Pro-tumor	0.214285714285714
GLSS-SN-0007	Recurrent	Anti-tumor	0.166666666666667
GLSS-SN-0007	Recurrent	Pro-tumor	0.19047619047619
GLSS-SN-0017	Primary	Anti-tumor	0.333333333333333
GLSS-SN-0017	Primary	Pro-tumor	0.0476190476190476
GLSS-SN-0017	Recurrent	Anti-tumor	0.333333333333333
GLSS-SN-0017	Recurrent	Pro-tumor	0.238095238095238
