# Supplementary material for: Identifying clinically relevant cell state interactions in the tumor microenvironment of IDH-mutant gliomas using CSI-TME
Source: Mol Syst Biol. 2026 Mar 10;22(6):928–61. doi: 10.1038/s44320-026-00201-0 (PMC13230996; doi:10.1038/s44320-026-00201-0)
Supplement: Supplementary file 10 — Figure EV6 Source Data [file 44320_2026_201_MOESM10_ESM.zip › EV6/FigureEV6A.txt]

cell type ICs	Association	Mutated genes	value
Bcell:IC.2	Negative	ATRX	23.3285815290647
Bcell:IC.2	Positive	ATRX	NA
Bcell:IC.6	Negative	ATRX	NA
Bcell:IC.6	Positive	ATRX	9.5553349085682
Bcell:IC.7	Positive	ATRX	NA
Endothelial:IC.2	Negative	ATRX	10.5874257308979
Endothelial:IC.2	Positive	ATRX	NA
Endothelial:IC.3	Positive	ATRX	1.24852898029309
Endothelial:IC.4	Negative	ATRX	1.91709743420204
Endothelial:IC.4	Positive	ATRX	NA
Endothelial:IC.5	Negative	ATRX	NA
Endothelial:IC.5	Positive	ATRX	10.929358943002
Endothelial:IC.7	Negative	ATRX	NA
Endothelial:IC.7	Positive	ATRX	1.13192937442099
Endothelial:IC.8	Negative	ATRX	23.3285815290647
Endothelial:IC.8	Positive	ATRX	NA
Endothelial:IC.9	Positive	ATRX	1.07141605729678
Malignant:IC.10	Negative	ATRX	6.67871234607309
Malignant:IC.10	Positive	ATRX	NA
Malignant:IC.3	Negative	ATRX	23.4003927962263
Malignant:IC.3	Positive	ATRX	NA
Malignant:IC.5	Negative	ATRX	NA
Malignant:IC.5	Positive	ATRX	0.895264502991955
Malignant:IC.6	Negative	ATRX	1.92170856101501
Malignant:IC.6	Positive	ATRX	NA
Myeloid:IC.1	Negative	ATRX	1.44606300297366
Myeloid:IC.2	Negative	ATRX	11.5783289823044
Myeloid:IC.2	Positive	ATRX	NA
Myeloid:IC.5	Positive	ATRX	NA
Myeloid:IC.6	Negative	ATRX	22.9748362455496
Myeloid:IC.6	Positive	ATRX	NA
Myeloid:IC.9	Negative	ATRX	NA
Myeloid:IC.9	Positive	ATRX	4.16439843098835
Oligos:IC.2	Negative	ATRX	23.2824790352176
Oligos:IC.2	Positive	ATRX	NA
Oligos:IC.3	Negative	ATRX	NA
Oligos:IC.3	Positive	ATRX	NA
Oligos:IC.5	Negative	ATRX	NA
Oligos:IC.5	Positive	ATRX	4.1499520223281
Oligos:IC.8	Negative	ATRX	NA
Oligos:IC.8	Positive	ATRX	8.22954736896847
Oligos:IC.9	Negative	ATRX	NA
Stromal:IC.1	Negative	ATRX	5.82577382390899
Stromal:IC.1	Positive	ATRX	NA
Stromal:IC.2	Negative	ATRX	1.09114607990089
Stromal:IC.2	Positive	ATRX	NA
Stromal:IC.5	Negative	ATRX	NA
Stromal:IC.5	Positive	ATRX	23.3285815290647
Stromal:IC.6	Positive	ATRX	NA
Stromal:IC.7	Negative	ATRX	NA
Stromal:IC.8	Negative	ATRX	11.2463821170088
Stromal:IC.8	Positive	ATRX	NA
Stromal:IC.9	Positive	ATRX	1.13192937442099
Tcell:IC.1	Negative	ATRX	5.29792733632568
Tcell:IC.1	Positive	ATRX	NA
Tcell:IC.10	Negative	ATRX	NA
Tcell:IC.10	Positive	ATRX	1.1123207714178
Tcell:IC.4	Negative	ATRX	NA
Tcell:IC.4	Positive	ATRX	23.3285815290647
Tcell:IC.5	Negative	ATRX	2.39007424708599
Tcell:IC.8	Negative	ATRX	NA
Tcell:IC.8	Positive	ATRX	NA
Bcell:IC.2	Negative	CIC	NA
Bcell:IC.2	Positive	CIC	18.9131115269998
Bcell:IC.6	Negative	CIC	5.68370533624163
Bcell:IC.6	Positive	CIC	NA
Bcell:IC.7	Positive	CIC	NA
Endothelial:IC.2	Negative	CIC	NA
Endothelial:IC.2	Positive	CIC	7.58193291105732
Endothelial:IC.3	Positive	CIC	NA
Endothelial:IC.4	Negative	CIC	NA
Endothelial:IC.4	Positive	CIC	2.26997764091545
Endothelial:IC.5	Negative	CIC	4.58854665001481
Endothelial:IC.5	Positive	CIC	NA
Endothelial:IC.7	Negative	CIC	1.79454595840678
Endothelial:IC.7	Positive	CIC	NA
Endothelial:IC.8	Negative	CIC	NA
Endothelial:IC.8	Positive	CIC	18.9357743919167
Endothelial:IC.9	Positive	CIC	NA
Malignant:IC.10	Negative	CIC	NA
Malignant:IC.10	Positive	CIC	2.97321456463784
Malignant:IC.3	Negative	CIC	NA
Malignant:IC.3	Positive	CIC	18.876814954746
Malignant:IC.5	Negative	CIC	1.86913543360072
Malignant:IC.5	Positive	CIC	NA
Malignant:IC.6	Negative	CIC	NA
Malignant:IC.6	Positive	CIC	NA
Myeloid:IC.1	Negative	CIC	NA
Myeloid:IC.2	Negative	CIC	NA
Myeloid:IC.2	Positive	CIC	8.54992105014644
Myeloid:IC.5	Positive	CIC	NA
Myeloid:IC.6	Negative	CIC	NA
Myeloid:IC.6	Positive	CIC	18.7565491195564
Myeloid:IC.9	Negative	CIC	4.31700123268236
Myeloid:IC.9	Positive	CIC	NA
Oligos:IC.2	Negative	CIC	NA
Oligos:IC.2	Positive	CIC	18.908130428896
Oligos:IC.3	Negative	CIC	NA
Oligos:IC.3	Positive	CIC	1.50945768295781
Oligos:IC.5	Negative	CIC	2.51128254933633
Oligos:IC.5	Positive	CIC	NA
Oligos:IC.8	Negative	CIC	7.38248455424647
Oligos:IC.8	Positive	CIC	NA
Oligos:IC.9	Negative	CIC	NA
Stromal:IC.1	Negative	CIC	NA
Stromal:IC.1	Positive	CIC	4.01027679031307
Stromal:IC.2	Negative	CIC	NA
Stromal:IC.2	Positive	CIC	NA
Stromal:IC.5	Negative	CIC	18.876814954746
Stromal:IC.5	Positive	CIC	NA
Stromal:IC.6	Positive	CIC	0.844638997276785
Stromal:IC.7	Negative	CIC	NA
Stromal:IC.8	Negative	CIC	NA
Stromal:IC.8	Positive	CIC	10.5190249600773
Stromal:IC.9	Positive	CIC	NA
Tcell:IC.1	Negative	CIC	NA
Tcell:IC.1	Positive	CIC	1.5852882891944
Tcell:IC.10	Negative	CIC	0.962709999307315
Tcell:IC.10	Positive	CIC	NA
Tcell:IC.4	Negative	CIC	18.6530011053202
Tcell:IC.4	Positive	CIC	NA
Tcell:IC.5	Negative	CIC	NA
Tcell:IC.8	Negative	CIC	NA
Tcell:IC.8	Positive	CIC	NA
Bcell:IC.2	Negative	FUBP1	NA
Bcell:IC.2	Positive	FUBP1	5.13009135939231
Bcell:IC.6	Negative	FUBP1	0.938502828978573
Bcell:IC.6	Positive	FUBP1	NA
Bcell:IC.7	Positive	FUBP1	NA
Endothelial:IC.2	Negative	FUBP1	NA
Endothelial:IC.2	Positive	FUBP1	0.87916921294049
Endothelial:IC.3	Positive	FUBP1	NA
Endothelial:IC.4	Negative	FUBP1	NA
Endothelial:IC.4	Positive	FUBP1	NA
Endothelial:IC.5	Negative	FUBP1	1.7624673453576
Endothelial:IC.5	Positive	FUBP1	NA
Endothelial:IC.7	Negative	FUBP1	NA
Endothelial:IC.7	Positive	FUBP1	NA
Endothelial:IC.8	Negative	FUBP1	NA
Endothelial:IC.8	Positive	FUBP1	5.29380309533849
Endothelial:IC.9	Positive	FUBP1	NA
Malignant:IC.10	Negative	FUBP1	NA
Malignant:IC.10	Positive	FUBP1	NA
Malignant:IC.3	Negative	FUBP1	NA
Malignant:IC.3	Positive	FUBP1	5.29792733632568
Malignant:IC.5	Negative	FUBP1	NA
Malignant:IC.5	Positive	FUBP1	NA
Malignant:IC.6	Negative	FUBP1	NA
Malignant:IC.6	Positive	FUBP1	1.03313797692593
Myeloid:IC.1	Negative	FUBP1	NA
Myeloid:IC.2	Negative	FUBP1	NA
Myeloid:IC.2	Positive	FUBP1	0.87916921294049
Myeloid:IC.5	Positive	FUBP1	NA
Myeloid:IC.6	Negative	FUBP1	NA
Myeloid:IC.6	Positive	FUBP1	5.29380309533849
Myeloid:IC.9	Negative	FUBP1	1.66008818011845
Myeloid:IC.9	Positive	FUBP1	NA
Oligos:IC.2	Negative	FUBP1	NA
Oligos:IC.2	Positive	FUBP1	5.29792733632568
Oligos:IC.3	Negative	FUBP1	NA
Oligos:IC.3	Positive	FUBP1	NA
Oligos:IC.5	Negative	FUBP1	2.27120421658884
Oligos:IC.5	Positive	FUBP1	NA
Oligos:IC.8	Negative	FUBP1	0.889934032111234
Oligos:IC.8	Positive	FUBP1	NA
Oligos:IC.9	Negative	FUBP1	NA
Stromal:IC.1	Negative	FUBP1	NA
Stromal:IC.1	Positive	FUBP1	0.724537314278242
Stromal:IC.2	Negative	FUBP1	NA
Stromal:IC.2	Positive	FUBP1	NA
Stromal:IC.5	Negative	FUBP1	5.29792733632568
Stromal:IC.5	Positive	FUBP1	NA
Stromal:IC.6	Positive	FUBP1	NA
Stromal:IC.7	Negative	FUBP1	NA
Stromal:IC.8	Negative	FUBP1	NA
Stromal:IC.8	Positive	FUBP1	2.05578951446224
Stromal:IC.9	Positive	FUBP1	NA
Tcell:IC.1	Negative	FUBP1	NA
Tcell:IC.1	Positive	FUBP1	1.61080751987095
Tcell:IC.10	Negative	FUBP1	NA
Tcell:IC.10	Positive	FUBP1	NA
Tcell:IC.4	Negative	FUBP1	5.13009135939231
Tcell:IC.4	Positive	FUBP1	NA
Tcell:IC.5	Negative	FUBP1	NA
Tcell:IC.8	Negative	FUBP1	NA
Tcell:IC.8	Positive	FUBP1	NA
Bcell:IC.2	Negative	IDH2	NA
Bcell:IC.2	Positive	IDH2	NA
Bcell:IC.6	Negative	IDH2	NA
Bcell:IC.6	Positive	IDH2	NA
Bcell:IC.7	Positive	IDH2	NA
Endothelial:IC.2	Negative	IDH2	NA
Endothelial:IC.2	Positive	IDH2	NA
Endothelial:IC.3	Positive	IDH2	NA
Endothelial:IC.4	Negative	IDH2	NA
Endothelial:IC.4	Positive	IDH2	NA
Endothelial:IC.5	Negative	IDH2	NA
Endothelial:IC.5	Positive	IDH2	NA
Endothelial:IC.7	Negative	IDH2	NA
Endothelial:IC.7	Positive	IDH2	NA
Endothelial:IC.8	Negative	IDH2	NA
Endothelial:IC.8	Positive	IDH2	NA
Endothelial:IC.9	Positive	IDH2	NA
Malignant:IC.10	Negative	IDH2	NA
Malignant:IC.10	Positive	IDH2	NA
Malignant:IC.3	Negative	IDH2	NA
Malignant:IC.3	Positive	IDH2	NA
Malignant:IC.5	Negative	IDH2	NA
Malignant:IC.5	Positive	IDH2	NA
Malignant:IC.6	Negative	IDH2	NA
Malignant:IC.6	Positive	IDH2	NA
Myeloid:IC.1	Negative	IDH2	NA
Myeloid:IC.2	Negative	IDH2	NA
Myeloid:IC.2	Positive	IDH2	0.759838286947193
Myeloid:IC.5	Positive	IDH2	NA
Myeloid:IC.6	Negative	IDH2	NA
Myeloid:IC.6	Positive	IDH2	NA
Myeloid:IC.9	Negative	IDH2	NA
Myeloid:IC.9	Positive	IDH2	NA
Oligos:IC.2	Negative	IDH2	NA
Oligos:IC.2	Positive	IDH2	NA
Oligos:IC.3	Negative	IDH2	NA
Oligos:IC.3	Positive	IDH2	NA
Oligos:IC.5	Negative	IDH2	0.861239280462531
Oligos:IC.5	Positive	IDH2	NA
Oligos:IC.8	Negative	IDH2	NA
Oligos:IC.8	Positive	IDH2	NA
Oligos:IC.9	Negative	IDH2	NA
Stromal:IC.1	Negative	IDH2	NA
Stromal:IC.1	Positive	IDH2	1.00888130489187
Stromal:IC.2	Negative	IDH2	NA
Stromal:IC.2	Positive	IDH2	0.861239280462531
Stromal:IC.5	Negative	IDH2	NA
Stromal:IC.5	Positive	IDH2	NA
Stromal:IC.6	Positive	IDH2	NA
Stromal:IC.7	Negative	IDH2	NA
Stromal:IC.8	Negative	IDH2	NA
Stromal:IC.8	Positive	IDH2	0.759838286947193
Stromal:IC.9	Positive	IDH2	NA
Tcell:IC.1	Negative	IDH2	NA
Tcell:IC.1	Positive	IDH2	NA
Tcell:IC.10	Negative	IDH2	NA
Tcell:IC.10	Positive	IDH2	NA
Tcell:IC.4	Negative	IDH2	NA
Tcell:IC.4	Positive	IDH2	NA
Tcell:IC.5	Negative	IDH2	NA
Tcell:IC.8	Negative	IDH2	NA
Tcell:IC.8	Positive	IDH2	NA
Bcell:IC.2	Negative	NIPBL	NA
Bcell:IC.2	Positive	NIPBL	NA
Bcell:IC.6	Negative	NIPBL	NA
Bcell:IC.6	Positive	NIPBL	NA
Bcell:IC.7	Positive	NIPBL	NA
Endothelial:IC.2	Negative	NIPBL	NA
Endothelial:IC.2	Positive	NIPBL	NA
Endothelial:IC.3	Positive	NIPBL	NA
Endothelial:IC.4	Negative	NIPBL	NA
Endothelial:IC.4	Positive	NIPBL	NA
Endothelial:IC.5	Negative	NIPBL	NA
Endothelial:IC.5	Positive	NIPBL	NA
Endothelial:IC.7	Negative	NIPBL	NA
Endothelial:IC.7	Positive	NIPBL	NA
Endothelial:IC.8	Negative	NIPBL	NA
Endothelial:IC.8	Positive	NIPBL	NA
Endothelial:IC.9	Positive	NIPBL	NA
Malignant:IC.10	Negative	NIPBL	NA
Malignant:IC.10	Positive	NIPBL	NA
Malignant:IC.3	Negative	NIPBL	NA
Malignant:IC.3	Positive	NIPBL	0.87916921294049
Malignant:IC.5	Negative	NIPBL	NA
Malignant:IC.5	Positive	NIPBL	NA
Malignant:IC.6	Negative	NIPBL	NA
Malignant:IC.6	Positive	NIPBL	NA
Myeloid:IC.1	Negative	NIPBL	NA
Myeloid:IC.2	Negative	NIPBL	NA
Myeloid:IC.2	Positive	NIPBL	NA
Myeloid:IC.5	Positive	NIPBL	NA
Myeloid:IC.6	Negative	NIPBL	NA
Myeloid:IC.6	Positive	NIPBL	0.87916921294049
Myeloid:IC.9	Negative	NIPBL	NA
Myeloid:IC.9	Positive	NIPBL	NA
Oligos:IC.2	Negative	NIPBL	NA
Oligos:IC.2	Positive	NIPBL	0.87916921294049
Oligos:IC.3	Negative	NIPBL	NA
Oligos:IC.3	Positive	NIPBL	NA
Oligos:IC.5	Negative	NIPBL	NA
Oligos:IC.5	Positive	NIPBL	NA
Oligos:IC.8	Negative	NIPBL	NA
Oligos:IC.8	Positive	NIPBL	NA
Oligos:IC.9	Negative	NIPBL	NA
Stromal:IC.1	Negative	NIPBL	NA
Stromal:IC.1	Positive	NIPBL	NA
Stromal:IC.2	Negative	NIPBL	NA
Stromal:IC.2	Positive	NIPBL	NA
Stromal:IC.5	Negative	NIPBL	0.699645756314188
Stromal:IC.5	Positive	NIPBL	NA
Stromal:IC.6	Positive	NIPBL	NA
Stromal:IC.7	Negative	NIPBL	NA
Stromal:IC.8	Negative	NIPBL	NA
Stromal:IC.8	Positive	NIPBL	NA
Stromal:IC.9	Positive	NIPBL	NA
Tcell:IC.1	Negative	NIPBL	NA
Tcell:IC.1	Positive	NIPBL	NA
Tcell:IC.10	Negative	NIPBL	NA
Tcell:IC.10	Positive	NIPBL	NA
Tcell:IC.4	Negative	NIPBL	0.87916921294049
Tcell:IC.4	Positive	NIPBL	NA
Tcell:IC.5	Negative	NIPBL	NA
Tcell:IC.8	Negative	NIPBL	NA
Tcell:IC.8	Positive	NIPBL	NA
Bcell:IC.2	Negative	NOTCH1	NA
Bcell:IC.2	Positive	NOTCH1	2.22815099590372
Bcell:IC.6	Negative	NOTCH1	NA
Bcell:IC.6	Positive	NOTCH1	NA
Bcell:IC.7	Positive	NOTCH1	NA
Endothelial:IC.2	Negative	NOTCH1	NA
Endothelial:IC.2	Positive	NOTCH1	1.18514261804453
Endothelial:IC.3	Positive	NOTCH1	NA
Endothelial:IC.4	Negative	NOTCH1	NA
Endothelial:IC.4	Positive	NOTCH1	NA
Endothelial:IC.5	Negative	NOTCH1	NA
Endothelial:IC.5	Positive	NOTCH1	NA
Endothelial:IC.7	Negative	NOTCH1	NA
Endothelial:IC.7	Positive	NOTCH1	NA
Endothelial:IC.8	Negative	NOTCH1	NA
Endothelial:IC.8	Positive	NOTCH1	2.7323990103978
Endothelial:IC.9	Positive	NOTCH1	NA
Malignant:IC.10	Negative	NOTCH1	NA
Malignant:IC.10	Positive	NOTCH1	NA
Malignant:IC.3	Negative	NOTCH1	NA
Malignant:IC.3	Positive	NOTCH1	2.49297225858945
Malignant:IC.5	Negative	NOTCH1	NA
Malignant:IC.5	Positive	NOTCH1	NA
Malignant:IC.6	Negative	NOTCH1	NA
Malignant:IC.6	Positive	NOTCH1	NA
Myeloid:IC.1	Negative	NOTCH1	NA
Myeloid:IC.2	Negative	NOTCH1	NA
Myeloid:IC.2	Positive	NOTCH1	0.942867377822014
Myeloid:IC.5	Positive	NOTCH1	NA
Myeloid:IC.6	Negative	NOTCH1	NA
Myeloid:IC.6	Positive	NOTCH1	2.49297225858945
Myeloid:IC.9	Negative	NOTCH1	NA
Myeloid:IC.9	Positive	NOTCH1	NA
Oligos:IC.2	Negative	NOTCH1	NA
Oligos:IC.2	Positive	NOTCH1	1.73180268128842
Oligos:IC.3	Negative	NOTCH1	NA
Oligos:IC.3	Positive	NOTCH1	NA
Oligos:IC.5	Negative	NOTCH1	NA
Oligos:IC.5	Positive	NOTCH1	NA
Oligos:IC.8	Negative	NOTCH1	0.759838286947193
Oligos:IC.8	Positive	NOTCH1	NA
Oligos:IC.9	Negative	NOTCH1	NA
Stromal:IC.1	Negative	NOTCH1	NA
Stromal:IC.1	Positive	NOTCH1	NA
Stromal:IC.2	Negative	NOTCH1	NA
Stromal:IC.2	Positive	NOTCH1	NA
Stromal:IC.5	Negative	NOTCH1	2.7323990103978
Stromal:IC.5	Positive	NOTCH1	NA
Stromal:IC.6	Positive	NOTCH1	NA
Stromal:IC.7	Negative	NOTCH1	NA
Stromal:IC.8	Negative	NOTCH1	NA
Stromal:IC.8	Positive	NOTCH1	1.44606300297366
Stromal:IC.9	Positive	NOTCH1	NA
Tcell:IC.1	Negative	NOTCH1	NA
Tcell:IC.1	Positive	NOTCH1	NA
Tcell:IC.10	Negative	NOTCH1	NA
Tcell:IC.10	Positive	NOTCH1	NA
Tcell:IC.4	Negative	NOTCH1	1.72189675866779
Tcell:IC.4	Positive	NOTCH1	NA
Tcell:IC.5	Negative	NOTCH1	NA
Tcell:IC.8	Negative	NOTCH1	NA
Tcell:IC.8	Positive	NOTCH1	NA
Bcell:IC.2	Negative	PIK3CA	NA
Bcell:IC.2	Positive	PIK3CA	1.61739946227237
Bcell:IC.6	Negative	PIK3CA	NA
Bcell:IC.6	Positive	PIK3CA	NA
Bcell:IC.7	Positive	PIK3CA	NA
Endothelial:IC.2	Negative	PIK3CA	NA
Endothelial:IC.2	Positive	PIK3CA	NA
Endothelial:IC.3	Positive	PIK3CA	NA
Endothelial:IC.4	Negative	PIK3CA	NA
Endothelial:IC.4	Positive	PIK3CA	NA
Endothelial:IC.5	Negative	PIK3CA	1.49476665514919
Endothelial:IC.5	Positive	PIK3CA	NA
Endothelial:IC.7	Negative	PIK3CA	NA
Endothelial:IC.7	Positive	PIK3CA	NA
Endothelial:IC.8	Negative	PIK3CA	NA
Endothelial:IC.8	Positive	PIK3CA	NA
Endothelial:IC.9	Positive	PIK3CA	NA
Malignant:IC.10	Negative	PIK3CA	NA
Malignant:IC.10	Positive	PIK3CA	NA
Malignant:IC.3	Negative	PIK3CA	NA
Malignant:IC.3	Positive	PIK3CA	0.87916921294049
Malignant:IC.5	Negative	PIK3CA	NA
Malignant:IC.5	Positive	PIK3CA	NA
Malignant:IC.6	Negative	PIK3CA	NA
Malignant:IC.6	Positive	PIK3CA	NA
Myeloid:IC.1	Negative	PIK3CA	NA
Myeloid:IC.2	Negative	PIK3CA	NA
Myeloid:IC.2	Positive	PIK3CA	NA
Myeloid:IC.5	Positive	PIK3CA	NA
Myeloid:IC.6	Negative	PIK3CA	NA
Myeloid:IC.6	Positive	PIK3CA	1.10680131743019
Myeloid:IC.9	Negative	PIK3CA	NA
Myeloid:IC.9	Positive	PIK3CA	NA
Oligos:IC.2	Negative	PIK3CA	NA
Oligos:IC.2	Positive	PIK3CA	1.37405714365515
Oligos:IC.3	Negative	PIK3CA	NA
Oligos:IC.3	Positive	PIK3CA	NA
Oligos:IC.5	Negative	PIK3CA	NA
Oligos:IC.5	Positive	PIK3CA	NA
Oligos:IC.8	Negative	PIK3CA	NA
Oligos:IC.8	Positive	PIK3CA	NA
Oligos:IC.9	Negative	PIK3CA	NA
Stromal:IC.1	Negative	PIK3CA	NA
Stromal:IC.1	Positive	PIK3CA	NA
Stromal:IC.2	Negative	PIK3CA	NA
Stromal:IC.2	Positive	PIK3CA	NA
Stromal:IC.5	Negative	PIK3CA	1.34124521085823
Stromal:IC.5	Positive	PIK3CA	NA
Stromal:IC.6	Positive	PIK3CA	NA
Stromal:IC.7	Negative	PIK3CA	NA
Stromal:IC.8	Negative	PIK3CA	NA
Stromal:IC.8	Positive	PIK3CA	NA
Stromal:IC.9	Positive	PIK3CA	NA
Tcell:IC.1	Negative	PIK3CA	NA
Tcell:IC.1	Positive	PIK3CA	NA
Tcell:IC.10	Negative	PIK3CA	NA
Tcell:IC.10	Positive	PIK3CA	NA
Tcell:IC.4	Negative	PIK3CA	1.36458154602859
Tcell:IC.4	Positive	PIK3CA	NA
Tcell:IC.5	Negative	PIK3CA	NA
Tcell:IC.8	Negative	PIK3CA	NA
Tcell:IC.8	Positive	PIK3CA	0.759838286947193
Bcell:IC.2	Negative	TP53	23.1316929168088
Bcell:IC.2	Positive	TP53	NA
Bcell:IC.6	Negative	TP53	NA
Bcell:IC.6	Positive	TP53	12.1383217304261
Bcell:IC.7	Positive	TP53	1.44606300297366
Endothelial:IC.2	Negative	TP53	14.779598041164
Endothelial:IC.2	Positive	TP53	NA
Endothelial:IC.3	Positive	TP53	NA
Endothelial:IC.4	Negative	TP53	1.83127020959366
Endothelial:IC.4	Positive	TP53	NA
Endothelial:IC.5	Negative	TP53	NA
Endothelial:IC.5	Positive	TP53	12.4163058868383
Endothelial:IC.7	Negative	TP53	NA
Endothelial:IC.7	Positive	TP53	1.91709743420204
Endothelial:IC.8	Negative	TP53	23.3285815290647
Endothelial:IC.8	Positive	TP53	NA
Endothelial:IC.9	Positive	TP53	3.80881830478779
Malignant:IC.10	Negative	TP53	9.55570308189803
Malignant:IC.10	Positive	TP53	NA
Malignant:IC.3	Negative	TP53	22.0955528398092
Malignant:IC.3	Positive	TP53	NA
Malignant:IC.5	Negative	TP53	NA
Malignant:IC.5	Positive	TP53	1.20020303578396
Malignant:IC.6	Negative	TP53	2.22815099590372
Malignant:IC.6	Positive	TP53	NA
Myeloid:IC.1	Negative	TP53	1.79454595840678
Myeloid:IC.2	Negative	TP53	15.1199799428975
Myeloid:IC.2	Positive	TP53	NA
Myeloid:IC.5	Positive	TP53	0.942867377822014
Myeloid:IC.6	Negative	TP53	24.2166541343737
Myeloid:IC.6	Positive	TP53	NA
Myeloid:IC.9	Negative	TP53	NA
Myeloid:IC.9	Positive	TP53	2.9390861885827
Oligos:IC.2	Negative	TP53	23.3285815290647
Oligos:IC.2	Positive	TP53	NA
Oligos:IC.3	Negative	TP53	1.92170856101501
Oligos:IC.3	Positive	TP53	NA
Oligos:IC.5	Negative	TP53	NA
Oligos:IC.5	Positive	TP53	4.77155826254938
Oligos:IC.8	Negative	TP53	NA
Oligos:IC.8	Positive	TP53	9.84767730121633
Oligos:IC.9	Negative	TP53	2.03638528936839
Stromal:IC.1	Negative	TP53	6.95873411858266
Stromal:IC.1	Positive	TP53	NA
Stromal:IC.2	Negative	TP53	1.68618195731061
Stromal:IC.2	Positive	TP53	NA
Stromal:IC.5	Negative	TP53	NA
Stromal:IC.5	Positive	TP53	23.7687575776786
Stromal:IC.6	Positive	TP53	NA
Stromal:IC.7	Negative	TP53	0.746577515614055
Stromal:IC.8	Negative	TP53	17.949740034943
Stromal:IC.8	Positive	TP53	NA
Stromal:IC.9	Positive	TP53	1.91709743420204
Tcell:IC.1	Negative	TP53	4.32240110039577
Tcell:IC.1	Positive	TP53	NA
Tcell:IC.10	Negative	TP53	NA
Tcell:IC.10	Positive	TP53	4.13200248259237
Tcell:IC.4	Negative	TP53	NA
Tcell:IC.4	Positive	TP53	24.2166541343737
Tcell:IC.5	Negative	TP53	3.41509110686241
Tcell:IC.8	Negative	TP53	1.68618195731061
Tcell:IC.8	Positive	TP53	NA
Bcell:IC.2	Negative	ZBTB20	NA
Bcell:IC.2	Positive	ZBTB20	0.721432539770597
Bcell:IC.6	Negative	ZBTB20	NA
Bcell:IC.6	Positive	ZBTB20	NA
Bcell:IC.7	Positive	ZBTB20	NA
Endothelial:IC.2	Negative	ZBTB20	NA
Endothelial:IC.2	Positive	ZBTB20	NA
Endothelial:IC.3	Positive	ZBTB20	NA
Endothelial:IC.4	Negative	ZBTB20	NA
Endothelial:IC.4	Positive	ZBTB20	NA
Endothelial:IC.5	Negative	ZBTB20	NA
Endothelial:IC.5	Positive	ZBTB20	NA
Endothelial:IC.7	Negative	ZBTB20	NA
Endothelial:IC.7	Positive	ZBTB20	NA
Endothelial:IC.8	Negative	ZBTB20	NA
Endothelial:IC.8	Positive	ZBTB20	NA
Endothelial:IC.9	Positive	ZBTB20	NA
Malignant:IC.10	Negative	ZBTB20	NA
Malignant:IC.10	Positive	ZBTB20	NA
Malignant:IC.3	Negative	ZBTB20	NA
Malignant:IC.3	Positive	ZBTB20	NA
Malignant:IC.5	Negative	ZBTB20	NA
Malignant:IC.5	Positive	ZBTB20	NA
Malignant:IC.6	Negative	ZBTB20	NA
Malignant:IC.6	Positive	ZBTB20	NA
Myeloid:IC.1	Negative	ZBTB20	NA
Myeloid:IC.2	Negative	ZBTB20	NA
Myeloid:IC.2	Positive	ZBTB20	NA
Myeloid:IC.5	Positive	ZBTB20	NA
Myeloid:IC.6	Negative	ZBTB20	NA
Myeloid:IC.6	Positive	ZBTB20	NA
Myeloid:IC.9	Negative	ZBTB20	NA
Myeloid:IC.9	Positive	ZBTB20	NA
Oligos:IC.2	Negative	ZBTB20	NA
Oligos:IC.2	Positive	ZBTB20	NA
Oligos:IC.3	Negative	ZBTB20	NA
Oligos:IC.3	Positive	ZBTB20	NA
Oligos:IC.5	Negative	ZBTB20	NA
Oligos:IC.5	Positive	ZBTB20	NA
Oligos:IC.8	Negative	ZBTB20	NA
Oligos:IC.8	Positive	ZBTB20	NA
Oligos:IC.9	Negative	ZBTB20	NA
Stromal:IC.1	Negative	ZBTB20	NA
Stromal:IC.1	Positive	ZBTB20	NA
Stromal:IC.2	Negative	ZBTB20	NA
Stromal:IC.2	Positive	ZBTB20	NA
Stromal:IC.5	Negative	ZBTB20	NA
Stromal:IC.5	Positive	ZBTB20	NA
Stromal:IC.6	Positive	ZBTB20	NA
Stromal:IC.7	Negative	ZBTB20	NA
Stromal:IC.8	Negative	ZBTB20	NA
Stromal:IC.8	Positive	ZBTB20	NA
Stromal:IC.9	Positive	ZBTB20	NA
Tcell:IC.1	Negative	ZBTB20	NA
Tcell:IC.1	Positive	ZBTB20	NA
Tcell:IC.10	Negative	ZBTB20	NA
Tcell:IC.10	Positive	ZBTB20	NA
Tcell:IC.4	Negative	ZBTB20	NA
Tcell:IC.4	Positive	ZBTB20	NA
Tcell:IC.5	Negative	ZBTB20	NA
Tcell:IC.8	Negative	ZBTB20	NA
Tcell:IC.8	Positive	ZBTB20	NA
