# Supplementary material for: Identifying clinically relevant cell state interactions in the tumor microenvironment of IDH-mutant gliomas using CSI-TME
Source: Mol Syst Biol. 2026 Mar 10;22(6):928–61. doi: 10.1038/s44320-026-00201-0 (PMC13230996; doi:10.1038/s44320-026-00201-0)
Supplement: Supplementary file 10 — Figure EV6 Source Data [file 44320_2026_201_MOESM10_ESM.zip › EV6/FigureEV6B.txt]

Gene	#Associations
ATRX	29
CIC	24
FUBP1	18
IDH2	5
NIPBL	5
NOTCH1	11
PIK3CA	8
TP53	34
ZBTB20	1
