# Supplementary material for: Identifying clinically relevant cell state interactions in the tumor microenvironment of IDH-mutant gliomas using CSI-TME
Source: Mol Syst Biol. 2026 Mar 10;22(6):928–61. doi: 10.1038/s44320-026-00201-0 (PMC13230996; doi:10.1038/s44320-026-00201-0)
Supplement: Supplementary file 11 — Figure EV7 Source Data [file 44320_2026_201_MOESM11_ESM.zip › EV7/FigureEV7A.txt]

source_targer	cellTypes	components	bin	HR_source	FDR_source	pvalue_source	type_source	crossvalidation_accuracy_source	HR_target	pvalue_target	string
TCGA-BRCA_TCGA-SKCM	CD14.csv:Neu.csv	IC.6:IC.10	Bin.1	1.71034376596152	0.00221241678544881	2.25756814841715e-05	Pro-Tumor	110	-0.154038731370743	0.612270725953953	CD14.csv:Neu.csv:IC.6:IC.10:Bin.1
TCGA-BRCA_TCGA-SKCM	CD19.csv:CD4.csv	IC.6:IC.4	Bin.1	1.30670224656173	0.0902310260155365	0.00091142450520744	Pro-Tumor	110	0.0490666742648913	0.86435765857555	CD19.csv:CD4.csv:IC.6:IC.4:Bin.1
TCGA-BRCA_TCGA-SKCM	CD19.csv:CD4.csv	IC.8:IC.5	Bin.1	1.88689401412646	0.156725621170899	0.00316617416506867	Pro-Tumor	110	0.461620210060605	0.112896728022452	CD19.csv:CD4.csv:IC.8:IC.5:Bin.1
TCGA-BRCA_TCGA-SKCM	CD19.csv:CD8.csv	IC.6:IC.10	Bin.1	1.37323104401013	0.04943768295919	0.000499370534941313	Pro-Tumor	110	0.183230769415554	0.572533726791289	CD19.csv:CD8.csv:IC.6:IC.10:Bin.1
TCGA-BRCA_TCGA-SKCM	CD19.csv:Endothelial.csv	IC.6:IC.9	Bin.1	1.50096548668328	0.0628539804503892	0.000628539804503892	Pro-Tumor	100	0.31279987054454	0.289753100179054	CD19.csv:Endothelial.csv:IC.6:IC.9:Bin.1
TCGA-BRCA_TCGA-SKCM	CD19.csv:Neu.csv	IC.6:IC.10	Bin.1	2.13194450278135	5.03286686258741e-05	5.18852253874991e-07	Pro-Tumor	110	-0.224323430443549	0.473526048258973	CD19.csv:Neu.csv:IC.6:IC.10:Bin.1
TCGA-BRCA_TCGA-SKCM	CD4.csv:Neu.csv	IC.4:IC.3	Bin.1	1.14915066020445	0.140608417629463	0.00284057409352451	Pro-Tumor	110	0.020420452035541	0.941624154971498	CD4.csv:Neu.csv:IC.4:IC.3:Bin.1
TCGA-BRCA_TCGA-SKCM	CD4.csv:Neu.csv	IC.8:IC.10	Bin.1	1.54669844294519	0.0335899049796835	0.000339291969491753	Pro-Tumor	110	0.214184092678179	0.458528107846316	CD4.csv:Neu.csv:IC.8:IC.10:Bin.1
TCGA-BRCA_TCGA-SKCM	CD8.csv:Neu.csv	IC.10:IC.3	Bin.1	1.28765378498179	0.0829549232238363	0.00167585703482498	Pro-Tumor	110	0.353029423167133	0.278606359107838	CD8.csv:Neu.csv:IC.10:IC.3:Bin.1
TCGA-BRCA_TCGA-SKCM	CD8.csv:Neu.csv	IC.5:IC.10	Bin.1	1.66565022310452	0.00549799789803235	5.55353323033571e-05	Pro-Tumor	110	-0.0368084836698187	0.895088902739938	CD8.csv:Neu.csv:IC.5:IC.10:Bin.1
TCGA-BRCA_TCGA-SKCM	CD8.csv:Treg.csv	IC.10:IC.7	Bin.1	1.23413060437121	0.163719654526605	0.00165373388410712	Pro-Tumor	110	0.0418168000930377	0.896675596158061	CD8.csv:Treg.csv:IC.10:IC.7:Bin.1
TCGA-BRCA_TCGA-SKCM	Endothelial.csv:Treg.csv	IC.8:IC.4	Bin.1	1.28792235411767	0.117491337060814	0.00187117735162172	Pro-Tumor	110	0.0535915830622316	0.828287470506664	Endothelial.csv:Treg.csv:IC.8:IC.4:Bin.1
TCGA-BRCA_TCGA-SKCM	Endothelial.csv:Treg.csv	IC.6:IC.6	Bin.1	1.34012843474168	0.117491337060814	0.00244773618876697	Pro-Tumor	100	0.8186308772169	0.00104671392500777	Endothelial.csv:Treg.csv:IC.6:IC.6:Bin.1
TCGA-BRCA_TCGA-SKCM	Eos.csv:Neu.csv	IC.5:IC.3	Bin.1	1.10224125794706	0.17532209159388	0.00536700280389429	Pro-Tumor	110	0.0190692844761225	0.939918945526867	Eos.csv:Neu.csv:IC.5:IC.3:Bin.1
TCGA-BRCA_TCGA-SKCM	Eos.csv:Neu.csv	IC.4:IC.10	Bin.1	1.36728467118027	0.0343504418900017	0.000701029426326565	Pro-Tumor	110	-0.564369476579319	0.168208662582276	Eos.csv:Neu.csv:IC.4:IC.10:Bin.1
TCGA-BRCA_TCGA-SKCM	Eos.csv:Treg.csv	IC.5:IC.10	Bin.1	1.90184370410398	0.192814744803642	0.00393499479191105	Pro-Tumor	110	-0.410364579713083	0.170393628353112	Eos.csv:Treg.csv:IC.5:IC.10:Bin.1
TCGA-BRCA_TCGA-SKCM	Eos.csv:Treg.csv	IC.9:IC.10	Bin.1	1.52077314793199	0.0845356818657038	0.00086260899862963	Pro-Tumor	110	-0.315377981132017	0.299772383199291	Eos.csv:Treg.csv:IC.9:IC.10:Bin.1
TCGA-BRCA_TCGA-SKCM	Neu.csv:Treg.csv	IC.10:IC.7	Bin.1	1.27790251693327	0.170902161799458	0.00174389961019855	Pro-Tumor	90	0.42609008531473	0.168439015590499	Neu.csv:Treg.csv:IC.10:IC.7:Bin.1
TCGA-BRCA_TCGA-SKCM	CD14.csv:CD56.csv	IC.7:IC.4	Bin.3	1.48241221709637	0.0414153941788064	0.000418337314937438	Pro-Tumor	110	-0.0925608416680441	0.748006825865596	CD14.csv:CD56.csv:IC.7:IC.4:Bin.3
TCGA-BRCA_TCGA-SKCM	CD14.csv:Eos.csv	IC.9:IC.9	Bin.3	1.67964493482928	0.10265840763763	0.00205316815275261	Pro-Tumor	100	-0.125453753417386	0.677764620862995	CD14.csv:Eos.csv:IC.9:IC.9:Bin.3
TCGA-BRCA_TCGA-SKCM	CD19.csv:Neu.csv	IC.9:IC.10	Bin.3	1.78141870437148	0.00855234232620575	8.816847758975e-05	Pro-Tumor	110	0.00852996477988972	0.979865974396001	CD19.csv:Neu.csv:IC.9:IC.10:Bin.3
TCGA-BRCA_TCGA-SKCM	CD4.csv:CD8.csv	IC.6:IC.10	Bin.3	1.39979515206434	0.0165104545640442	0.000165104545640442	Pro-Tumor	110	-1.46648161955231	0.0442897980648666	CD4.csv:CD8.csv:IC.6:IC.10:Bin.3
TCGA-BRCA_TCGA-SKCM	CD4.csv:Endothelial.csv	IC.6:IC.9	Bin.3	1.24022707902916	0.135160644337061	0.00142274362460064	Pro-Tumor	110	-0.615553534589059	0.160043129275455	CD4.csv:Endothelial.csv:IC.6:IC.9:Bin.3
TCGA-BRCA_TCGA-SKCM	CD4.csv:Neu.csv	IC.6:IC.10	Bin.3	1.39665856531813	0.021584507593551	0.000222520696840732	Pro-Tumor	110	-2.0759712019327	0.0401527914423045	CD4.csv:Neu.csv:IC.6:IC.10:Bin.3
TCGA-BRCA_TCGA-SKCM	CD56.csv:CD8.csv	IC.10:IC.9	Bin.3	1.35966263973507	0.0847167078630073	0.00171144864369712	Pro-Tumor	110	0.202905521196133	0.412530958486891	CD56.csv:CD8.csv:IC.10:IC.9:Bin.3
TCGA-BRCA_TCGA-SKCM	CD56.csv:CD8.csv	IC.6:IC.10	Bin.3	1.36166989526571	0.0439982826561326	0.000444427097536693	Pro-Tumor	110	-0.126994557643823	0.672895196967299	CD56.csv:CD8.csv:IC.6:IC.10:Bin.3
TCGA-BRCA_TCGA-SKCM	CD56.csv:Endothelial.csv	IC.1:IC.4	Bin.3	0.910905863777317	0.16978409422979	0.00342998170161191	Pro-Tumor	110	-0.176440346149025	0.471731102237447	CD56.csv:Endothelial.csv:IC.1:IC.4:Bin.3
TCGA-BRCA_TCGA-SKCM	CD56.csv:Endothelial.csv	IC.6:IC.9	Bin.3	1.58965025936562	0.0327192889621022	0.000330497868304063	Pro-Tumor	110	-0.0287064703329554	0.921933255767761	CD56.csv:Endothelial.csv:IC.6:IC.9:Bin.3
TCGA-BRCA_TCGA-SKCM	CD56.csv:Fibroblast.csv	IC.8:IC.9	Bin.3	0.991934170382114	0.174741090289561	0.00178307234989348	Pro-Tumor	110	-0.281442778884901	0.300294338704966	CD56.csv:Fibroblast.csv:IC.8:IC.9:Bin.3
TCGA-BRCA_TCGA-SKCM	CD56.csv:Neu.csv	IC.4:IC.3	Bin.3	1.06429254845567	0.0439626356411267	0.00133220108003414	Pro-Tumor	110	0.635343714712149	0.011533840077587	CD56.csv:Neu.csv:IC.4:IC.3:Bin.3
TCGA-BRCA_TCGA-SKCM	CD56.csv:Neu.csv	IC.9:IC.3	Bin.3	1.26332038476746	0.0611877741025826	0.00247223329707405	Pro-Tumor	110	0.241148605385487	0.446201191657901	CD56.csv:Neu.csv:IC.9:IC.3:Bin.3
TCGA-BRCA_TCGA-SKCM	CD56.csv:Neu.csv	IC.9:IC.8	Bin.3	1.16024805922668	0.101685083467876	0.00513561027615535	Pro-Tumor	100	0.77441079580112	0.0112390087966491	CD56.csv:Neu.csv:IC.9:IC.8:Bin.3
TCGA-BRCA_TCGA-SKCM	CD56.csv:Neu.csv	IC.1:IC.10	Bin.3	0.919790524691926	0.157235976140728	0.0111176952826777	Pro-Tumor	100	-1.23422779070849	0.0917825136746284	CD56.csv:Neu.csv:IC.1:IC.10:Bin.3
TCGA-BRCA_TCGA-SKCM	CD56.csv:Neu.csv	IC.6:IC.10	Bin.3	2.0284599579711	0.000106887887745323	1.07967563379114e-06	Pro-Tumor	110	-0.243661266605791	0.3771713998541	CD56.csv:Neu.csv:IC.6:IC.10:Bin.3
TCGA-BRCA_TCGA-SKCM	CD56.csv:Neu.csv	IC.7:IC.10	Bin.3	1.44252852338255	0.0439626356411267	0.00110036413402047	Pro-Tumor	110	-0.0759517071558536	0.900481395109898	CD56.csv:Neu.csv:IC.7:IC.10:Bin.3
TCGA-BRCA_TCGA-SKCM	CD56.csv:Treg.csv	IC.4:IC.10	Bin.3	1.76570514889223	0.045832502722139	0.00045832502722139	Pro-Tumor	110	0.0903447326287725	0.687692660592626	CD56.csv:Treg.csv:IC.4:IC.10:Bin.3
TCGA-BRCA_TCGA-SKCM	CD8.csv:Endothelial.csv	IC.3:IC.8	Bin.3	1.14768689910733	0.166459189862445	0.00171607412229324	Pro-Tumor	110	0.175466588540003	0.536046162606226	CD8.csv:Endothelial.csv:IC.3:IC.8:Bin.3
TCGA-BRCA_TCGA-SKCM	Eos.csv:Neu.csv	IC.8:IC.3	Bin.3	1.37755017615885	0.0516114969963983	0.00103222993992797	Pro-Tumor	110	0.298726350247146	0.284759525942841	Eos.csv:Neu.csv:IC.8:IC.3:Bin.3
TCGA-BRCA_TCGA-SKCM	Eos.csv:Neu.csv	IC.8:IC.8	Bin.3	1.39644413138326	0.0516114969963983	0.000663027774237109	Pro-Tumor	110	0.402192159313556	0.13669700300482	Eos.csv:Neu.csv:IC.8:IC.8:Bin.3
TCGA-BRCA_TCGA-SKCM	Fibroblast.csv:Neu.csv	IC.7:IC.10	Bin.3	1.30144762005326	0.101026634573185	0.00102047105629479	Pro-Tumor	100	0.0380089909359238	0.916241703541014	Fibroblast.csv:Neu.csv:IC.7:IC.10:Bin.3
TCGA-BRCA_TCGA-SKCM	CD56.csv:CD14.csv	IC.1:IC.6	Bin.3	0.799713557910058	0.160096181892793	0.00905562393031725	Pro-Tumor	110	0.0313194796268168	0.890470990599677	CD56.csv:CD14.csv:IC.1:IC.6:Bin.3
TCGA-BRCA_TCGA-SKCM	CD56.csv:CD14.csv	IC.7:IC.2	Bin.3	0.988291464627631	0.160096181892793	0.00834531870831537	Pro-Tumor	110	-0.172298457502359	0.533608930610623	CD56.csv:CD14.csv:IC.7:IC.2:Bin.3
TCGA-BRCA_TCGA-SKCM	CD56.csv:CD14.csv	IC.7:IC.9	Bin.3	1.39711126781521	0.160096181892793	0.00970279890259348	Pro-Tumor	100	0.847436040049357	0.079929290867641	CD56.csv:CD14.csv:IC.7:IC.9:Bin.3
TCGA-BRCA_TCGA-SKCM	CD56.csv:CD14.csv	IC.9:IC.9	Bin.3	1.17253296589745	0.160096181892793	0.00606220338444	Pro-Tumor	100	0.609779669405848	0.0387858786704651	CD56.csv:CD14.csv:IC.9:IC.9:Bin.3
TCGA-BRCA_TCGA-SKCM	Eos.csv:CD14.csv	IC.8:IC.6	Bin.3	1.43507705614452	0.0604032882693627	0.000610134224943057	Pro-Tumor	110	0.17855473582954	0.515127415801415	Eos.csv:CD14.csv:IC.8:IC.6:Bin.3
TCGA-BRCA_TCGA-SKCM	Eos.csv:CD14.csv	IC.8:IC.9	Bin.3	1.28915001702925	0.101183314917179	0.00204410737206421	Pro-Tumor	110	0.405504789656034	0.107667564945652	Eos.csv:CD14.csv:IC.8:IC.9:Bin.3
TCGA-BRCA_TCGA-SKCM	CD56.csv:CD19.csv	IC.1:IC.6	Bin.3	0.868581380598489	0.179094590219127	0.00570353831785329	Pro-Tumor	110	0.242059210683645	0.318881613210724	CD56.csv:CD19.csv:IC.1:IC.6:Bin.3
TCGA-BRCA_TCGA-SKCM	CD56.csv:CD19.csv	IC.4:IC.6	Bin.3	0.903979624183014	0.179094590219127	0.00716378360876507	Pro-Tumor	90	0.354170063154008	0.178503682213011	CD56.csv:CD19.csv:IC.4:IC.6:Bin.3
TCGA-BRCA_TCGA-SKCM	CD56.csv:CD19.csv	IC.6:IC.8	Bin.3	1.1092437504404	0.147670827412208	0.00295341654824416	Pro-Tumor	110	-0.0263948437236623	0.923787705405576	CD56.csv:CD19.csv:IC.6:IC.8:Bin.3
TCGA-BRCA_TCGA-SKCM	CD56.csv:CD19.csv	IC.9:IC.6	Bin.3	1.44832790847017	0.0506124082076021	0.000506124082076021	Pro-Tumor	110	0.267820727277882	0.419481216482484	CD56.csv:CD19.csv:IC.9:IC.6:Bin.3
TCGA-BRCA_TCGA-SKCM	Eos.csv:CD19.csv	IC.8:IC.6	Bin.3	1.59714351639033	0.0136506906592616	0.000136506906592616	Pro-Tumor	110	0.293066544257394	0.315791101742502	Eos.csv:CD19.csv:IC.8:IC.6:Bin.3
TCGA-BRCA_TCGA-SKCM	Neu.csv:CD19.csv	IC.10:IC.10	Bin.3	2.3646881770133	0.109661230436985	0.0011305281488349	Pro-Tumor	90	0.289004767132636	0.463716748678538	Neu.csv:CD19.csv:IC.10:IC.10:Bin.3
TCGA-BRCA_TCGA-SKCM	CD56.csv:CD4.csv	IC.6:IC.4	Bin.3	1.19132706324037	0.125261138693819	0.0012913519452971	Pro-Tumor	110	0.152450367143821	0.561430380975948	CD56.csv:CD4.csv:IC.6:IC.4:Bin.3
TCGA-BRCA_TCGA-SKCM	CD8.csv:CD4.csv	IC.7:IC.8	Bin.3	2.03832753173604	0.00377575220900077	3.77575220900077e-05	Pro-Tumor	110	0.519246817215656	0.097366170103536	CD8.csv:CD4.csv:IC.7:IC.8:Bin.3
TCGA-BRCA_TCGA-SKCM	Endothelial.csv:CD4.csv	IC.3:IC.4	Bin.3	1.37001328205477	0.0564056697044717	0.000714107659623328	Pro-Tumor	100	-0.484159210377328	0.152013365919941	Endothelial.csv:CD4.csv:IC.3:IC.4:Bin.3
TCGA-BRCA_TCGA-SKCM	Endothelial.csv:CD4.csv	IC.8:IC.6	Bin.3	2.19954486329612	0.0564056697044717	0.00113950847887822	Pro-Tumor	100	0.775723937746913	0.00653429837263695	Endothelial.csv:CD4.csv:IC.8:IC.6:Bin.3
TCGA-BRCA_TCGA-SKCM	Endothelial.csv:CD4.csv	IC.10:IC.4	Bin.3	1.07557004686722	0.166615169060761	0.00504894451699276	Pro-Tumor	100	-0.0843145160437546	0.761615995663359	Endothelial.csv:CD4.csv:IC.10:IC.4:Bin.3
TCGA-BRCA_TCGA-SKCM	Eos.csv:CD4.csv	IC.5:IC.10	Bin.3	0.998643802987257	0.123583745744778	0.00254811846896449	Pro-Tumor	110	0.0612625358684921	0.795931677916481	Eos.csv:CD4.csv:IC.5:IC.10:Bin.3
TCGA-BRCA_TCGA-SKCM	Eos.csv:CD4.csv	IC.8:IC.4	Bin.3	1.26506038160857	0.123583745744778	0.00162010202928155	Pro-Tumor	100	0.126928823014581	0.618866013198596	Eos.csv:CD4.csv:IC.8:IC.4:Bin.3
TCGA-BRCA_TCGA-SKCM	Eos.csv:CD8.csv	IC.7:IC.10	Bin.3	1.19614311826818	0.0943200350191751	0.00236827512650438	Pro-Tumor	90	0.326336998084551	0.348997595175554	Eos.csv:CD8.csv:IC.7:IC.10:Bin.3
TCGA-BRCA_TCGA-SKCM	Eos.csv:CD8.csv	IC.8:IC.3	Bin.3	1.33339152933409	0.0943200350191751	0.00282960105057525	Pro-Tumor	100	-0.125870186036201	0.650381264716743	Eos.csv:CD8.csv:IC.8:IC.3:Bin.3
TCGA-BRCA_TCGA-SKCM	Eos.csv:CD8.csv	IC.8:IC.5	Bin.3	1.33866896360696	0.0943200350191751	0.00162255717916797	Pro-Tumor	110	0.508612039706486	0.0530204972728849	Eos.csv:CD8.csv:IC.8:IC.5:Bin.3
TCGA-BRCA_TCGA-SKCM	Eos.csv:CD8.csv	IC.10:IC.3	Bin.3	-1.50780868969345	0.161498389395402	0.0080749194697701	Anti-Tumor	110	0.0808905871418991	0.798409006057057	Eos.csv:CD8.csv:IC.10:IC.3:Bin.3
TCGA-BRCA_TCGA-SKCM	Fibroblast.csv:CD8.csv	IC.7:IC.10	Bin.3	1.53922213187614	0.0171992188329167	0.000171992188329167	Pro-Tumor	110	-0.182031534332154	0.70193605753779	Fibroblast.csv:CD8.csv:IC.7:IC.10:Bin.3
TCGA-BRCA_TCGA-SKCM	Fibroblast.csv:Endothelial.csv	IC.7:IC.9	Bin.3	1.69226953667438	0.0113036909295866	0.000114178696258451	Pro-Tumor	110	-0.0819359349255846	0.795845966418013	Fibroblast.csv:Endothelial.csv:IC.7:IC.9:Bin.3
TCGA-BRCA_TCGA-SKCM	Neu.csv:Endothelial.csv	IC.10:IC.8	Bin.3	1.25839322924536	0.151560031784705	0.00154653093657862	Pro-Tumor	100	0.210592386042598	0.35111220449031	Neu.csv:Endothelial.csv:IC.10:IC.8:Bin.3
TCGA-BRCA_TCGA-SKCM	Neu.csv:Fibroblast.csv	IC.9:IC.10	Bin.3	1.30356824231607	0.145086351562702	0.00148047297512961	Pro-Tumor	100	0.0544148318145489	0.853369278163454	Neu.csv:Fibroblast.csv:IC.9:IC.10:Bin.3
TCGA-BRCA_TCGA-SKCM	Cancer.csv:CD56.csv	IC.7:IC.7	Bin.9	1.73863206565912	0.0845171429142584	0.000862419825655698	Pro-Tumor	90	0.444089762410614	0.175793348061014	Cancer.csv:CD56.csv:IC.7:IC.7:Bin.9
TCGA-BRCA_TCGA-SKCM	Cancer.csv:Endothelial.csv	IC.7:IC.8	Bin.9	2.21917300910907	0.0277468836566993	0.000277468836566993	Pro-Tumor	90	0.175776142636327	0.507432855042535	Cancer.csv:Endothelial.csv:IC.7:IC.8:Bin.9
TCGA-BRCA_TCGA-SKCM	CD14.csv:CD4.csv	IC.10:IC.6	Bin.9	1.22960859957009	0.118430215388857	0.00119626480190764	Pro-Tumor	100	-1.2856644512354	0.203625948680701	CD14.csv:CD4.csv:IC.10:IC.6:Bin.9
TCGA-BRCA_TCGA-SKCM	CD14.csv:CD56.csv	IC.10:IC.6	Bin.9	1.17990999910347	0.121224039807264	0.00249946473829411	Pro-Tumor	90	0.379252410969944	0.16362769674648	CD14.csv:CD56.csv:IC.10:IC.6:Bin.9
TCGA-BRCA_TCGA-SKCM	CD14.csv:CD56.csv	IC.6:IC.7	Bin.9	1.69593557736024	0.121224039807264	0.00172051727991584	Pro-Tumor	100	0.588942458497487	0.110963930699013	CD14.csv:CD56.csv:IC.6:IC.7:Bin.9
TCGA-BRCA_TCGA-SKCM	CD14.csv:CD56.csv	IC.7:IC.8	Bin.9	0.9620507494784	0.169748401149061	0.00524995055100188	Pro-Tumor	100	-0.171498031363518	0.557110738588418	CD14.csv:CD56.csv:IC.7:IC.8:Bin.9
TCGA-BRCA_TCGA-SKCM	CD4.csv:CD56.csv	IC.10:IC.6	Bin.9	1.11952481436991	0.191442651705697	0.00386752831728681	Pro-Tumor	90	0.372176906291165	0.177551004021391	CD4.csv:CD56.csv:IC.10:IC.6:Bin.9
TCGA-BRCA_TCGA-SKCM	CD4.csv:CD56.csv	IC.6:IC.9	Bin.9	1.31051965686511	0.0881605375547621	0.000890510480351132	Pro-Tumor	110	-1.1366067122579	0.126056538458598	CD4.csv:CD56.csv:IC.6:IC.9:Bin.9
TCGA-BRCA_TCGA-SKCM	CD4.csv:Eos.csv	IC.3:IC.7	Bin.9	-1.10865772664035	0.195079159072527	0.00390158318145055	Anti-Tumor	100	0.24772863814139	0.390693289285633	CD4.csv:Eos.csv:IC.3:IC.7:Bin.9
TCGA-BRCA_TCGA-SKCM	CD4.csv:Eos.csv	IC.6:IC.8	Bin.9	1.46169873649065	0.0245738115458745	0.000245738115458745	Pro-Tumor	110	-0.254497260171685	0.483748543303101	CD4.csv:Eos.csv:IC.6:IC.8:Bin.9
TCGA-BRCA_TCGA-SKCM	CD56.csv:Eos.csv	IC.6:IC.8	Bin.9	1.60448842623293	0.00840381690311171	8.40381690311171e-05	Pro-Tumor	110	-0.112135056858497	0.70468683004897	CD56.csv:Eos.csv:IC.6:IC.8:Bin.9
TCGA-BRCA_TCGA-SKCM	CD56.csv:Fibroblast.csv	IC.4:IC.7	Bin.9	0.928889800390885	0.167491891671748	0.00675931882131051	Pro-Tumor	110	0.408041506499588	0.113664646405214	CD56.csv:Fibroblast.csv:IC.4:IC.7:Bin.9
TCGA-BRCA_TCGA-SKCM	CD56.csv:Fibroblast.csv	IC.9:IC.7	Bin.9	1.08488362010067	0.167491891671748	0.00676734915845446	Pro-Tumor	110	0.503690040256897	0.235946385449594	CD56.csv:Fibroblast.csv:IC.9:IC.7:Bin.9
TCGA-BRCA_TCGA-SKCM	CD56.csv:Fibroblast.csv	IC.6:IC.8	Bin.9	1.09970243957485	0.108598870658515	0.00219391657895989	Pro-Tumor	110	0.348389787368181	0.186573104799842	CD56.csv:Fibroblast.csv:IC.6:IC.8:Bin.9
TCGA-BRCA_TCGA-SKCM	CD56.csv:Treg.csv	IC.6:IC.10	Bin.9	1.15061306442217	0.185162674166551	0.00190889354810877	Pro-Tumor	110	-0.114004988480274	0.700944091622141	CD56.csv:Treg.csv:IC.6:IC.10:Bin.9
TCGA-BRCA_TCGA-SKCM	Endothelial.csv:Treg.csv	IC.8:IC.7	Bin.9	2.21744598719735	0.100149900843207	0.00102193776370619	Pro-Tumor	100	0.732724509380341	0.00396537967232534	Endothelial.csv:Treg.csv:IC.8:IC.7:Bin.9
TCGA-BRCA_TCGA-SKCM	Eos.csv:Fibroblast.csv	IC.8:IC.7	Bin.9	1.34172752089693	0.118156023819047	0.00119349519009138	Pro-Tumor	110	0.501309649716597	0.074095478304952	Eos.csv:Fibroblast.csv:IC.8:IC.7:Bin.9
TCGA-BRCA_TCGA-SKCM	Neu.csv:Treg.csv	IC.9:IC.8	Bin.9	2.24585171082463	0.0922242116466417	0.000931557693400421	Pro-Tumor	90	-0.0581613014331198	0.836041317107391	Neu.csv:Treg.csv:IC.9:IC.8:Bin.9
TCGA-BRCA_TCGA-HNSC	CD14.csv:Neu.csv	IC.6:IC.10	Bin.1	1.71034376596152	0.00221241678544881	2.25756814841715e-05	Pro-Tumor	110	-0.00200835822781234	0.994991578266052	CD14.csv:Neu.csv:IC.6:IC.10:Bin.1
TCGA-BRCA_TCGA-HNSC	CD19.csv:CD4.csv	IC.6:IC.4	Bin.1	1.30670224656173	0.0902310260155365	0.00091142450520744	Pro-Tumor	110	0.0215866531001728	0.943666645407949	CD19.csv:CD4.csv:IC.6:IC.4:Bin.1
TCGA-BRCA_TCGA-HNSC	CD19.csv:CD4.csv	IC.8:IC.5	Bin.1	1.88689401412646	0.156725621170899	0.00316617416506867	Pro-Tumor	110	-0.572734135863412	0.27390792431456	CD19.csv:CD4.csv:IC.8:IC.5:Bin.1
TCGA-BRCA_TCGA-HNSC	CD19.csv:CD8.csv	IC.6:IC.10	Bin.1	1.37323104401013	0.04943768295919	0.000499370534941313	Pro-Tumor	110	0.200661273195957	0.493351716446349	CD19.csv:CD8.csv:IC.6:IC.10:Bin.1
TCGA-BRCA_TCGA-HNSC	CD19.csv:Endothelial.csv	IC.6:IC.9	Bin.1	1.50096548668328	0.0628539804503892	0.000628539804503892	Pro-Tumor	100	0.367629841719441	0.210638345398143	CD19.csv:Endothelial.csv:IC.6:IC.9:Bin.1
TCGA-BRCA_TCGA-HNSC	CD19.csv:Neu.csv	IC.6:IC.10	Bin.1	2.13194450278135	5.03286686258741e-05	5.18852253874991e-07	Pro-Tumor	110	0.20204884434533	0.489828606402383	CD19.csv:Neu.csv:IC.6:IC.10:Bin.1
TCGA-BRCA_TCGA-HNSC	CD4.csv:Neu.csv	IC.4:IC.3	Bin.1	1.14915066020445	0.140608417629463	0.00284057409352451	Pro-Tumor	110	0.0949930641138538	0.722090138052275	CD4.csv:Neu.csv:IC.4:IC.3:Bin.1
TCGA-BRCA_TCGA-HNSC	CD4.csv:Neu.csv	IC.8:IC.10	Bin.1	1.54669844294519	0.0335899049796835	0.000339291969491753	Pro-Tumor	110	0.797177697812648	0.00930526690769861	CD4.csv:Neu.csv:IC.8:IC.10:Bin.1
TCGA-BRCA_TCGA-HNSC	CD8.csv:Neu.csv	IC.10:IC.3	Bin.1	1.28765378498179	0.0829549232238363	0.00167585703482498	Pro-Tumor	110	-0.0279889028414903	0.928907361098902	CD8.csv:Neu.csv:IC.10:IC.3:Bin.1
TCGA-BRCA_TCGA-HNSC	CD8.csv:Neu.csv	IC.5:IC.10	Bin.1	1.66565022310452	0.00549799789803235	5.55353323033571e-05	Pro-Tumor	110	-0.0904906333306401	0.767018353482412	CD8.csv:Neu.csv:IC.5:IC.10:Bin.1
TCGA-BRCA_TCGA-HNSC	CD8.csv:Treg.csv	IC.10:IC.7	Bin.1	1.23413060437121	0.163719654526605	0.00165373388410712	Pro-Tumor	110	0.481247494706999	0.0912921587427298	CD8.csv:Treg.csv:IC.10:IC.7:Bin.1
TCGA-BRCA_TCGA-HNSC	Endothelial.csv:Treg.csv	IC.8:IC.4	Bin.1	1.28792235411767	0.117491337060814	0.00187117735162172	Pro-Tumor	110	-0.0339009771052888	0.912377519695648	Endothelial.csv:Treg.csv:IC.8:IC.4:Bin.1
TCGA-BRCA_TCGA-HNSC	Endothelial.csv:Treg.csv	IC.6:IC.6	Bin.1	1.34012843474168	0.117491337060814	0.00244773618876697	Pro-Tumor	100	-0.12235122864877	0.643140443206867	Endothelial.csv:Treg.csv:IC.6:IC.6:Bin.1
TCGA-BRCA_TCGA-HNSC	Eos.csv:Neu.csv	IC.5:IC.3	Bin.1	1.10224125794706	0.17532209159388	0.00536700280389429	Pro-Tumor	110	-0.0386301638898392	0.898120376242449	Eos.csv:Neu.csv:IC.5:IC.3:Bin.1
TCGA-BRCA_TCGA-HNSC	Eos.csv:Neu.csv	IC.4:IC.10	Bin.1	1.36728467118027	0.0343504418900017	0.000701029426326565	Pro-Tumor	110	0.643730144703849	0.0529175715475179	Eos.csv:Neu.csv:IC.4:IC.10:Bin.1
TCGA-BRCA_TCGA-HNSC	Eos.csv:Treg.csv	IC.5:IC.10	Bin.1	1.90184370410398	0.192814744803642	0.00393499479191105	Pro-Tumor	110	-0.313286726583822	0.564526378685864	Eos.csv:Treg.csv:IC.5:IC.10:Bin.1
TCGA-BRCA_TCGA-HNSC	Eos.csv:Treg.csv	IC.9:IC.10	Bin.1	1.52077314793199	0.0845356818657038	0.00086260899862963	Pro-Tumor	110	-0.175024011963316	0.533494031740623	Eos.csv:Treg.csv:IC.9:IC.10:Bin.1
TCGA-BRCA_TCGA-HNSC	Neu.csv:Treg.csv	IC.10:IC.7	Bin.1	1.27790251693327	0.170902161799458	0.00174389961019855	Pro-Tumor	90	0.773195818889676	0.00483866308760181	Neu.csv:Treg.csv:IC.10:IC.7:Bin.1
TCGA-BRCA_TCGA-HNSC	CD14.csv:CD56.csv	IC.7:IC.4	Bin.3	1.48241221709637	0.0414153941788064	0.000418337314937438	Pro-Tumor	110	-0.0265684700966187	0.917468510410622	CD14.csv:CD56.csv:IC.7:IC.4:Bin.3
TCGA-BRCA_TCGA-HNSC	CD14.csv:Eos.csv	IC.9:IC.9	Bin.3	1.67964493482928	0.10265840763763	0.00205316815275261	Pro-Tumor	100	-0.102476145817601	0.755855384114846	CD14.csv:Eos.csv:IC.9:IC.9:Bin.3
TCGA-BRCA_TCGA-HNSC	CD19.csv:Neu.csv	IC.9:IC.10	Bin.3	1.78141870437148	0.00855234232620575	8.816847758975e-05	Pro-Tumor	110	0.242310443183268	0.416564609463299	CD19.csv:Neu.csv:IC.9:IC.10:Bin.3
TCGA-BRCA_TCGA-HNSC	CD4.csv:CD8.csv	IC.6:IC.10	Bin.3	1.39979515206434	0.0165104545640442	0.000165104545640442	Pro-Tumor	110	-0.760986391040494	0.0195841175341211	CD4.csv:CD8.csv:IC.6:IC.10:Bin.3
TCGA-BRCA_TCGA-HNSC	CD4.csv:Endothelial.csv	IC.6:IC.9	Bin.3	1.24022707902916	0.135160644337061	0.00142274362460064	Pro-Tumor	110	-0.462781682039163	0.116423968782535	CD4.csv:Endothelial.csv:IC.6:IC.9:Bin.3
TCGA-BRCA_TCGA-HNSC	CD4.csv:Neu.csv	IC.6:IC.10	Bin.3	1.39665856531813	0.021584507593551	0.000222520696840732	Pro-Tumor	110	-0.386131817139043	0.188920062164185	CD4.csv:Neu.csv:IC.6:IC.10:Bin.3
TCGA-BRCA_TCGA-HNSC	CD56.csv:CD8.csv	IC.10:IC.9	Bin.3	1.35966263973507	0.0847167078630073	0.00171144864369712	Pro-Tumor	110	0.126140072860933	0.619493396829765	CD56.csv:CD8.csv:IC.10:IC.9:Bin.3
TCGA-BRCA_TCGA-HNSC	CD56.csv:CD8.csv	IC.6:IC.10	Bin.3	1.36166989526571	0.0439982826561326	0.000444427097536693	Pro-Tumor	110	-0.263598090111809	0.459284617565155	CD56.csv:CD8.csv:IC.6:IC.10:Bin.3
TCGA-BRCA_TCGA-HNSC	CD56.csv:Endothelial.csv	IC.1:IC.4	Bin.3	0.910905863777317	0.16978409422979	0.00342998170161191	Pro-Tumor	110	0.0998858790242544	0.692792680598368	CD56.csv:Endothelial.csv:IC.1:IC.4:Bin.3
TCGA-BRCA_TCGA-HNSC	CD56.csv:Endothelial.csv	IC.6:IC.9	Bin.3	1.58965025936562	0.0327192889621022	0.000330497868304063	Pro-Tumor	110	0.197673233908019	0.528469337046938	CD56.csv:Endothelial.csv:IC.6:IC.9:Bin.3
TCGA-BRCA_TCGA-HNSC	CD56.csv:Fibroblast.csv	IC.8:IC.9	Bin.3	0.991934170382114	0.174741090289561	0.00178307234989348	Pro-Tumor	110	0.022428318950044	0.943496581862439	CD56.csv:Fibroblast.csv:IC.8:IC.9:Bin.3
TCGA-BRCA_TCGA-HNSC	CD56.csv:Neu.csv	IC.4:IC.3	Bin.3	1.06429254845567	0.0439626356411267	0.00133220108003414	Pro-Tumor	110	-0.742588109055161	0.0160671523336264	CD56.csv:Neu.csv:IC.4:IC.3:Bin.3
TCGA-BRCA_TCGA-HNSC	CD56.csv:Neu.csv	IC.9:IC.3	Bin.3	1.26332038476746	0.0611877741025826	0.00247223329707405	Pro-Tumor	110	0.329347180301798	0.363406231328605	CD56.csv:Neu.csv:IC.9:IC.3:Bin.3
TCGA-BRCA_TCGA-HNSC	CD56.csv:Neu.csv	IC.9:IC.8	Bin.3	1.16024805922668	0.101685083467876	0.00513561027615535	Pro-Tumor	100	0.0573006733286996	0.834608655324827	CD56.csv:Neu.csv:IC.9:IC.8:Bin.3
TCGA-BRCA_TCGA-HNSC	CD56.csv:Neu.csv	IC.1:IC.10	Bin.3	0.919790524691926	0.157235976140728	0.0111176952826777	Pro-Tumor	100	-0.0685543129560753	0.896532016392388	CD56.csv:Neu.csv:IC.1:IC.10:Bin.3
TCGA-BRCA_TCGA-HNSC	CD56.csv:Neu.csv	IC.6:IC.10	Bin.3	2.0284599579711	0.000106887887745323	1.07967563379114e-06	Pro-Tumor	110	0.218579521965407	0.452673375946398	CD56.csv:Neu.csv:IC.6:IC.10:Bin.3
TCGA-BRCA_TCGA-HNSC	CD56.csv:Neu.csv	IC.7:IC.10	Bin.3	1.44252852338255	0.0439626356411267	0.00110036413402047	Pro-Tumor	110	-0.527372300757964	0.229487620384619	CD56.csv:Neu.csv:IC.7:IC.10:Bin.3
TCGA-BRCA_TCGA-HNSC	CD56.csv:Treg.csv	IC.4:IC.10	Bin.3	1.76570514889223	0.045832502722139	0.00045832502722139	Pro-Tumor	110	-0.363179970988988	0.13135474978496	CD56.csv:Treg.csv:IC.4:IC.10:Bin.3
TCGA-BRCA_TCGA-HNSC	CD8.csv:Endothelial.csv	IC.3:IC.8	Bin.3	1.14768689910733	0.166459189862445	0.00171607412229324	Pro-Tumor	110	0.304756052036546	0.268351157369364	CD8.csv:Endothelial.csv:IC.3:IC.8:Bin.3
TCGA-BRCA_TCGA-HNSC	Eos.csv:Neu.csv	IC.8:IC.3	Bin.3	1.37755017615885	0.0516114969963983	0.00103222993992797	Pro-Tumor	110	0.212306806520576	0.447042956020687	Eos.csv:Neu.csv:IC.8:IC.3:Bin.3
TCGA-BRCA_TCGA-HNSC	Eos.csv:Neu.csv	IC.8:IC.8	Bin.3	1.39644413138326	0.0516114969963983	0.000663027774237109	Pro-Tumor	110	0.00420875039606913	0.987339708201044	Eos.csv:Neu.csv:IC.8:IC.8:Bin.3
TCGA-BRCA_TCGA-HNSC	Fibroblast.csv:Neu.csv	IC.7:IC.10	Bin.3	1.30144762005326	0.101026634573185	0.00102047105629479	Pro-Tumor	100	-0.114188455365906	0.7116452350755	Fibroblast.csv:Neu.csv:IC.7:IC.10:Bin.3
TCGA-BRCA_TCGA-HNSC	CD56.csv:CD14.csv	IC.1:IC.6	Bin.3	0.799713557910058	0.160096181892793	0.00905562393031725	Pro-Tumor	110	-0.202329125831694	0.369871238831969	CD56.csv:CD14.csv:IC.1:IC.6:Bin.3
TCGA-BRCA_TCGA-HNSC	CD56.csv:CD14.csv	IC.7:IC.2	Bin.3	0.988291464627631	0.160096181892793	0.00834531870831537	Pro-Tumor	110	0.487146871897591	0.0445317939138181	CD56.csv:CD14.csv:IC.7:IC.2:Bin.3
TCGA-BRCA_TCGA-HNSC	CD56.csv:CD14.csv	IC.7:IC.9	Bin.3	1.39711126781521	0.160096181892793	0.00970279890259348	Pro-Tumor	100	0.0127596569546368	0.962849208888359	CD56.csv:CD14.csv:IC.7:IC.9:Bin.3
TCGA-BRCA_TCGA-HNSC	CD56.csv:CD14.csv	IC.9:IC.9	Bin.3	1.17253296589745	0.160096181892793	0.00606220338444	Pro-Tumor	100	0.0837610322586693	0.746415817090078	CD56.csv:CD14.csv:IC.9:IC.9:Bin.3
TCGA-BRCA_TCGA-HNSC	Eos.csv:CD14.csv	IC.8:IC.6	Bin.3	1.43507705614452	0.0604032882693627	0.000610134224943057	Pro-Tumor	110	0.0214396088282236	0.947489340299194	Eos.csv:CD14.csv:IC.8:IC.6:Bin.3
TCGA-BRCA_TCGA-HNSC	Eos.csv:CD14.csv	IC.8:IC.9	Bin.3	1.28915001702925	0.101183314917179	0.00204410737206421	Pro-Tumor	110	-0.0604358586658263	0.815804467737154	Eos.csv:CD14.csv:IC.8:IC.9:Bin.3
TCGA-BRCA_TCGA-HNSC	CD56.csv:CD19.csv	IC.1:IC.6	Bin.3	0.868581380598489	0.179094590219127	0.00570353831785329	Pro-Tumor	110	-0.429466857092192	0.115978219956308	CD56.csv:CD19.csv:IC.1:IC.6:Bin.3
TCGA-BRCA_TCGA-HNSC	CD56.csv:CD19.csv	IC.4:IC.6	Bin.3	0.903979624183014	0.179094590219127	0.00716378360876507	Pro-Tumor	90	-0.608971577950382	0.0611141382183839	CD56.csv:CD19.csv:IC.4:IC.6:Bin.3
TCGA-BRCA_TCGA-HNSC	CD56.csv:CD19.csv	IC.6:IC.8	Bin.3	1.1092437504404	0.147670827412208	0.00295341654824416	Pro-Tumor	110	-0.51000988922136	0.231333866267072	CD56.csv:CD19.csv:IC.6:IC.8:Bin.3
TCGA-BRCA_TCGA-HNSC	CD56.csv:CD19.csv	IC.9:IC.6	Bin.3	1.44832790847017	0.0506124082076021	0.000506124082076021	Pro-Tumor	110	0.64656677057338	0.0465610079889797	CD56.csv:CD19.csv:IC.9:IC.6:Bin.3
TCGA-BRCA_TCGA-HNSC	Eos.csv:CD19.csv	IC.8:IC.6	Bin.3	1.59714351639033	0.0136506906592616	0.000136506906592616	Pro-Tumor	110	0.42615407240298	0.134176141841042	Eos.csv:CD19.csv:IC.8:IC.6:Bin.3
TCGA-BRCA_TCGA-HNSC	Neu.csv:CD19.csv	IC.10:IC.10	Bin.3	2.3646881770133	0.109661230436985	0.0011305281488349	Pro-Tumor	90	-0.400725313448928	0.301236831762994	Neu.csv:CD19.csv:IC.10:IC.10:Bin.3
TCGA-BRCA_TCGA-HNSC	CD56.csv:CD4.csv	IC.6:IC.4	Bin.3	1.19132706324037	0.125261138693819	0.0012913519452971	Pro-Tumor	110	-0.0323154614529719	0.899836583927533	CD56.csv:CD4.csv:IC.6:IC.4:Bin.3
TCGA-BRCA_TCGA-HNSC	CD8.csv:CD4.csv	IC.7:IC.8	Bin.3	2.03832753173604	0.00377575220900077	3.77575220900077e-05	Pro-Tumor	110	-0.420306070126435	0.177466152827355	CD8.csv:CD4.csv:IC.7:IC.8:Bin.3
TCGA-BRCA_TCGA-HNSC	Endothelial.csv:CD4.csv	IC.3:IC.4	Bin.3	1.37001328205477	0.0564056697044717	0.000714107659623328	Pro-Tumor	100	0.106777775566713	0.713575035217363	Endothelial.csv:CD4.csv:IC.3:IC.4:Bin.3
TCGA-BRCA_TCGA-HNSC	Endothelial.csv:CD4.csv	IC.8:IC.6	Bin.3	2.19954486329612	0.0564056697044717	0.00113950847887822	Pro-Tumor	100	0.108066692216431	0.773014349064769	Endothelial.csv:CD4.csv:IC.8:IC.6:Bin.3
TCGA-BRCA_TCGA-HNSC	Endothelial.csv:CD4.csv	IC.10:IC.4	Bin.3	1.07557004686722	0.166615169060761	0.00504894451699276	Pro-Tumor	100	0.678831360136431	0.0169088102297753	Endothelial.csv:CD4.csv:IC.10:IC.4:Bin.3
TCGA-BRCA_TCGA-HNSC	Eos.csv:CD4.csv	IC.5:IC.10	Bin.3	0.998643802987257	0.123583745744778	0.00254811846896449	Pro-Tumor	110	0.0278974603827189	0.902503048788748	Eos.csv:CD4.csv:IC.5:IC.10:Bin.3
TCGA-BRCA_TCGA-HNSC	Eos.csv:CD4.csv	IC.8:IC.4	Bin.3	1.26506038160857	0.123583745744778	0.00162010202928155	Pro-Tumor	100	0.0688310399736456	0.803642934180249	Eos.csv:CD4.csv:IC.8:IC.4:Bin.3
TCGA-BRCA_TCGA-HNSC	Eos.csv:CD8.csv	IC.7:IC.10	Bin.3	1.19614311826818	0.0943200350191751	0.00236827512650438	Pro-Tumor	90	-0.065864377735347	0.822741177354608	Eos.csv:CD8.csv:IC.7:IC.10:Bin.3
TCGA-BRCA_TCGA-HNSC	Eos.csv:CD8.csv	IC.8:IC.3	Bin.3	1.33339152933409	0.0943200350191751	0.00282960105057525	Pro-Tumor	100	0.184434586272648	0.567018186514548	Eos.csv:CD8.csv:IC.8:IC.3:Bin.3
TCGA-BRCA_TCGA-HNSC	Eos.csv:CD8.csv	IC.8:IC.5	Bin.3	1.33866896360696	0.0943200350191751	0.00162255717916797	Pro-Tumor	110	-0.0736157697127091	0.812743839953838	Eos.csv:CD8.csv:IC.8:IC.5:Bin.3
TCGA-BRCA_TCGA-HNSC	Eos.csv:CD8.csv	IC.10:IC.3	Bin.3	-1.50780868969345	0.161498389395402	0.0080749194697701	Anti-Tumor	110	0.43214599005982	0.126086295474417	Eos.csv:CD8.csv:IC.10:IC.3:Bin.3
TCGA-BRCA_TCGA-HNSC	Fibroblast.csv:CD8.csv	IC.7:IC.10	Bin.3	1.53922213187614	0.0171992188329167	0.000171992188329167	Pro-Tumor	110	-0.175733805008764	0.590816542916731	Fibroblast.csv:CD8.csv:IC.7:IC.10:Bin.3
TCGA-BRCA_TCGA-HNSC	Fibroblast.csv:Endothelial.csv	IC.7:IC.9	Bin.3	1.69226953667438	0.0113036909295866	0.000114178696258451	Pro-Tumor	110	0.0960671740231523	0.760761165683353	Fibroblast.csv:Endothelial.csv:IC.7:IC.9:Bin.3
TCGA-BRCA_TCGA-HNSC	Neu.csv:Endothelial.csv	IC.10:IC.8	Bin.3	1.25839322924536	0.151560031784705	0.00154653093657862	Pro-Tumor	100	-0.357815818596916	0.195594777711726	Neu.csv:Endothelial.csv:IC.10:IC.8:Bin.3
TCGA-BRCA_TCGA-HNSC	Neu.csv:Fibroblast.csv	IC.9:IC.10	Bin.3	1.30356824231607	0.145086351562702	0.00148047297512961	Pro-Tumor	100	-0.321198759222611	0.366325335445278	Neu.csv:Fibroblast.csv:IC.9:IC.10:Bin.3
TCGA-BRCA_TCGA-HNSC	Cancer.csv:CD56.csv	IC.7:IC.7	Bin.9	1.73863206565912	0.0845171429142584	0.000862419825655698	Pro-Tumor	90	0.398511766936156	0.293089973444813	Cancer.csv:CD56.csv:IC.7:IC.7:Bin.9
TCGA-BRCA_TCGA-HNSC	Cancer.csv:Endothelial.csv	IC.7:IC.8	Bin.9	2.21917300910907	0.0277468836566993	0.000277468836566993	Pro-Tumor	90	-0.848055621852516	0.016362760314959	Cancer.csv:Endothelial.csv:IC.7:IC.8:Bin.9
TCGA-BRCA_TCGA-HNSC	CD14.csv:CD4.csv	IC.10:IC.6	Bin.9	1.22960859957009	0.118430215388857	0.00119626480190764	Pro-Tumor	100	-0.587361332325735	0.0409940474788986	CD14.csv:CD4.csv:IC.10:IC.6:Bin.9
TCGA-BRCA_TCGA-HNSC	CD14.csv:CD56.csv	IC.10:IC.6	Bin.9	1.17990999910347	0.121224039807264	0.00249946473829411	Pro-Tumor	90	-0.142562938306464	0.620926431678413	CD14.csv:CD56.csv:IC.10:IC.6:Bin.9
TCGA-BRCA_TCGA-HNSC	CD14.csv:CD56.csv	IC.6:IC.7	Bin.9	1.69593557736024	0.121224039807264	0.00172051727991584	Pro-Tumor	100	0.717914758227408	0.089458527964671	CD14.csv:CD56.csv:IC.6:IC.7:Bin.9
TCGA-BRCA_TCGA-HNSC	CD14.csv:CD56.csv	IC.7:IC.8	Bin.9	0.9620507494784	0.169748401149061	0.00524995055100188	Pro-Tumor	100	0.501824488996185	0.0782560777216788	CD14.csv:CD56.csv:IC.7:IC.8:Bin.9
TCGA-BRCA_TCGA-HNSC	CD4.csv:CD56.csv	IC.10:IC.6	Bin.9	1.11952481436991	0.191442651705697	0.00386752831728681	Pro-Tumor	90	-0.965236536002968	0.0473739086470587	CD4.csv:CD56.csv:IC.10:IC.6:Bin.9
TCGA-BRCA_TCGA-HNSC	CD4.csv:CD56.csv	IC.6:IC.9	Bin.9	1.31051965686511	0.0881605375547621	0.000890510480351132	Pro-Tumor	110	-0.239678733655502	0.410614550485855	CD4.csv:CD56.csv:IC.6:IC.9:Bin.9
TCGA-BRCA_TCGA-HNSC	CD4.csv:Eos.csv	IC.3:IC.7	Bin.9	-1.10865772664035	0.195079159072527	0.00390158318145055	Anti-Tumor	100	-0.378817057717618	0.207547645497504	CD4.csv:Eos.csv:IC.3:IC.7:Bin.9
TCGA-BRCA_TCGA-HNSC	CD4.csv:Eos.csv	IC.6:IC.8	Bin.9	1.46169873649065	0.0245738115458745	0.000245738115458745	Pro-Tumor	110	-0.146414797565542	0.649954296490854	CD4.csv:Eos.csv:IC.6:IC.8:Bin.9
TCGA-BRCA_TCGA-HNSC	CD56.csv:Eos.csv	IC.6:IC.8	Bin.9	1.60448842623293	0.00840381690311171	8.40381690311171e-05	Pro-Tumor	110	-0.096474406098396	0.76224739361394	CD56.csv:Eos.csv:IC.6:IC.8:Bin.9
TCGA-BRCA_TCGA-HNSC	CD56.csv:Fibroblast.csv	IC.4:IC.7	Bin.9	0.928889800390885	0.167491891671748	0.00675931882131051	Pro-Tumor	110	-0.412359817151263	0.14509733599185	CD56.csv:Fibroblast.csv:IC.4:IC.7:Bin.9
TCGA-BRCA_TCGA-HNSC	CD56.csv:Fibroblast.csv	IC.9:IC.7	Bin.9	1.08488362010067	0.167491891671748	0.00676734915845446	Pro-Tumor	110	0.305229461743617	0.37098688784832	CD56.csv:Fibroblast.csv:IC.9:IC.7:Bin.9
TCGA-BRCA_TCGA-HNSC	CD56.csv:Fibroblast.csv	IC.6:IC.8	Bin.9	1.09970243957485	0.108598870658515	0.00219391657895989	Pro-Tumor	110	-0.211234238358509	0.471638261690086	CD56.csv:Fibroblast.csv:IC.6:IC.8:Bin.9
TCGA-BRCA_TCGA-HNSC	CD56.csv:Treg.csv	IC.6:IC.10	Bin.9	1.15061306442217	0.185162674166551	0.00190889354810877	Pro-Tumor	110	0.257783319691573	0.336795497484783	CD56.csv:Treg.csv:IC.6:IC.10:Bin.9
TCGA-BRCA_TCGA-HNSC	Endothelial.csv:Treg.csv	IC.8:IC.7	Bin.9	2.21744598719735	0.100149900843207	0.00102193776370619	Pro-Tumor	100	-0.146536162347482	0.648901764045944	Endothelial.csv:Treg.csv:IC.8:IC.7:Bin.9
TCGA-BRCA_TCGA-HNSC	Eos.csv:Fibroblast.csv	IC.8:IC.7	Bin.9	1.34172752089693	0.118156023819047	0.00119349519009138	Pro-Tumor	110	0.134286128832071	0.658118756476214	Eos.csv:Fibroblast.csv:IC.8:IC.7:Bin.9
TCGA-BRCA_TCGA-HNSC	Neu.csv:Treg.csv	IC.9:IC.8	Bin.9	2.24585171082463	0.0922242116466417	0.000931557693400421	Pro-Tumor	90	0.0355557829723807	0.890063867553634	Neu.csv:Treg.csv:IC.9:IC.8:Bin.9
TCGA-SKCM_TCGA-BRCA	Cancer.csv:CD19.csv	IC.2:IC.5	Bin.1	0.890416133053106	0.0483509128720033	0.000493376661959218	Pro-Tumor	110	-0.334510985797777	0.346608820482968	Cancer.csv:CD19.csv:IC.2:IC.5:Bin.1
TCGA-SKCM_TCGA-BRCA	Cancer.csv:CD4.csv	IC.5:IC.8	Bin.1	0.842190144484982	0.160991334543463	0.00165970447982952	Pro-Tumor	110	0.459348128507223	0.233287580616304	Cancer.csv:CD4.csv:IC.5:IC.8:Bin.1
TCGA-SKCM_TCGA-BRCA	Cancer.csv:CD4.csv	IC.8:IC.8	Bin.1	0.871424122929852	0.187990095521451	0.00416195573197621	Pro-Tumor	110	0.617102764104403	0.110211521055802	Cancer.csv:CD4.csv:IC.8:IC.8:Bin.1
TCGA-SKCM_TCGA-BRCA	Cancer.csv:CD56.csv	IC.6:IC.2	Bin.1	-0.89214261534674	0.104535524912753	0.00397832672408675	Anti-Tumor	100	0.160134379007909	0.669448654128635	Cancer.csv:CD56.csv:IC.6:IC.2:Bin.1
TCGA-SKCM_TCGA-BRCA	Cancer.csv:CD56.csv	IC.4:IC.5	Bin.1	1.02399867838631	0.0440598743494111	0.000440598743494111	Pro-Tumor	110	-0.704457379482156	0.152247699696569	Cancer.csv:CD56.csv:IC.4:IC.5:Bin.1
TCGA-SKCM_TCGA-BRCA	Cancer.csv:CD56.csv	IC.1:IC.6	Bin.1	0.718071740242348	0.104535524912753	0.0041814209965101	Pro-Tumor	110	0.662519192722688	0.110794856169562	Cancer.csv:CD56.csv:IC.1:IC.6:Bin.1
TCGA-SKCM_TCGA-BRCA	Cancer.csv:CD56.csv	IC.5:IC.7	Bin.1	0.780200694388123	0.104535524912753	0.00411237777155874	Pro-Tumor	90	-0.464307719122816	0.6534825977523	Cancer.csv:CD56.csv:IC.5:IC.7:Bin.1
TCGA-SKCM_TCGA-BRCA	Cancer.csv:CD56.csv	IC.3:IC.10	Bin.1	-0.607322615727423	0.13549278878491	0.00697804025537361	Anti-Tumor	110	0.270765218758773	0.428198439245057	Cancer.csv:CD56.csv:IC.3:IC.10:Bin.1
TCGA-SKCM_TCGA-BRCA	CD14.csv:CD56.csv	IC.10:IC.2	Bin.1	-1.05520503965497	0.167495654447179	0.00170913933109367	Anti-Tumor	110	0.59055967133704	0.151921721565623	CD14.csv:CD56.csv:IC.10:IC.2:Bin.1
TCGA-SKCM_TCGA-BRCA	CD14.csv:CD8.csv	IC.9:IC.6	Bin.1	0.929129112302769	0.175139370869709	0.00211461646567656	Pro-Tumor	100	-0.13905087110671	0.751109832778648	CD14.csv:CD8.csv:IC.9:IC.6:Bin.1
TCGA-SKCM_TCGA-BRCA	CD14.csv:CD8.csv	IC.10:IC.8	Bin.1	-0.997297477235723	0.178628634986679	0.00541298893899027	Anti-Tumor	110	-16.0922740733316	0.994722224280134	CD14.csv:CD8.csv:IC.10:IC.8:Bin.1
TCGA-SKCM_TCGA-BRCA	CD14.csv:CD8.csv	IC.7:IC.10	Bin.1	0.694997502273268	0.175139370869709	0.00353816910847898	Pro-Tumor	110	-0.0823082778098897	0.820678065273579	CD14.csv:CD8.csv:IC.7:IC.10:Bin.1
TCGA-SKCM_TCGA-BRCA	CD19.csv:CD56.csv	IC.5:IC.4	Bin.1	0.89312429244878	0.0555952247499914	0.000555952247499914	Pro-Tumor	110	0.0886225086855525	0.781380120459588	CD19.csv:CD56.csv:IC.5:IC.4:Bin.1
TCGA-SKCM_TCGA-BRCA	CD19.csv:CD8.csv	IC.5:IC.2	Bin.1	0.845118273931922	0.140981009386133	0.00142405059985993	Pro-Tumor	110	-0.0692503225699365	0.837184930240318	CD19.csv:CD8.csv:IC.5:IC.2:Bin.1
TCGA-SKCM_TCGA-BRCA	CD19.csv:CD8.csv	IC.5:IC.10	Bin.1	0.633844179439444	0.169966053935987	0.00343365765527246	Pro-Tumor	100	0.267709406384237	0.393210475895126	CD19.csv:CD8.csv:IC.5:IC.10:Bin.1
TCGA-SKCM_TCGA-BRCA	CD19.csv:Fibroblast.csv	IC.5:IC.3	Bin.1	0.951662481923813	0.020348355784864	0.000205538947321859	Pro-Tumor	110	0.29719448949613	0.355821856402322	CD19.csv:Fibroblast.csv:IC.5:IC.3:Bin.1
TCGA-SKCM_TCGA-BRCA	CD19.csv:Neu.csv	IC.6:IC.8	Bin.1	0.91307567329981	0.175079958910966	0.00182374957198923	Pro-Tumor	110	-0.0346138280111274	0.923271263395151	CD19.csv:Neu.csv:IC.6:IC.8:Bin.1
TCGA-SKCM_TCGA-BRCA	CD19.csv:Treg.csv	IC.5:IC.2	Bin.1	0.870264225327981	0.0629445963371145	0.000655672878511609	Pro-Tumor	110	-0.36050065795976	0.312305823539075	CD19.csv:Treg.csv:IC.5:IC.2:Bin.1
TCGA-SKCM_TCGA-BRCA	CD4.csv:Treg.csv	IC.10:IC.9	Bin.1	1.07959408800549	0.104310581213724	0.00105364223448206	Pro-Tumor	110	-0.0942665202828234	0.801729223150736	CD4.csv:Treg.csv:IC.10:IC.9:Bin.1
TCGA-SKCM_TCGA-BRCA	CD56.csv:CD8.csv	IC.6:IC.5	Bin.1	0.854791328785841	0.135977177833115	0.00135977177833115	Pro-Tumor	110	-0.0482366244340138	0.926566551668097	CD56.csv:CD8.csv:IC.6:IC.5:Bin.1
TCGA-SKCM_TCGA-BRCA	CD56.csv:Eos.csv	IC.9:IC.7	Bin.1	0.735226525304361	0.137841239532202	0.00140654326053267	Pro-Tumor	110	-0.0983094822066572	0.80280813024117	CD56.csv:Eos.csv:IC.9:IC.7:Bin.1
TCGA-SKCM_TCGA-BRCA	CD56.csv:Fibroblast.csv	IC.6:IC.4	Bin.1	0.980624586856888	0.0345037597139373	0.000348522825393306	Pro-Tumor	110	-0.173388573757086	0.681807546440207	CD56.csv:Fibroblast.csv:IC.6:IC.4:Bin.1
TCGA-SKCM_TCGA-BRCA	CD56.csv:Neu.csv	IC.2:IC.9	Bin.1	-1.17691859888096	0.0542606633832343	0.000553680238604432	Anti-Tumor	110	0.306266757003721	0.423486700824233	CD56.csv:Neu.csv:IC.2:IC.9:Bin.1
TCGA-SKCM_TCGA-BRCA	Eos.csv:Neu.csv	IC.7:IC.6	Bin.1	0.775035596298234	0.0995007855567205	0.00102578129439918	Pro-Tumor	100	-0.480694202640172	0.297643527829159	Eos.csv:Neu.csv:IC.7:IC.6:Bin.1
TCGA-SKCM_TCGA-BRCA	Eos.csv:Neu.csv	IC.8:IC.7	Bin.1	0.986859682796208	0.184902456024011	0.00381242177369095	Pro-Tumor	90	-0.203878013157572	0.62301970521407	Eos.csv:Neu.csv:IC.8:IC.7:Bin.1
TCGA-SKCM_TCGA-BRCA	Fibroblast.csv:Neu.csv	IC.4:IC.4	Bin.1	-0.995168812244767	0.0968687595431833	0.000988456730032483	Anti-Tumor	110	0.0506408231163217	0.887920291375717	Fibroblast.csv:Neu.csv:IC.4:IC.4:Bin.1
TCGA-SKCM_TCGA-BRCA	Cancer.csv:CD14.csv	IC.8:IC.9	Bin.3	0.962691756370782	0.154893841392917	0.00159684372570018	Pro-Tumor	110	0.204639993066394	0.630214277942123	Cancer.csv:CD14.csv:IC.8:IC.9:Bin.3
TCGA-SKCM_TCGA-BRCA	Cancer.csv:CD56.csv	IC.8:IC.6	Bin.3	0.852594827419518	0.15227450980095	0.00155382152858112	Pro-Tumor	110	0.227930123823733	0.527286106355476	Cancer.csv:CD56.csv:IC.8:IC.6:Bin.3
TCGA-SKCM_TCGA-BRCA	CD14.csv:CD19.csv	IC.4:IC.5	Bin.3	0.92702345046328	0.0310940424802961	0.000317286147758124	Pro-Tumor	110	0.12728702979555	0.697239219939388	CD14.csv:CD19.csv:IC.4:IC.5:Bin.3
TCGA-SKCM_TCGA-BRCA	CD14.csv:CD4.csv	IC.8:IC.4	Bin.3	1.07470188832833	0.098409427226639	0.000994034618450899	Pro-Tumor	90	-0.632795286112378	0.388314652041074	CD14.csv:CD4.csv:IC.8:IC.4:Bin.3
TCGA-SKCM_TCGA-BRCA	CD14.csv:Eos.csv	IC.7:IC.8	Bin.3	1.16106722580725	0.00235180756855452	2.35180756855452e-05	Pro-Tumor	110	0.216840236479172	0.601810031787504	CD14.csv:Eos.csv:IC.7:IC.8:Bin.3
TCGA-SKCM_TCGA-BRCA	CD14.csv:Neu.csv	IC.6:IC.6	Bin.3	0.747565736010972	0.161450759279419	0.00665714299393476	Pro-Tumor	100	-0.202629315374291	0.629778845058894	CD14.csv:Neu.csv:IC.6:IC.6:Bin.3
TCGA-SKCM_TCGA-BRCA	CD14.csv:Neu.csv	IC.5:IC.9	Bin.3	0.704804150843997	0.161450759279419	0.0066577632692544	Pro-Tumor	90	0.557493863420055	0.191303525101113	CD14.csv:Neu.csv:IC.5:IC.9:Bin.3
TCGA-SKCM_TCGA-BRCA	CD14.csv:Neu.csv	IC.7:IC.9	Bin.3	0.797731348568881	0.142625191469362	0.00204725306573984	Pro-Tumor	100	-0.740663044133306	0.060520053767885	CD14.csv:Neu.csv:IC.7:IC.9:Bin.3
TCGA-SKCM_TCGA-BRCA	CD14.csv:Treg.csv	IC.3:IC.8	Bin.3	-1.48071675980251	0.194376160647403	0.00453817195467932	Anti-Tumor	110	0.425816435981112	0.189863317174541	CD14.csv:Treg.csv:IC.3:IC.8:Bin.3
TCGA-SKCM_TCGA-BRCA	CD14.csv:Treg.csv	IC.7:IC.9	Bin.3	0.792832212480993	0.194376160647403	0.0058312848194221	Pro-Tumor	110	0.240995428298602	0.502651438996833	CD14.csv:Treg.csv:IC.7:IC.9:Bin.3
TCGA-SKCM_TCGA-BRCA	CD14.csv:Treg.csv	IC.10:IC.9	Bin.3	1.21092407677416	0.0730367659846479	0.000730367659846479	Pro-Tumor	110	0.552122008135751	0.13526254130353	CD14.csv:Treg.csv:IC.10:IC.9:Bin.3
TCGA-SKCM_TCGA-BRCA	CD19.csv:CD56.csv	IC.8:IC.5	Bin.3	0.935407106463218	0.0848078331211297	0.000865386052256426	Pro-Tumor	110	-0.110628284056431	0.766502335797385	CD19.csv:CD56.csv:IC.8:IC.5:Bin.3
TCGA-SKCM_TCGA-BRCA	CD19.csv:CD56.csv	IC.5:IC.10	Bin.3	-0.830395864722192	0.145966352883039	0.00297890516087835	Anti-Tumor	110	0.0193146252108791	0.959287783785467	CD19.csv:CD56.csv:IC.5:IC.10:Bin.3
TCGA-SKCM_TCGA-BRCA	CD19.csv:Eos.csv	IC.10:IC.5	Bin.3	0.963295162346835	0.124564618089135	0.00249129236178271	Pro-Tumor	90	0.487080687702124	0.226260769557715	CD19.csv:Eos.csv:IC.10:IC.5:Bin.3
TCGA-SKCM_TCGA-BRCA	CD19.csv:Eos.csv	IC.5:IC.8	Bin.3	1.28992416086795	0.00730165704259047	7.30165704259047e-05	Pro-Tumor	110	-0.0326248204243651	0.932622073036581	CD19.csv:Eos.csv:IC.5:IC.8:Bin.3
TCGA-SKCM_TCGA-BRCA	CD4.csv:Neu.csv	IC.5:IC.4	Bin.3	-1.03843989153507	0.158450574616607	0.00326702215704345	Anti-Tumor	100	-0.110882785514651	0.76326005131434	CD4.csv:Neu.csv:IC.5:IC.4:Bin.3
TCGA-SKCM_TCGA-BRCA	CD4.csv:Neu.csv	IC.10:IC.7	Bin.3	0.944937427121768	0.158450574616607	0.00212744757367313	Pro-Tumor	110	-0.695564630255446	0.131605295983612	CD4.csv:Neu.csv:IC.10:IC.7:Bin.3
TCGA-SKCM_TCGA-BRCA	CD56.csv:Neu.csv	IC.6:IC.8	Bin.3	1.52089999014921	0.0382952329703871	0.000781535366742594	Pro-Tumor	100	0.0160292189530135	0.964448114892924	CD56.csv:Neu.csv:IC.6:IC.8:Bin.3
TCGA-SKCM_TCGA-BRCA	CD56.csv:Neu.csv	IC.2:IC.9	Bin.3	0.866472499186104	0.0382952329703871	0.000609657257243224	Pro-Tumor	110	-0.176425508205572	0.714474337047125	CD56.csv:Neu.csv:IC.2:IC.9:Bin.3
TCGA-SKCM_TCGA-BRCA	CD56.csv:Treg.csv	IC.6:IC.6	Bin.3	1.56679869792396	0.0197054742517233	0.000197054742517233	Pro-Tumor	110	-0.365681292631102	0.287424351723403	CD56.csv:Treg.csv:IC.6:IC.6:Bin.3
TCGA-SKCM_TCGA-BRCA	CD8.csv:Treg.csv	IC.10:IC.1	Bin.3	-0.980849882423545	0.191627836791198	0.00714382363117996	Anti-Tumor	90	0.862342209028449	0.0266767220299928	CD8.csv:Treg.csv:IC.10:IC.1:Bin.3
TCGA-SKCM_TCGA-BRCA	CD8.csv:Treg.csv	IC.8:IC.6	Bin.3	1.42868459188039	0.191627836791198	0.0097769304485305	Pro-Tumor	100	0.162676648126156	0.801517092125437	CD8.csv:Treg.csv:IC.8:IC.6:Bin.3
TCGA-SKCM_TCGA-BRCA	CD8.csv:Treg.csv	IC.10:IC.8	Bin.3	-1.10395259602084	0.176797206920019	0.00285316361323503	Anti-Tumor	100	0.428240882130311	0.248118077083647	CD8.csv:Treg.csv:IC.10:IC.8:Bin.3
TCGA-SKCM_TCGA-BRCA	CD8.csv:Treg.csv	IC.4:IC.9	Bin.3	0.717554420105922	0.191627836791198	0.00823029340062172	Pro-Tumor	100	0.0141203989339187	0.972762895497677	CD8.csv:Treg.csv:IC.4:IC.9:Bin.3
TCGA-SKCM_TCGA-BRCA	CD8.csv:Treg.csv	IC.10:IC.9	Bin.3	-0.899030560233549	0.176797206920019	0.00360810626367385	Anti-Tumor	100	0.646175017034746	0.0683337057625495	CD8.csv:Treg.csv:IC.10:IC.9:Bin.3
TCGA-SKCM_TCGA-BRCA	Endothelial.csv:Fibroblast.csv	IC.8:IC.1	Bin.3	0.816756221879758	0.163432839779457	0.00336974927380324	Pro-Tumor	90	-0.022926104693868	0.957411047127254	Endothelial.csv:Fibroblast.csv:IC.8:IC.1:Bin.3
TCGA-SKCM_TCGA-BRCA	Endothelial.csv:Fibroblast.csv	IC.5:IC.4	Bin.3	-1.1039180678867	0.0253651026167851	0.000261495903265826	Anti-Tumor	110	0.584350656382747	0.0933305148965836	Endothelial.csv:Fibroblast.csv:IC.5:IC.4:Bin.3
TCGA-SKCM_TCGA-BRCA	CD14.csv:Cancer.csv	IC.7:IC.5	Bin.3	1.40622939954288	0.0535800363144809	0.00055237150839671	Pro-Tumor	110	-0.816545540239027	0.426642223098743	CD14.csv:Cancer.csv:IC.7:IC.5:Bin.3
TCGA-SKCM_TCGA-BRCA	CD14.csv:Cancer.csv	IC.8:IC.1	Bin.3	0.645918896543589	0.192188861943526	0.0134182252458893	Pro-Tumor	90	0.175566462325621	0.562990314322225	CD14.csv:Cancer.csv:IC.8:IC.1:Bin.3
TCGA-SKCM_TCGA-BRCA	CD14.csv:Cancer.csv	IC.8:IC.2	Bin.3	0.634466841118088	0.192188861943526	0.0138692993155122	Pro-Tumor	90	-0.0511409529079278	0.875231394638168	CD14.csv:Cancer.csv:IC.8:IC.2:Bin.3
TCGA-SKCM_TCGA-BRCA	CD14.csv:Cancer.csv	IC.10:IC.3	Bin.3	-0.627624465022501	0.192188861943526	0.00816880855866666	Anti-Tumor	100	0.313316346004792	0.283269243100639	CD14.csv:Cancer.csv:IC.10:IC.3:Bin.3
TCGA-SKCM_TCGA-BRCA	Endothelial.csv:Cancer.csv	IC.3:IC.5	Bin.3	0.865615949546098	0.0962754022331902	0.000962754022331902	Pro-Tumor	100	0.55219376036637	0.130829490300805	Endothelial.csv:Cancer.csv:IC.3:IC.5:Bin.3
TCGA-SKCM_TCGA-BRCA	Eos.csv:Cancer.csv	IC.1:IC.5	Bin.3	0.621521956520572	0.173623693922081	0.008185277217771	Pro-Tumor	90	0.106987017436672	0.831025283359853	Eos.csv:Cancer.csv:IC.1:IC.5:Bin.3
TCGA-SKCM_TCGA-BRCA	Eos.csv:Cancer.csv	IC.5:IC.1	Bin.3	0.854228509882994	0.0712353892565662	0.00143909877285992	Pro-Tumor	110	0.0581791481865222	0.850944908442327	Eos.csv:Cancer.csv:IC.5:IC.1:Bin.3
TCGA-SKCM_TCGA-BRCA	Eos.csv:Cancer.csv	IC.6:IC.4	Bin.3	1.08041771980345	0.0712353892565662	0.0011052243349864	Pro-Tumor	100	-0.69550484686247	0.140368967951091	Eos.csv:Cancer.csv:IC.6:IC.4:Bin.3
TCGA-SKCM_TCGA-BRCA	Neu.csv:Cancer.csv	IC.8:IC.1	Bin.3	-0.788479479216066	0.197016534412629	0.0020310982929137	Anti-Tumor	110	0.186763052581949	0.650387905210759	Neu.csv:Cancer.csv:IC.8:IC.1:Bin.3
TCGA-SKCM_TCGA-BRCA	Neu.csv:CD14.csv	IC.7:IC.10	Bin.3	-0.967854144757164	0.131428230472965	0.00135493021106149	Anti-Tumor	110	0.154602182492657	0.694017038777781	Neu.csv:CD14.csv:IC.7:IC.10:Bin.3
TCGA-SKCM_TCGA-BRCA	CD4.csv:CD19.csv	IC.3:IC.5	Bin.3	0.901767261665034	0.0670716695428916	0.000677491611544359	Pro-Tumor	110	-0.467087501957013	0.159229649572252	CD4.csv:CD19.csv:IC.3:IC.5:Bin.3
TCGA-SKCM_TCGA-BRCA	Endothelial.csv:CD19.csv	IC.4:IC.5	Bin.3	1.03762570953841	0.00445986235887426	4.50491147361036e-05	Pro-Tumor	110	0.0319800198220326	0.917268985785733	Endothelial.csv:CD19.csv:IC.4:IC.5:Bin.3
TCGA-SKCM_TCGA-BRCA	Eos.csv:CD19.csv	IC.4:IC.5	Bin.3	1.15983325469753	0.000788457620521181	7.88457620521181e-06	Pro-Tumor	110	0.0898222725513942	0.788672120901721	Eos.csv:CD19.csv:IC.4:IC.5:Bin.3
TCGA-SKCM_TCGA-BRCA	Eos.csv:CD19.csv	IC.7:IC.6	Bin.3	0.76987056250065	0.115172834198605	0.0030517721583664	Pro-Tumor	110	-0.50085438268174	0.309845831780646	Eos.csv:CD19.csv:IC.7:IC.6:Bin.3
TCGA-SKCM_TCGA-BRCA	Eos.csv:CD19.csv	IC.8:IC.5	Bin.3	0.701269641637197	0.115172834198605	0.00441959521263345	Pro-Tumor	90	0.374574827177283	0.248943679135637	Eos.csv:CD19.csv:IC.8:IC.5:Bin.3
TCGA-SKCM_TCGA-BRCA	Eos.csv:CD4.csv	IC.5:IC.4	Bin.3	0.760966558724049	0.0880359245611584	0.00253533087428361	Pro-Tumor	110	-0.398033850716916	0.386295130802534	Eos.csv:CD4.csv:IC.5:IC.4:Bin.3
TCGA-SKCM_TCGA-BRCA	Eos.csv:CD4.csv	IC.7:IC.9	Bin.3	1.02667558478584	0.0307704420725284	0.000323899390237141	Pro-Tumor	110	0.492070554917034	0.204769173017665	Eos.csv:CD4.csv:IC.7:IC.9:Bin.3
TCGA-SKCM_TCGA-BRCA	Eos.csv:CD4.csv	IC.9:IC.8	Bin.3	0.790768726170833	0.0880359245611584	0.00278008182824711	Pro-Tumor	110	0.274856630013711	0.478636726795238	Eos.csv:CD4.csv:IC.9:IC.8:Bin.3
TCGA-SKCM_TCGA-BRCA	Fibroblast.csv:CD4.csv	IC.4:IC.4	Bin.3	1.13031652663947	0.189746612542277	0.00193618992390079	Pro-Tumor	110	-1.51213720568018	0.140296379592443	Fibroblast.csv:CD4.csv:IC.4:IC.4:Bin.3
TCGA-SKCM_TCGA-BRCA	Treg.csv:CD4.csv	IC.3:IC.5	Bin.3	-1.13705499024873	0.0878867928471672	0.000906049410795538	Anti-Tumor	110	0.0147956687658304	0.96602635132039	Treg.csv:CD4.csv:IC.3:IC.5:Bin.3
TCGA-SKCM_TCGA-BRCA	Endothelial.csv:CD56.csv	IC.6:IC.6	Bin.3	0.84702672288083	0.160403725024735	0.0016202396467145	Pro-Tumor	110	-0.0551913454791326	0.940759197086898	Endothelial.csv:CD56.csv:IC.6:IC.6:Bin.3
TCGA-SKCM_TCGA-BRCA	Eos.csv:CD56.csv	IC.1:IC.6	Bin.3	0.756521449979251	0.156116247094849	0.00482948041148983	Pro-Tumor	90	0.106080934015602	0.774544847612224	Eos.csv:CD56.csv:IC.1:IC.6:Bin.3
TCGA-SKCM_TCGA-BRCA	Eos.csv:CD56.csv	IC.2:IC.10	Bin.3	-0.876444012974621	0.156116247094849	0.00642985656016812	Anti-Tumor	100	-0.398715376279732	0.444264232885101	Eos.csv:CD56.csv:IC.2:IC.10:Bin.3
TCGA-SKCM_TCGA-BRCA	Eos.csv:CD56.csv	IC.3:IC.6	Bin.3	0.757408754609735	0.156116247094849	0.00780581235474244	Pro-Tumor	110	0.321215122829924	0.374137970395375	Eos.csv:CD56.csv:IC.3:IC.6:Bin.3
TCGA-SKCM_TCGA-BRCA	Eos.csv:CD56.csv	IC.6:IC.6	Bin.3	0.787774666643674	0.156116247094849	0.00447189378140154	Pro-Tumor	90	0.157975706068931	0.69415902209315	Eos.csv:CD56.csv:IC.6:IC.6:Bin.3
TCGA-SKCM_TCGA-BRCA	Eos.csv:CD56.csv	IC.7:IC.5	Bin.3	0.718705168255236	0.158080004714182	0.00948480028285094	Pro-Tumor	90	-0.467360484084485	0.305308844342969	Eos.csv:CD56.csv:IC.7:IC.5:Bin.3
TCGA-SKCM_TCGA-BRCA	Eos.csv:CD56.csv	IC.10:IC.2	Bin.3	-1.08261566193375	0.156116247094849	0.00201267338924502	Anti-Tumor	110	-0.0818660843565222	0.836947061894482	Eos.csv:CD56.csv:IC.10:IC.2:Bin.3
TCGA-SKCM_TCGA-BRCA	Fibroblast.csv:CD8.csv	IC.4:IC.3	Bin.3	1.02408496021086	0.187558807990489	0.00378906682809069	Pro-Tumor	100	-1.29035296705803	0.214199355543956	Fibroblast.csv:CD8.csv:IC.4:IC.3:Bin.3
TCGA-SKCM_TCGA-BRCA	Fibroblast.csv:CD8.csv	IC.7:IC.9	Bin.3	1.0495833541118	0.187558807990489	0.00291227944748776	Pro-Tumor	100	-0.408283766613887	0.322571955594408	Fibroblast.csv:CD8.csv:IC.7:IC.9:Bin.3
TCGA-SKCM_TCGA-BRCA	Eos.csv:Endothelial.csv	IC.7:IC.5	Bin.3	0.81775388292554	0.0656799616409709	0.000670203690213989	Pro-Tumor	110	0.0591075182302731	0.883947844587799	Eos.csv:Endothelial.csv:IC.7:IC.5:Bin.3
TCGA-SKCM_TCGA-BRCA	CD14.csv:CD19.csv	IC.10:IC.5	Bin.9	-0.840230934489342	0.153903933869618	0.00466375557180659	Anti-Tumor	100	-1.20785965610856	0.244277758899156	CD14.csv:CD19.csv:IC.10:IC.5:Bin.9
TCGA-SKCM_TCGA-BRCA	CD14.csv:CD19.csv	IC.9:IC.9	Bin.9	1.78484862945704	0.153903933869618	0.00438481614363194	Pro-Tumor	110	-16.4815932435919	0.995676033672179	CD14.csv:CD19.csv:IC.9:IC.9:Bin.9
TCGA-SKCM_TCGA-BRCA	CD14.csv:CD19.csv	IC.7:IC.10	Bin.9	0.895907290910548	0.0939033846537293	0.000948519036906356	Pro-Tumor	110	-0.0658918267247043	0.865753998682195	CD14.csv:CD19.csv:IC.7:IC.10:Bin.9
TCGA-SKCM_TCGA-BRCA	CD14.csv:CD4.csv	IC.1:IC.2	Bin.9	-0.826176250071589	0.182135439148859	0.0074122438056209	Anti-Tumor	110	0.601335468513781	0.149270497856488	CD14.csv:CD4.csv:IC.1:IC.2:Bin.9
TCGA-SKCM_TCGA-BRCA	CD14.csv:CD4.csv	IC.8:IC.3	Bin.9	0.733990251588285	0.150615941761665	0.00310548333529206	Pro-Tumor	110	-0.0506744703328305	0.874670577836847	CD14.csv:CD4.csv:IC.8:IC.3:Bin.9
TCGA-SKCM_TCGA-BRCA	CD14.csv:CD4.csv	IC.7:IC.10	Bin.9	1.00545101050046	0.0164884568942797	0.000169984091693606	Pro-Tumor	110	-0.568624241113018	0.22502710089558	CD14.csv:CD4.csv:IC.7:IC.10:Bin.9
TCGA-SKCM_TCGA-BRCA	CD14.csv:Endothelial.csv	IC.8:IC.4	Bin.9	0.717963963938037	0.120827866849942	0.00493174966734457	Pro-Tumor	110	0.112043271751224	0.699868237196433	CD14.csv:Endothelial.csv:IC.8:IC.4:Bin.9
TCGA-SKCM_TCGA-BRCA	CD14.csv:Endothelial.csv	IC.8:IC.6	Bin.9	0.840806413114744	0.0983572301325378	0.00301093561630218	Pro-Tumor	110	-0.170975054137836	0.596124034407314	CD14.csv:Endothelial.csv:IC.8:IC.6:Bin.9
TCGA-SKCM_TCGA-BRCA	CD14.csv:Endothelial.csv	IC.5:IC.10	Bin.9	1.01971159618558	0.0911203600294833	0.000929799592137585	Pro-Tumor	110	0.863669768319348	0.0388203378657978	CD14.csv:Endothelial.csv:IC.5:IC.10:Bin.9
TCGA-SKCM_TCGA-BRCA	CD14.csv:Endothelial.csv	IC.7:IC.10	Bin.9	0.827523924173721	0.0983572301325378	0.00234414687486228	Pro-Tumor	110	0.21447209575337	0.57811472695361	CD14.csv:Endothelial.csv:IC.7:IC.10:Bin.9
TCGA-SKCM_TCGA-BRCA	CD19.csv:CD4.csv	IC.5:IC.10	Bin.9	1.05815632883141	0.0670011865876106	0.000683685577424598	Pro-Tumor	110	-0.0252669100300789	0.947810240235867	CD19.csv:CD4.csv:IC.5:IC.10:Bin.9
TCGA-SKCM_TCGA-BRCA	CD19.csv:CD8.csv	IC.10:IC.4	Bin.9	0.985242696640443	0.0889267469145985	0.000898249968834328	Pro-Tumor	110	0.709893408166146	0.115487059854316	CD19.csv:CD8.csv:IC.10:IC.4:Bin.9
TCGA-SKCM_TCGA-BRCA	CD19.csv:Endothelial.csv	IC.8:IC.2	Bin.9	-0.854867827069856	0.148231844359395	0.00449187407149683	Anti-Tumor	100	1.0229456577687	0.00166319114246974	CD19.csv:Endothelial.csv:IC.8:IC.2:Bin.9
TCGA-SKCM_TCGA-BRCA	CD19.csv:Endothelial.csv	IC.9:IC.3	Bin.9	0.919086341400905	0.0337748200859469	0.000341159798847948	Pro-Tumor	110	1.2996376383635	3.53518825275658e-05	CD19.csv:Endothelial.csv:IC.9:IC.3:Bin.9
TCGA-SKCM_TCGA-BRCA	CD19.csv:Endothelial.csv	IC.8:IC.8	Bin.9	0.778934625987185	0.166653119314024	0.00673739161683522	Pro-Tumor	90	-0.380616210064071	0.451810337058117	CD19.csv:Endothelial.csv:IC.8:IC.8:Bin.9
TCGA-SKCM_TCGA-BRCA	CD19.csv:Neu.csv	IC.8:IC.5	Bin.9	0.773908557079319	0.192275362345863	0.00588598047997541	Pro-Tumor	100	-0.0350085315530917	0.925337425033672	CD19.csv:Neu.csv:IC.8:IC.5:Bin.9
TCGA-SKCM_TCGA-BRCA	CD19.csv:Neu.csv	IC.4:IC.9	Bin.9	0.872329691846998	0.192275362345863	0.00425644727205691	Pro-Tumor	110	-0.155609399039094	0.72807301558888	CD19.csv:Neu.csv:IC.4:IC.9:Bin.9
TCGA-SKCM_TCGA-BRCA	CD4.csv:CD56.csv	IC.10:IC.2	Bin.9	0.891600816161044	0.187344626142802	0.00191167985860002	Pro-Tumor	110	0.158507242118803	0.653273099980136	CD4.csv:CD56.csv:IC.10:IC.2:Bin.9
TCGA-SKCM_TCGA-BRCA	CD4.csv:CD8.csv	IC.10:IC.2	Bin.9	-1.48894553927725	0.161999693410366	0.00202306251106709	Anti-Tumor	100	0.183094976063052	0.709437188676761	CD4.csv:CD8.csv:IC.10:IC.2:Bin.9
TCGA-SKCM_TCGA-BRCA	CD4.csv:CD8.csv	IC.10:IC.4	Bin.9	0.938254634028364	0.161999693410366	0.00337499361271595	Pro-Tumor	110	0.172873932450479	0.641068477727234	CD4.csv:CD8.csv:IC.10:IC.4:Bin.9
TCGA-SKCM_TCGA-BRCA	CD4.csv:Eos.csv	IC.4:IC.7	Bin.9	0.800130439417509	0.0898894241122546	0.000917239021553619	Pro-Tumor	110	-0.880394075086807	0.0441544396557335	CD4.csv:Eos.csv:IC.4:IC.7:Bin.9
TCGA-SKCM_TCGA-BRCA	CD56.csv:Treg.csv	IC.10:IC.9	Bin.9	1.90083014170656	0.00309245921107424	3.15557062354514e-05	Pro-Tumor	110	-0.148976455216735	0.754444697731213	CD56.csv:Treg.csv:IC.10:IC.9:Bin.9
TCGA-SKCM_TCGA-BRCA	CD8.csv:Endothelial.csv	IC.6:IC.3	Bin.9	0.778732353351737	0.152833758075413	0.00154377533409508	Pro-Tumor	110	0.546640042841864	0.100821500174459	CD8.csv:Endothelial.csv:IC.6:IC.3:Bin.9
TCGA-SKCM_TCGA-BRCA	CD8.csv:Fibroblast.csv	IC.4:IC.10	Bin.9	1.09301483686206	0.0456054822427781	0.000460661436795738	Pro-Tumor	110	1.49179643214782	0.00190824917815357	CD8.csv:Fibroblast.csv:IC.4:IC.10:Bin.9
TCGA-SKCM_TCGA-BRCA	Endothelial.csv:Eos.csv	IC.4:IC.5	Bin.9	0.812927763977701	0.0709631648136463	0.000716799644582286	Pro-Tumor	110	-0.165430981337985	0.614364913636308	Endothelial.csv:Eos.csv:IC.4:IC.5:Bin.9
TCGA-SKCM_TCGA-BRCA	Endothelial.csv:Eos.csv	IC.3:IC.8	Bin.9	0.763659545828466	0.111029953692638	0.00224302936752804	Pro-Tumor	110	0.69391272118007	0.0262627560708473	Endothelial.csv:Eos.csv:IC.3:IC.8:Bin.9
TCGA-SKCM_TCGA-BRCA	Endothelial.csv:Treg.csv	IC.3:IC.5	Bin.9	0.854782851372015	0.097404532975596	0.000993923805873429	Pro-Tumor	110	0.323057422708535	0.371083172416109	Endothelial.csv:Treg.csv:IC.3:IC.5:Bin.9
TCGA-SKCM_TCGA-HNSC	Cancer.csv:CD19.csv	IC.2:IC.5	Bin.1	0.890416133053106	0.0483509128720033	0.000493376661959218	Pro-Tumor	110	0.0479825234771884	0.848979602522573	Cancer.csv:CD19.csv:IC.2:IC.5:Bin.1
TCGA-SKCM_TCGA-HNSC	Cancer.csv:CD4.csv	IC.5:IC.8	Bin.1	0.842190144484982	0.160991334543463	0.00165970447982952	Pro-Tumor	110	-0.361790575532385	0.227211738169227	Cancer.csv:CD4.csv:IC.5:IC.8:Bin.1
TCGA-SKCM_TCGA-HNSC	Cancer.csv:CD4.csv	IC.8:IC.8	Bin.1	0.871424122929852	0.187990095521451	0.00416195573197621	Pro-Tumor	110	0.219312314504179	0.456178334210966	Cancer.csv:CD4.csv:IC.8:IC.8:Bin.1
TCGA-SKCM_TCGA-HNSC	Cancer.csv:CD56.csv	IC.6:IC.2	Bin.1	-0.89214261534674	0.104535524912753	0.00397832672408675	Anti-Tumor	100	0.460256390599108	0.098094378543384	Cancer.csv:CD56.csv:IC.6:IC.2:Bin.1
TCGA-SKCM_TCGA-HNSC	Cancer.csv:CD56.csv	IC.4:IC.5	Bin.1	1.02399867838631	0.0440598743494111	0.000440598743494111	Pro-Tumor	110	-0.456223658338839	0.194462086021249	Cancer.csv:CD56.csv:IC.4:IC.5:Bin.1
TCGA-SKCM_TCGA-HNSC	Cancer.csv:CD56.csv	IC.1:IC.6	Bin.1	0.718071740242348	0.104535524912753	0.0041814209965101	Pro-Tumor	110	-0.306576799197377	0.245977477036564	Cancer.csv:CD56.csv:IC.1:IC.6:Bin.1
TCGA-SKCM_TCGA-HNSC	Cancer.csv:CD56.csv	IC.5:IC.7	Bin.1	0.780200694388123	0.104535524912753	0.00411237777155874	Pro-Tumor	90	-0.140718452419036	0.671249125077034	Cancer.csv:CD56.csv:IC.5:IC.7:Bin.1
TCGA-SKCM_TCGA-HNSC	Cancer.csv:CD56.csv	IC.3:IC.10	Bin.1	-0.607322615727423	0.13549278878491	0.00697804025537361	Anti-Tumor	110	0.260054789107934	0.241263483938831	Cancer.csv:CD56.csv:IC.3:IC.10:Bin.1
TCGA-SKCM_TCGA-HNSC	CD14.csv:CD56.csv	IC.10:IC.2	Bin.1	-1.05520503965497	0.167495654447179	0.00170913933109367	Anti-Tumor	110	0.452958809639099	0.252681002369208	CD14.csv:CD56.csv:IC.10:IC.2:Bin.1
TCGA-SKCM_TCGA-HNSC	CD14.csv:CD8.csv	IC.9:IC.6	Bin.1	0.929129112302769	0.175139370869709	0.00211461646567656	Pro-Tumor	100	-0.210178815861825	0.581961859839122	CD14.csv:CD8.csv:IC.9:IC.6:Bin.1
TCGA-SKCM_TCGA-HNSC	CD14.csv:CD8.csv	IC.10:IC.8	Bin.1	-0.997297477235723	0.178628634986679	0.00541298893899027	Anti-Tumor	110	0.273167765014425	0.387493794997539	CD14.csv:CD8.csv:IC.10:IC.8:Bin.1
TCGA-SKCM_TCGA-HNSC	CD14.csv:CD8.csv	IC.7:IC.10	Bin.1	0.694997502273268	0.175139370869709	0.00353816910847898	Pro-Tumor	110	0.0236194442203469	0.934083170660495	CD14.csv:CD8.csv:IC.7:IC.10:Bin.1
TCGA-SKCM_TCGA-HNSC	CD19.csv:CD56.csv	IC.5:IC.4	Bin.1	0.89312429244878	0.0555952247499914	0.000555952247499914	Pro-Tumor	110	0.303519532784261	0.168568360494635	CD19.csv:CD56.csv:IC.5:IC.4:Bin.1
TCGA-SKCM_TCGA-HNSC	CD19.csv:CD8.csv	IC.5:IC.2	Bin.1	0.845118273931922	0.140981009386133	0.00142405059985993	Pro-Tumor	110	-0.194754890875347	0.452186777861338	CD19.csv:CD8.csv:IC.5:IC.2:Bin.1
TCGA-SKCM_TCGA-HNSC	CD19.csv:CD8.csv	IC.5:IC.10	Bin.1	0.633844179439444	0.169966053935987	0.00343365765527246	Pro-Tumor	100	0.236107735372613	0.258879265341917	CD19.csv:CD8.csv:IC.5:IC.10:Bin.1
TCGA-SKCM_TCGA-HNSC	CD19.csv:Fibroblast.csv	IC.5:IC.3	Bin.1	0.951662481923813	0.020348355784864	0.000205538947321859	Pro-Tumor	110	0.187081281000727	0.403255470348175	CD19.csv:Fibroblast.csv:IC.5:IC.3:Bin.1
TCGA-SKCM_TCGA-HNSC	CD19.csv:Neu.csv	IC.6:IC.8	Bin.1	0.91307567329981	0.175079958910966	0.00182374957198923	Pro-Tumor	110	-0.0564392897115089	0.841956416019209	CD19.csv:Neu.csv:IC.6:IC.8:Bin.1
TCGA-SKCM_TCGA-HNSC	CD19.csv:Treg.csv	IC.5:IC.2	Bin.1	0.870264225327981	0.0629445963371145	0.000655672878511609	Pro-Tumor	110	-0.0369332016911912	0.878804337767937	CD19.csv:Treg.csv:IC.5:IC.2:Bin.1
TCGA-SKCM_TCGA-HNSC	CD4.csv:Treg.csv	IC.10:IC.9	Bin.1	1.07959408800549	0.104310581213724	0.00105364223448206	Pro-Tumor	110	0.669531124826102	0.0166187519012099	CD4.csv:Treg.csv:IC.10:IC.9:Bin.1
TCGA-SKCM_TCGA-HNSC	CD56.csv:CD8.csv	IC.6:IC.5	Bin.1	0.854791328785841	0.135977177833115	0.00135977177833115	Pro-Tumor	110	-0.385444934486546	0.278412012688301	CD56.csv:CD8.csv:IC.6:IC.5:Bin.1
TCGA-SKCM_TCGA-HNSC	CD56.csv:Eos.csv	IC.9:IC.7	Bin.1	0.735226525304361	0.137841239532202	0.00140654326053267	Pro-Tumor	110	0.191248933222082	0.477072329790876	CD56.csv:Eos.csv:IC.9:IC.7:Bin.1
TCGA-SKCM_TCGA-HNSC	CD56.csv:Fibroblast.csv	IC.6:IC.4	Bin.1	0.980624586856888	0.0345037597139373	0.000348522825393306	Pro-Tumor	110	-0.379907682700917	0.250637591343116	CD56.csv:Fibroblast.csv:IC.6:IC.4:Bin.1
TCGA-SKCM_TCGA-HNSC	CD56.csv:Neu.csv	IC.2:IC.9	Bin.1	-1.17691859888096	0.0542606633832343	0.000553680238604432	Anti-Tumor	110	-0.00694248395450321	0.982310255535991	CD56.csv:Neu.csv:IC.2:IC.9:Bin.1
TCGA-SKCM_TCGA-HNSC	Eos.csv:Neu.csv	IC.7:IC.6	Bin.1	0.775035596298234	0.0995007855567205	0.00102578129439918	Pro-Tumor	100	0.146854096590802	0.561561480372172	Eos.csv:Neu.csv:IC.7:IC.6:Bin.1
TCGA-SKCM_TCGA-HNSC	Eos.csv:Neu.csv	IC.8:IC.7	Bin.1	0.986859682796208	0.184902456024011	0.00381242177369095	Pro-Tumor	90	-0.994582928527493	0.0974379281443262	Eos.csv:Neu.csv:IC.8:IC.7:Bin.1
TCGA-SKCM_TCGA-HNSC	Fibroblast.csv:Neu.csv	IC.4:IC.4	Bin.1	-0.995168812244767	0.0968687595431833	0.000988456730032483	Anti-Tumor	110	-0.350017736980743	0.287456758242832	Fibroblast.csv:Neu.csv:IC.4:IC.4:Bin.1
TCGA-SKCM_TCGA-HNSC	Cancer.csv:CD14.csv	IC.8:IC.9	Bin.3	0.962691756370782	0.154893841392917	0.00159684372570018	Pro-Tumor	110	-0.0175492558558371	0.961865087616484	Cancer.csv:CD14.csv:IC.8:IC.9:Bin.3
TCGA-SKCM_TCGA-HNSC	Cancer.csv:CD56.csv	IC.8:IC.6	Bin.3	0.852594827419518	0.15227450980095	0.00155382152858112	Pro-Tumor	110	-0.706429732739422	0.140524756943076	Cancer.csv:CD56.csv:IC.8:IC.6:Bin.3
TCGA-SKCM_TCGA-HNSC	CD14.csv:CD19.csv	IC.4:IC.5	Bin.3	0.92702345046328	0.0310940424802961	0.000317286147758124	Pro-Tumor	110	-0.0387726293328827	0.864487245847767	CD14.csv:CD19.csv:IC.4:IC.5:Bin.3
TCGA-SKCM_TCGA-HNSC	CD14.csv:CD4.csv	IC.8:IC.4	Bin.3	1.07470188832833	0.098409427226639	0.000994034618450899	Pro-Tumor	90	-0.00622511166098166	0.989509495071146	CD14.csv:CD4.csv:IC.8:IC.4:Bin.3
TCGA-SKCM_TCGA-HNSC	CD14.csv:Eos.csv	IC.7:IC.8	Bin.3	1.16106722580725	0.00235180756855452	2.35180756855452e-05	Pro-Tumor	110	-0.153512719894992	0.611277068074675	CD14.csv:Eos.csv:IC.7:IC.8:Bin.3
TCGA-SKCM_TCGA-HNSC	CD14.csv:Neu.csv	IC.6:IC.6	Bin.3	0.747565736010972	0.161450759279419	0.00665714299393476	Pro-Tumor	100	-0.0827851217683786	0.834969850333417	CD14.csv:Neu.csv:IC.6:IC.6:Bin.3
TCGA-SKCM_TCGA-HNSC	CD14.csv:Neu.csv	IC.5:IC.9	Bin.3	0.704804150843997	0.161450759279419	0.0066577632692544	Pro-Tumor	90	-0.104598784604158	0.69001514575683	CD14.csv:Neu.csv:IC.5:IC.9:Bin.3
TCGA-SKCM_TCGA-HNSC	CD14.csv:Neu.csv	IC.7:IC.9	Bin.3	0.797731348568881	0.142625191469362	0.00204725306573984	Pro-Tumor	100	-0.053190791672812	0.846905124933581	CD14.csv:Neu.csv:IC.7:IC.9:Bin.3
TCGA-SKCM_TCGA-HNSC	CD14.csv:Treg.csv	IC.3:IC.8	Bin.3	-1.48071675980251	0.194376160647403	0.00453817195467932	Anti-Tumor	110	-0.0870589458625891	0.750027819081506	CD14.csv:Treg.csv:IC.3:IC.8:Bin.3
TCGA-SKCM_TCGA-HNSC	CD14.csv:Treg.csv	IC.7:IC.9	Bin.3	0.792832212480993	0.194376160647403	0.0058312848194221	Pro-Tumor	110	0.00231036011000767	0.992723616561006	CD14.csv:Treg.csv:IC.7:IC.9:Bin.3
TCGA-SKCM_TCGA-HNSC	CD14.csv:Treg.csv	IC.10:IC.9	Bin.3	1.21092407677416	0.0730367659846479	0.000730367659846479	Pro-Tumor	110	0.651859942295675	0.0083339976127077	CD14.csv:Treg.csv:IC.10:IC.9:Bin.3
TCGA-SKCM_TCGA-HNSC	CD19.csv:CD56.csv	IC.8:IC.5	Bin.3	0.935407106463218	0.0848078331211297	0.000865386052256426	Pro-Tumor	110	-0.275021832351588	0.349579372867877	CD19.csv:CD56.csv:IC.8:IC.5:Bin.3
TCGA-SKCM_TCGA-HNSC	CD19.csv:CD56.csv	IC.5:IC.10	Bin.3	-0.830395864722192	0.145966352883039	0.00297890516087835	Anti-Tumor	110	0.822619014844419	0.120319555116351	CD19.csv:CD56.csv:IC.5:IC.10:Bin.3
TCGA-SKCM_TCGA-HNSC	CD19.csv:Eos.csv	IC.10:IC.5	Bin.3	0.963295162346835	0.124564618089135	0.00249129236178271	Pro-Tumor	90	-0.025381613938675	0.923929700893587	CD19.csv:Eos.csv:IC.10:IC.5:Bin.3
TCGA-SKCM_TCGA-HNSC	CD19.csv:Eos.csv	IC.5:IC.8	Bin.3	1.28992416086795	0.00730165704259047	7.30165704259047e-05	Pro-Tumor	110	-0.136262003191275	0.652103832010638	CD19.csv:Eos.csv:IC.5:IC.8:Bin.3
TCGA-SKCM_TCGA-HNSC	CD4.csv:Neu.csv	IC.5:IC.4	Bin.3	-1.03843989153507	0.158450574616607	0.00326702215704345	Anti-Tumor	100	-0.212562603517171	0.535139096837176	CD4.csv:Neu.csv:IC.5:IC.4:Bin.3
TCGA-SKCM_TCGA-HNSC	CD4.csv:Neu.csv	IC.10:IC.7	Bin.3	0.944937427121768	0.158450574616607	0.00212744757367313	Pro-Tumor	110	-0.136901830558237	0.757538093481912	CD4.csv:Neu.csv:IC.10:IC.7:Bin.3
TCGA-SKCM_TCGA-HNSC	CD56.csv:Neu.csv	IC.6:IC.8	Bin.3	1.52089999014921	0.0382952329703871	0.000781535366742594	Pro-Tumor	100	0.613894552811973	0.09220555982821	CD56.csv:Neu.csv:IC.6:IC.8:Bin.3
TCGA-SKCM_TCGA-HNSC	CD56.csv:Neu.csv	IC.2:IC.9	Bin.3	0.866472499186104	0.0382952329703871	0.000609657257243224	Pro-Tumor	110	-0.211664905850781	0.517990628171122	CD56.csv:Neu.csv:IC.2:IC.9:Bin.3
TCGA-SKCM_TCGA-HNSC	CD56.csv:Treg.csv	IC.6:IC.6	Bin.3	1.56679869792396	0.0197054742517233	0.000197054742517233	Pro-Tumor	110	-0.190436639218473	0.639542938816835	CD56.csv:Treg.csv:IC.6:IC.6:Bin.3
TCGA-SKCM_TCGA-HNSC	CD8.csv:Treg.csv	IC.10:IC.1	Bin.3	-0.980849882423545	0.191627836791198	0.00714382363117996	Anti-Tumor	90	-0.162637233568063	0.562953577952828	CD8.csv:Treg.csv:IC.10:IC.1:Bin.3
TCGA-SKCM_TCGA-HNSC	CD8.csv:Treg.csv	IC.8:IC.6	Bin.3	1.42868459188039	0.191627836791198	0.0097769304485305	Pro-Tumor	100	-0.142872838229573	0.766209057070823	CD8.csv:Treg.csv:IC.8:IC.6:Bin.3
TCGA-SKCM_TCGA-HNSC	CD8.csv:Treg.csv	IC.10:IC.8	Bin.3	-1.10395259602084	0.176797206920019	0.00285316361323503	Anti-Tumor	100	-0.166822882955617	0.601664818483813	CD8.csv:Treg.csv:IC.10:IC.8:Bin.3
TCGA-SKCM_TCGA-HNSC	CD8.csv:Treg.csv	IC.4:IC.9	Bin.3	0.717554420105922	0.191627836791198	0.00823029340062172	Pro-Tumor	100	-0.543733174275497	0.088277803141262	CD8.csv:Treg.csv:IC.4:IC.9:Bin.3
TCGA-SKCM_TCGA-HNSC	CD8.csv:Treg.csv	IC.10:IC.9	Bin.3	-0.899030560233549	0.176797206920019	0.00360810626367385	Anti-Tumor	100	-0.290974926439545	0.319969878974155	CD8.csv:Treg.csv:IC.10:IC.9:Bin.3
TCGA-SKCM_TCGA-HNSC	Endothelial.csv:Fibroblast.csv	IC.8:IC.1	Bin.3	0.816756221879758	0.163432839779457	0.00336974927380324	Pro-Tumor	90	0.224970656892922	0.416363204473557	Endothelial.csv:Fibroblast.csv:IC.8:IC.1:Bin.3
TCGA-SKCM_TCGA-HNSC	Endothelial.csv:Fibroblast.csv	IC.5:IC.4	Bin.3	-1.1039180678867	0.0253651026167851	0.000261495903265826	Anti-Tumor	110	-0.200653680496255	0.543915188385015	Endothelial.csv:Fibroblast.csv:IC.5:IC.4:Bin.3
TCGA-SKCM_TCGA-HNSC	CD14.csv:Cancer.csv	IC.7:IC.5	Bin.3	1.40622939954288	0.0535800363144809	0.00055237150839671	Pro-Tumor	110	-0.557636895526035	0.237475450282433	CD14.csv:Cancer.csv:IC.7:IC.5:Bin.3
TCGA-SKCM_TCGA-HNSC	CD14.csv:Cancer.csv	IC.8:IC.1	Bin.3	0.645918896543589	0.192188861943526	0.0134182252458893	Pro-Tumor	90	-0.161626077994136	0.560154184184093	CD14.csv:Cancer.csv:IC.8:IC.1:Bin.3
TCGA-SKCM_TCGA-HNSC	CD14.csv:Cancer.csv	IC.8:IC.2	Bin.3	0.634466841118088	0.192188861943526	0.0138692993155122	Pro-Tumor	90	-0.368947990096135	0.2945781335959	CD14.csv:Cancer.csv:IC.8:IC.2:Bin.3
TCGA-SKCM_TCGA-HNSC	CD14.csv:Cancer.csv	IC.10:IC.3	Bin.3	-0.627624465022501	0.192188861943526	0.00816880855866666	Anti-Tumor	100	0.455551441100758	0.0333887464388794	CD14.csv:Cancer.csv:IC.10:IC.3:Bin.3
TCGA-SKCM_TCGA-HNSC	Endothelial.csv:Cancer.csv	IC.3:IC.5	Bin.3	0.865615949546098	0.0962754022331902	0.000962754022331902	Pro-Tumor	100	-0.330831130956872	0.271482625851052	Endothelial.csv:Cancer.csv:IC.3:IC.5:Bin.3
TCGA-SKCM_TCGA-HNSC	Eos.csv:Cancer.csv	IC.1:IC.5	Bin.3	0.621521956520572	0.173623693922081	0.008185277217771	Pro-Tumor	90	-0.271310653358538	0.392043498796812	Eos.csv:Cancer.csv:IC.1:IC.5:Bin.3
TCGA-SKCM_TCGA-HNSC	Eos.csv:Cancer.csv	IC.5:IC.1	Bin.3	0.854228509882994	0.0712353892565662	0.00143909877285992	Pro-Tumor	110	-0.387226509212901	0.128336966672437	Eos.csv:Cancer.csv:IC.5:IC.1:Bin.3
TCGA-SKCM_TCGA-HNSC	Eos.csv:Cancer.csv	IC.6:IC.4	Bin.3	1.08041771980345	0.0712353892565662	0.0011052243349864	Pro-Tumor	100	-0.160110541817827	0.591206361573268	Eos.csv:Cancer.csv:IC.6:IC.4:Bin.3
TCGA-SKCM_TCGA-HNSC	Neu.csv:Cancer.csv	IC.8:IC.1	Bin.3	-0.788479479216066	0.197016534412629	0.0020310982929137	Anti-Tumor	110	0.0889529051200929	0.736744792666623	Neu.csv:Cancer.csv:IC.8:IC.1:Bin.3
TCGA-SKCM_TCGA-HNSC	Neu.csv:CD14.csv	IC.7:IC.10	Bin.3	-0.967854144757164	0.131428230472965	0.00135493021106149	Anti-Tumor	110	0.3255018167912	0.277248687483416	Neu.csv:CD14.csv:IC.7:IC.10:Bin.3
TCGA-SKCM_TCGA-HNSC	CD4.csv:CD19.csv	IC.3:IC.5	Bin.3	0.901767261665034	0.0670716695428916	0.000677491611544359	Pro-Tumor	110	-0.237388008931172	0.335600895828174	CD4.csv:CD19.csv:IC.3:IC.5:Bin.3
TCGA-SKCM_TCGA-HNSC	Endothelial.csv:CD19.csv	IC.4:IC.5	Bin.3	1.03762570953841	0.00445986235887426	4.50491147361036e-05	Pro-Tumor	110	0.188016356392205	0.398192609536453	Endothelial.csv:CD19.csv:IC.4:IC.5:Bin.3
TCGA-SKCM_TCGA-HNSC	Eos.csv:CD19.csv	IC.4:IC.5	Bin.3	1.15983325469753	0.000788457620521181	7.88457620521181e-06	Pro-Tumor	110	0.562148152236393	0.0332852401108446	Eos.csv:CD19.csv:IC.4:IC.5:Bin.3
TCGA-SKCM_TCGA-HNSC	Eos.csv:CD19.csv	IC.7:IC.6	Bin.3	0.76987056250065	0.115172834198605	0.0030517721583664	Pro-Tumor	110	-0.648226304322591	0.0270631572455757	Eos.csv:CD19.csv:IC.7:IC.6:Bin.3
TCGA-SKCM_TCGA-HNSC	Eos.csv:CD19.csv	IC.8:IC.5	Bin.3	0.701269641637197	0.115172834198605	0.00441959521263345	Pro-Tumor	90	-0.094963496557035	0.664448233628611	Eos.csv:CD19.csv:IC.8:IC.5:Bin.3
TCGA-SKCM_TCGA-HNSC	Eos.csv:CD4.csv	IC.5:IC.4	Bin.3	0.760966558724049	0.0880359245611584	0.00253533087428361	Pro-Tumor	110	0.125824121135027	0.653604568378128	Eos.csv:CD4.csv:IC.5:IC.4:Bin.3
TCGA-SKCM_TCGA-HNSC	Eos.csv:CD4.csv	IC.7:IC.9	Bin.3	1.02667558478584	0.0307704420725284	0.000323899390237141	Pro-Tumor	110	0.0872404243015499	0.730728754793352	Eos.csv:CD4.csv:IC.7:IC.9:Bin.3
TCGA-SKCM_TCGA-HNSC	Eos.csv:CD4.csv	IC.9:IC.8	Bin.3	0.790768726170833	0.0880359245611584	0.00278008182824711	Pro-Tumor	110	0.309407315088123	0.210734257566864	Eos.csv:CD4.csv:IC.9:IC.8:Bin.3
TCGA-SKCM_TCGA-HNSC	Fibroblast.csv:CD4.csv	IC.4:IC.4	Bin.3	1.13031652663947	0.189746612542277	0.00193618992390079	Pro-Tumor	110	0.282276691823443	0.341264466087256	Fibroblast.csv:CD4.csv:IC.4:IC.4:Bin.3
TCGA-SKCM_TCGA-HNSC	Treg.csv:CD4.csv	IC.3:IC.5	Bin.3	-1.13705499024873	0.0878867928471672	0.000906049410795538	Anti-Tumor	110	0.0211160034760356	0.930106656628723	Treg.csv:CD4.csv:IC.3:IC.5:Bin.3
TCGA-SKCM_TCGA-HNSC	Endothelial.csv:CD56.csv	IC.6:IC.6	Bin.3	0.84702672288083	0.160403725024735	0.0016202396467145	Pro-Tumor	110	-0.238830119748091	0.394733782382064	Endothelial.csv:CD56.csv:IC.6:IC.6:Bin.3
TCGA-SKCM_TCGA-HNSC	Eos.csv:CD56.csv	IC.1:IC.6	Bin.3	0.756521449979251	0.156116247094849	0.00482948041148983	Pro-Tumor	90	-0.772428752777956	0.0366488370815497	Eos.csv:CD56.csv:IC.1:IC.6:Bin.3
TCGA-SKCM_TCGA-HNSC	Eos.csv:CD56.csv	IC.2:IC.10	Bin.3	-0.876444012974621	0.156116247094849	0.00642985656016812	Anti-Tumor	100	-0.0354612872055271	0.904426370057834	Eos.csv:CD56.csv:IC.2:IC.10:Bin.3
TCGA-SKCM_TCGA-HNSC	Eos.csv:CD56.csv	IC.3:IC.6	Bin.3	0.757408754609735	0.156116247094849	0.00780581235474244	Pro-Tumor	110	-0.331156134287751	0.365332937228889	Eos.csv:CD56.csv:IC.3:IC.6:Bin.3
TCGA-SKCM_TCGA-HNSC	Eos.csv:CD56.csv	IC.6:IC.6	Bin.3	0.787774666643674	0.156116247094849	0.00447189378140154	Pro-Tumor	90	-0.366526276123285	0.281550970072755	Eos.csv:CD56.csv:IC.6:IC.6:Bin.3
TCGA-SKCM_TCGA-HNSC	Eos.csv:CD56.csv	IC.7:IC.5	Bin.3	0.718705168255236	0.158080004714182	0.00948480028285094	Pro-Tumor	90	-0.460152537131008	0.123107086049502	Eos.csv:CD56.csv:IC.7:IC.5:Bin.3
TCGA-SKCM_TCGA-HNSC	Eos.csv:CD56.csv	IC.10:IC.2	Bin.3	-1.08261566193375	0.156116247094849	0.00201267338924502	Anti-Tumor	110	0.0780150203155373	0.79984196156349	Eos.csv:CD56.csv:IC.10:IC.2:Bin.3
TCGA-SKCM_TCGA-HNSC	Fibroblast.csv:CD8.csv	IC.4:IC.3	Bin.3	1.02408496021086	0.187558807990489	0.00378906682809069	Pro-Tumor	100	0.0723228999392021	0.81376384677575	Fibroblast.csv:CD8.csv:IC.4:IC.3:Bin.3
TCGA-SKCM_TCGA-HNSC	Fibroblast.csv:CD8.csv	IC.7:IC.9	Bin.3	1.0495833541118	0.187558807990489	0.00291227944748776	Pro-Tumor	100	-0.385590437690978	0.243790593782664	Fibroblast.csv:CD8.csv:IC.7:IC.9:Bin.3
TCGA-SKCM_TCGA-HNSC	Eos.csv:Endothelial.csv	IC.7:IC.5	Bin.3	0.81775388292554	0.0656799616409709	0.000670203690213989	Pro-Tumor	110	0.0536155918901395	0.837897916942663	Eos.csv:Endothelial.csv:IC.7:IC.5:Bin.3
TCGA-SKCM_TCGA-HNSC	CD14.csv:CD19.csv	IC.10:IC.5	Bin.9	-0.840230934489342	0.153903933869618	0.00466375557180659	Anti-Tumor	100	0.780419469281206	0.010173550782736	CD14.csv:CD19.csv:IC.10:IC.5:Bin.9
TCGA-SKCM_TCGA-HNSC	CD14.csv:CD19.csv	IC.9:IC.9	Bin.9	1.78484862945704	0.153903933869618	0.00438481614363194	Pro-Tumor	110	-0.160637378163816	0.578310011317234	CD14.csv:CD19.csv:IC.9:IC.9:Bin.9
TCGA-SKCM_TCGA-HNSC	CD14.csv:CD19.csv	IC.7:IC.10	Bin.9	0.895907290910548	0.0939033846537293	0.000948519036906356	Pro-Tumor	110	0.115073583140526	0.672147086183248	CD14.csv:CD19.csv:IC.7:IC.10:Bin.9
TCGA-SKCM_TCGA-HNSC	CD14.csv:CD4.csv	IC.1:IC.2	Bin.9	-0.826176250071589	0.182135439148859	0.0074122438056209	Anti-Tumor	110	-0.506105992443261	0.102823259417161	CD14.csv:CD4.csv:IC.1:IC.2:Bin.9
TCGA-SKCM_TCGA-HNSC	CD14.csv:CD4.csv	IC.8:IC.3	Bin.9	0.733990251588285	0.150615941761665	0.00310548333529206	Pro-Tumor	110	-0.230805237676793	0.410078148819871	CD14.csv:CD4.csv:IC.8:IC.3:Bin.9
TCGA-SKCM_TCGA-HNSC	CD14.csv:CD4.csv	IC.7:IC.10	Bin.9	1.00545101050046	0.0164884568942797	0.000169984091693606	Pro-Tumor	110	0.48575058599953	0.106453711201788	CD14.csv:CD4.csv:IC.7:IC.10:Bin.9
TCGA-SKCM_TCGA-HNSC	CD14.csv:Endothelial.csv	IC.8:IC.4	Bin.9	0.717963963938037	0.120827866849942	0.00493174966734457	Pro-Tumor	110	-0.147486038856329	0.568170011286887	CD14.csv:Endothelial.csv:IC.8:IC.4:Bin.9
TCGA-SKCM_TCGA-HNSC	CD14.csv:Endothelial.csv	IC.8:IC.6	Bin.9	0.840806413114744	0.0983572301325378	0.00301093561630218	Pro-Tumor	110	0.036497604522653	0.889976009876558	CD14.csv:Endothelial.csv:IC.8:IC.6:Bin.9
TCGA-SKCM_TCGA-HNSC	CD14.csv:Endothelial.csv	IC.5:IC.10	Bin.9	1.01971159618558	0.0911203600294833	0.000929799592137585	Pro-Tumor	110	-0.0808733931391135	0.81156176625806	CD14.csv:Endothelial.csv:IC.5:IC.10:Bin.9
TCGA-SKCM_TCGA-HNSC	CD14.csv:Endothelial.csv	IC.7:IC.10	Bin.9	0.827523924173721	0.0983572301325378	0.00234414687486228	Pro-Tumor	110	-0.0639413088290878	0.817215382786811	CD14.csv:Endothelial.csv:IC.7:IC.10:Bin.9
TCGA-SKCM_TCGA-HNSC	CD19.csv:CD4.csv	IC.5:IC.10	Bin.9	1.05815632883141	0.0670011865876106	0.000683685577424598	Pro-Tumor	110	0.481318367960473	0.114061216858468	CD19.csv:CD4.csv:IC.5:IC.10:Bin.9
TCGA-SKCM_TCGA-HNSC	CD19.csv:CD8.csv	IC.10:IC.4	Bin.9	0.985242696640443	0.0889267469145985	0.000898249968834328	Pro-Tumor	110	-0.619014340127173	0.0580983125344227	CD19.csv:CD8.csv:IC.10:IC.4:Bin.9
TCGA-SKCM_TCGA-HNSC	CD19.csv:Endothelial.csv	IC.8:IC.2	Bin.9	-0.854867827069856	0.148231844359395	0.00449187407149683	Anti-Tumor	100	0.23163336882416	0.390435305696078	CD19.csv:Endothelial.csv:IC.8:IC.2:Bin.9
TCGA-SKCM_TCGA-HNSC	CD19.csv:Endothelial.csv	IC.9:IC.3	Bin.9	0.919086341400905	0.0337748200859469	0.000341159798847948	Pro-Tumor	110	-0.10831054203663	0.631937391265069	CD19.csv:Endothelial.csv:IC.9:IC.3:Bin.9
TCGA-SKCM_TCGA-HNSC	CD19.csv:Endothelial.csv	IC.8:IC.8	Bin.9	0.778934625987185	0.166653119314024	0.00673739161683522	Pro-Tumor	90	0.274511044923498	0.30207525851813	CD19.csv:Endothelial.csv:IC.8:IC.8:Bin.9
TCGA-SKCM_TCGA-HNSC	CD19.csv:Neu.csv	IC.8:IC.5	Bin.9	0.773908557079319	0.192275362345863	0.00588598047997541	Pro-Tumor	100	-0.0325287060226046	0.905382270442668	CD19.csv:Neu.csv:IC.8:IC.5:Bin.9
TCGA-SKCM_TCGA-HNSC	CD19.csv:Neu.csv	IC.4:IC.9	Bin.9	0.872329691846998	0.192275362345863	0.00425644727205691	Pro-Tumor	110	0.129259394437313	0.624544571707218	CD19.csv:Neu.csv:IC.4:IC.9:Bin.9
TCGA-SKCM_TCGA-HNSC	CD4.csv:CD56.csv	IC.10:IC.2	Bin.9	0.891600816161044	0.187344626142802	0.00191167985860002	Pro-Tumor	110	0.56186077332195	0.0988867671275045	CD4.csv:CD56.csv:IC.10:IC.2:Bin.9
TCGA-SKCM_TCGA-HNSC	CD4.csv:CD8.csv	IC.10:IC.2	Bin.9	-1.48894553927725	0.161999693410366	0.00202306251106709	Anti-Tumor	100	0.343815512566223	0.277727439625126	CD4.csv:CD8.csv:IC.10:IC.2:Bin.9
TCGA-SKCM_TCGA-HNSC	CD4.csv:CD8.csv	IC.10:IC.4	Bin.9	0.938254634028364	0.161999693410366	0.00337499361271595	Pro-Tumor	110	-0.290290961585251	0.338496183433255	CD4.csv:CD8.csv:IC.10:IC.4:Bin.9
TCGA-SKCM_TCGA-HNSC	CD4.csv:Eos.csv	IC.4:IC.7	Bin.9	0.800130439417509	0.0898894241122546	0.000917239021553619	Pro-Tumor	110	-0.255507383451484	0.375013107166437	CD4.csv:Eos.csv:IC.4:IC.7:Bin.9
TCGA-SKCM_TCGA-HNSC	CD56.csv:Treg.csv	IC.10:IC.9	Bin.9	1.90083014170656	0.00309245921107424	3.15557062354514e-05	Pro-Tumor	110	0.698465724449949	0.0201771444213949	CD56.csv:Treg.csv:IC.10:IC.9:Bin.9
TCGA-SKCM_TCGA-HNSC	CD8.csv:Endothelial.csv	IC.6:IC.3	Bin.9	0.778732353351737	0.152833758075413	0.00154377533409508	Pro-Tumor	110	-0.307094934995804	0.204001594727239	CD8.csv:Endothelial.csv:IC.6:IC.3:Bin.9
TCGA-SKCM_TCGA-HNSC	CD8.csv:Fibroblast.csv	IC.4:IC.10	Bin.9	1.09301483686206	0.0456054822427781	0.000460661436795738	Pro-Tumor	110	-0.345943829760846	0.226063292661518	CD8.csv:Fibroblast.csv:IC.4:IC.10:Bin.9
TCGA-SKCM_TCGA-HNSC	Endothelial.csv:Eos.csv	IC.4:IC.5	Bin.9	0.812927763977701	0.0709631648136463	0.000716799644582286	Pro-Tumor	110	-0.054572270030469	0.802334508043725	Endothelial.csv:Eos.csv:IC.4:IC.5:Bin.9
TCGA-SKCM_TCGA-HNSC	Endothelial.csv:Eos.csv	IC.3:IC.8	Bin.9	0.763659545828466	0.111029953692638	0.00224302936752804	Pro-Tumor	110	-0.259407025198579	0.275086663800229	Endothelial.csv:Eos.csv:IC.3:IC.8:Bin.9
TCGA-SKCM_TCGA-HNSC	Endothelial.csv:Treg.csv	IC.3:IC.5	Bin.9	0.854782851372015	0.097404532975596	0.000993923805873429	Pro-Tumor	110	0.326612512603372	0.198007494886202	Endothelial.csv:Treg.csv:IC.3:IC.5:Bin.9
TCGA-HNSC_TCGA-BRCA	Cancer.csv:CD14.csv	IC.4:IC.2	Bin.1	1.13655078361927	0.0977514422000235	0.00195502884400047	Pro-Tumor	100	0.37471570863013	0.718097699575716	Cancer.csv:CD14.csv:IC.4:IC.2:Bin.1
TCGA-HNSC_TCGA-BRCA	Cancer.csv:CD14.csv	IC.1:IC.8	Bin.1	1.00095307322645	0.0977514422000235	0.00141742483598564	Pro-Tumor	100	-0.0988111303366812	0.823876563274655	Cancer.csv:CD14.csv:IC.1:IC.8:Bin.1
TCGA-HNSC_TCGA-BRCA	Cancer.csv:CD19.csv	IC.2:IC.2	Bin.1	0.90153505584196	0.0594877536072639	0.000613275810384164	Pro-Tumor	110	-0.276974909028851	0.480401396474309	Cancer.csv:CD19.csv:IC.2:IC.2:Bin.1
TCGA-HNSC_TCGA-BRCA	Cancer.csv:CD4.csv	IC.2:IC.3	Bin.1	0.920691119707746	0.0612569652562762	0.000625071074043635	Pro-Tumor	110	0.269644506356457	0.495981115841588	Cancer.csv:CD4.csv:IC.2:IC.3:Bin.1
TCGA-HNSC_TCGA-BRCA	Cancer.csv:Endothelial.csv	IC.5:IC.8	Bin.1	-1.02315881360084	0.146132673972315	0.00146132673972315	Anti-Tumor	110	0.323567033694178	0.398420894153948	Cancer.csv:Endothelial.csv:IC.5:IC.8:Bin.1
TCGA-HNSC_TCGA-BRCA	Cancer.csv:Fibroblast.csv	IC.1:IC.4	Bin.1	0.970150396107595	0.0422615596806385	0.000426884441218571	Pro-Tumor	110	-0.293088156416204	0.441844839507577	Cancer.csv:Fibroblast.csv:IC.1:IC.4:Bin.1
TCGA-HNSC_TCGA-BRCA	Cancer.csv:Neu.csv	IC.2:IC.1	Bin.1	0.831994946442598	0.0906518175379077	0.00190845931658753	Pro-Tumor	100	-0.362164588997504	0.381128537549183	Cancer.csv:Neu.csv:IC.2:IC.1:Bin.1
TCGA-HNSC_TCGA-BRCA	Cancer.csv:Neu.csv	IC.10:IC.5	Bin.1	-1.09098939571578	0.0906518175379077	0.00113873974949649	Anti-Tumor	110	0.0730691071115572	0.858448660572861	Cancer.csv:Neu.csv:IC.10:IC.5:Bin.1
TCGA-HNSC_TCGA-BRCA	CD14.csv:CD19.csv	IC.1:IC.2	Bin.1	0.850592942862451	0.0940570124399688	0.00142769285213155	Pro-Tumor	110	-0.00536927268342204	0.988574220596203	CD14.csv:CD19.csv:IC.1:IC.2:Bin.1
TCGA-HNSC_TCGA-BRCA	CD14.csv:CD19.csv	IC.3:IC.3	Bin.1	-0.895147991763881	0.0940570124399688	0.00190014166545392	Anti-Tumor	110	-0.245211267377266	0.560938851695531	CD14.csv:CD19.csv:IC.3:IC.3:Bin.1
TCGA-HNSC_TCGA-BRCA	CD14.csv:CD19.csv	IC.4:IC.5	Bin.1	-0.79360916737707	0.195414696762719	0.00592165747765816	Anti-Tumor	90	-0.0828405848698282	0.833040085569202	CD14.csv:CD19.csv:IC.4:IC.5:Bin.1
TCGA-HNSC_TCGA-BRCA	CD14.csv:CD4.csv	IC.1:IC.3	Bin.1	0.771363556785306	0.176369225491466	0.00435633897922007	Pro-Tumor	110	0.74545925550787	0.0359898299163874	CD14.csv:CD4.csv:IC.1:IC.3:Bin.1
TCGA-HNSC_TCGA-BRCA	CD14.csv:CD4.csv	IC.4:IC.8	Bin.1	-0.841092382521669	0.176369225491466	0.00539905792320814	Anti-Tumor	110	-0.751173353987464	0.0624485638726812	CD14.csv:CD4.csv:IC.4:IC.8:Bin.1
TCGA-HNSC_TCGA-BRCA	CD14.csv:CD4.csv	IC.10:IC.9	Bin.1	1.14361432129317	0.176369225491466	0.0030691409543709	Pro-Tumor	110	-0.539103023580372	0.321420921124952	CD14.csv:CD4.csv:IC.10:IC.9:Bin.1
TCGA-HNSC_TCGA-BRCA	CD14.csv:CD8.csv	IC.8:IC.2	Bin.1	1.09926363125163	0.019948078235563	0.000616950873264835	Pro-Tumor	110	0.35989011824001	0.407451685682172	CD14.csv:CD8.csv:IC.8:IC.2:Bin.1
TCGA-HNSC_TCGA-BRCA	CD14.csv:CD8.csv	IC.2:IC.5	Bin.1	1.18191469960781	0.019948078235563	0.000480406265639916	Pro-Tumor	110	1.57469447931142	0.136394172203792	CD14.csv:CD8.csv:IC.2:IC.5:Bin.1
TCGA-HNSC_TCGA-BRCA	CD14.csv:CD8.csv	IC.6:IC.9	Bin.1	1.40930409504275	0.0269950298266224	0.00111319710625247	Pro-Tumor	90	0.0699186907591715	0.85329055360469	CD14.csv:CD8.csv:IC.6:IC.9:Bin.1
TCGA-HNSC_TCGA-BRCA	CD14.csv:Endothelial.csv	IC.4:IC.1	Bin.1	-0.93558109520716	0.147177736045883	0.00304614665779729	Anti-Tumor	100	-0.562799570354872	0.193421811405311	CD14.csv:Endothelial.csv:IC.4:IC.1:Bin.1
TCGA-HNSC_TCGA-BRCA	CD14.csv:Endothelial.csv	IC.2:IC.10	Bin.1	1.08783854299518	0.147177736045883	0.00306620283428922	Pro-Tumor	110	-0.070964308624976	0.893434763713281	CD14.csv:Endothelial.csv:IC.2:IC.10:Bin.1
TCGA-HNSC_TCGA-BRCA	CD14.csv:Eos.csv	IC.2:IC.4	Bin.1	0.848746322222024	0.0398157789836952	0.000406283459017298	Pro-Tumor	110	-1.27981825153485	0.212079297860209	CD14.csv:Eos.csv:IC.2:IC.4:Bin.1
TCGA-HNSC_TCGA-BRCA	CD14.csv:Fibroblast.csv	IC.8:IC.2	Bin.1	1.16970006684834	0.0200007163412944	0.000202027437790852	Pro-Tumor	110	-0.0867387441697012	0.865683056821531	CD14.csv:Fibroblast.csv:IC.8:IC.2:Bin.1
TCGA-HNSC_TCGA-BRCA	CD14.csv:Treg.csv	IC.2:IC.5	Bin.1	0.992385640327103	0.170172185552891	0.00177262693284262	Pro-Tumor	100	0.940997890311902	0.211406897077411	CD14.csv:Treg.csv:IC.2:IC.5:Bin.1
TCGA-HNSC_TCGA-BRCA	CD19.csv:CD56.csv	IC.2:IC.8	Bin.1	0.813628636429197	0.162339304076334	0.00294340830798323	Pro-Tumor	110	-0.439865035292076	0.371489481775148	CD19.csv:CD56.csv:IC.2:IC.8:Bin.1
TCGA-HNSC_TCGA-BRCA	CD19.csv:Eos.csv	IC.2:IC.1	Bin.1	0.839708712491882	0.1142027786946	0.00117734823396494	Pro-Tumor	110	-0.238908715255073	0.5469471594845	CD19.csv:Eos.csv:IC.2:IC.1:Bin.1
TCGA-HNSC_TCGA-BRCA	CD4.csv:CD8.csv	IC.5:IC.9	Bin.1	1.90837001425416	0.00846394830192266	8.54944272921481e-05	Pro-Tumor	110	0.183660027595357	0.590045751037981	CD4.csv:CD8.csv:IC.5:IC.9:Bin.1
TCGA-HNSC_TCGA-BRCA	CD4.csv:Eos.csv	IC.3:IC.1	Bin.1	0.827316569083339	0.193164289182537	0.0021086627998826	Pro-Tumor	100	0.521591872868502	0.142484227535095	CD4.csv:Eos.csv:IC.3:IC.1:Bin.1
TCGA-HNSC_TCGA-BRCA	CD4.csv:Eos.csv	IC.1:IC.4	Bin.1	0.679589967437017	0.193164289182537	0.00394212835066402	Pro-Tumor	100	-0.165234433220995	0.691036477333835	CD4.csv:Eos.csv:IC.1:IC.4:Bin.1
TCGA-HNSC_TCGA-BRCA	CD8.csv:Endothelial.csv	IC.3:IC.8	Bin.1	-1.14994937795923	0.0268016474049237	0.000268016474049237	Anti-Tumor	110	0.39843822892897	0.327986687748394	CD8.csv:Endothelial.csv:IC.3:IC.8:Bin.1
TCGA-HNSC_TCGA-BRCA	CD8.csv:Fibroblast.csv	IC.2:IC.4	Bin.1	1.05021096511207	0.022455814870254	0.000229140968063816	Pro-Tumor	110	-0.41359338227418	0.329303442972056	CD8.csv:Fibroblast.csv:IC.2:IC.4:Bin.1
TCGA-HNSC_TCGA-BRCA	Cancer.csv:CD14.csv	IC.10:IC.2	Bin.3	0.855084727398276	0.163341284343069	0.0016499119630613	Pro-Tumor	110	-0.353720678033429	0.413651392667963	Cancer.csv:CD14.csv:IC.10:IC.2:Bin.3
TCGA-HNSC_TCGA-BRCA	Cancer.csv:CD4.csv	IC.10:IC.1	Bin.3	0.97917694280507	0.0309709108631881	0.000312837483466547	Pro-Tumor	110	0.966344209463716	0.0261585232012019	Cancer.csv:CD4.csv:IC.10:IC.1:Bin.3
TCGA-HNSC_TCGA-BRCA	Cancer.csv:CD56.csv	IC.8:IC.3	Bin.3	-1.41063292825663	0.0938684918503084	0.00094816658434655	Anti-Tumor	110	0.303041260052941	0.376438653417283	Cancer.csv:CD56.csv:IC.8:IC.3:Bin.3
TCGA-HNSC_TCGA-BRCA	Cancer.csv:Eos.csv	IC.6:IC.2	Bin.3	-0.925338352191865	0.147493885528909	0.00276079577586382	Anti-Tumor	110	0.198064274432476	0.585242780211617	Cancer.csv:Eos.csv:IC.6:IC.2:Bin.3
TCGA-HNSC_TCGA-BRCA	Cancer.csv:Eos.csv	IC.5:IC.3	Bin.3	-0.997454157536128	0.147493885528909	0.00301007929650835	Anti-Tumor	110	-0.124881264901969	0.772346109439618	Cancer.csv:Eos.csv:IC.5:IC.3:Bin.3
TCGA-HNSC_TCGA-BRCA	Cancer.csv:Fibroblast.csv	IC.5:IC.5	Bin.3	1.14567827115229	0.0295676800153352	0.000298663434498335	Pro-Tumor	110	-0.949020529865416	0.35133763846107	Cancer.csv:Fibroblast.csv:IC.5:IC.5:Bin.3
TCGA-HNSC_TCGA-BRCA	CD14.csv:CD56.csv	IC.10:IC.3	Bin.3	-1.18492695479478	0.149050757408208	0.00301112641228703	Anti-Tumor	110	1.02748512298619	0.00295065922600139	CD14.csv:CD56.csv:IC.10:IC.3:Bin.3
TCGA-HNSC_TCGA-BRCA	CD14.csv:CD56.csv	IC.7:IC.10	Bin.3	0.845735131498864	0.149050757408208	0.00267210190168582	Pro-Tumor	100	-0.304410260188208	0.477317725595076	CD14.csv:CD56.csv:IC.7:IC.10:Bin.3
TCGA-HNSC_TCGA-BRCA	CD14.csv:Endothelial.csv	IC.6:IC.8	Bin.3	-0.929360206294782	0.127698206046422	0.00128988086915577	Anti-Tumor	110	-0.42651913715354	0.446824606982288	CD14.csv:Endothelial.csv:IC.6:IC.8:Bin.3
TCGA-HNSC_TCGA-BRCA	CD19.csv:Eos.csv	IC.2:IC.4	Bin.3	0.876129210330562	0.0807937499593544	0.000824426019993412	Pro-Tumor	110	-0.332874731791052	0.354379465189303	CD19.csv:Eos.csv:IC.2:IC.4:Bin.3
TCGA-HNSC_TCGA-BRCA	CD19.csv:Fibroblast.csv	IC.2:IC.4	Bin.3	0.922015733662895	0.0648143607670644	0.000661371028235351	Pro-Tumor	110	-0.668294071609316	0.128817029329568	CD19.csv:Fibroblast.csv:IC.2:IC.4:Bin.3
TCGA-HNSC_TCGA-BRCA	CD56.csv:Fibroblast.csv	IC.5:IC.5	Bin.3	0.907240608845552	0.013039733208203	0.00013305850212452	Pro-Tumor	110	0.720146974366469	0.10630323111995	CD56.csv:Fibroblast.csv:IC.5:IC.5:Bin.3
TCGA-HNSC_TCGA-BRCA	CD8.csv:Fibroblast.csv	IC.6:IC.2	Bin.3	1.35955619210655	0.00113657479725829	1.14805535076595e-05	Pro-Tumor	110	-0.829664073403377	0.272361271275805	CD8.csv:Fibroblast.csv:IC.6:IC.2:Bin.3
TCGA-HNSC_TCGA-BRCA	CD8.csv:Fibroblast.csv	IC.3:IC.5	Bin.3	1.04434147709131	0.0530169253349015	0.00107104899666468	Pro-Tumor	100	-0.0851451140951991	0.834137339035683	CD8.csv:Fibroblast.csv:IC.3:IC.5:Bin.3
TCGA-HNSC_TCGA-BRCA	Endothelial.csv:Fibroblast.csv	IC.5:IC.2	Bin.3	1.10720797477822	0.0887511975757105	0.000887511975757105	Pro-Tumor	110	0.226047373706907	0.587384124133504	Endothelial.csv:Fibroblast.csv:IC.5:IC.2:Bin.3
TCGA-HNSC_TCGA-BRCA	CD8.csv:Cancer.csv	IC.3:IC.10	Bin.3	-1.10051213850838	0.0761329710577578	0.0016198504480374	Anti-Tumor	110	-1.26091771043567	0.0461108889582676	CD8.csv:Cancer.csv:IC.3:IC.10:Bin.3
TCGA-HNSC_TCGA-BRCA	CD8.csv:Cancer.csv	IC.6:IC.1	Bin.3	1.16813888554679	0.021486437935665	0.000228579126975159	Pro-Tumor	110	-0.113930241254484	0.821828686313385	CD8.csv:Cancer.csv:IC.6:IC.1:Bin.3
TCGA-HNSC_TCGA-BRCA	Endothelial.csv:Cancer.csv	IC.5:IC.1	Bin.3	1.11905804580881	0.0849612091851568	0.000858194032173301	Pro-Tumor	110	0.418610827237413	0.300204735550568	Endothelial.csv:Cancer.csv:IC.5:IC.1:Bin.3
TCGA-HNSC_TCGA-BRCA	Eos.csv:Cancer.csv	IC.2:IC.2	Bin.3	1.09150023219983	0.00337734521424045	3.44627062677597e-05	Pro-Tumor	110	0.215147574153875	0.571477058139395	Eos.csv:Cancer.csv:IC.2:IC.2:Bin.3
TCGA-HNSC_TCGA-BRCA	Neu.csv:Cancer.csv	IC.1:IC.4	Bin.3	0.796483882793438	0.155600572738358	0.00481238884757808	Pro-Tumor	100	-0.659313807181501	0.0799865965234552	Neu.csv:Cancer.csv:IC.1:IC.4:Bin.3
TCGA-HNSC_TCGA-BRCA	Neu.csv:Cancer.csv	IC.6:IC.10	Bin.3	-0.774352394121952	0.137239245253641	0.00282967515986889	Anti-Tumor	110	-0.241320398054783	0.480634758340323	Neu.csv:Cancer.csv:IC.6:IC.10:Bin.3
TCGA-HNSC_TCGA-BRCA	Neu.csv:Cancer.csv	IC.9:IC.1	Bin.3	1.20129854157274	0.0330067399554412	0.000340275669643724	Pro-Tumor	110	-0.819385006423111	0.0622487990478075	Neu.csv:Cancer.csv:IC.9:IC.1:Bin.3
TCGA-HNSC_TCGA-BRCA	CD19.csv:CD14.csv	IC.2:IC.8	Bin.3	1.09198987711023	0.0101676062787504	0.000282866157301933	Pro-Tumor	110	0.371450871358642	0.349270612270613	CD19.csv:CD14.csv:IC.2:IC.8:Bin.3
TCGA-HNSC_TCGA-BRCA	CD19.csv:CD14.csv	IC.4:IC.2	Bin.3	1.21626711143018	0.00481111832390919	4.90930441215223e-05	Pro-Tumor	110	-15.9369619828202	0.995462600634102	CD19.csv:CD14.csv:IC.4:IC.2:Bin.3
TCGA-HNSC_TCGA-BRCA	CD19.csv:CD14.csv	IC.5:IC.2	Bin.3	1.7837077065176	0.0101676062787504	0.000311253253431135	Pro-Tumor	110	-16.7403784313626	0.995000952984158	CD19.csv:CD14.csv:IC.5:IC.2:Bin.3
TCGA-HNSC_TCGA-BRCA	CD56.csv:CD14.csv	IC.2:IC.8	Bin.3	1.30921428875347	0.00800608974573621	8.08695933912749e-05	Pro-Tumor	110	0.687890346277377	0.0684164255390297	CD56.csv:CD14.csv:IC.2:IC.8:Bin.3
TCGA-HNSC_TCGA-BRCA	CD56.csv:CD14.csv	IC.4:IC.2	Bin.3	1.61347909679534	0.0262904814040144	0.000791854802964439	Pro-Tumor	110	-1.54271742422049	0.136878221695729	CD56.csv:CD14.csv:IC.4:IC.2:Bin.3
TCGA-HNSC_TCGA-BRCA	CD56.csv:CD14.csv	IC.5:IC.2	Bin.3	1.00370841154108	0.0262904814040144	0.000796681254667103	Pro-Tumor	110	-0.856248120907143	0.180540923558943	CD56.csv:CD14.csv:IC.5:IC.2:Bin.3
TCGA-HNSC_TCGA-BRCA	CD56.csv:CD14.csv	IC.5:IC.3	Bin.3	0.691176210022485	0.192305864800425	0.0077699339313303	Pro-Tumor	110	0.134562413489112	0.69294728326909	CD56.csv:CD14.csv:IC.5:IC.3:Bin.3
TCGA-HNSC_TCGA-BRCA	CD8.csv:CD14.csv	IC.3:IC.2	Bin.3	0.987120516522767	0.166818276916064	0.00433979340685659	Pro-Tumor	90	-0.580097731667248	0.202193305354768	CD8.csv:CD14.csv:IC.3:IC.2:Bin.3
TCGA-HNSC_TCGA-BRCA	CD8.csv:CD14.csv	IC.6:IC.1	Bin.3	0.776745296741853	0.166818276916064	0.0063042875051732	Pro-Tumor	110	0.558508339517208	0.0815497770222068	CD8.csv:CD14.csv:IC.6:IC.1:Bin.3
TCGA-HNSC_TCGA-BRCA	CD8.csv:CD14.csv	IC.6:IC.2	Bin.3	0.940525150354542	0.166818276916064	0.00275616500681193	Pro-Tumor	100	-0.664907920628545	0.367157503615086	CD8.csv:CD14.csv:IC.6:IC.2:Bin.3
TCGA-HNSC_TCGA-BRCA	Eos.csv:CD14.csv	IC.2:IC.1	Bin.3	0.944096721686111	0.0355239798972232	0.000358828079769932	Pro-Tumor	110	0.502486051501754	0.151620591977087	Eos.csv:CD14.csv:IC.2:IC.1:Bin.3
TCGA-HNSC_TCGA-BRCA	Fibroblast.csv:CD14.csv	IC.1:IC.4	Bin.3	-0.932155715217594	0.173226269341447	0.0034995205927565	Anti-Tumor	110	-0.697345697574908	0.129371708971032	Fibroblast.csv:CD14.csv:IC.1:IC.4:Bin.3
TCGA-HNSC_TCGA-BRCA	Neu.csv:CD14.csv	IC.1:IC.8	Bin.3	1.28221247160634	0.00841774290551833	8.41774290551833e-05	Pro-Tumor	110	0.0453662683159853	0.92888538423026	Neu.csv:CD14.csv:IC.1:IC.8:Bin.3
TCGA-HNSC_TCGA-BRCA	Neu.csv:CD14.csv	IC.4:IC.8	Bin.3	1.01378635479572	0.153880094311586	0.00461640282934758	Pro-Tumor	100	0.160058493353909	0.748261246695995	Neu.csv:CD14.csv:IC.4:IC.8:Bin.3
TCGA-HNSC_TCGA-BRCA	Neu.csv:CD14.csv	IC.9:IC.1	Bin.3	0.81719806855184	0.153880094311586	0.00422406862794364	Pro-Tumor	110	-0.0859121076788712	0.788806438530619	Neu.csv:CD14.csv:IC.9:IC.1:Bin.3
TCGA-HNSC_TCGA-BRCA	Treg.csv:CD14.csv	IC.3:IC.8	Bin.3	0.91681422623084	0.150817129376504	0.00457021604171225	Pro-Tumor	110	0.19467751039936	0.615679405707256	Treg.csv:CD14.csv:IC.3:IC.8:Bin.3
TCGA-HNSC_TCGA-BRCA	Treg.csv:CD14.csv	IC.5:IC.8	Bin.3	1.03574436229648	0.105296931404284	0.00143504869489776	Pro-Tumor	110	-0.117660684042745	0.783175399401127	Treg.csv:CD14.csv:IC.5:IC.8:Bin.3
TCGA-HNSC_TCGA-BRCA	Treg.csv:CD14.csv	IC.8:IC.1	Bin.3	0.87588162527645	0.105296931404284	0.00212721073544008	Pro-Tumor	100	-0.10530737098561	0.752627040814185	Treg.csv:CD14.csv:IC.8:IC.1:Bin.3
TCGA-HNSC_TCGA-BRCA	Treg.csv:CD14.csv	IC.8:IC.2	Bin.3	0.886104136505475	0.15772301388127	0.00637264702550587	Pro-Tumor	100	-0.800566696178454	0.138809176878042	Treg.csv:CD14.csv:IC.8:IC.2:Bin.3
TCGA-HNSC_TCGA-BRCA	CD56.csv:CD19.csv	IC.1:IC.2	Bin.3	0.783387102117945	0.1772037344366	0.00365368524611546	Pro-Tumor	100	0.164143968025539	0.64589993629045	CD56.csv:CD19.csv:IC.1:IC.2:Bin.3
TCGA-HNSC_TCGA-BRCA	CD56.csv:CD19.csv	IC.3:IC.3	Bin.3	-1.0211141569952	0.0890436938054574	0.00091797622479853	Anti-Tumor	110	-0.624647117332491	0.25613473371737	CD56.csv:CD19.csv:IC.3:IC.3:Bin.3
TCGA-HNSC_TCGA-BRCA	CD8.csv:CD19.csv	IC.4:IC.3	Bin.3	-0.934639817990629	0.0952141541759439	0.000961759133090342	Anti-Tumor	110	-0.207445249637303	0.675648344754219	CD8.csv:CD19.csv:IC.4:IC.3:Bin.3
TCGA-HNSC_TCGA-BRCA	Endothelial.csv:CD19.csv	IC.3:IC.3	Bin.3	-1.09028965005839	0.0313627812277177	0.000313627812277177	Anti-Tumor	110	0.0343077354189157	0.932596663772283	Endothelial.csv:CD19.csv:IC.3:IC.3:Bin.3
TCGA-HNSC_TCGA-BRCA	Treg.csv:CD19.csv	IC.1:IC.2	Bin.3	0.806528229459327	0.184236326003255	0.00246319057779221	Pro-Tumor	110	-0.163783009261088	0.662104922008774	Treg.csv:CD19.csv:IC.1:IC.2:Bin.3
TCGA-HNSC_TCGA-BRCA	Treg.csv:CD19.csv	IC.8:IC.1	Bin.3	0.780061512970902	0.184236326003255	0.00528197824134581	Pro-Tumor	100	-1.14624473946145	0.2637117745712	Treg.csv:CD19.csv:IC.8:IC.1:Bin.3
TCGA-HNSC_TCGA-BRCA	Eos.csv:CD4.csv	IC.2:IC.2	Bin.3	0.843197478328803	0.163806636692634	0.00167149629278198	Pro-Tumor	100	0.527498813456137	0.140609241447491	Eos.csv:CD4.csv:IC.2:IC.2:Bin.3
TCGA-HNSC_TCGA-BRCA	Eos.csv:CD4.csv	IC.2:IC.6	Bin.3	0.883500409480067	0.167894363598077	0.00342641558363423	Pro-Tumor	90	0.160357054667682	0.62956781670988	Eos.csv:CD4.csv:IC.2:IC.6:Bin.3
TCGA-HNSC_TCGA-BRCA	Eos.csv:CD56.csv	IC.2:IC.3	Bin.3	0.984540603709513	0.066555312263489	0.00066555312263489	Pro-Tumor	110	-0.0953396690893555	0.820980205118638	Eos.csv:CD56.csv:IC.2:IC.3:Bin.3
TCGA-HNSC_TCGA-BRCA	Eos.csv:CD56.csv	IC.2:IC.8	Bin.3	0.844221416686021	0.096382394982146	0.00192764789964292	Pro-Tumor	110	-0.520695725223231	0.230737280867076	Eos.csv:CD56.csv:IC.2:IC.8:Bin.3
TCGA-HNSC_TCGA-BRCA	Fibroblast.csv:CD56.csv	IC.6:IC.3	Bin.3	-0.988706168195018	0.126504932786229	0.00255565520780261	Anti-Tumor	110	0.323526274918367	0.333080939843521	Fibroblast.csv:CD56.csv:IC.6:IC.3:Bin.3
TCGA-HNSC_TCGA-BRCA	Fibroblast.csv:CD56.csv	IC.10:IC.10	Bin.3	1.53884293855793	0.0644970752732921	0.000651485608821132	Pro-Tumor	110	-0.147375544121337	0.791426400634872	Fibroblast.csv:CD56.csv:IC.10:IC.10:Bin.3
TCGA-HNSC_TCGA-BRCA	Treg.csv:CD56.csv	IC.3:IC.3	Bin.3	-0.869464652181383	0.135057444267334	0.00139234478626117	Anti-Tumor	110	0.056075356047085	0.86829241954776	Treg.csv:CD56.csv:IC.3:IC.3:Bin.3
TCGA-HNSC_TCGA-BRCA	Endothelial.csv:CD8.csv	IC.4:IC.9	Bin.3	2.02093914099479	0.0127654466198662	0.000132973402290273	Pro-Tumor	110	0.103397689020385	0.785177684105838	Endothelial.csv:CD8.csv:IC.4:IC.9:Bin.3
TCGA-HNSC_TCGA-BRCA	Endothelial.csv:CD8.csv	IC.5:IC.2	Bin.3	1.22067712407194	0.0174583839120172	0.000363716331500359	Pro-Tumor	110	0.182533780628957	0.66045122683732	Endothelial.csv:CD8.csv:IC.5:IC.2:Bin.3
TCGA-HNSC_TCGA-BRCA	Eos.csv:CD8.csv	IC.2:IC.1	Bin.3	0.967603752916289	0.02652311567295	0.000273434182195361	Pro-Tumor	110	0.149535738828594	0.683397978843976	Eos.csv:CD8.csv:IC.2:IC.1:Bin.3
TCGA-HNSC_TCGA-BRCA	Neu.csv:CD8.csv	IC.1:IC.5	Bin.3	0.914692490413624	0.0243387922340646	0.000752746151569007	Pro-Tumor	110	-0.309544419453869	0.380432353225217	Neu.csv:CD8.csv:IC.1:IC.5:Bin.3
TCGA-HNSC_TCGA-BRCA	Neu.csv:CD8.csv	IC.9:IC.1	Bin.3	0.950679491620373	0.0243387922340646	0.000734202251658145	Pro-Tumor	110	-0.476977924179085	0.136505867587773	Neu.csv:CD8.csv:IC.9:IC.1:Bin.3
TCGA-HNSC_TCGA-BRCA	Neu.csv:CD8.csv	IC.9:IC.2	Bin.3	1.32826504322395	0.0107642820457745	0.000110971979853345	Pro-Tumor	110	-0.400127248500917	0.429550367715602	Neu.csv:CD8.csv:IC.9:IC.2:Bin.3
TCGA-HNSC_TCGA-BRCA	Treg.csv:CD8.csv	IC.6:IC.9	Bin.3	1.40374537416071	0.108419950945179	0.00139931766167136	Pro-Tumor	110	-0.227073207170604	0.663405746265793	Treg.csv:CD8.csv:IC.6:IC.9:Bin.3
TCGA-HNSC_TCGA-BRCA	Treg.csv:CD8.csv	IC.8:IC.1	Bin.3	0.817914284804606	0.108419950945179	0.00331897809015855	Pro-Tumor	110	-0.0771877151626649	0.81530705786598	Treg.csv:CD8.csv:IC.8:IC.1:Bin.3
TCGA-HNSC_TCGA-BRCA	Treg.csv:CD8.csv	IC.8:IC.2	Bin.3	1.02449993317629	0.108419950945179	0.00245511232489171	Pro-Tumor	90	0.197378734939712	0.695372504842466	Treg.csv:CD8.csv:IC.8:IC.2:Bin.3
TCGA-HNSC_TCGA-BRCA	Eos.csv:Endothelial.csv	IC.2:IC.3	Bin.3	0.98597497023941	0.0824109752698131	0.000832434093634476	Pro-Tumor	90	-0.0192687852376181	0.959798047795987	Eos.csv:Endothelial.csv:IC.2:IC.3:Bin.3
TCGA-HNSC_TCGA-BRCA	Fibroblast.csv:Endothelial.csv	IC.9:IC.5	Bin.3	0.801033082283014	0.0633241392023614	0.000633241392023614	Pro-Tumor	110	-0.502969353334259	0.201832993634523	Fibroblast.csv:Endothelial.csv:IC.9:IC.5:Bin.3
TCGA-HNSC_TCGA-BRCA	Neu.csv:Endothelial.csv	IC.5:IC.8	Bin.3	-0.9991210559794	0.0896511489759875	0.00182961528522423	Anti-Tumor	110	0.405437919615482	0.271016417068844	Neu.csv:Endothelial.csv:IC.5:IC.8:Bin.3
TCGA-HNSC_TCGA-BRCA	Neu.csv:Endothelial.csv	IC.10:IC.9	Bin.3	-0.881866528753542	0.0896511489759875	0.00176378348639766	Anti-Tumor	110	0.375718111438627	0.264756336368172	Neu.csv:Endothelial.csv:IC.10:IC.9:Bin.3
TCGA-HNSC_TCGA-BRCA	Fibroblast.csv:Eos.csv	IC.9:IC.6	Bin.3	0.93313841851192	0.0057511590507167	5.86852964358846e-05	Pro-Tumor	110	-1.0154483674953	0.0463346627291151	Fibroblast.csv:Eos.csv:IC.9:IC.6:Bin.3
TCGA-HNSC_TCGA-BRCA	Neu.csv:Fibroblast.csv	IC.1:IC.4	Bin.3	1.13982137564016	0.0033550323536897	3.38892156938353e-05	Pro-Tumor	110	-0.81282100668314	0.0794201611679108	Neu.csv:Fibroblast.csv:IC.1:IC.4:Bin.3
TCGA-HNSC_TCGA-BRCA	Neu.csv:Fibroblast.csv	IC.9:IC.2	Bin.3	1.01798607185819	0.0621401333131916	0.00125535622854933	Pro-Tumor	110	-1.3262455908022	0.0321217506783073	Neu.csv:Fibroblast.csv:IC.9:IC.2:Bin.3
TCGA-HNSC_TCGA-BRCA	Treg.csv:Fibroblast.csv	IC.8:IC.2	Bin.3	1.12885255103538	0.045569419707433	0.000464994078647276	Pro-Tumor	110	-0.852185547894767	0.173194606758762	Treg.csv:Fibroblast.csv:IC.8:IC.2:Bin.3
TCGA-HNSC_TCGA-BRCA	Cancer.csv:CD56.csv	IC.9:IC.5	Bin.9	1.67469032278888	0.168652530791668	0.00170356091708755	Pro-Tumor	100	0.0276183203068322	0.938693069003672	Cancer.csv:CD56.csv:IC.9:IC.5:Bin.9
TCGA-HNSC_TCGA-BRCA	Cancer.csv:CD8.csv	IC.6:IC.10	Bin.9	-0.885802496411285	0.174407724247436	0.00174407724247436	Anti-Tumor	110	0.240125977539928	0.467398050232199	Cancer.csv:CD8.csv:IC.6:IC.10:Bin.9
TCGA-HNSC_TCGA-BRCA	Cancer.csv:Fibroblast.csv	IC.10:IC.6	Bin.9	0.998959877687891	0.172852223244667	0.00174598205297643	Pro-Tumor	110	-0.670604352030841	0.512572892300346	Cancer.csv:Fibroblast.csv:IC.10:IC.6:Bin.9
TCGA-HNSC_TCGA-BRCA	CD14.csv:CD56.csv	IC.3:IC.3	Bin.9	3.43409233593209	0.12006541871963	0.00121278200726899	Pro-Tumor	110	0.592505915937232	0.195458337646848	CD14.csv:CD56.csv:IC.3:IC.3:Bin.9
TCGA-HNSC_TCGA-BRCA	CD19.csv:CD8.csv	IC.2:IC.6	Bin.9	1.14296277240688	0.00712229516645458	7.41905746505686e-05	Pro-Tumor	110	-0.360859689570549	0.567914563894731	CD19.csv:CD8.csv:IC.2:IC.6:Bin.9
TCGA-HNSC_TCGA-BRCA	CD19.csv:Endothelial.csv	IC.2:IC.5	Bin.9	1.05038047622718	0.0684255120126117	0.000705417649614554	Pro-Tumor	110	-0.0919997077732569	0.853517344771046	CD19.csv:Endothelial.csv:IC.2:IC.5:Bin.9
TCGA-HNSC_TCGA-BRCA	CD19.csv:Neu.csv	IC.4:IC.1	Bin.9	0.782394876156756	0.154331875850202	0.00391827248437827	Pro-Tumor	90	-0.425714676866659	0.249991936355663	CD19.csv:Neu.csv:IC.4:IC.1:Bin.9
TCGA-HNSC_TCGA-BRCA	CD19.csv:Neu.csv	IC.2:IC.3	Bin.9	0.713951644238776	0.154331875850202	0.00467672351061219	Pro-Tumor	90	0.546519197127317	0.254326375610305	CD19.csv:Neu.csv:IC.2:IC.3:Bin.9
TCGA-HNSC_TCGA-BRCA	CD19.csv:Neu.csv	IC.2:IC.9	Bin.9	1.23065226728436	0.0110824907949832	0.000111944351464476	Pro-Tumor	110	-0.827789445167136	0.0951544565005582	CD19.csv:Neu.csv:IC.2:IC.9:Bin.9
TCGA-HNSC_TCGA-BRCA	CD19.csv:Treg.csv	IC.2:IC.8	Bin.9	0.955796250127843	0.163090451218926	0.00164737829514067	Pro-Tumor	110	0.134791158847311	0.792786554512138	CD19.csv:Treg.csv:IC.2:IC.8:Bin.9
TCGA-HNSC_TCGA-BRCA	CD4.csv:CD8.csv	IC.3:IC.6	Bin.9	1.00539668162101	0.129263275477535	0.00134649245289099	Pro-Tumor	110	-0.439098499585267	0.389638001341776	CD4.csv:CD8.csv:IC.3:IC.6:Bin.9
TCGA-HNSC_TCGA-BRCA	CD4.csv:Neu.csv	IC.4:IC.1	Bin.9	0.795031406247755	0.138405425726881	0.0042369007875576	Pro-Tumor	100	-0.938160280709865	0.0775936686424842	CD4.csv:Neu.csv:IC.4:IC.1:Bin.9
TCGA-HNSC_TCGA-BRCA	CD4.csv:Neu.csv	IC.6:IC.1	Bin.9	0.8636669139946	0.138405425726881	0.00370147859641597	Pro-Tumor	110	-0.219836519845631	0.59299900331054	CD4.csv:Neu.csv:IC.6:IC.1:Bin.9
TCGA-HNSC_TCGA-BRCA	CD4.csv:Neu.csv	IC.3:IC.9	Bin.9	1.07825979249693	0.138405425726881	0.0025102464453142	Pro-Tumor	100	-0.469829807508257	0.225336656226468	CD4.csv:Neu.csv:IC.3:IC.9:Bin.9
TCGA-HNSC_TCGA-BRCA	CD56.csv:CD8.csv	IC.5:IC.4	Bin.9	0.873430522522497	0.0415654060251842	0.000848273592350697	Pro-Tumor	110	0.127349872876572	0.76380418124336	CD56.csv:CD8.csv:IC.5:IC.4:Bin.9
TCGA-HNSC_TCGA-BRCA	CD56.csv:CD8.csv	IC.2:IC.6	Bin.9	1.16025865934056	0.0266818461575014	0.000272263736301035	Pro-Tumor	110	0.495017055021253	0.192236632352369	CD56.csv:CD8.csv:IC.2:IC.6:Bin.9
TCGA-HNSC_TCGA-BRCA	CD56.csv:Endothelial.csv	IC.2:IC.5	Bin.9	1.25538966119229	0.0231307898096402	0.000236028467445308	Pro-Tumor	110	-0.128763193530042	0.811390339470005	CD56.csv:Endothelial.csv:IC.2:IC.5:Bin.9
TCGA-HNSC_TCGA-BRCA	CD56.csv:Eos.csv	IC.1:IC.2	Bin.9	0.876568843342078	0.102181125938423	0.00104266455039208	Pro-Tumor	110	0.531928505303628	0.15531773618378	CD56.csv:Eos.csv:IC.1:IC.2:Bin.9
TCGA-HNSC_TCGA-BRCA	CD56.csv:Neu.csv	IC.5:IC.3	Bin.9	0.853048214106636	0.0721899287778319	0.00072919119977608	Pro-Tumor	100	0.571176539799978	0.227079288298895	CD56.csv:Neu.csv:IC.5:IC.3:Bin.9
TCGA-HNSC_TCGA-BRCA	CD56.csv:Neu.csv	IC.1:IC.9	Bin.9	0.848088355805691	0.129002049097942	0.00260610200197862	Pro-Tumor	110	-0.571149262981342	0.0876916467008644	CD56.csv:Neu.csv:IC.1:IC.9:Bin.9
TCGA-HNSC_TCGA-BRCA	CD56.csv:Treg.csv	IC.2:IC.8	Bin.9	1.15205478622733	0.0451238875781609	0.000460447832430213	Pro-Tumor	110	0.235046645815039	0.497261802042983	CD56.csv:Treg.csv:IC.2:IC.8:Bin.9
TCGA-HNSC_TCGA-BRCA	CD8.csv:Eos.csv	IC.9:IC.2	Bin.9	0.836167152808096	0.0724470588418562	0.00144894117683712	Pro-Tumor	110	-0.178804345336403	0.617423171592652	CD8.csv:Eos.csv:IC.9:IC.2:Bin.9
TCGA-HNSC_TCGA-BRCA	CD8.csv:Eos.csv	IC.10:IC.3	Bin.9	0.974331889345368	0.0724470588418562	0.00131039530260335	Pro-Tumor	110	0.138192163029613	0.762517728400458	CD8.csv:Eos.csv:IC.10:IC.3:Bin.9
TCGA-HNSC_TCGA-BRCA	CD8.csv:Neu.csv	IC.6:IC.1	Bin.9	1.36391466802381	0.0013480934829758	1.40426404476646e-05	Pro-Tumor	110	-0.95729843961888	0.200255149886842	CD8.csv:Neu.csv:IC.6:IC.1:Bin.9
TCGA-HNSC_TCGA-BRCA	CD8.csv:Neu.csv	IC.6:IC.4	Bin.9	1.0032442494382	0.109776222641021	0.00261464964127643	Pro-Tumor	110	-0.0715508784791016	0.886111149736589	CD8.csv:Neu.csv:IC.6:IC.4:Bin.9
TCGA-HNSC_TCGA-BRCA	CD8.csv:Neu.csv	IC.3:IC.6	Bin.9	-0.887583897004118	0.109776222641021	0.0034305069575319	Anti-Tumor	90	0.112543972485972	0.775183988043407	CD8.csv:Neu.csv:IC.3:IC.6:Bin.9
TCGA-HNSC_TCGA-BRCA	CD8.csv:Treg.csv	IC.6:IC.3	Bin.9	0.98111685415466	0.111309596927456	0.00120839748501791	Pro-Tumor	100	0.166701068092299	0.693753409555456	CD8.csv:Treg.csv:IC.6:IC.3:Bin.9
TCGA-HNSC_TCGA-BRCA	CD8.csv:Treg.csv	IC.6:IC.5	Bin.9	0.935546080295125	0.111309596927456	0.00229504323561766	Pro-Tumor	110	-0.045518206017968	0.914576654494581	CD8.csv:Treg.csv:IC.6:IC.5:Bin.9
TCGA-HNSC_TCGA-BRCA	Endothelial.csv:Neu.csv	IC.5:IC.1	Bin.9	1.32337552081631	0.00733362579853324	7.40770282680125e-05	Pro-Tumor	110	-0.0714086203627369	0.885003096205723	Endothelial.csv:Neu.csv:IC.5:IC.1:Bin.9
TCGA-HNSC_TCGA-BRCA	Endothelial.csv:Neu.csv	IC.4:IC.6	Bin.9	-0.743873752982453	0.189981895730075	0.00383801809555708	Anti-Tumor	110	0.647790757566117	0.0995442721850477	Endothelial.csv:Neu.csv:IC.4:IC.6:Bin.9
TCGA-HNSC_TCGA-BRCA	Endothelial.csv:Treg.csv	IC.5:IC.3	Bin.9	0.948322604227509	0.191941749925208	0.0036767306833868	Pro-Tumor	110	-0.167231842829868	0.713944670687807	Endothelial.csv:Treg.csv:IC.5:IC.3:Bin.9
TCGA-HNSC_TCGA-BRCA	Endothelial.csv:Treg.csv	IC.5:IC.5	Bin.9	0.929445516644749	0.191941749925208	0.00587576785485332	Pro-Tumor	90	-0.490130874477767	0.239974417947507	Endothelial.csv:Treg.csv:IC.5:IC.5:Bin.9
TCGA-HNSC_TCGA-BRCA	Endothelial.csv:Treg.csv	IC.10:IC.8	Bin.9	0.763931080635935	0.191941749925208	0.00580676408459315	Pro-Tumor	90	-0.974466111313189	0.0746594413776066	Endothelial.csv:Treg.csv:IC.10:IC.8:Bin.9
TCGA-HNSC_TCGA-BRCA	Eos.csv:Fibroblast.csv	IC.2:IC.3	Bin.9	0.821932775823852	0.161412976079011	0.00163043410180819	Pro-Tumor	110	0.111604587677945	0.748525352846765	Eos.csv:Fibroblast.csv:IC.2:IC.3:Bin.9
TCGA-HNSC_TCGA-BRCA	Eos.csv:Neu.csv	IC.2:IC.2	Bin.9	0.96296677206459	0.0250644259156409	0.000255759448118784	Pro-Tumor	110	0.0544441495046781	0.883931364763628	Eos.csv:Neu.csv:IC.2:IC.2:Bin.9
TCGA-HNSC_TCGA-BRCA	Eos.csv:Treg.csv	IC.2:IC.1	Bin.9	0.928250592386846	0.0449602120417068	0.000458777673894967	Pro-Tumor	110	0.214338424440233	0.552221265459428	Eos.csv:Treg.csv:IC.2:IC.1:Bin.9
TCGA-HNSC_TCGA-BRCA	Eos.csv:Treg.csv	IC.2:IC.4	Bin.9	0.947501452424727	0.0572661188228096	0.00116869630250632	Pro-Tumor	100	-0.0347599970201944	0.920964260221206	Eos.csv:Treg.csv:IC.2:IC.4:Bin.9
TCGA-HNSC_TCGA-BRCA	Fibroblast.csv:Neu.csv	IC.10:IC.2	Bin.9	0.97371173478678	0.12632609639012	0.00128904179989918	Pro-Tumor	110	0.752305910061341	0.103562273684323	Fibroblast.csv:Neu.csv:IC.10:IC.2:Bin.9
TCGA-HNSC_TCGA-BRCA	Fibroblast.csv:Treg.csv	IC.10:IC.1	Bin.9	0.858442088617281	0.18286962725706	0.00369433590418303	Pro-Tumor	110	-0.043266109814865	0.933404704778914	Fibroblast.csv:Treg.csv:IC.10:IC.1:Bin.9
TCGA-HNSC_TCGA-BRCA	Fibroblast.csv:Treg.csv	IC.10:IC.8	Bin.9	0.789550444198789	0.18286962725706	0.00359460585441095	Pro-Tumor	110	0.292474014915809	0.472576566503292	Fibroblast.csv:Treg.csv:IC.10:IC.8:Bin.9
TCGA-HNSC_TCGA-BRCA	Neu.csv:Treg.csv	IC.9:IC.1	Bin.9	0.89924360190474	0.0468458181105598	0.00141957024577454	Pro-Tumor	100	-0.323881175752894	0.310625492508686	Neu.csv:Treg.csv:IC.9:IC.1:Bin.9
TCGA-HNSC_TCGA-BRCA	Neu.csv:Treg.csv	IC.9:IC.3	Bin.9	1.21912776936096	0.0324365732925292	0.000415349103061778	Pro-Tumor	110	-0.685263325482259	0.104496400928309	Neu.csv:Treg.csv:IC.9:IC.3:Bin.9
TCGA-HNSC_TCGA-BRCA	Neu.csv:Treg.csv	IC.1:IC.8	Bin.9	1.1219385112693	0.0324365732925292	0.000655284308939984	Pro-Tumor	110	-0.614387646993498	0.319334387733464	Neu.csv:Treg.csv:IC.1:IC.8:Bin.9
TCGA-HNSC_TCGA-SKCM	Cancer.csv:CD14.csv	IC.4:IC.2	Bin.1	1.13655078361927	0.0977514422000235	0.00195502884400047	Pro-Tumor	100	0.779447120030932	0.288665697527627	Cancer.csv:CD14.csv:IC.4:IC.2:Bin.1
TCGA-HNSC_TCGA-SKCM	Cancer.csv:CD14.csv	IC.1:IC.8	Bin.1	1.00095307322645	0.0977514422000235	0.00141742483598564	Pro-Tumor	100	0.17853400080982	0.524323762047552	Cancer.csv:CD14.csv:IC.1:IC.8:Bin.1
TCGA-HNSC_TCGA-SKCM	Cancer.csv:CD19.csv	IC.2:IC.2	Bin.1	0.90153505584196	0.0594877536072639	0.000613275810384164	Pro-Tumor	110	-0.190763115822232	0.434062684856971	Cancer.csv:CD19.csv:IC.2:IC.2:Bin.1
TCGA-HNSC_TCGA-SKCM	Cancer.csv:CD4.csv	IC.2:IC.3	Bin.1	0.920691119707746	0.0612569652562762	0.000625071074043635	Pro-Tumor	110	-0.0677788327321167	0.802301118870188	Cancer.csv:CD4.csv:IC.2:IC.3:Bin.1
TCGA-HNSC_TCGA-SKCM	Cancer.csv:Endothelial.csv	IC.5:IC.8	Bin.1	-1.02315881360084	0.146132673972315	0.00146132673972315	Anti-Tumor	110	-0.419112154047248	0.120916333732344	Cancer.csv:Endothelial.csv:IC.5:IC.8:Bin.1
TCGA-HNSC_TCGA-SKCM	Cancer.csv:Fibroblast.csv	IC.1:IC.4	Bin.1	0.970150396107595	0.0422615596806385	0.000426884441218571	Pro-Tumor	110	0.0294606935247835	0.916417623395311	Cancer.csv:Fibroblast.csv:IC.1:IC.4:Bin.1
TCGA-HNSC_TCGA-SKCM	Cancer.csv:Neu.csv	IC.2:IC.1	Bin.1	0.831994946442598	0.0906518175379077	0.00190845931658753	Pro-Tumor	100	-0.206604471214858	0.436735830894716	Cancer.csv:Neu.csv:IC.2:IC.1:Bin.1
TCGA-HNSC_TCGA-SKCM	Cancer.csv:Neu.csv	IC.10:IC.5	Bin.1	-1.09098939571578	0.0906518175379077	0.00113873974949649	Anti-Tumor	110	0.196042530099339	0.462179508806918	Cancer.csv:Neu.csv:IC.10:IC.5:Bin.1
TCGA-HNSC_TCGA-SKCM	CD14.csv:CD19.csv	IC.1:IC.2	Bin.1	0.850592942862451	0.0940570124399688	0.00142769285213155	Pro-Tumor	110	-0.135039941522984	0.587262533354445	CD14.csv:CD19.csv:IC.1:IC.2:Bin.1
TCGA-HNSC_TCGA-SKCM	CD14.csv:CD19.csv	IC.3:IC.3	Bin.1	-0.895147991763881	0.0940570124399688	0.00190014166545392	Anti-Tumor	110	-0.320997152848877	0.314636836317937	CD14.csv:CD19.csv:IC.3:IC.3:Bin.1
TCGA-HNSC_TCGA-SKCM	CD14.csv:CD19.csv	IC.4:IC.5	Bin.1	-0.79360916737707	0.195414696762719	0.00592165747765816	Anti-Tumor	90	-0.42383002503283	0.12615216235282	CD14.csv:CD19.csv:IC.4:IC.5:Bin.1
TCGA-HNSC_TCGA-SKCM	CD14.csv:CD4.csv	IC.1:IC.3	Bin.1	0.771363556785306	0.176369225491466	0.00435633897922007	Pro-Tumor	110	-0.0239651162560877	0.930198247173797	CD14.csv:CD4.csv:IC.1:IC.3:Bin.1
TCGA-HNSC_TCGA-SKCM	CD14.csv:CD4.csv	IC.4:IC.8	Bin.1	-0.841092382521669	0.176369225491466	0.00539905792320814	Anti-Tumor	110	-0.420683222150574	0.178445686532608	CD14.csv:CD4.csv:IC.4:IC.8:Bin.1
TCGA-HNSC_TCGA-SKCM	CD14.csv:CD4.csv	IC.10:IC.9	Bin.1	1.14361432129317	0.176369225491466	0.0030691409543709	Pro-Tumor	110	0.219276094552433	0.420818611361942	CD14.csv:CD4.csv:IC.10:IC.9:Bin.1
TCGA-HNSC_TCGA-SKCM	CD14.csv:CD8.csv	IC.8:IC.2	Bin.1	1.09926363125163	0.019948078235563	0.000616950873264835	Pro-Tumor	110	0.0190738866455735	0.948293497711335	CD14.csv:CD8.csv:IC.8:IC.2:Bin.1
TCGA-HNSC_TCGA-SKCM	CD14.csv:CD8.csv	IC.2:IC.5	Bin.1	1.18191469960781	0.019948078235563	0.000480406265639916	Pro-Tumor	110	0.351655823140413	0.463620443188933	CD14.csv:CD8.csv:IC.2:IC.5:Bin.1
TCGA-HNSC_TCGA-SKCM	CD14.csv:CD8.csv	IC.6:IC.9	Bin.1	1.40930409504275	0.0269950298266224	0.00111319710625247	Pro-Tumor	90	-0.520269873691196	0.0944828334071159	CD14.csv:CD8.csv:IC.6:IC.9:Bin.1
TCGA-HNSC_TCGA-SKCM	CD14.csv:Endothelial.csv	IC.4:IC.1	Bin.1	-0.93558109520716	0.147177736045883	0.00304614665779729	Anti-Tumor	100	-0.631199872573212	0.0783693046940678	CD14.csv:Endothelial.csv:IC.4:IC.1:Bin.1
TCGA-HNSC_TCGA-SKCM	CD14.csv:Endothelial.csv	IC.2:IC.10	Bin.1	1.08783854299518	0.147177736045883	0.00306620283428922	Pro-Tumor	110	-0.12307871502523	0.720586711612878	CD14.csv:Endothelial.csv:IC.2:IC.10:Bin.1
TCGA-HNSC_TCGA-SKCM	CD14.csv:Eos.csv	IC.2:IC.4	Bin.1	0.848746322222024	0.0398157789836952	0.000406283459017298	Pro-Tumor	110	0.610951777783722	0.0363548987650376	CD14.csv:Eos.csv:IC.2:IC.4:Bin.1
TCGA-HNSC_TCGA-SKCM	CD14.csv:Fibroblast.csv	IC.8:IC.2	Bin.1	1.16970006684834	0.0200007163412944	0.000202027437790852	Pro-Tumor	110	-0.149709787777847	0.654959173763258	CD14.csv:Fibroblast.csv:IC.8:IC.2:Bin.1
TCGA-HNSC_TCGA-SKCM	CD14.csv:Treg.csv	IC.2:IC.5	Bin.1	0.992385640327103	0.170172185552891	0.00177262693284262	Pro-Tumor	100	0.626034404382049	0.189136937310764	CD14.csv:Treg.csv:IC.2:IC.5:Bin.1
TCGA-HNSC_TCGA-SKCM	CD19.csv:CD56.csv	IC.2:IC.8	Bin.1	0.813628636429197	0.162339304076334	0.00294340830798323	Pro-Tumor	110	0.00378410471755308	0.989159231871021	CD19.csv:CD56.csv:IC.2:IC.8:Bin.1
TCGA-HNSC_TCGA-SKCM	CD19.csv:Eos.csv	IC.2:IC.1	Bin.1	0.839708712491882	0.1142027786946	0.00117734823396494	Pro-Tumor	110	-0.180421928805071	0.507155060660474	CD19.csv:Eos.csv:IC.2:IC.1:Bin.1
TCGA-HNSC_TCGA-SKCM	CD4.csv:CD8.csv	IC.5:IC.9	Bin.1	1.90837001425416	0.00846394830192266	8.54944272921481e-05	Pro-Tumor	110	-0.29580206699904	0.201786532964819	CD4.csv:CD8.csv:IC.5:IC.9:Bin.1
TCGA-HNSC_TCGA-SKCM	CD4.csv:Eos.csv	IC.3:IC.1	Bin.1	0.827316569083339	0.193164289182537	0.0021086627998826	Pro-Tumor	100	-0.115239092514245	0.676732185257247	CD4.csv:Eos.csv:IC.3:IC.1:Bin.1
TCGA-HNSC_TCGA-SKCM	CD4.csv:Eos.csv	IC.1:IC.4	Bin.1	0.679589967437017	0.193164289182537	0.00394212835066402	Pro-Tumor	100	0.275007322168012	0.263795777003852	CD4.csv:Eos.csv:IC.1:IC.4:Bin.1
TCGA-HNSC_TCGA-SKCM	CD8.csv:Endothelial.csv	IC.3:IC.8	Bin.1	-1.14994937795923	0.0268016474049237	0.000268016474049237	Anti-Tumor	110	0.186862545331121	0.502412489703376	CD8.csv:Endothelial.csv:IC.3:IC.8:Bin.1
TCGA-HNSC_TCGA-SKCM	CD8.csv:Fibroblast.csv	IC.2:IC.4	Bin.1	1.05021096511207	0.022455814870254	0.000229140968063816	Pro-Tumor	110	0.0380712904366541	0.902689533809758	CD8.csv:Fibroblast.csv:IC.2:IC.4:Bin.1
TCGA-HNSC_TCGA-SKCM	Cancer.csv:CD14.csv	IC.10:IC.2	Bin.3	0.855084727398276	0.163341284343069	0.0016499119630613	Pro-Tumor	110	-0.0796402339386863	0.777711033437458	Cancer.csv:CD14.csv:IC.10:IC.2:Bin.3
TCGA-HNSC_TCGA-SKCM	Cancer.csv:CD4.csv	IC.10:IC.1	Bin.3	0.97917694280507	0.0309709108631881	0.000312837483466547	Pro-Tumor	110	0.0286395103512307	0.914057742448625	Cancer.csv:CD4.csv:IC.10:IC.1:Bin.3
TCGA-HNSC_TCGA-SKCM	Cancer.csv:CD56.csv	IC.8:IC.3	Bin.3	-1.41063292825663	0.0938684918503084	0.00094816658434655	Anti-Tumor	110	-0.0295395981228071	0.903210431180676	Cancer.csv:CD56.csv:IC.8:IC.3:Bin.3
TCGA-HNSC_TCGA-SKCM	Cancer.csv:Eos.csv	IC.6:IC.2	Bin.3	-0.925338352191865	0.147493885528909	0.00276079577586382	Anti-Tumor	110	-0.235430493584244	0.388164191344327	Cancer.csv:Eos.csv:IC.6:IC.2:Bin.3
TCGA-HNSC_TCGA-SKCM	Cancer.csv:Eos.csv	IC.5:IC.3	Bin.3	-0.997454157536128	0.147493885528909	0.00301007929650835	Anti-Tumor	110	-0.30237630445475	0.240169231135742	Cancer.csv:Eos.csv:IC.5:IC.3:Bin.3
TCGA-HNSC_TCGA-SKCM	Cancer.csv:Fibroblast.csv	IC.5:IC.5	Bin.3	1.14567827115229	0.0295676800153352	0.000298663434498335	Pro-Tumor	110	-0.0975087327344071	0.796898313015103	Cancer.csv:Fibroblast.csv:IC.5:IC.5:Bin.3
TCGA-HNSC_TCGA-SKCM	CD14.csv:CD56.csv	IC.10:IC.3	Bin.3	-1.18492695479478	0.149050757408208	0.00301112641228703	Anti-Tumor	110	-0.258633503761939	0.366976955227451	CD14.csv:CD56.csv:IC.10:IC.3:Bin.3
TCGA-HNSC_TCGA-SKCM	CD14.csv:CD56.csv	IC.7:IC.10	Bin.3	0.845735131498864	0.149050757408208	0.00267210190168582	Pro-Tumor	100	-0.362988854239737	0.139409391037944	CD14.csv:CD56.csv:IC.7:IC.10:Bin.3
TCGA-HNSC_TCGA-SKCM	CD14.csv:Endothelial.csv	IC.6:IC.8	Bin.3	-0.929360206294782	0.127698206046422	0.00128988086915577	Anti-Tumor	110	-0.248524372902148	0.348704577349279	CD14.csv:Endothelial.csv:IC.6:IC.8:Bin.3
TCGA-HNSC_TCGA-SKCM	CD19.csv:Eos.csv	IC.2:IC.4	Bin.3	0.876129210330562	0.0807937499593544	0.000824426019993412	Pro-Tumor	110	0.0601549536863353	0.855812825678738	CD19.csv:Eos.csv:IC.2:IC.4:Bin.3
TCGA-HNSC_TCGA-SKCM	CD19.csv:Fibroblast.csv	IC.2:IC.4	Bin.3	0.922015733662895	0.0648143607670644	0.000661371028235351	Pro-Tumor	110	0.0127668582027833	0.968503006197811	CD19.csv:Fibroblast.csv:IC.2:IC.4:Bin.3
TCGA-HNSC_TCGA-SKCM	CD56.csv:Fibroblast.csv	IC.5:IC.5	Bin.3	0.907240608845552	0.013039733208203	0.00013305850212452	Pro-Tumor	110	-0.0269440061047526	0.9272892340597	CD56.csv:Fibroblast.csv:IC.5:IC.5:Bin.3
TCGA-HNSC_TCGA-SKCM	CD8.csv:Fibroblast.csv	IC.6:IC.2	Bin.3	1.35955619210655	0.00113657479725829	1.14805535076595e-05	Pro-Tumor	110	0.306702349306841	0.319323274178656	CD8.csv:Fibroblast.csv:IC.6:IC.2:Bin.3
TCGA-HNSC_TCGA-SKCM	CD8.csv:Fibroblast.csv	IC.3:IC.5	Bin.3	1.04434147709131	0.0530169253349015	0.00107104899666468	Pro-Tumor	100	0.0726491433717395	0.824364173359297	CD8.csv:Fibroblast.csv:IC.3:IC.5:Bin.3
TCGA-HNSC_TCGA-SKCM	Endothelial.csv:Fibroblast.csv	IC.5:IC.2	Bin.3	1.10720797477822	0.0887511975757105	0.000887511975757105	Pro-Tumor	110	0.178615091486531	0.583371926375945	Endothelial.csv:Fibroblast.csv:IC.5:IC.2:Bin.3
TCGA-HNSC_TCGA-SKCM	CD8.csv:Cancer.csv	IC.3:IC.10	Bin.3	-1.10051213850838	0.0761329710577578	0.0016198504480374	Anti-Tumor	110	0.625472311865271	0.0367303414459707	CD8.csv:Cancer.csv:IC.3:IC.10:Bin.3
TCGA-HNSC_TCGA-SKCM	CD8.csv:Cancer.csv	IC.6:IC.1	Bin.3	1.16813888554679	0.021486437935665	0.000228579126975159	Pro-Tumor	110	0.118519095648764	0.69675299457609	CD8.csv:Cancer.csv:IC.6:IC.1:Bin.3
TCGA-HNSC_TCGA-SKCM	Endothelial.csv:Cancer.csv	IC.5:IC.1	Bin.3	1.11905804580881	0.0849612091851568	0.000858194032173301	Pro-Tumor	110	0.0737536252836064	0.782945228671567	Endothelial.csv:Cancer.csv:IC.5:IC.1:Bin.3
TCGA-HNSC_TCGA-SKCM	Eos.csv:Cancer.csv	IC.2:IC.2	Bin.3	1.09150023219983	0.00337734521424045	3.44627062677597e-05	Pro-Tumor	110	-0.467722074280021	0.160804892823916	Eos.csv:Cancer.csv:IC.2:IC.2:Bin.3
TCGA-HNSC_TCGA-SKCM	Neu.csv:Cancer.csv	IC.1:IC.4	Bin.3	0.796483882793438	0.155600572738358	0.00481238884757808	Pro-Tumor	100	-0.0400430328887758	0.885601464909548	Neu.csv:Cancer.csv:IC.1:IC.4:Bin.3
TCGA-HNSC_TCGA-SKCM	Neu.csv:Cancer.csv	IC.6:IC.10	Bin.3	-0.774352394121952	0.137239245253641	0.00282967515986889	Anti-Tumor	110	-0.125954062801698	0.609441446848711	Neu.csv:Cancer.csv:IC.6:IC.10:Bin.3
TCGA-HNSC_TCGA-SKCM	Neu.csv:Cancer.csv	IC.9:IC.1	Bin.3	1.20129854157274	0.0330067399554412	0.000340275669643724	Pro-Tumor	110	0.106953774838388	0.704543741747366	Neu.csv:Cancer.csv:IC.9:IC.1:Bin.3
TCGA-HNSC_TCGA-SKCM	CD19.csv:CD14.csv	IC.2:IC.8	Bin.3	1.09198987711023	0.0101676062787504	0.000282866157301933	Pro-Tumor	110	0.096868605588236	0.745776692467995	CD19.csv:CD14.csv:IC.2:IC.8:Bin.3
TCGA-HNSC_TCGA-SKCM	CD19.csv:CD14.csv	IC.4:IC.2	Bin.3	1.21626711143018	0.00481111832390919	4.90930441215223e-05	Pro-Tumor	110	0.866088643796147	0.054895159750778	CD19.csv:CD14.csv:IC.4:IC.2:Bin.3
TCGA-HNSC_TCGA-SKCM	CD19.csv:CD14.csv	IC.5:IC.2	Bin.3	1.7837077065176	0.0101676062787504	0.000311253253431135	Pro-Tumor	110	-0.280800247382919	0.498279888783747	CD19.csv:CD14.csv:IC.5:IC.2:Bin.3
TCGA-HNSC_TCGA-SKCM	CD56.csv:CD14.csv	IC.2:IC.8	Bin.3	1.30921428875347	0.00800608974573621	8.08695933912749e-05	Pro-Tumor	110	-0.0684646200282972	0.841249440201824	CD56.csv:CD14.csv:IC.2:IC.8:Bin.3
TCGA-HNSC_TCGA-SKCM	CD56.csv:CD14.csv	IC.4:IC.2	Bin.3	1.61347909679534	0.0262904814040144	0.000791854802964439	Pro-Tumor	110	-0.389369849250997	0.267126602953423	CD56.csv:CD14.csv:IC.4:IC.2:Bin.3
TCGA-HNSC_TCGA-SKCM	CD56.csv:CD14.csv	IC.5:IC.2	Bin.3	1.00370841154108	0.0262904814040144	0.000796681254667103	Pro-Tumor	110	-0.185658135175797	0.515731631483805	CD56.csv:CD14.csv:IC.5:IC.2:Bin.3
TCGA-HNSC_TCGA-SKCM	CD56.csv:CD14.csv	IC.5:IC.3	Bin.3	0.691176210022485	0.192305864800425	0.0077699339313303	Pro-Tumor	110	-0.699419735153915	0.034310890733113	CD56.csv:CD14.csv:IC.5:IC.3:Bin.3
TCGA-HNSC_TCGA-SKCM	CD8.csv:CD14.csv	IC.3:IC.2	Bin.3	0.987120516522767	0.166818276916064	0.00433979340685659	Pro-Tumor	90	-0.410509966236887	0.225266234469355	CD8.csv:CD14.csv:IC.3:IC.2:Bin.3
TCGA-HNSC_TCGA-SKCM	CD8.csv:CD14.csv	IC.6:IC.1	Bin.3	0.776745296741853	0.166818276916064	0.0063042875051732	Pro-Tumor	110	0.116618055877331	0.59906186006266	CD8.csv:CD14.csv:IC.6:IC.1:Bin.3
TCGA-HNSC_TCGA-SKCM	CD8.csv:CD14.csv	IC.6:IC.2	Bin.3	0.940525150354542	0.166818276916064	0.00275616500681193	Pro-Tumor	100	0.2985903724925	0.309131207488095	CD8.csv:CD14.csv:IC.6:IC.2:Bin.3
TCGA-HNSC_TCGA-SKCM	Eos.csv:CD14.csv	IC.2:IC.1	Bin.3	0.944096721686111	0.0355239798972232	0.000358828079769932	Pro-Tumor	110	-0.260525573551586	0.417288100468973	Eos.csv:CD14.csv:IC.2:IC.1:Bin.3
TCGA-HNSC_TCGA-SKCM	Fibroblast.csv:CD14.csv	IC.1:IC.4	Bin.3	-0.932155715217594	0.173226269341447	0.0034995205927565	Anti-Tumor	110	-0.383409007809484	0.20783975618245	Fibroblast.csv:CD14.csv:IC.1:IC.4:Bin.3
TCGA-HNSC_TCGA-SKCM	Neu.csv:CD14.csv	IC.1:IC.8	Bin.3	1.28221247160634	0.00841774290551833	8.41774290551833e-05	Pro-Tumor	110	0.249036223561366	0.373713587119414	Neu.csv:CD14.csv:IC.1:IC.8:Bin.3
TCGA-HNSC_TCGA-SKCM	Neu.csv:CD14.csv	IC.4:IC.8	Bin.3	1.01378635479572	0.153880094311586	0.00461640282934758	Pro-Tumor	100	0.46903694871131	0.144337755608827	Neu.csv:CD14.csv:IC.4:IC.8:Bin.3
TCGA-HNSC_TCGA-SKCM	Neu.csv:CD14.csv	IC.9:IC.1	Bin.3	0.81719806855184	0.153880094311586	0.00422406862794364	Pro-Tumor	110	-0.0343762516952899	0.889021028335014	Neu.csv:CD14.csv:IC.9:IC.1:Bin.3
TCGA-HNSC_TCGA-SKCM	Treg.csv:CD14.csv	IC.3:IC.8	Bin.3	0.91681422623084	0.150817129376504	0.00457021604171225	Pro-Tumor	110	0.484673835117462	0.067834567516144	Treg.csv:CD14.csv:IC.3:IC.8:Bin.3
TCGA-HNSC_TCGA-SKCM	Treg.csv:CD14.csv	IC.5:IC.8	Bin.3	1.03574436229648	0.105296931404284	0.00143504869489776	Pro-Tumor	110	0.311088619475891	0.289893200555699	Treg.csv:CD14.csv:IC.5:IC.8:Bin.3
TCGA-HNSC_TCGA-SKCM	Treg.csv:CD14.csv	IC.8:IC.1	Bin.3	0.87588162527645	0.105296931404284	0.00212721073544008	Pro-Tumor	100	-0.293899355747396	0.201678194164458	Treg.csv:CD14.csv:IC.8:IC.1:Bin.3
TCGA-HNSC_TCGA-SKCM	Treg.csv:CD14.csv	IC.8:IC.2	Bin.3	0.886104136505475	0.15772301388127	0.00637264702550587	Pro-Tumor	100	0.365742434440196	0.173772680454609	Treg.csv:CD14.csv:IC.8:IC.2:Bin.3
TCGA-HNSC_TCGA-SKCM	CD56.csv:CD19.csv	IC.1:IC.2	Bin.3	0.783387102117945	0.1772037344366	0.00365368524611546	Pro-Tumor	100	-0.301812873304054	0.250159855670029	CD56.csv:CD19.csv:IC.1:IC.2:Bin.3
TCGA-HNSC_TCGA-SKCM	CD56.csv:CD19.csv	IC.3:IC.3	Bin.3	-1.0211141569952	0.0890436938054574	0.00091797622479853	Anti-Tumor	110	0.480699598354314	0.162171651917076	CD56.csv:CD19.csv:IC.3:IC.3:Bin.3
TCGA-HNSC_TCGA-SKCM	CD8.csv:CD19.csv	IC.4:IC.3	Bin.3	-0.934639817990629	0.0952141541759439	0.000961759133090342	Anti-Tumor	110	0.267150164696478	0.466630916772771	CD8.csv:CD19.csv:IC.4:IC.3:Bin.3
TCGA-HNSC_TCGA-SKCM	Endothelial.csv:CD19.csv	IC.3:IC.3	Bin.3	-1.09028965005839	0.0313627812277177	0.000313627812277177	Anti-Tumor	110	0.168025072748869	0.746217609583814	Endothelial.csv:CD19.csv:IC.3:IC.3:Bin.3
TCGA-HNSC_TCGA-SKCM	Treg.csv:CD19.csv	IC.1:IC.2	Bin.3	0.806528229459327	0.184236326003255	0.00246319057779221	Pro-Tumor	110	-0.0711646487836512	0.765464438476385	Treg.csv:CD19.csv:IC.1:IC.2:Bin.3
TCGA-HNSC_TCGA-SKCM	Treg.csv:CD19.csv	IC.8:IC.1	Bin.3	0.780061512970902	0.184236326003255	0.00528197824134581	Pro-Tumor	100	0.611422552909003	0.0486568256225281	Treg.csv:CD19.csv:IC.8:IC.1:Bin.3
TCGA-HNSC_TCGA-SKCM	Eos.csv:CD4.csv	IC.2:IC.2	Bin.3	0.843197478328803	0.163806636692634	0.00167149629278198	Pro-Tumor	100	-0.0700076583009692	0.817705259689682	Eos.csv:CD4.csv:IC.2:IC.2:Bin.3
TCGA-HNSC_TCGA-SKCM	Eos.csv:CD4.csv	IC.2:IC.6	Bin.3	0.883500409480067	0.167894363598077	0.00342641558363423	Pro-Tumor	90	-0.273528194438069	0.38127579365077	Eos.csv:CD4.csv:IC.2:IC.6:Bin.3
TCGA-HNSC_TCGA-SKCM	Eos.csv:CD56.csv	IC.2:IC.3	Bin.3	0.984540603709513	0.066555312263489	0.00066555312263489	Pro-Tumor	110	-0.161858483385004	0.607770834174063	Eos.csv:CD56.csv:IC.2:IC.3:Bin.3
TCGA-HNSC_TCGA-SKCM	Eos.csv:CD56.csv	IC.2:IC.8	Bin.3	0.844221416686021	0.096382394982146	0.00192764789964292	Pro-Tumor	110	0.0170800141857322	0.953865370086551	Eos.csv:CD56.csv:IC.2:IC.8:Bin.3
TCGA-HNSC_TCGA-SKCM	Fibroblast.csv:CD56.csv	IC.6:IC.3	Bin.3	-0.988706168195018	0.126504932786229	0.00255565520780261	Anti-Tumor	110	-0.0626650166021631	0.791575371738226	Fibroblast.csv:CD56.csv:IC.6:IC.3:Bin.3
TCGA-HNSC_TCGA-SKCM	Fibroblast.csv:CD56.csv	IC.10:IC.10	Bin.3	1.53884293855793	0.0644970752732921	0.000651485608821132	Pro-Tumor	110	-0.688439057917004	0.191035265584395	Fibroblast.csv:CD56.csv:IC.10:IC.10:Bin.3
TCGA-HNSC_TCGA-SKCM	Treg.csv:CD56.csv	IC.3:IC.3	Bin.3	-0.869464652181383	0.135057444267334	0.00139234478626117	Anti-Tumor	110	-0.195457289804639	0.393981182930872	Treg.csv:CD56.csv:IC.3:IC.3:Bin.3
TCGA-HNSC_TCGA-SKCM	Endothelial.csv:CD8.csv	IC.4:IC.9	Bin.3	2.02093914099479	0.0127654466198662	0.000132973402290273	Pro-Tumor	110	-0.171354171470952	0.495922132543725	Endothelial.csv:CD8.csv:IC.4:IC.9:Bin.3
TCGA-HNSC_TCGA-SKCM	Endothelial.csv:CD8.csv	IC.5:IC.2	Bin.3	1.22067712407194	0.0174583839120172	0.000363716331500359	Pro-Tumor	110	0.00331191346947621	0.99053491652358	Endothelial.csv:CD8.csv:IC.5:IC.2:Bin.3
TCGA-HNSC_TCGA-SKCM	Eos.csv:CD8.csv	IC.2:IC.1	Bin.3	0.967603752916289	0.02652311567295	0.000273434182195361	Pro-Tumor	110	-0.231554082770707	0.460532028025489	Eos.csv:CD8.csv:IC.2:IC.1:Bin.3
TCGA-HNSC_TCGA-SKCM	Neu.csv:CD8.csv	IC.1:IC.5	Bin.3	0.914692490413624	0.0243387922340646	0.000752746151569007	Pro-Tumor	110	-0.126974821784967	0.634925318451783	Neu.csv:CD8.csv:IC.1:IC.5:Bin.3
TCGA-HNSC_TCGA-SKCM	Neu.csv:CD8.csv	IC.9:IC.1	Bin.3	0.950679491620373	0.0243387922340646	0.000734202251658145	Pro-Tumor	110	-0.231960420174262	0.361704156194655	Neu.csv:CD8.csv:IC.9:IC.1:Bin.3
TCGA-HNSC_TCGA-SKCM	Neu.csv:CD8.csv	IC.9:IC.2	Bin.3	1.32826504322395	0.0107642820457745	0.000110971979853345	Pro-Tumor	110	0.241763799359396	0.410833856220033	Neu.csv:CD8.csv:IC.9:IC.2:Bin.3
TCGA-HNSC_TCGA-SKCM	Treg.csv:CD8.csv	IC.6:IC.9	Bin.3	1.40374537416071	0.108419950945179	0.00139931766167136	Pro-Tumor	110	0.238768047857018	0.481841609238219	Treg.csv:CD8.csv:IC.6:IC.9:Bin.3
TCGA-HNSC_TCGA-SKCM	Treg.csv:CD8.csv	IC.8:IC.1	Bin.3	0.817914284804606	0.108419950945179	0.00331897809015855	Pro-Tumor	110	-0.249268264044962	0.267856404039532	Treg.csv:CD8.csv:IC.8:IC.1:Bin.3
TCGA-HNSC_TCGA-SKCM	Treg.csv:CD8.csv	IC.8:IC.2	Bin.3	1.02449993317629	0.108419950945179	0.00245511232489171	Pro-Tumor	90	-0.265922724313501	0.432237832735918	Treg.csv:CD8.csv:IC.8:IC.2:Bin.3
TCGA-HNSC_TCGA-SKCM	Eos.csv:Endothelial.csv	IC.2:IC.3	Bin.3	0.98597497023941	0.0824109752698131	0.000832434093634476	Pro-Tumor	90	0.0651060548433704	0.818627250523588	Eos.csv:Endothelial.csv:IC.2:IC.3:Bin.3
TCGA-HNSC_TCGA-SKCM	Fibroblast.csv:Endothelial.csv	IC.9:IC.5	Bin.3	0.801033082283014	0.0633241392023614	0.000633241392023614	Pro-Tumor	110	-0.177405091190925	0.640394689464503	Fibroblast.csv:Endothelial.csv:IC.9:IC.5:Bin.3
TCGA-HNSC_TCGA-SKCM	Neu.csv:Endothelial.csv	IC.5:IC.8	Bin.3	-0.9991210559794	0.0896511489759875	0.00182961528522423	Anti-Tumor	110	-0.491436682936537	0.0829714445705122	Neu.csv:Endothelial.csv:IC.5:IC.8:Bin.3
TCGA-HNSC_TCGA-SKCM	Neu.csv:Endothelial.csv	IC.10:IC.9	Bin.3	-0.881866528753542	0.0896511489759875	0.00176378348639766	Anti-Tumor	110	0.219810329270267	0.313104247800764	Neu.csv:Endothelial.csv:IC.10:IC.9:Bin.3
TCGA-HNSC_TCGA-SKCM	Fibroblast.csv:Eos.csv	IC.9:IC.6	Bin.3	0.93313841851192	0.0057511590507167	5.86852964358846e-05	Pro-Tumor	110	-0.0202389036382923	0.937745397048113	Fibroblast.csv:Eos.csv:IC.9:IC.6:Bin.3
TCGA-HNSC_TCGA-SKCM	Neu.csv:Fibroblast.csv	IC.1:IC.4	Bin.3	1.13982137564016	0.0033550323536897	3.38892156938353e-05	Pro-Tumor	110	0.00670235819338822	0.981098693940807	Neu.csv:Fibroblast.csv:IC.1:IC.4:Bin.3
TCGA-HNSC_TCGA-SKCM	Neu.csv:Fibroblast.csv	IC.9:IC.2	Bin.3	1.01798607185819	0.0621401333131916	0.00125535622854933	Pro-Tumor	110	0.285233039561496	0.329269439001218	Neu.csv:Fibroblast.csv:IC.9:IC.2:Bin.3
TCGA-HNSC_TCGA-SKCM	Treg.csv:Fibroblast.csv	IC.8:IC.2	Bin.3	1.12885255103538	0.045569419707433	0.000464994078647276	Pro-Tumor	110	-0.350188430165537	0.225151626153359	Treg.csv:Fibroblast.csv:IC.8:IC.2:Bin.3
TCGA-HNSC_TCGA-SKCM	Cancer.csv:CD56.csv	IC.9:IC.5	Bin.9	1.67469032278888	0.168652530791668	0.00170356091708755	Pro-Tumor	100	-0.347742866090373	0.510067625774646	Cancer.csv:CD56.csv:IC.9:IC.5:Bin.9
TCGA-HNSC_TCGA-SKCM	Cancer.csv:CD8.csv	IC.6:IC.10	Bin.9	-0.885802496411285	0.174407724247436	0.00174407724247436	Anti-Tumor	110	-0.0426782903672461	0.872304488205637	Cancer.csv:CD8.csv:IC.6:IC.10:Bin.9
TCGA-HNSC_TCGA-SKCM	Cancer.csv:Fibroblast.csv	IC.10:IC.6	Bin.9	0.998959877687891	0.172852223244667	0.00174598205297643	Pro-Tumor	110	-0.511249790841279	0.295066370715624	Cancer.csv:Fibroblast.csv:IC.10:IC.6:Bin.9
TCGA-HNSC_TCGA-SKCM	CD14.csv:CD56.csv	IC.3:IC.3	Bin.9	3.43409233593209	0.12006541871963	0.00121278200726899	Pro-Tumor	110	0.319728713403574	0.255145665774327	CD14.csv:CD56.csv:IC.3:IC.3:Bin.9
TCGA-HNSC_TCGA-SKCM	CD19.csv:CD8.csv	IC.2:IC.6	Bin.9	1.14296277240688	0.00712229516645458	7.41905746505686e-05	Pro-Tumor	110	0.421528423841648	0.201848056135889	CD19.csv:CD8.csv:IC.2:IC.6:Bin.9
TCGA-HNSC_TCGA-SKCM	CD19.csv:Endothelial.csv	IC.2:IC.5	Bin.9	1.05038047622718	0.0684255120126117	0.000705417649614554	Pro-Tumor	110	0.131293972956747	0.659340658264543	CD19.csv:Endothelial.csv:IC.2:IC.5:Bin.9
TCGA-HNSC_TCGA-SKCM	CD19.csv:Neu.csv	IC.4:IC.1	Bin.9	0.782394876156756	0.154331875850202	0.00391827248437827	Pro-Tumor	90	0.0559007870040559	0.835783652350765	CD19.csv:Neu.csv:IC.4:IC.1:Bin.9
TCGA-HNSC_TCGA-SKCM	CD19.csv:Neu.csv	IC.2:IC.3	Bin.9	0.713951644238776	0.154331875850202	0.00467672351061219	Pro-Tumor	90	-0.0432338307750455	0.86589549058061	CD19.csv:Neu.csv:IC.2:IC.3:Bin.9
TCGA-HNSC_TCGA-SKCM	CD19.csv:Neu.csv	IC.2:IC.9	Bin.9	1.23065226728436	0.0110824907949832	0.000111944351464476	Pro-Tumor	110	0.531471434627524	0.0652919787350924	CD19.csv:Neu.csv:IC.2:IC.9:Bin.9
TCGA-HNSC_TCGA-SKCM	CD19.csv:Treg.csv	IC.2:IC.8	Bin.9	0.955796250127843	0.163090451218926	0.00164737829514067	Pro-Tumor	110	-0.0565368963459353	0.845725879961583	CD19.csv:Treg.csv:IC.2:IC.8:Bin.9
TCGA-HNSC_TCGA-SKCM	CD4.csv:CD8.csv	IC.3:IC.6	Bin.9	1.00539668162101	0.129263275477535	0.00134649245289099	Pro-Tumor	110	0.380498916606399	0.136026560256706	CD4.csv:CD8.csv:IC.3:IC.6:Bin.9
TCGA-HNSC_TCGA-SKCM	CD4.csv:Neu.csv	IC.4:IC.1	Bin.9	0.795031406247755	0.138405425726881	0.0042369007875576	Pro-Tumor	100	0.1200713606221	0.650953399751195	CD4.csv:Neu.csv:IC.4:IC.1:Bin.9
TCGA-HNSC_TCGA-SKCM	CD4.csv:Neu.csv	IC.6:IC.1	Bin.9	0.8636669139946	0.138405425726881	0.00370147859641597	Pro-Tumor	110	0.154040922475726	0.513032250798335	CD4.csv:Neu.csv:IC.6:IC.1:Bin.9
TCGA-HNSC_TCGA-SKCM	CD4.csv:Neu.csv	IC.3:IC.9	Bin.9	1.07825979249693	0.138405425726881	0.0025102464453142	Pro-Tumor	100	0.70487206758794	0.00495969083471727	CD4.csv:Neu.csv:IC.3:IC.9:Bin.9
TCGA-HNSC_TCGA-SKCM	CD56.csv:CD8.csv	IC.5:IC.4	Bin.9	0.873430522522497	0.0415654060251842	0.000848273592350697	Pro-Tumor	110	0.0362661730324974	0.907949186242497	CD56.csv:CD8.csv:IC.5:IC.4:Bin.9
TCGA-HNSC_TCGA-SKCM	CD56.csv:CD8.csv	IC.2:IC.6	Bin.9	1.16025865934056	0.0266818461575014	0.000272263736301035	Pro-Tumor	110	0.0164839010617655	0.957460726453917	CD56.csv:CD8.csv:IC.2:IC.6:Bin.9
TCGA-HNSC_TCGA-SKCM	CD56.csv:Endothelial.csv	IC.2:IC.5	Bin.9	1.25538966119229	0.0231307898096402	0.000236028467445308	Pro-Tumor	110	-0.0130543739754278	0.969411840741552	CD56.csv:Endothelial.csv:IC.2:IC.5:Bin.9
TCGA-HNSC_TCGA-SKCM	CD56.csv:Eos.csv	IC.1:IC.2	Bin.9	0.876568843342078	0.102181125938423	0.00104266455039208	Pro-Tumor	110	-0.483182688378372	0.142821992882467	CD56.csv:Eos.csv:IC.1:IC.2:Bin.9
TCGA-HNSC_TCGA-SKCM	CD56.csv:Neu.csv	IC.5:IC.3	Bin.9	0.853048214106636	0.0721899287778319	0.00072919119977608	Pro-Tumor	100	0.0632298020705545	0.84738380769266	CD56.csv:Neu.csv:IC.5:IC.3:Bin.9
TCGA-HNSC_TCGA-SKCM	CD56.csv:Neu.csv	IC.1:IC.9	Bin.9	0.848088355805691	0.129002049097942	0.00260610200197862	Pro-Tumor	110	-0.246280629867915	0.34196889373071	CD56.csv:Neu.csv:IC.1:IC.9:Bin.9
TCGA-HNSC_TCGA-SKCM	CD56.csv:Treg.csv	IC.2:IC.8	Bin.9	1.15205478622733	0.0451238875781609	0.000460447832430213	Pro-Tumor	110	0.0063028546515611	0.981608109653878	CD56.csv:Treg.csv:IC.2:IC.8:Bin.9
TCGA-HNSC_TCGA-SKCM	CD8.csv:Eos.csv	IC.9:IC.2	Bin.9	0.836167152808096	0.0724470588418562	0.00144894117683712	Pro-Tumor	110	-0.807656127164888	0.0222936414486077	CD8.csv:Eos.csv:IC.9:IC.2:Bin.9
TCGA-HNSC_TCGA-SKCM	CD8.csv:Eos.csv	IC.10:IC.3	Bin.9	0.974331889345368	0.0724470588418562	0.00131039530260335	Pro-Tumor	110	0.157485545270055	0.520656751393712	CD8.csv:Eos.csv:IC.10:IC.3:Bin.9
TCGA-HNSC_TCGA-SKCM	CD8.csv:Neu.csv	IC.6:IC.1	Bin.9	1.36391466802381	0.0013480934829758	1.40426404476646e-05	Pro-Tumor	110	0.203067502356586	0.521662557621352	CD8.csv:Neu.csv:IC.6:IC.1:Bin.9
TCGA-HNSC_TCGA-SKCM	CD8.csv:Neu.csv	IC.6:IC.4	Bin.9	1.0032442494382	0.109776222641021	0.00261464964127643	Pro-Tumor	110	0.0537758623608415	0.846195652813518	CD8.csv:Neu.csv:IC.6:IC.4:Bin.9
TCGA-HNSC_TCGA-SKCM	CD8.csv:Neu.csv	IC.3:IC.6	Bin.9	-0.887583897004118	0.109776222641021	0.0034305069575319	Anti-Tumor	90	0.115741882758227	0.717611327219751	CD8.csv:Neu.csv:IC.3:IC.6:Bin.9
TCGA-HNSC_TCGA-SKCM	CD8.csv:Treg.csv	IC.6:IC.3	Bin.9	0.98111685415466	0.111309596927456	0.00120839748501791	Pro-Tumor	100	0.0923672306786254	0.763055560907535	CD8.csv:Treg.csv:IC.6:IC.3:Bin.9
TCGA-HNSC_TCGA-SKCM	CD8.csv:Treg.csv	IC.6:IC.5	Bin.9	0.935546080295125	0.111309596927456	0.00229504323561766	Pro-Tumor	110	0.247079197013798	0.333592300770336	CD8.csv:Treg.csv:IC.6:IC.5:Bin.9
TCGA-HNSC_TCGA-SKCM	Endothelial.csv:Neu.csv	IC.5:IC.1	Bin.9	1.32337552081631	0.00733362579853324	7.40770282680125e-05	Pro-Tumor	110	-0.381265518420829	0.17223755359616	Endothelial.csv:Neu.csv:IC.5:IC.1:Bin.9
TCGA-HNSC_TCGA-SKCM	Endothelial.csv:Neu.csv	IC.4:IC.6	Bin.9	-0.743873752982453	0.189981895730075	0.00383801809555708	Anti-Tumor	110	0.405928512446661	0.197042614113008	Endothelial.csv:Neu.csv:IC.4:IC.6:Bin.9
TCGA-HNSC_TCGA-SKCM	Endothelial.csv:Treg.csv	IC.5:IC.3	Bin.9	0.948322604227509	0.191941749925208	0.0036767306833868	Pro-Tumor	110	0.0177413065062917	0.946768989743718	Endothelial.csv:Treg.csv:IC.5:IC.3:Bin.9
TCGA-HNSC_TCGA-SKCM	Endothelial.csv:Treg.csv	IC.5:IC.5	Bin.9	0.929445516644749	0.191941749925208	0.00587576785485332	Pro-Tumor	90	-0.0869547642172287	0.773402181154507	Endothelial.csv:Treg.csv:IC.5:IC.5:Bin.9
TCGA-HNSC_TCGA-SKCM	Endothelial.csv:Treg.csv	IC.10:IC.8	Bin.9	0.763931080635935	0.191941749925208	0.00580676408459315	Pro-Tumor	90	0.426880168951455	0.0705310545836473	Endothelial.csv:Treg.csv:IC.10:IC.8:Bin.9
TCGA-HNSC_TCGA-SKCM	Eos.csv:Fibroblast.csv	IC.2:IC.3	Bin.9	0.821932775823852	0.161412976079011	0.00163043410180819	Pro-Tumor	110	0.11039157768184	0.70129945560523	Eos.csv:Fibroblast.csv:IC.2:IC.3:Bin.9
TCGA-HNSC_TCGA-SKCM	Eos.csv:Neu.csv	IC.2:IC.2	Bin.9	0.96296677206459	0.0250644259156409	0.000255759448118784	Pro-Tumor	110	0.010032121243766	0.972626159979001	Eos.csv:Neu.csv:IC.2:IC.2:Bin.9
TCGA-HNSC_TCGA-SKCM	Eos.csv:Treg.csv	IC.2:IC.1	Bin.9	0.928250592386846	0.0449602120417068	0.000458777673894967	Pro-Tumor	110	-0.341012032097181	0.27707786421447	Eos.csv:Treg.csv:IC.2:IC.1:Bin.9
TCGA-HNSC_TCGA-SKCM	Eos.csv:Treg.csv	IC.2:IC.4	Bin.9	0.947501452424727	0.0572661188228096	0.00116869630250632	Pro-Tumor	100	-0.26862713899817	0.390557390191331	Eos.csv:Treg.csv:IC.2:IC.4:Bin.9
TCGA-HNSC_TCGA-SKCM	Fibroblast.csv:Neu.csv	IC.10:IC.2	Bin.9	0.97371173478678	0.12632609639012	0.00128904179989918	Pro-Tumor	110	-0.216449838701677	0.435166562709285	Fibroblast.csv:Neu.csv:IC.10:IC.2:Bin.9
TCGA-HNSC_TCGA-SKCM	Fibroblast.csv:Treg.csv	IC.10:IC.1	Bin.9	0.858442088617281	0.18286962725706	0.00369433590418303	Pro-Tumor	110	-0.430260102778249	0.132792828077766	Fibroblast.csv:Treg.csv:IC.10:IC.1:Bin.9
TCGA-HNSC_TCGA-SKCM	Fibroblast.csv:Treg.csv	IC.10:IC.8	Bin.9	0.789550444198789	0.18286962725706	0.00359460585441095	Pro-Tumor	110	0.108630730313546	0.669670479162216	Fibroblast.csv:Treg.csv:IC.10:IC.8:Bin.9
TCGA-HNSC_TCGA-SKCM	Neu.csv:Treg.csv	IC.9:IC.1	Bin.9	0.89924360190474	0.0468458181105598	0.00141957024577454	Pro-Tumor	100	-0.249248819351564	0.357541079244079	Neu.csv:Treg.csv:IC.9:IC.1:Bin.9
TCGA-HNSC_TCGA-SKCM	Neu.csv:Treg.csv	IC.9:IC.3	Bin.9	1.21912776936096	0.0324365732925292	0.000415349103061778	Pro-Tumor	110	0.209681520283141	0.450845813679846	Neu.csv:Treg.csv:IC.9:IC.3:Bin.9
TCGA-HNSC_TCGA-SKCM	Neu.csv:Treg.csv	IC.1:IC.8	Bin.9	1.1219385112693	0.0324365732925292	0.000655284308939984	Pro-Tumor	110	-0.0871297286129141	0.738154790932257	Neu.csv:Treg.csv:IC.1:IC.8:Bin.9
