# Supplementary material for: Identifying clinically relevant cell state interactions in the tumor microenvironment of IDH-mutant gliomas using CSI-TME
Source: Mol Syst Biol. 2026 Mar 10;22(6):928–61. doi: 10.1038/s44320-026-00201-0 (PMC13230996; doi:10.1038/s44320-026-00201-0)
Supplement: Supplementary file 12 — Source data Fig. 2 [file 44320_2026_201_MOESM12_ESM.zip › Figure2/Figure2A.txt]

orig.ident	Data	RNA_snn_res.0.1	seurat_clusters	ConicSmat	cell_type	UMAP_1	UMAP_2
jws	inhouse	0	0	NA	Malignant	6.83844517506803	-5.8064321572204
jws	inhouse	1	1	NA	Myeloid	-9.3813471909598	4.40442618781134
jws	inhouse	2	2	NA	Unknown	-0.796044122798788	4.76418981009528
jws	inhouse	2	2	NA	Unknown	-1.25527573786532	5.57200726920172
jws	inhouse	2	2	NA	Unknown	-0.855833899600851	4.698090166388
jws	inhouse	2	2	NA	Unknown	1.43609975613798	3.93606242590949
jws	inhouse	1	1	NA	Myeloid	-7.35942794047152	0.576314896879639
jws	inhouse	2	2	NA	Unknown	-0.785064172370779	5.1290794318299
jws	inhouse	2	2	NA	Unknown	-1.77379835806643	5.83596095496222
jws	inhouse	2	2	NA	Unknown	-1.09872556887423	4.98142823630377
jws	inhouse	0	0	NA	Malignant	6.94189690388883	-5.41155281609491
jws	inhouse	4	4	NA	Oligos	3.41455887593473	12.3046647017579
jws	inhouse	2	2	NA	Unknown	1.89416013993467	3.84451445990607
jws	inhouse	2	2	NA	Unknown	0.23150417544092	4.14283475333258
jws	inhouse	2	2	NA	Unknown	2.09689067639555	3.89591988974616
jws	inhouse	2	2	NA	Unknown	-1.01377381048952	5.03322801047369
jws	inhouse	3	3	NA	T cell	-2.53455926142489	-8.02606525963739
jws	inhouse	1	1	NA	Myeloid	-8.81577254496371	4.68482360297247
jws	inhouse	2	2	NA	Unknown	1.68563185967649	4.0184665625672
jws	inhouse	2	2	NA	Unknown	1.37482308186735	4.18938741141364
jws	inhouse	1	1	NA	Myeloid	-7.99742079935824	3.97206077033087
jws	inhouse	2	2	NA	Unknown	-2.26278210840975	6.03471192771002
jws	inhouse	2	2	NA	Unknown	3.63903497494901	3.84960946494147
jws	inhouse	2	2	NA	Unknown	2.06569527425016	3.96799477988287
jws	inhouse	2	2	NA	Unknown	-0.935237657649863	4.67119893485114
jws	inhouse	2	2	NA	Unknown	2.14351605214323	3.74561581069037
jws	inhouse	3	3	NA	T cell	-2.60383225642	-8.26075735634759
jws	inhouse	2	2	NA	Unknown	0.750026393310678	4.23433074408575
jws	inhouse	2	2	NA	Unknown	0.720325577633035	3.99757298880621
jws	inhouse	2	2	NA	Unknown	-3.70466877184664	4.53901061469122
jws	inhouse	2	2	NA	Unknown	3.07652043141569	3.7021709387879
jws	inhouse	2	2	NA	Unknown	0.574965525047434	4.26609334403082
jws	inhouse	2	2	NA	Unknown	1.57621549405302	3.7105585044007
jws	inhouse	2	2	NA	Unknown	-2.82497597895418	-7.24933376854852
jws	inhouse	2	2	NA	Unknown	3.01917885579313	3.60019812041327
jws	inhouse	2	2	NA	Unknown	1.43720375336851	3.99482736044928
jws	inhouse	1	1	NA	Myeloid	-9.55421591959749	5.34102687293097
jws	inhouse	2	2	NA	Unknown	-1.11450840197359	5.32014998847052
jws	inhouse	2	2	NA	Unknown	-1.15412892065798	5.39077052527472
jws	inhouse	2	2	NA	Unknown	-0.779620837791312	4.5816875403504
jws	inhouse	1	1	NA	Myeloid	-9.24215365610872	5.30264911109015
jws	inhouse	2	2	NA	Unknown	-1.03101767264162	4.94341430121466
jws	inhouse	2	2	NA	Unknown	1.30473517216886	4.06873092108771
jws	inhouse	8	8	NA	Myeloid	-5.32003117762362	2.71308574133917
jws	inhouse	0	0	NA	Malignant	9.87364434041227	-0.707920640172515
jws	inhouse	2	2	NA	Unknown	1.59115039147581	4.14234694891974
jws	inhouse	2	2	NA	Unknown	0.0873261798187616	4.51072558814093
jws	inhouse	2	2	NA	Unknown	-2.30028845034395	6.02968701773688
jws	inhouse	2	2	NA	Unknown	-0.633444201572287	4.82175168448492
jws	inhouse	2	2	NA	Unknown	1.4836829785272	3.61313685828253
jws	inhouse	1	1	NA	Myeloid	-9.47273875437533	5.22358569556281
jws	inhouse	2	2	NA	Unknown	3.41402577199186	4.0433107321839
jws	inhouse	2	2	NA	Unknown	-3.61003137789522	4.57759770804449
jws	inhouse	2	2	NA	Unknown	1.28925393857206	4.19085559302374
jws	inhouse	2	2	NA	Unknown	-1.17891062460695	4.95343455725714
jws	inhouse	2	2	NA	Unknown	-0.898642134292471	4.606612772284
jws	inhouse	8	8	NA	Myeloid	-4.42872906885897	3.08260902815863
jws	inhouse	2	2	NA	Unknown	1.6528177145883	3.82030710631415
jws	inhouse	0	0	NA	Malignant	2.73052238263334	0.14283448511168
jws	inhouse	0	0	NA	Malignant	9.89480923451628	-0.38853533512548
jws	inhouse	1	1	NA	Myeloid	-9.10064078532015	5.28338393622443
jws	inhouse	2	2	NA	Unknown	2.82570909299101	4.01751717978522
jws	inhouse	2	2	NA	Unknown	3.67957805432524	1.34738549643561
jws	inhouse	3	3	NA	T cell	-2.7539320107535	-8.17579737252191
jws	inhouse	0	0	NA	Malignant	5.80903147496427	-2.84929910248712
jws	inhouse	2	2	NA	Unknown	2.41126321591581	3.84394630843207
jws	inhouse	0	0	NA	Malignant	8.11922024525846	-4.46219864434198
jws	inhouse	0	0	NA	Malignant	4.82177161015714	-2.51304307526544
jws	inhouse	2	2	NA	Unknown	1.82461689748014	3.94269475394293
jws	inhouse	0	0	NA	Malignant	8.13075588978971	-4.81769457406
jws	inhouse	0	0	NA	Malignant	9.02545594014372	-5.24177828377679
jws	inhouse	0	0	NA	Malignant	4.57494782246794	-2.48547688073114
jws	inhouse	2	2	NA	Unknown	3.81505702771391	3.4784115260224
jws	inhouse	2	2	NA	Unknown	-1.98043776713167	5.72863110953375
jws	inhouse	2	2	NA	Unknown	2.32901858128752	3.64234194212958
jws	inhouse	0	0	NA	Malignant	7.71820305623258	-5.28771057671503
jws	inhouse	1	1	NA	Myeloid	-8.90762664042269	5.60564002448126
jws	inhouse	0	0	NA	Malignant	9.98784111775602	-1.89791396206811
jws	inhouse	0	0	NA	Malignant	2.81229113377775	-0.0808796579261163
jws	inhouse	2	2	NA	Unknown	-0.803331982715475	4.98817786627814
jws	inhouse	2	2	NA	Unknown	3.04042266644682	3.9802471106629
jws	inhouse	2	2	NA	Unknown	-0.727771353347647	4.95337733679816
jws	inhouse	2	2	NA	Unknown	2.03032838143553	3.73020801001593
jws	inhouse	2	2	NA	Unknown	2.35452173985685	3.88419541770026
jws	inhouse	2	2	NA	Unknown	3.43447183407987	3.59835037642523
jws	inhouse	2	2	NA	Unknown	0.917462933437479	4.0774208014588
jws	inhouse	0	0	NA	Malignant	3.73697375096525	-2.66529503411249
jws	inhouse	1	1	NA	Myeloid	-9.04696322642122	5.08665379935309
jws	inhouse	0	0	NA	Malignant	8.5883211974069	-0.717951148213897
jws	inhouse	2	2	NA	Unknown	-2.06309653483187	5.98216685706183
jws	inhouse	2	2	NA	Unknown	0.260397839920175	4.04807767325446
jws	inhouse	1	1	NA	Myeloid	-9.43649626932894	4.59841212683722
jws	inhouse	0	0	NA	Malignant	7.06110190190519	-5.88696566170648
jws	inhouse	1	1	NA	Myeloid	-9.1343989487723	5.21696290427252
jws	inhouse	2	2	NA	Unknown	-1.24090529642855	5.3486553137879
jws	inhouse	3	3	NA	T cell	-2.41365600786959	-8.02737036293939
jws	inhouse	1	1	NA	Myeloid	-9.71044398508822	4.99762734824225
jws	inhouse	1	1	NA	Myeloid	-9.74322272501742	3.45736464911505
jws	inhouse	3	3	NA	T cell	-3.39292503557955	-7.85258331841425
jws	inhouse	2	2	NA	Unknown	-1.82204760275637	5.88575992041632
jws	inhouse	0	0	NA	Malignant	2.86974047459806	0.164472848711457
jws	inhouse	3	3	NA	T cell	-2.53782654963289	-8.121809392633
jws	inhouse	2	2	NA	Unknown	1.71341036595548	3.92362794333502
jws	inhouse	0	0	NA	Malignant	6.70258044041837	-4.92023315972284
jws	inhouse	2	2	NA	Unknown	1.24824487008299	3.97229585104987
jws	inhouse	1	1	NA	Myeloid	-7.16618872843538	0.754467756090607
jws	inhouse	2	2	NA	Unknown	1.67152737416471	4.09867915564581
jws	inhouse	2	2	NA	Unknown	-1.191678416355	5.21255549841925
jws	inhouse	2	2	NA	Unknown	3.11201094426359	4.06231173926398
jws	inhouse	2	2	NA	Unknown	1.40669189728941	3.99869927817389
jws	inhouse	2	2	NA	Unknown	1.91282581128324	3.70846137457892
jws	inhouse	3	3	NA	T cell	-2.81400800905977	-8.02833405083612
jws	inhouse	0	0	NA	Malignant	9.49496601857389	-2.76116600579217
jws	inhouse	1	1	NA	Myeloid	-9.16600466929232	5.02760276251837
jws	inhouse	2	2	NA	Unknown	-4.36074115000521	4.64566001349493
jws	inhouse	0	0	NA	Malignant	6.93966387547697	0.610192448435273
jws	inhouse	0	0	NA	Malignant	7.47904824055876	-5.35728350228265
jws	inhouse	0	0	NA	Malignant	4.89712761677946	-2.55589690751031
jws	inhouse	2	2	NA	Unknown	1.98848067559446	4.11598548346564
jws	inhouse	2	2	NA	Unknown	-1.35088170729433	5.6496454184632
jws	inhouse	0	0	NA	Malignant	7.56619499959196	-4.26799908226923
jws	inhouse	2	2	NA	Unknown	1.74408625401701	3.70645794325873
jws	inhouse	2	2	NA	Unknown	-0.851209354026663	4.69960984641119
jws	inhouse	2	2	NA	Unknown	-2.330221426113	6.03627976828619
jws	inhouse	1	1	NA	Myeloid	-9.51053096018587	4.89057788306281
jws	inhouse	2	2	NA	Unknown	0.309443849699152	4.23269519263312
jws	inhouse	2	2	NA	Unknown	-1.81065214834963	5.86054095679327
jws	inhouse	0	0	NA	Malignant	9.09532021321501	-3.26651063507989
jws	inhouse	2	2	NA	Unknown	-0.923149895294058	4.83849868231818
jws	inhouse	2	2	NA	Unknown	-0.201511126382696	4.35251054221198
jws	inhouse	0	0	NA	Malignant	7.02702759541715	-0.12149516439632
jws	inhouse	3	3	NA	T cell	-2.69150878153597	-8.24611368721918
jws	inhouse	2	2	NA	Unknown	1.23980163373197	4.08614310675665
jws	inhouse	2	2	NA	Unknown	3.44966934956754	3.91661939078375
jws	inhouse	2	2	NA	Unknown	-3.03349114619051	4.57351502829596
jws	inhouse	1	1	NA	Myeloid	-6.81748295985018	-1.78368881291345
jws	inhouse	2	2	NA	Unknown	1.56422590054716	3.89121064597174
jws	inhouse	0	0	NA	Malignant	7.02236985005583	-4.24425688332513
jws	inhouse	2	2	NA	Unknown	0.70203493870939	4.29583463126227
jws	inhouse	2	2	NA	Unknown	1.14131819047178	3.96677550726935
jws	inhouse	0	0	NA	Malignant	7.19860934056486	-3.20985713547662
jws	inhouse	0	0	NA	Malignant	10.1745619658395	-1.60256615227655
jws	inhouse	2	2	NA	Unknown	3.30787442959989	3.97343882971808
jws	inhouse	2	2	NA	Unknown	-1.27424372397219	4.71924266272589
jws	inhouse	4	4	NA	Oligos	3.15556119717802	12.3663836424927
jws	inhouse	2	2	NA	Unknown	2.08816217221464	4.07612237387701
jws	inhouse	2	2	NA	Unknown	2.71147226132597	3.81529983931586
jws	inhouse	2	2	NA	Unknown	1.60586415566648	3.75169023924872
jws	inhouse	2	2	NA	Unknown	1.92953192033018	3.57568344527289
jws	inhouse	2	2	NA	Unknown	-1.00891925059115	4.84489020758673
jws	inhouse	2	2	NA	Unknown	0.720962274448526	4.26788196021124
jws	inhouse	2	2	NA	Unknown	4.41641520299162	2.89911994391486
jws	inhouse	2	2	NA	Unknown	1.60334943570341	3.89055547171637
jws	inhouse	2	2	NA	Unknown	3.40953229703153	3.69044002944037
jws	inhouse	2	2	NA	Unknown	2.64768217839445	3.88258418494269
jws	inhouse	0	0	NA	Malignant	6.77025316991056	-6.45421257561639
jws	inhouse	3	3	NA	T cell	-2.44782520495211	-8.10737219399408
jws	inhouse	2	2	NA	Unknown	-0.759532701595175	5.00710448676154
jws	inhouse	2	2	NA	Unknown	1.86573754586424	4.04518565588995
jws	inhouse	2	2	NA	Unknown	0.856305110828531	4.27122840338751
jws	inhouse	2	2	NA	Unknown	1.41959999837126	3.76576027327582
jws	inhouse	1	1	NA	Myeloid	-4.05716325007235	5.39623221808478
jws	inhouse	2	2	NA	Unknown	0.669168460743082	4.18222817832037
jws	inhouse	3	3	NA	T cell	-2.35604692660128	-8.05114212578729
jws	inhouse	1	1	NA	Myeloid	-9.20320655070101	4.93374690466925
jws	inhouse	0	0	NA	Malignant	6.76854895390714	-5.27900114602045
jws	inhouse	2	2	NA	Unknown	-0.547471236808646	4.68351897650763
jws	inhouse	1	1	NA	Myeloid	-9.42485285959994	5.13206538611456
jws	inhouse	1	1	NA	Myeloid	-7.32797862253939	0.514607161817994
jws	inhouse	2	2	NA	Unknown	0.973317969219339	4.04977235251471
jws	inhouse	2	2	NA	Unknown	-0.943262946231711	4.92061480933234
jws	inhouse	2	2	NA	Unknown	2.73387597836698	4.08748826437994
jws	inhouse	2	2	NA	Unknown	-2.35474897585665	5.9997521346192
jws	inhouse	1	1	NA	Myeloid	-7.32226325236117	0.716298550901856
jws	inhouse	0	0	NA	Malignant	5.31222389973844	-2.41516151970819
jws	inhouse	1	1	NA	Myeloid	-9.33051253519808	4.69816789084479
jws	inhouse	1	1	NA	Myeloid	-9.11580039225374	5.23836049490973
jws	inhouse	3	3	NA	T cell	-3.15617777071749	-8.39580050057367
jws	inhouse	1	1	NA	Myeloid	-9.93930197916781	4.98319920950934
jws	inhouse	2	2	NA	Unknown	-2.36020899973665	6.01477345877692
jws	inhouse	2	2	NA	Unknown	-1.1573801156119	4.90256318503424
jws	inhouse	2	2	NA	Unknown	1.61290739812101	3.74625572615668
jws	inhouse	2	2	NA	Unknown	1.10449360646452	4.22882756644293
jws	inhouse	2	2	NA	Unknown	0.50509195365156	4.06019219809576
jws	inhouse	2	2	NA	Unknown	1.75262271203245	4.02920016699835
jws	inhouse	2	2	NA	Unknown	1.46655629910673	4.16443786078497
jws	inhouse	2	2	NA	Unknown	0.648907292263162	4.19917687827155
jws	inhouse	0	0	NA	Malignant	7.01592396535124	-6.6114539200683
jws	inhouse	0	0	NA	Malignant	3.52246927060331	-1.71546545571283
jws	inhouse	2	2	NA	Unknown	2.19887636937345	3.55815586501166
jws	inhouse	2	2	NA	Unknown	-0.991832744701254	4.95016059332892
jws	inhouse	2	2	NA	Unknown	3.96556090153898	1.16377601080939
jws	inhouse	0	0	NA	Malignant	4.98648976124967	-4.75219097680048
jws	inhouse	2	2	NA	Unknown	-1.18162621222292	5.49672135764166
jws	inhouse	0	0	NA	Malignant	10.118173110859	-1.61825862473444
jws	inhouse	3	3	NA	T cell	-3.92481209002291	-9.32895556038812
jws	inhouse	3	3	NA	T cell	-2.32177258692538	-8.04573383873895
jws	inhouse	0	0	NA	Malignant	5.99276922978605	-4.50131884163812
jws	inhouse	2	2	NA	Unknown	-1.22089995108401	5.28053054266974
jws	inhouse	2	2	NA	Unknown	1.57301555909361	3.91420325690314
jws	inhouse	2	2	NA	Unknown	-1.51596881113802	5.82180604392096
jws	inhouse	2	2	NA	Unknown	0.259842861072672	4.07394513541266
jws	inhouse	1	1	NA	Myeloid	-9.28986026011263	5.23405274802252
jws	inhouse	2	2	NA	Unknown	2.95637749470915	3.53760013037726
jws	inhouse	2	2	NA	Unknown	2.14993118085111	3.98122415000006
jws	inhouse	1	1	NA	Myeloid	-9.68119574747835	5.12362346106574
jws	inhouse	0	0	NA	Malignant	4.87456272877897	-2.0309102827926
jws	inhouse	1	1	NA	Myeloid	-3.34266711436068	1.64839038306281
jws	inhouse	2	2	NA	Unknown	2.25695012845243	3.84677609854743
jws	inhouse	2	2	NA	Unknown	1.17976807393278	3.69323548728034
jws	inhouse	3	3	NA	T cell	-2.54010082445894	-8.03284159249261
jws	inhouse	2	2	NA	Unknown	-0.898691606147635	4.99620208197638
jws	inhouse	2	2	NA	Unknown	3.59241842068876	3.72008737975165
jws	inhouse	2	2	NA	Unknown	-1.09995390139376	4.71564349585577
jws	inhouse	2	2	NA	Unknown	-0.817057501895773	5.11002311163947
jws	inhouse	1	1	NA	Myeloid	-9.23195983134066	5.20297393256232
jws	inhouse	2	2	NA	Unknown	1.9989303234979	3.35662517005011
jws	inhouse	8	8	NA	Myeloid	-4.30575133524691	2.95925077849432
jws	inhouse	2	2	NA	Unknown	0.867295253650797	4.01128968649908
jws	inhouse	2	2	NA	Unknown	1.35373758115019	3.9842925971131
jws	inhouse	2	2	NA	Unknown	-0.721095752342093	4.83656224661871
jws	inhouse	2	2	NA	Unknown	4.36077879704679	2.94403418952033
jws	inhouse	2	2	NA	Unknown	2.12757681645597	3.48828396254584
jws	inhouse	2	2	NA	Unknown	1.43731974400724	3.89968881064459
jws	inhouse	2	2	NA	Unknown	-1.09879459105288	4.78251084738776
jws	inhouse	2	2	NA	Unknown	0.753746378795755	3.93946942740485
jws	inhouse	2	2	NA	Unknown	1.35187422074522	3.93176564627692
jws	inhouse	2	2	NA	Unknown	-2.34976197443758	5.99164447241827
jws	inhouse	2	2	NA	Unknown	-1.95256854258333	5.82292804175421
jws	inhouse	2	2	NA	Unknown	0.957507658378732	3.75184163504645
jws	inhouse	2	2	NA	Unknown	2.82801007069792	3.96953067236945
jws	inhouse	1	1	NA	Myeloid	-8.94942141733919	5.14112386160895
jws	inhouse	2	2	NA	Unknown	-1.51434029303347	5.84247502738043
jws	inhouse	2	2	NA	Unknown	4.70642756261076	2.98767790251776
jws	inhouse	2	2	NA	Unknown	0.786299991981638	4.13626870566412
jws	inhouse	2	2	NA	Unknown	-0.284412842614996	4.31522235327765
jws	inhouse	2	2	NA	Unknown	2.56291245259489	3.52711901122138
jws	inhouse	2	2	NA	Unknown	1.25562893189634	4.09577569418951
jws	inhouse	2	2	NA	Unknown	2.92610167302336	3.93386134558722
jws	inhouse	2	2	NA	Unknown	2.29801892079557	3.52781686240241
jws	inhouse	1	1	NA	Myeloid	-9.52511168680941	5.32179030829474
jws	inhouse	1	1	NA	Myeloid	-9.50087596140658	5.15118226462408
jws	inhouse	0	0	NA	Malignant	8.48965882100309	-2.43011346405939
jws	inhouse	0	0	NA	Malignant	8.42513703145231	-1.46976366585687
jws	inhouse	2	2	NA	Unknown	0.990376758949411	3.91621312552496
jws	inhouse	2	2	NA	Unknown	-1.15778840742861	5.23241767340704
jws	inhouse	1	1	NA	Myeloid	-7.37084962092196	0.607861131964173
jws	inhouse	3	3	NA	T cell	-3.17640424929415	-8.11247435158685
jws	inhouse	2	2	NA	Unknown	2.77260254658903	3.53999957495734
jws	inhouse	2	2	NA	Unknown	1.65911887921537	4.17380580359503
jws	inhouse	3	3	NA	T cell	-2.73530293665682	-8.17324534005121
jws	inhouse	2	2	NA	Unknown	-0.761546682937491	4.77897366934821
jws	inhouse	2	2	NA	Unknown	2.12524555958952	3.61060413771674
jws	inhouse	2	2	NA	Unknown	2.73342942036833	3.95441350394293
jws	inhouse	2	2	NA	Unknown	-0.813889217002737	4.91060218268439
jws	inhouse	2	2	NA	Unknown	-1.65817595682894	5.90228995734259
jws	inhouse	3	3	NA	T cell	-2.52333117686068	-8.03447952813104
jws	inhouse	2	2	NA	Unknown	0.605716693775308	4.17254075461432
jws	inhouse	2	2	NA	Unknown	1.63308380879606	3.76744470053717
jws	inhouse	0	0	NA	Malignant	9.39140938557829	-2.97878447121576
jws	inhouse	2	2	NA	Unknown	2.0418785695001	3.32120594435736
jws	inhouse	2	2	NA	Unknown	-0.670293342693198	4.8209043448548
jws	inhouse	2	2	NA	Unknown	1.62865494527067	4.0212274497132
jws	inhouse	2	2	NA	Unknown	2.33846758641447	3.53574881011054
jws	inhouse	2	2	NA	Unknown	0.637154150383127	4.15315493994757
jws	inhouse	3	3	NA	T cell	-2.76959778033053	-8.24420919960931
jws	inhouse	2	2	NA	Unknown	0.703609872238291	4.52225121909186
jws	inhouse	1	1	NA	Myeloid	-6.86023141108309	1.45059749537512
jws	inhouse	2	2	NA	Unknown	-1.30838502608095	5.68623933249518
jws	inhouse	2	2	NA	Unknown	2.04081546105589	3.7455755179505
jws	inhouse	2	2	NA	Unknown	-1.00930107794558	4.82986030036017
jws	inhouse	3	3	NA	T cell	-2.82836080752169	-7.82010307854608
jws	inhouse	2	2	NA	Unknown	-1.51756895743166	5.82413968497321
jws	inhouse	2	2	NA	Unknown	1.15985761918272	4.45837888175055
jws	inhouse	2	2	NA	Unknown	0.797922778503549	4.08875951224371
jws	inhouse	2	2	NA	Unknown	-2.24266172610079	3.55842551642462
jws	inhouse	1	1	NA	Myeloid	-3.23110557757174	1.55506429129645
jws	inhouse	1	1	NA	Myeloid	-9.05397750101839	5.12512740546271
jws	inhouse	2	2	NA	Unknown	3.02767585553373	3.63976940566107
jws	inhouse	2	2	NA	Unknown	1.64253937043394	3.76165327483222
jws	inhouse	2	2	NA	Unknown	-0.758746933563101	4.57054767066046
jws	inhouse	2	2	NA	Unknown	1.81928764619077	4.31180486136481
jws	inhouse	0	0	NA	Malignant	7.46076201237882	-6.04682865685419
jws	inhouse	1	1	NA	Myeloid	-9.624499809368	5.02416238242194
jws	inhouse	0	0	NA	Malignant	6.9630918387338	-5.34561768120721
jws	inhouse	2	2	NA	Unknown	1.23174976147856	4.07582911902472
jws	inhouse	2	2	NA	Unknown	3.54398011006559	3.99208650046393
jws	inhouse	2	2	NA	Unknown	-0.727669071777212	4.92860087805792
jws	inhouse	2	2	NA	Unknown	-1.46945155821596	5.87850818091437
jws	inhouse	1	1	NA	Myeloid	-9.37764788828646	5.1385985320191
jws	inhouse	0	0	NA	Malignant	6.439953315632	-4.25096836632684
jws	inhouse	2	2	NA	Unknown	2.51911519803251	3.94598349982306
jws	inhouse	0	0	NA	Malignant	4.77435396947111	-2.07258346623376
jws	inhouse	2	2	NA	Unknown	3.97567461766447	1.01600906306311
jws	inhouse	0	0	NA	Malignant	9.76774548329557	-2.43892684525445
jws	inhouse	0	0	NA	Malignant	5.23651884831632	-2.48861518448785
jws	inhouse	2	2	NA	Unknown	3.64770363606657	3.87274369650885
jws	inhouse	2	2	NA	Unknown	2.3727757815286	3.89656028204962
jws	inhouse	2	2	NA	Unknown	1.00398044623579	3.89369878226325
jws	inhouse	2	2	NA	Unknown	-0.66552652083193	4.39624318533942
jws	inhouse	2	2	NA	Unknown	-1.25678433142458	5.36932382041022
jws	inhouse	2	2	NA	Unknown	1.55578802861418	3.9419980948548
jws	inhouse	2	2	NA	Unknown	1.03346865214552	4.09853038245245
jws	inhouse	0	0	NA	Malignant	9.21001290120329	-2.97819271630243
jws	inhouse	2	2	NA	Unknown	-1.8497480269507	5.86203965598151
jws	inhouse	2	2	NA	Unknown	-2.3632123585776	5.93378695899054
jws	inhouse	2	2	NA	Unknown	-0.991643440349448	5.06760606223151
jws	inhouse	2	2	NA	Unknown	-1.68854249678408	5.90998801642462
jws	inhouse	2	2	NA	Unknown	-1.30033899508272	5.18492135458991
jws	inhouse	2	2	NA	Unknown	-1.05955280028139	5.03368958884283
jws	inhouse	2	2	NA	Unknown	-0.617949378116476	4.615326494513
jws	inhouse	2	2	NA	Unknown	0.630225527660501	3.96314629965826
jws	inhouse	0	0	NA	Malignant	6.09668206013883	-4.42360106057123
jws	inhouse	3	3	NA	T cell	-2.623270046337	-8.15104666298822
jws	inhouse	2	2	NA	Unknown	-0.734386038406241	4.48491105490729
jws	inhouse	0	0	NA	Malignant	6.70172547139372	-6.0953177506347
jws	inhouse	0	0	NA	Malignant	5.63134430684294	-2.4120160633941
jws	inhouse	1	1	NA	Myeloid	-8.38136531077181	3.86626109534308
jws	inhouse	0	0	NA	Malignant	9.10333393849577	-3.68551388329462
jws	inhouse	2	2	NA	Unknown	-1.22077919207369	4.83609017783209
jws	inhouse	2	2	NA	Unknown	0.389994788543833	4.04447135382697
jws	inhouse	0	0	NA	Malignant	6.98443506993498	-4.67727318352655
jws	inhouse	2	2	NA	Unknown	-0.795267235858786	4.73189696723029
jws	inhouse	1	1	NA	Myeloid	-9.46681739054476	4.93248662406012
jws	inhouse	0	0	NA	Malignant	6.19396876134123	-4.76055803841547
jws	inhouse	2	2	NA	Unknown	1.02078228034223	4.09917315894171
jws	inhouse	1	1	NA	Myeloid	-9.467104446514	5.23462209158942
jws	inhouse	2	2	NA	Unknown	3.08012937344755	3.91144141608283
jws	inhouse	2	2	NA	Unknown	0.840123403446329	4.08195647650763
jws	inhouse	2	2	NA	Unknown	-0.84363795481478	4.99974879675909
jws	inhouse	2	2	NA	Unknown	2.12288163937773	4.09499511176154
jws	inhouse	0	0	NA	Malignant	5.0319623831674	-4.5626782471557
jws	inhouse	5	5	NA	Stromal	5.65503596104826	-1.9463315302749
jws	inhouse	2	2	NA	Unknown	2.38271759785856	4.10491427832648
jws	inhouse	2	2	NA	Unknown	2.35362361706938	3.63385185652777
jws	inhouse	2	2	NA	Unknown	0.944414306060922	4.17830714636847
jws	inhouse	2	2	NA	Unknown	-0.738983404262411	4.89639148169562
jws	inhouse	2	2	NA	Unknown	3.44219874180998	4.06100329810187
jws	inhouse	1	1	NA	Myeloid	-9.71999217234408	3.64044293814703
jws	inhouse	2	2	NA	Unknown	-0.878389489276755	4.63877782279059
jws	inhouse	0	0	NA	Malignant	7.54104279317106	-5.03217640465692
jws	inhouse	2	2	NA	Unknown	1.27006815709318	3.95180425101325
jws	inhouse	1	1	NA	Myeloid	-5.29746676646029	3.39092835837409
jws	inhouse	0	0	NA	Malignant	7.70107315816129	-4.56591358727411
jws	inhouse	2	2	NA	Unknown	0.618355441467417	4.03330859595343
jws	inhouse	1	1	NA	Myeloid	-9.61008692942415	5.32887563162848
jws	inhouse	2	2	NA	Unknown	2.66857098378385	3.5964113181214
jws	inhouse	0	0	NA	Malignant	9.94962929524626	-0.706167727174316
jws	inhouse	2	2	NA	Unknown	1.64613436497892	4.11906155997321
jws	inhouse	3	3	NA	T cell	-2.73071409426485	-7.20604076928094
jws	inhouse	2	2	NA	Unknown	1.89914380349363	3.85736140662238
jws	inhouse	2	2	NA	Unknown	1.08104311265196	4.41847094946906
jws	inhouse	2	2	NA	Unknown	1.1935423497125	4.08690270834967
jws	inhouse	2	2	NA	Unknown	2.44706152714933	4.02814444953009
jws	inhouse	0	0	NA	Malignant	6.77076052464689	-5.37821331566766
jws	inhouse	2	2	NA	Unknown	-1.48433197699343	5.79842385703131
jws	inhouse	2	2	NA	Unknown	3.04250406064237	3.7226856654267
jws	inhouse	2	2	NA	Unknown	-1.15510679446017	5.66020783835455
jws	inhouse	1	1	NA	Myeloid	-7.33774949274813	0.849132031736817
jws	inhouse	2	2	NA	Unknown	-1.17240477762972	5.21631583624884
jws	inhouse	2	2	NA	Unknown	-1.18424893580233	5.34775266104742
jws	inhouse	0	0	NA	Malignant	6.98323105611051	-6.58789816445306
jws	inhouse	2	2	NA	Unknown	1.68679987229551	4.10324773245856
jws	inhouse	2	2	NA	Unknown	0.780302632228983	4.23137626105353
jws	inhouse	1	1	NA	Myeloid	-9.75239516459261	5.2629733985047
jws	inhouse	2	2	NA	Unknown	1.41413461007322	4.42818030768439
jws	inhouse	2	2	NA	Unknown	1.33228050507749	3.87881526404425
jws	inhouse	2	2	NA	Unknown	-2.77145363055025	4.58749160224005
jws	inhouse	0	0	NA	Malignant	6.866955268757	-5.27275744027093
jws	inhouse	2	2	NA	Unknown	-0.839897644145834	4.82411155158087
jws	inhouse	2	2	NA	Unknown	1.22010432519163	3.71929082327887
jws	inhouse	2	2	NA	Unknown	2.2327144030496	4.0643650000672
jws	inhouse	1	1	NA	Myeloid	-9.62941695414339	5.35165128165289
jws	inhouse	2	2	NA	Unknown	-0.691526782138693	4.79285010748908
jws	inhouse	2	2	NA	Unknown	1.11134837903227	3.72646746092841
jws	inhouse	7	7	NA	Malignant	4.63754795827116	-6.07385149544672
jws	inhouse	0	0	NA	Malignant	8.82772587575163	-3.27918639725641
jws	inhouse	2	2	NA	Unknown	2.06670843400205	4.15659913474127
jws	inhouse	1	1	NA	Myeloid	-9.88358164988314	4.90318164282843
jws	inhouse	1	1	NA	Myeloid	-9.70872641764437	4.53487786704108
jws	inhouse	2	2	NA	Unknown	-0.75486750565325	5.03408822470709
jws	inhouse	2	2	NA	Unknown	1.77255235947813	3.99332627707526
jws	inhouse	0	0	NA	Malignant	3.59633086957182	-2.2338356072326
jws	inhouse	2	2	NA	Unknown	2.05776237286772	3.52021727019354
jws	inhouse	1	1	NA	Myeloid	-10.4822754975394	4.11730107718512
jws	inhouse	1	1	NA	Myeloid	-4.51629258356844	4.4571610396485
jws	inhouse	2	2	NA	Unknown	1.87692509927	3.81984743529364
jws	inhouse	2	2	NA	Unknown	-2.14217401705538	5.82718429022833
jws	inhouse	0	0	NA	Malignant	2.8623793009683	-0.312853604020629
jws	inhouse	2	2	NA	Unknown	-0.905116271598685	4.62552508765265
jws	inhouse	2	2	NA	Unknown	3.22449301518644	3.64576444083258
jws	inhouse	2	2	NA	Unknown	1.32753204144682	4.0067478125672
jws	inhouse	2	2	NA	Unknown	-0.980126750095236	4.94806060248419
jws	inhouse	2	2	NA	Unknown	-0.580289852245199	4.84043225699469
jws	inhouse	0	0	NA	Malignant	9.3759302977487	-1.72678473538354
jws	inhouse	1	1	NA	Myeloid	-9.05197573862826	5.22193536215826
jws	inhouse	2	2	NA	Unknown	1.64407705105985	4.11878499442145
jws	inhouse	2	2	NA	Unknown	1.78324233330931	3.60404452734992
jws	inhouse	0	0	NA	Malignant	5.91532229222502	-4.1804932648559
jws	inhouse	0	0	NA	Malignant	5.45795534886564	-2.24057879990533
jws	inhouse	1	1	NA	Myeloid	-4.55496979914461	5.04304274970099
jws	inhouse	2	2	NA	Unknown	0.47284417189802	4.36276683264777
jws	inhouse	2	2	NA	Unknown	1.21932338513578	3.90493401938483
jws	inhouse	1	1	NA	Myeloid	-9.76144839487826	4.87245711737677
jws	inhouse	2	2	NA	Unknown	1.34863876141752	4.10319146567389
jws	inhouse	1	1	NA	Myeloid	-6.04143620692049	4.50149068289801
jws	inhouse	2	2	NA	Unknown	-2.29374028406893	5.99152192526862
jws	inhouse	0	0	NA	Malignant	6.99387692250456	-5.77074089592889
jws	inhouse	1	1	NA	Myeloid	-8.74546004496371	4.94585570746466
jws	inhouse	2	2	NA	Unknown	0.720397162811411	4.0831786101441
jws	inhouse	2	2	NA	Unknown	-1.4322755452231	5.77729377203986
jws	inhouse	2	2	NA	Unknown	1.71282230653013	3.85690555029913
jws	inhouse	2	2	NA	Unknown	0.847686994449747	4.2262474005799
jws	inhouse	2	2	NA	Unknown	2.04678128995146	3.69173440390631
jws	inhouse	2	2	NA	Unknown	-2.2223055478171	6.01386126929327
jws	inhouse	0	0	NA	Malignant	9.206723678486	-2.41334453171686
jws	inhouse	0	0	NA	Malignant	2.76398729123319	0.0920229112486503
jws	inhouse	0	0	NA	Malignant	7.18893479146208	-5.26657190865472
jws	inhouse	2	2	NA	Unknown	-1.02159393988405	5.25915250235602
jws	inhouse	3	3	NA	T cell	-2.68458677492892	-7.67578545159296
jws	inhouse	1	1	NA	Myeloid	-3.30915380678927	1.97319588118597
jws	inhouse	0	0	NA	Malignant	6.22001313008512	-1.54446795529321
jws	inhouse	2	2	NA	Unknown	1.6430269364282	3.75055393630072
jws	inhouse	2	2	NA	Unknown	-1.04615248404299	4.97385796958014
jws	inhouse	2	2	NA	Unknown	-0.659380030258047	4.96449384146735
jws	inhouse	2	2	NA	Unknown	2.81749771870817	3.05020842009589
jws	inhouse	2	2	NA	Unknown	-2.19505716524874	5.9221678679566
jws	inhouse	0	0	NA	Malignant	7.38883589543546	-5.28291884011224
jws	inhouse	0	0	NA	Malignant	6.63045977391447	-4.66999712532953
jws	inhouse	2	2	NA	Unknown	-2.35088540278231	6.01485738211676
jws	inhouse	0	0	NA	Malignant	6.97093247212614	-3.92601528710321
jws	inhouse	1	1	NA	Myeloid	-3.20807291231905	1.96061739378973
jws	inhouse	2	2	NA	Unknown	-0.967960607631552	4.91229972296759
jws	inhouse	3	3	NA	T cell	-2.73725558481966	-8.14528742379144
jws	inhouse	2	2	NA	Unknown	-1.18322719298159	4.67100295477911
jws	inhouse	1	1	NA	Myeloid	-8.59248305521761	3.44249591284796
jws	inhouse	2	2	NA	Unknown	2.5173184756204	3.97606906348273
jws	inhouse	2	2	NA	Unknown	-1.10190464220797	4.44909104758307
jws	inhouse	2	2	NA	Unknown	1.40655242242063	3.70291861945197
jws	inhouse	1	1	NA	Myeloid	-9.64199877939974	5.34239539557501
jws	inhouse	2	2	NA	Unknown	2.02514039315428	3.80851611548468
jws	inhouse	1	1	NA	Myeloid	-9.63742400370394	5.25964936667487
jws	inhouse	0	0	NA	Malignant	6.91488074101652	-6.20126715249017
jws	inhouse	2	2	NA	Unknown	2.42209957875456	3.69199881011054
jws	inhouse	7	7	NA	Malignant	4.66494129933561	-5.77927103585199
jws	inhouse	2	2	NA	Unknown	2.54379843510832	3.29491624289557
jws	inhouse	1	1	NA	Myeloid	-9.62857295237337	5.35128697806403
jws	inhouse	2	2	NA	Unknown	1.68822859563078	4.07949551993414
jws	inhouse	2	2	NA	Unknown	1.6790046576425	3.98784837180182
jws	inhouse	2	2	NA	Unknown	-2.14906860552584	5.97156772070929
jws	inhouse	2	2	NA	Unknown	1.37401865758146	3.75237569266364
jws	inhouse	2	2	NA	Unknown	-1.53251935206209	5.82347545081183
jws	inhouse	3	3	NA	T cell	-3.79307724200045	-7.29420652932123
jws	inhouse	2	2	NA	Unknown	1.38657366074766	4.21340474539801
jws	inhouse	0	0	NA	Malignant	8.46704243458952	-5.13546314782098
jws	inhouse	2	2	NA	Unknown	-1.34307457171236	5.71864041739508
jws	inhouse	2	2	NA	Unknown	0.952743697540415	4.10656508856818
jws	inhouse	2	2	NA	Unknown	1.41800211705412	3.90116462164923
jws	inhouse	2	2	NA	Unknown	2.74227165021147	3.66604432517096
jws	inhouse	2	2	NA	Unknown	2.79083393849577	3.48352012091681
jws	inhouse	2	2	NA	Unknown	1.45815585889066	3.86639556342169
jws	inhouse	2	2	NA	Unknown	3.81245802678312	1.26409551554724
jws	inhouse	2	2	NA	Unknown	-0.781931352241385	4.64349421912238
jws	inhouse	2	2	NA	Unknown	2.11063574589933	3.58196339064642
jws	inhouse	2	2	NA	Unknown	-0.938271295650351	4.91578111105963
jws	inhouse	2	2	NA	Unknown	0.922100770847452	3.88164863043829
jws	inhouse	3	3	NA	T cell	-2.80403615198885	-8.22157373970941
jws	inhouse	0	0	NA	Malignant	7.23407362736906	-4.60122671669916
jws	inhouse	2	2	NA	Unknown	3.59221361912931	3.60067758017584
jws	inhouse	2	2	NA	Unknown	0.553061175720346	4.23909530097052
jws	inhouse	3	3	NA	T cell	-2.41594649515902	-8.11920872277216
jws	inhouse	2	2	NA	Unknown	3.28624557294096	3.51202639990851
jws	inhouse	0	0	NA	Malignant	6.29316614903654	-4.52705326622919
jws	inhouse	2	2	NA	Unknown	-2.30371524058138	5.97341498786017
jws	inhouse	2	2	NA	Unknown	1.10788105763639	4.14115151816412
jws	inhouse	2	2	NA	Unknown	1.54288445748533	4.04979476386115
jws	inhouse	2	2	NA	Unknown	-0.774013352020132	4.78884562903449
jws	inhouse	1	1	NA	Myeloid	-4.19311667643343	3.96068152838751
jws	inhouse	2	2	NA	Unknown	-0.823419403655875	5.15889367514655
jws	inhouse	0	0	NA	Malignant	8.89597557820524	-3.34188976830438
jws	inhouse	2	2	NA	Unknown	3.24149535931791	3.91464480811163
jws	inhouse	2	2	NA	Unknown	-1.01190413199221	5.45904311591193
jws	inhouse	2	2	NA	Unknown	-1.96273018084322	5.69275435858771
jws	inhouse	2	2	NA	Unknown	-1.2958226319388	5.62945804053351
jws	inhouse	2	2	NA	Unknown	3.73991559781278	1.49735221320197
jws	inhouse	2	2	NA	Unknown	3.98907421864713	1.45619878226325
jws	inhouse	1	1	NA	Myeloid	-9.5089516755179	5.30207404547736
jws	inhouse	2	2	NA	Unknown	1.14736710824217	4.11138591223761
jws	inhouse	0	0	NA	Malignant	7.05236624516691	-6.99214640206293
jws	inhouse	0	0	NA	Malignant	8.79391812123503	-3.09460154122308
jws	inhouse	2	2	NA	Unknown	0.66226660050596	4.13263139182135
jws	inhouse	2	2	NA	Unknown	0.429395425693643	4.33543166571661
jws	inhouse	2	2	NA	Unknown	-1.17862666807924	5.02852687293097
jws	inhouse	0	0	NA	Malignant	6.56270598210539	-4.85379496163324
jws	inhouse	2	2	NA	Unknown	1.65681146420683	4.29314288550421
jws	inhouse	0	0	NA	Malignant	8.30110214986051	-3.81106653756097
jws	inhouse	2	2	NA	Unknown	-2.71908594332491	4.47434005194708
jws	inhouse	2	2	NA	Unknown	0.897685218231333	4.17587766104742
jws	inhouse	2	2	NA	Unknown	-1.12089658938204	4.89060601645514
jws	inhouse	1	1	NA	Myeloid	-9.86675406657015	5.15916737967535
jws	inhouse	1	1	NA	Myeloid	-8.69928694926058	5.32723674231574
jws	inhouse	2	2	NA	Unknown	1.51718066968168	3.82791265898749
jws	inhouse	2	2	NA	Unknown	0.783404636757028	4.1527586882691
jws	inhouse	8	8	NA	Myeloid	-9.40912581644808	2.71326479369208
jws	inhouse	1	1	NA	Myeloid	-3.58906151018892	2.2291701739411
jws	inhouse	2	2	NA	Unknown	-0.984041106326926	5.13421496802374
jws	inhouse	1	1	NA	Myeloid	-9.50533915720736	4.72219714575812
jws	inhouse	2	2	NA	Unknown	1.55428324975218	3.87866887503668
jws	inhouse	2	2	NA	Unknown	1.03422819413389	3.94028767996832
jws	inhouse	2	2	NA	Unknown	0.829383838550699	4.1189680998902
jws	inhouse	2	2	NA	Unknown	-0.956902157886374	5.48607263022467
jws	inhouse	2	2	NA	Unknown	-0.567112934215414	4.87928637915656
jws	inhouse	2	2	NA	Unknown	-4.85814429484163	0.0991404955963752
jws	inhouse	2	2	NA	Unknown	3.18529557027067	3.8706279700379
jws	inhouse	2	2	NA	Unknown	1.53964613713468	4.05473813468024
jws	inhouse	1	1	NA	Myeloid	-9.65037203989779	4.91650924140021
jws	inhouse	2	2	NA	Unknown	-0.976707231624472	4.98450669699713
jws	inhouse	1	1	NA	Myeloid	-9.28280020914828	4.89253959113165
jws	inhouse	2	2	NA	Unknown	2.37085913457121	3.75308141165778
jws	inhouse	2	2	NA	Unknown	-1.2434921380118	5.54634246283575
jws	inhouse	2	2	NA	Unknown	1.58798955716337	4.186455816565
jws	inhouse	3	3	NA	T cell	-2.97469140253817	-7.86926022118524
jws	inhouse	1	1	NA	Myeloid	-8.98988867960726	5.55193290167853
jws	inhouse	2	2	NA	Unknown	-0.657488357646811	4.76791009360358
jws	inhouse	0	0	NA	Malignant	6.41979264058317	-6.01437893456415
jws	inhouse	2	2	NA	Unknown	0.992036748306406	4.0557766860108
jws	inhouse	2	2	NA	Unknown	3.66030978001798	4.02052840643927
jws	inhouse	0	0	NA	Malignant	5.79466007985319	-1.74476697987512
jws	inhouse	1	1	NA	Myeloid	-8.98316336832796	4.84572848731085
jws	inhouse	7	7	NA	Malignant	4.35567139424528	-6.0891675049682
jws	inhouse	2	2	NA	Unknown	3.62765120305265	1.56655296736762
jws	inhouse	2	2	NA	Unknown	-0.729588043315756	4.96157369071051
jws	inhouse	1	1	NA	Myeloid	-9.78776694498812	4.85997065955206
jws	inhouse	1	1	NA	Myeloid	-7.47521735392367	0.608482569990601
jws	inhouse	0	0	NA	Malignant	8.64694641865934	-4.7588075692077
jws	inhouse	1	1	NA	Myeloid	-9.23283816538607	5.41058644705817
jws	inhouse	0	0	NA	Malignant	6.0185494307443	-4.72995606011346
jws	inhouse	2	2	NA	Unknown	1.32559083737577	3.93511351996466
jws	inhouse	2	2	NA	Unknown	0.802110958473337	3.91407117301032
jws	inhouse	1	1	NA	Myeloid	-9.84854937754427	4.61090430670783
jws	inhouse	2	2	NA	Unknown	1.08525990285124	3.91564473563239
jws	inhouse	2	2	NA	Unknown	1.68372844495024	4.10432395392462
jws	inhouse	2	2	NA	Unknown	-2.19766498766695	5.95263633185431
jws	inhouse	2	2	NA	Unknown	3.78608297147001	1.64412352496191
jws	inhouse	2	2	NA	Unknown	1.52039324082578	3.90492448264166
jws	inhouse	0	0	NA	Malignant	6.81437681950773	-4.78836193627313
jws	inhouse	0	0	NA	Malignant	8.87919949330534	-3.09177008217767
jws	inhouse	1	1	NA	Myeloid	-8.94243766032015	3.78853330069586
jws	inhouse	2	2	NA	Unknown	1.60721658505644	4.02219495230719
jws	inhouse	0	0	NA	Malignant	7.7286062125131	-5.05748405999139
jws	inhouse	2	2	NA	Unknown	2.8695015791818	3.85275515967413
jws	inhouse	0	0	NA	Malignant	5.57029293812956	1.28338441306159
jws	inhouse	0	0	NA	Malignant	3.88404320515837	-2.68404045647577
jws	inhouse	2	2	NA	Unknown	1.39739691056455	3.90617188864752
jws	inhouse	0	0	NA	Malignant	6.69660090245451	0.29679697805449
jws	inhouse	2	2	NA	Unknown	2.08139799870695	3.73170670920416
jws	inhouse	2	2	NA	Unknown	1.90341101922239	3.34780463629767
jws	inhouse	2	2	NA	Unknown	-1.3184809800223	5.64773187094733
jws	inhouse	2	2	NA	Unknown	1.44001733102049	3.96559962683722
jws	inhouse	2	2	NA	Unknown	1.49487232007231	4.36298903876349
jws	inhouse	2	2	NA	Unknown	1.58860837258543	4.00687179022833
jws	inhouse	2	2	NA	Unknown	-2.57749296389376	4.60966643744513
jws	inhouse	2	2	NA	Unknown	1.60138927735533	3.85651025229498
jws	inhouse	1	1	NA	Myeloid	-7.26284981928621	0.810879856882538
jws	inhouse	2	2	NA	Unknown	3.16241024769987	3.87954148703619
jws	inhouse	2	2	NA	Unknown	-0.52443869076525	4.55721578055426
jws	inhouse	2	2	NA	Unknown	-1.14273322783266	5.11257800513312
jws	inhouse	2	2	NA	Unknown	1.36159907616819	4.13611373358771
jws	inhouse	2	2	NA	Unknown	1.60724626816953	4.17541655951544
jws	inhouse	2	2	NA	Unknown	0.67220209874357	4.10243997031256
jws	inhouse	1	1	NA	Myeloid	-3.32617236338412	1.71597001009985
jws	inhouse	2	2	NA	Unknown	2.90649770535673	3.60502705031439
jws	inhouse	0	0	NA	Malignant	6.13967608250822	1.42190000468298
jws	inhouse	2	2	NA	Unknown	0.929848122970712	4.1035495703797
jws	inhouse	2	2	NA	Unknown	3.19430874623503	4.10960111075446
jws	inhouse	2	2	NA	Unknown	-0.918237638099539	4.4526821082215
jws	inhouse	2	2	NA	Unknown	0.737935829536569	4.27878531867072
jws	inhouse	2	2	NA	Unknown	-0.305890720708716	4.53027448111578
jws	inhouse	2	2	NA	Unknown	-2.74079109392916	4.5257736151795
jws	inhouse	3	3	NA	T cell	-2.80435754023348	-8.23750868386224
jws	inhouse	1	1	NA	Myeloid	-9.37501479349886	4.98234424048468
jws	inhouse	2	2	NA	Unknown	-1.83135904036318	6.00574120932623
jws	inhouse	2	2	NA	Unknown	2.1106133345529	4.01714810782477
jws	inhouse	1	1	NA	Myeloid	-6.38755513392245	5.08154067450568
jws	inhouse	1	1	NA	Myeloid	-9.80388404093538	4.90868291312262
jws	inhouse	0	0	NA	Malignant	6.75373362340177	-6.93617048806146
jws	inhouse	2	2	NA	Unknown	1.59712635316099	3.90363702231451
jws	inhouse	2	2	NA	Unknown	-1.04325772486483	5.38487395697638
jws	inhouse	2	2	NA	Unknown	-1.20667768679415	5.66589316779181
jws	inhouse	2	2	NA	Unknown	3.55667136944975	2.02156862669989
jws	inhouse	0	0	NA	Malignant	2.78156231679167	0.135595501003709
jws	inhouse	2	2	NA	Unknown	2.61294363774504	3.7245531981568
jws	inhouse	2	2	NA	Unknown	3.16188501157011	3.98690661841437
jws	inhouse	2	2	NA	Unknown	1.05671792067732	4.20887050086066
jws	inhouse	2	2	NA	Unknown	2.27260135449613	3.72828421050116
jws	inhouse	2	2	NA	Unknown	1.93746446408476	3.76216873580023
jws	inhouse	3	3	NA	T cell	-3.90645934305941	-8.15493193215326
jws	inhouse	0	0	NA	Malignant	8.0062899474069	-4.92090645379022
jws	inhouse	2	2	NA	Unknown	-1.6165264960364	5.90718230658575
jws	inhouse	0	0	NA	Malignant	8.77091358937467	-2.83475080079034
jws	inhouse	0	0	NA	Malignant	6.73412274159635	-4.33550444191888
jws	inhouse	2	2	NA	Unknown	1.68325876034941	3.89181861334845
jws	inhouse	1	1	NA	Myeloid	-8.78108645640169	3.72644552641913
jws	inhouse	2	2	NA	Unknown	-0.750025820358145	4.826996416388
jws	inhouse	2	2	NA	Unknown	2.04061197079862	3.0284386580567
jws	inhouse	2	2	NA	Unknown	3.08902095593656	3.68418535643622
jws	inhouse	3	3	NA	T cell	-2.40483308993136	-8.09765616005853
jws	inhouse	1	1	NA	Myeloid	-3.45602823458468	2.04849776679083
jws	inhouse	0	0	NA	Malignant	8.67590092457975	-1.93752983159021
jws	inhouse	2	2	NA	Unknown	1.47877358235563	3.98987206870123
jws	inhouse	2	2	NA	Unknown	-1.09860254488741	4.75214299613043
jws	inhouse	2	2	NA	Unknown	2.77089594639982	3.76329049521491
jws	inhouse	2	2	NA	Unknown	0.719790327922952	4.05335339957282
jws	inhouse	2	2	NA	Unknown	-1.04386235438143	4.91041669302985
jws	inhouse	2	2	NA	Unknown	-1.74440432749544	5.97312697821661
jws	inhouse	3	3	NA	T cell	-2.34983802996432	-8.12062540596918
jws	inhouse	8	8	NA	Myeloid	-4.53111363611971	3.05239209586188
jws	inhouse	2	2	NA	Unknown	1.23870931901182	4.08279666358038
jws	inhouse	2	2	NA	Unknown	3.74132131375517	4.02074059897467
jws	inhouse	2	2	NA	Unknown	-1.11567820273195	4.85347661429449
jws	inhouse	2	2	NA	Unknown	3.81356333531584	3.61541184836432
jws	inhouse	2	2	NA	Unknown	1.52556632794584	3.8118391936402
jws	inhouse	2	2	NA	Unknown	-0.717258941753256	4.8752985900025
jws	inhouse	2	2	NA	Unknown	-1.08909167013918	4.7394891684632
jws	inhouse	2	2	NA	Unknown	3.19819377698149	3.93042048865363
jws	inhouse	3	3	NA	T cell	-2.57536507807528	-8.03062811440424
jws	inhouse	2	2	NA	Unknown	3.26332114972318	4.07869109564825
jws	inhouse	2	2	NA	Unknown	2.78177570141996	3.87770041876837
jws	inhouse	0	0	NA	Malignant	6.83121298588957	-6.60212555474237
jws	inhouse	3	3	NA	T cell	-3.1252527352408	-8.23559465950922
jws	inhouse	2	2	NA	Unknown	0.881359684841287	4.12738570624396
jws	inhouse	2	2	NA	Unknown	3.02962492741789	3.59914597922369
jws	inhouse	0	0	NA	Malignant	9.06275986470426	-0.677815168561492
jws	inhouse	2	2	NA	Unknown	-1.18111015520846	5.27363786154791
jws	inhouse	2	2	NA	Unknown	0.250255900995386	4.13746985846564
jws	inhouse	3	3	NA	T cell	-2.3566992398337	-8.27774706429437
jws	inhouse	2	2	NA	Unknown	2.14320634640898	3.75553664618536
jws	inhouse	2	2	NA	Unknown	2.39359473027433	4.05523976737067
jws	inhouse	2	2	NA	Unknown	1.8734307173654	3.86240777426764
jws	inhouse	0	0	NA	Malignant	9.78040455617155	-0.246344908537421
jws	inhouse	2	2	NA	Unknown	0.880575406925333	4.10554179602667
jws	inhouse	2	2	NA	Unknown	1.10760866440977	3.70688280516669
jws	inhouse	2	2	NA	Unknown	3.45659493245329	3.70930871420905
jws	inhouse	2	2	NA	Unknown	1.64383410252775	3.9228478377442
jws	inhouse	2	2	NA	Unknown	-1.14798988066469	5.5406628554444
jws	inhouse	0	0	NA	Malignant	7.12945555485929	-5.92365303582147
jws	inhouse	2	2	NA	Unknown	1.01682632006849	3.95116433554694
jws	inhouse	2	2	NA	Unknown	1.28816019334043	4.24566325598761
jws	inhouse	1	1	NA	Myeloid	-9.99463320933138	4.72694262915656
jws	inhouse	2	2	NA	Unknown	-0.205738615615713	4.45218619757697
jws	inhouse	0	0	NA	Malignant	7.3753232840463	-5.14433804100946
jws	inhouse	2	2	NA	Unknown	-4.3539395447806	4.50547608786627
jws	inhouse	2	2	NA	Unknown	-1.27788783274447	5.49304303580328
jws	inhouse	0	0	NA	Malignant	8.57397698201383	-4.34219685143426
jws	inhouse	2	2	NA	Unknown	0.879379797355783	4.32022771292731
jws	inhouse	2	2	NA	Unknown	-1.1321572180823	5.28710708075568
jws	inhouse	2	2	NA	Unknown	-1.36185992918764	4.727067560492
jws	inhouse	2	2	NA	Unknown	2.11102317609037	3.48005995207831
jws	inhouse	0	0	NA	Malignant	8.66787861623014	-0.0101333851237634
jws	inhouse	2	2	NA	Unknown	2.8145506266519	3.50659307890936
jws	inhouse	1	1	NA	Myeloid	-9.40171099863802	4.97512063437506
jws	inhouse	2	2	NA	Unknown	-2.53913093767916	4.59391507559821
jws	inhouse	0	0	NA	Malignant	7.07822750844206	-5.05408325737909
jws	inhouse	2	2	NA	Unknown	-0.730731498821127	4.79191407614752
jws	inhouse	2	2	NA	Unknown	-0.94922591410433	4.61220273428961
jws	inhouse	2	2	NA	Unknown	-2.35928131304537	5.97289618903204
jws	inhouse	2	2	NA	Unknown	1.98058794774259	3.86668834143683
jws	inhouse	2	2	NA	Unknown	3.25066398419584	3.97958669119879
jws	inhouse	2	2	NA	Unknown	-1.11555076800142	5.16964396887824
jws	inhouse	2	2	NA	Unknown	2.41428254880155	3.59143051558539
jws	inhouse	2	2	NA	Unknown	0.934232879058969	3.94946155005499
jws	inhouse	2	2	NA	Unknown	2.38793181218351	3.81274899893805
jws	inhouse	2	2	NA	Unknown	1.0466467622682	4.09547385626837
jws	inhouse	2	2	NA	Unknown	-2.21821976862704	6.02516469412848
jws	inhouse	2	2	NA	Unknown	-1.92976082526003	5.79874381476447
jws	inhouse	2	2	NA	Unknown	-0.908963036163199	4.79642447882697
jws	inhouse	2	2	NA	Unknown	1.359307039158	3.75650009566351
jws	inhouse	1	1	NA	Myeloid	-9.14533377848421	5.38896283560797
jws	inhouse	0	0	NA	Malignant	6.7824301604196	-5.12327852791742
jws	inhouse	2	2	NA	Unknown	1.86658715047087	3.88779220038458
jws	inhouse	2	2	NA	Unknown	-1.18461538515841	4.94253405982062
jws	inhouse	2	2	NA	Unknown	-1.09099794588839	4.90779027396246
jws	inhouse	2	2	NA	Unknown	-1.00184954367434	4.69950684958502
jws	inhouse	2	2	NA	Unknown	-1.8102223988608	5.77568730765387
jws	inhouse	0	0	NA	Malignant	4.30891226567472	-1.91247764176324
jws	inhouse	1	1	NA	Myeloid	-8.563295852764	5.47297105246588
jws	inhouse	1	1	NA	Myeloid	-5.56353808604037	5.3381744330506
jws	inhouse	0	0	NA	Malignant	7.71186970509733	-4.58531847542718
jws	inhouse	2	2	NA	Unknown	-2.32618881426607	6.00483903342291
jws	inhouse	2	2	NA	Unknown	-2.2257280465201	5.99168548041388
jws	inhouse	2	2	NA	Unknown	-1.29056240282809	4.95816621237799
jws	inhouse	2	2	NA	Unknown	-1.01297391615664	4.74331721716925
jws	inhouse	2	2	NA	Unknown	1.34082948006834	3.98548230582282
jws	inhouse	2	2	NA	Unknown	-0.541051220519888	4.40340766364142
jws	inhouse	2	2	NA	Unknown	-2.39878202639376	5.26118430548712
jws	inhouse	2	2	NA	Unknown	-1.26873279772555	5.39668855124518
jws	inhouse	2	2	NA	Unknown	0.909431088344705	4.26295241766974
jws	inhouse	2	2	NA	Unknown	0.776569056884897	4.12935504370734
jws	inhouse	2	2	NA	Unknown	-1.1348667260245	5.24357089453741
jws	inhouse	2	2	NA	Unknown	2.17878030575956	3.80517944747015
jws	inhouse	1	1	NA	Myeloid	-8.7002530213431	5.21517857962653
jws	inhouse	2	2	NA	Unknown	-1.15269435606753	5.37533769064948
jws	inhouse	1	1	NA	Myeloid	-6.99098015986239	0.71297910862967
jws	inhouse	2	2	NA	Unknown	-0.93811763487612	4.69993886405035
jws	inhouse	2	2	NA	Unknown	4.37689636983122	2.80586442404791
jws	inhouse	2	2	NA	Unknown	0.893839884178293	4.17353257590338
jws	inhouse	0	0	NA	Malignant	5.79231737889494	0.646155685720887
jws	inhouse	2	2	NA	Unknown	0.365046966449869	4.10012492590949
jws	inhouse	2	2	NA	Unknown	-1.26227141581331	5.54154309683844
jws	inhouse	2	2	NA	Unknown	1.43402599133695	3.77126321250006
jws	inhouse	2	2	NA	Unknown	1.45714520253385	3.74995645934149
jws	inhouse	2	2	NA	Unknown	-0.377811234815466	4.3361369078736
jws	inhouse	0	0	NA	Malignant	7.66612099446501	-4.77893343514398
jws	inhouse	2	2	NA	Unknown	-0.773226451499808	5.09660491400763
jws	inhouse	2	2	NA	Unknown	-0.884653043372977	4.85892304831549
jws	inhouse	2	2	NA	Unknown	1.75368796624388	3.72538551741644
jws	inhouse	2	2	NA	Unknown	4.31698702611173	2.99765119010016
jws	inhouse	3	3	NA	T cell	-3.70808888636385	-8.10054197853998
jws	inhouse	2	2	NA	Unknown	2.19058178700651	4.08198270255133
jws	inhouse	1	1	NA	Myeloid	-9.28878356180941	5.18965491705939
jws	inhouse	2	2	NA	Unknown	-0.885509860141623	5.33412227088019
jws	inhouse	2	2	NA	Unknown	2.14354203976835	3.90762004309699
jws	inhouse	2	2	NA	Unknown	3.98972843922819	3.51240548544928
jws	inhouse	3	3	NA	T cell	-2.58092142306124	-8.13671055382684
jws	inhouse	0	0	NA	Malignant	5.21870850362028	-3.70796409195856
jws	inhouse	2	2	NA	Unknown	0.961656320469034	3.99452361517951
jws	inhouse	2	2	NA	Unknown	-0.869171154125082	4.82017812186285
jws	inhouse	2	2	NA	Unknown	-1.78971422873293	5.79946908408209
jws	inhouse	2	2	NA	Unknown	0.601524103061807	4.1633640235047
jws	inhouse	2	2	NA	Unknown	-2.23617769442354	6.02276286536261
jws	inhouse	3	3	NA	T cell	-2.1334064122275	5.24570187979742
jws	inhouse	1	1	NA	Myeloid	-8.90642787180697	4.35285720282599
jws	inhouse	0	0	NA	Malignant	4.12107323445524	-2.1969441468139
jws	inhouse	2	2	NA	Unknown	0.334757823125971	4.56729897910162
jws	inhouse	2	2	NA	Unknown	-1.18904341421877	4.78027257376715
jws	inhouse	2	2	NA	Unknown	-1.53983534537111	5.84255513602301
jws	inhouse	2	2	NA	Unknown	-1.85124911032473	5.87574300223395
jws	inhouse	2	2	NA	Unknown	-1.90772653780733	5.92774972373053
jws	inhouse	2	2	NA	Unknown	0.818027663604868	4.17569598609015
jws	inhouse	2	2	NA	Unknown	1.2767064455911	4.22472152167365
jws	inhouse	0	0	NA	Malignant	4.73019551076139	-2.94067159241632
jws	inhouse	2	2	NA	Unknown	1.44371842183317	3.98918780737921
jws	inhouse	2	2	NA	Unknown	0.691752720253122	4.17591056281134
jws	inhouse	2	2	NA	Unknown	1.46921299733366	3.72231349402472
jws	inhouse	0	0	NA	Malignant	6.84975527562345	-6.39623394555048
jws	inhouse	1	1	NA	Myeloid	-8.54860449991976	5.10435256415411
jws	inhouse	2	2	NA	Unknown	0.644157040493143	4.09171733313605
jws	inhouse	0	0	NA	Malignant	2.94556545056547	-0.525388776721511
jws	inhouse	2	2	NA	Unknown	3.42144273556913	3.94908341818854
jws	inhouse	0	0	NA	Malignant	7.45905970372404	-6.30735245293573
jws	inhouse	1	1	NA	Myeloid	-9.79373122416292	5.31749638968512
jws	inhouse	2	2	NA	Unknown	1.55945514477934	4.00360211783453
jws	inhouse	1	1	NA	Myeloid	-9.70349932871615	4.52750405722662
jws	inhouse	1	1	NA	Myeloid	-9.72980166636263	4.82339677268073
jws	inhouse	1	1	NA	Myeloid	-7.32872678004061	0.657216579256501
jws	inhouse	1	1	NA	Myeloid	-9.64175559244906	5.18142661505743
jws	inhouse	2	2	NA	Unknown	1.09382163323606	4.25673255377814
jws	inhouse	2	2	NA	Unknown	-1.1706127043799	4.50087842398688
jws	inhouse	0	0	NA	Malignant	7.60847519673551	-4.92266264504388
jws	inhouse	0	0	NA	Malignant	7.94695519246305	-4.63107147759393
jws	inhouse	2	2	NA	Unknown	-1.59035505018984	5.89565333777472
jws	inhouse	2	2	NA	Unknown	0.617364931480539	4.00728330069586
jws	inhouse	3	3	NA	T cell	-2.91499353609835	-7.00194492882684
jws	inhouse	2	2	NA	Unknown	4.29080628194059	3.00790605002448
jws	inhouse	0	0	NA	Malignant	4.46625469960417	-2.95241156166986
jws	inhouse	2	2	NA	Unknown	1.69962154664243	3.80222997122809
jws	inhouse	0	0	NA	Malignant	7.00285671986784	-4.39284029549554
jws	inhouse	2	2	NA	Unknown	-1.04530967436587	4.90890654974982
jws	inhouse	2	2	NA	Unknown	0.825122821704996	3.97221431189581
jws	inhouse	2	2	NA	Unknown	-1.54682911597048	5.86962756567999
jws	inhouse	2	2	NA	Unknown	1.36042939461912	4.04839858466193
jws	inhouse	2	2	NA	Unknown	-0.862194013221609	4.40885171347662
jws	inhouse	2	2	NA	Unknown	1.75109993256773	3.99845084601447
jws	inhouse	2	2	NA	Unknown	-0.857791316135275	4.70637807303473
jws	inhouse	2	2	NA	Unknown	-1.00863302908694	4.84778794699713
jws	inhouse	2	2	NA	Unknown	1.85368691720213	3.88821086340949
jws	inhouse	2	2	NA	Unknown	1.31411217488493	3.83380255156561
jws	inhouse	2	2	NA	Unknown	-1.16612173281466	5.6267953818421
jws	inhouse	1	1	NA	Myeloid	-9.33685828409945	5.164887041388
jws	inhouse	2	2	NA	Unknown	1.14417730607237	4.24018582755133
jws	inhouse	1	1	NA	Myeloid	-8.84713984690462	4.42084989005133
jws	inhouse	2	2	NA	Unknown	3.05873702801908	3.84801730567023
jws	inhouse	1	1	NA	Myeloid	-7.30464984141146	0.787809283075776
jws	inhouse	2	2	NA	Unknown	2.4171900633737	3.84128746443793
jws	inhouse	2	2	NA	Unknown	-1.09381545744692	4.67105922156378
jws	inhouse	2	2	NA	Unknown	-1.36985911093508	5.74688443594977
jws	inhouse	2	2	NA	Unknown	1.70790230073179	3.81757363730475
jws	inhouse	1	1	NA	Myeloid	-9.35180712900912	4.837325662909
jws	inhouse	2	2	NA	Unknown	0.748318958656442	4.02203187399908
jws	inhouse	1	1	NA	Myeloid	-7.30973340235506	1.92322191649481
jws	inhouse	0	0	NA	Malignant	5.83632658757414	1.33461424761816
jws	inhouse	1	1	NA	Myeloid	-8.62936164103304	4.8430515235047
jws	inhouse	2	2	NA	Unknown	3.71898363866056	3.59090361052557
jws	inhouse	2	2	NA	Unknown	2.45984982289518	3.65229758673712
jws	inhouse	1	1	NA	Myeloid	-9.38350821696078	4.90845164710089
jws	inhouse	3	3	NA	T cell	-3.76257969103609	-7.98804846352533
jws	inhouse	2	2	NA	Unknown	-0.879332613571036	4.82428225928351
jws	inhouse	0	0	NA	Malignant	8.38084362782682	-6.07195129937128
jws	inhouse	0	0	NA	Malignant	6.77497147359098	-5.91064301079706
jws	inhouse	2	2	NA	Unknown	-1.03426290713106	5.4060340827088
jws	inhouse	2	2	NA	Unknown	2.29451702870573	3.64740857535407
jws	inhouse	2	2	NA	Unknown	-1.12334932051455	5.61271914893195
jws	inhouse	2	2	NA	Unknown	-1.91184402666842	5.87427577429816
jws	inhouse	2	2	NA	Unknown	3.05770086087431	4.13117083960577
jws	inhouse	1	1	NA	Myeloid	-9.46830416880404	5.54039773398444
jws	inhouse	0	0	NA	Malignant	9.79754875935758	-0.864158063592468
jws	inhouse	2	2	NA	Unknown	0.738282132522714	4.38754519873663
jws	inhouse	1	1	NA	Myeloid	-8.55329276285921	4.55632218771979
jws	inhouse	2	2	NA	Unknown	1.37653659619535	4.02522572928473
jws	inhouse	0	0	NA	Malignant	4.86029766835417	-2.61956539696649
jws	inhouse	2	2	NA	Unknown	1.66590844430174	3.931573004065
jws	inhouse	1	1	NA	Myeloid	-9.79733897410189	5.19375237875983
jws	inhouse	1	1	NA	Myeloid	-9.78080607615267	5.34415444785162
jws	inhouse	0	0	NA	Malignant	6.99778937138761	-5.35496655053094
jws	inhouse	2	2	NA	Unknown	1.68767677582945	4.08525285178229
jws	inhouse	2	2	NA	Unknown	1.59669398106779	4.00366935187384
jws	inhouse	2	2	NA	Unknown	2.03617273606504	3.81015715056464
jws	inhouse	2	2	NA	Unknown	-0.818318557365286	4.83262071066901
jws	inhouse	2	2	NA	Unknown	-2.23526812754427	6.01698979788824
jws	inhouse	0	0	NA	Malignant	5.39077090062345	1.45857784205481
jws	inhouse	2	2	NA	Unknown	1.798236477749	3.88886079245612
jws	inhouse	1	1	NA	Myeloid	-8.672595512493	5.20974883490607
jws	inhouse	2	2	NA	Unknown	-0.739799213035452	5.08642539435431
jws	inhouse	0	0	NA	Malignant	4.13663147725309	-1.96640601700738
jws	inhouse	2	2	NA	Unknown	-1.54540337286745	5.75007781439825
jws	inhouse	2	2	NA	Unknown	-1.27221335135256	5.71741685324713
jws	inhouse	0	0	NA	Malignant	6.98632954396452	0.887639970121827
jws	inhouse	2	2	NA	Unknown	-1.09884120188509	5.33093699866339
jws	inhouse	3	3	NA	T cell	-2.30570770464693	-8.08985891884759
jws	inhouse	2	2	NA	Unknown	-1.00208855829989	4.7538705771546
jws	inhouse	2	2	NA	Unknown	0.852239478008402	4.00008687430426
jws	inhouse	2	2	NA	Unknown	-1.63431287966524	5.9143610900025
jws	inhouse	2	2	NA	Unknown	1.0981541756555	4.29993638449713
jws	inhouse	2	2	NA	Unknown	2.36832784451689	4.07539185935065
jws	inhouse	2	2	NA	Unknown	1.68395339287962	4.06503018790289
jws	inhouse	2	2	NA	Unknown	1.67896770276274	3.82659778052374
jws	inhouse	1	1	NA	Myeloid	-9.07592250071322	4.18676576071783
jws	inhouse	2	2	NA	Unknown	3.0154828909799	2.48490223341986
jws	inhouse	2	2	NA	Unknown	3.66074155606474	3.71588787489935
jws	inhouse	2	2	NA	Unknown	-4.26985312662874	4.84674844199225
jws	inhouse	1	1	NA	Myeloid	-9.25661994181429	5.30505046301886
jws	inhouse	1	1	NA	Myeloid	-9.69568206034456	5.18026885443732
jws	inhouse	1	1	NA	Myeloid	-7.25555850230013	0.608381480513062
jws	inhouse	1	1	NA	Myeloid	-9.59055472574984	5.0145603125672
jws	inhouse	2	2	NA	Unknown	1.26034663953031	4.20729121619269
jws	inhouse	2	2	NA	Unknown	-1.21883465014254	5.66142663413092
jws	inhouse	2	2	NA	Unknown	1.58935629166807	3.67804703169867
jws	inhouse	2	2	NA	Unknown	3.55674504079069	3.88530120307013
jws	inhouse	3	3	NA	T cell	-2.51203705035006	-8.05788937157587
jws	inhouse	2	2	NA	Unknown	-1.61446274481569	5.90221747809454
jws	inhouse	1	1	NA	Myeloid	-9.42781020365511	5.21873006278082
jws	inhouse	2	2	NA	Unknown	1.72074483670439	3.88858470374152
jws	inhouse	2	2	NA	Unknown	-3.98963786326205	4.70493945532843
jws	inhouse	3	3	NA	T cell	-3.11595846377169	-7.77987280434564
jws	inhouse	1	1	NA	Myeloid	-10.0421357270316	4.64721736365363
jws	inhouse	2	2	NA	Unknown	0.190665032343519	4.59011706763312
jws	inhouse	2	2	NA	Unknown	1.71781944073881	3.72948178702399
jws	inhouse	2	2	NA	Unknown	-0.465853225810873	4.59964856558844
jws	inhouse	1	1	NA	Myeloid	-9.37615538798128	5.39560613089606
jws	inhouse	0	0	NA	Malignant	7.32195614613737	-5.174881368341
jws	inhouse	2	2	NA	Unknown	1.69669960774626	3.72900661879584
jws	inhouse	2	2	NA	Unknown	1.63278960026945	3.75705823355719
jws	inhouse	2	2	NA	Unknown	1.67674170769895	4.19118794852301
jws	inhouse	1	1	NA	Myeloid	-3.93473674021517	5.32264384680792
jws	inhouse	2	2	NA	Unknown	1.9543199423715	3.63361796790167
jws	inhouse	2	2	NA	Unknown	2.06980561055387	4.04548558646246
jws	inhouse	2	2	NA	Unknown	2.35901640691007	3.01595577651068
jws	inhouse	2	2	NA	Unknown	1.42024253644193	3.84445056372687
jws	inhouse	2	2	NA	Unknown	2.11328243054594	3.77070674353644
jws	inhouse	2	2	NA	Unknown	0.466631549970758	3.93580398016974
jws	inhouse	1	1	NA	Myeloid	-2.1148676987723	5.81144484931036
jws	inhouse	2	2	NA	Unknown	-0.962347876651633	4.71509990149542
jws	inhouse	2	2	NA	Unknown	1.48665236272062	4.04833659583136
jws	inhouse	2	2	NA	Unknown	-1.00917161665713	4.92258700781866
jws	inhouse	2	2	NA	Unknown	3.23970125951017	3.85309991293951
jws	inhouse	0	0	NA	Malignant	2.84730480946745	0.240321964559998
jws	inhouse	0	0	NA	Malignant	9.26454209126676	-3.34227672165826
jws	inhouse	0	0	NA	Malignant	5.2125191573068	-2.79133239335016
jws	inhouse	2	2	NA	Unknown	1.1202602271005	3.98826894217535
jws	inhouse	2	2	NA	Unknown	-1.21858276091372	4.63597735816046
jws	inhouse	0	0	NA	Malignant	3.44251440800871	-1.82570400780633
jws	inhouse	2	2	NA	Unknown	-0.966280710323202	5.21274527960822
jws	inhouse	1	1	NA	Myeloid	-8.73792983256136	4.34552726203009
jws	inhouse	3	3	NA	T cell	-2.42479635439669	-8.0100397164245
jws	inhouse	2	2	NA	Unknown	0.526150244848383	4.04149064475104
jws	inhouse	2	2	NA	Unknown	1.78934656419004	3.81275519782111
jws	inhouse	1	1	NA	Myeloid	-9.85788489542757	4.49235782080695
jws	inhouse	2	2	NA	Unknown	1.53226743973936	3.83564600401923
jws	inhouse	2	2	NA	Unknown	1.64905701913084	3.99332246237799
jws	inhouse	2	2	NA	Unknown	1.14853893555845	3.85183247977301
jws	inhouse	1	1	NA	Myeloid	-8.77324153147494	4.33453902655646
jws	inhouse	2	2	NA	Unknown	0.813888836280954	4.1508661215882
jws	inhouse	2	2	NA	Unknown	-0.983185183627951	4.79054603034064
jws	inhouse	2	2	NA	Unknown	1.19265400208677	4.55842408591315
jws	inhouse	2	2	NA	Unknown	1.19139789380277	4.23184451514288
jws	inhouse	2	2	NA	Unknown	1.43166660107816	3.975753397284
jws	inhouse	1	1	NA	Myeloid	-8.53299285136019	5.04772242957159
jws	inhouse	2	2	NA	Unknown	1.06913553513731	4.16502198630377
jws	inhouse	0	0	NA	Malignant	9.64385365285124	-0.409096270265136
jws	inhouse	2	2	NA	Unknown	0.717940557376993	4.61522397452399
jws	inhouse	0	0	NA	Malignant	9.55778549946989	-1.68359282559351
jws	inhouse	2	2	NA	Unknown	0.38299106396879	4.02771863394782
jws	inhouse	1	1	NA	Myeloid	-9.4626574631766	5.41249617987677
jws	inhouse	2	2	NA	Unknown	-0.967384826763022	4.93515166693732
jws	inhouse	1	1	NA	Myeloid	-8.64474440775667	5.50240668707892
jws	inhouse	3	3	NA	T cell	-2.71135212145601	-7.70056715554193
jws	inhouse	3	3	NA	T cell	-3.0342202302054	-8.28781691140131
jws	inhouse	2	2	NA	Unknown	2.90306447781767	3.7005327647309
jws	inhouse	0	0	NA	Malignant	2.91526483334745	0.00185449474855873
jws	inhouse	0	0	NA	Malignant	7.05249308385099	-5.41058960503534
jws	inhouse	1	1	NA	Myeloid	-9.41636611185824	5.08588752203986
jws	inhouse	2	2	NA	Unknown	1.13188754357542	4.19221457892462
jws	inhouse	2	2	NA	Unknown	-1.77696884833132	5.72891911917731
jws	inhouse	2	2	NA	Unknown	3.22110198773588	3.94240436011359
jws	inhouse	2	2	NA	Unknown	1.14893673695768	3.88037452155158
jws	inhouse	2	2	NA	Unknown	0.397667754070413	4.56615170889899
jws	inhouse	0	0	NA	Malignant	6.48799895085539	-5.0184740120788
jws	inhouse	2	2	NA	Unknown	2.96291302479948	3.45601877623602
jws	inhouse	2	2	NA	Unknown	0.916982758419168	3.89657554083868
jws	inhouse	0	0	NA	Malignant	8.85926007069792	-2.60926619118646
jws	inhouse	2	2	NA	Unknown	4.50764893330778	2.83837303572699
jws	inhouse	2	2	NA	Unknown	1.96561669148649	3.61168274336859
jws	inhouse	1	1	NA	Myeloid	-7.26424313746248	0.656338543234315
jws	inhouse	1	1	NA	Myeloid	-9.38622618876253	5.5381632750611
jws	inhouse	1	1	NA	Myeloid	-8.48604823313509	4.80255994254157
jws	inhouse	2	2	NA	Unknown	-0.781797897441733	4.82868585043951
jws	inhouse	2	2	NA	Unknown	2.03805910386289	4.01450023108527
jws	inhouse	0	0	NA	Malignant	4.70974587239469	-3.48933282441095
jws	inhouse	0	0	NA	Malignant	7.30754088200773	-6.16917219704584
jws	inhouse	2	2	NA	Unknown	1.25042771138395	3.99200114661261
jws	inhouse	2	2	NA	Unknown	1.26074801720823	4.08209237509772
jws	inhouse	2	2	NA	Unknown	0.644545245544565	4.51799115592047
jws	inhouse	2	2	NA	Unknown	1.43194984235014	3.82423982077643
jws	inhouse	8	8	NA	Myeloid	-4.27091885767733	2.982269853888
jws	inhouse	2	2	NA	Unknown	-0.684266519172537	4.38810834342047
jws	inhouse	0	0	NA	Malignant	2.18031476773466	-1.93159905022577
jws	inhouse	2	2	NA	Unknown	1.0401541475221	3.87305840903326
jws	inhouse	2	2	NA	Unknown	0.847614038364542	3.89351090842291
jws	inhouse	2	2	NA	Unknown	1.13064347542967	4.08299788886115
jws	inhouse	2	2	NA	Unknown	0.735828745739114	4.12773713522955
jws	inhouse	3	3	NA	T cell	-2.85644675455843	-8.31303492135004
jws	inhouse	1	1	NA	Myeloid	-2.98980642519747	1.94634375029608
jws	inhouse	2	2	NA	Unknown	-1.56417514048372	5.72829636984869
jws	inhouse	2	2	NA	Unknown	-1.7186628695563	5.92814168387457
jws	inhouse	2	2	NA	Unknown	3.36244653500761	3.86393413001105
jws	inhouse	1	1	NA	Myeloid	-7.30925942621981	0.672530562220063
jws	inhouse	2	2	NA	Unknown	-1.16295446120058	5.31450232916876
jws	inhouse	2	2	NA	Unknown	-0.840785455329764	4.93365582877203
jws	inhouse	2	2	NA	Unknown	3.00358532704557	3.73237738066718
jws	inhouse	0	0	NA	Malignant	7.31875084675993	-5.47274485176996
jws	inhouse	2	2	NA	Unknown	1.82305287160124	3.92684850150153
jws	inhouse	2	2	NA	Unknown	-1.13256074152743	5.04914340430304
jws	inhouse	2	2	NA	Unknown	1.98138128556455	3.74920782500311
jws	inhouse	8	8	NA	Myeloid	-4.48635626993929	3.01428350859686
jws	inhouse	1	1	NA	Myeloid	-9.74866629801546	5.28067025595709
jws	inhouse	2	2	NA	Unknown	-1.89019156657015	5.87633618765875
jws	inhouse	0	0	NA	Malignant	8.82739208974088	-3.97648921555475
jws	inhouse	2	2	NA	Unknown	-2.29155851565157	6.01605662756964
jws	inhouse	0	0	NA	Malignant	5.69568346776212	-2.8408593232055
jws	inhouse	0	0	NA	Malignant	8.91639851369108	-2.16542640274957
jws	inhouse	0	0	NA	Malignant	7.20556639470304	-5.41632929390863
jws	inhouse	2	2	NA	Unknown	-1.98882342539583	5.55317649298712
jws	inhouse	2	2	NA	Unknown	1.39950286187376	3.9402981703858
jws	inhouse	1	1	NA	Myeloid	-3.40584422312533	1.7346086209397
jws	inhouse	2	2	NA	Unknown	0.550489145891321	4.22442397528693
jws	inhouse	2	2	NA	Unknown	-1.73880733214174	5.90725287848517
jws	inhouse	1	1	NA	Myeloid	-3.3198282834128	5.28540620261237
jws	inhouse	1	1	NA	Myeloid	-7.14290333948885	0.857092112837281
jws	inhouse	0	0	NA	Malignant	5.890645969288	0.865014523802247
jws	inhouse	2	2	NA	Unknown	0.714905846492899	4.23730716162726
jws	inhouse	2	2	NA	Unknown	0.806306052581918	3.88379630499884
jws	inhouse	1	1	NA	Myeloid	-9.77983046732699	5.27828702384039
jws	inhouse	2	2	NA	Unknown	1.62973808087553	3.88873872214362
jws	inhouse	2	2	NA	Unknown	-1.23830653391634	5.11217126303717
jws	inhouse	8	8	NA	Myeloid	-1.90397061072146	5.76176509314581
jws	inhouse	2	2	NA	Unknown	1.84658967293943	3.46605834418341
jws	inhouse	2	2	NA	Unknown	-1.96241618357455	5.62659081870123
jws	inhouse	1	1	NA	Myeloid	-9.76743174753939	5.24683198386237
jws	inhouse	2	2	NA	Unknown	3.07545207776274	3.770351261435
jws	inhouse	0	0	NA	Malignant	6.71774672307218	-4.64366760796503
jws	inhouse	2	2	NA	Unknown	0.78938834704603	4.07886037283942
jws	inhouse	2	2	NA	Unknown	-1.19557846747194	5.19435986929938
jws	inhouse	2	2	NA	Unknown	-4.20852090082918	4.55450639182135
jws	inhouse	0	0	NA	Malignant	7.25309513844694	-5.35262957161859
jws	inhouse	0	0	NA	Malignant	9.03418206013883	-3.20187917298273
jws	inhouse	1	1	NA	Myeloid	-9.33384562693392	4.95880374365851
jws	inhouse	0	0	NA	Malignant	6.74724911488737	-5.06861916130975
jws	inhouse	2	2	NA	Unknown	-1.25786973200594	5.37838086539313
jws	inhouse	1	1	NA	Myeloid	-8.86131812296663	5.05944117957159
jws	inhouse	4	4	NA	Oligos	4.47150372304167	11.5872155135255
jws	inhouse	2	2	NA	Unknown	1.47492991723264	4.11525401526495
jws	inhouse	2	2	NA	Unknown	-2.84159208498751	4.55630502158209
jws	inhouse	0	0	NA	Malignant	6.86615942753996	-5.28226605004266
jws	inhouse	0	0	NA	Malignant	7.31702660359587	-4.59382715767816
jws	inhouse	2	2	NA	Unknown	-1.16997219286715	4.66796216422125
jws	inhouse	2	2	NA	Unknown	1.17612468041624	3.83205613547369
jws	inhouse	1	1	NA	Myeloid	-9.92141009531771	5.07981595450446
jws	inhouse	0	0	NA	Malignant	6.05169104375089	-3.86771383828119
jws	inhouse	2	2	NA	Unknown	-1.35934306345736	5.64165124350592
jws	inhouse	2	2	NA	Unknown	1.08919404782499	3.92994126730963
jws	inhouse	2	2	NA	Unknown	-0.322534483297217	4.3726302092652
jws	inhouse	2	2	NA	Unknown	-1.06426883898531	4.90971574240729
jws	inhouse	2	2	NA	Unknown	1.30298565663542	3.69391402655646
jws	inhouse	0	0	NA	Malignant	6.49703787602629	-4.83600750512079
jws	inhouse	1	1	NA	Myeloid	-9.80451537333285	4.86070546561285
jws	inhouse	2	2	NA	Unknown	-1.29876507483278	4.92071875983283
jws	inhouse	2	2	NA	Unknown	-1.0047682639197	5.28198680335089
jws	inhouse	2	2	NA	Unknown	2.80903481282438	4.17829760962531
jws	inhouse	2	2	NA	Unknown	-0.506091308219778	4.72407540732428
jws	inhouse	1	1	NA	Myeloid	-7.60032845698153	1.63335117751166
jws	inhouse	2	2	NA	Unknown	-2.00498868189608	5.77644404822394
jws	inhouse	0	0	NA	Malignant	9.18148182667936	-1.48607411927179
jws	inhouse	2	2	NA	Unknown	0.443873930351389	4.60995730811163
jws	inhouse	2	2	NA	Unknown	-0.889988970382559	4.77573165350958
jws	inhouse	2	2	NA	Unknown	4.36121939458097	3.01655277663275
jws	inhouse	2	2	NA	Unknown	1.52422319688047	4.1422024672608
jws	inhouse	2	2	NA	Unknown	1.12612258233274	4.10545501166388
jws	inhouse	3	3	NA	T cell	-2.84252859316622	-7.71912231987909
jws	inhouse	2	2	NA	Unknown	-0.983120810611594	4.52147254401251
jws	inhouse	2	2	NA	Unknown	3.20015596188749	3.73012360983893
jws	inhouse	2	2	NA	Unknown	0.999767530338419	4.19844731741949
jws	inhouse	2	2	NA	Unknown	-3.82114244662081	4.91371640616461
jws	inhouse	2	2	NA	Unknown	2.70973633565153	4.04788979941412
jws	inhouse	3	3	NA	T cell	-2.82025362215792	-7.82424631661371
jws	inhouse	2	2	NA	Unknown	1.61338816918577	3.90630826407477
jws	inhouse	0	0	NA	Malignant	6.40547417439665	-2.30782142228082
jws	inhouse	2	2	NA	Unknown	3.20718954838957	3.8034687941651
jws	inhouse	1	1	NA	Myeloid	-5.21712208948885	5.4044266646485
jws	inhouse	1	1	NA	Myeloid	-9.75645590983187	5.20348462515875
jws	inhouse	2	2	NA	Unknown	0.645684588329447	4.0285287802796
jws	inhouse	1	1	NA	Myeloid	-3.85667086802279	4.88059768134161
jws	inhouse	2	2	NA	Unknown	-1.81213916502749	5.8556099837403
jws	inhouse	0	0	NA	Malignant	6.95674513615812	-5.83416452950433
jws	inhouse	2	2	NA	Unknown	1.70569168366636	3.94650229865118
jws	inhouse	2	2	NA	Unknown	0.3447849337026	4.60104617529913
jws	inhouse	2	2	NA	Unknown	-2.11252547465121	5.94092425757452
jws	inhouse	3	3	NA	T cell	-2.81262708864962	-8.18635740822748
jws	inhouse	2	2	NA	Unknown	-2.39335132799898	4.27917537146613
jws	inhouse	2	2	NA	Unknown	-0.92834676466738	5.12683925086066
jws	inhouse	2	2	NA	Unknown	-1.60441721640383	5.90205678397223
jws	inhouse	2	2	NA	Unknown	1.41031109132017	3.89417132788702
jws	inhouse	2	2	NA	Unknown	1.76852940358366	3.70270642691657
jws	inhouse	2	2	NA	Unknown	-2.20290399752413	5.96696195059821
jws	inhouse	0	0	NA	Malignant	6.71444891728605	-5.29953327721551
jws	inhouse	2	2	NA	Unknown	0.604249525444162	4.19252976828619
jws	inhouse	1	1	NA	Myeloid	-8.65206099711214	4.27509364539191
jws	inhouse	2	2	NA	Unknown	-2.1073038693503	5.95457419806525
jws	inhouse	0	0	NA	Malignant	6.97225426472868	-6.03233137673334
jws	inhouse	3	3	NA	T cell	-2.66677643023287	-8.21541395729974
jws	inhouse	2	2	NA	Unknown	1.2192672375604	4.10691222601935
jws	inhouse	2	2	NA	Unknown	1.40659712590421	4.09126767569586
jws	inhouse	0	0	NA	Malignant	7.50663231648649	-4.90553417748407
jws	inhouse	0	0	NA	Malignant	9.05092476643766	-3.31049600190118
jws	inhouse	2	2	NA	Unknown	0.781834054367197	3.97337970191046
jws	inhouse	2	2	NA	Unknown	1.72893677987303	3.9313460295777
jws	inhouse	0	0	NA	Malignant	7.31450508870329	-6.45769062584833
jws	inhouse	2	2	NA	Unknown	-4.27862120829378	4.64476212912604
jws	inhouse	0	0	NA	Malignant	6.52778433598722	-5.02399292534784
jws	inhouse	2	2	NA	Unknown	1.38090466298307	3.96648082190558
jws	inhouse	3	3	NA	T cell	-2.88303686342989	-8.33170309609369
jws	inhouse	2	2	NA	Unknown	1.4954758767053	3.84343895369574
jws	inhouse	2	2	NA	Unknown	1.49378453530515	3.81561502867743
jws	inhouse	3	3	NA	T cell	-2.94192005358492	-7.90099373406366
jws	inhouse	2	2	NA	Unknown	-0.751297545059073	4.92028531485602
jws	inhouse	0	0	NA	Malignant	3.04340552128996	-0.00651822930768517
jws	inhouse	3	3	NA	T cell	-2.70497990809237	-8.29991617745355
jws	inhouse	2	2	NA	Unknown	1.32816444672788	4.22388801032111
jws	inhouse	3	3	NA	T cell	-3.2251062508658	-7.75815811699823
jws	inhouse	2	2	NA	Unknown	-0.926328432185995	4.9680777495484
jws	inhouse	2	2	NA	Unknown	2.2539501074716	3.45013150626227
jws	inhouse	2	2	NA	Unknown	3.83691524304594	1.11282262259528
jws	inhouse	2	2	NA	Unknown	-1.58868516646181	5.91187152319952
jws	inhouse	2	2	NA	Unknown	1.28488909043516	4.30912455969855
jws	inhouse	2	2	NA	Unknown	-0.697988819702017	4.55649623328253
jws	inhouse	2	2	NA	Unknown	1.51343857087339	4.98940476828619
jws	inhouse	3	3	NA	T cell	-2.53697849474703	-8.11610928124384
jws	inhouse	2	2	NA	Unknown	-1.26625014506136	5.19127854758307
jws	inhouse	2	2	NA	Unknown	1.10492645539488	4.17793044501349
jws	inhouse	3	3	NA	T cell	-2.89562965594088	-7.79193392342523
jws	inhouse	0	0	NA	Malignant	3.59691571034635	-2.54731932228998
jws	inhouse	1	1	NA	Myeloid	-7.68814994059359	1.28109821730658
jws	inhouse	2	2	NA	Unknown	-0.800897967441427	5.00488337927863
jws	inhouse	2	2	NA	Unknown	-1.02967489920412	5.09210738593146
jws	inhouse	0	0	NA	Malignant	3.03240393437589	0.0497966712097785
jws	inhouse	0	0	NA	Malignant	6.40632246770109	-0.512728541554962
jws	inhouse	2	2	NA	Unknown	-0.674573611839163	4.8607197707276
jws	inhouse	2	2	NA	Unknown	1.893739927189	3.60331234389349
jws	inhouse	0	0	NA	Malignant	6.56217049397672	-5.24400082177118
jws	inhouse	1	1	NA	Myeloid	-7.37465430460726	3.31766423636481
jws	inhouse	2	2	NA	Unknown	0.779300856964243	4.16505727225348
jws	inhouse	2	2	NA	Unknown	0.809539008514536	4.17647895270392
jws	inhouse	2	2	NA	Unknown	-1.06561685763155	5.08681640082404
jws	inhouse	0	0	NA	Malignant	6.49515055455412	-2.20621672219232
jws	inhouse	1	1	NA	Myeloid	-9.40480376444613	5.37068089896246
jws	inhouse	2	2	NA	Unknown	1.69691835679258	4.20917090827033
jws	inhouse	2	2	NA	Unknown	1.65683351792539	4.36056765967413
jws	inhouse	2	2	NA	Unknown	1.62605701722349	3.96688374930426
jws	inhouse	2	2	NA	Unknown	2.29172633923734	3.63973912650153
jws	inhouse	2	2	NA	Unknown	2.22223066128935	3.93495473319098
jws	inhouse	1	1	NA	Myeloid	-7.87295342646395	2.49443993025824
jws	inhouse	2	2	NA	Unknown	1.32422791756834	4.47594174796149
jws	inhouse	0	0	NA	Malignant	2.84681676663603	0.191237807808366
jws	inhouse	2	2	NA	Unknown	0.892055201904428	3.99522933417365
jws	inhouse	2	2	NA	Unknown	1.2712030295297	4.00312480383917
jws	inhouse	2	2	NA	Unknown	0.730033088104379	4.0647312110047
jws	inhouse	0	0	NA	Malignant	3.70833538808073	-2.27510848587945
jws	inhouse	1	1	NA	Myeloid	-9.13340903483187	5.17781028204962
jws	inhouse	1	1	NA	Myeloid	-9.40927554331576	5.50146350317999
jws	inhouse	2	2	NA	Unknown	-1.23224772177492	5.17675694876715
jws	inhouse	2	2	NA	Unknown	-0.0701830800608275	4.7193795149903
jws	inhouse	1	1	NA	Myeloid	-9.37701750956331	4.63779410773322
jws	inhouse	2	2	NA	Unknown	1.65669869221891	3.88598784857794
jws	inhouse	2	2	NA	Unknown	1.03749518431867	4.19012650900885
jws	inhouse	1	1	NA	Myeloid	-4.2243065949515	3.93804988318488
jws	inhouse	1	1	NA	Myeloid	-9.61499739847933	5.07518062048956
jws	inhouse	2	2	NA	Unknown	-1.01720024309908	4.92017468863532
jws	inhouse	1	1	NA	Myeloid	-3.46737505160128	2.04774317198798
jws	inhouse	2	2	NA	Unknown	0.696563947574747	3.98490104132697
jws	inhouse	2	2	NA	Unknown	4.26589773930754	3.00669917517706
jws	inhouse	2	2	NA	Unknown	-0.862526189906943	5.28647956305548
jws	inhouse	2	2	NA	Unknown	1.80435382165159	3.8390448992829
jws	inhouse	2	2	NA	Unknown	1.09272407330717	4.06431922370001
jws	inhouse	2	2	NA	Unknown	3.16371153630461	3.34800943785712
jws	inhouse	0	0	NA	Malignant	3.0154943350717	-0.051047555567775
jws	inhouse	2	2	NA	Unknown	1.83260380067076	3.51641473227545
jws	inhouse	2	2	NA	Unknown	-2.38488818369662	4.00238475256964
jws	inhouse	2	2	NA	Unknown	1.38578974045957	3.7304752772431
jws	inhouse	2	2	NA	Unknown	1.0054371837541	4.1311260169129
jws	inhouse	2	2	NA	Unknown	-1.38109780512606	5.83338078909918
jws	inhouse	2	2	NA	Unknown	1.20123778619016	4.16852912360236
jws	inhouse	0	0	NA	Malignant	7.00100086964811	-6.26247158593134
jws	inhouse	0	0	NA	Malignant	2.25003789700712	-2.27358332222894
jws	inhouse	2	2	NA	Unknown	1.15137540139402	3.91413506918951
jws	inhouse	2	2	NA	Unknown	-1.48411358557497	5.71258315497443
jws	inhouse	2	2	NA	Unknown	2.59211610593046	4.02193650656744
jws	inhouse	2	2	NA	Unknown	3.1666309718057	3.9863768523316
jws	inhouse	3	3	NA	T cell	-3.32364655695711	-8.10961332863763
jws	inhouse	2	2	NA	Unknown	2.20687412060941	2.78259381705328
jws	inhouse	2	2	NA	Unknown	-1.96190024576937	5.40856656485602
jws	inhouse	2	2	NA	Unknown	-1.2820276137427	5.27850636893317
jws	inhouse	0	0	NA	Malignant	7.90349196233	-4.9268459374328
jws	inhouse	2	2	NA	Unknown	0.934694397823465	4.10715207510992
jws	inhouse	0	0	NA	Malignant	2.8583555106088	0.0621925597767493
jws	inhouse	2	2	NA	Unknown	2.67739986218656	3.68910655432745
jws	inhouse	2	2	NA	Unknown	2.32994221486295	3.9649883216004
jws	inhouse	2	2	NA	Unknown	-1.31619108877932	5.59385117941901
jws	inhouse	2	2	NA	Unknown	0.754137981311929	4.50221833640143
jws	inhouse	2	2	NA	Unknown	2.00660787858213	3.89057502203986
jws	inhouse	1	1	NA	Myeloid	-10.1433243866995	4.24955758505866
jws	inhouse	2	2	NA	Unknown	1.37194465436186	3.92400464469
jws	inhouse	2	2	NA	Unknown	1.9899896267816	3.92302140646979
jws	inhouse	2	2	NA	Unknown	1.32672594823087	3.95698890143439
jws	inhouse	3	3	NA	T cell	-3.0360102768973	-7.45452681130365
jws	inhouse	0	0	NA	Malignant	7.01809643544401	-5.52912846154169
jws	inhouse	0	0	NA	Malignant	9.0619711760446	-3.17522039956049
jws	inhouse	2	2	NA	Unknown	3.07502960004057	4.00325211936041
jws	inhouse	1	1	NA	Myeloid	-9.69560195170199	5.1488057082276
jws	inhouse	2	2	NA	Unknown	1.57779489793028	3.8354454939942
jws	inhouse	3	3	NA	T cell	-2.94059420786654	-8.30708780831293
jws	inhouse	2	2	NA	Unknown	1.24918066300596	3.93392953330084
jws	inhouse	2	2	NA	Unknown	1.86324797906126	3.83659729414984
jws	inhouse	0	0	NA	Malignant	8.21319721974577	-4.38648834771112
jws	inhouse	2	2	NA	Unknown	-0.642425906284201	4.48759803229376
jws	inhouse	1	1	NA	Myeloid	-9.29446650706087	3.64945349150702
jws	inhouse	2	2	NA	Unknown	1.7686350230142	3.87958678656622
jws	inhouse	4	4	NA	Oligos	2.5536270026132	12.131427854834
jws	inhouse	2	2	NA	Unknown	3.81210492886747	1.46194049769446
jws	inhouse	2	2	NA	Unknown	-0.941760789974081	4.73425397330328
jws	inhouse	2	2	NA	Unknown	2.11954687871183	4.23450335913702
jws	inhouse	2	2	NA	Unknown	-4.50273848734652	4.41102322989508
jws	inhouse	2	2	NA	Unknown	0.875940370933664	4.01799830847784
jws	inhouse	2	2	NA	Unknown	1.14724432267393	3.93376407080695
jws	inhouse	2	2	NA	Unknown	3.14378498830045	4.06350335532233
jws	inhouse	0	0	NA	Malignant	9.93798683919157	-0.789401798905883
jws	inhouse	2	2	NA	Unknown	1.31194518841947	4.03224524909064
jws	inhouse	1	1	NA	Myeloid	-7.70987368784701	2.22243723326727
jws	inhouse	0	0	NA	Malignant	6.43393467702116	-4.31045618599847
jws	inhouse	2	2	NA	Unknown	-3.61315275393282	4.62221536093756
jws	inhouse	1	1	NA	Myeloid	-3.16016436777865	2.07158932143256
jws	inhouse	2	2	NA	Unknown	0.817985940353525	4.23008689337775
jws	inhouse	2	2	NA	Unknown	2.37519716061796	3.89469394141242
jws	inhouse	2	2	NA	Unknown	-0.802531492336142	5.22936877661749
jws	inhouse	1	1	NA	Myeloid	-10.0152516480521	5.06900128775641
jws	inhouse	2	2	NA	Unknown	-2.38262010775362	5.62981757575079
jws	inhouse	0	0	NA	Malignant	7.33056353368009	-5.41508713311151
jws	inhouse	2	2	NA	Unknown	1.01548211611952	4.13365134650275
jws	inhouse	2	2	NA	Unknown	3.17503403462614	3.82420763426825
jws	inhouse	2	2	NA	Unknown	3.61653279103483	3.70120915823981
jws	inhouse	2	2	NA	Unknown	-0.880002987010824	4.65863618308112
jws	inhouse	2	2	NA	Unknown	1.41813730038847	3.73094901495978
jws	inhouse	1	1	NA	Myeloid	-7.70728684626375	5.1075197165589
jws	inhouse	2	2	NA	Unknown	1.18507705964292	4.29387816840216
jws	inhouse	2	2	NA	Unknown	0.633912313358438	4.56128415518805
jws	inhouse	2	2	NA	Unknown	1.6220617178842	3.87242898398444
jws	inhouse	2	2	NA	Unknown	3.42076443471159	4.07589015418097
jws	inhouse	2	2	NA	Unknown	1.96914874352659	3.91012248450324
jws	inhouse	2	2	NA	Unknown	1.48728834428037	4.20500525885626
jws	inhouse	3	3	NA	T cell	-2.56088114939486	-8.10360565728143
jws	inhouse	1	1	NA	Myeloid	-9.24040366373812	5.18326386862799
jws	inhouse	2	2	NA	Unknown	2.68006180562223	3.86202821188971
jws	inhouse	0	0	NA	Malignant	7.42192505635465	-4.85038509911493
jws	inhouse	1	1	NA	Myeloid	-7.32723761759554	0.573143929777589
jws	inhouse	2	2	NA	Unknown	-0.730306398494589	4.86741408759161
jws	inhouse	1	1	NA	Myeloid	-9.70441962443148	4.50515422278449
jws	inhouse	3	3	NA	T cell	-2.46589494906222	-7.94158068245843
jws	inhouse	2	2	NA	Unknown	2.10385392941679	4.0865064566712
jws	inhouse	2	2	NA	Unknown	1.88203846253599	3.77839168959662
jws	inhouse	2	2	NA	Unknown	1.23147450722898	4.15817698889777
jws	inhouse	2	2	NA	Unknown	1.52036868371214	3.91245994025275
jws	inhouse	2	2	NA	Unknown	-0.820036005599844	5.01976212912604
jws	inhouse	2	2	NA	Unknown	-0.938653957469809	5.36754044943854
jws	inhouse	0	0	NA	Malignant	2.88606499470915	-0.0507238427419999
jws	inhouse	2	2	NA	Unknown	2.65349315442289	3.79751405173346
jws	inhouse	2	2	NA	Unknown	-0.848006319625723	5.26675137930914
jws	inhouse	1	1	NA	Myeloid	-8.28053427897249	4.31706723624274
jws	inhouse	2	2	NA	Unknown	1.64184211529936	3.74363240653082
jws	inhouse	2	2	NA	Unknown	1.68476055897917	3.82628473692938
jws	inhouse	0	0	NA	Malignant	9.03308438100065	-2.02907028740839
jws	inhouse	2	2	NA	Unknown	0.402866292373789	4.20629414969489
jws	inhouse	1	1	NA	Myeloid	-9.29034377299105	5.51551875525519
jws	inhouse	2	2	NA	Unknown	1.82054590024198	3.85119065695807
jws	inhouse	1	1	NA	Myeloid	-9.18729926310335	5.48503503256842
jws	inhouse	2	2	NA	Unknown	1.18342434205259	4.23121270590826
jws	inhouse	2	2	NA	Unknown	-1.16412557326113	5.24557980948492
jws	inhouse	2	2	NA	Unknown	1.70139406956877	3.92281970435187
jws	inhouse	0	0	NA	Malignant	8.09892700947965	-5.38965025490717
jws	inhouse	2	2	NA	Unknown	3.11649345196928	4.11947783881232
jws	inhouse	2	2	NA	Unknown	-1.01133240423952	4.94145068579718
jws	inhouse	2	2	NA	Unknown	-1.04450763426577	5.34701547080084
jws	inhouse	2	2	NA	Unknown	-1.13325620852267	5.25508269721075
jws	inhouse	2	2	NA	Unknown	1.62613712586607	4.18806323462531
jws	inhouse	0	0	NA	Malignant	8.90357254780973	-2.25839272088007
jws	inhouse	2	2	NA	Unknown	-1.2880854722098	5.42053374701544
jws	inhouse	2	2	NA	Unknown	2.47426151074613	3.30650624686285
jws	inhouse	2	2	NA	Unknown	1.89690135754789	3.99614629202887
jws	inhouse	0	0	NA	Malignant	8.87638806142057	-0.952585786046539
jws	inhouse	0	0	NA	Malignant	7.13482188023771	-5.49849882668451
jws	inhouse	2	2	NA	Unknown	3.21668695248808	3.68822750502631
jws	inhouse	2	2	NA	Unknown	2.53764294423307	3.76082357817694
jws	inhouse	2	2	NA	Unknown	1.65697096623625	3.81482204848334
jws	inhouse	3	3	NA	T cell	-2.96147800646578	-8.30560293740228
jws	inhouse	2	2	NA	Unknown	-1.82844651900088	5.79772910529181
jws	inhouse	0	0	NA	Malignant	6.95067881383146	-4.64654007500604
jws	inhouse	0	0	NA	Malignant	8.06850336827482	-4.30941811150507
jws	inhouse	2	2	NA	Unknown	2.53887795247282	3.67299112731024
jws	inhouse	2	2	NA	Unknown	-0.462350141628134	4.63360700064703
jws	inhouse	1	1	NA	Myeloid	-9.36958552561556	5.23438033515021
jws	inhouse	0	0	NA	Malignant	6.7360057715341	-6.44788113182977
jws	inhouse	2	2	NA	Unknown	3.27023719586576	3.55942496710822
jws	inhouse	3	3	NA	T cell	-2.43478561602389	-8.08796253746942
jws	inhouse	2	2	NA	Unknown	-1.01778818331515	5.06739673071906
jws	inhouse	1	1	NA	Myeloid	-3.45990611277376	1.97100576811835
jws	inhouse	2	2	NA	Unknown	-1.09400523863589	4.66291579657599
jws	inhouse	0	0	NA	Malignant	7.7638149146005	-5.31274834221796
jws	inhouse	2	2	NA	Unknown	3.65133141316618	3.80530795508429
jws	inhouse	2	2	NA	Unknown	4.45781277455534	2.94425401145026
jws	inhouse	1	1	NA	Myeloid	-7.25990630350863	0.622696668444123
jws	inhouse	3	3	NA	T cell	-2.34496022425448	-8.10473337716058
jws	inhouse	0	0	NA	Malignant	5.47453926839079	-4.13289013451532
jws	inhouse	2	2	NA	Unknown	3.79505370892729	1.52280566149756
jws	inhouse	2	2	NA	Unknown	2.94121121205534	3.79681572371527
jws	inhouse	2	2	NA	Unknown	-0.859964501483786	4.62552985602423
jws	inhouse	2	2	NA	Unknown	2.13169502057279	4.01493176871344
jws	inhouse	1	1	NA	Myeloid	-7.36121846400057	0.553958625135865
jws	inhouse	2	2	NA	Unknown	3.32975624837126	3.94897517615363
jws	inhouse	2	2	NA	Unknown	-4.74329520426546	-0.0274962181468346
jws	inhouse	3	3	NA	T cell	-2.73363138399874	-8.23192778176263
jws	inhouse	2	2	NA	Unknown	2.52907179631437	3.7754360144715
jws	inhouse	1	1	NA	Myeloid	-9.5371613617972	5.13369950705573
jws	inhouse	2	2	NA	Unknown	1.64321528710569	4.05655059271857
jws	inhouse	2	2	NA	Unknown	-0.832858514411795	5.14335402899786
jws	inhouse	3	3	NA	T cell	-2.37157560549532	-8.04232731408075
jws	inhouse	2	2	NA	Unknown	0.951324272529733	4.16814002448126
jws	inhouse	2	2	NA	Unknown	1.41549669541563	3.91375598364874
jws	inhouse	2	2	NA	Unknown	1.30187629498686	4.09662303381964
jws	inhouse	1	1	NA	Myeloid	-9.55963660441195	5.11855039053961
jws	inhouse	2	2	NA	Unknown	-1.43095780573641	5.55180701666876
jws	inhouse	2	2	NA	Unknown	0.570275473968637	4.31336173468634
jws	inhouse	2	2	NA	Unknown	-0.999827873332846	5.00087079459235
jws	inhouse	2	2	NA	Unknown	1.73805199898924	3.75281795912787
jws	inhouse	2	2	NA	Unknown	1.2567165974542	4.15064153128668
jws	inhouse	1	1	NA	Myeloid	-9.35025931559359	4.87532243186041
jws	inhouse	1	1	NA	Myeloid	-7.31929064951693	4.6823545401673
jws	inhouse	2	2	NA	Unknown	1.41183410920347	3.80282196456
jws	inhouse	2	2	NA	Unknown	2.12030648030485	4.29388532095953
jws	inhouse	1	1	NA	Myeloid	-8.95702220164095	3.71935018950507
jws	inhouse	0	0	NA	Malignant	9.8184409026071	-1.33889248913721
jws	inhouse	2	2	NA	Unknown	-0.616471898181784	4.84913358145758
jws	inhouse	2	2	NA	Unknown	2.93267105855192	3.89729890280768
jws	inhouse	2	2	NA	Unknown	-1.29048849306856	4.98642453604742
jws	inhouse	2	2	NA	Unknown	2.06655823029722	3.76948007994696
jws	inhouse	2	2	NA	Unknown	-0.82495845518862	4.93343409949347
jws	inhouse	1	1	NA	Myeloid	-6.97712422571932	1.08733126574561
jws	inhouse	2	2	NA	Unknown	0.947338688747537	4.46558913641974
jws	inhouse	1	1	NA	Myeloid	-7.26906253062044	0.650281698046174
jws	inhouse	2	2	NA	Unknown	-1.12710453234469	5.47527799063727
jws	inhouse	2	2	NA	Unknown	-2.04199339113985	5.88412770682379
jws	inhouse	1	1	NA	Myeloid	-9.5357546921805	5.01306495123908
jws	inhouse	0	0	NA	Malignant	8.45276020802702	-4.94864264077142
jws	inhouse	2	2	NA	Unknown	-1.83260012827669	5.82595214301154
jws	inhouse	2	2	NA	Unknown	-0.710353505237448	4.77253922873541
jws	inhouse	1	1	NA	Myeloid	-3.23611808977877	1.67585477286383
jws	inhouse	1	1	NA	Myeloid	-9.7517781373099	5.44022998267218
jws	inhouse	2	2	NA	Unknown	1.82648407258238	3.8283449118714
jws	inhouse	1	1	NA	Myeloid	-9.50048590861117	4.87346705847784
jws	inhouse	2	2	NA	Unknown	0.963108230011118	3.87858924323126
jws	inhouse	1	1	NA	Myeloid	-8.74488307200228	4.93793878012701
jws	inhouse	2	2	NA	Unknown	3.30200527943815	3.4139800971131
jws	inhouse	2	2	NA	Unknown	-1.75228775702273	5.85597333365485
jws	inhouse	1	1	NA	Myeloid	-9.18139411173617	5.52371367865607
jws	inhouse	1	1	NA	Myeloid	-9.80255747996126	4.70374497824713
jws	inhouse	0	0	NA	Malignant	2.89286016263212	0.119886428652253
jws	inhouse	2	2	NA	Unknown	0.600691664592874	4.56871566229865
jws	inhouse	2	2	NA	Unknown	-0.961023938281882	4.86211261206671
jws	inhouse	2	2	NA	Unknown	1.53195737637724	3.7211659854035
jws	inhouse	2	2	NA	Unknown	-1.39117587767397	5.25012502127692
jws	inhouse	0	0	NA	Malignant	6.69274567403044	-5.65529957360223
jws	inhouse	2	2	NA	Unknown	-1.92383922301089	5.71419915610358
jws	inhouse	1	1	NA	Myeloid	-3.89307976923739	5.40814742499396
jws	inhouse	1	1	NA	Myeloid	-9.27260066233431	5.41379079276129
jws	inhouse	2	2	NA	Unknown	-0.733852338416922	4.96491584235236
jws	inhouse	2	2	NA	Unknown	-1.12002350054537	5.20487222128912
jws	inhouse	2	2	NA	Unknown	-0.710934292896139	4.86698016577765
jws	inhouse	2	2	NA	Unknown	1.08826087750639	4.01264151984259
jws	inhouse	0	0	NA	Malignant	5.02407692708219	-2.85379090851739
jws	inhouse	2	2	NA	Unknown	-1.71131170950686	5.88846311026617
jws	inhouse	0	0	NA	Malignant	6.96987580098356	0.238218069611039
jws	inhouse	2	2	NA	Unknown	1.52123748101438	4.0321966117005
jws	inhouse	2	2	NA	Unknown	1.16871784962858	4.03715667182013
jws	inhouse	2	2	NA	Unknown	3.94118355550016	1.26645466738745
jws	inhouse	2	2	NA	Unknown	2.69017409123625	3.70646724158331
jws	inhouse	1	1	NA	Myeloid	-9.71091128550326	5.26814660483405
jws	inhouse	3	3	NA	T cell	-2.5186238404349	-8.14683666771844
jws	inhouse	3	3	NA	T cell	-2.9461825009421	-8.11191311425165
jws	inhouse	2	2	NA	Unknown	1.43290780820097	3.95980557852789
jws	inhouse	2	2	NA	Unknown	-2.43587089739596	5.63906106406256
jws	inhouse	2	2	NA	Unknown	1.62470685281004	4.10714349204108
jws	inhouse	2	2	NA	Unknown	-1.02600265703951	5.17984494620367
jws	inhouse	1	1	NA	Myeloid	-7.38183976374422	0.613045007524934
jws	inhouse	2	2	NA	Unknown	1.81094394959654	3.82586917334601
jws	inhouse	2	2	NA	Unknown	-0.903775643928396	5.31055554801032
jws	inhouse	2	2	NA	Unknown	-1.41418088637148	5.76813516074225
jws	inhouse	2	2	NA	Unknown	1.98229895867552	3.64060840064093
jws	inhouse	3	3	NA	T cell	-3.42465711794649	-7.38687744683221
jws	inhouse	1	1	NA	Myeloid	-8.79083777628695	4.981208891211
jws	inhouse	0	0	NA	Malignant	6.1760692480966	-2.65722861832574
jws	inhouse	2	2	NA	Unknown	2.58864663876737	3.81698593550726
jws	inhouse	2	2	NA	Unknown	1.83450983800138	4.16720876151129
jws	inhouse	3	3	NA	T cell	-3.16256834231173	-7.41068258828119
jws	inhouse	1	1	NA	Myeloid	-9.41640902720247	4.62854489737555
jws	inhouse	0	0	NA	Malignant	7.24855421818937	-5.14872112816766
jws	inhouse	2	2	NA	Unknown	-1.19064332209383	5.03075656348273
jws	inhouse	2	2	NA	Unknown	1.5613481882974	3.73396357947394
jws	inhouse	1	1	NA	Myeloid	-8.61725951395785	4.99066457205817
jws	inhouse	2	2	NA	Unknown	-1.16819025240694	4.80052718573615
jws	inhouse	2	2	NA	Unknown	2.09066270627226	3.62907514029547
jws	inhouse	2	2	NA	Unknown	-1.22713423929964	5.56141051703497
jws	inhouse	2	2	NA	Unknown	0.783510673420084	4.10980805808112
jws	inhouse	2	2	NA	Unknown	0.492300856487406	4.36511620932623
jws	inhouse	1	1	NA	Myeloid	-9.88549090586458	4.97165355139777
jws	inhouse	2	2	NA	Unknown	2.51437877454008	3.76568040305182
jws	inhouse	1	1	NA	Myeloid	-9.74584532938753	5.10744008475348
jws	inhouse	2	2	NA	Unknown	0.769656944648874	4.06157502585455
jws	inhouse	0	0	NA	Malignant	3.76202296055998	-2.07535591668085
jws	inhouse	1	1	NA	Myeloid	-8.66764117441927	3.82245525771185
jws	inhouse	2	2	NA	Unknown	3.20940159596647	3.96023711615607
jws	inhouse	1	1	NA	Myeloid	-9.34665156565462	5.04159411841437
jws	inhouse	2	2	NA	Unknown	1.40598760880674	4.05459317618414
jws	inhouse	2	2	NA	Unknown	1.17689226903166	3.72930797987982
jws	inhouse	0	0	NA	Malignant	8.76165818013395	-2.66932716912225
jws	inhouse	2	2	NA	Unknown	-1.11436999998842	5.36717042380377
jws	inhouse	1	1	NA	Myeloid	-3.5374636765555	2.28975138121649
jws	inhouse	0	0	NA	Malignant	7.31351517476286	-6.01358881539301
jws	inhouse	2	2	NA	Unknown	1.06272898949827	4.08402308875128
jws	inhouse	2	2	NA	Unknown	1.78118644990171	3.79021582060858
jws	inhouse	2	2	NA	Unknown	3.19486640729154	4.08096799307867
jws	inhouse	2	2	NA	Unknown	-0.501387846095907	4.67707070761725
jws	inhouse	2	2	NA	Unknown	-0.942743193729269	4.98307094031378
jws	inhouse	2	2	NA	Unknown	1.89235113896574	3.5872560446839
jws	inhouse	1	1	NA	Myeloid	-9.83042956553255	5.08555993491217
jws	inhouse	2	2	NA	Unknown	-0.670357477290976	4.59843453818366
jws	inhouse	2	2	NA	Unknown	-0.843270909412253	5.03416022711798
jws	inhouse	2	2	NA	Unknown	1.1479861620828	3.62267264777228
jws	inhouse	2	2	NA	Unknown	-1.14558840952669	4.92789182120367
jws	inhouse	2	2	NA	Unknown	-0.78841425143038	5.16275319510504
jws	inhouse	3	3	NA	T cell	-3.06027890406405	-7.51819267815546
jws	inhouse	2	2	NA	Unknown	-1.36771060190951	5.29887637549445
jws	inhouse	2	2	NA	Unknown	0.322245645897043	4.28967675620123
jws	inhouse	2	2	NA	Unknown	1.13798521794523	4.239181131659
jws	inhouse	0	0	NA	Malignant	8.15746067799772	-1.38590362614587
jws	inhouse	2	2	NA	Unknown	-1.13495327196871	4.46904906683966
jws	inhouse	2	2	NA	Unknown	1.81322239674772	3.84615907126471
jws	inhouse	2	2	NA	Unknown	-1.82458199225222	5.88379821234747
jws	inhouse	0	0	NA	Malignant	7.10402869023527	-6.118644624414
jws	inhouse	2	2	NA	Unknown	1.57723950185026	4.05900487357184
jws	inhouse	2	2	NA	Unknown	-0.867501687629568	5.10500201636359
jws	inhouse	2	2	NA	Unknown	1.39011882580961	4.09540566855475
jws	inhouse	2	2	NA	Unknown	2.66518615521635	3.89406928473517
jws	inhouse	2	2	NA	Unknown	1.67929862775053	4.33930262976691
jws	inhouse	0	0	NA	Malignant	7.03688763417448	-4.63535156792596
jws	inhouse	8	8	NA	Myeloid	-4.66107703409945	2.6372295325379
jws	inhouse	2	2	NA	Unknown	1.41057406701292	3.91887149268195
jws	inhouse	2	2	NA	Unknown	-1.3117271777228	5.56643256598517
jws	inhouse	2	2	NA	Unknown	3.28421615399565	3.88463315421149
jws	inhouse	1	1	NA	Myeloid	-9.19961215220247	4.33240804129645
jws	inhouse	2	2	NA	Unknown	-2.36722279749666	5.98752746039435
jws	inhouse	2	2	NA	Unknown	3.22788189686979	3.97702702933356
jws	inhouse	2	2	NA	Unknown	1.4724171046182	3.8433857863526
jws	inhouse	2	2	NA	Unknown	1.21412347592558	4.12045869284674
jws	inhouse	2	2	NA	Unknown	3.37199329175199	3.9601603453736
jws	inhouse	2	2	NA	Unknown	-1.31229807101046	5.62316426688239
jws	inhouse	2	2	NA	Unknown	2.49512623585905	3.86636886054083
jws	inhouse	2	2	NA	Unknown	1.16665636338438	4.23274001532599
jws	inhouse	2	2	NA	Unknown	-0.968511950595724	5.38422402792975
jws	inhouse	0	0	NA	Malignant	7.58775471486295	-5.63170567101434
jws	inhouse	2	2	NA	Unknown	2.8750438574716	3.68669113570258
jws	inhouse	0	0	NA	Malignant	2.96602247990812	0.00622355991407844
jws	inhouse	1	1	NA	Myeloid	-6.80898429117953	4.03120192938849
jws	inhouse	1	1	NA	Myeloid	-3.6126647111014	5.41843518668219
jws	inhouse	3	3	NA	T cell	-2.77812315188204	-8.23903647011713
jws	inhouse	3	3	NA	T cell	-4.01216984949862	-8.74704638070062
jws	inhouse	2	2	NA	Unknown	1.87834070958341	3.97076472693488
jws	inhouse	2	2	NA	Unknown	-3.37615562639986	2.66386804038092
jws	inhouse	2	2	NA	Unknown	-1.82118405066286	5.8548079436402
jws	inhouse	7	7	NA	Malignant	8.5161604765817	-5.36754932946161
jws	inhouse	2	2	NA	Unknown	-1.00362588129793	4.44858512335822
jws	inhouse	1	1	NA	Myeloid	-4.40538216791903	5.14506205969855
jws	inhouse	2	2	NA	Unknown	-0.742521714790213	4.69142493659064
jws	inhouse	2	2	NA	Unknown	3.68115948476042	1.21469923907324
jws	inhouse	2	2	NA	Unknown	-0.888331126792776	5.00507554465338
jws	inhouse	2	2	NA	Unknown	1.3942271355554	4.51708659583136
jws	inhouse	2	2	NA	Unknown	2.14110087193693	3.38539275580451
jws	inhouse	0	0	NA	Malignant	6.03979300297941	-4.08218946999506
jws	inhouse	2	2	NA	Unknown	-1.09311999045168	5.21709165030524
jws	inhouse	2	2	NA	Unknown	1.14526711739744	4.22143420630499
jws	inhouse	2	2	NA	Unknown	3.11576842107023	3.1942649787049
jws	inhouse	0	0	NA	Malignant	6.00437639989103	-3.44744649476007
jws	inhouse	2	2	NA	Unknown	-1.03878701887881	5.09848269873663
jws	inhouse	2	2	NA	Unknown	2.72208617963041	4.07458362036749
jws	inhouse	2	2	NA	Unknown	2.95388268269743	3.61324390822455
jws	inhouse	1	1	NA	Myeloid	-9.65912486277376	5.14505443030402
jws	inhouse	2	2	NA	Unknown	1.30030022896971	4.16843757086798
jws	inhouse	2	2	NA	Unknown	1.32089148797239	4.01582488471075
jws	inhouse	2	2	NA	Unknown	-0.775330376251089	5.08544406348273
jws	inhouse	2	2	NA	Unknown	1.40311442650999	3.49073109084174
jws	inhouse	1	1	NA	Myeloid	-9.30234481058871	5.33474978858038
jws	inhouse	0	0	NA	Malignant	8.24274395741667	-0.956443517865691
jws	inhouse	2	2	NA	Unknown	2.71163653172697	3.469809622107
jws	inhouse	2	2	NA	Unknown	2.43769477643217	3.86882361823126
jws	inhouse	0	0	NA	Malignant	9.15473698415006	-3.32039228028253
jws	inhouse	2	2	NA	Unknown	1.21200858391966	4.29502353125616
jws	inhouse	0	0	NA	Malignant	6.8911571387216	-5.75620737618402
jws	inhouse	2	2	NA	Unknown	0.339107770101679	4.59344491416022
jws	inhouse	2	2	NA	Unknown	2.86926268376554	3.33784422331854
jws	inhouse	2	2	NA	Unknown	1.41627894677366	3.77963718825385
jws	inhouse	2	2	NA	Unknown	-1.19991780482088	5.06563720160529
jws	inhouse	1	1	NA	Myeloid	-9.83424617014681	5.25600585394904
jws	inhouse	2	2	NA	Unknown	1.70361326970304	4.01885804587408
jws	inhouse	2	2	NA	Unknown	1.72988425530638	3.98599204474493
jws	inhouse	2	2	NA	Unknown	1.36799429692472	4.0571947997193
jws	inhouse	0	0	NA	Malignant	3.53264926709379	-1.5795171553512
jws	inhouse	2	2	NA	Unknown	-0.907988917453635	5.16573914938971
jws	inhouse	2	2	NA	Unknown	2.3183872584268	4.00337991171881
jws	inhouse	1	1	NA	Myeloid	-7.3466940041617	0.60823079997107
jws	inhouse	0	0	NA	Malignant	2.77392100133146	-0.0169977242369988
jws	inhouse	5	5	NA	Stromal	0.42775892056669	-0.633067726554427
jws	inhouse	1	1	NA	Myeloid	-7.37341500483309	2.15836128645941
jws	inhouse	2	2	NA	Unknown	-0.345005613191473	4.33743485861823
jws	inhouse	2	2	NA	Unknown	1.29721926488127	4.19496592932745
jws	inhouse	2	2	NA	Unknown	1.31351410187925	4.17137011939093
jws	inhouse	1	1	NA	Myeloid	-8.52985240183626	5.42013987952277
jws	inhouse	0	0	NA	Malignant	4.74700449742521	-3.11681428498224
jws	inhouse	2	2	NA	Unknown	-1.9252628203467	5.68803653174445
jws	inhouse	5	5	NA	Stromal	0.186978418008936	-0.576375573339019
jws	inhouse	1	1	NA	Myeloid	-7.29822112284456	0.553391367731538
jws	inhouse	0	0	NA	Malignant	6.2484135512277	-4.70251074379877
jws	inhouse	2	2	NA	Unknown	-2.2929318066672	5.94702872687384
jws	inhouse	2	2	NA	Unknown	-1.56657887659823	5.79667434149786
jws	inhouse	2	2	NA	Unknown	2.78968619145597	3.91898974829718
jws	inhouse	2	2	NA	Unknown	0.405960637704981	3.8975063269715
jws	inhouse	2	2	NA	Unknown	-0.752933930976736	4.88946208411261
jws	inhouse	0	0	NA	Malignant	6.95561646260465	-5.53999653405145
jws	inhouse	0	0	NA	Malignant	2.82117651738371	0.000689164338555065
jws	inhouse	9	9	NA	Endothelial	-1.18964875899111	0.0333796297888419
jws	inhouse	0	0	NA	Malignant	6.65364836491789	0.723185629187073
jws	inhouse	2	2	NA	Unknown	-0.840952050311911	5.23260840827033
jws	inhouse	2	2	NA	Unknown	-2.22971988879	5.91170796805426
jws	inhouse	2	2	NA	Unknown	-0.698205184562552	4.8648816054444
jws	inhouse	0	0	NA	Malignant	6.89639281071867	-5.22620192116693
jws	inhouse	2	2	NA	Unknown	-1.59500540457522	5.17848119193121
jws	inhouse	2	2	NA	Unknown	1.55880974568571	3.59937915259406
jws	inhouse	2	2	NA	Unknown	1.93830763138975	3.66984352522894
jws	inhouse	0	0	NA	Malignant	7.10364102162565	-6.26859369820551
jws	inhouse	1	1	NA	Myeloid	-10.2138924714163	4.6249757712464
jws	inhouse	2	2	NA	Unknown	1.21854900159086	3.7241435950379
jws	inhouse	0	0	NA	Malignant	4.05894159115995	-3.86630168503717
jws	inhouse	2	2	NA	Unknown	4.40370320119108	2.93926653319403
jws	inhouse	2	2	NA	Unknown	-4.02333308420931	4.32579383307501
jws	inhouse	2	2	NA	Unknown	1.91193650998319	3.87847527915045
jws	inhouse	2	2	NA	Unknown	2.04270600117887	3.98854884558722
jws	inhouse	2	2	NA	Unknown	2.95320438183988	3.75915989333197
jws	inhouse	1	1	NA	Myeloid	-8.3494811173514	3.06042417937323
jws	inhouse	2	2	NA	Unknown	2.41111038960661	3.83508929663702
jws	inhouse	1	1	NA	Myeloid	-9.06695128641878	5.23059710913702
jws	inhouse	2	2	NA	Unknown	2.0386510971948	3.45254668646857
jws	inhouse	2	2	NA	Unknown	3.55070112981046	3.79429444724127
jws	inhouse	2	2	NA	Unknown	-0.80150247774874	4.96763667517706
jws	inhouse	2	2	NA	Unknown	1.53640173711027	3.88937911444708
jws	inhouse	2	2	NA	Unknown	-1.09342385493075	5.59805306845709
jws	inhouse	0	0	NA	Malignant	7.13482569493498	-4.76244297570184
jws	inhouse	0	0	NA	Malignant	7.97578762807096	-4.47697821206049
jws	inhouse	0	0	NA	Malignant	2.95720242299284	-0.0289537752290109
jws	inhouse	0	0	NA	Malignant	8.70573662556852	-1.12578663176492
jws	inhouse	0	0	NA	Malignant	9.79655503071989	-0.972970634164367
jws	inhouse	1	1	NA	Myeloid	-9.43087340555941	5.32039555960699
jws	inhouse	2	2	NA	Unknown	-2.31912876330172	5.98605594092413
jws	inhouse	2	2	NA	Unknown	1.49587463177885	4.00674924307867
jws	inhouse	2	2	NA	Unknown	2.25914453305448	3.87602290564581
jws	inhouse	2	2	NA	Unknown	1.95426510609831	3.6513908808808
jws	inhouse	2	2	NA	Unknown	-0.422135364635336	4.66854819708868
jws	inhouse	0	0	NA	Malignant	7.34360836781706	-4.63627996987299
jws	inhouse	0	0	NA	Malignant	7.63224648274626	-4.8618783051391
jws	inhouse	2	2	NA	Unknown	2.88375543393339	3.82965049201056
jws	inhouse	2	2	NA	Unknown	3.21219681538786	3.59727129393622
jws	inhouse	2	2	NA	Unknown	-1.13728142939364	5.01051101141974
jws	inhouse	1	1	NA	Myeloid	-9.62250186167513	4.97861155921027
jws	inhouse	1	1	NA	Myeloid	-5.88375426493441	0.920552701292481
jws	inhouse	2	2	NA	Unknown	-0.736622702701437	4.60754212790533
jws	inhouse	2	2	NA	Unknown	1.66268609799589	4.10179147177741
jws	inhouse	3	3	NA	T cell	-2.48852325640475	-8.04122915810541
jws	inhouse	2	2	NA	Unknown	-0.163677584750998	4.44289693289801
jws	inhouse	3	3	NA	T cell	-2.83384848795687	-7.82224693840936
jws	inhouse	2	2	NA	Unknown	-2.88878465853487	4.56257543021246
jws	inhouse	2	2	NA	Unknown	1.74845312871183	3.68563374930426
jws	inhouse	2	2	NA	Unknown	1.16339300908293	3.86066684180304
jws	inhouse	0	0	NA	Malignant	9.16342209614958	-3.3112989956756
jws	inhouse	1	1	NA	Myeloid	-9.65656806193148	5.40592011862799
jws	inhouse	2	2	NA	Unknown	1.99172292985166	3.66217741423651
jws	inhouse	1	1	NA	Myeloid	-5.35404063425814	5.41009196692511
jws	inhouse	2	2	NA	Unknown	0.893352198974741	4.15972766333624
jws	inhouse	0	0	NA	Malignant	10.2437682036325	-1.63810780590967
jws	inhouse	2	2	NA	Unknown	-1.14919723234926	5.15304240637824
jws	inhouse	2	2	NA	Unknown	1.21749697961057	4.08837851935431
jws	inhouse	2	2	NA	Unknown	-1.49866307936465	5.86917075568243
jws	inhouse	2	2	NA	Unknown	-0.582748961074698	4.47660884314581
jws	inhouse	0	0	NA	Malignant	6.03267906941618	-4.35059633797601
jws	inhouse	1	1	NA	Myeloid	-9.72067404948031	5.06018456870123
jws	inhouse	2	2	NA	Unknown	2.07771014012541	3.84580335074469
jws	inhouse	0	0	NA	Malignant	9.07759903706754	-3.26301351136163
jws	inhouse	2	2	NA	Unknown	-1.17035700045382	5.43096122199103
jws	inhouse	2	2	NA	Unknown	2.1566645983621	3.82042798453375
jws	inhouse	2	2	NA	Unknown	2.98815296925749	3.66940054350897
jws	inhouse	2	2	NA	Unknown	3.46468709744657	4.15479955130621
jws	inhouse	3	3	NA	T cell	-3.03313947878634	-8.36994066781
jws	inhouse	1	1	NA	Myeloid	-3.33156944475924	1.72541508132025
jws	inhouse	0	0	NA	Malignant	6.81457184590544	-4.95885935372308
jws	inhouse	2	2	NA	Unknown	1.60485850609983	4.033051103888
jws	inhouse	2	2	NA	Unknown	-0.822816264255392	4.7017408316712
jws	inhouse	3	3	NA	T cell	-2.83093310557162	-8.04654923027948
jws	inhouse	2	2	NA	Unknown	2.94630574025358	3.65270718985602
jws	inhouse	1	1	NA	Myeloid	-9.46796084605013	4.53316459113165
jws	inhouse	2	2	NA	Unknown	1.23982702531065	4.58021172934576
jws	inhouse	0	0	NA	Malignant	5.65738867558683	-3.04325380867914
jws	inhouse	2	2	NA	Unknown	3.35058592595304	3.86537227088019
jws	inhouse	2	2	NA	Unknown	-1.35330284796511	5.12859019690558
jws	inhouse	2	2	NA	Unknown	-1.18342484198366	5.51339921408698
jws	inhouse	2	2	NA	Unknown	2.20215510167326	3.75620803290411
jws	inhouse	2	2	NA	Unknown	-1.03051651678835	4.60923060828253
jws	inhouse	1	1	NA	Myeloid	-6.73652363978182	1.29640778952643
jws	inhouse	2	2	NA	Unknown	0.923227000610483	4.07478579932257
jws	inhouse	2	2	NA	Unknown	1.56549786366667	3.94181260520026
jws	inhouse	2	2	NA	Unknown	-3.75160886011873	4.71308001929327
jws	inhouse	1	1	NA	Myeloid	-9.45961238108431	5.55304536276862
jws	inhouse	2	2	NA	Unknown	1.25541590489591	4.21545419150397
jws	inhouse	2	2	NA	Unknown	2.21485208310331	3.98280867987677
jws	inhouse	2	2	NA	Unknown	1.12800608910764	4.22220620566412
jws	inhouse	0	0	NA	Malignant	7.01183079518522	-4.78458777016595
jws	inhouse	0	0	NA	Malignant	9.06394718922819	-2.46261444634393
jws	inhouse	2	2	NA	Unknown	0.771060216800821	4.53699120932623
jws	inhouse	2	2	NA	Unknown	1.70016526021208	4.12360391074225
jws	inhouse	2	2	NA	Unknown	-0.754916381461966	5.19303426199957
jws	inhouse	4	4	NA	Oligos	4.10217856206144	12.2837410872559
jws	inhouse	2	2	NA	Unknown	1.41639815606321	4.19277963095709
jws	inhouse	8	8	NA	Myeloid	-4.23349286280428	2.96657237463995
jws	inhouse	0	0	NA	Malignant	7.71137331761564	-2.48430529183343
jws	inhouse	1	1	NA	Myeloid	-9.51382781229769	5.47905549460455
jws	inhouse	0	0	NA	Malignant	7.34870337285246	-4.61162653511957
jws	inhouse	5	5	NA	Stromal	5.76908015050138	-1.86369875019983
jws	inhouse	3	3	NA	T cell	-3.08280802927767	-7.92233458107904
jws	inhouse	1	1	NA	Myeloid	-5.86477137766634	3.75244125777289
jws	inhouse	2	2	NA	Unknown	1.33581088818754	3.72097429686591
jws	inhouse	2	2	NA	Unknown	1.13336979188169	4.1671539252381
jws	inhouse	2	2	NA	Unknown	1.39076756276335	3.98331460410162
jws	inhouse	2	2	NA	Unknown	-2.29098345003878	6.01190432959601
jws	inhouse	1	1	NA	Myeloid	-9.5419974442557	5.22850760870978
jws	inhouse	7	7	NA	Malignant	4.42724131383146	-6.26729956215814
jws	inhouse	2	2	NA	Unknown	1.21677778996671	4.33445653372809
jws	inhouse	2	2	NA	Unknown	1.56668363846983	3.733898968039
jws	inhouse	0	0	NA	Malignant	3.27914069928373	-1.68755689209894
jws	inhouse	2	2	NA	Unknown	3.96760319508756	1.18588480406805
jws	inhouse	2	2	NA	Unknown	-1.87080539427553	5.87141045981451
jws	inhouse	0	0	NA	Malignant	6.66790150441374	-4.63179579323724
jws	inhouse	2	2	NA	Unknown	3.64311860837187	3.31513628417059
jws	inhouse	1	1	NA	Myeloid	-8.02527571879183	2.58424004965826
jws	inhouse	2	2	NA	Unknown	2.42677305974211	3.95377454215094
jws	inhouse	1	1	NA	Myeloid	-9.16640330515658	5.18551310950324
jws	inhouse	2	2	NA	Unknown	0.954931962864053	4.25001820975348
jws	inhouse	2	2	NA	Unknown	-1.08962525091921	5.21743831091925
jws	inhouse	2	2	NA	Unknown	-0.914484572036612	4.89429435187384
jws	inhouse	2	2	NA	Unknown	0.490411866085184	4.54263362341925
jws	inhouse	0	0	NA	Malignant	6.62455176152433	-5.95152512139276
jws	inhouse	2	2	NA	Unknown	3.14467858113493	3.71798691206976
jws	inhouse	0	0	NA	Malignant	3.59441231526579	-2.3561877304931
jws	inhouse	0	0	NA	Malignant	4.34265564717497	-2.83617177552179
jws	inhouse	2	2	NA	Unknown	2.76964162625517	3.95817098074957
jws	inhouse	1	1	NA	Myeloid	-9.34893561564242	4.6918383544068
jws	inhouse	2	2	NA	Unknown	1.50349162854399	4.25499162131354
jws	inhouse	2	2	NA	Unknown	1.23207496442045	4.18459042960211
jws	inhouse	1	1	NA	Myeloid	-8.18277217112337	2.65986403876349
jws	inhouse	2	2	NA	Unknown	-0.714901280029166	4.4940672820191
jws	inhouse	2	2	NA	Unknown	-1.61387957297121	5.84901723319098
jws	inhouse	0	0	NA	Malignant	6.93424032963957	-0.233022860648189
jws	inhouse	1	1	NA	Myeloid	-9.3483185883597	5.37271365576788
jws	inhouse	2	2	NA	Unknown	-4.36572457514559	4.44775161200568
jws	inhouse	2	2	NA	Unknown	4.17809914387907	2.9604683821778
jws	inhouse	0	0	NA	Malignant	7.38244532384123	-5.68116131371454
jws	inhouse	3	3	NA	T cell	-2.46106840334688	-8.08987179345087
jws	inhouse	3	3	NA	T cell	-4.37936164103304	-8.91635408944086
jws	inhouse	2	2	NA	Unknown	-0.986793887241232	4.94125089102789
jws	inhouse	2	2	NA	Unknown	-0.935212266071188	4.93135461264655
jws	inhouse	2	2	NA	Unknown	-4.12794352732455	4.78630074912116
jws	inhouse	0	0	NA	Malignant	3.08789204396452	0.0414203559736869
jws	inhouse	2	2	NA	Unknown	-0.957813989742148	5.1781402533631
jws	inhouse	0	0	NA	Malignant	6.41426180638517	-4.32537642067865
jws	inhouse	2	2	NA	Unknown	-1.75066555701052	5.88798150473639
jws	inhouse	2	2	NA	Unknown	-1.39285863600527	5.35564670020148
jws	inhouse	1	1	NA	Myeloid	-8.47818804941927	4.90877541953131
jws	inhouse	2	2	NA	Unknown	-0.255165409667837	4.28911504202887
jws	inhouse	1	1	NA	Myeloid	-9.11863089762484	4.91667947226569
jws	inhouse	2	2	NA	Unknown	2.09371255673612	3.97337827139899
jws	inhouse	2	2	NA	Unknown	1.51966916360105	3.80979165488287
jws	inhouse	2	2	NA	Unknown	-3.44462848864351	4.8057619040589
jws	inhouse	1	1	NA	Myeloid	-9.6976142045096	5.29106387549445
jws	inhouse	0	0	NA	Malignant	3.53791116513456	-1.8949308688064
jws	inhouse	2	2	NA	Unknown	-1.00241411886965	4.67739877158209
jws	inhouse	0	0	NA	Malignant	7.01820801533903	-4.14328923767999
jws	inhouse	2	2	NA	Unknown	3.35499595441068	3.86801871710822
jws	inhouse	2	2	NA	Unknown	-0.921162378414023	4.60641393118903
jws	inhouse	1	1	NA	Myeloid	-9.69849635325228	5.26170644217535
jws	inhouse	2	2	NA	Unknown	1.1022417429849	4.22828635626837
jws	inhouse	0	0	NA	Malignant	4.70980261601652	-2.93842735833124
jws	inhouse	2	2	NA	Unknown	2.37620257176603	2.95467147284552
jws	inhouse	2	2	NA	Unknown	0.350319373981607	4.59023436957404
jws	inhouse	2	2	NA	Unknown	-1.64858449660097	5.95366153174445
jws	inhouse	0	0	NA	Malignant	6.8836150053903	-5.90376082009271
jws	inhouse	2	2	NA	Unknown	-0.205806892736304	4.56011065894171
jws	inhouse	1	1	NA	Myeloid	-9.55400515757357	5.0935922568421
jws	inhouse	2	2	NA	Unknown	1.24399911202635	4.42936143332526
jws	inhouse	2	2	NA	Unknown	-0.0685016181305525	4.26704749518439
jws	inhouse	2	2	NA	Unknown	0.737243044750345	3.9341946547608
jws	inhouse	2	2	NA	Unknown	-0.895030331237662	4.72892674857184
jws	inhouse	0	0	NA	Malignant	9.64889763631071	-2.98902788704828
jws	inhouse	0	0	NA	Malignant	8.00498532094206	-5.63917389458612
jws	inhouse	0	0	NA	Malignant	9.18359135426725	-2.62880149430231
jws	inhouse	2	2	NA	Unknown	-4.91108704767977	-0.0420854831357339
jws	inhouse	2	2	NA	Unknown	-1.08439375124727	4.54039058142706
jws	inhouse	2	2	NA	Unknown	2.6746146563455	3.67349180632636
jws	inhouse	1	1	NA	Myeloid	-9.31606055460726	5.40695914679572
jws	inhouse	2	2	NA	Unknown	-2.18462372980868	5.9355922644715
jws	inhouse	2	2	NA	Unknown	1.62214707173551	3.95014581137701
jws	inhouse	1	1	NA	Myeloid	-9.44919730387484	4.69886502677008
jws	inhouse	2	2	NA	Unknown	-2.16416836939608	5.99982366019293
jws	inhouse	1	1	NA	Myeloid	-6.4817791100577	1.89701446944281
jws	inhouse	2	2	NA	Unknown	-0.869421374423849	5.19540509635016
jws	inhouse	2	2	NA	Unknown	1.37834798135008	3.91233262473151
jws	inhouse	2	2	NA	Unknown	2.10086535252775	3.83273300581976
jws	inhouse	0	0	NA	Malignant	2.81258438863004	0.0690783118586204
jws	inhouse	0	0	NA	Malignant	5.97340391911711	1.48718342238471
jws	inhouse	7	7	NA	Malignant	3.84013365544523	-6.01017180031732
jws	inhouse	2	2	NA	Unknown	2.90798901356901	3.43788060599371
jws	inhouse	2	2	NA	Unknown	1.66396878995146	3.59801682883307
jws	inhouse	0	0	NA	Malignant	6.85489844121183	-0.892883330049072
jws	inhouse	2	2	NA	Unknown	1.10527335442747	4.10358771735236
jws	inhouse	2	2	NA	Unknown	-0.869182717426169	4.98163470679327
jws	inhouse	2	2	NA	Unknown	2.29817246236051	3.84527406149909
jws	inhouse	2	2	NA	Unknown	-1.65588725767885	5.47035178595587
jws	inhouse	2	2	NA	Unknown	1.27607976235594	3.43419632369086
jws	inhouse	0	0	NA	Malignant	9.73836563863004	-0.909889190854583
jws	inhouse	2	2	NA	Unknown	-1.8609454747275	5.88894948416754
jws	inhouse	0	0	NA	Malignant	4.07429121770109	-3.0234605366607
jws	inhouse	2	2	NA	Unknown	0.970743406192911	4.09985360556647
jws	inhouse	4	4	NA	Oligos	4.33555649556364	10.1225739424805
jws	inhouse	2	2	NA	Unknown	-0.958368551357138	4.77825126105353
jws	inhouse	2	2	NA	Unknown	0.839434731380594	4.36669406348273
jws	inhouse	8	8	NA	Myeloid	-4.18755627833163	2.98085245543524
jws	inhouse	0	0	NA	Malignant	7.20810173787321	-5.45831194466547
jws	inhouse	3	3	NA	T cell	-2.86241461001192	-8.19431295937494
jws	inhouse	1	1	NA	Myeloid	-9.50529433451449	5.31294259482428
jws	inhouse	2	2	NA	Unknown	2.04690133370603	3.92449578696295
jws	inhouse	2	2	NA	Unknown	1.27881370820249	4.03622207099005
jws	inhouse	2	2	NA	Unknown	1.80083273686613	3.17591819220587
jws	inhouse	2	2	NA	Unknown	2.81075595654691	3.91244325095221
jws	inhouse	0	0	NA	Malignant	9.82439278401579	-2.16185346192316
jws	inhouse	3	3	NA	T cell	-2.74022985659395	-7.81844797676996
jws	inhouse	0	0	NA	Malignant	8.04235934056486	-4.87207594460443
jws	inhouse	2	2	NA	Unknown	1.08455477990354	4.37066945487067
jws	inhouse	1	1	NA	Myeloid	-9.02990008555208	4.95669469290778
jws	inhouse	2	2	NA	Unknown	1.5496990565225	3.81349095755621
jws	inhouse	2	2	NA	Unknown	2.14684675969328	3.5971220439057
jws	inhouse	2	2	NA	Unknown	1.10073255337919	3.85655507498785
jws	inhouse	0	0	NA	Malignant	6.31845186986173	-5.01202145165399
jws	inhouse	2	2	NA	Unknown	1.09385000504698	4.41536530905768
jws	inhouse	2	2	NA	Unknown	-1.38432408533846	5.75623807364508
jws	inhouse	2	2	NA	Unknown	-1.82946850024019	5.77616223746344
jws	inhouse	2	2	NA	Unknown	1.12894510068144	4.05966720038458
jws	inhouse	1	1	NA	Myeloid	-9.22708369456087	5.40268763953253
jws	inhouse	2	2	NA	Unknown	-1.22509909830843	4.48598632269904
jws	inhouse	3	3	NA	T cell	-3.05078054629122	-7.9678877884765
jws	inhouse	2	2	NA	Unknown	0.765361476318491	3.99941977911993
jws	inhouse	3	3	NA	T cell	-2.74211145602022	-8.30302801674799
jws	inhouse	2	2	NA	Unknown	1.54181741513456	4.17094144278571
jws	inhouse	2	2	NA	Unknown	-0.879778337104666	4.87011250906989
jws	inhouse	0	0	NA	Malignant	7.45640515126432	-2.97852793282465
jws	inhouse	2	2	NA	Unknown	-1.7740678902701	5.72073468619391
jws	inhouse	0	0	NA	Malignant	4.1287789229318	-3.04590144700006
jws	inhouse	2	2	NA	Unknown	2.86110471524442	3.79371270590826
jws	inhouse	1	1	NA	Myeloid	-9.48016978464876	5.3451004927735
jws	inhouse	2	2	NA	Unknown	-1.94575740061556	5.70299539023444
jws	inhouse	0	0	NA	Malignant	6.03873633183683	-3.14145913666681
jws	inhouse	3	3	NA	T cell	-2.90997291765963	-7.80381098336176
jws	inhouse	2	2	NA	Unknown	1.05190585889066	4.17551478797003
jws	inhouse	2	2	NA	Unknown	1.5772150639459	4.10211190634772
jws	inhouse	0	0	NA	Malignant	3.59799002446379	-2.33148756569818
jws	inhouse	1	1	NA	Myeloid	-9.23466731272494	5.23874148779913
jws	inhouse	0	0	NA	Malignant	9.00612877644743	-3.83576789444879
jws	inhouse	2	2	NA	Unknown	-1.06056643687044	5.24717244559332
jws	inhouse	2	2	NA	Unknown	0.806280959026468	4.04086217337653
jws	inhouse	2	2	NA	Unknown	2.62178109921659	4.00916919165656
jws	inhouse	2	2	NA	Unknown	2.98261832036222	4.26317319327399
jws	inhouse	2	2	NA	Unknown	-1.32177818976198	5.05263719016119
jws	inhouse	2	2	NA	Unknown	-0.838495325668204	4.77374848776862
jws	inhouse	2	2	NA	Unknown	-0.998995434863913	5.00561055594489
jws	inhouse	2	2	NA	Unknown	3.15231822766508	3.74468192511603
jws	inhouse	1	1	NA	Myeloid	-9.27417899332796	5.19651326590582
jws	inhouse	4	4	NA	Oligos	3.89447783269132	11.6688166564088
jws	inhouse	1	1	NA	Myeloid	-3.35139275751864	1.94580254012152
jws	inhouse	0	0	NA	Malignant	7.45299910344328	-4.8213190132995
jws	inhouse	0	0	NA	Malignant	10.2861180190011	-1.55552247113184
jws	inhouse	0	0	NA	Malignant	8.26730488576139	-4.89634457177118
jws	inhouse	2	2	NA	Unknown	0.399047571794641	4.31287059241339
jws	inhouse	2	2	NA	Unknown	2.70204352177824	3.78120312148139
jws	inhouse	2	2	NA	Unknown	3.05519603528227	3.38407668524786
jws	inhouse	2	2	NA	Unknown	-1.55024303160464	5.91234263831183
jws	inhouse	0	0	NA	Malignant	7.28293179311003	-4.96328058785394
jws	inhouse	2	2	NA	Unknown	-1.0966347571448	5.3284727042298
jws	inhouse	3	3	NA	T cell	-2.82035042010103	-7.84923210686639
jws	inhouse	2	2	NA	Unknown	1.74422084130491	4.08530959540411
jws	inhouse	1	1	NA	Myeloid	-9.75528765879427	5.01851663046881
jws	inhouse	2	2	NA	Unknown	2.68719385899748	3.41452679091498
jws	inhouse	2	2	NA	Unknown	-1.09905923567568	4.65330323630377
jws	inhouse	2	2	NA	Unknown	2.05634712018217	3.66132697516486
jws	inhouse	2	2	NA	Unknown	1.51279186047758	4.01815661841437
jws	inhouse	1	1	NA	Myeloid	-8.25898886881624	3.88667306357428
jws	inhouse	1	1	NA	Myeloid	-5.07210208140169	4.11620864325568
jws	inhouse	1	1	NA	Myeloid	-9.33422423563753	4.6694355910401
jws	inhouse	2	2	NA	Unknown	-0.889717411620962	4.71315583640143
jws	inhouse	2	2	NA	Unknown	1.603740799801	3.90783271246954
jws	inhouse	3	3	NA	T cell	-3.45869923792635	-8.25608721322015
jws	inhouse	1	1	NA	Myeloid	-9.85931254587923	5.18221959525153
jws	inhouse	2	2	NA	Unknown	1.28836392201628	4.01150140219733
jws	inhouse	2	2	NA	Unknown	2.00012527741636	3.66288217955634
jws	inhouse	2	2	NA	Unknown	0.652568030731333	4.25899085455939
jws	inhouse	2	2	NA	Unknown	1.15170632638181	3.91444644385382
jws	inhouse	2	2	NA	Unknown	2.41443775929655	3.65266022139594
jws	inhouse	2	2	NA	Unknown	0.511424172298563	4.09157142096564
jws	inhouse	2	2	NA	Unknown	1.76625798978056	3.9426084464173
jws	inhouse	2	2	NA	Unknown	-0.92613203488146	4.64065656119391
jws	inhouse	2	2	NA	Unknown	1.3970404747888	4.14391288214728
jws	inhouse	3	3	NA	T cell	-3.5724408742026	-7.92015209740594
jws	inhouse	0	0	NA	Malignant	7.4912056807443	-5.93722811287836
jws	inhouse	1	1	NA	Myeloid	-7.5116691704825	1.92411527091071
jws	inhouse	2	2	NA	Unknown	-2.52906323633944	4.02878531867072
jws	inhouse	2	2	NA	Unknown	1.58989106454099	4.12570056372687
jws	inhouse	2	2	NA	Unknown	1.65581904687132	3.88101872855231
jws	inhouse	2	2	NA	Unknown	1.72376762665952	3.91100081854865
jws	inhouse	2	2	NA	Unknown	-1.35386122427736	5.78203877860114
jws	inhouse	0	0	NA	Malignant	6.71894930638517	-4.89151611870721
jws	inhouse	3	3	NA	T cell	-2.37989617548739	-8.0953816468139
jws	inhouse	2	2	NA	Unknown	-0.825293373687613	5.12261685782477
jws	inhouse	2	2	NA	Unknown	1.6717283610269	3.92880401068732
jws	inhouse	2	2	NA	Unknown	-1.11988009177004	5.42629823142096
jws	inhouse	1	1	NA	Myeloid	-8.63348723612581	4.87168750220343
jws	inhouse	2	2	NA	Unknown	-0.749318909271109	4.80861386710211
jws	inhouse	2	2	NA	Unknown	-1.12767292223726	5.22576627188727
jws	inhouse	3	3	NA	T cell	-3.46064640246187	-7.85957184380487
jws	inhouse	2	2	NA	Unknown	1.07311235703672	3.68604311400458
jws	inhouse	1	1	NA	Myeloid	-9.61620951853548	5.27943095618292
jws	inhouse	0	0	NA	Malignant	6.63680743016447	-6.52948275155023
jws	inhouse	1	1	NA	Myeloid	-9.62141944132601	5.35592612677618
jws	inhouse	0	0	NA	Malignant	7.14892815388883	-6.39633837288812
jws	inhouse	0	0	NA	Malignant	7.70878933705534	-6.19574442452386
jws	inhouse	0	0	NA	Malignant	8.36753033436979	-4.42334261483148
jws	inhouse	0	0	NA	Malignant	6.79443024434294	-5.57201996392206
jws	inhouse	2	2	NA	Unknown	2.0989584807321	4.01172789984747
jws	inhouse	0	0	NA	Malignant	7.92633580006803	-5.0051077896972
jws	inhouse	2	2	NA	Unknown	-0.759524237735617	5.12049540930792
jws	inhouse	0	0	NA	Malignant	6.92128132619108	-6.13771668023065
jws	inhouse	2	2	NA	Unknown	1.21057342328275	4.01782617026373
jws	inhouse	2	2	NA	Unknown	2.48150347508634	3.72869572096869
jws	inhouse	2	2	NA	Unknown	2.20779060162748	3.88901004248663
jws	inhouse	1	1	NA	Myeloid	-9.47473288737093	5.30932197028204
jws	inhouse	0	0	NA	Malignant	6.84644125737394	-5.00298920220331
jws	inhouse	0	0	NA	Malignant	8.16649578847135	-4.75925388878778
jws	inhouse	2	2	NA	Unknown	1.15334163941587	4.1459923689942
jws	inhouse	2	2	NA	Unknown	3.31783627309049	3.80895957404181
jws	inhouse	2	2	NA	Unknown	-0.916805398090231	4.90279921942755
jws	inhouse	2	2	NA	Unknown	1.16642617024626	4.01571521216437
jws	inhouse	2	2	NA	Unknown	3.34432386197294	3.84718951636359
jws	inhouse	2	2	NA	Unknown	-1.93735219202791	5.76622399741217
jws	inhouse	0	0	NA	Malignant	8.33684872426237	-4.0033897454162
jws	inhouse	4	4	NA	Oligos	4.1387476805612	12.3643456404786
jws	inhouse	1	1	NA	Myeloid	-6.03824235163485	4.6863280242066
jws	inhouse	1	1	NA	Myeloid	-3.70056868754183	2.20493349486395
jws	inhouse	2	2	NA	Unknown	1.89355539120878	3.74207720213934
jws	inhouse	2	2	NA	Unknown	-0.877849828822958	5.30600795203253
jws	inhouse	0	0	NA	Malignant	5.06365631856169	-2.95128670281366
jws	inhouse	0	0	NA	Malignant	6.40673111714567	-6.05450668877557
jws	inhouse	1	1	NA	Myeloid	-9.60695315562044	5.1723390524964
jws	inhouse	1	1	NA	Myeloid	-9.50733424387728	5.52679595404669
jws	inhouse	2	2	NA	Unknown	-0.578411769492972	4.75139245444342
jws	inhouse	0	0	NA	Malignant	9.16207550801481	-2.65585365838007
jws	inhouse	2	2	NA	Unknown	0.948982882873667	4.1722432082276
jws	inhouse	1	1	NA	Myeloid	-9.89145423136507	4.71841725760504
jws	inhouse	2	2	NA	Unknown	-0.992068540675986	5.06730756217047
jws	inhouse	2	2	NA	Unknown	1.23830090798582	3.91761311942145
jws	inhouse	2	2	NA	Unknown	-0.718136918170798	4.53524455481574
jws	inhouse	0	0	NA	Malignant	7.46159743108	-5.2628268296142
jws	inhouse	2	2	NA	Unknown	-2.69799257479464	4.53171214514777
jws	inhouse	2	2	NA	Unknown	2.71744321622099	3.40299400740668
jws	inhouse	2	2	NA	Unknown	1.74224005974973	4.08089360648199
jws	inhouse	2	2	NA	Unknown	2.73544310368742	3.51547560149237
jws	inhouse	2	2	NA	Unknown	3.30352615155424	3.83405575209662
jws	inhouse	1	1	NA	Myeloid	-7.18928338251864	0.952422112760987
jws	inhouse	1	1	NA	Myeloid	-9.79789401255404	5.18760070258185
jws	inhouse	3	3	NA	T cell	-3.52877355776583	-8.23205175942377
jws	inhouse	3	3	NA	T cell	-2.44422150812899	-8.05239286965326
jws	inhouse	2	2	NA	Unknown	1.31438778676237	4.36989316397711
jws	inhouse	1	1	NA	Myeloid	-3.04449630938326	2.04293760710761
jws	inhouse	2	2	NA	Unknown	1.41605864800657	3.96855744772955
jws	inhouse	2	2	NA	Unknown	-0.535482954604971	4.80589732581183
jws	inhouse	0	0	NA	Malignant	5.7219996336862	-3.68501487320856
jws	inhouse	0	0	NA	Malignant	7.6503476981088	-5.04358568734125
jws	inhouse	2	2	NA	Unknown	1.76173352040495	3.562991470633
jws	inhouse	2	2	NA	Unknown	-2.36879230700289	3.65416440421149
jws	inhouse	2	2	NA	Unknown	3.83023046292509	1.30773684435889
jws	inhouse	3	3	NA	T cell	-2.36084986887728	-7.97438660210565
jws	inhouse	2	2	NA	Unknown	1.35807298459257	4.15768727713629
jws	inhouse	2	2	NA	Unknown	3.03934978284086	3.96311959677741
jws	inhouse	2	2	NA	Unknown	1.33006273545469	3.81185826712653
jws	inhouse	2	2	NA	Unknown	1.61633132733549	4.12238845282599
jws	inhouse	0	0	NA	Malignant	2.80394266881193	0.11404237204596
jws	inhouse	2	2	NA	Unknown	2.81971811093534	3.69569501334235
jws	inhouse	3	3	NA	T cell	-2.77697015963351	-7.78346338814691
jws	inhouse	2	2	NA	Unknown	2.07909272946562	3.70742735320136
jws	inhouse	2	2	NA	Unknown	-1.25567675791537	5.17133912497565
jws	inhouse	2	2	NA	Unknown	-2.03858257494723	5.68755969458624
jws	inhouse	1	1	NA	Myeloid	-9.51376486979281	5.35599526816412
jws	inhouse	2	2	NA	Unknown	3.03157185353483	3.95761355811163
jws	inhouse	2	2	NA	Unknown	-2.75051833353792	4.52530536109015
jws	inhouse	0	0	NA	Malignant	6.06397341527189	-2.76677289551691
jws	inhouse	0	0	NA	Malignant	8.03657578267301	-5.22476473397211
jws	inhouse	1	1	NA	Myeloid	-5.70597268305575	4.15817508154913
jws	inhouse	2	2	NA	Unknown	1.82675694264616	3.34536776000067
jws	inhouse	0	0	NA	Malignant	5.6732935789987	-4.09400024956659
jws	inhouse	0	0	NA	Malignant	7.89710902013029	-6.14447775429681
jws	inhouse	0	0	NA	Malignant	9.03296326436247	-3.7774466568847
jws	inhouse	2	2	NA	Unknown	3.37360261716093	4.03198251181647
jws	inhouse	2	2	NA	Unknown	3.53551601208891	3.77556404524847
jws	inhouse	1	1	NA	Myeloid	-9.6115546341971	4.85200080328986
jws	inhouse	2	2	NA	Unknown	1.12478636540617	4.04804191046759
jws	inhouse	2	2	NA	Unknown	1.72558735646452	3.91067799979254
jws	inhouse	0	0	NA	Malignant	7.03864191807951	-5.62450876778558
jws	inhouse	2	2	NA	Unknown	1.91902886666502	4.00925263815924
jws	inhouse	0	0	NA	Malignant	7.95592831410612	-5.34796181267694
jws	inhouse	2	2	NA	Unknown	1.72053610123838	3.72614440375372
jws	inhouse	2	2	NA	Unknown	-0.648270976169455	4.82148036414191
jws	inhouse	2	2	NA	Unknown	1.47710644044126	4.26146659308478
jws	inhouse	2	2	NA	Unknown	-1.14245749674593	4.98482999259039
jws	inhouse	1	1	NA	Myeloid	-8.94980097971712	5.08685597830817
jws	inhouse	0	0	NA	Malignant	7.17743109502043	-5.38969269341425
jws	inhouse	2	2	NA	Unknown	1.81064163483824	3.95742806845709
jws	inhouse	2	2	NA	Unknown	1.59937392510618	3.93211659842535
jws	inhouse	1	1	NA	Myeloid	-5.54136801920687	5.41645631247565
jws	inhouse	2	2	NA	Unknown	1.59937082566465	3.72999677115485
jws	inhouse	0	0	NA	Malignant	6.91606997288908	-5.84445276802972
jws	inhouse	2	2	NA	Unknown	0.898937690631998	4.13290414267584
jws	inhouse	2	2	NA	Unknown	3.18121050633634	3.77753457480475
jws	inhouse	2	2	NA	Unknown	1.06816260852064	4.16019162589117
jws	inhouse	2	2	NA	Unknown	-0.975287568195212	5.24408301764533
jws	inhouse	2	2	NA	Unknown	0.800204205886972	4.71838769370123
jws	inhouse	2	2	NA	Unknown	-0.949276816470969	4.884285063086
jws	inhouse	2	2	NA	Unknown	-0.975223791225302	4.62687453681036
jws	inhouse	2	2	NA	Unknown	-4.27638388834749	4.57772740775153
jws	inhouse	2	2	NA	Unknown	3.20385526456083	3.9014445250611
jws	inhouse	2	2	NA	Unknown	2.60105036534513	4.02836284094855
jws	inhouse	2	2	NA	Unknown	3.42922686375822	3.84384760314032
jws	inhouse	7	7	NA	Malignant	4.94851969517912	-6.03309765404657
jws	inhouse	2	2	NA	Unknown	-1.79229451380526	5.85414561682745
jws	inhouse	2	2	NA	Unknown	-0.790276479347098	4.70168599539801
jws	inhouse	2	2	NA	Unknown	3.4944593790933	2.88092455321356
jws	inhouse	1	1	NA	Myeloid	-9.5985570069388	5.15221080237433
jws	inhouse	2	2	NA	Unknown	-1.47927774153506	5.77083072119757
jws	inhouse	2	2	NA	Unknown	1.96324096955503	3.809174150763
jws	inhouse	2	2	NA	Unknown	3.44842313565458	3.94675645285651
jws	inhouse	2	2	NA	Unknown	-0.836258542163718	4.62550601416632
jws	inhouse	2	2	NA	Unknown	0.134500499443662	4.25846394949957
jws	inhouse	0	0	NA	Malignant	6.08147286214079	-5.94163504189447
jws	inhouse	1	1	NA	Myeloid	-9.4471488114432	5.57284745627448
jws	inhouse	2	2	NA	Unknown	-1.08699728213106	4.45586547308966
jws	inhouse	0	0	NA	Malignant	5.57805680073942	-3.27747312134698
jws	inhouse	2	2	NA	Unknown	2.73133825101103	4.02066859656378
jws	inhouse	2	2	NA	Unknown	0.364381033556116	4.14578065329596
jws	inhouse	2	2	NA	Unknown	-1.78207362852846	5.87121734076544
jws	inhouse	2	2	NA	Unknown	4.14415549077238	3.2368446295838
jws	inhouse	2	2	NA	Unknown	-1.08630872927462	4.95942983084723
jws	inhouse	2	2	NA	Unknown	1.87779198922361	4.31732806616827
jws	inhouse	1	1	NA	Myeloid	-9.74867392740999	5.18916329794928
jws	inhouse	2	2	NA	Unknown	-0.712919902427542	4.3971024458985
jws	inhouse	2	2	NA	Unknown	-1.06743336878573	5.07542762213751
jws	inhouse	2	2	NA	Unknown	-0.72238881550585	4.48358210974738
jws	inhouse	0	0	NA	Malignant	6.87923620976652	-5.84528151101068
jws	inhouse	2	2	NA	Unknown	2.88297294415678	3.95959958487555
jws	inhouse	0	0	NA	Malignant	7.10337446965421	-4.63960066384271
jws	inhouse	2	2	NA	Unknown	1.04350762404646	4.11259040289923
jws	inhouse	1	1	NA	Myeloid	-8.59207965098177	4.83087119513556
jws	inhouse	3	3	NA	T cell	-3.12248302660738	-7.93576517647699
jws	inhouse	1	1	NA	Myeloid	-9.48410369120394	5.66364488059088
jws	inhouse	1	1	NA	Myeloid	-3.21358538828646	1.83690616541907
jws	inhouse	2	2	NA	Unknown	-1.06273962221895	5.39700993948981
jws	inhouse	1	1	NA	Myeloid	-9.24821711741244	5.20719203406378
jws	inhouse	2	2	NA	Unknown	1.69763838090147	3.84626826697394
jws	inhouse	0	0	NA	Malignant	5.22460364140714	-3.086986213388
jws	inhouse	0	0	NA	Malignant	3.38473080434049	-1.81214025563196
jws	inhouse	2	2	NA	Unknown	-1.03504205904757	5.09426555090949
jws	inhouse	2	2	NA	Unknown	2.48095034398283	3.89728745871588
jws	inhouse	2	2	NA	Unknown	-0.630301963909018	4.65907630377814
jws	inhouse	3	3	NA	T cell	-2.33964921198641	-7.99148455208734
jws	inhouse	2	2	NA	Unknown	2.52697490491117	3.89175662451788
jws	inhouse	2	2	NA	Unknown	-1.0449875708655	5.28793916159674
jws	inhouse	2	2	NA	Unknown	4.34791373051847	2.96701964789435
jws	inhouse	3	3	NA	T cell	-2.87015534601961	-7.94259443825677
jws	inhouse	0	0	NA	Malignant	2.86901782788481	0.176160544691529
jws	inhouse	2	2	NA	Unknown	-1.3925103064612	5.81255826407477
jws	inhouse	2	2	NA	Unknown	-1.26116741858278	4.96486243659064
jws	inhouse	2	2	NA	Unknown	3.07516716756071	3.92403897696539
jws	inhouse	2	2	NA	Unknown	-0.309353601558554	4.58187541419074
jws	inhouse	2	2	NA	Unknown	-1.27373052798067	5.26203545981451
jws	inhouse	2	2	NA	Unknown	1.80301593579496	3.69949969702765
jws	inhouse	2	2	NA	Unknown	3.04961727894987	3.5113852923493
jws	inhouse	0	0	NA	Malignant	5.1614904288217	-2.4424869114776
jws	inhouse	2	2	NA	Unknown	1.9153236035272	3.97569426947638
jws	inhouse	1	1	NA	Myeloid	-9.46383620463167	5.57661685401007
jws	inhouse	0	0	NA	Malignant	8.54873226918424	-4.69875565117792
jws	inhouse	2	2	NA	Unknown	1.57008920945371	3.8372515147309
jws	inhouse	2	2	NA	Unknown	-1.10338426790987	4.53373488837286
jws	inhouse	2	2	NA	Unknown	0.99956022538389	4.03198108130499
jws	inhouse	2	2	NA	Unknown	-2.04876877032076	5.93028649741217
jws	inhouse	2	2	NA	Unknown	1.09582947529997	4.07047471457526
jws	inhouse	1	1	NA	Myeloid	-8.33959819041048	4.85086688452765
jws	inhouse	0	0	NA	Malignant	8.70094345845426	-4.86756268090204
jws	inhouse	2	2	NA	Unknown	-1.53693057261263	5.70880326682135
jws	inhouse	0	0	NA	Malignant	7.97988652028288	-5.103996186914
jws	inhouse	2	2	NA	Unknown	1.47164212502683	3.82279333525702
jws	inhouse	2	2	NA	Unknown	-0.868883859737265	5.05245837622687
jws	inhouse	2	2	NA	Unknown	-0.803249013049948	4.67195472174689
jws	inhouse	2	2	NA	Unknown	-1.38989294729983	5.68984279089972
jws	inhouse	2	2	NA	Unknown	1.61076282300199	4.04818400794074
jws	inhouse	2	2	NA	Unknown	1.00200854577268	4.01793679648444
jws	inhouse	2	2	NA	Unknown	2.8507449511453	3.96779546195075
jws	inhouse	0	0	NA	Malignant	9.07346581258024	-3.31743422097162
jws	inhouse	2	2	NA	Unknown	-0.907212924583304	5.01801213675543
jws	inhouse	1	1	NA	Myeloid	-9.85489608011996	5.22575005942389
jws	inhouse	1	1	NA	Myeloid	-3.19632483683382	2.07135996275946
jws	inhouse	2	2	NA	Unknown	1.74905406274046	3.62808618002936
jws	inhouse	2	2	NA	Unknown	0.339140224830759	4.18155345374152
jws	inhouse	2	2	NA	Unknown	1.30702208317961	4.21232375556036
jws	inhouse	2	2	NA	Unknown	4.45212124623503	2.78407940321967
jws	inhouse	0	0	NA	Malignant	6.94295214451994	-5.91767683571771
jws	inhouse	0	0	NA	Malignant	7.54573534764494	-4.6155723626037
jws	inhouse	2	2	NA	Unknown	3.34744404591764	4.15480479651495
jws	inhouse	0	0	NA	Malignant	3.8086318854257	-2.63209691590265
jws	inhouse	2	2	NA	Unknown	2.75882672108854	4.16309461051032
jws	inhouse	0	0	NA	Malignant	8.85551403798307	-3.48337402886346
jws	inhouse	3	3	NA	T cell	-2.63496853075777	-8.18129911965326
jws	inhouse	0	0	NA	Malignant	9.04032563008512	-1.77819409913019
jws	inhouse	1	1	NA	Myeloid	-9.88799525461947	4.85069999152228
jws	inhouse	2	2	NA	Unknown	0.495469409601343	4.09706887656256
jws	inhouse	2	2	NA	Unknown	-2.28981448374544	6.06349477225348
jws	inhouse	0	0	NA	Malignant	7.5213160399362	-6.29046001976923
[truncated: 58,752 more rows]
