# Supplementary material for: Identifying clinically relevant cell state interactions in the tumor microenvironment of IDH-mutant gliomas using CSI-TME
Source: Mol Syst Biol. 2026 Mar 10;22(6):928–61. doi: 10.1038/s44320-026-00201-0 (PMC13230996; doi:10.1038/s44320-026-00201-0)
Supplement: Supplementary file 12 — Source data Fig. 2 [file 44320_2026_201_MOESM12_ESM.zip › Figure2/Figure2C.txt]

cell_types	correlation	type
Bcell	0.222811424224467	Gene
Endothelial	0.327364491847146	Gene
Malignant	0.607671462642337	Gene
Myeloid	0.305240746619363	Gene
Oligos	0.536705619452069	Gene
Stromal	0.415211951654865	Gene
Tcell	0.30452780177522	Gene
Bcell	0.890909090909091	ICs
Endothelial	0.890909090909091	ICs
Malignant	0.939393939393939	ICs
Myeloid	0.927272727272727	ICs
Oligos	0.890909090909091	ICs
Stromal	0.854545454545454	ICs
Tcell	0.951515151515151	ICs
