# Supplementary material for: Identifying clinically relevant cell state interactions in the tumor microenvironment of IDH-mutant gliomas using CSI-TME
Source: Mol Syst Biol. 2026 Mar 10;22(6):928–61. doi: 10.1038/s44320-026-00201-0 (PMC13230996; doi:10.1038/s44320-026-00201-0)
Supplement: Supplementary file 12 — Source data Fig. 2 [file 44320_2026_201_MOESM12_ESM.zip › Figure2/Figure2B.txt]

TCGA	CGGA	oddsRatio	pvalue	type	FDR
Bcell	Bcell	7.93988643263227	7.94986131606995e-11	same cell type	1.11298058424979e-10
Endothelial	Endothelial	4.27503273841848	3.04834517174371e-05	same cell type	3.04834517174371e-05
Malignant	Malignant	12.1956291540722	2.36373769253652e-12	same cell type	4.13654096193892e-12
Myeloid	Myeloid	15.1674929933994	5.98318030328143e-63	same cell type	4.188226212297e-62
Oligos	Oligos	15.896006490294	4.11370100684421e-13	same cell type	9.59863568263649e-13
Stromal	Stromal	5.50361320066737	1.85950631729309e-05	same cell type	2.16942403684194e-05
Tcell	Tcell	7.99462637645088	1.49638900941771e-24	same cell type	5.23736153296198e-24
