# Supplementary material for: Identifying clinically relevant cell state interactions in the tumor microenvironment of IDH-mutant gliomas using CSI-TME
Source: Mol Syst Biol. 2026 Mar 10;22(6):928–61. doi: 10.1038/s44320-026-00201-0 (PMC13230996; doi:10.1038/s44320-026-00201-0)
Supplement: Supplementary file 12 — Source data Fig. 2 [file 44320_2026_201_MOESM12_ESM.zip › Figure2/Figure2F.txt]

effect	number of interactions
Pro-tumor	112
Anti-tumor	48
