# Supplementary material for: Identifying clinically relevant cell state interactions in the tumor microenvironment of IDH-mutant gliomas using CSI-TME
Source: Mol Syst Biol. 2026 Mar 10;22(6):928–61. doi: 10.1038/s44320-026-00201-0 (PMC13230996; doi:10.1038/s44320-026-00201-0)
Supplement: Supplementary file 12 — Source data Fig. 2 [file 44320_2026_201_MOESM12_ESM.zip › Figure2/Figure2G.txt]

string	cellTypes	components	bin_TCGA	HR_TCGA	FDR_TCGA	pvalue_TCGA	type	crossvalidation_accuracy	HR_CGGA	pvalue_CGGA
Bcell:Endothelial_IC.2:IC.1_Bin.1	Bcell:Endothelial	IC.2:IC.1	Bin.1	-1.526262104	0.025266739	0.000252667	Anti-tumor	100	-0.020482082	0.942162209
Bcell:Endothelial_IC.2:IC.2_Bin.1	Bcell:Endothelial	IC.2:IC.2	Bin.1	-1.03293917	0.181536679	0.003630734	Anti-tumor	100	-0.142735706	0.576186507
Bcell:Endothelial_IC.2:IC.3_Bin.1	Bcell:Endothelial	IC.2:IC.3	Bin.1	-1.18928738	0.189246891	0.005677407	Anti-tumor	100	-0.227468533	0.405937886
Bcell:Endothelial_IC.2:IC.6_Bin.1	Bcell:Endothelial	IC.2:IC.6	Bin.1	-1.379875199	0.195576303	0.007823052	Anti-tumor	80	0.304813551	0.280640203
Bcell:Endothelial_IC.4:IC.10_Bin.9	Bcell:Endothelial	IC.4:IC.10	Bin.9	-1.394733608	0.159605361	0.003192107	Anti-tumor	90	-0.437571602	0.135538359
Bcell:Endothelial_IC.9:IC.4_Bin.9	Bcell:Endothelial	IC.9:IC.4	Bin.9	1.590658058	0.007738065	7.74e-05	Pro-tumor	100	-0.417291497	0.179314338
Bcell:Endothelial_IC.9:IC.5_Bin.3	Bcell:Endothelial	IC.9:IC.5	Bin.3	1.248604571	0.038187578	0.000590714	Pro-tumor	100	-0.166441719	0.528980665
Bcell:Malignant_IC.1:IC.3_Bin.1	Bcell:Malignant	IC.1:IC.3	Bin.1	-1.490650417	0.121456133	0.001459674	Anti-tumor	90	-0.426587444	0.197316624
Bcell:Malignant_IC.2:IC.3_Bin.1	Bcell:Malignant	IC.2:IC.3	Bin.1	-0.868433661	0.121456133	0.003456024	Anti-tumor	80	-0.042896714	0.86254447
Bcell:Malignant_IC.3:IC.3_Bin.1	Bcell:Malignant	IC.3:IC.3	Bin.1	-1.191397148	0.121456133	0.003718045	Anti-tumor	70	-0.114821431	0.670776456
Bcell:Malignant_IC.4:IC.5_Bin.3	Bcell:Malignant	IC.4:IC.5	Bin.3	-1.063000907	0.119808282	0.007335201	Anti-tumor	100	-0.175795203	0.65692833
Bcell:Malignant_IC.5:IC.9_Bin.1	Bcell:Malignant	IC.5:IC.9	Bin.1	1.189177224	0.195520413	0.009975531	Pro-tumor	80	0.483916573	0.153335207
Bcell:Malignant_IC.5:IC.9_Bin.9	Bcell:Malignant	IC.5:IC.9	Bin.9	1.326324871	0.156418482	0.001596107	Pro-tumor	100	-0.21341207	0.604462074
Bcell:Malignant_IC.8:IC.1_Bin.3	Bcell:Malignant	IC.8:IC.1	Bin.3	-1.465012657	0.192471465	0.019748464	Anti-tumor	70	-0.082412893	0.791159713
Bcell:Malignant_IC.8:IC.10_Bin.3	Bcell:Malignant	IC.8:IC.10	Bin.3	1.157047611	0.099961776	0.001773276	Pro-tumor	100	0.524909799	0.070305982
Bcell:Malignant_IC.8:IC.6_Bin.3	Bcell:Malignant	IC.8:IC.6	Bin.3	1.485718981	0.109657217	0.005594756	Pro-tumor	100	-0.090005948	0.821142439
Bcell:Malignant_IC.9:IC.10_Bin.3	Bcell:Malignant	IC.9:IC.10	Bin.3	1.280907233	0.099961776	0.003647127	Pro-tumor	90	-0.275238699	0.377270024
Bcell:Malignant_IC.9:IC.4_Bin.3	Bcell:Malignant	IC.9:IC.4	Bin.3	0.949179261	0.125901724	0.00899298	Pro-tumor	80	-0.273117682	0.334927579
Bcell:Malignant_IC.9:IC.7_Bin.3	Bcell:Malignant	IC.9:IC.7	Bin.3	1.086786828	0.099961776	0.003750893	Pro-tumor	100	0.46554578	0.150263164
Bcell:Malignant_IC.9:IC.9_Bin.3	Bcell:Malignant	IC.9:IC.9	Bin.3	1.10642495	0.099961776	0.004080072	Pro-tumor	90	-0.470373908	0.109131598
Bcell:Myeloid_IC.1:IC.7_Bin.1	Bcell:Myeloid	IC.1:IC.7	Bin.1	1.303981953	0.189662279	0.005747342	Pro-tumor	90	-0.174004045	0.745127736
Bcell:Myeloid_IC.2:IC.1_Bin.1	Bcell:Myeloid	IC.2:IC.1	Bin.1	-1.589491886	0.004988708	5.04e-05	Anti-tumor	100	0.225690489	0.412958596
Bcell:Myeloid_IC.3:IC.6_Bin.1	Bcell:Myeloid	IC.3:IC.6	Bin.1	-1.124354708	0.189662279	0.005099093	Anti-tumor	80	-0.642827111	0.021528191
Bcell:Myeloid_IC.4:IC.10_Bin.3	Bcell:Myeloid	IC.4:IC.10	Bin.3	-1.482508842	0.185094889	0.001888723	Anti-tumor	90	-0.237190536	0.442640425
Bcell:Myeloid_IC.4:IC.6_Bin.3	Bcell:Myeloid	IC.4:IC.6	Bin.3	-1.173040902	0.194164562	0.003962542	Anti-tumor	90	-0.152663737	0.624775875
Bcell:Oligos_IC.1:IC.2_Bin.1	Bcell:Oligos	IC.1:IC.2	Bin.1	-1.840974675	0.022586797	0.000288224	Anti-tumor	100	-0.394870471	0.226280497
Bcell:Oligos_IC.2:IC.1_Bin.1	Bcell:Oligos	IC.2:IC.1	Bin.1	-1.604306566	0.022586797	0.000465707	Anti-tumor	100	-0.017301597	0.951791186
Bcell:Oligos_IC.2:IC.2_Bin.1	Bcell:Oligos	IC.2:IC.2	Bin.1	-0.787847685	0.118648197	0.009785418	Anti-tumor	70	-0.096423076	0.700248719
Bcell:Oligos_IC.2:IC.3_Bin.1	Bcell:Oligos	IC.2:IC.3	Bin.1	-1.112999434	0.092595052	0.005727529	Anti-tumor	100	-0.35093011	0.204969329
Bcell:Oligos_IC.4:IC.9_Bin.9	Bcell:Oligos	IC.4:IC.9	Bin.9	-1.636651371	0.076958579	0.001570583	Anti-tumor	100	-0.457016858	0.174076532
Bcell:Oligos_IC.5:IC.10_Bin.3	Bcell:Oligos	IC.5:IC.10	Bin.3	1.379048421	0.19934436	0.002034126	Pro-tumor	90	-0.223401226	0.616330458
Bcell:Oligos_IC.8:IC.5_Bin.1	Bcell:Oligos	IC.8:IC.5	Bin.1	1.224466028	0.092595052	0.004342046	Pro-tumor	80	0.588808971	0.043001289
Bcell:Oligos_IC.8:IC.6_Bin.1	Bcell:Oligos	IC.8:IC.6	Bin.1	2.450119918	0.047245725	0.001461208	Pro-tumor	90	1.518561484	0.14219243
Bcell:Oligos_IC.9:IC.2_Bin.1	Bcell:Oligos	IC.9:IC.2	Bin.1	-1.20668934	0.118648197	0.008693664	Anti-tumor	90	-0.192964662	0.55053128
Bcell:Oligos_IC.9:IC.6_Bin.9	Bcell:Oligos	IC.9:IC.6	Bin.9	1.225537315	0.069530449	0.000709494	Pro-tumor	100	-0.120834908	0.661523772
Bcell:Oligos_IC.9:IC.7_Bin.1	Bcell:Oligos	IC.9:IC.7	Bin.1	1.754650219	0.092595052	0.005702163	Pro-tumor	80	0.701521151	0.200269139
Bcell:Stromal_IC.1:IC.5_Bin.1	Bcell:Stromal	IC.1:IC.5	Bin.1	1.297277971	0.102777331	0.003554466	Pro-tumor	90	-0.017111049	0.964266202
Bcell:Stromal_IC.2:IC.3_Bin.1	Bcell:Stromal	IC.2:IC.3	Bin.1	-1.896042057	0.001213059	1.24e-05	Anti-tumor	100	0.0644163	0.821203933
Bcell:Stromal_IC.2:IC.3_Bin.3	Bcell:Stromal	IC.2:IC.3	Bin.3	1.510518972	0.106427011	0.00217198	Pro-tumor	100	0.246982706	0.56079614
Bcell:Stromal_IC.2:IC.4_Bin.1	Bcell:Stromal	IC.2:IC.4	Bin.1	-1.403442146	0.102777331	0.004194993	Anti-tumor	100	0.200614799	0.473849635
Bcell:Stromal_IC.2:IC.8_Bin.1	Bcell:Stromal	IC.2:IC.8	Bin.1	-1.084858349	0.061663326	0.001258435	Anti-tumor	100	0.011166612	0.96440884
Bcell:Stromal_IC.4:IC.1_Bin.9	Bcell:Stromal	IC.4:IC.1	Bin.9	-1.048642255	0.130314396	0.007897842	Anti-tumor	80	0.137798324	0.718227904
Bcell:Stromal_IC.4:IC.5_Bin.9	Bcell:Stromal	IC.4:IC.5	Bin.9	-1.213135815	0.094935156	0.003422004	Anti-tumor	90	0.040743582	0.895391651
Bcell:Stromal_IC.6:IC.8_Bin.9	Bcell:Stromal	IC.6:IC.8	Bin.9	2.168759298	0.094935156	0.004794705	Pro-tumor	80	-0.810021828	0.128334392
Bcell:Stromal_IC.8:IC.1_Bin.1	Bcell:Stromal	IC.8:IC.1	Bin.1	0.982401648	0.187860408	0.009584715	Pro-tumor	90	0.327605675	0.207845021
Bcell:Stromal_IC.9:IC.1_Bin.3	Bcell:Stromal	IC.9:IC.1	Bin.3	1.297901713	0.018739344	0.000191218	Pro-tumor	100	-0.316629125	0.231414311
Bcell:Stromal_IC.9:IC.10_Bin.9	Bcell:Stromal	IC.9:IC.10	Bin.9	1.212177127	0.094935156	0.004129963	Pro-tumor	90	-0.274162642	0.34518591
Bcell:Stromal_IC.9:IC.6_Bin.9	Bcell:Stromal	IC.9:IC.6	Bin.9	1.276313849	0.094935156	0.004103855	Pro-tumor	80	-0.272292593	0.394591181
Bcell:Stromal_IC.9:IC.7_Bin.9	Bcell:Stromal	IC.9:IC.7	Bin.9	1.142401926	0.094935156	0.00414451	Pro-tumor	80	-0.229955726	0.428461837
Bcell:Tcell_IC.10:IC.1_Bin.1	Bcell:Tcell	IC.10:IC.1	Bin.1	1.156635549	0.093050146	0.002848474	Pro-tumor	80	0.154558304	0.567856394
Bcell:Tcell_IC.2:IC.2_Bin.1	Bcell:Tcell	IC.2:IC.2	Bin.1	-1.525301905	0.048190528	0.00049174	Anti-tumor	100	-0.18042939	0.510429784
Bcell:Tcell_IC.2:IC.3_Bin.1	Bcell:Tcell	IC.2:IC.3	Bin.1	-1.254969782	0.093050146	0.002195003	Anti-tumor	100	0.186796333	0.505805356
Bcell:Tcell_IC.5:IC.1_Bin.3	Bcell:Tcell	IC.5:IC.1	Bin.3	0.96477906	0.161701077	0.004428431	Pro-tumor	80	0.338347659	0.283021241
Bcell:Tcell_IC.5:IC.10_Bin.3	Bcell:Tcell	IC.5:IC.10	Bin.3	1.693957483	0.138832834	0.001402352	Pro-tumor	100	-0.007581351	0.98497027
Bcell:Tcell_IC.7:IC.8_Bin.9	Bcell:Tcell	IC.7:IC.8	Bin.9	1.311452911	0.038653725	0.000390442	Pro-tumor	100	0.719774009	0.025636215
Bcell:Tcell_IC.8:IC.10_Bin.9	Bcell:Tcell	IC.8:IC.10	Bin.9	1.175804735	0.098320891	0.001986281	Pro-tumor	80	0.584332123	0.129996503
Bcell:Tcell_IC.8:IC.3_Bin.3	Bcell:Tcell	IC.8:IC.3	Bin.3	1.169830263	0.161701077	0.004900033	Pro-tumor	100	0.016508668	0.956577773
Bcell:Tcell_IC.9:IC.1_Bin.1	Bcell:Tcell	IC.9:IC.1	Bin.1	0.97256223	0.152538547	0.007782579	Pro-tumor	80	-0.272474977	0.424040301
Endothelial:Bcell_IC.4:IC.3_Bin.3	Endothelial:Bcell	IC.4:IC.3	Bin.3	1.114381761	0.049729272	0.000512673	Pro-tumor	100	-0.283990348	0.353199486
Endothelial:Bcell_IC.5:IC.3_Bin.3	Endothelial:Bcell	IC.5:IC.3	Bin.3	-1.417949109	0.123175632	0.003809556	Anti-tumor	100	0.321172241	0.368806226
Endothelial:Bcell_IC.8:IC.1_Bin.3	Endothelial:Bcell	IC.8:IC.1	Bin.3	1.399243281	0.123175632	0.00312516	Pro-tumor	90	-0.057957458	0.882875531
Endothelial:Malignant_IC.1:IC.3_Bin.1	Endothelial:Malignant	IC.1:IC.3	Bin.1	-1.418607594	0.059257179	0.00086088	Anti-tumor	100	-0.223862147	0.432990354
Endothelial:Malignant_IC.2:IC.10_Bin.3	Endothelial:Malignant	IC.2:IC.10	Bin.3	1.440621665	0.175904342	0.003553623	Pro-tumor	80	0.877414646	0.047843072
Endothelial:Malignant_IC.3:IC.2_Bin.9	Endothelial:Malignant	IC.3:IC.2	Bin.9	2.437976018	0.051973772	0.001438254	Pro-tumor	70	0.737738644	0.102362599
Endothelial:Malignant_IC.3:IC.3_Bin.1	Endothelial:Malignant	IC.3:IC.3	Bin.1	-1.15944725	0.175031496	0.008839975	Anti-tumor	80	-0.198672096	0.475553659
Endothelial:Malignant_IC.4:IC.10_Bin.3	Endothelial:Malignant	IC.4:IC.10	Bin.3	1.150670614	0.032806219	0.000331376	Pro-tumor	80	0.533421281	0.05980458
Endothelial:Malignant_IC.4:IC.6_Bin.9	Endothelial:Malignant	IC.4:IC.6	Bin.9	1.222372138	0.051973772	0.001591034	Pro-tumor	90	-0.083802793	0.764462084
Endothelial:Malignant_IC.4:IC.8_Bin.9	Endothelial:Malignant	IC.4:IC.8	Bin.9	0.941208156	0.151670424	0.007738287	Pro-tumor	70	0.174612782	0.537328926
Endothelial:Malignant_IC.5:IC.10_Bin.1	Endothelial:Malignant	IC.5:IC.10	Bin.1	1.062704526	0.081173495	0.003279737	Pro-tumor	90	0.716801092	0.004371103
Endothelial:Malignant_IC.5:IC.2_Bin.9	Endothelial:Malignant	IC.5:IC.2	Bin.9	-1.619350531	0.075425908	0.003078608	Anti-tumor	100	-0.026705892	0.928743212
Endothelial:Malignant_IC.7:IC.10_Bin.1	Endothelial:Malignant	IC.7:IC.10	Bin.1	1.13366007	0.081173495	0.002491427	Pro-tumor	100	0.632869169	0.022483107
Endothelial:Malignant_IC.7:IC.10_Bin.9	Endothelial:Malignant	IC.7:IC.10	Bin.9	1.439435611	0.0482424	0.000492269	Pro-tumor	100	-0.317981008	0.365781781
Endothelial:Malignant_IC.8:IC.7_Bin.1	Endothelial:Malignant	IC.8:IC.7	Bin.1	1.261056667	0.059257179	0.001197115	Pro-tumor	100	0.131631785	0.623900175
Endothelial:Myeloid_IC.4:IC.7_Bin.9	Endothelial:Myeloid	IC.4:IC.7	Bin.9	1.416797602	0.00916776	9.26e-05	Pro-tumor	100	0.383099745	0.139754791
Endothelial:Myeloid_IC.5:IC.4_Bin.9	Endothelial:Myeloid	IC.5:IC.4	Bin.9	-1.347695952	0.136366002	0.002754869	Anti-tumor	100	-0.073367584	0.806183489
Endothelial:Myeloid_IC.7:IC.7_Bin.3	Endothelial:Myeloid	IC.7:IC.7	Bin.3	1.208414833	0.164779424	0.002176585	Pro-tumor	100	-0.095383096	0.766698819
Endothelial:Myeloid_IC.8:IC.1_Bin.3	Endothelial:Myeloid	IC.8:IC.1	Bin.3	1.523532406	0.164779424	0.003362845	Pro-tumor	90	0.116358873	0.783190708
Endothelial:Oligos_IC.1:IC.2_Bin.1	Endothelial:Oligos	IC.1:IC.2	Bin.1	-1.547816712	0.035830945	0.000365622	Anti-tumor	100	-0.187012102	0.509495944
Endothelial:Oligos_IC.2:IC.8_Bin.9	Endothelial:Oligos	IC.2:IC.8	Bin.9	1.54364658	0.088528083	0.002737982	Pro-tumor	80	1.787535116	0.016669609
Endothelial:Oligos_IC.4:IC.1_Bin.9	Endothelial:Oligos	IC.4:IC.1	Bin.9	1.648816619	0.001484402	1.53e-05	Pro-tumor	100	-0.729360363	0.037371563
Endothelial:Oligos_IC.4:IC.5_Bin.3	Endothelial:Oligos	IC.4:IC.5	Bin.3	1.389482348	0.028612649	0.000289017	Pro-tumor	100	0.221677193	0.416937943
Endothelial:Oligos_IC.4:IC.6_Bin.9	Endothelial:Oligos	IC.4:IC.6	Bin.9	0.940728827	0.185805651	0.007662089	Pro-tumor	80	-0.5603969	0.089741122
Endothelial:Oligos_IC.4:IC.8_Bin.9	Endothelial:Oligos	IC.4:IC.8	Bin.9	1.218947549	0.014671739	0.00030251	Pro-tumor	100	0.694108658	0.011513209
Endothelial:Stromal_IC.2:IC.1_Bin.3	Endothelial:Stromal	IC.2:IC.1	Bin.3	1.926895639	0.010584924	0.000218246	Pro-tumor	100	0.658646162	0.117234813
Endothelial:Stromal_IC.4:IC.9_Bin.3	Endothelial:Stromal	IC.4:IC.9	Bin.3	1.491392668	0.000511975	5.28e-06	Pro-tumor	100	0.10661158	0.701036995
Endothelial:Stromal_IC.8:IC.3_Bin.3	Endothelial:Stromal	IC.8:IC.3	Bin.3	1.612893336	0.032720599	0.001011977	Pro-tumor	100	0.536223499	0.195427274
Endothelial:Tcell_IC.4:IC.1_Bin.3	Endothelial:Tcell	IC.4:IC.1	Bin.3	1.414030628	0.001693952	1.73e-05	Pro-tumor	100	-0.007713569	0.981513648
Endothelial:Tcell_IC.4:IC.2_Bin.3	Endothelial:Tcell	IC.4:IC.2	Bin.3	0.98771947	0.172562519	0.003521684	Pro-tumor	90	-0.083255006	0.796424461
Endothelial:Tcell_IC.4:IC.7_Bin.9	Endothelial:Tcell	IC.4:IC.7	Bin.9	1.10419674	0.162590258	0.004977253	Pro-tumor	80	0.098211482	0.718887079
Endothelial:Tcell_IC.4:IC.8_Bin.9	Endothelial:Tcell	IC.4:IC.8	Bin.9	1.55761755	0.006545087	6.68e-05	Pro-tumor	100	0.036237122	0.887892301
Endothelial:Tcell_IC.7:IC.1_Bin.1	Endothelial:Tcell	IC.7:IC.1	Bin.1	1.514248621	0.010511369	0.000212351	Pro-tumor	90	-0.660373654	0.093727379
Endothelial:Tcell_IC.7:IC.3_Bin.9	Endothelial:Tcell	IC.7:IC.3	Bin.9	1.160010286	0.162590258	0.004108725	Pro-tumor	100	-0.518809536	0.122306239
Endothelial:Tcell_IC.9:IC.3_Bin.1	Endothelial:Tcell	IC.9:IC.3	Bin.1	2.77003095	0.003166508	3.2e-05	Pro-tumor	100	-0.069820054	0.923690816
Malignant:Bcell_IC.1:IC.2_Bin.3	Malignant:Bcell	IC.1:IC.2	Bin.3	-1.690263075	0.022806805	0.000325452	Anti-tumor	100	-0.108225356	0.71778981
Malignant:Bcell_IC.10:IC.4_Bin.3	Malignant:Bcell	IC.10:IC.4	Bin.3	1.51495106	0.022806805	0.000465445	Pro-tumor	100	0.313129659	0.305137329
Malignant:Bcell_IC.2:IC.2_Bin.3	Malignant:Bcell	IC.2:IC.2	Bin.3	-1.206384092	0.084569587	0.002588865	Anti-tumor	90	-0.304837304	0.246614525
Malignant:Bcell_IC.5:IC.8_Bin.3	Malignant:Bcell	IC.5:IC.8	Bin.3	1.071636781	0.09069378	0.003701787	Pro-tumor	90	0.358996986	0.148846102
Malignant:Myeloid_IC.10:IC.9_Bin.9	Malignant:Myeloid	IC.10:IC.9	Bin.9	1.979784647	0.000425568	4.34e-06	Pro-tumor	100	0.17700923	0.562227394
Malignant:Oligos_IC.1:IC.2_Bin.3	Malignant:Oligos	IC.1:IC.2	Bin.3	-1.574614053	0.082533655	0.000850862	Anti-tumor	100	-0.553612622	0.068885581
Malignant:Oligos_IC.10:IC.5_Bin.1	Malignant:Oligos	IC.10:IC.5	Bin.1	1.661107768	0.005424212	5.53e-05	Pro-tumor	100	0.376504805	0.178284513
Malignant:Oligos_IC.10:IC.5_Bin.9	Malignant:Oligos	IC.10:IC.5	Bin.9	1.807913659	0.025786203	0.000260467	Pro-tumor	90	0.419823228	0.166991126
Malignant:Oligos_IC.8:IC.5_Bin.3	Malignant:Oligos	IC.8:IC.5	Bin.3	1.157630893	0.119893575	0.002472032	Pro-tumor	100	0.348354772	0.200366511
Malignant:Stromal_IC.10:IC.6_Bin.3	Malignant:Stromal	IC.10:IC.6	Bin.3	1.454760181	0.098607909	0.000986079	Pro-tumor	100	0.505800773	0.106397063
Malignant:Stromal_IC.3:IC.3_Bin.1	Malignant:Stromal	IC.3:IC.3	Bin.1	-1.337170623	0.077922311	0.000795126	Anti-tumor	90	0.158975657	0.572755597
Malignant:Stromal_IC.6:IC.7_Bin.1	Malignant:Stromal	IC.6:IC.7	Bin.1	1.178527349	0.133020301	0.0027147	Pro-tumor	70	-0.188303059	0.600445091
Malignant:Tcell_IC.10:IC.1_Bin.1	Malignant:Tcell	IC.10:IC.1	Bin.1	1.118530754	0.028525616	0.000444011	Pro-tumor	100	0.537030213	0.032915667
Malignant:Tcell_IC.10:IC.6_Bin.1	Malignant:Tcell	IC.10:IC.6	Bin.1	1.021216521	0.150522981	0.012414266	Pro-tumor	70	0.481078309	0.066289166
Malignant:Tcell_IC.3:IC.2_Bin.1	Malignant:Tcell	IC.3:IC.2	Bin.1	-1.054038723	0.109945985	0.007421268	Anti-tumor	90	0.190435211	0.46986504
Malignant:Tcell_IC.6:IC.5_Bin.1	Malignant:Tcell	IC.6:IC.5	Bin.1	1.111997161	0.109945985	0.004623091	Pro-tumor	80	-0.385224472	0.281711759
Malignant:Tcell_IC.7:IC.1_Bin.1	Malignant:Tcell	IC.7:IC.1	Bin.1	1.085407647	0.028525616	0.000588157	Pro-tumor	90	-0.436351549	0.242418605
Malignant:Tcell_IC.7:IC.7_Bin.9	Malignant:Tcell	IC.7:IC.7	Bin.9	2.077739087	0.136609019	0.00140834	Pro-tumor	100	0.488830803	0.430788629
Malignant:Tcell_IC.9:IC.1_Bin.1	Malignant:Tcell	IC.9:IC.1	Bin.1	1.086651689	0.109945985	0.007934246	Pro-tumor	70	-0.133484917	0.599526611
Malignant:Tcell_IC.9:IC.6_Bin.1	Malignant:Tcell	IC.9:IC.6	Bin.1	1.23166381	0.109945985	0.006846362	Pro-tumor	70	0.256778456	0.417110123
Myeloid:Bcell_IC.3:IC.10_Bin.3	Myeloid:Bcell	IC.3:IC.10	Bin.3	1.258925575	0.188102021	0.007677634	Pro-tumor	70	0.507710163	0.105692691
Myeloid:Bcell_IC.4:IC.2_Bin.3	Myeloid:Bcell	IC.4:IC.2	Bin.3	-1.162489061	0.133635155	0.002727248	Anti-tumor	100	-0.084323354	0.733690261
Myeloid:Bcell_IC.5:IC.2_Bin.3	Myeloid:Bcell	IC.5:IC.2	Bin.3	-1.061606816	0.186385102	0.005705666	Anti-tumor	100	-0.016388951	0.952595013
Myeloid:Bcell_IC.9:IC.9_Bin.3	Myeloid:Bcell	IC.9:IC.9	Bin.3	1.492831644	0.040307236	0.000411298	Pro-tumor	100	-0.410099185	0.394641415
Myeloid:Endothelial_IC.4:IC.10_Bin.3	Myeloid:Endothelial	IC.4:IC.10	Bin.3	-1.295181666	0.14748929	0.002979582	Anti-tumor	100	-0.040248554	0.919073809
Myeloid:Malignant_IC.3:IC.10_Bin.3	Myeloid:Malignant	IC.3:IC.10	Bin.3	1.122016265	0.138096765	0.005636603	Pro-tumor	90	0.468482249	0.06722556
Myeloid:Malignant_IC.3:IC.9_Bin.3	Myeloid:Malignant	IC.3:IC.9	Bin.3	1.431485045	0.069062788	0.001409445	Pro-tumor	90	0.387071398	0.219650977
Myeloid:Malignant_IC.7:IC.10_Bin.3	Myeloid:Malignant	IC.7:IC.10	Bin.3	1.250129551	0.069062788	0.001284115	Pro-tumor	90	0.634008928	0.025102513
Myeloid:Malignant_IC.9:IC.6_Bin.3	Myeloid:Malignant	IC.9:IC.6	Bin.3	1.119478763	0.138096765	0.004766784	Pro-tumor	80	-0.119681156	0.660726018
Myeloid:Malignant_IC.9:IC.8_Bin.3	Myeloid:Malignant	IC.9:IC.8	Bin.3	1.28107419	0.142003411	0.007245072	Pro-tumor	80	-0.408639329	0.255252702
Myeloid:Oligos_IC.1:IC.2_Bin.1	Myeloid:Oligos	IC.1:IC.2	Bin.1	-1.151396918	0.126369465	0.002552918	Anti-tumor	100	-0.100484959	0.716227881
Myeloid:Oligos_IC.2:IC.10_Bin.1	Myeloid:Oligos	IC.2:IC.10	Bin.1	-1.297081887	0.184148148	0.005580247	Anti-tumor	90	-0.664926083	0.025553517
Myeloid:Oligos_IC.7:IC.6_Bin.1	Myeloid:Oligos	IC.7:IC.6	Bin.1	1.393081844	0.058510771	0.000591018	Pro-tumor	100	0.594711433	0.064788331
Myeloid:Oligos_IC.9:IC.6_Bin.3	Myeloid:Oligos	IC.9:IC.6	Bin.3	1.219491855	0.189516911	0.001953783	Pro-tumor	100	-0.528502632	0.114700317
Myeloid:Stromal_IC.9:IC.7_Bin.3	Myeloid:Stromal	IC.9:IC.7	Bin.3	1.267155526	0.122963286	0.001229633	Pro-tumor	100	-0.486326594	0.133193493
Myeloid:Tcell_IC.3:IC.10_Bin.9	Myeloid:Tcell	IC.3:IC.10	Bin.9	1.341262583	0.075958268	0.001550169	Pro-tumor	90	0.098395367	0.793803674
Myeloid:Tcell_IC.9:IC.1_Bin.1	Myeloid:Tcell	IC.9:IC.1	Bin.1	1.483989906	0.008293276	8.46e-05	Pro-tumor	100	0.260059357	0.399922145
Myeloid:Tcell_IC.9:IC.3_Bin.9	Myeloid:Tcell	IC.9:IC.3	Bin.9	1.456176358	0.02739617	0.000279553	Pro-tumor	100	-0.13577403	0.630825599
Oligos:Malignant_IC.6:IC.10_Bin.3	Oligos:Malignant	IC.6:IC.10	Bin.3	1.144190002	0.180432417	0.001860128	Pro-tumor	100	0.640472055	0.016609109
Oligos:Stromal_IC.2:IC.3_Bin.1	Oligos:Stromal	IC.2:IC.3	Bin.1	-1.407080387	0.043856079	0.000452125	Anti-tumor	100	0.301228183	0.277870298
Oligos:Stromal_IC.5:IC.1_Bin.1	Oligos:Stromal	IC.5:IC.1	Bin.1	1.173671823	0.095065626	0.001960116	Pro-tumor	100	0.848305196	0.003802543
Oligos:Stromal_IC.5:IC.9_Bin.1	Oligos:Stromal	IC.5:IC.9	Bin.1	1.142139332	0.101161679	0.003128712	Pro-tumor	90	0.706297885	0.011295488
Oligos:Tcell_IC.5:IC.1_Bin.1	Oligos:Tcell	IC.5:IC.1	Bin.1	1.593955099	0.003100982	3.16e-05	Pro-tumor	90	0.28263162	0.352307344
Oligos:Tcell_IC.5:IC.3_Bin.9	Oligos:Tcell	IC.5:IC.3	Bin.9	1.367771991	0.05209553	0.001611202	Pro-tumor	90	0.155019109	0.606487894
Oligos:Tcell_IC.7:IC.1_Bin.3	Oligos:Tcell	IC.7:IC.1	Bin.3	1.085949688	0.112326061	0.001123261	Pro-tumor	100	0.493968945	0.085509621
Oligos:Tcell_IC.7:IC.8_Bin.9	Oligos:Tcell	IC.7:IC.8	Bin.9	1.183021487	0.045306231	0.000934149	Pro-tumor	100	0.733968313	0.009269657
Oligos:Tcell_IC.8:IC.8_Bin.9	Oligos:Tcell	IC.8:IC.8	Bin.9	1.331769413	0.045306231	0.000723394	Pro-tumor	100	-0.226628802	0.477132507
Stromal:Endothelial_IC.1:IC.7_Bin.3	Stromal:Endothelial	IC.1:IC.7	Bin.3	-1.21175334	0.166164637	0.00678223	Anti-tumor	80	-0.046874242	0.892710501
Stromal:Endothelial_IC.5:IC.1_Bin.3	Stromal:Endothelial	IC.5:IC.1	Bin.3	-1.215674337	0.151179509	0.004627944	Anti-tumor	100	-0.113083207	0.701904974
Stromal:Endothelial_IC.8:IC.7_Bin.3	Stromal:Endothelial	IC.8:IC.7	Bin.3	-1.482902658	0.115994212	0.002367229	Anti-tumor	100	-0.194017523	0.595915395
Stromal:Malignant_IC.10:IC.10_Bin.3	Stromal:Malignant	IC.10:IC.10	Bin.3	0.978818561	0.187388845	0.003412813	Pro-tumor	100	0.704986466	0.005822779
Stromal:Malignant_IC.6:IC.10_Bin.3	Stromal:Malignant	IC.6:IC.10	Bin.3	0.948506351	0.187388845	0.005736393	Pro-tumor	90	0.723188498	0.006485321
Stromal:Malignant_IC.7:IC.10_Bin.3	Stromal:Malignant	IC.7:IC.10	Bin.3	1.080986201	0.187388845	0.005228753	Pro-tumor	70	0.495480738	0.068116627
Stromal:Myeloid_IC.8:IC.9_Bin.3	Stromal:Myeloid	IC.8:IC.9	Bin.3	-1.471026197	0.076022445	0.000760224	Anti-tumor	100	-0.948717607	0.009409465
Stromal:Tcell_IC.10:IC.1_Bin.3	Stromal:Tcell	IC.10:IC.1	Bin.3	1.178639174	0.062753217	0.00064694	Pro-tumor	100	-0.048176985	0.853285296
Stromal:Tcell_IC.10:IC.4_Bin.9	Stromal:Tcell	IC.10:IC.4	Bin.9	1.086285291	0.123921487	0.003717645	Pro-tumor	90	0.606961722	0.027714143
Stromal:Tcell_IC.10:IC.8_Bin.9	Stromal:Tcell	IC.10:IC.8	Bin.9	1.617948215	0.001841348	1.84e-05	Pro-tumor	100	0.010207153	0.976769871
Stromal:Tcell_IC.9:IC.3_Bin.9	Stromal:Tcell	IC.9:IC.3	Bin.9	1.951217811	0.002726635	5.45e-05	Pro-tumor	100	0.773108999	0.025276912
Tcell:Endothelial_IC.10:IC.9_Bin.3	Tcell:Endothelial	IC.10:IC.9	Bin.3	3.915218163	0.04357621	0.000444655	Pro-tumor	100	-0.136553417	0.896413596
Tcell:Malignant_IC.3:IC.6_Bin.3	Tcell:Malignant	IC.3:IC.6	Bin.3	1.276743252	0.048020435	0.001920817	Pro-tumor	100	-0.124566524	0.673427749
Tcell:Malignant_IC.7:IC.10_Bin.3	Tcell:Malignant	IC.7:IC.10	Bin.3	1.189774592	0.048020435	0.001270756	Pro-tumor	90	0.774332162	0.008186357
Tcell:Malignant_IC.8:IC.10_Bin.3	Tcell:Malignant	IC.8:IC.10	Bin.3	1.548310509	0.023117198	0.000231172	Pro-tumor	100	0.29011354	0.342699286
Tcell:Malignant_IC.8:IC.4_Bin.3	Tcell:Malignant	IC.8:IC.4	Bin.3	0.922191136	0.074444854	0.003722243	Pro-tumor	90	0.760668532	0.049857879
Tcell:Malignant_IC.8:IC.7_Bin.3	Tcell:Malignant	IC.8:IC.7	Bin.3	1.132202039	0.048020435	0.00188671	Pro-tumor	90	-0.009349702	0.971187748
Tcell:Oligos_IC.10:IC.5_Bin.3	Tcell:Oligos	IC.10:IC.5	Bin.3	1.397611382	0.051148861	0.000511489	Pro-tumor	100	0.611590855	0.030743433
Tcell:Oligos_IC.8:IC.9_Bin.3	Tcell:Oligos	IC.8:IC.9	Bin.3	1.094013991	0.147850324	0.002957006	Pro-tumor	90	0.816357477	0.009614846
Tcell:Stromal_IC.8:IC.1_Bin.3	Tcell:Stromal	IC.8:IC.1	Bin.3	1.217134102	0.054814186	0.000565095	Pro-tumor	100	0.026185744	0.933648916
