# Supplementary material for: Identifying clinically relevant cell state interactions in the tumor microenvironment of IDH-mutant gliomas using CSI-TME
Source: Mol Syst Biol. 2026 Mar 10;22(6):928–61. doi: 10.1038/s44320-026-00201-0 (PMC13230996; doi:10.1038/s44320-026-00201-0)
Supplement: Supplementary file 12 — Source data Fig. 2 [file 44320_2026_201_MOESM12_ESM.zip › Figure2/Figure2E.txt]

partner1	partner2	bin	type
Bcell:IC.2	Endothelial:IC.1	Bin.1	Anti-tumor
Bcell:IC.2	Endothelial:IC.2	Bin.1	Anti-tumor
Bcell:IC.2	Endothelial:IC.3	Bin.1	Anti-tumor
Bcell:IC.2	Endothelial:IC.6	Bin.1	Anti-tumor
Bcell:IC.4	Endothelial:IC.10	Bin.9	Anti-tumor
Bcell:IC.9	Endothelial:IC.4	Bin.9	Pro-tumor
Bcell:IC.9	Endothelial:IC.5	Bin.3	Pro-tumor
Bcell:IC.1	Malignant:IC.3	Bin.1	Anti-tumor
Bcell:IC.2	Malignant:IC.3	Bin.1	Anti-tumor
Bcell:IC.3	Malignant:IC.3	Bin.1	Anti-tumor
Bcell:IC.4	Malignant:IC.5	Bin.3	Anti-tumor
Bcell:IC.5	Malignant:IC.9	Bin.1	Pro-tumor
Bcell:IC.5	Malignant:IC.9	Bin.9	Pro-tumor
Bcell:IC.8	Malignant:IC.1	Bin.3	Anti-tumor
Bcell:IC.8	Malignant:IC.10	Bin.3	Pro-tumor
Bcell:IC.8	Malignant:IC.6	Bin.3	Pro-tumor
Bcell:IC.9	Malignant:IC.10	Bin.3	Pro-tumor
Bcell:IC.9	Malignant:IC.4	Bin.3	Pro-tumor
Bcell:IC.9	Malignant:IC.7	Bin.3	Pro-tumor
Bcell:IC.9	Malignant:IC.9	Bin.3	Pro-tumor
Bcell:IC.1	Myeloid:IC.7	Bin.1	Pro-tumor
Bcell:IC.2	Myeloid:IC.1	Bin.1	Anti-tumor
Bcell:IC.3	Myeloid:IC.6	Bin.1	Anti-tumor
Bcell:IC.4	Myeloid:IC.10	Bin.3	Anti-tumor
Bcell:IC.4	Myeloid:IC.6	Bin.3	Anti-tumor
Bcell:IC.1	Oligos:IC.2	Bin.1	Anti-tumor
Bcell:IC.2	Oligos:IC.1	Bin.1	Anti-tumor
Bcell:IC.2	Oligos:IC.2	Bin.1	Anti-tumor
Bcell:IC.2	Oligos:IC.3	Bin.1	Anti-tumor
Bcell:IC.4	Oligos:IC.9	Bin.9	Anti-tumor
Bcell:IC.5	Oligos:IC.10	Bin.3	Pro-tumor
Bcell:IC.8	Oligos:IC.5	Bin.1	Pro-tumor
Bcell:IC.8	Oligos:IC.6	Bin.1	Pro-tumor
Bcell:IC.9	Oligos:IC.2	Bin.1	Anti-tumor
Bcell:IC.9	Oligos:IC.6	Bin.9	Pro-tumor
Bcell:IC.9	Oligos:IC.7	Bin.1	Pro-tumor
Bcell:IC.1	Stromal:IC.5	Bin.1	Pro-tumor
Bcell:IC.2	Stromal:IC.3	Bin.1	Anti-tumor
Bcell:IC.2	Stromal:IC.3	Bin.3	Pro-tumor
Bcell:IC.2	Stromal:IC.4	Bin.1	Anti-tumor
Bcell:IC.2	Stromal:IC.8	Bin.1	Anti-tumor
Bcell:IC.4	Stromal:IC.1	Bin.9	Anti-tumor
Bcell:IC.4	Stromal:IC.5	Bin.9	Anti-tumor
Bcell:IC.6	Stromal:IC.8	Bin.9	Pro-tumor
Bcell:IC.8	Stromal:IC.1	Bin.1	Pro-tumor
Bcell:IC.9	Stromal:IC.1	Bin.3	Pro-tumor
Bcell:IC.9	Stromal:IC.10	Bin.9	Pro-tumor
Bcell:IC.9	Stromal:IC.6	Bin.9	Pro-tumor
Bcell:IC.9	Stromal:IC.7	Bin.9	Pro-tumor
Bcell:IC.10	Tcell:IC.1	Bin.1	Pro-tumor
Bcell:IC.2	Tcell:IC.2	Bin.1	Anti-tumor
Bcell:IC.2	Tcell:IC.3	Bin.1	Anti-tumor
Bcell:IC.5	Tcell:IC.1	Bin.3	Pro-tumor
Bcell:IC.5	Tcell:IC.10	Bin.3	Pro-tumor
Bcell:IC.7	Tcell:IC.8	Bin.9	Pro-tumor
Bcell:IC.8	Tcell:IC.10	Bin.9	Pro-tumor
Bcell:IC.8	Tcell:IC.3	Bin.3	Pro-tumor
Bcell:IC.9	Tcell:IC.1	Bin.1	Pro-tumor
Endothelial:IC.4	Bcell:IC.3	Bin.3	Pro-tumor
Endothelial:IC.5	Bcell:IC.3	Bin.3	Anti-tumor
Endothelial:IC.8	Bcell:IC.1	Bin.3	Pro-tumor
Endothelial:IC.1	Malignant:IC.3	Bin.1	Anti-tumor
Endothelial:IC.2	Malignant:IC.10	Bin.3	Pro-tumor
Endothelial:IC.3	Malignant:IC.2	Bin.9	Pro-tumor
Endothelial:IC.3	Malignant:IC.3	Bin.1	Anti-tumor
Endothelial:IC.4	Malignant:IC.10	Bin.3	Pro-tumor
Endothelial:IC.4	Malignant:IC.6	Bin.9	Pro-tumor
Endothelial:IC.4	Malignant:IC.8	Bin.9	Pro-tumor
Endothelial:IC.5	Malignant:IC.10	Bin.1	Pro-tumor
Endothelial:IC.5	Malignant:IC.2	Bin.9	Anti-tumor
Endothelial:IC.7	Malignant:IC.10	Bin.1	Pro-tumor
Endothelial:IC.7	Malignant:IC.10	Bin.9	Pro-tumor
Endothelial:IC.8	Malignant:IC.7	Bin.1	Pro-tumor
Endothelial:IC.4	Myeloid:IC.7	Bin.9	Pro-tumor
Endothelial:IC.5	Myeloid:IC.4	Bin.9	Anti-tumor
Endothelial:IC.7	Myeloid:IC.7	Bin.3	Pro-tumor
Endothelial:IC.8	Myeloid:IC.1	Bin.3	Pro-tumor
Endothelial:IC.1	Oligos:IC.2	Bin.1	Anti-tumor
Endothelial:IC.2	Oligos:IC.8	Bin.9	Pro-tumor
Endothelial:IC.4	Oligos:IC.1	Bin.9	Pro-tumor
Endothelial:IC.4	Oligos:IC.5	Bin.3	Pro-tumor
Endothelial:IC.4	Oligos:IC.6	Bin.9	Pro-tumor
Endothelial:IC.4	Oligos:IC.8	Bin.9	Pro-tumor
Endothelial:IC.2	Stromal:IC.1	Bin.3	Pro-tumor
Endothelial:IC.4	Stromal:IC.9	Bin.3	Pro-tumor
Endothelial:IC.8	Stromal:IC.3	Bin.3	Pro-tumor
Endothelial:IC.4	Tcell:IC.1	Bin.3	Pro-tumor
Endothelial:IC.4	Tcell:IC.2	Bin.3	Pro-tumor
Endothelial:IC.4	Tcell:IC.7	Bin.9	Pro-tumor
Endothelial:IC.4	Tcell:IC.8	Bin.9	Pro-tumor
Endothelial:IC.7	Tcell:IC.1	Bin.1	Pro-tumor
Endothelial:IC.7	Tcell:IC.3	Bin.9	Pro-tumor
Endothelial:IC.9	Tcell:IC.3	Bin.1	Pro-tumor
Malignant:IC.1	Bcell:IC.2	Bin.3	Anti-tumor
Malignant:IC.10	Bcell:IC.4	Bin.3	Pro-tumor
Malignant:IC.2	Bcell:IC.2	Bin.3	Anti-tumor
Malignant:IC.5	Bcell:IC.8	Bin.3	Pro-tumor
Malignant:IC.10	Myeloid:IC.9	Bin.9	Pro-tumor
Malignant:IC.1	Oligos:IC.2	Bin.3	Anti-tumor
Malignant:IC.10	Oligos:IC.5	Bin.1	Pro-tumor
Malignant:IC.10	Oligos:IC.5	Bin.9	Pro-tumor
Malignant:IC.8	Oligos:IC.5	Bin.3	Pro-tumor
Malignant:IC.10	Stromal:IC.6	Bin.3	Pro-tumor
Malignant:IC.3	Stromal:IC.3	Bin.1	Anti-tumor
Malignant:IC.6	Stromal:IC.7	Bin.1	Pro-tumor
Malignant:IC.10	Tcell:IC.1	Bin.1	Pro-tumor
Malignant:IC.10	Tcell:IC.6	Bin.1	Pro-tumor
Malignant:IC.3	Tcell:IC.2	Bin.1	Anti-tumor
Malignant:IC.6	Tcell:IC.5	Bin.1	Pro-tumor
Malignant:IC.7	Tcell:IC.1	Bin.1	Pro-tumor
Malignant:IC.7	Tcell:IC.7	Bin.9	Pro-tumor
Malignant:IC.9	Tcell:IC.1	Bin.1	Pro-tumor
Malignant:IC.9	Tcell:IC.6	Bin.1	Pro-tumor
Myeloid:IC.3	Bcell:IC.10	Bin.3	Pro-tumor
Myeloid:IC.4	Bcell:IC.2	Bin.3	Anti-tumor
Myeloid:IC.5	Bcell:IC.2	Bin.3	Anti-tumor
Myeloid:IC.9	Bcell:IC.9	Bin.3	Pro-tumor
Myeloid:IC.4	Endothelial:IC.10	Bin.3	Anti-tumor
Myeloid:IC.3	Malignant:IC.10	Bin.3	Pro-tumor
Myeloid:IC.3	Malignant:IC.9	Bin.3	Pro-tumor
Myeloid:IC.7	Malignant:IC.10	Bin.3	Pro-tumor
Myeloid:IC.9	Malignant:IC.6	Bin.3	Pro-tumor
Myeloid:IC.9	Malignant:IC.8	Bin.3	Pro-tumor
Myeloid:IC.1	Oligos:IC.2	Bin.1	Anti-tumor
Myeloid:IC.2	Oligos:IC.10	Bin.1	Anti-tumor
Myeloid:IC.7	Oligos:IC.6	Bin.1	Pro-tumor
Myeloid:IC.9	Oligos:IC.6	Bin.3	Pro-tumor
Myeloid:IC.9	Stromal:IC.7	Bin.3	Pro-tumor
Myeloid:IC.3	Tcell:IC.10	Bin.9	Pro-tumor
Myeloid:IC.9	Tcell:IC.1	Bin.1	Pro-tumor
Myeloid:IC.9	Tcell:IC.3	Bin.9	Pro-tumor
Oligos:IC.6	Malignant:IC.10	Bin.3	Pro-tumor
Oligos:IC.2	Stromal:IC.3	Bin.1	Anti-tumor
Oligos:IC.5	Stromal:IC.1	Bin.1	Pro-tumor
Oligos:IC.5	Stromal:IC.9	Bin.1	Pro-tumor
Oligos:IC.5	Tcell:IC.1	Bin.1	Pro-tumor
Oligos:IC.5	Tcell:IC.3	Bin.9	Pro-tumor
Oligos:IC.7	Tcell:IC.1	Bin.3	Pro-tumor
Oligos:IC.7	Tcell:IC.8	Bin.9	Pro-tumor
Oligos:IC.8	Tcell:IC.8	Bin.9	Pro-tumor
Stromal:IC.1	Endothelial:IC.7	Bin.3	Anti-tumor
Stromal:IC.5	Endothelial:IC.1	Bin.3	Anti-tumor
Stromal:IC.8	Endothelial:IC.7	Bin.3	Anti-tumor
Stromal:IC.10	Malignant:IC.10	Bin.3	Pro-tumor
Stromal:IC.6	Malignant:IC.10	Bin.3	Pro-tumor
Stromal:IC.7	Malignant:IC.10	Bin.3	Pro-tumor
Stromal:IC.8	Myeloid:IC.9	Bin.3	Anti-tumor
Stromal:IC.10	Tcell:IC.1	Bin.3	Pro-tumor
Stromal:IC.10	Tcell:IC.4	Bin.9	Pro-tumor
Stromal:IC.10	Tcell:IC.8	Bin.9	Pro-tumor
Stromal:IC.9	Tcell:IC.3	Bin.9	Pro-tumor
Tcell:IC.10	Endothelial:IC.9	Bin.3	Pro-tumor
Tcell:IC.3	Malignant:IC.6	Bin.3	Pro-tumor
Tcell:IC.7	Malignant:IC.10	Bin.3	Pro-tumor
Tcell:IC.8	Malignant:IC.10	Bin.3	Pro-tumor
Tcell:IC.8	Malignant:IC.4	Bin.3	Pro-tumor
Tcell:IC.8	Malignant:IC.7	Bin.3	Pro-tumor
Tcell:IC.10	Oligos:IC.5	Bin.3	Pro-tumor
Tcell:IC.8	Oligos:IC.9	Bin.3	Pro-tumor
Tcell:IC.8	Stromal:IC.1	Bin.3	Pro-tumor
