# Supplementary material for: Identifying clinically relevant cell state interactions in the tumor microenvironment of IDH-mutant gliomas using CSI-TME
Source: Mol Syst Biol. 2026 Mar 10;22(6):928–61. doi: 10.1038/s44320-026-00201-0 (PMC13230996; doi:10.1038/s44320-026-00201-0)
Supplement: Supplementary file 12 — Source data Fig. 2 [file 44320_2026_201_MOESM12_ESM.zip › Figure2/Figure2D.txt]

cellType	IC	Between	Within	.y.	group1	group2	p	p.adj	p.format	p.signif	method	percent	singature_direcion
Bcell	Dim.1	7.0913470918844	7.90175430208592	Distance	Between Members and Non-members	Within Members	0.463716140787661	1	0.46400000000000002	ns	Wilcoxon	-11.4281137236813	positive
Bcell	Dim.10	6.63397914038629	5.75652344047462	Distance	Between Members and Non-members	Within Members	0.0107227294667312	0.097	1.0999999999999999E-2	*	Wilcoxon	13.2266876537175	positive
Bcell	Dim.2	7.38374944212756	6.95832577227981	Distance	Between Members and Non-members	Within Members	0.927182136955088	1	0.92700000000000005	ns	Wilcoxon	5.76162115443023	positive
Bcell	Dim.3	8.35545824788959	5.90925645002678	Distance	Between Members and Non-members	Within Members	0.960385392645915	1	0.96	ns	Wilcoxon	29.2766922565936	positive
Bcell	Dim.4	6.95402139447808	7.19749667014695	Distance	Between Members and Non-members	Within Members	0.858336097250456	1	0.85799999999999998	ns	Wilcoxon	-3.50121551052742	positive
Bcell	Dim.6	7.54005778353382	8.15405740500014	Distance	Between Members and Non-members	Within Members	0.560749274115735	1	0.56100000000000005	ns	Wilcoxon	-8.14316864795379	positive
Bcell	Dim.7	6.99749720532024	7.17295389871896	Distance	Between Members and Non-members	Within Members	0.543368178925562	1	0.54300000000000004	ns	Wilcoxon	-2.50742069986564	positive
Bcell	Dim.8	7.04138241358582	5.94260845413717	Distance	Between Members and Non-members	Within Members	0.285915230568004	1	0.28599999999999998	ns	Wilcoxon	15.6045204607642	positive
Bcell	Dim.9	8.41006095184051	9.76632304942119	Distance	Between Members and Non-members	Within Members	0.250556164306823	1	0.251	ns	Wilcoxon	-16.1266619272702	positive
Endothelial	Dim.1	27.7806331330445	20.7483974917143	Distance	Between Members and Non-members	Within Members	1.47701447062237e-124	8.9e-124	< 2e-16	****	Wilcoxon	25.3134462690322	positive
Endothelial	Dim.10	28.8329100370766	23.5905102003171	Distance	Between Members and Non-members	Within Members	3.38296734024465e-17	1e-16	< 2e-16	****	Wilcoxon	18.1820004641164	positive
Endothelial	Dim.2	25.8815950123043	21.7351740356062	Distance	Between Members and Non-members	Within Members	2.69797373336886e-31	1.3e-30	< 2e-16	****	Wilcoxon	16.0207320094717	positive
Endothelial	Dim.3	26.9678579269393	16.9522346014701	Distance	Between Members and Non-members	Within Members	5.50680774932334e-171	3.9e-170	< 2e-16	****	Wilcoxon	37.1391133571056	positive
Endothelial	Dim.4	31.738566161091	35.2209423255714	Distance	Between Members and Non-members	Within Members	3.30783543248804e-11	6.6e-11	3.3000000000000002E-11	****	Wilcoxon	-10.972065173976	positive
Endothelial	Dim.5	28.6373624314878	28.8831619017483	Distance	Between Members and Non-members	Within Members	4.51426579544536e-05	4.5e-05	4.5000000000000003E-5	****	Wilcoxon	-0.85831741958974	positive
Endothelial	Dim.7	37.7386792305224	22.0239276369927	Distance	Between Members and Non-members	Within Members	0	0	< 2e-16	****	Wilcoxon	41.6409686664918	positive
Endothelial	Dim.8	26.6157587589135	29.491222460553	Distance	Between Members and Non-members	Within Members	2.48575852242766e-21	9.9e-21	< 2e-16	****	Wilcoxon	-10.8036134820935	positive
Malignant	Dim.1	27.7495159090031	21.2970283695981	Distance	Between Members and Non-members	Within Members	0	0	<2e-16	****	Wilcoxon	23.2526129845442	positive
Malignant	Dim.10	27.2224262917033	24.6509187401	Distance	Between Members and Non-members	Within Members	0	0	<2e-16	****	Wilcoxon	9.44628345779395	positive
Malignant	Dim.2	28.1578274004501	24.3948835179266	Distance	Between Members and Non-members	Within Members	0	0	<2e-16	****	Wilcoxon	13.363757895836	positive
Malignant	Dim.3	28.608937676331	22.4133789982447	Distance	Between Members and Non-members	Within Members	0	0	<2e-16	****	Wilcoxon	21.6560249394094	positive
Malignant	Dim.4	27.7324368091341	23.7532947343963	Distance	Between Members and Non-members	Within Members	0	0	<2e-16	****	Wilcoxon	14.3483318906445	positive
Malignant	Dim.5	26.6678118021909	26.3900671369664	Distance	Between Members and Non-members	Within Members	9.22028863506802e-205	9.2e-205	<2e-16	****	Wilcoxon	1.04149776998836	positive
Malignant	Dim.6	27.1465861933787	24.5321312589884	Distance	Between Members and Non-members	Within Members	0	0	<2e-16	****	Wilcoxon	9.63087924119148	positive
Malignant	Dim.7	28.0918882940769	24.3149770765653	Distance	Between Members and Non-members	Within Members	0	0	<2e-16	****	Wilcoxon	13.4448463484314	positive
Malignant	Dim.8	28.1686612945269	24.462023046908	Distance	Between Members and Non-members	Within Members	0	0	<2e-16	****	Wilcoxon	13.1587305795717	positive
Malignant	Dim.9	27.627715672843	25.3872682322932	Distance	Between Members and Non-members	Within Members	0	0	<2e-16	****	Wilcoxon	8.10941978367064	positive
Myeloid	Dim.1	10.0858299225526	9.85321189379161	Distance	Between Members and Non-members	Within Members	0	0	<2e-16	****	Wilcoxon	2.30638460639548	positive
Myeloid	Dim.10	10.2918738494517	10.2011889964504	Distance	Between Members and Non-members	Within Members	2.17926779657587e-108	4.4e-108	<2e-16	****	Wilcoxon	0.881130631096142	positive
Myeloid	Dim.2	9.90854639716053	9.99446634273122	Distance	Between Members and Non-members	Within Members	1.92609504096803e-23	1.9e-23	<2e-16	****	Wilcoxon	-0.867129668942338	positive
Myeloid	Dim.3	10.0593276532401	9.79011249804749	Distance	Between Members and Non-members	Within Members	0	0	<2e-16	****	Wilcoxon	2.67627384724806	positive
Myeloid	Dim.4	9.92155311552019	9.83939000329512	Distance	Between Members and Non-members	Within Members	0	0	<2e-16	****	Wilcoxon	0.828127524676986	positive
Myeloid	Dim.6	9.9176107486046	9.53683485980054	Distance	Between Members and Non-members	Within Members	0	0	<2e-16	****	Wilcoxon	3.83939134592102	positive
Myeloid	Dim.7	10.5650633063292	11.6060342964506	Distance	Between Members and Non-members	Within Members	0	0	<2e-16	****	Wilcoxon	-9.85295553787943	positive
Myeloid	Dim.8	10.3875504470632	10.7885389870126	Distance	Between Members and Non-members	Within Members	0	0	<2e-16	****	Wilcoxon	-3.86028007269814	positive
Myeloid	Dim.9	10.0286032136793	10.2492948113532	Distance	Between Members and Non-members	Within Members	1.92302743402407e-110	5.8e-110	<2e-16	****	Wilcoxon	-2.20062149206255	positive
Oligos	Dim.1	51.4733057523404	19.4459854422592	Distance	Between Members and Non-members	Within Members	0	0	< 2e-16	****	Wilcoxon	62.2212229076136	positive
Oligos	Dim.10	19.571780826424	18.585205745483	Distance	Between Members and Non-members	Within Members	0	0	< 2e-16	****	Wilcoxon	5.04080384759377	positive
Oligos	Dim.2	19.6672364152769	18.6777903973464	Distance	Between Members and Non-members	Within Members	0	0	< 2e-16	****	Wilcoxon	5.03093569954722	positive
Oligos	Dim.3	19.9976651828347	20.1589227871698	Distance	Between Members and Non-members	Within Members	1.07933110315074e-81	4.3e-81	< 2e-16	****	Wilcoxon	-0.806382159420534	positive
Oligos	Dim.4	20.2749787122553	20.5701468355998	Distance	Between Members and Non-members	Within Members	4.94542275135887e-12	9.9e-12	4.8999999999999997E-12	****	Wilcoxon	-1.45582457833157	positive
Oligos	Dim.5	20.1831406146564	19.8805402821476	Distance	Between Members and Non-members	Within Members	8.00931968147087e-63	2.4e-62	< 2e-16	****	Wilcoxon	1.49927277566038	positive
Oligos	Dim.6	19.9416959610429	19.95739531655	Distance	Between Members and Non-members	Within Members	0.621488873873681	0.62	0.62	ns	Wilcoxon	-0.0787262805419672	positive
Oligos	Dim.7	24.2177891766039	27.5306568431251	Distance	Between Members and Non-members	Within Members	0	0	< 2e-16	****	Wilcoxon	-13.6794801637868	positive
Oligos	Dim.8	19.5067592196024	17.8696349444895	Distance	Between Members and Non-members	Within Members	0	0	< 2e-16	****	Wilcoxon	8.39260000435018	positive
Oligos	Dim.9	19.8970229415999	17.0837144647692	Distance	Between Members and Non-members	Within Members	0	0	< 2e-16	****	Wilcoxon	14.1393437856916	positive
Stromal	Dim.1	30.0610507535302	30.4769514517703	Distance	Between Members and Non-members	Within Members	0.0110447327252502	0.022	1.0999999999999999E-2	*	Wilcoxon	-1.38352016251881	positive
Stromal	Dim.2	34.0722960185056	19.5536702145906	Distance	Between Members and Non-members	Within Members	4.83692811656638e-294	3.9e-293	< 2e-16	****	Wilcoxon	42.6112340537003	positive
Stromal	Dim.3	28.7140873471725	25.9782867372979	Distance	Between Members and Non-members	Within Members	1.49903869442657e-28	7.5e-28	< 2e-16	****	Wilcoxon	9.52772963596916	positive
Stromal	Dim.5	29.224539748967	26.0727791985454	Distance	Between Members and Non-members	Within Members	2.62454125647832e-28	1e-27	< 2e-16	****	Wilcoxon	10.7846370806679	positive
Stromal	Dim.6	33.5308176951734	28.8705887029646	Distance	Between Members and Non-members	Within Members	2.57686432224487e-32	1.5e-31	< 2e-16	****	Wilcoxon	13.8983457981091	positive
Stromal	Dim.7	28.1376898279921	29.4071025370845	Distance	Between Members and Non-members	Within Members	6.05952256879622e-10	1.8e-09	6.0999999999999996E-10	****	Wilcoxon	-4.51143187963336	positive
Stromal	Dim.8	27.4967222184746	27.2828129671147	Distance	Between Members and Non-members	Within Members	0.118742411040769	0.12	0.11899999999999999	ns	Wilcoxon	0.777944547936777	positive
Stromal	Dim.9	28.4303625148356	20.0246990065895	Distance	Between Members and Non-members	Within Members	2.37719956306849e-163	1.7e-162	< 2e-16	****	Wilcoxon	29.5657978467908	positive
Tcell	Dim.1	16.7005013895168	16.0299518326183	Distance	Between Members and Non-members	Within Members	3.10809105789557e-137	3.1e-137	<2e-16	****	Wilcoxon	4.01514625973659	positive
Tcell	Dim.10	16.7450656962353	15.5545623458527	Distance	Between Members and Non-members	Within Members	0	0	<2e-16	****	Wilcoxon	7.10957706573964	positive
Tcell	Dim.2	17.1787472860009	15.5543012964833	Distance	Between Members and Non-members	Within Members	0	0	<2e-16	****	Wilcoxon	9.45613764771676	positive
Tcell	Dim.3	20.700805573062	16.7937395572236	Distance	Between Members and Non-members	Within Members	0	0	<2e-16	****	Wilcoxon	18.873980541717	positive
Tcell	Dim.4	16.6604063620232	15.6641760154954	Distance	Between Members and Non-members	Within Members	9.81937088667036e-303	2.9e-302	<2e-16	****	Wilcoxon	5.97962813679409	positive
Tcell	Dim.5	16.6483706618281	17.374211154966	Distance	Between Members and Non-members	Within Members	0	0	<2e-16	****	Wilcoxon	-4.35982900598286	positive
Tcell	Dim.7	20.2632280109739	12.0294326125223	Distance	Between Members and Non-members	Within Members	0	0	<2e-16	****	Wilcoxon	40.6341743477021	positive
Tcell	Dim.8	17.05806040894	16.3519507142897	Distance	Between Members and Non-members	Within Members	5.42568919956892e-177	1.1e-176	<2e-16	****	Wilcoxon	4.13944890405122	positive
Tcell	Dim.9	18.1092216181595	14.6058217102512	Distance	Between Members and Non-members	Within Members	0	0	<2e-16	****	Wilcoxon	19.345944192296	positive
Bcell	Dim.1	6.84207326910103	5.60871905958909	Distance	Between Members and Non-members	Within Members	0.738945497818404	1	0.74	ns	Wilcoxon	18.0260304297208	negative
Bcell	Dim.2	6.32775364173202	5.20063277003646	Distance	Between Members and Non-members	Within Members	0.121217258740018	0.89	0.12	ns	Wilcoxon	17.8123380825401	negative
Bcell	Dim.3	6.9693092483455	7.84887065341694	Distance	Between Members and Non-members	Within Members	0.111422237112591	0.89	0.11	ns	Wilcoxon	-12.6204961457299	negative
Bcell	Dim.4	6.78583094291774	6.42769214202244	Distance	Between Members and Non-members	Within Members	0.658645330894902	1	0.66	ns	Wilcoxon	5.27774422775857	negative
Bcell	Dim.5	6.9693092483455	7.04084049596594	Distance	Between Members and Non-members	Within Members	0.561341516655798	1	0.56000000000000005	ns	Wilcoxon	-1.0263749974565	negative
Bcell	Dim.6	8.43496333698428	6.41985940972533	Distance	Between Members and Non-members	Within Members	1.24649321701855e-11	1.1e-10	1.2000000000000001E-11	****	Wilcoxon	23.8898955069958	negative
Bcell	Dim.7	7.87645226359056	7.99494122042745	Distance	Between Members and Non-members	Within Members	0.175795193977033	1	0.18	ns	Wilcoxon	-1.50434425134038	negative
Bcell	Dim.8	6.81489502503481	7.22053322726532	Distance	Between Members and Non-members	Within Members	0.740478222165071	1	0.74	ns	Wilcoxon	-5.95222964903171	negative
Bcell	Dim.9	7.12929173176699	7.02795105523881	Distance	Between Members and Non-members	Within Members	0.569832583407287	1	0.56999999999999995	ns	Wilcoxon	1.42146906510525	negative
Endothelial	Dim.10	25.9821688288978	22.0891501541051	Distance	Between Members and Non-members	Within Members	1.16617154271597e-21	7e-21	<2e-16	****	Wilcoxon	14.9834245956515	negative
Endothelial	Dim.2	26.2079905716762	22.9310040682207	Distance	Between Members and Non-members	Within Members	4.86274217684356e-19	1.9e-18	<2e-16	****	Wilcoxon	12.5037686292404	negative
Endothelial	Dim.3	46.9653332131107	20.4632010268602	Distance	Between Members and Non-members	Within Members	0	0	<2e-16	****	Wilcoxon	56.4291369253018	negative
Endothelial	Dim.4	26.5897124545651	25.5791348808755	Distance	Between Members and Non-members	Within Members	0.00545546404577744	0.016	5.4999999999999997E-3	**	Wilcoxon	3.80063370529675	negative
Endothelial	Dim.5	28.968829024124	34.1505194880958	Distance	Between Members and Non-members	Within Members	1.23340532617113e-20	6.2e-20	<2e-16	****	Wilcoxon	-17.8871243282108	negative
Endothelial	Dim.6	29.1327363069043	23.5470722475156	Distance	Between Members and Non-members	Within Members	1.44887391271272e-87	1e-86	<2e-16	****	Wilcoxon	19.1731528427176	negative
Endothelial	Dim.7	26.9505680726847	28.0953827405816	Distance	Between Members and Non-members	Within Members	0.0444267299317318	0.089	4.4400000000000002E-2	*	Wilcoxon	-4.24783130659546	negative
Endothelial	Dim.8	26.5426683517944	26.1211396409177	Distance	Between Members and Non-members	Within Members	0.241284334754193	0.24	0.24129999999999999	ns	Wilcoxon	1.58811731092672	negative
Malignant	Dim.1	30.1090914103394	21.713982821351	Distance	Between Members and Non-members	Within Members	0	0	<2e-16	****	Wilcoxon	27.8823046321004	negative
Malignant	Dim.10	27.0499710203204	25.8864726967103	Distance	Between Members and Non-members	Within Members	0	0	<2e-16	****	Wilcoxon	4.30129231094571	negative
Malignant	Dim.2	26.6765865913849	24.5254974722243	Distance	Between Members and Non-members	Within Members	0	0	<2e-16	****	Wilcoxon	8.06358456615774	negative
Malignant	Dim.3	28.0929338063113	20.9825303346985	Distance	Between Members and Non-members	Within Members	0	0	<2e-16	****	Wilcoxon	25.3102916222135	negative
Malignant	Dim.5	30.2268449680291	26.0792096103242	Distance	Between Members and Non-members	Within Members	0	0	<2e-16	****	Wilcoxon	13.7216946131552	negative
Malignant	Dim.6	27.8306519545924	24.6392200947051	Distance	Between Members and Non-members	Within Members	0	0	<2e-16	****	Wilcoxon	11.4673269785213	negative
Malignant	Dim.7	31.4667675949781	21.3426353903954	Distance	Between Members and Non-members	Within Members	0	0	<2e-16	****	Wilcoxon	32.1740457580349	negative
Malignant	Dim.8	27.3174062749184	25.2478016770593	Distance	Between Members and Non-members	Within Members	0	0	<2e-16	****	Wilcoxon	7.57613873378362	negative
Myeloid	Dim.1	9.92596051706024	10.1873737963756	Distance	Between Members and Non-members	Within Members	0	0	< 2e-16	****	Wilcoxon	-2.63363206881658	negative
Myeloid	Dim.10	11.1776051253415	9.8577557827959	Distance	Between Members and Non-members	Within Members	0	0	< 2e-16	****	Wilcoxon	11.807979685678	negative
Myeloid	Dim.2	24.4571934520328	9.76048201124677	Distance	Between Members and Non-members	Within Members	0	0	< 2e-16	****	Wilcoxon	60.0915696627673	negative
Myeloid	Dim.4	10.0038853062817	9.58664243123971	Distance	Between Members and Non-members	Within Members	0	0	< 2e-16	****	Wilcoxon	4.17080826366493	negative
Myeloid	Dim.5	10.0033921382476	9.80310231212703	Distance	Between Members and Non-members	Within Members	0	0	< 2e-16	****	Wilcoxon	2.0022190808133	negative
Myeloid	Dim.6	9.92589331176186	9.97316673234123	Distance	Between Members and Non-members	Within Members	7.61518506830275e-05	0.00015	7.6000000000000004E-5	****	Wilcoxon	-0.476263637886897	negative
Myeloid	Dim.7	10.8778023681139	9.53182817226072	Distance	Between Members and Non-members	Within Members	0	0	< 2e-16	****	Wilcoxon	12.37358567755	negative
Myeloid	Dim.8	9.9869456743576	9.59051980329624	Distance	Between Members and Non-members	Within Members	0	0	< 2e-16	****	Wilcoxon	3.96944054756625	negative
Myeloid	Dim.9	9.87613711148554	9.89493486876915	Distance	Between Members and Non-members	Within Members	0.0321062543315602	0.032	3.2000000000000001E-2	*	Wilcoxon	-0.190335118593531	negative
Oligos	Dim.10	21.020164352979	22.4662333715786	Distance	Between Members and Non-members	Within Members	0	0	<2e-16	****	Wilcoxon	-6.87943725994053	negative
Oligos	Dim.2	19.9905202594056	16.8387062722321	Distance	Between Members and Non-members	Within Members	0	0	<2e-16	****	Wilcoxon	15.7665430727878	negative
Oligos	Dim.3	20.362702680723	20.7473057290786	Distance	Between Members and Non-members	Within Members	2.01812943798102e-35	2e-35	<2e-16	****	Wilcoxon	-1.88876228458469	negative
Oligos	Dim.5	19.5291697400057	17.8013820648596	Distance	Between Members and Non-members	Within Members	0	0	<2e-16	****	Wilcoxon	8.84721520754994	negative
Oligos	Dim.6	19.8459559260306	18.4432575189695	Distance	Between Members and Non-members	Within Members	0	0	<2e-16	****	Wilcoxon	7.06793067710717	negative
Oligos	Dim.7	20.3602188669052	17.2482374505572	Distance	Between Members and Non-members	Within Members	0	0	<2e-16	****	Wilcoxon	15.2846167160141	negative
Oligos	Dim.8	25.8992399486142	27.7779154721655	Distance	Between Members and Non-members	Within Members	0	0	<2e-16	****	Wilcoxon	-7.25378631681352	negative
Stromal	Dim.10	27.5953008613617	29.3120029795051	Distance	Between Members and Non-members	Within Members	8.24333389876053e-05	0.00041	8.2000000000000001E-5	****	Wilcoxon	-6.22099438874792	negative
Stromal	Dim.2	27.6660533312396	27.2593924426697	Distance	Between Members and Non-members	Within Members	0.54400252545182	1	0.54400000000000004	ns	Wilcoxon	1.46989121903672	negative
Stromal	Dim.3	27.6406502483662	27.8913134017201	Distance	Between Members and Non-members	Within Members	0.00199889725144404	0.008	2E-3	**	Wilcoxon	-0.906864169625082	negative
Stromal	Dim.4	28.0094023129149	24.1520421022926	Distance	Between Members and Non-members	Within Members	2.04153722292183e-34	1.2e-33	< 2e-16	****	Wilcoxon	13.7716619852462	negative
Stromal	Dim.5	28.1193640203895	28.155927396098	Distance	Between Members and Non-members	Within Members	0.66537486634185	1	0.66500000000000004	ns	Wilcoxon	-0.130029170225842	negative
Stromal	Dim.6	30.5479837541407	23.62247864809	Distance	Between Members and Non-members	Within Members	3.66779649346493e-102	2.9e-101	< 2e-16	****	Wilcoxon	22.6709073888124	negative
Stromal	Dim.7	26.9400535008151	22.992465134515	Distance	Between Members and Non-members	Within Members	6.11249198790688e-39	4.3e-38	< 2e-16	****	Wilcoxon	14.6532313537558	negative
Stromal	Dim.8	30.6168633194094	23.7308665389715	Distance	Between Members and Non-members	Within Members	4.81587801910909e-172	4.3e-171	< 2e-16	****	Wilcoxon	22.490862988151	negative
Stromal	Dim.9	27.7830032307144	28.6664020229451	Distance	Between Members and Non-members	Within Members	0.332229186856639	1	0.33200000000000002	ns	Wilcoxon	-3.17963751036835	negative
Tcell	Dim.1	20.1884427697772	12.8641499942185	Distance	Between Members and Non-members	Within Members	0	0	<2e-16	****	Wilcoxon	36.2796321592638	negative
Tcell	Dim.10	17.1196524028656	16.4063850173213	Distance	Between Members and Non-members	Within Members	2.62211672242879e-262	7.9e-262	<2e-16	****	Wilcoxon	4.16636604972724	negative
Tcell	Dim.2	22.4351254521148	11.6861675971432	Distance	Between Members and Non-members	Within Members	0	0	<2e-16	****	Wilcoxon	47.911289276782	negative
Tcell	Dim.3	16.959161006048	16.1008206746305	Distance	Between Members and Non-members	Within Members	3.45634126865764e-178	6.9e-178	<2e-16	****	Wilcoxon	5.06121930861692	negative
Tcell	Dim.4	17.1396743908304	14.3887158108394	Distance	Between Members and Non-members	Within Members	0	0	<2e-16	****	Wilcoxon	16.0502382791051	negative
Tcell	Dim.5	16.8833134701959	15.143912178951	Distance	Between Members and Non-members	Within Members	0	0	<2e-16	****	Wilcoxon	10.3024876859364	negative
Tcell	Dim.6	17.7629736253109	15.7232681459654	Distance	Between Members and Non-members	Within Members	0	0	<2e-16	****	Wilcoxon	11.4829055222998	negative
Tcell	Dim.7	19.3962916135469	18.0718727845308	Distance	Between Members and Non-members	Within Members	0	0	<2e-16	****	Wilcoxon	6.82820641906139	negative
Tcell	Dim.8	19.2114479134139	13.1531260140094	Distance	Between Members and Non-members	Within Members	0	0	<2e-16	****	Wilcoxon	31.5349573166448	negative
Tcell	Dim.9	16.8098113374922	16.3699143338073	Distance	Between Members and Non-members	Within Members	4.45858507237605e-45	4.5e-45	<2e-16	****	Wilcoxon	2.61690625107566	negative
