# Supplementary material for: Identifying clinically relevant cell state interactions in the tumor microenvironment of IDH-mutant gliomas using CSI-TME
Source: Mol Syst Biol. 2026 Mar 10;22(6):928–61. doi: 10.1038/s44320-026-00201-0 (PMC13230996; doi:10.1038/s44320-026-00201-0)
Supplement: Supplementary file 12 — Source data Fig. 2 [file 44320_2026_201_MOESM12_ESM.zip › Figure2/Figure2I.txt]

partner1	partner2	n
Bcell	Endothelial	5
Bcell	Malignant	5
Bcell	Myeloid	4
Bcell	Oligos	6
Bcell	Stromal	5
Bcell	Tcell	2
Endothelial	Bcell	1
Endothelial	Malignant	3
Endothelial	Myeloid	1
Endothelial	Oligos	1
Malignant	Bcell	2
Malignant	Oligos	1
Malignant	Stromal	1
Malignant	Tcell	1
Myeloid	Bcell	2
Myeloid	Endothelial	1
Myeloid	Oligos	2
Oligos	Stromal	1
Stromal	Endothelial	3
Stromal	Myeloid	1
