# Supplementary material for: Identifying clinically relevant cell state interactions in the tumor microenvironment of IDH-mutant gliomas using CSI-TME
Source: Mol Syst Biol. 2026 Mar 10;22(6):928–61. doi: 10.1038/s44320-026-00201-0 (PMC13230996; doi:10.1038/s44320-026-00201-0)
Supplement: Supplementary file 12 — Source data Fig. 2 [file 44320_2026_201_MOESM12_ESM.zip › Figure2/Figure2H.txt]

partner1	partner2	n
Bcell	Endothelial	2
Bcell	Malignant	8
Bcell	Myeloid	1
Bcell	Oligos	5
Bcell	Stromal	8
Bcell	Tcell	7
Endothelial	Bcell	2
Endothelial	Malignant	9
Endothelial	Myeloid	3
Endothelial	Oligos	5
Endothelial	Stromal	3
Endothelial	Tcell	7
Malignant	Bcell	2
Malignant	Myeloid	1
Malignant	Oligos	3
Malignant	Stromal	2
Malignant	Tcell	7
Myeloid	Bcell	2
Myeloid	Malignant	5
Myeloid	Oligos	2
Myeloid	Stromal	1
Myeloid	Tcell	3
Oligos	Malignant	1
Oligos	Stromal	2
Oligos	Tcell	5
Stromal	Malignant	3
Stromal	Tcell	4
Tcell	Endothelial	1
Tcell	Malignant	5
Tcell	Oligos	2
Tcell	Stromal	1
