# Supplementary material for: Identifying clinically relevant cell state interactions in the tumor microenvironment of IDH-mutant gliomas using CSI-TME
Source: Mol Syst Biol. 2026 Mar 10;22(6):928–61. doi: 10.1038/s44320-026-00201-0 (PMC13230996; doi:10.1038/s44320-026-00201-0)
Supplement: Supplementary file 13 — Source data Fig. 3 [file 44320_2026_201_MOESM13_ESM.zip]

Archive with 8 entries (7 files):
- Figure3/
- Figure3/Figure3D.txt
- Figure3/Figure3E.txt
- Figure3/Figure3G.txt
- Figure3/Figure3F.txt
- Figure3/Figure3B.txt
- Figure3/Figure3C.txt
- Figure3/Figure3A.txt
