# Supplementary material for: Identifying clinically relevant cell state interactions in the tumor microenvironment of IDH-mutant gliomas using CSI-TME
Source: Mol Syst Biol. 2026 Mar 10;22(6):928–61. doi: 10.1038/s44320-026-00201-0 (PMC13230996; doi:10.1038/s44320-026-00201-0)
Supplement: Supplementary file 13 — Source data Fig. 3 [file 44320_2026_201_MOESM13_ESM.zip › Figure3/Figure3D.txt]

component	Var1	stage	expression	State
Dim.7	EPHB2	Embryonic	5.5786890236378	IC.7
Dim.7	EPHB2	Fetal	5.46432327491996	IC.7
Dim.7	EPHB2	Postbirth	1.42419667683248	IC.7
Dim.7	ACAT2	Embryonic	7.2159226770712	IC.7
Dim.7	ACAT2	Fetal	6.6487343352279	IC.7
Dim.7	ACAT2	Postbirth	5.07625000091851	IC.7
Dim.7	ARHGAP11A	Embryonic	5.28894659050128	IC.7
Dim.7	ARHGAP11A	Fetal	3.19046191685762	IC.7
Dim.7	ARHGAP11A	Postbirth	-0.0075492645762411	IC.7
Dim.7	ARL4A	Embryonic	5.57283514141696	IC.7
Dim.7	ARL4A	Fetal	5.18444125409176	IC.7
Dim.7	ARL4A	Postbirth	3.74438882968596	IC.7
Dim.7	ASF1B	Embryonic	3.39613167571666	IC.7
Dim.7	ASF1B	Fetal	1.48929731473806	IC.7
Dim.7	ASF1B	Postbirth	-1.70628062239249	IC.7
Dim.7	AURKB	Embryonic	5.59544369035416	IC.7
Dim.7	AURKB	Fetal	3.06137916242902	IC.7
Dim.7	AURKB	Postbirth	-2.87726609229462	IC.7
Dim.7	BCL11B	Embryonic	2.43612538604747	IC.7
Dim.7	BCL11B	Fetal	2.59493589534335	IC.7
Dim.7	BCL11B	Postbirth	-4.31275810671552	IC.7
Dim.7	BIRC5	Embryonic	5.57125911238357	IC.7
Dim.7	BIRC5	Fetal	3.19275795438052	IC.7
Dim.7	BIRC5	Postbirth	0.870381381975716	IC.7
Dim.7	BUB1	Embryonic	5.12394045402595	IC.7
Dim.7	BUB1	Fetal	2.91905498120557	IC.7
Dim.7	BUB1	Postbirth	-1.14335214365448	IC.7
Dim.7	BUB1B	Embryonic	5.81659636128029	IC.7
Dim.7	BUB1B	Fetal	4.01932745593097	IC.7
Dim.7	BUB1B	Postbirth	0.452543902247673	IC.7
Dim.7	CCNB2	Embryonic	6.10958006531187	IC.7
Dim.7	CCNB2	Fetal	3.60464684622063	IC.7
Dim.7	CCNB2	Postbirth	-0.528943524108106	IC.7
Dim.7	CDC25A	Embryonic	4.23691583903574	IC.7
Dim.7	CDC25A	Fetal	2.43939435945725	IC.7
Dim.7	CDC25A	Postbirth	-0.373478303454579	IC.7
Dim.7	CDC45	Embryonic	4.90998752915765	IC.7
Dim.7	CDC45	Fetal	2.79082262413346	IC.7
Dim.7	CDC45	Postbirth	-1.11357698101875	IC.7
Dim.7	CDC6	Embryonic	3.99383083026828	IC.7
Dim.7	CDC6	Fetal	1.94863640522519	IC.7
Dim.7	CDC6	Postbirth	0.256961053836812	IC.7
Dim.7	CDC7	Embryonic	5.47553841372181	IC.7
Dim.7	CDC7	Fetal	4.57534958691809	IC.7
Dim.7	CDC7	Postbirth	4.25790983564996	IC.7
Dim.7	CDCA4	Embryonic	4.13391941874703	IC.7
Dim.7	CDCA4	Fetal	2.23520443934388	IC.7
Dim.7	CDCA4	Postbirth	1.27553898061975	IC.7
Dim.7	CDCA5	Embryonic	4.50745687073107	IC.7
Dim.7	CDCA5	Fetal	2.5121381700691	IC.7
Dim.7	CDCA5	Postbirth	0.434664111336402	IC.7
Dim.7	CDCA7L	Embryonic	5.11846293356544	IC.7
Dim.7	CDCA7L	Fetal	3.58629433850188	IC.7
Dim.7	CDCA7L	Postbirth	2.41477483444685	IC.7
Dim.7	CDK1	Embryonic	6.5159036531233	IC.7
Dim.7	CDK1	Fetal	4.64674283054175	IC.7
Dim.7	CDK1	Postbirth	0.459642878203587	IC.7
Dim.7	CDKN3	Embryonic	5.1209598596718	IC.7
Dim.7	CDKN3	Fetal	3.65443838268022	IC.7
Dim.7	CDKN3	Postbirth	3.52519687861177	IC.7
Dim.7	CDT1	Embryonic	3.69075160872951	IC.7
Dim.7	CDT1	Fetal	2.01874144983828	IC.7
Dim.7	CDT1	Postbirth	-0.899144187555939	IC.7
Dim.7	CENPF	Embryonic	7.08849135235475	IC.7
Dim.7	CENPF	Fetal	4.92526276090421	IC.7
Dim.7	CENPF	Postbirth	0.941789442906758	IC.7
Dim.7	CHAF1A	Embryonic	5.07178077897711	IC.7
Dim.7	CHAF1A	Fetal	3.52486185681218	IC.7
Dim.7	CHAF1A	Postbirth	2.3860048905873	IC.7
Dim.7	CHAF1B	Embryonic	3.2078240592924	IC.7
Dim.7	CHAF1B	Fetal	2.08442566345338	IC.7
Dim.7	CHAF1B	Postbirth	2.11313458493688	IC.7
Dim.7	CKAP2L	Embryonic	4.3395069261094	IC.7
Dim.7	CKAP2L	Fetal	2.35216394696564	IC.7
Dim.7	CKAP2L	Postbirth	-0.88115194244353	IC.7
Dim.7	DSEL	Embryonic	1.88151087929693	IC.7
Dim.7	DSEL	Fetal	2.37473174257314	IC.7
Dim.7	DSEL	Postbirth	2.15661817215785	IC.7
Dim.7	DTL	Embryonic	4.20565699173334	IC.7
Dim.7	DTL	Fetal	1.90922076092609	IC.7
Dim.7	DTL	Postbirth	-1.81456701969964	IC.7
Dim.7	E2F1	Embryonic	4.25383117610391	IC.7
Dim.7	E2F1	Fetal	2.36414094293611	IC.7
Dim.7	E2F1	Postbirth	0.759069601891781	IC.7
Dim.7	ESPL1	Embryonic	3.97373513849497	IC.7
Dim.7	ESPL1	Fetal	1.86528211294404	IC.7
Dim.7	ESPL1	Postbirth	-2.57373454151817	IC.7
Dim.7	EZH2	Embryonic	6.92278863406794	IC.7
Dim.7	EZH2	Fetal	5.36452658417452	IC.7
Dim.7	EZH2	Postbirth	3.62952883567948	IC.7
Dim.7	FABP7	Embryonic	7.18757867367481	IC.7
Dim.7	FABP7	Fetal	8.69616720593084	IC.7
Dim.7	FABP7	Postbirth	8.56655671303502	IC.7
Dim.7	FAM111B	Embryonic	3.29949277804092	IC.7
Dim.7	FAM111B	Fetal	1.64518765620254	IC.7
Dim.7	FAM111B	Postbirth	-0.0262549568625848	IC.7
Dim.7	FAM83D	Embryonic	3.89321496277363	IC.7
Dim.7	FAM83D	Fetal	1.78715083793491	IC.7
Dim.7	FAM83D	Postbirth	0.466187766415037	IC.7
Dim.7	FANCI	Embryonic	5.48711256626293	IC.7
Dim.7	FANCI	Fetal	3.56079208267818	IC.7
Dim.7	FANCI	Postbirth	2.25092028444208	IC.7
Dim.7	FBXO5	Embryonic	5.09790470985335	IC.7
Dim.7	FBXO5	Fetal	3.5706625350222	IC.7
Dim.7	FBXO5	Postbirth	3.15837264717895	IC.7
Dim.7	FLRT3	Embryonic	4.65224646304821	IC.7
Dim.7	FLRT3	Fetal	4.10271106536573	IC.7
Dim.7	FLRT3	Postbirth	3.81868654848777	IC.7
Dim.7	FOXM1	Embryonic	5.43072214562947	IC.7
Dim.7	FOXM1	Fetal	3.46486854211466	IC.7
Dim.7	FOXM1	Postbirth	0.0949846695284407	IC.7
Dim.7	GINS1	Embryonic	4.39030809040708	IC.7
Dim.7	GINS1	Fetal	3.03810751946579	IC.7
Dim.7	GINS1	Postbirth	1.96836925672485	IC.7
Dim.7	GINS2	Embryonic	4.651245469842	IC.7
Dim.7	GINS2	Fetal	3.03684442546581	IC.7
Dim.7	GINS2	Postbirth	0.815919148165633	IC.7
Dim.7	GTSE1	Embryonic	4.52580461411836	IC.7
Dim.7	GTSE1	Fetal	2.36951182041589	IC.7
Dim.7	GTSE1	Postbirth	-0.102857415701395	IC.7
Dim.7	HAUS8	Embryonic	3.91868478317407	IC.7
Dim.7	HAUS8	Fetal	2.57544196552157	IC.7
Dim.7	HAUS8	Postbirth	2.75702399288281	IC.7
Dim.7	HDAC2	Embryonic	8.91930025644887	IC.7
Dim.7	HDAC2	Fetal	8.42372279835822	IC.7
Dim.7	HDAC2	Postbirth	6.37862580586421	IC.7
Dim.7	HJURP	Embryonic	5.15309667447012	IC.7
Dim.7	HJURP	Fetal	2.80862019857984	IC.7
Dim.7	HJURP	Postbirth	-0.774486145695459	IC.7
Dim.7	HMMR	Embryonic	4.74061385850467	IC.7
Dim.7	HMMR	Fetal	1.86070724327841	IC.7
Dim.7	HMMR	Postbirth	-1.26645977359989	IC.7
Dim.7	ICA1	Embryonic	3.84115703609095	IC.7
Dim.7	ICA1	Fetal	4.84384888032506	IC.7
Dim.7	ICA1	Postbirth	5.79809833683454	IC.7
Dim.7	KCNK2	Embryonic	3.24118610872733	IC.7
Dim.7	KCNK2	Fetal	3.60949348274822	IC.7
Dim.7	KCNK2	Postbirth	0.957149901907144	IC.7
Dim.7	KIF11	Embryonic	5.38967269474453	IC.7
Dim.7	KIF11	Fetal	3.3002067962526	IC.7
Dim.7	KIF11	Postbirth	0.093963101890855	IC.7
Dim.7	KIF15	Embryonic	5.6213025838981	IC.7
Dim.7	KIF15	Fetal	3.59152832061464	IC.7
Dim.7	KIF15	Postbirth	2.08537879406492	IC.7
Dim.7	KIF18B	Embryonic	4.0180379135256	IC.7
Dim.7	KIF18B	Fetal	2.06388769526923	IC.7
Dim.7	KIF18B	Postbirth	-1.00726385972069	IC.7
Dim.7	KIF20A	Embryonic	5.096654930589	IC.7
Dim.7	KIF20A	Fetal	2.72624233029156	IC.7
Dim.7	KIF20A	Postbirth	-3.78300198982995	IC.7
Dim.7	KIF23	Embryonic	5.32437555593584	IC.7
Dim.7	KIF23	Fetal	3.23750231843481	IC.7
Dim.7	KIF23	Postbirth	-0.326797766950941	IC.7
Dim.7	KIFC1	Embryonic	5.34471934334618	IC.7
Dim.7	KIFC1	Fetal	3.23572804528362	IC.7
Dim.7	KIFC1	Postbirth	-0.291517769412784	IC.7
Dim.7	KPNA2	Embryonic	8.33199036080026	IC.7
Dim.7	KPNA2	Fetal	6.60513750947098	IC.7
Dim.7	KPNA2	Postbirth	5.06697489720311	IC.7
Dim.7	LINC00643	Embryonic	1.03929938578017	IC.7
Dim.7	LINC00643	Fetal	4.76460331594358	IC.7
Dim.7	LINC00643	Postbirth	0.50820132131773	IC.7
Dim.7	LMNB1	Embryonic	8.01945656422804	IC.7
Dim.7	LMNB1	Fetal	6.21113581560083	IC.7
Dim.7	LMNB1	Postbirth	4.35809901108559	IC.7
Dim.7	MCM10	Embryonic	3.89430101637231	IC.7
Dim.7	MCM10	Fetal	1.49049756755298	IC.7
Dim.7	MCM10	Postbirth	-2.80230172099079	IC.7
Dim.7	MEX3B	Embryonic	4.93558669786056	IC.7
Dim.7	MEX3B	Fetal	4.41171466558125	IC.7
Dim.7	MEX3B	Postbirth	2.15176009296842	IC.7
Dim.7	MKI67	Embryonic	5.26238575815112	IC.7
Dim.7	MKI67	Fetal	3.30542139346755	IC.7
Dim.7	MKI67	Postbirth	-2.93098443542791	IC.7
Dim.7	MMD	Embryonic	5.956124947732	IC.7
Dim.7	MMD	Fetal	6.373611283617	IC.7
Dim.7	MMD	Postbirth	3.79954460912761	IC.7
Dim.7	MYBL2	Embryonic	4.71846246833406	IC.7
Dim.7	MYBL2	Fetal	2.48930872103931	IC.7
Dim.7	MYBL2	Postbirth	-2.55955850436814	IC.7
Dim.7	NCAPH	Embryonic	4.75935278748757	IC.7
Dim.7	NCAPH	Fetal	2.60847140839311	IC.7
Dim.7	NCAPH	Postbirth	-0.342602272323284	IC.7
Dim.7	NDC80	Embryonic	5.45130648292038	IC.7
Dim.7	NDC80	Fetal	3.18332490716263	IC.7
Dim.7	NDC80	Postbirth	-0.988753710221434	IC.7
Dim.7	NEK2	Embryonic	5.16731938762758	IC.7
Dim.7	NEK2	Fetal	3.20799232146007	IC.7
Dim.7	NEK2	Postbirth	0.201509331525344	IC.7
Dim.7	NETO1	Embryonic	3.61907594436446	IC.7
Dim.7	NETO1	Fetal	4.7919957755833	IC.7
Dim.7	NETO1	Postbirth	0.394850922932266	IC.7
Dim.7	NEURL1B	Embryonic	2.2693840016532	IC.7
Dim.7	NEURL1B	Fetal	2.81491542636272	IC.7
Dim.7	NEURL1B	Postbirth	0.357383638828816	IC.7
Dim.7	NEUROD1	Embryonic	4.04846402696577	IC.7
Dim.7	NEUROD1	Fetal	4.90905453459794	IC.7
Dim.7	NEUROD1	Postbirth	7.8346787284402	IC.7
Dim.7	NKAIN1	Embryonic	6.3025193890679	IC.7
Dim.7	NKAIN1	Fetal	6.4149406487895	IC.7
Dim.7	NKAIN1	Postbirth	5.19103370262077	IC.7
Dim.7	NUSAP1	Embryonic	6.83172388157079	IC.7
Dim.7	NUSAP1	Fetal	5.32046459271589	IC.7
Dim.7	NUSAP1	Postbirth	1.47652346320439	IC.7
Dim.7	ORC6	Embryonic	5.57024913236289	IC.7
Dim.7	ORC6	Fetal	4.33556514265915	IC.7
Dim.7	ORC6	Postbirth	3.96156251078121	IC.7
Dim.7	PBK	Embryonic	5.44619199798098	IC.7
Dim.7	PBK	Fetal	3.70056216376496	IC.7
Dim.7	PBK	Postbirth	-1.97413552691339	IC.7
Dim.7	PDCD2	Embryonic	6.19672174848797	IC.7
Dim.7	PDCD2	Fetal	5.97999525854915	IC.7
Dim.7	PDCD2	Postbirth	5.58738171224719	IC.7
Dim.7	PLK4	Embryonic	5.14649539032608	IC.7
Dim.7	PLK4	Fetal	3.84450431783105	IC.7
Dim.7	PLK4	Postbirth	0.659457372547226	IC.7
Dim.7	PRR19	Embryonic	1.23257731048428	IC.7
Dim.7	PRR19	Fetal	1.842491581669	IC.7
Dim.7	PRR19	Postbirth	0.935644503421511	IC.7
Dim.7	PTN	Embryonic	8.37799454859014	IC.7
Dim.7	PTN	Fetal	9.76913841377593	IC.7
Dim.7	PTN	Postbirth	8.55622959192442	IC.7
Dim.7	PTPRO	Embryonic	5.08038148148879	IC.7
Dim.7	PTPRO	Fetal	6.13129114320928	IC.7
Dim.7	PTPRO	Postbirth	2.94402560501652	IC.7
Dim.7	PTTG1	Embryonic	7.12459264756435	IC.7
Dim.7	PTTG1	Fetal	5.31389852802171	IC.7
Dim.7	PTTG1	Postbirth	3.44516764503358	IC.7
Dim.7	RAD51AP1	Embryonic	5.13982932622259	IC.7
Dim.7	RAD51AP1	Fetal	3.07852760287083	IC.7
Dim.7	RAD51AP1	Postbirth	1.71452553318144	IC.7
Dim.7	RAD54L	Embryonic	4.15641169660375	IC.7
Dim.7	RAD54L	Fetal	2.17947340452369	IC.7
Dim.7	RAD54L	Postbirth	1.82187546926031	IC.7
Dim.7	RNF122	Embryonic	4.54015454362064	IC.7
Dim.7	RNF122	Fetal	3.70495976617952	IC.7
Dim.7	RNF122	Postbirth	3.93793223791665	IC.7
Dim.7	RRM2	Embryonic	6.31815957568772	IC.7
Dim.7	RRM2	Fetal	4.13186829456301	IC.7
Dim.7	RRM2	Postbirth	-0.679505613826774	IC.7
Dim.7	RTKN2	Embryonic	4.24189592837566	IC.7
Dim.7	RTKN2	Fetal	2.84963048435675	IC.7
Dim.7	RTKN2	Postbirth	0.0121048255407604	IC.7
Dim.7	SHCBP1	Embryonic	3.39544929450328	IC.7
Dim.7	SHCBP1	Fetal	1.83114905926506	IC.7
Dim.7	SHCBP1	Postbirth	1.83099102505613	IC.7
Dim.7	SKA1	Embryonic	3.33275560461688	IC.7
Dim.7	SKA1	Fetal	0.97671497484799	IC.7
Dim.7	SKA1	Postbirth	0.669280742706237	IC.7
Dim.7	SKA3	Embryonic	3.88243044455038	IC.7
Dim.7	SKA3	Fetal	2.00374841181448	IC.7
Dim.7	SKA3	Postbirth	-0.703605421865669	IC.7
Dim.7	SOX11	Embryonic	7.44724513249335	IC.7
Dim.7	SOX11	Fetal	6.53699300840491	IC.7
Dim.7	SOX11	Postbirth	-0.219358722598102	IC.7
Dim.7	SPC24	Embryonic	4.21746217484578	IC.7
Dim.7	SPC24	Fetal	2.58226217407133	IC.7
Dim.7	SPC24	Postbirth	-0.0286013926435252	IC.7
Dim.7	SPC25	Embryonic	5.1441251576382	IC.7
Dim.7	SPC25	Fetal	3.28195252699615	IC.7
Dim.7	SPC25	Postbirth	1.28752526842929	IC.7
Dim.7	SPSB4	Embryonic	4.69841462894414	IC.7
Dim.7	SPSB4	Fetal	3.49642332073934	IC.7
Dim.7	SPSB4	Postbirth	-0.361272524972759	IC.7
Dim.7	TACC3	Embryonic	5.86533696550891	IC.7
Dim.7	TACC3	Fetal	3.9692846413259	IC.7
Dim.7	TACC3	Postbirth	3.0550685185004	IC.7
Dim.7	TDP1	Embryonic	4.69315790964998	IC.7
Dim.7	TDP1	Fetal	3.95826204060273	IC.7
Dim.7	TDP1	Postbirth	3.21265544515583	IC.7
Dim.7	TK1	Embryonic	3.5692707020284	IC.7
Dim.7	TK1	Fetal	1.73265123826557	IC.7
Dim.7	TK1	Postbirth	0.602989225347033	IC.7
Dim.7	TMEM51	Embryonic	1.75738739371017	IC.7
Dim.7	TMEM51	Fetal	2.06796571027663	IC.7
Dim.7	TMEM51	Postbirth	4.09761778044441	IC.7
Dim.7	TMSB15A	Embryonic	9.05457144388173	IC.7
Dim.7	TMSB15A	Fetal	8.26878510459635	IC.7
Dim.7	TMSB15A	Postbirth	2.80329209276605	IC.7
Dim.7	TOP2A	Embryonic	7.80824797707688	IC.7
Dim.7	TOP2A	Fetal	5.64212528467073	IC.7
Dim.7	TOP2A	Postbirth	-0.138023161462204	IC.7
Dim.7	TPX2	Embryonic	6.19674685375075	IC.7
Dim.7	TPX2	Fetal	4.22278855729413	IC.7
Dim.7	TPX2	Postbirth	1.2924076818551	IC.7
Dim.7	TRIM36	Embryonic	5.54416595260503	IC.7
Dim.7	TRIM36	Fetal	6.40648103513969	IC.7
Dim.7	TRIM36	Postbirth	1.60012843831035	IC.7
Dim.7	TRIP13	Embryonic	4.11891749783694	IC.7
Dim.7	TRIP13	Fetal	3.03826204554308	IC.7
Dim.7	TRIP13	Postbirth	1.09931568339968	IC.7
Dim.7	TROAP	Embryonic	5.04224666556672	IC.7
Dim.7	TROAP	Fetal	3.00974891760138	IC.7
Dim.7	TROAP	Postbirth	-0.560249218437327	IC.7
Dim.7	TTC39C	Embryonic	4.62104975426877	IC.7
Dim.7	TTC39C	Fetal	4.29656368856681	IC.7
Dim.7	TTC39C	Postbirth	3.23782295028208	IC.7
Dim.7	TTK	Embryonic	5.04421070248792	IC.7
Dim.7	TTK	Fetal	2.9467112718768	IC.7
Dim.7	TTK	Postbirth	0.421621751123128	IC.7
Dim.7	TYMS	Embryonic	7.19593572825392	IC.7
Dim.7	TYMS	Fetal	5.39358285518192	IC.7
Dim.7	TYMS	Postbirth	3.33029696769844	IC.7
Dim.7	UBE2C	Embryonic	7.10767194863474	IC.7
Dim.7	UBE2C	Fetal	4.77194478981322	IC.7
Dim.7	UBE2C	Postbirth	0.508426835419239	IC.7
Dim.7	UBE2E3	Embryonic	8.52752344770131	IC.7
Dim.7	UBE2E3	Fetal	8.2374001351254	IC.7
Dim.7	UBE2E3	Postbirth	7.50428287969455	IC.7
Dim.7	UBE2T	Embryonic	6.1956693165152	IC.7
Dim.7	UBE2T	Fetal	5.21933986366227	IC.7
Dim.7	UBE2T	Postbirth	3.71845989350286	IC.7
Dim.7	VASH1	Embryonic	5.41612245487044	IC.7
Dim.7	VASH1	Fetal	5.47644785456354	IC.7
Dim.7	VASH1	Postbirth	4.72798047619943	IC.7
Dim.7	VASH2	Embryonic	5.180547693558	IC.7
Dim.7	VASH2	Fetal	5.72898775655969	IC.7
Dim.7	VASH2	Postbirth	1.2333038115734	IC.7
Dim.7	VRK1	Embryonic	5.88258840443246	IC.7
Dim.7	VRK1	Fetal	4.40251236563389	IC.7
Dim.7	VRK1	Postbirth	4.27704837404032	IC.7
Dim.7	WDR62	Embryonic	3.04235699098412	IC.7
Dim.7	WDR62	Fetal	1.10992387686346	IC.7
Dim.7	WDR62	Postbirth	0.67919225404524	IC.7
Dim.7	ZNF726	Embryonic	3.90080375229956	IC.7
Dim.7	ZNF726	Fetal	2.70946255915698	IC.7
Dim.7	ZNF726	Postbirth	2.33146903841883	IC.7
Dim.7	ZWILCH	Embryonic	5.10235087271736	IC.7
Dim.7	ZWILCH	Fetal	4.72255000733991	IC.7
Dim.7	ZWILCH	Postbirth	2.95551480210706	IC.7
Dim.7	ZWINT	Embryonic	5.69105917685426	IC.7
Dim.7	ZWINT	Fetal	4.08281972421139	IC.7
Dim.7	ZWINT	Postbirth	1.80958946249093	IC.7
