# Supplementary material for: Identifying clinically relevant cell state interactions in the tumor microenvironment of IDH-mutant gliomas using CSI-TME
Source: Mol Syst Biol. 2026 Mar 10;22(6):928–61. doi: 10.1038/s44320-026-00201-0 (PMC13230996; doi:10.1038/s44320-026-00201-0)
Supplement: Supplementary file 13 — Source data Fig. 3 [file 44320_2026_201_MOESM13_ESM.zip › Figure3/Figure3E.txt]

partner1	partner2	bin	prognosis
Bcell:IC4	Malignant:IC5	Bin.3	Anti-Tumor
Bcell:IC8	Malignant:IC6	Bin.3	Pro-Tumor
Bcell:IC9	Malignant:IC7	Bin.3	Pro-Tumor
Endothelial:IC4	Malignant:IC6	Bin.9	Pro-Tumor
Endothelial:IC8	Malignant:IC7	Bin.1	Pro-Tumor
Malignant:IC5	Bcell:IC8	Bin.3	Pro-Tumor
Malignant:IC6	Stromal:IC7	Bin.1	Pro-Tumor
Malignant:IC6	Tcell:IC5	Bin.1	Pro-Tumor
Malignant:IC7	Tcell:IC1	Bin.1	Pro-Tumor
Malignant:IC7	Tcell:IC7	Bin.9	Pro-Tumor
Myeloid:IC9	Malignant:IC6	Bin.3	Pro-Tumor
Tcell:IC3	Malignant:IC6	Bin.3	Pro-Tumor
Tcell:IC8	Malignant:IC7	Bin.3	Pro-Tumor
