# Supplementary material for: Identifying clinically relevant cell state interactions in the tumor microenvironment of IDH-mutant gliomas using CSI-TME
Source: Mol Syst Biol. 2026 Mar 10;22(6):928–61. doi: 10.1038/s44320-026-00201-0 (PMC13230996; doi:10.1038/s44320-026-00201-0)
Supplement: Supplementary file 13 — Source data Fig. 3 [file 44320_2026_201_MOESM13_ESM.zip › Figure3/Figure3G.txt]

cellType1	cellType2	Gene1	Gene2	Type	partner1	partner2
Malignant	Tcell	BIRC5	ABHD1	Pro-tumor	Malignant:BIRC5	Tcell:ABHD1
Malignant	Tcell	CENPF	ABHD1	Pro-tumor	Malignant:CENPF	Tcell:ABHD1
Malignant	Tcell	FAM83D	ABHD1	Pro-tumor	Malignant:FAM83D	Tcell:ABHD1
Malignant	Tcell	HJURP	ABHD1	Pro-tumor	Malignant:HJURP	Tcell:ABHD1
Malignant	Tcell	KIF20A	ABHD1	Pro-tumor	Malignant:KIF20A	Tcell:ABHD1
Malignant	Tcell	RTKN2	ABHD1	Pro-tumor	Malignant:RTKN2	Tcell:ABHD1
Malignant	Tcell	ZWINT	ABHD1	Pro-tumor	Malignant:ZWINT	Tcell:ABHD1
Malignant	Tcell	CHAF1B	ACYP2	Pro-tumor	Malignant:CHAF1B	Tcell:ACYP2
Malignant	Tcell	EZH2	ACYP2	Pro-tumor	Malignant:EZH2	Tcell:ACYP2
Malignant	Tcell	TRIP13	ACYP2	Pro-tumor	Malignant:TRIP13	Tcell:ACYP2
Malignant	Tcell	FAM83D	ALDH1L1.AS2	Pro-tumor	Malignant:FAM83D	Tcell:ALDH1L1.AS2
Malignant	Tcell	CDCA5	ATG7	Pro-tumor	Malignant:CDCA5	Tcell:ATG7
Malignant	Tcell	FANCI	ATG7	Pro-tumor	Malignant:FANCI	Tcell:ATG7
Malignant	Tcell	FBXO5	ATG7	Pro-tumor	Malignant:FBXO5	Tcell:ATG7
Malignant	Tcell	GTSE1	ATG7	Pro-tumor	Malignant:GTSE1	Tcell:ATG7
Malignant	Tcell	KIFC1	ATG7	Pro-tumor	Malignant:KIFC1	Tcell:ATG7
Malignant	Tcell	TOP2A	ATG7	Pro-tumor	Malignant:TOP2A	Tcell:ATG7
Malignant	Tcell	TRIP13	ATG7	Pro-tumor	Malignant:TRIP13	Tcell:ATG7
Malignant	Tcell	TTK	ATG7	Pro-tumor	Malignant:TTK	Tcell:ATG7
Malignant	Tcell	ASF1B	BBS12	Pro-tumor	Malignant:ASF1B	Tcell:BBS12
Malignant	Tcell	CDCA5	BBS12	Pro-tumor	Malignant:CDCA5	Tcell:BBS12
Malignant	Tcell	TRIP13	BTD	Pro-tumor	Malignant:TRIP13	Tcell:BTD
Malignant	Tcell	FBXO5	CD274	Pro-tumor	Malignant:FBXO5	Tcell:CD274
Malignant	Tcell	PTPRO	CD274	Pro-tumor	Malignant:PTPRO	Tcell:CD274
Malignant	Tcell	CHAF1B	CLTCL1	Pro-tumor	Malignant:CHAF1B	Tcell:CLTCL1
Malignant	Tcell	TRIP13	CLTCL1	Pro-tumor	Malignant:TRIP13	Tcell:CLTCL1
Malignant	Tcell	UBE2T	CLTCL1	Pro-tumor	Malignant:UBE2T	Tcell:CLTCL1
Malignant	Tcell	CDC25A	COLCA2	Pro-tumor	Malignant:CDC25A	Tcell:COLCA2
Malignant	Tcell	CDCA4	DDX60	Pro-tumor	Malignant:CDCA4	Tcell:DDX60
Malignant	Tcell	TMSB15A	FAM86EP	Pro-tumor	Malignant:TMSB15A	Tcell:FAM86EP
Malignant	Tcell	TRIP13	GPKOW	Pro-tumor	Malignant:TRIP13	Tcell:GPKOW
Malignant	Tcell	CHAF1B	GREB1L	Pro-tumor	Malignant:CHAF1B	Tcell:GREB1L
Malignant	Tcell	GTSE1	GREB1L	Pro-tumor	Malignant:GTSE1	Tcell:GREB1L
Malignant	Tcell	KIFC1	GREB1L	Pro-tumor	Malignant:KIFC1	Tcell:GREB1L
Malignant	Tcell	LMNB1	GREB1L	Pro-tumor	Malignant:LMNB1	Tcell:GREB1L
Malignant	Tcell	TRIP13	GREB1L	Pro-tumor	Malignant:TRIP13	Tcell:GREB1L
Malignant	Tcell	FBXO5	HERC6	Pro-tumor	Malignant:FBXO5	Tcell:HERC6
Malignant	Tcell	ZNF726	HERC6	Pro-tumor	Malignant:ZNF726	Tcell:HERC6
Malignant	Tcell	FBXO5	IFIT3	Pro-tumor	Malignant:FBXO5	Tcell:IFIT3
Malignant	Tcell	FANCI	IFT57	Pro-tumor	Malignant:FANCI	Tcell:IFT57
Malignant	Tcell	GINS2	LZTFL1	Pro-tumor	Malignant:GINS2	Tcell:LZTFL1
Malignant	Tcell	LMNB1	LZTFL1	Pro-tumor	Malignant:LMNB1	Tcell:LZTFL1
Malignant	Tcell	ARHGAP11A	MOCS1	Pro-tumor	Malignant:ARHGAP11A	Tcell:MOCS1
Malignant	Tcell	CDT1	MOCS1	Pro-tumor	Malignant:CDT1	Tcell:MOCS1
Malignant	Tcell	FANCI	MOCS1	Pro-tumor	Malignant:FANCI	Tcell:MOCS1
Malignant	Tcell	GTSE1	MOCS1	Pro-tumor	Malignant:GTSE1	Tcell:MOCS1
Malignant	Tcell	KIFC1	MOCS1	Pro-tumor	Malignant:KIFC1	Tcell:MOCS1
Malignant	Tcell	LMNB1	MOCS1	Pro-tumor	Malignant:LMNB1	Tcell:MOCS1
Malignant	Tcell	NDC80	MOCS1	Pro-tumor	Malignant:NDC80	Tcell:MOCS1
Malignant	Tcell	NEK2	MOCS1	Pro-tumor	Malignant:NEK2	Tcell:MOCS1
Malignant	Tcell	PBK	MOCS1	Pro-tumor	Malignant:PBK	Tcell:MOCS1
Malignant	Tcell	SKA1	MOCS1	Pro-tumor	Malignant:SKA1	Tcell:MOCS1
Malignant	Tcell	SPC24	MOCS1	Pro-tumor	Malignant:SPC24	Tcell:MOCS1
Malignant	Tcell	GTSE1	NT5C2	Pro-tumor	Malignant:GTSE1	Tcell:NT5C2
Malignant	Tcell	KIFC1	NT5C2	Pro-tumor	Malignant:KIFC1	Tcell:NT5C2
Malignant	Tcell	ORC6	NT5C2	Pro-tumor	Malignant:ORC6	Tcell:NT5C2
Malignant	Tcell	TROAP	NT5C2	Pro-tumor	Malignant:TROAP	Tcell:NT5C2
Malignant	Tcell	WDR62	NT5C2	Pro-tumor	Malignant:WDR62	Tcell:NT5C2
Malignant	Tcell	TRIP13	NT5DC1	Pro-tumor	Malignant:TRIP13	Tcell:NT5DC1
Malignant	Tcell	VRK1	NT5DC1	Pro-tumor	Malignant:VRK1	Tcell:NT5DC1
Malignant	Tcell	PDCD2	OPTN	Pro-tumor	Malignant:PDCD2	Tcell:OPTN
Malignant	Tcell	PTN	OPTN	Pro-tumor	Malignant:PTN	Tcell:OPTN
Malignant	Tcell	CDT1	PIH1D2	Pro-tumor	Malignant:CDT1	Tcell:PIH1D2
Malignant	Tcell	ACAT2	PIK3IP1	Anti-tumor	Malignant:ACAT2	Tcell:PIK3IP1
Malignant	Tcell	KIF23	PPM1K	Pro-tumor	Malignant:KIF23	Tcell:PPM1K
Malignant	Tcell	RTKN2	PPM1K	Pro-tumor	Malignant:RTKN2	Tcell:PPM1K
Malignant	Tcell	SPC24	PPM1K	Pro-tumor	Malignant:SPC24	Tcell:PPM1K
Malignant	Tcell	UBE2C	PPM1K	Pro-tumor	Malignant:UBE2C	Tcell:PPM1K
Malignant	Tcell	ASF1B	SESN1	Pro-tumor	Malignant:ASF1B	Tcell:SESN1
Malignant	Tcell	BIRC5	SESN1	Pro-tumor	Malignant:BIRC5	Tcell:SESN1
Malignant	Tcell	CDC7	SESN1	Pro-tumor	Malignant:CDC7	Tcell:SESN1
Malignant	Tcell	CDCA5	SESN1	Pro-tumor	Malignant:CDCA5	Tcell:SESN1
Malignant	Tcell	CDKN3	SESN1	Pro-tumor	Malignant:CDKN3	Tcell:SESN1
Malignant	Tcell	CHAF1A	SESN1	Pro-tumor	Malignant:CHAF1A	Tcell:SESN1
Malignant	Tcell	GTSE1	SESN1	Pro-tumor	Malignant:GTSE1	Tcell:SESN1
Malignant	Tcell	KIF23	SESN1	Pro-tumor	Malignant:KIF23	Tcell:SESN1
Malignant	Tcell	KIFC1	SESN1	Pro-tumor	Malignant:KIFC1	Tcell:SESN1
Malignant	Tcell	NCAPH	SESN1	Pro-tumor	Malignant:NCAPH	Tcell:SESN1
Malignant	Tcell	SKA1	SESN1	Pro-tumor	Malignant:SKA1	Tcell:SESN1
Malignant	Tcell	SKA3	SESN1	Pro-tumor	Malignant:SKA3	Tcell:SESN1
Malignant	Tcell	TRIP13	SESN1	Pro-tumor	Malignant:TRIP13	Tcell:SESN1
Malignant	Tcell	TROAP	SESN1	Pro-tumor	Malignant:TROAP	Tcell:SESN1
Malignant	Tcell	UBE2T	SESN1	Pro-tumor	Malignant:UBE2T	Tcell:SESN1
Malignant	Tcell	ZWINT	SESN1	Pro-tumor	Malignant:ZWINT	Tcell:SESN1
Malignant	Tcell	EZH2	SLC35F6	Pro-tumor	Malignant:EZH2	Tcell:SLC35F6
Malignant	Tcell	VRK1	SLC35F6	Pro-tumor	Malignant:VRK1	Tcell:SLC35F6
Malignant	Tcell	PTPRO	SMIM14	Pro-tumor	Malignant:PTPRO	Tcell:SMIM14
Malignant	Tcell	FANCI	SNTA1	Pro-tumor	Malignant:FANCI	Tcell:SNTA1
Malignant	Tcell	AURKB	SPAG8	Pro-tumor	Malignant:AURKB	Tcell:SPAG8
Malignant	Tcell	CDC25A	SPAG8	Pro-tumor	Malignant:CDC25A	Tcell:SPAG8
Malignant	Tcell	CDK1	SPAG8	Pro-tumor	Malignant:CDK1	Tcell:SPAG8
Malignant	Tcell	CDT1	SPAG8	Pro-tumor	Malignant:CDT1	Tcell:SPAG8
Malignant	Tcell	CENPF	SPAG8	Pro-tumor	Malignant:CENPF	Tcell:SPAG8
Malignant	Tcell	EZH2	SPAG8	Pro-tumor	Malignant:EZH2	Tcell:SPAG8
Malignant	Tcell	FOXM1	SPAG8	Pro-tumor	Malignant:FOXM1	Tcell:SPAG8
Malignant	Tcell	HDAC2	SPAG8	Pro-tumor	Malignant:HDAC2	Tcell:SPAG8
Malignant	Tcell	KIF20A	SPAG8	Pro-tumor	Malignant:KIF20A	Tcell:SPAG8
Malignant	Tcell	KIFC1	SPAG8	Pro-tumor	Malignant:KIFC1	Tcell:SPAG8
Malignant	Tcell	MCM10	SPAG8	Pro-tumor	Malignant:MCM10	Tcell:SPAG8
Malignant	Tcell	NCAPH	SPAG8	Pro-tumor	Malignant:NCAPH	Tcell:SPAG8
Malignant	Tcell	NDC80	SPAG8	Pro-tumor	Malignant:NDC80	Tcell:SPAG8
Malignant	Tcell	PBK	SPAG8	Pro-tumor	Malignant:PBK	Tcell:SPAG8
Malignant	Tcell	SKA1	SPAG8	Pro-tumor	Malignant:SKA1	Tcell:SPAG8
Malignant	Tcell	TRIP13	SPAG8	Pro-tumor	Malignant:TRIP13	Tcell:SPAG8
Malignant	Tcell	TTK	SPAG8	Pro-tumor	Malignant:TTK	Tcell:SPAG8
Malignant	Tcell	ZWINT	SPAG8	Pro-tumor	Malignant:ZWINT	Tcell:SPAG8
Malignant	Tcell	FBXO5	SSR3	Pro-tumor	Malignant:FBXO5	Tcell:SSR3
Malignant	Tcell	LMNB1	SSR3	Pro-tumor	Malignant:LMNB1	Tcell:SSR3
Malignant	Tcell	CDCA4	TEX2	Pro-tumor	Malignant:CDCA4	Tcell:TEX2
Malignant	Tcell	FBXO5	TEX2	Pro-tumor	Malignant:FBXO5	Tcell:TEX2
Malignant	Tcell	VRK1	TEX2	Pro-tumor	Malignant:VRK1	Tcell:TEX2
Malignant	Tcell	CDT1	TIMMDC1	Pro-tumor	Malignant:CDT1	Tcell:TIMMDC1
Malignant	Tcell	EZH2	TIMMDC1	Pro-tumor	Malignant:EZH2	Tcell:TIMMDC1
Malignant	Tcell	KIFC1	TIMMDC1	Pro-tumor	Malignant:KIFC1	Tcell:TIMMDC1
Malignant	Tcell	TRIP13	TIMMDC1	Pro-tumor	Malignant:TRIP13	Tcell:TIMMDC1
Malignant	Tcell	TROAP	TIMMDC1	Pro-tumor	Malignant:TROAP	Tcell:TIMMDC1
Malignant	Tcell	LMNB1	TMEM50B	Pro-tumor	Malignant:LMNB1	Tcell:TMEM50B
Malignant	Tcell	TRIP13	TMEM50B	Pro-tumor	Malignant:TRIP13	Tcell:TMEM50B
Malignant	Tcell	CDT1	USP40	Pro-tumor	Malignant:CDT1	Tcell:USP40
Malignant	Tcell	HJURP	USP40	Pro-tumor	Malignant:HJURP	Tcell:USP40
Malignant	Tcell	KIFC1	USP40	Pro-tumor	Malignant:KIFC1	Tcell:USP40
Malignant	Tcell	UBE2T	USP40	Pro-tumor	Malignant:UBE2T	Tcell:USP40
Malignant	Tcell	CDC25A	WDR19	Pro-tumor	Malignant:CDC25A	Tcell:WDR19
Malignant	Tcell	CDT1	WDR19	Pro-tumor	Malignant:CDT1	Tcell:WDR19
Malignant	Tcell	FOXM1	WDR19	Pro-tumor	Malignant:FOXM1	Tcell:WDR19
Malignant	Tcell	KIF15	WDR19	Pro-tumor	Malignant:KIF15	Tcell:WDR19
Malignant	Tcell	KIFC1	WDR19	Pro-tumor	Malignant:KIFC1	Tcell:WDR19
Malignant	Tcell	SPC24	WDR19	Pro-tumor	Malignant:SPC24	Tcell:WDR19
Malignant	Tcell	CDC25A	ZNF846	Pro-tumor	Malignant:CDC25A	Tcell:ZNF846
