# Supplementary material for: Identifying clinically relevant cell state interactions in the tumor microenvironment of IDH-mutant gliomas using CSI-TME
Source: Mol Syst Biol. 2026 Mar 10;22(6):928–61. doi: 10.1038/s44320-026-00201-0 (PMC13230996; doi:10.1038/s44320-026-00201-0)
Supplement: Supplementary file 13 — Source data Fig. 3 [file 44320_2026_201_MOESM13_ESM.zip › Figure3/Figure3F.txt]

geneset	State	component	L1	L2	common	enrichment	pvalue	CI1	CI2	FDR
Dual.Tcell	Tcell_proliferation	IC.1	399	71	8	2.690219726	0.015055121	1.10533678	5.683799683	0.086029266
Dual.Tcell	Tcell_proliferation	IC.2	191	71	3	1.991645859	0.202115091	0.397230982	6.161296472	0.505287728
Dual.Tcell	Tcell_proliferation	IC.3	11	71	0	0	1	0	49.64119445	1
Dual.Tcell	Tcell_proliferation	IC.4	48	71	1	2.622279716	0.324477203	0.064132459	15.81229361	0.648954406
Dual.Tcell	Tcell_proliferation	IC.5	56	71	2	4.626057221	0.075590439	0.535819012	18.17218543	0.292135629
Dual.Tcell	Tcell_proliferation	IC.6	240	71	0	0	0.267865724	0	1.889065472	0.576110396
Dual.Tcell	Tcell_proliferation	IC.7	137	71	2	1.833723629	0.305837402	0.215518021	7.007330238	0.627358773
Dual.Tcell	Tcell_proliferation	IC.8	114	71	1	1.082532341	0.607492934	0.026792553	6.354264209	1
Dual.Tcell	Tcell_proliferation	IC.9	9	71	0	0	1	0	62.95679577	1
Dual.Tcell	Tcell_proliferation	IC.10	52	71	0	0	1	0	9.157699808	1
Dual.Tcell	Senescence.6	IC.1	399	482	50	2.624716664	3.14e-08	1.881455328	3.600541178	1.25e-06
Dual.Tcell	Senescence.6	IC.2	191	482	6	0.550539202	0.196551709	0.198407471	1.230609036	0.505287728
Dual.Tcell	Senescence.6	IC.3	11	482	0	0	1	0	6.846202654	1
Dual.Tcell	Senescence.6	IC.4	48	482	0	0	0.112184331	0	1.367212931	0.358989858
Dual.Tcell	Senescence.6	IC.5	56	482	3	0.970421047	1	0.193257618	3.011577706	1
Dual.Tcell	Senescence.6	IC.6	240	482	6	0.432640882	0.042670344	0.156335459	0.963259842	0.179664608
Dual.Tcell	Senescence.6	IC.7	137	482	1	0.124279495	0.00710209	0.003120727	0.707646693	0.048157475
Dual.Tcell	Senescence.6	IC.8	114	482	3	0.460109575	0.216282581	0.093120184	1.388419753	0.514702581
Dual.Tcell	Senescence.6	IC.9	9	482	0	0	1	0	8.706052469	1
Dual.Tcell	Senescence.6	IC.10	52	482	0	0	0.116841815	0	1.257674249	0.359513276
