# Supplementary material for: Identifying clinically relevant cell state interactions in the tumor microenvironment of IDH-mutant gliomas using CSI-TME
Source: Mol Syst Biol. 2026 Mar 10;22(6):928–61. doi: 10.1038/s44320-026-00201-0 (PMC13230996; doi:10.1038/s44320-026-00201-0)
Supplement: Supplementary file 13 — Source data Fig. 3 [file 44320_2026_201_MOESM13_ESM.zip › Figure3/Figure3B.txt]

Gene	State	variable	value
AAR2	PSS1	IC.7	-0.600884429265579
ABCB7	PSS1	IC.7	1.12541131537274
ABCF1	PSS1	IC.7	0.133562888697877
ABL1	PSS1	IC.7	-0.269729585170882
ABL2	PSS1	IC.7	-0.0577295540231007
ACBD3	PSS1	IC.7	0.244259018841928
ACLY	PSS1	IC.7	-0.96303818990569
ACOT7	PSS2	IC.7	-1.49656218151534
ACTL6A	PSS1	IC.7	0.200190648211807
ACTR3	PSS1	IC.7	-0.495106812745013
ACTR8	PSS1	IC.7	0.300202161681649
ACVR2A	PSS1	IC.7	-1.88070646824691
ACVR2B	PSS1	IC.7	-0.0899566529706513
ADAM10	PSS1	IC.7	-0.656458296834932
ADAM17	PSS1	IC.7	-0.169496689971148
ADAT1	PSS1	IC.7	-0.5551556862279
ADNP	PSS1	IC.7	-0.474022069954392
AF131215.5	PSS1	IC.7	-0.780352875618743
AFAP1	PSS1	IC.7	-0.213169492984451
AFF4	PSS1	IC.7	0.487212795192257
AGBL5	PSS1	IC.7	-0.992746291160523
AGFG1	PSS1	IC.7	0.174587165334226
AGPS	PSS1	IC.7	-0.991748124705944
AHCY	PSS1	IC.7	-1.00238068624718
AKT3	PSS2	IC.7	0.363474079906985
ALCAM	PSS1	IC.7	0.259971497705471
ALDH18A1	PSS1	IC.7	-0.536534710378612
ALDH1B1	PSS1	IC.7	-1.11845569686426
ALG10	PSS1	IC.7	-1.09714471147561
ALG10B	PSS1	IC.7	-0.101210777486001
ALKBH8	PSS1	IC.7	0.216888679584711
ALMS1	PSS1	IC.7	0.313554562237911
AMER1	PSS1	IC.7	0.100513758871722
AMMECR1L	PSS1	IC.7	-0.822565110840072
AMOTL2	PSS1	IC.7	-0.047062926397154
AMZ2	PSS2	IC.7	1.86159629253167
ANKRD18EP	PSS1	IC.7	-0.197738098818851
ANKRD50	PSS1	IC.7	-1.74405539515582
AP1G1	PSS1	IC.7	0.175306171983294
AP3M1	PSS1	IC.7	0.224622445050587
APAF1	PSS1	IC.7	-1.76586756652599
APEX1	PSS1	IC.7	-1.4628640700924
APEX2	PSS1	IC.7	0.0981122673912534
APH1A	PSS1	IC.7	-0.687727213781983
ARHGAP11A	PSS1	IC.7	-2.79172245331317
ARID2	PSS1	IC.7	-0.120013711150324
ARID4A	PSS1	IC.7	0.113264490510203
ARID4B	PSS1	IC.7	0.184065141307671
ARL10	PSS1	IC.7	-1.00737711620393
ARL2BP	PSS1	IC.7	-0.750247022065713
ARL4C	PSS2	IC.7	-1.08392406814246
ARL5A	PSS1	IC.7	-0.458993309035777
ARL5B	PSS1	IC.7	-1.37883719349382
ARL6IP6	PSS1	IC.7	-1.33975680525798
ARMCX1	PSS1	IC.7	-0.157061342966974
ARMCX6	PSS1	IC.7	-0.18736588205989
ARNT	PSS1	IC.7	1.28074481813273
ARSB	PSS1	IC.7	-0.744759361034567
ASCC3	PSS1	IC.7	-0.85418533104274
ASXL1	PSS1	IC.7	0.140596508998309
ATAD2B	PSS1	IC.7	-0.280500240771941
ATAD5	PSS1	IC.7	-1.99224753195142
ATAT1	PSS1	IC.7	-1.21552287582485
ATF1	PSS1	IC.7	1.01364214458099
ATF7IP	PSS1	IC.7	-0.633746910492613
ATG12	PSS1	IC.7	-0.555332563668431
ATP11B	PSS1	IC.7	-0.443679921343422
ATP13A3	PSS1	IC.7	-0.7491856628038
ATP6V0A2	PSS1	IC.7	-1.04439527251544
ATP7A	PSS1	IC.7	0.0226248809449838
AURKA	PSS1	IC.7	-2.3455968501746
BACH1	PSS1	IC.7	-0.459686968431867
BAZ1A	PSS1	IC.7	-0.381475404965448
BAZ1B	PSS1	IC.7	0.545921251743809
BBS10	PSS1	IC.7	0.380489482622325
BCHE	PSS1	IC.7	-0.96715690659476
BCL7A	PSS1	IC.7	-0.979554389332731
BCL9	PSS1	IC.7	-0.0177260121156178
BCL9L	PSS1	IC.7	0.802307940603289
BEND3	PSS1	IC.7	-2.47296503721355
BEND7	PSS1	IC.7	-0.0308311089066414
BFAR	PSS1	IC.7	-0.880596393287005
BICD1	PSS2	IC.7	-0.91121409083077
BIRC2	PSS1	IC.7	-0.046934186017453
BIVM	PSS1	IC.7	-0.990081225487293
BLMH	PSS1	IC.7	-1.17756928421705
BMS1	PSS1	IC.7	0.171939291411763
BOC	PSS2	IC.7	2.34632059437055
BORA	PSS1	IC.7	-1.30660660862071
BPNT1	PSS1	IC.7	-0.109430783924849
BPTF	PSS1	IC.7	0.128846905567451
BRD3	PSS1	IC.7	-1.05789735351589
BRD7	PSS1	IC.7	-0.825483131804871
BRIX1	PSS1	IC.7	-0.477670479812898
BRWD3	PSS1	IC.7	-0.644706684912074
BUB1	PSS1	IC.7	-2.53779481515783
BUB1B	PSS1	IC.7	-2.61327523443025
BYSL	PSS1	IC.7	-1.11524479368733
BZW1	PSS1	IC.7	-1.44648500824796
BZW2	PSS1	IC.7	-1.92798884513455
CACNG4	PSS1	IC.7	-1.35860095837948
CALM1	PSS2	IC.7	-0.739727120434143
CALU	PSS1	IC.7	-0.551941782208391
CAMK2N1	PSS2	IC.7	-1.24010591537747
CAPRIN1	PSS1	IC.7	0.241109106482091
CASK	PSS1	IC.7	-0.808004356534854
CASP2	PSS1	IC.7	-1.07590531623756
CASP8AP2	PSS1	IC.7	-0.770268492873992
CBL	PSS1	IC.7	0.000543190658028155
CBLB	PSS1	IC.7	0.365236716062791
CBLL1	PSS1	IC.7	0.264825909829703
CBX1	PSS2	IC.7	-0.340715638667682
CBX3	PSS1	IC.7	-1.68533487146042
CBX5	PSS1	IC.7	-0.490973926744989
CCDC117	PSS1	IC.7	0.0698405824395964
CCDC50	PSS1	IC.7	0.0843441480918155
CCDC88A	PSS1	IC.7	-0.696849597338194
CCDC93	PSS1	IC.7	0.254141692921967
CCND2	PSS2	IC.7	-0.792692534875094
CCNJ	PSS1	IC.7	-1.73409593942673
CCNK	PSS1	IC.7	-0.550998938722299
CCNT2	PSS1	IC.7	-1.04615710305964
CCT2	PSS1	IC.7	-1.27157179576427
CCT3	PSS1	IC.7	-0.860699445262057
CCT5	PSS1	IC.7	-0.974149006365776
CCT6A	PSS1	IC.7	-1.39662882992632
CDC23	PSS1	IC.7	-0.719512514773538
CDC25A	PSS1	IC.7	-3.20041348188882
CDC42SE1	PSS1	IC.7	-1.01038648637293
CDC5L	PSS1	IC.7	0.564560045273394
CDC7	PSS1	IC.7	-3.13740125875671
CDH2	PSS1	IC.7	-0.29430772660613
CDK12	PSS1	IC.7	0.488250287841726
CDK13	PSS1	IC.7	-0.11676501475123
CDK4	PSS1	IC.7	-1.37592599863274
CDK6	PSS2	IC.7	-0.922771378632891
CDV3	PSS1	IC.7	0.491756631649637
CEBPZ	PSS1	IC.7	0.316510006414228
CELF1	PSS1	IC.7	0.122180538908564
CELF3	PSS2	IC.7	-1.3232658081174
CELF4	PSS2	IC.7	-1.22617784470603
CENPF	PSS1	IC.7	-2.64583550523749
CENPL	PSS1	IC.7	-1.47201557821492
CEP170	PSS1	IC.7	-1.20737778528318
CEP192	PSS1	IC.7	-0.584637411345803
CEP57	PSS1	IC.7	-0.778615439140201
CEP57L1	PSS1	IC.7	-1.90543314384828
CEP76	PSS1	IC.7	-0.872157084339848
CEP97	PSS1	IC.7	-0.996587289901436
CGGBP1	PSS1	IC.7	-0.434249509183344
CHAMP1	PSS1	IC.7	-0.615111226542593
CHD1	PSS1	IC.7	-0.810312893841104
CHD4	PSS1	IC.7	0.328772516158241
CHD7	PSS1	IC.7	-1.10367667046938
CHD8	PSS1	IC.7	0.338335680352279
CHD9	PSS1	IC.7	-0.143171602917105
CIAPIN1	PSS1	IC.7	-1.65912139034604
CKAP2	PSS1	IC.7	-1.71005211032122
CKAP2L	PSS1	IC.7	-2.87721965755383
CLINT1	PSS1	IC.7	0.187805085298093
CMTM1	PSS1	IC.7	-0.671880963907234
CMTM6	PSS1	IC.7	-0.915292148784869
CMTR2	PSS1	IC.7	-0.342147210071509
CNOT1	PSS1	IC.7	0.306919998885268
CNOT10	PSS1	IC.7	-0.399318497978702
CNOT2	PSS1	IC.7	-0.158467198517207
CNOT6	PSS1	IC.7	0.18432056197375
CNOT7	PSS2	IC.7	-0.233669863332799
CNOT8	PSS1	IC.7	-0.110662414797089
COG8	PSS1	IC.7	0.548770293308449
COIL	PSS1	IC.7	0.135822692916589
COMMD2	PSS1	IC.7	-1.31213859909651
COPB1	PSS1	IC.7	1.01497304493292
COPB2	PSS1	IC.7	0.602992591015909
COPG2	PSS1	IC.7	-1.18121010323579
COX10	PSS1	IC.7	0.142078795222197
CPNE3	PSS1	IC.7	1.07833513805061
CPSF3	PSS1	IC.7	-1.10027072267954
CPSF6	PSS1	IC.7	-0.386149866003825
CREB1	PSS1	IC.7	-0.47609412014087
CREBBP	PSS1	IC.7	0.363909648689991
CRK	PSS1	IC.7	-0.339215999952674
CRNKL1	PSS1	IC.7	0.856716476888041
CSE1L	PSS1	IC.7	-0.815778022433277
CSNK1A1	PSS1	IC.7	0.23735883520219
CSNK1G3	PSS1	IC.7	-0.516099458907091
CSNK2A1	PSS1	IC.7	0.213001596127067
CSNK2A2	PSS1	IC.7	-1.04927982633845
CSTF1	PSS1	IC.7	-0.335338720677415
CSTF2	PSS1	IC.7	0.39414775202024
CSTF2T	PSS1	IC.7	-0.175867284248705
CTCF	PSS1	IC.7	-0.50516504222987
CTDSPL2	PSS1	IC.7	-1.10521466209766
CTNNAL1	PSS1	IC.7	-1.06043610136412
CTNND1	PSS1	IC.7	-0.0208585634826859
CTPS2	PSS1	IC.7	-0.696204317156482
CTTNBP2	PSS1	IC.7	-0.198120988548828
CUL4B	PSS1	IC.7	0.279374989525108
CWC22	PSS1	IC.7	-0.0354226310963466
CXXC4	PSS1	IC.7	-0.165969361698277
CYB5R4	PSS1	IC.7	-1.6762566459722
DAP3	PSS1	IC.7	-0.97919389161979
DARS2	PSS1	IC.7	-0.450905268673464
DAXX	PSS1	IC.7	-0.406011891242887
DBF4	PSS1	IC.7	-2.31151330413639
DBR1	PSS1	IC.7	-0.26713291874079
DCAF13	PSS1	IC.7	-1.45774630352386
DCAF16	PSS1	IC.7	0.0675832483450804
DCAF17	PSS1	IC.7	-0.37056537262576
DCAF7	PSS1	IC.7	-0.585407282254566
DCTN4	PSS1	IC.7	0.369024684893458
DCX	PSS1	IC.7	-2.43533870827974
DCX	PSS2	IC.7	-2.43533870827974
DDX18	PSS1	IC.7	0.0918778331821352
DDX19B	PSS1	IC.7	-1.07604172215076
DDX21	PSS1	IC.7	0.158073035889548
DDX39A	PSS2	IC.7	-1.86530444990368
DDX46	PSS1	IC.7	-0.408563708048885
DDX52	PSS1	IC.7	-0.88293111869794
DDX6	PSS1	IC.7	0.62554168680183
DEK	PSS1	IC.7	-1.04492250974329
DENND6A	PSS1	IC.7	-0.126012936615857
DESI2	PSS1	IC.7	-1.19635451049281
DGUOK	PSS2	IC.7	-1.26104072095458
DHFR	PSS1	IC.7	-2.33439590760395
DHX15	PSS1	IC.7	-0.621877768461775
DHX29	PSS1	IC.7	0.147299115290338
DHX33	PSS1	IC.7	-0.0749806001966046
DHX35	PSS1	IC.7	0.0687455783192962
DHX36	PSS1	IC.7	-0.472625424474632
DHX40	PSS1	IC.7	-0.196056825815795
DHX57	PSS1	IC.7	-0.427920967340406
DHX8	PSS1	IC.7	-0.274456891523091
DHX9	PSS1	IC.7	-0.262749844971514
DIP2B	PSS1	IC.7	-0.610266880893159
DKC1	PSS1	IC.7	-0.645522055079407
DLG5	PSS1	IC.7	-0.0320719115524566
DNAAF2	PSS1	IC.7	-1.08307114753472
DNMT1	PSS1	IC.7	-1.33301736206229
DOLPP1	PSS1	IC.7	-2.22173632405062
DPP3	PSS1	IC.7	-0.305540098138384
DRG1	PSS2	IC.7	0.922678731409083
DROSHA	PSS1	IC.7	0.299586347334146
DSEL	PSS1	IC.7	-3.0534121301299
DTL	PSS1	IC.7	-2.93754926323925
DUSP11	PSS1	IC.7	0.00972183331913329
DUSP12	PSS1	IC.7	-1.89983143187966
DVL2	PSS1	IC.7	-0.0155088636494667
DVL3	PSS1	IC.7	-0.339875149362623
DYRK2	PSS1	IC.7	-0.975448684168557
E2F3	PSS1	IC.7	-1.9671878108167
EDC3	PSS1	IC.7	-0.531846029294241
EFTUD2	PSS1	IC.7	-1.01070534192675
EHMT1	PSS1	IC.7	-1.31801010576341
EI24	PSS1	IC.7	-0.462711373015629
EIF2S1	PSS1	IC.7	-1.12571050781594
EIF3L	PSS1	IC.7	0.140305848086901
EIF4EBP2	PSS1	IC.7	-0.376676432036563
EIF4G2	PSS1	IC.7	0.617859357170619
ELAVL1	PSS1	IC.7	-0.864288324568398
ELAVL4	PSS2	IC.7	-0.745200876174014
ELK4	PSS1	IC.7	0.260626208242462
EML4	PSS1	IC.7	-1.63403717518813
ENO2	PSS2	IC.7	0.354872835973033
ENTPD7	PSS1	IC.7	-0.0294306304275012
EP300	PSS1	IC.7	0.850877460591543
EP400	PSS1	IC.7	-0.330065898976137
EPB41L5	PSS1	IC.7	-0.22405393185044
EPC1	PSS1	IC.7	0.0550824594760086
EPC2	PSS1	IC.7	-0.0461606633104505
ERCC4	PSS1	IC.7	0.22054840052672
ERCC6L2	PSS1	IC.7	-0.0186242312941049
ERCC8	PSS1	IC.7	-2.03890510344655
ERLIN1	PSS1	IC.7	0.911829810042354
ERP44	PSS1	IC.7	0.0427046819542739
ESCO1	PSS1	IC.7	-0.305938691422276
ETAA1	PSS1	IC.7	0.432533206530504
ETS1	PSS1	IC.7	-0.775138226431846
ETV1	PSS1	IC.7	-1.92168311810914
ETV3	PSS1	IC.7	-0.141856593842158
EXOC2	PSS1	IC.7	-0.477471509175358
EXOC5	PSS1	IC.7	-0.338839512655767
EXOSC3	PSS1	IC.7	-0.761500034084318
EXT2	PSS1	IC.7	0.612908402912157
EZH2	PSS1	IC.7	-2.73242051207143
FAM104A	PSS1	IC.7	0.0235305094317372
FAM111B	PSS1	IC.7	-2.69673190479998
FAM114A2	PSS1	IC.7	0.805270166177253
FAM117B	PSS1	IC.7	-1.01687795610341
FAM120A	PSS1	IC.7	0.667173820224693
FAM126A	PSS1	IC.7	-1.58677126743578
FAM133B	PSS1	IC.7	-1.38530206060103
FAM135A	PSS1	IC.7	-0.754141049100597
FAM172A	PSS1	IC.7	-0.360792723606893
FAM210A	PSS1	IC.7	-1.15462256378598
FAM222B	PSS1	IC.7	0.146942648815775
FAM76B	PSS1	IC.7	-0.880596181758619
FANCE	PSS1	IC.7	-0.752107964915605
FANCF	PSS1	IC.7	0.0251452764499866
FANCI	PSS1	IC.7	-3.20337729905768
FANCM	PSS1	IC.7	-1.41328492697667
FASTKD1	PSS1	IC.7	-0.356174273799772
FBXO11	PSS1	IC.7	-0.273390447745656
FBXO38	PSS1	IC.7	0.616882377570667
FBXO5	PSS1	IC.7	-3.05199528638287
FBXW8	PSS1	IC.7	-0.564046586351493
FCHO2	PSS1	IC.7	-0.25239022786427
FCHSD2	PSS1	IC.7	-0.0413636315692206
FERMT1	PSS1	IC.7	0.192747928517272
FGD1	PSS1	IC.7	-1.65952424584817
FIGNL1	PSS1	IC.7	-1.67368720621521
FIP1L1	PSS1	IC.7	-0.471348811063471
FKBP7	PSS1	IC.7	-0.360831090637336
FKTN	PSS1	IC.7	-0.86572207881725
FOXN2	PSS1	IC.7	-1.59262122993948
FOXO3B	PSS1	IC.7	0.176699228726108
FUBP3	PSS1	IC.7	-0.347862823644647
FYTTD1	PSS1	IC.7	-0.43516062097563
G2E3	PSS1	IC.7	-1.24344495434742
G3BP1	PSS1	IC.7	0.475921123790226
GABPA	PSS1	IC.7	0.424496555931429
GALNT1	PSS1	IC.7	-1.35211209935999
GANAB	PSS1	IC.7	1.34545328848957
GAPVD1	PSS1	IC.7	-0.22746164557095
GART	PSS1	IC.7	-1.04515777363842
GATAD2B	PSS1	IC.7	-0.47883048689837
GDI2	PSS1	IC.7	-0.994276919130058
GDNF	PSS1	IC.7	-0.402451748592087
GEMIN4	PSS1	IC.7	-0.464245343331483
GEMIN5	PSS1	IC.7	0.808002070306334
GEMIN6	PSS1	IC.7	0.00181704052690725
GEN1	PSS1	IC.7	-2.36910910472405
GFPT1	PSS1	IC.7	0.618301545632565
GGPS1	PSS1	IC.7	-0.508470451411187
GINS1	PSS1	IC.7	-3.128735674061
GIT2	PSS1	IC.7	0.19201857960159
GLCCI1	PSS1	IC.7	-1.68324199048943
GLDC	PSS1	IC.7	-1.28439661781825
GLDCP1	PSS1	IC.7	-1.19081386346582
GLE1	PSS1	IC.7	-0.106659747986916
GMCL1	PSS1	IC.7	-0.367246719684982
GNG2	PSS2	IC.7	-1.49187053158137
GNL3L	PSS1	IC.7	0.00231330733302417
GNPAT	PSS1	IC.7	-0.147287274070804
GOLGA1	PSS1	IC.7	-0.359864165544127
GOSR1	PSS1	IC.7	0.55652229201623
GPATCH11	PSS1	IC.7	0.971226747290852
GPATCH2	PSS1	IC.7	-0.755873788260598
GPATCH2L	PSS1	IC.7	-0.707305208903465
GPC2	PSS1	IC.7	-2.03154717168205
GPN1	PSS1	IC.7	-0.300140068876938
GRIK3	PSS1	IC.7	-0.7448428894513
GSK3B	PSS1	IC.7	-1.20496972041812
GSPT1	PSS1	IC.7	-0.264578670875024
GSPT2	PSS1	IC.7	0.0205133770674995
GSTA4	PSS1	IC.7	-0.405293302673829
GSTCD	PSS1	IC.7	-0.312571918748187
GTF2E1	PSS1	IC.7	-0.999337950879325
GTF2H2C	PSS1	IC.7	-0.75428403921741
GTF2I	PSS1	IC.7	-0.000677825082510335
GTF3C2	PSS1	IC.7	-0.297283127329732
GTF3C3	PSS1	IC.7	-0.214509051262665
GTF3C4	PSS1	IC.7	-0.710828185510934
GTPBP4	PSS1	IC.7	0.202671839517494
GUCD1	PSS1	IC.7	-0.302927736685105
HAUS1	PSS1	IC.7	-2.08509624591682
HCFC2	PSS1	IC.7	0.926226191704647
HDAC2	PSS1	IC.7	-3.27637915949813
HEATR1	PSS1	IC.7	-0.0857474740489735
HEATR6	PSS1	IC.7	0.563843874715613
HIP1	PSS1	IC.7	-1.06092668562215
HMG20A	PSS1	IC.7	0.12771418973177
HMGN4	PSS1	IC.7	-0.0105931257628734
HMGXB4	PSS1	IC.7	-0.370444594945591
HMMR	PSS1	IC.7	-2.72096501532079
HNRNPA0	PSS1	IC.7	-1.62983674338607
HNRNPA1	PSS1	IC.7	-0.693709456285804
HNRNPA3	PSS1	IC.7	-1.7910511565798
HNRNPAB	PSS1	IC.7	-1.83188613743945
HNRNPF	PSS1	IC.7	-0.422336605122346
HNRNPK	PSS1	IC.7	-0.168450214891813
HNRNPLL	PSS1	IC.7	-0.753427740804035
HNRNPU	PSS1	IC.7	-0.265482073626301
HOOK3	PSS1	IC.7	-0.0461074568781213
HSDL1	PSS1	IC.7	-1.59987103786007
HSF2	PSS1	IC.7	-1.29779877093326
HSPA13	PSS1	IC.7	-0.295838719986063
HSPA14	PSS1	IC.7	-1.18876993194108
IBTK	PSS1	IC.7	-0.595713587862937
IDE	PSS1	IC.7	0.670092041862844
IDH1	PSS1	IC.7	-1.90392234379183
IFNAR2	PSS1	IC.7	-0.857749352183102
IFT52	PSS1	IC.7	-1.76480709925045
IGFBPL1	PSS2	IC.7	-1.35066512920101
IKBIP	PSS1	IC.7	-2.09334159373816
IL1RAP	PSS1	IC.7	-0.984130661839947
ILDR2	PSS1	IC.7	-1.75933528479352
ILF2	PSS1	IC.7	-2.24485682116202
ILF3	PSS1	IC.7	-0.751904108429464
ING3	PSS1	IC.7	-1.22303552024778
INO80	PSS1	IC.7	0.234179955812439
INTS2	PSS1	IC.7	0.152455716240001
INTS4	PSS1	IC.7	-0.142048842396826
INTS7	PSS1	IC.7	-1.36730195438143
INTS8	PSS1	IC.7	-0.272775849237839
INTS9	PSS1	IC.7	0.414648832487507
IPMK	PSS1	IC.7	-0.820538648371418
IPO7	PSS1	IC.7	1.12574107624532
IPO9	PSS1	IC.7	-0.050940122257362
IREB2	PSS1	IC.7	-0.27502473545269
ISG20L2	PSS1	IC.7	-0.177346694603872
IST1	PSS1	IC.7	0.580129282810549
IWS1	PSS1	IC.7	-0.135227377462007
JMJD1C	PSS1	IC.7	-0.230634535195686
JRKL	PSS1	IC.7	1.19485584268589
KANSL1	PSS1	IC.7	0.556852696159004
KANSL2	PSS1	IC.7	-0.861311536377056
KAT6A	PSS1	IC.7	0.67932084011909
KAT6B	PSS1	IC.7	0.554405000946208
KAT7	PSS1	IC.7	-0.552884097977091
KBTBD2	PSS1	IC.7	-0.360749212150989
KCTD13	PSS2	IC.7	0.96507518838627
KCTD5	PSS1	IC.7	-0.831635760132579
KDELR2	PSS1	IC.7	-2.06151973649472
KDM2B	PSS1	IC.7	-0.849886984477626
KDM3B	PSS1	IC.7	0.6942177559152
KDM4D	PSS1	IC.7	-0.564006326379259
KDM5A	PSS1	IC.7	-0.0766687294964513
KDM5B	PSS1	IC.7	-0.717119275666837
KIAA0586	PSS1	IC.7	-0.0951574311470175
KIAA1586	PSS1	IC.7	-0.795671038860708
KIF11	PSS1	IC.7	-2.63417215516084
KIF13A	PSS1	IC.7	-0.0246073441592105
KIF15	PSS1	IC.7	-3.00573620532349
KIF20A	PSS1	IC.7	-2.69958564749926
KIF20B	PSS1	IC.7	-1.71539879897275
KIF2A	PSS1	IC.7	-0.136198328998317
KIF5B	PSS1	IC.7	-0.47165933923729
KIF5C	PSS2	IC.7	-1.67526586225014
KLC1	PSS2	IC.7	-1.41793354056787
KLF12	PSS1	IC.7	-0.37376168131997
KLHDC8A	PSS2	IC.7	-1.35393069861428
KLHL13	PSS1	IC.7	-0.969021938094838
KLHL13	PSS2	IC.7	-0.969021938094838
KLHL20	PSS1	IC.7	0.174106844494308
KLHL28	PSS1	IC.7	-0.151537940453867
KLHL7	PSS1	IC.7	-1.79865936844805
KLHL9	PSS1	IC.7	-0.0391244744119692
KLRC3	PSS1	IC.7	-2.10448293346479
KMT2E	PSS1	IC.7	0.425754845696488
KPNB1	PSS1	IC.7	-0.29913195266295
LAPTM4B	PSS1	IC.7	-1.04379583222067
LARP4	PSS1	IC.7	0.53002811259931
LASP1	PSS1	IC.7	-1.13887167367864
LATS1	PSS1	IC.7	-0.489323980044519
LBR	PSS1	IC.7	-1.06726392007721
LCLAT1	PSS1	IC.7	-0.522824309256698
LCOR	PSS1	IC.7	-0.242498842393358
LCORL	PSS1	IC.7	-0.5247948774682
LEPROTL1	PSS1	IC.7	-1.33651193125849
LHFPL3	PSS1	IC.7	-0.72875466831589
LIG3	PSS1	IC.7	-0.233215620292006
LIMA1	PSS1	IC.7	-1.94065087618811
LIN9	PSS1	IC.7	-2.19879718772057
LINC00237	PSS1	IC.7	-1.09844823088475
LINC00511	PSS1	IC.7	-0.540051387172693
LIX1L	PSS1	IC.7	0.0424453991069631
LMNB1	PSS1	IC.7	-3.49451218364488
LRCH2	PSS1	IC.7	0.574113330075565
LRCH3	PSS1	IC.7	0.0624835096866991
LRP5	PSS1	IC.7	-0.816193363975703
LRRC37BP1	PSS1	IC.7	-0.658341535165599
LRRC58	PSS1	IC.7	0.681722338391819
LRRC59	PSS1	IC.7	-1.17543669441635
LRRN1	PSS1	IC.7	-1.26173403857694
LRRTM3	PSS1	IC.7	-0.790119493410914
LSM12	PSS1	IC.7	-0.824696267365134
LYPLA1	PSS1	IC.7	-1.3914874734458
MAK16	PSS1	IC.7	-0.219238553024711
MALT1	PSS1	IC.7	-0.550427917848231
MAML1	PSS1	IC.7	0.00543657524258794
MAML2	PSS1	IC.7	0.541472030257543
MAP3K7	PSS1	IC.7	-0.93453830365306
MAP4K4	PSS1	IC.7	-1.03142231230493
MAPRE1	PSS1	IC.7	-1.13686101467902
MARCKS	PSS1	IC.7	-1.96786707573374
MARS2	PSS1	IC.7	-0.0536559928406924
MAST2	PSS2	IC.7	-0.384941596868983
MBD5	PSS1	IC.7	0.1951242423981
MBTD1	PSS1	IC.7	-1.35749912861801
MBTPS2	PSS1	IC.7	0.0621454998830114
MCM6	PSS1	IC.7	-1.78170434817333
MCM7	PSS2	IC.7	-1.88688531518354
MCM8	PSS1	IC.7	-1.38955601217953
MCM9	PSS1	IC.7	-1.13258085902989
MCPH1	PSS1	IC.7	0.162528645746163
MCU	PSS1	IC.7	-0.784988312151613
ME2	PSS1	IC.7	-0.949211412466062
MED1	PSS1	IC.7	0.147622980048965
MED13	PSS1	IC.7	0.391398582101674
MED17	PSS1	IC.7	-0.332358921863341
MED20	PSS1	IC.7	-0.0564629843880583
MED23	PSS1	IC.7	-0.806001555931327
MED24	PSS1	IC.7	-0.601085255703147
MEST	PSS1	IC.7	-2.16207840908054
METAP2	PSS1	IC.7	0.504298918592068
METTL2A	PSS1	IC.7	-0.637548894802395
METTL9	PSS1	IC.7	-1.58949858347334
MEX3A	PSS1	IC.7	-1.84450523727702
MEX3B	PSS1	IC.7	-2.53845720863853
MEX3C	PSS1	IC.7	-1.62947269243023
MFAP3	PSS1	IC.7	-0.268505189757187
MFSD9	PSS1	IC.7	-1.09927660409821
MGME1	PSS1	IC.7	-1.82024743314401
MIAT	PSS2	IC.7	-0.289910717867714
MIB1	PSS1	IC.7	-0.730676522938526
MIEF1	PSS1	IC.7	0.670897257615205
MIER3	PSS1	IC.7	0.238794929006876
MINPP1	PSS1	IC.7	0.393016635797543
MIOS	PSS1	IC.7	-0.139276906821526
MIS18A	PSS1	IC.7	-1.4678022407928
MKI67	PSS1	IC.7	-2.75313058878717
MKRN1	PSS1	IC.7	0.440777712140405
MLEC	PSS1	IC.7	0.704719510393509
MLH1	PSS1	IC.7	-1.13798206070973
MLLT11	PSS2	IC.7	-1.47745886598529
MMP16	PSS1	IC.7	-0.91648518481215
MORC2	PSS1	IC.7	-0.185683265902711
MORC3	PSS1	IC.7	-0.165101978758402
MOSPD1	PSS1	IC.7	-0.0839857024203694
MPHOSPH9	PSS1	IC.7	-0.660116326729599
MPZL1	PSS1	IC.7	0.316468331432812
MRPL3	PSS1	IC.7	0.440428710553272
MRPL44	PSS1	IC.7	-0.762091907161118
MRPS16	PSS1	IC.7	-0.129451562884276
MSANTD3	PSS1	IC.7	-2.33508034470306
MSH6	PSS1	IC.7	-1.08661943866659
MSL1	PSS1	IC.7	-0.465462177993687
MSL2	PSS1	IC.7	0.454163525803004
MTMR1	PSS1	IC.7	0.000600540992546104
MTPAP	PSS1	IC.7	-1.02097108087852
MTSS1	PSS1	IC.7	-1.22059026596813
MYEF2	PSS1	IC.7	-0.940266111027692
MYNN	PSS1	IC.7	-0.338302060146598
MYT1L	PSS2	IC.7	-0.94723361641959
N4BP2	PSS1	IC.7	-0.645193489360658
NAA35	PSS1	IC.7	0.267656045892698
NAB1	PSS1	IC.7	0.14657679305932
NARS2	PSS1	IC.7	0.0485933712272876
NBPF9	PSS1	IC.7	-0.425372174958546
NCAPD3	PSS1	IC.7	-0.6576836151071
NCAPH	PSS1	IC.7	-2.98765462739929
NCBP1	PSS1	IC.7	-0.525515580225263
NCK1	PSS1	IC.7	0.860785863046937
NCL	PSS1	IC.7	-0.115250032860719
NCOA3	PSS1	IC.7	0.139510123130912
NCOA4	PSS1	IC.7	0.838013027230379
NCOA5	PSS1	IC.7	-0.93803937055625
NCOA6	PSS1	IC.7	-0.172543528249049
NELL2	PSS2	IC.7	-1.2431907177969
NFATC3	PSS1	IC.7	0.492869939217392
NFIX	PSS2	IC.7	1.64636828060635
NIN	PSS1	IC.7	-0.463884886732107
NIP7	PSS1	IC.7	-0.63723918351517
NIPBL	PSS1	IC.7	0.0723078157630208
NKIRAS2	PSS1	IC.7	-1.80232535022179
NLGN1	PSS1	IC.7	0.983994250719895
NLGN4X	PSS1	IC.7	-2.06592552376833
NME6	PSS1	IC.7	0.037778046789005
NMNAT2	PSS2	IC.7	-0.15831674633466
NOC3L	PSS1	IC.7	0.571618353201962
NOL10	PSS1	IC.7	0.304306700525129
NOL11	PSS1	IC.7	-0.920687170224292
NOL8	PSS1	IC.7	0.0631991953634915
NONO	PSS1	IC.7	-0.813201731591203
NOTCH1	PSS1	IC.7	-0.940739308151478
NOVA1	PSS1	IC.7	-1.8358998256808
NPAT	PSS1	IC.7	0.521165407634193
NREP	PSS2	IC.7	-2.42961661655254
NRIP1	PSS1	IC.7	-0.15762035168737
NSD1	PSS1	IC.7	-0.332539244395061
NSL1	PSS1	IC.7	-1.10643134369659
NSMAF	PSS1	IC.7	0.170756215277518
NSUN3	PSS1	IC.7	-0.168678426419864
NT5C3A	PSS1	IC.7	-1.4693913270361
NUBP1	PSS1	IC.7	-0.911614153760013
NUDT21	PSS1	IC.7	0.0756014913414726
NUFIP2	PSS1	IC.7	1.06678365578807
NUP107	PSS1	IC.7	-1.058728285869
NUP153	PSS1	IC.7	0.484757831452162
NUP155	PSS1	IC.7	-0.895482439115145
NUP160	PSS1	IC.7	-0.330388889218796
NUP205	PSS1	IC.7	-0.218313317352458
NUP214	PSS1	IC.7	-0.12087595976248
NUP35	PSS1	IC.7	-1.28416087137103
NUP50	PSS1	IC.7	-0.477588540977514
NUP88	PSS1	IC.7	-1.03957165904935
NVL	PSS1	IC.7	-1.32342467129669
ODF2	PSS1	IC.7	-1.56827489039089
OLIG2	PSS1	IC.7	-1.49812953338013
OSBP	PSS1	IC.7	0.607383796030464
OSBPL8	PSS1	IC.7	-0.476811222553347
OSGEPL1	PSS1	IC.7	0.41177773447702
PABPC5	PSS1	IC.7	-1.50126755290785
PAG1	PSS1	IC.7	-0.101893754228453
PAIP1	PSS1	IC.7	-1.04053889602774
PAK1IP1	PSS1	IC.7	-0.58070457423982
PAK2	PSS1	IC.7	0.642361876784567
PALB2	PSS1	IC.7	0.146152746636027
PANK3	PSS1	IC.7	-0.966540688000948
PANX1	PSS1	IC.7	0.0231876592736437
PAPOLA	PSS1	IC.7	-1.70571835372076
PARD6G	PSS1	IC.7	-1.5584844333534
PARG	PSS1	IC.7	-0.360458367791005
PARP11	PSS1	IC.7	-0.863521817278746
PARP16	PSS1	IC.7	-0.12050013684717
PATL1	PSS1	IC.7	-0.14447551021617
PATZ1	PSS1	IC.7	-0.239762494060218
PAXIP1	PSS1	IC.7	-1.03140456675324
PBRM1	PSS1	IC.7	-0.319554827630689
PCCB	PSS1	IC.7	0.219307032470954
PCGF2	PSS1	IC.7	-1.02690927484308
PCMTD2	PSS1	IC.7	-0.0877466052333965
PCSK2	PSS2	IC.7	-0.330962534970759
PDCD11	PSS1	IC.7	0.283269947121045
PDCD2	PSS1	IC.7	-2.64729712331645
PDCL	PSS1	IC.7	-1.23577751306892
PDE7A	PSS1	IC.7	-2.3135021761655
PDIA6	PSS1	IC.7	0.418693421717125
PDS5A	PSS1	IC.7	0.00288042800248071
PELI1	PSS1	IC.7	-0.839116384492922
PFAS	PSS1	IC.7	-0.820342649080905
PGAP1	PSS1	IC.7	-0.74712643164031
PGAP1	PSS2	IC.7	-0.74712643164031
PGGT1B	PSS1	IC.7	0.55411367948712
PGK1	PSS2	IC.7	0.397786083793503
PGM2	PSS1	IC.7	-1.02790487209239
PGM3	PSS1	IC.7	-0.609770344283666
PHC1	PSS1	IC.7	-0.363924021319054
PHF12	PSS1	IC.7	0.112270170390141
PHF14	PSS1	IC.7	-0.95098046539266
PHF2	PSS1	IC.7	-0.827985457863232
PHF21A	PSS1	IC.7	1.18344045683192
PHF6	PSS1	IC.7	-0.513622313454399
PHF8	PSS1	IC.7	0.522085223240761
PHTF2	PSS1	IC.7	-1.62241904427064
PIGN	PSS1	IC.7	-0.655504872302637
PIP5K1A	PSS1	IC.7	-0.420225732838699
PLAGL2	PSS1	IC.7	-0.806091835543391
PLEKHA8	PSS1	IC.7	0.299212049768443
PM20D2	PSS1	IC.7	-1.20223862272521
PMS1	PSS1	IC.7	0.190421783001297
PNO1	PSS1	IC.7	-0.310325658501601
POFUT1	PSS1	IC.7	1.3191852843607
POGK	PSS1	IC.7	-0.449645266803691
POGLUT1	PSS1	IC.7	-0.14233529159117
POLD3	PSS1	IC.7	-0.576128751176986
POLH	PSS1	IC.7	-0.066316262522097
POLR1A	PSS1	IC.7	-0.36751748004298
POLR1B	PSS1	IC.7	0.000553289517400808
POLR2D	PSS1	IC.7	-1.60977539531878
POLR3C	PSS1	IC.7	-0.562463705046713
POLR3D	PSS1	IC.7	-0.141340697419617
POM121C	PSS1	IC.7	0.310481452572258
POU2F1	PSS1	IC.7	-0.230033478487035
POU3F2	PSS2	IC.7	-0.681413461157226
PPIP5K2	PSS1	IC.7	-0.736502051343051
PPM1D	PSS1	IC.7	-0.810034923895544
PPP1R12A	PSS1	IC.7	0.650197353024459
PPP4R1	PSS1	IC.7	-1.67366381168522
PPP6R3	PSS1	IC.7	0.434650564150215
PPRC1	PSS1	IC.7	0.388898695239422
PRDM10	PSS1	IC.7	-0.567865768487827
PRKDC	PSS1	IC.7	-0.129320361136438
PRMT5	PSS1	IC.7	1.04943634171596
PROSER1	PSS1	IC.7	-0.66659210376409
PROX1	PSS2	IC.7	-0.888923892642299
PRPF4	PSS1	IC.7	-0.306308893607077
PRPF40A	PSS1	IC.7	-0.207097598873856
PRPF4B	PSS1	IC.7	0.0929366478778341
PRPF8	PSS1	IC.7	0.476299424722595
PRRC1	PSS1	IC.7	-0.266020470283574
PSMD11	PSS1	IC.7	-0.890058415363672
PSME3	PSS1	IC.7	-0.0986054855869374
PTAR1	PSS1	IC.7	-0.152379084943749
PTCD3	PSS1	IC.7	0.61270113618694
PTK7	PSS1	IC.7	-1.59247005341277
PTP4A1	PSS1	IC.7	-2.05485667018957
PTPN12	PSS1	IC.7	-1.16547192040081
PTPRZ1	PSS1	IC.7	-1.24711859575613
PTS	PSS2	IC.7	-1.63047395236149
PUS3	PSS1	IC.7	-0.221880154455731
PUS7	PSS1	IC.7	-0.722443941531317
QRICH1	PSS1	IC.7	0.131456204169853
QSER1	PSS1	IC.7	0.129460394387487
RAB39A	PSS1	IC.7	-0.737624029384552
RAB3IP	PSS1	IC.7	-0.28917161048074
RAD17	PSS1	IC.7	0.327714158319928
RAD23B	PSS1	IC.7	-1.21817791911818
RAD50	PSS1	IC.7	0.756119533465577
RAD51D	PSS1	IC.7	-0.227741111957214
RAF1	PSS1	IC.7	-0.567384417530454
RALA	PSS1	IC.7	-0.00556887806882113
RAP2A	PSS1	IC.7	0.0821884242430732
RARS2	PSS1	IC.7	-2.28607029895918
RBAK	PSS1	IC.7	-0.0771452836190879
RBBP8	PSS1	IC.7	-2.17566070835763
RBBP9	PSS1	IC.7	-1.26420658497215
RBFOX2	PSS2	IC.7	-0.741011552686281
RBM12	PSS1	IC.7	0.0149626230671223
RBM12B	PSS1	IC.7	0.249173292790942
RBM15B	PSS1	IC.7	-0.55769847063574
RBM22	PSS1	IC.7	0.14483708707569
RBM23	PSS1	IC.7	-0.17340266153969
RBM4	PSS1	IC.7	0.349159993972392
RBM41	PSS1	IC.7	-0.0099318626082543
RBM45	PSS1	IC.7	-0.303988446964986
RBM7	PSS1	IC.7	-0.54369316726196
RBM8A	PSS1	IC.7	-0.137489130367325
RBMX	PSS1	IC.7	-0.865568717982416
RBPJ	PSS1	IC.7	0.215430498126858
RC3H2	PSS1	IC.7	-0.0462453159827843
RCOR1	PSS1	IC.7	-0.860198041000858
RECQL	PSS1	IC.7	-0.568705838394983
RFWD3	PSS1	IC.7	-1.57574792122126
RFX5	PSS1	IC.7	-0.138905701360994
RFX7	PSS1	IC.7	-0.276937099195952
RICTOR	PSS1	IC.7	0.13954941146787
RIOK1	PSS1	IC.7	-0.936606133943288
RIOK2	PSS1	IC.7	0.240653045588935
RND3	PSS2	IC.7	-1.25715334866616
RNF122	PSS2	IC.7	-3.05543713184032
RNF138	PSS1	IC.7	-1.81334904604341
RNF169	PSS1	IC.7	0.661314358661832
RNF2	PSS1	IC.7	-2.25032723296796
RNF20	PSS1	IC.7	0.206526174881555
RNF216	PSS1	IC.7	0.493182500011975
ROBO1	PSS2	IC.7	-1.0962093281663
RP2	PSS1	IC.7	-0.745185344642843
RPH3A	PSS2	IC.7	-1.39567108637423
RPIA	PSS1	IC.7	-1.57009075932755
RPL7L1	PSS1	IC.7	0.323127691798091
RPS6KB1	PSS1	IC.7	0.382238526840472
RRM1	PSS1	IC.7	-0.0502664340219054
RRN3	PSS1	IC.7	0.760707282420748
RRP15	PSS1	IC.7	-0.786454988275149
RRP1B	PSS1	IC.7	-1.12026883562945
RSBN1L	PSS1	IC.7	0.110890112156589
RSF1	PSS1	IC.7	0.260562673277483
RSPRY1	PSS1	IC.7	-0.27246605433463
RYK	PSS1	IC.7	-0.329179316418881
S1PR2	PSS1	IC.7	-0.244528262262918
SAP130	PSS1	IC.7	0.554815825370599
SARM1	PSS1	IC.7	-0.754677447027529
SBK1	PSS1	IC.7	-2.30367964151071
SCAF11	PSS1	IC.7	0.339556049413826
SCAF4	PSS1	IC.7	-0.0792637991028545
SCAF8	PSS1	IC.7	-0.673115046099626
SCG2	PSS2	IC.7	-0.142757342645358
SCN3A	PSS1	IC.7	0.798018688994626
SCYL2	PSS1	IC.7	-0.677489438387481
SDE2	PSS1	IC.7	0.41893223034149
SEC16A	PSS1	IC.7	-0.671436354484126
SEC23B	PSS1	IC.7	0.815071085165584
SEC24A	PSS1	IC.7	-0.252832619298531
SEC24C	PSS1	IC.7	0.734433053588656
SEC31A	PSS2	IC.7	1.31344812461277
SEC61A1	PSS1	IC.7	-0.197063752489647
SENP1	PSS1	IC.7	-0.915494301190273
SENP7	PSS1	IC.7	-0.466914117688851
SET	PSS1	IC.7	-2.04133372106568
SETD2	PSS1	IC.7	0.467539708940787
SETD5	PSS1	IC.7	-1.09762945286915
SETDB1	PSS1	IC.7	-0.895446736473752
SF3B1	PSS1	IC.7	-0.345779195372133
SF3B3	PSS1	IC.7	0.436763157997034
SFMBT1	PSS1	IC.7	-0.503395814721949
SGPL1	PSS1	IC.7	-1.25345975739142
SH3D19	PSS1	IC.7	-0.791358656002
SIKE1	PSS1	IC.7	-0.447386793880078
SIRT1	PSS1	IC.7	0.925414523932844
SKIL	PSS1	IC.7	-1.07495181943284
SKP2	PSS1	IC.7	-1.02480164172884
SLC25A15	PSS1	IC.7	-0.599026914883034
SLC25A17	PSS1	IC.7	-0.0870005027833496
SLC26A2	PSS1	IC.7	-0.335340311366199
SLC30A5	PSS1	IC.7	-0.0782869514223137
SLC30A6	PSS1	IC.7	0.257409158788479
SLC31A1	PSS1	IC.7	-1.13999721607749
SLC37A3	PSS1	IC.7	-0.641623811767987
SLC39A6	PSS1	IC.7	-0.380082379560561
SLC4A7	PSS1	IC.7	-0.996297113007471
SLC7A6	PSS1	IC.7	-1.27134560575072
SMAD4	PSS1	IC.7	-0.149266163706851
SMAD5	PSS1	IC.7	-0.0213132656765676
SMARCA4	PSS1	IC.7	-1.15050538937403
SMARCAD1	PSS1	IC.7	-0.56959614143826
SMARCAL1	PSS1	IC.7	-0.435069101641035
SMARCC1	PSS1	IC.7	-1.35339062718457
SMARCD1	PSS1	IC.7	-1.60812869209389
SMARCE1	PSS1	IC.7	-2.05188190034125
SMC1A	PSS1	IC.7	-0.266201271378048
SMC2	PSS1	IC.7	-1.6303788088703
SMC3	PSS1	IC.7	-0.0579913637695695
SMC4	PSS1	IC.7	-1.34381995210367
SMC6	PSS1	IC.7	-0.793967811295332
SMCHD1	PSS1	IC.7	-0.370967476316377
SMG8	PSS1	IC.7	0.694161268243685
SMURF2	PSS1	IC.7	-1.20275143425936
SNHG16	PSS1	IC.7	-1.27942860664815
SNRNP200	PSS1	IC.7	0.18252035918684
SOCS4	PSS1	IC.7	-1.01482501766597
SOGA1	PSS1	IC.7	-0.0694142675560645
SOS1	PSS1	IC.7	-0.0355048975928832
SOS2	PSS1	IC.7	0.0959062615469529
SOX11	PSS1	IC.7	-2.99944125296601
SOX11	PSS2	IC.7	-2.99944125296601
SOX4	PSS2	IC.7	-2.45326230531554
SOX4	PSS1	IC.7	-2.45326230531554
SOX6	PSS1	IC.7	0.39884370186648
SP3	PSS1	IC.7	-0.554710084684773
SP4	PSS1	IC.7	-0.327437817028681
SPAST	PSS1	IC.7	-0.870483640757165
SPATS2	PSS1	IC.7	-1.03517252331629
SPDL1	PSS1	IC.7	-1.54062342311022
SPG11	PSS1	IC.7	0.762082299426906
SPRTN	PSS1	IC.7	-0.724231198036112
SRCAP	PSS1	IC.7	0.580064993628877
SREK1IP1	PSS1	IC.7	-1.00216607702289
SRFBP1	PSS1	IC.7	0.115850233133661
SRGAP2	PSS2	IC.7	-1.56602225701724
SRSF1	PSS1	IC.7	-1.02586467266746
SRSF3	PSS1	IC.7	-1.37913742308053
SSRP1	PSS1	IC.7	0.0869875607716101
STAG1	PSS1	IC.7	0.0801620915324481
STAG2	PSS1	IC.7	0.583689447680007
STAU1	PSS1	IC.7	-0.380034481512219
STK10	PSS1	IC.7	-0.348311271499781
STK4	PSS1	IC.7	0.957641768668966
STMN2	PSS2	IC.7	-1.566849376753
STMN4	PSS2	IC.7	-1.46678882472254
STT3B	PSS1	IC.7	-0.309833787064124
STX2	PSS1	IC.7	-0.741604080987106
STX6	PSS1	IC.7	-1.45545923458279
STYX	PSS1	IC.7	0.511855535645801
SUCO	PSS1	IC.7	-0.61282868918208
SUMO2	PSS1	IC.7	-1.88135682317403
SUPT16H	PSS1	IC.7	-0.369605319448397
SUPT20H	PSS1	IC.7	-0.470990978535479
SUV39H2	PSS1	IC.7	-1.99169349643364
SUZ12	PSS1	IC.7	-0.664512928195288
SYNCRIP	PSS1	IC.7	-1.48821546038689
SYNE2	PSS1	IC.7	-1.29912377089033
SYNRG	PSS1	IC.7	0.704260400416402
TAF1	PSS1	IC.7	0.490863931386954
TAF1A	PSS1	IC.7	-0.758551232157236
TAF2	PSS1	IC.7	-0.66136539773638
TAF4	PSS1	IC.7	-0.20446127706608
TAF5L	PSS1	IC.7	-1.0756843353138
TAF7	PSS1	IC.7	0.6331604714437
TAF9B	PSS1	IC.7	0.55172164707689
TAOK3	PSS1	IC.7	0.573970912930316
TBC1D23	PSS1	IC.7	-0.0695784007711479
TBCCD1	PSS1	IC.7	-0.526174147794742
TBL2	PSS1	IC.7	-0.52471256076597
TCEAL7	PSS2	IC.7	-1.4575387353239
TCF12	PSS1	IC.7	0.38401930749392
TCF3	PSS1	IC.7	-1.22278734413332
TCF4	PSS1	IC.7	-0.640613179084719
TCF4	PSS2	IC.7	-0.640613179084719
TCP1	PSS2	IC.7	-1.86252385224589
TDG	PSS1	IC.7	-1.37504606116516
TEFM	PSS1	IC.7	-0.949379919276399
TET1	PSS1	IC.7	0.673031909265679
TET2	PSS1	IC.7	0.265557906473671
TET3	PSS1	IC.7	-1.19940250657479
TEX10	PSS1	IC.7	-1.26396341652425
TFAM	PSS1	IC.7	-0.293947928985574
TFCP2	PSS1	IC.7	-0.286598926332137
TFDP2	PSS2	IC.7	0.499190209560551
TGFBR1	PSS1	IC.7	-1.79970972024149
TGFBRAP1	PSS1	IC.7	0.278687981559612
TGS1	PSS1	IC.7	-0.731000067041197
THAP1	PSS1	IC.7	-0.505939815859854
THAP2	PSS1	IC.7	0.46314222664906
THUMPD3	PSS1	IC.7	0.1917733974249
TIMELESS	PSS1	IC.7	-2.44777294085147
TIMM17A	PSS2	IC.7	0.401717906784922
TLK2	PSS1	IC.7	-0.797660246752267
TM7SF3	PSS1	IC.7	0.0778015510582732
TMCC1	PSS1	IC.7	0.447998387510344
TMED2	PSS1	IC.7	-0.0599957052430312
TMEM131	PSS1	IC.7	0.391463165905262
TMEM167A	PSS1	IC.7	-0.115959680670588
TMEM169	PSS1	IC.7	-1.08342677485795
TMPO	PSS1	IC.7	-1.96335312741694
TMSB15A	PSS2	IC.7	-4.07279416661198
TNPO1	PSS1	IC.7	-0.272112067586644
TNPO2	PSS2	IC.7	0.677174815185426
TNPO3	PSS1	IC.7	0.541152073150419
TOP1	PSS1	IC.7	-0.420059676099724
TOP2A	PSS1	IC.7	-2.75985526729234
TOP2B	PSS1	IC.7	-0.811299592592215
TOP3A	PSS1	IC.7	-1.32554999045504
TOPBP1	PSS1	IC.7	-1.32378957558637
TOR1B	PSS1	IC.7	-0.764842782003486
TOX3	PSS1	IC.7	-0.946025055995988
TOX3	PSS2	IC.7	-0.946025055995988
TP53	PSS1	IC.7	-1.75053345495397
TP53RK	PSS1	IC.7	-0.215050455365648
TPP2	PSS1	IC.7	-0.619103339332379
TPR	PSS1	IC.7	0.14255468492711
TRA2B	PSS1	IC.7	-1.09437935503715
TRAFD1	PSS1	IC.7	0.293581808439453
TRERF1	PSS1	IC.7	-0.348222939792217
TRIM24	PSS1	IC.7	-1.93484731425714
TRIM26	PSS1	IC.7	-0.22941902537726
TRIM27	PSS1	IC.7	-1.06457297445132
TRMT5	PSS1	IC.7	-0.645682395794522
TRMT61B	PSS1	IC.7	-0.99521019034239
TSPAN12	PSS1	IC.7	-1.61183565787074
TSR1	PSS1	IC.7	0.321838457896353
TSTD2	PSS1	IC.7	-0.533827680857883
TTC17	PSS1	IC.7	0.873887031837742
TTC21B	PSS1	IC.7	0.349947265982846
TTC27	PSS1	IC.7	-0.412847196830582
TTC3	PSS1	IC.7	-0.342570440476636
TTF1	PSS1	IC.7	-0.570192941962782
TTI2	PSS1	IC.7	-0.854509858443583
TTK	PSS1	IC.7	-3.08801925338565
TTPAL	PSS1	IC.7	-0.031469764850304
TUBB	PSS2	IC.7	-2.48715678119764
TUG1	PSS1	IC.7	-0.458578479645469
TWF1	PSS1	IC.7	-0.50826333985774
TXLNG	PSS1	IC.7	0.534468345313437
TYW1	PSS1	IC.7	0.888092282095719
UBAP2L	PSS1	IC.7	0.0974006899664475
UBE2J1	PSS1	IC.7	-1.66782163235997
UBE2R2	PSS1	IC.7	-1.15701785746072
UBFD1	PSS1	IC.7	-0.625292151511792
UBN2	PSS1	IC.7	0.217595748521802
UBTD2	PSS1	IC.7	-1.56910550970438
UBTF	PSS1	IC.7	-0.0700672221935931
UBXN2A	PSS1	IC.7	0.0598223082077042
UBXN2B	PSS1	IC.7	-0.78612467028862
UBXN4	PSS1	IC.7	0.200945677047278
UBXN7	PSS1	IC.7	0.839226107093394
UCK2	PSS1	IC.7	-0.874973151484949
UGDH	PSS1	IC.7	-0.629364561408048
UGGT1	PSS1	IC.7	-0.388754929228628
UHRF1BP1	PSS1	IC.7	0.059217218407082
UIMC1	PSS1	IC.7	-0.106292116979098
UMPS	PSS1	IC.7	-0.811145909936222
URB2	PSS1	IC.7	-0.836813824228301
USP10	PSS1	IC.7	0.0421958712898665
USP28	PSS1	IC.7	0.098607207980383
USP37	PSS1	IC.7	0.212413649144142
USP39	PSS1	IC.7	-0.301951649902974
USP42	PSS1	IC.7	-0.733209133344022
USP49	PSS1	IC.7	-0.499708303906804
UTP15	PSS1	IC.7	-0.606759822959673
UTP18	PSS1	IC.7	0.236172504795009
UTP20	PSS1	IC.7	-0.134254870274156
VASH1	PSS1	IC.7	-2.63015007407121
VBP1	PSS1	IC.7	-0.732286533424576
VEZF1	PSS1	IC.7	-0.678446093420908
VHL	PSS1	IC.7	-1.53296208395998
VOPP1	PSS2	IC.7	0.914123725900109
VPS54	PSS1	IC.7	-0.4123850301982
WDFY1	PSS1	IC.7	0.208603407132503
WDR12	PSS1	IC.7	0.0779305952533333
WDR26	PSS1	IC.7	0.220225140754945
WDR3	PSS1	IC.7	-0.265541124206177
WDR33	PSS1	IC.7	0.364863563660905
WDR36	PSS1	IC.7	-0.468534796592769
WDR43	PSS1	IC.7	-0.463531334087139
WDR5B	PSS1	IC.7	0.613102978737512
WDR70	PSS1	IC.7	-0.640123490010229
WDR75	PSS1	IC.7	-0.173351168585046
WDR89	PSS1	IC.7	-1.01600812812821
WNK3	PSS1	IC.7	-0.789128411688757
WRN	PSS1	IC.7	-0.722780657499777
XPO1	PSS1	IC.7	-0.12766053653257
XPO5	PSS1	IC.7	-0.829557729687064
XRCC2	PSS1	IC.7	-1.77598701801275
XRCC5	PSS1	IC.7	0.619788506787951
XRN2	PSS1	IC.7	-0.888325618384391
XXYLT1	PSS1	IC.7	-1.78341338735037
YEATS2	PSS1	IC.7	0.104720536233253
YME1L1	PSS1	IC.7	0.0246764602097647
YTHDF3	PSS1	IC.7	-0.292701260742172
YWHAG	PSS2	IC.7	-1.18476629013971
ZBED4	PSS1	IC.7	-1.03637203123161
ZBTB10	PSS1	IC.7	0.643529643031991
ZBTB12	PSS1	IC.7	-2.01297863195415
ZBTB26	PSS1	IC.7	-0.129740907020541
ZBTB33	PSS1	IC.7	0.613837443639213
ZBTB39	PSS1	IC.7	-0.660086304143335
ZBTB5	PSS1	IC.7	-0.669113100539389
ZBTB6	PSS1	IC.7	-0.344614426708917
ZC3H7A	PSS1	IC.7	-0.24395391217861
ZC4H2	PSS1	IC.7	-1.46702070260889
ZCCHC10	PSS1	IC.7	-0.0753952767730006
ZCCHC14	PSS1	IC.7	0.0455168233114552
ZCCHC7	PSS1	IC.7	0.0784781218965015
ZDHHC15	PSS1	IC.7	-1.02860448446964
ZEB1	PSS1	IC.7	-1.31192856462921
ZFP3	PSS1	IC.7	-0.0462285693083062
ZFP37	PSS1	IC.7	-1.34615548782692
ZFP62	PSS1	IC.7	0.614267767291166
ZFP64	PSS1	IC.7	-0.328767792558338
ZFP69B	PSS1	IC.7	-1.90909813728281
ZFP90	PSS1	IC.7	-0.208982900966657
ZFP91	PSS1	IC.7	0.551647241919985
ZKSCAN1	PSS1	IC.7	0.213474255097057
ZKSCAN2	PSS1	IC.7	-0.623054171130438
ZKSCAN3	PSS1	IC.7	0.113668229859914
ZKSCAN4	PSS1	IC.7	-0.548705405842937
ZKSCAN5	PSS1	IC.7	0.573678362678737
ZKSCAN8	PSS1	IC.7	0.422322570012707
ZMYM4	PSS1	IC.7	-0.450439232926503
ZNF10	PSS1	IC.7	-0.0064282536268859
ZNF100	PSS1	IC.7	-1.03664226303479
ZNF107	PSS1	IC.7	-0.887517239678566
ZNF117	PSS1	IC.7	-1.47995725888725
ZNF12	PSS1	IC.7	0.363281422430302
ZNF124	PSS1	IC.7	-2.01416841481905
ZNF131	PSS1	IC.7	-1.10449875506077
ZNF138	PSS1	IC.7	-0.782759425125464
ZNF14	PSS1	IC.7	-0.532963366927873
ZNF140	PSS1	IC.7	-1.12713433820047
ZNF148	PSS1	IC.7	0.353861033326965
ZNF195	PSS1	IC.7	-0.0819633328638604
ZNF197	PSS1	IC.7	0.644201020880904
ZNF2	PSS1	IC.7	-0.199511150495903
ZNF200	PSS1	IC.7	-1.35137073858131
ZNF207	PSS1	IC.7	-0.663988269293568
ZNF227	PSS1	IC.7	-0.634226979384593
ZNF229	PSS1	IC.7	-1.1474361188937
ZNF239	PSS1	IC.7	-1.70349299884062
ZNF24	PSS1	IC.7	0.181505186548541
ZNF250	PSS1	IC.7	-0.143780650629148
ZNF253	PSS1	IC.7	-0.630778802956677
ZNF254	PSS1	IC.7	-0.874471431526181
ZNF26	PSS1	IC.7	-1.50407501553247
ZNF260	PSS1	IC.7	-0.42381907203214
ZNF268	PSS1	IC.7	-0.896114177446373
ZNF277	PSS1	IC.7	0.13072153125268
ZNF280C	PSS1	IC.7	-0.622066482780681
ZNF281	PSS1	IC.7	-0.540776422526058
ZNF286B	PSS1	IC.7	-1.74681571293296
ZNF292	PSS1	IC.7	-0.679832709396893
ZNF3	PSS1	IC.7	-0.622266580319188
ZNF300	PSS1	IC.7	-2.32175127845516
ZNF317	PSS1	IC.7	-0.388489713233196
ZNF318	PSS1	IC.7	0.171858394303327
ZNF319	PSS1	IC.7	0.251281590540314
ZNF322	PSS1	IC.7	0.122558480394571
ZNF333	PSS1	IC.7	-0.221763325830656
ZNF346	PSS1	IC.7	-0.852036851647084
ZNF35	PSS1	IC.7	-1.40707606390198
ZNF354A	PSS1	IC.7	-0.548151193358131
ZNF354C	PSS1	IC.7	-0.651529193157384
ZNF384	PSS1	IC.7	0.0898158333236065
ZNF398	PSS1	IC.7	-0.585202129836445
ZNF41	PSS1	IC.7	-0.136757157705239
ZNF426	PSS1	IC.7	-0.180117013375764
ZNF429	PSS1	IC.7	-1.1091176193093
ZNF43	PSS1	IC.7	-1.47735060223389
ZNF430	PSS1	IC.7	-0.142618639628337
ZNF431	PSS1	IC.7	-1.20216137789234
ZNF440	PSS1	IC.7	-1.54770818153221
ZNF445	PSS1	IC.7	-0.312065319517152
ZNF454	PSS1	IC.7	-0.421851704708292
ZNF462	PSS1	IC.7	-0.917592430111829
ZNF480	PSS1	IC.7	-0.154613102371493
ZNF484	PSS1	IC.7	-0.306112402229758
ZNF486	PSS1	IC.7	-1.35579738250215
ZNF491	PSS1	IC.7	-1.59573901444379
ZNF493	PSS1	IC.7	-0.448094901812666
ZNF496	PSS1	IC.7	-1.25472226181356
ZNF501	PSS1	IC.7	-0.709144985533104
ZNF510	PSS1	IC.7	-0.632126801393905
ZNF512	PSS1	IC.7	0.749565596768275
ZNF516	PSS1	IC.7	-0.152891013401917
ZNF532	PSS1	IC.7	-1.56677492290369
ZNF555	PSS1	IC.7	-0.404566057724282
ZNF558	PSS1	IC.7	0.0783839998604444
ZNF561	PSS1	IC.7	-0.075267535047107
ZNF562	PSS1	IC.7	-0.70468864641218
ZNF605	PSS1	IC.7	-0.29410250812194
ZNF608	PSS1	IC.7	-1.02182434151077
ZNF614	PSS1	IC.7	-0.526284546473742
ZNF616	PSS1	IC.7	-0.453015972243376
ZNF620	PSS1	IC.7	-0.214260631330578
ZNF623	PSS1	IC.7	-0.518776819993374
ZNF624	PSS1	IC.7	-0.891981354987474
ZNF626	PSS1	IC.7	-1.45871496011938
ZNF627	PSS1	IC.7	-0.882318033821207
ZNF629	PSS1	IC.7	-0.228323496518676
ZNF639	PSS1	IC.7	-0.0866679737999015
ZNF646	PSS1	IC.7	0.13699084120168
ZNF649	PSS1	IC.7	-1.64725831243018
ZNF660	PSS1	IC.7	-0.0805671828816799
ZNF669	PSS1	IC.7	-1.41427443346174
ZNF670	PSS1	IC.7	-1.25591793098977
ZNF675	PSS1	IC.7	-1.22390384932256
ZNF677	PSS1	IC.7	-1.06845793629603
ZNF678	PSS1	IC.7	-1.00203538250651
ZNF681	PSS1	IC.7	-1.70523159016553
ZNF682	PSS1	IC.7	-2.18976117660664
ZNF689	PSS1	IC.7	-0.839538247795262
ZNF699	PSS1	IC.7	-0.0414324424028612
ZNF700	PSS1	IC.7	-0.891633080407672
ZNF711	PSS1	IC.7	-0.90600302730556
ZNF713	PSS1	IC.7	-1.02085701648944
ZNF714	PSS1	IC.7	-0.548599724867489
ZNF736	PSS1	IC.7	-1.63492309632304
ZNF737	PSS1	IC.7	-0.893910480036989
ZNF738	PSS1	IC.7	-2.32983202534378
ZNF74	PSS1	IC.7	-0.896128772107892
ZNF778	PSS1	IC.7	-0.190762470692185
ZNF782	PSS1	IC.7	-0.735527648598947
ZNF79	PSS1	IC.7	-0.56900104777224
ZNF800	PSS1	IC.7	0.307276414537904
ZNF821	PSS1	IC.7	-1.05229592385811
ZNF827	PSS1	IC.7	0.729575740655175
ZNF84	PSS1	IC.7	-0.777208020577801
ZNF845	PSS1	IC.7	-0.583695719945683
ZNF85	PSS1	IC.7	-2.06533230380737
ZNF879	PSS1	IC.7	-0.312463106009339
ZNF883	PSS1	IC.7	-1.73494997999281
ZNF891	PSS1	IC.7	-0.768787711846674
ZNF91	PSS1	IC.7	-0.529770108962123
ZNF92	PSS1	IC.7	-1.21383369135698
ZNF93	PSS1	IC.7	-1.96208175013821
ZSCAN2	PSS1	IC.7	-0.703293625355083
ZSCAN23	PSS1	IC.7	-0.0773702704694239
ZSCAN25	PSS1	IC.7	-0.350239545838936
ZSCAN29	PSS1	IC.7	-0.275168386840544
ZSCAN32	PSS1	IC.7	0.21878398007395
ZSWIM3	PSS1	IC.7	-0.317797078982284
ZW10	PSS1	IC.7	-0.0375575109919106
A2M	All Genes	IC.7	-1.02983969307105
A2M.AS1	All Genes	IC.7	-0.907850376408575
A2ML1	All Genes	IC.7	0.645895356231402
AAAS	All Genes	IC.7	-0.841893845253931
AACS	All Genes	IC.7	-0.973715484396559
AADAT	All Genes	IC.7	-1.71201498439167
AAGAB	All Genes	IC.7	0.141939725566811
AAK1	All Genes	IC.7	-0.0196658164994156
AAMP	All Genes	IC.7	2.69747195977988
AAR2	All Genes	IC.7	-0.600884429265579
AARS2	All Genes	IC.7	0.511120828111486
AARSD1	All Genes	IC.7	-0.0932944102567574
AASDH	All Genes	IC.7	1.43371807606771
AASDHPPT	All Genes	IC.7	-0.387959303364425
AASS	All Genes	IC.7	0.467430695426343
AATF	All Genes	IC.7	1.59642102360419
AATK	All Genes	IC.7	-0.00161027388602078
ABAT	All Genes	IC.7	1.39001288753203
ABCA1	All Genes	IC.7	1.9462052525772
ABCA2	All Genes	IC.7	-0.473910591420534
ABCA3	All Genes	IC.7	0.689072011952467
ABCB1	All Genes	IC.7	0.284424305761169
ABCB10	All Genes	IC.7	-0.747203871301545
ABCB6	All Genes	IC.7	0.967085126023887
ABCB7	All Genes	IC.7	1.12541131537274
ABCB8	All Genes	IC.7	-0.305664248220929
ABCB9	All Genes	IC.7	-0.209871648368677
ABCC10	All Genes	IC.7	-0.200989476234089
ABCC4	All Genes	IC.7	-0.721299462802868
ABCC5	All Genes	IC.7	-0.388756149889235
ABCC8	All Genes	IC.7	0.43984358070648
ABCC9	All Genes	IC.7	1.21134179718309
ABCD2	All Genes	IC.7	-0.969842680459152
ABCD3	All Genes	IC.7	-0.5008167948338
ABCD4	All Genes	IC.7	-1.28823946259603
ABCE1	All Genes	IC.7	-0.148837048130464
ABCF1	All Genes	IC.7	0.133562888697877
ABCF2	All Genes	IC.7	0.996232478002337
ABCF3	All Genes	IC.7	1.20791633737604
ABCG1	All Genes	IC.7	0.649626276480405
ABCG2	All Genes	IC.7	0.362778988580573
ABCG4	All Genes	IC.7	0.183466604553096
ABHD10	All Genes	IC.7	1.38268422171997
ABHD13	All Genes	IC.7	-0.143379855637719
ABHD16A	All Genes	IC.7	0.429102322574186
ABHD17B	All Genes	IC.7	-1.0321237065427
ABHD17C	All Genes	IC.7	0.0876763038827742
ABHD2	All Genes	IC.7	-0.715154220301429
ABHD3	All Genes	IC.7	-0.161162511258171
ABHD4	All Genes	IC.7	0.593278445252408
ABHD5	All Genes	IC.7	-0.206421081290231
ABHD6	All Genes	IC.7	2.1501043349821
ABI1	All Genes	IC.7	0.117009232899839
ABI2	All Genes	IC.7	-0.110861554956882
ABI3	All Genes	IC.7	-1.11619881042263
ABL1	All Genes	IC.7	-0.269729585170882
ABL2	All Genes	IC.7	-0.0577295540231007
ABLIM1	All Genes	IC.7	1.91359034749141
ABR	All Genes	IC.7	0.28833866032497
ABT1	All Genes	IC.7	-0.546546967549496
ABTB2	All Genes	IC.7	-0.405498276533224
AC004706.1	All Genes	IC.7	-1.24563580931358
AC004947.2	All Genes	IC.7	-0.497998900466025
AC005013.1	All Genes	IC.7	0.695083279261733
AC005498.3	All Genes	IC.7	0.352341958884255
AC005544.1	All Genes	IC.7	-0.732539379099372
AC005618.1	All Genes	IC.7	-0.44358798437212
AC005785.2	All Genes	IC.7	-0.175748230092303
AC005822.1	All Genes	IC.7	-0.518658094025567
AC006372.4	All Genes	IC.7	-0.873628508477015
AC006538.1	All Genes	IC.7	-0.870189380480575
AC007382.1	All Genes	IC.7	0.174161208452678
AC007405.2	All Genes	IC.7	-0.905758464610485
AC007620.3	All Genes	IC.7	-0.197314701689573
AC007743.1	All Genes	IC.7	1.33414905053538
AC008937.3	All Genes	IC.7	-0.134971095478368
AC009120.3	All Genes	IC.7	0.176855101900748
AC009120.5	All Genes	IC.7	0.162529742113107
AC009237.8	All Genes	IC.7	-0.331455450579129
AC009506.1	All Genes	IC.7	-0.336955000866845
AC010536.1	All Genes	IC.7	-0.90684173354943
AC010642.1	All Genes	IC.7	-0.491578688187638
AC011524.1	All Genes	IC.7	1.8377407104591
AC012615.1	All Genes	IC.7	-0.880251704398456
AC016582.2	All Genes	IC.7	-1.76526023628323
AC016586.1	All Genes	IC.7	0.166503037950262
AC016747.3	All Genes	IC.7	0.68938951050479
AC022532.1	All Genes	IC.7	-1.26119739321029
AC024560.2	All Genes	IC.7	-0.12641474178356
AC024560.3	All Genes	IC.7	-1.57388926122178
AC024580.1	All Genes	IC.7	0.475595883001108
AC026471.6	All Genes	IC.7	-0.23407856353552
AC026740.1	All Genes	IC.7	-1.26682513043642
AC027307.3	All Genes	IC.7	-0.204807521971399
AC027601.1	All Genes	IC.7	-0.418560930927369
AC053503.4	All Genes	IC.7	0.99158805099127
AC062021.1	All Genes	IC.7	-0.990524121628533
AC068057.1	All Genes	IC.7	-0.800368409818685
AC068620.1	All Genes	IC.7	0.845793146290886
AC069547.1	All Genes	IC.7	1.86262219432355
AC073343.1	All Genes	IC.7	-0.268776536633547
AC073621.2	All Genes	IC.7	0.28465884953649
AC078899.1	All Genes	IC.7	-0.60333632465852
AC083843.1	All Genes	IC.7	0.724437825731071
AC083843.2	All Genes	IC.7	0.97176837239244
AC084018.1	All Genes	IC.7	-0.411459823796215
AC087163.2	All Genes	IC.7	0.103246149297231
AC090186.1	All Genes	IC.7	0.564079766525396
AC090425.1	All Genes	IC.7	0.00809528107491626
AC090587.2	All Genes	IC.7	1.03693984691165
AC092162.1	All Genes	IC.7	1.02379186615554
AC092171.2	All Genes	IC.7	-1.18664782691741
AC092171.4	All Genes	IC.7	0.259392197761965
AC093690.1	All Genes	IC.7	0.182723727849651
AC099522.2	All Genes	IC.7	-0.430597807686323
AC099850.1	All Genes	IC.7	0.360931482659644
AC105020.1	All Genes	IC.7	-0.0131920784889545
AC105339.1	All Genes	IC.7	0.950507292132924
AC108448.2	All Genes	IC.7	0.0954242540146995
AC110619.1	All Genes	IC.7	-1.46460974043689
AC114730.2	All Genes	IC.7	0.155498503202722
AC114730.3	All Genes	IC.7	0.059317148910021
AC117395.1	All Genes	IC.7	-0.50600883128049
AC122129.1	All Genes	IC.7	0.741928577533496
AC131971.1	All Genes	IC.7	0.723061959836244
AC132008.1	All Genes	IC.7	0.341117364714672
AC132872.1	All Genes	IC.7	-0.361143908017447
AC132872.2	All Genes	IC.7	-0.553570812973479
AC135048.1	All Genes	IC.7	0.320045239274423
AC135050.5	All Genes	IC.7	1.03229080180741
AC137932.1	All Genes	IC.7	0.476472902344317
AC139100.2	All Genes	IC.7	-0.894483839502698
AC140912.1	All Genes	IC.7	0.986932321272553
AC141586.5	All Genes	IC.7	0.635223123915616
AC144652.1	All Genes	IC.7	-1.56207799383908
AC144831.1	All Genes	IC.7	-0.416319167505951
ACACA	All Genes	IC.7	-0.591659842441998
ACAD10	All Genes	IC.7	0.0887640040008899
ACAD8	All Genes	IC.7	0.583340092105052
ACAD9	All Genes	IC.7	1.23595995302618
ACADM	All Genes	IC.7	0.532411226748016
ACADSB	All Genes	IC.7	1.50750941971053
ACAN	All Genes	IC.7	-0.396823630106263
ACAP1	All Genes	IC.7	1.20369696230834
ACAP2	All Genes	IC.7	0.680888648106734
ACAP2.IT1	All Genes	IC.7	-0.256558042946282
ACAP3	All Genes	IC.7	-1.66284694104724
ACAT1	All Genes	IC.7	1.6546676001138
ACAT2	All Genes	IC.7	-2.69436346568349
ACBD3	All Genes	IC.7	0.244259018841928
ACBD5	All Genes	IC.7	0.924599078770463
ACBD6	All Genes	IC.7	-0.977002530298197
ACBD7	All Genes	IC.7	0.245932722284816
ACD	All Genes	IC.7	0.548492332996542
ACER3	All Genes	IC.7	-0.920249693355213
ACIN1	All Genes	IC.7	-0.167151705667012
ACKR3	All Genes	IC.7	0.424741848331079
ACLY	All Genes	IC.7	-0.96303818990569
ACO1	All Genes	IC.7	1.27519630937541
ACO2	All Genes	IC.7	1.06094951838955
ACOT13	All Genes	IC.7	2.1403658372073
ACOT2	All Genes	IC.7	-0.538748097612095
ACOT7	All Genes	IC.7	-1.49656218151534
ACOT8	All Genes	IC.7	1.20495690979269
ACOT9	All Genes	IC.7	-0.276118571905976
ACOX1	All Genes	IC.7	1.41637834195961
ACOX3	All Genes	IC.7	1.10934544336426
ACP1	All Genes	IC.7	-0.70220436224883
ACP2	All Genes	IC.7	0.60268481242767
ACP6	All Genes	IC.7	1.13259557391034
ACRBP	All Genes	IC.7	-0.50756474543335
ACSBG1	All Genes	IC.7	-0.589601033577672
ACSF3	All Genes	IC.7	-0.0665375845936163
ACSL3	All Genes	IC.7	0.391069728417369
ACSL4	All Genes	IC.7	0.467547647200775
ACSL5	All Genes	IC.7	0.260423883821209
ACSL6	All Genes	IC.7	1.05370621602817
ACSS1	All Genes	IC.7	0.43708674489785
ACSS2	All Genes	IC.7	0.840664591456854
ACTC1	All Genes	IC.7	-0.758646954325721
ACTG1P1	All Genes	IC.7	-0.104755111001842
ACTG1P10	All Genes	IC.7	0.684455773104426
ACTG1P12	All Genes	IC.7	-0.714993162155872
ACTG1P3	All Genes	IC.7	0.443193078255349
ACTL6A	All Genes	IC.7	0.200190648211807
ACTL6B	All Genes	IC.7	-0.363740088325597
ACTN1	All Genes	IC.7	0.253649632875168
ACTN4	All Genes	IC.7	0.593905713043696
ACTR10	All Genes	IC.7	-0.732990557723996
ACTR1A	All Genes	IC.7	-0.800699478882893
ACTR1B	All Genes	IC.7	0.411146696675141
ACTR2	All Genes	IC.7	-0.633947998629791
ACTR3	All Genes	IC.7	-0.495106812745013
ACTR3B	All Genes	IC.7	-0.641436316452365
ACTR5	All Genes	IC.7	-0.159309791904833
ACTR6	All Genes	IC.7	-0.142969830481998
ACTR8	All Genes	IC.7	0.300202161681649
ACVR1	All Genes	IC.7	0.680443685488567
ACVR1B	All Genes	IC.7	-0.623547233843309
ACVR2A	All Genes	IC.7	-1.88070646824691
ACVR2B	All Genes	IC.7	-0.0899566529706513
ACVR2B.AS1	All Genes	IC.7	-0.29081233767024
ACY1	All Genes	IC.7	0.34915937677201
ADA	All Genes	IC.7	-2.0740902259105
ADAL	All Genes	IC.7	1.25574009960304
ADAM10	All Genes	IC.7	-0.656458296834932
ADAM17	All Genes	IC.7	-0.169496689971148
ADAM1B	All Genes	IC.7	0.897692375965917
ADAM21	All Genes	IC.7	-0.695855847517861
ADAM22	All Genes	IC.7	0.480215955552985
ADAM23	All Genes	IC.7	-0.242892137608114
ADAM33	All Genes	IC.7	-0.130344763642759
ADAM8	All Genes	IC.7	-0.433127275117469
ADAM9	All Genes	IC.7	0.156180703426183
ADAMTS1	All Genes	IC.7	-0.109159415883761
ADAMTS10	All Genes	IC.7	-1.17169603391852
ADAMTS13	All Genes	IC.7	0.511126982607291
ADAMTS16	All Genes	IC.7	-0.79181637891158
ADAMTS4	All Genes	IC.7	-0.429073097984338
ADAMTS5	All Genes	IC.7	-0.277885879608645
ADAMTS8	All Genes	IC.7	-0.577000415112601
ADAMTS9	All Genes	IC.7	0.0832830640059496
ADAMTSL2	All Genes	IC.7	0.118297347847035
ADAMTSL4	All Genes	IC.7	-0.140026151245083
ADAR	All Genes	IC.7	0.281887678674677
ADARB1	All Genes	IC.7	-0.688884024145011
ADAT1	All Genes	IC.7	-0.5551556862279
ADAT2	All Genes	IC.7	-1.13195621885393
ADCK1	All Genes	IC.7	-1.91699539995997
ADCK2	All Genes	IC.7	-0.233800489209657
ADCK5	All Genes	IC.7	-0.47573593624999
ADCY10P1	All Genes	IC.7	0.409299065572303
ADCY3	All Genes	IC.7	-0.0896195152856442
ADCY4	All Genes	IC.7	0.181812940413952
ADCY5	All Genes	IC.7	-0.937818414714527
ADCY6	All Genes	IC.7	-0.108488469066184
ADCY7	All Genes	IC.7	0.139584289242283
ADCY9	All Genes	IC.7	0.186435602319454
ADCYAP1	All Genes	IC.7	-1.10546001251217
ADCYAP1R1	All Genes	IC.7	0.390436755875831
ADD1	All Genes	IC.7	1.32261565294018
ADD2	All Genes	IC.7	-1.58486220114677
ADD3	All Genes	IC.7	0.924072781915922
ADH5	All Genes	IC.7	1.80307871052192
ADH5P4	All Genes	IC.7	0.102968385855304
ADHFE1	All Genes	IC.7	2.29188107933973
ADIPOR1	All Genes	IC.7	1.54070667340835
ADIPOR2	All Genes	IC.7	2.17703153074359
ADK	All Genes	IC.7	1.32212698241534
ADNP	All Genes	IC.7	-0.474022069954392
ADNP2	All Genes	IC.7	-0.610562435167716
ADO	All Genes	IC.7	-0.623655212461275
ADORA2B	All Genes	IC.7	-1.0188762677448
ADPGK	All Genes	IC.7	-0.697016257553994
ADPRM	All Genes	IC.7	-0.502362959077566
ADRA1A	All Genes	IC.7	1.06838716112905
ADRB1	All Genes	IC.7	-0.0254406324325944
AEBP2	All Genes	IC.7	0.573744649391094
AEN	All Genes	IC.7	-0.994381667487834
AF131215.5	All Genes	IC.7	-0.780352875618743
AFAP1	All Genes	IC.7	-0.213169492984451
AFAP1L1	All Genes	IC.7	0.306269840018988
AFAP1L2	All Genes	IC.7	-0.612552504373616
AFF1	All Genes	IC.7	1.32327474811688
AFF3	All Genes	IC.7	-0.148271956189958
AFF4	All Genes	IC.7	0.487212795192257
AFG3L1P	All Genes	IC.7	-0.40412031065282
AFG3L2	All Genes	IC.7	0.584284666321996
AFTPH	All Genes	IC.7	0.746164058130497
AGA	All Genes	IC.7	0.604668355257023
AGAP1	All Genes	IC.7	-1.4046956664877
AGAP2	All Genes	IC.7	-1.46391415068743
AGAP3	All Genes	IC.7	-0.434344242434265
AGAP4	All Genes	IC.7	0.0605864770426935
AGAP6	All Genes	IC.7	-0.628255411335028
AGAP9	All Genes	IC.7	-0.202714366919841
AGBL5	All Genes	IC.7	-0.992746291160523
AGER	All Genes	IC.7	-0.198340076124363
AGFG1	All Genes	IC.7	0.174587165334226
AGGF1	All Genes	IC.7	0.355271291683109
AGGF1P3	All Genes	IC.7	0.00597980086365344
AGK	All Genes	IC.7	0.700180788515536
AGL	All Genes	IC.7	0.204888737073647
AGO1	All Genes	IC.7	-0.0833865307344423
AGO2	All Genes	IC.7	-0.374981812921107
AGO3	All Genes	IC.7	0.441442247435196
AGO4	All Genes	IC.7	-0.848396025504392
AGPAT1	All Genes	IC.7	0.320599291609705
AGPAT3	All Genes	IC.7	0.936854032345941
AGPAT4	All Genes	IC.7	-1.83819884754599
AGPAT5	All Genes	IC.7	0.248465505953902
AGPS	All Genes	IC.7	-0.991748124705944
AGRN	All Genes	IC.7	-1.26794726031774
AGTPBP1	All Genes	IC.7	-1.30157041695345
AHCTF1	All Genes	IC.7	1.58545187725271
AHCY	All Genes	IC.7	-1.00238068624718
AHCYP3	All Genes	IC.7	0.0316965739519981
AHDC1	All Genes	IC.7	1.10155702505669
AHI1	All Genes	IC.7	-0.0980717899872477
AHSA1	All Genes	IC.7	-0.882924104909547
AIDA	All Genes	IC.7	0.575863416179168
AIF1	All Genes	IC.7	-1.46796002752523
AIF1L	All Genes	IC.7	-2.01873693058725
AIFM1	All Genes	IC.7	-0.209317013928634
AIFM2	All Genes	IC.7	0.864184091375336
AIFM3	All Genes	IC.7	0.00234085753684833
AIG1	All Genes	IC.7	0.238889921348418
AIMP1	All Genes	IC.7	2.13560844316629
AIMP2	All Genes	IC.7	0.0986618544053606
AJAP1	All Genes	IC.7	1.40344468377499
AK3	All Genes	IC.7	1.85100923107715
AK3P3	All Genes	IC.7	-0.682900122637733
AK4	All Genes	IC.7	-0.168832666000134
AK4P1	All Genes	IC.7	-0.158103503374004
AKAP1	All Genes	IC.7	2.69421219774099
AKAP10	All Genes	IC.7	0.992088557943025
AKAP11	All Genes	IC.7	1.32510126357719
AKAP12	All Genes	IC.7	-0.87483537196041
AKAP13	All Genes	IC.7	0.871167579646087
AKAP17A	All Genes	IC.7	0.350443265887598
AKAP3	All Genes	IC.7	0.283027202281622
AKAP5	All Genes	IC.7	0.234313836029387
AKAP6	All Genes	IC.7	0.493561077156042
AKAP7	All Genes	IC.7	-1.71069795310107
AKAP8	All Genes	IC.7	0.902933872091614
AKAP8L	All Genes	IC.7	0.780365131516315
AKAP9	All Genes	IC.7	0.797949369450472
AKIP1	All Genes	IC.7	2.65269199177809
AKIRIN1	All Genes	IC.7	-0.637328534687796
AKIRIN2	All Genes	IC.7	-2.28622991238289
AKNA	All Genes	IC.7	0.793622784109962
AKR7A2P1	All Genes	IC.7	0.210096414984467
AKT1	All Genes	IC.7	-1.96995396541016
AKT2	All Genes	IC.7	-0.295023361414017
AKT3	All Genes	IC.7	0.363474079906985
AKTIP	All Genes	IC.7	1.10870857299931
AL020996.1	All Genes	IC.7	-0.370259043452106
AL021068.1	All Genes	IC.7	-0.49802583578856
AL118506.1	All Genes	IC.7	-0.706277278099314
AL132709.1	All Genes	IC.7	-0.229669937319291
AL132989.1	All Genes	IC.7	0.23334568720529
AL136531.1	All Genes	IC.7	0.271064571138449
AL354718.1	All Genes	IC.7	0.457825336058284
AL356356.1	All Genes	IC.7	0.544405790988042
AL356740.1	All Genes	IC.7	-1.49133644256385
AL359091.2	All Genes	IC.7	-0.800922612097473
AL512652.1	All Genes	IC.7	-0.0149756652271685
AL513477.1	All Genes	IC.7	-0.565064169493557
AL590369.1	All Genes	IC.7	-0.988533087735278
AL591479.1	All Genes	IC.7	-0.997695147327342
ALAD	All Genes	IC.7	0.211564192683048
ALAS1	All Genes	IC.7	0.217792621482724
ALCAM	All Genes	IC.7	0.259971497705471
ALDH18A1	All Genes	IC.7	-0.536534710378612
ALDH1B1	All Genes	IC.7	-1.11845569686426
ALDH1L2	All Genes	IC.7	0.00927930852345163
ALDH3A2	All Genes	IC.7	2.6294900368684
ALDH5A1	All Genes	IC.7	0.921900819619389
ALDH6A1	All Genes	IC.7	1.26710689569848
ALDH7A1	All Genes	IC.7	0.648077163374866
ALDH7A1P1	All Genes	IC.7	0.1942531273562
ALDH9A1	All Genes	IC.7	1.56054831285049
ALDOC	All Genes	IC.7	0.893754578120637
ALG1	All Genes	IC.7	-0.221001544473099
ALG10	All Genes	IC.7	-1.09714471147561
ALG10B	All Genes	IC.7	-0.101210777486001
ALG11	All Genes	IC.7	0.528836697018706
ALG12	All Genes	IC.7	0.847327329731382
ALG13	All Genes	IC.7	-0.325573035977047
ALG2	All Genes	IC.7	0.566723644878183
ALG3	All Genes	IC.7	-1.26973878698842
ALG5	All Genes	IC.7	-0.0963185933572986
ALG6	All Genes	IC.7	0.150220695314891
ALG8	All Genes	IC.7	0.161953204900843
ALKBH1	All Genes	IC.7	-0.965649012031058
ALKBH2	All Genes	IC.7	-0.13881122367626
ALKBH3	All Genes	IC.7	0.998567876048132
ALKBH4	All Genes	IC.7	0.244868851724091
ALKBH5	All Genes	IC.7	2.14019257703366
ALKBH8	All Genes	IC.7	0.216888679584711
ALMS1	All Genes	IC.7	0.313554562237911
ALOX12	All Genes	IC.7	0.502075532426701
ALPK3	All Genes	IC.7	-0.608149402429041
ALPL	All Genes	IC.7	-2.02049037061598
ALS2	All Genes	IC.7	0.840068569490338
ALS2CL	All Genes	IC.7	0.225723783960815
AMACR	All Genes	IC.7	0.0121693596371126
AMBRA1	All Genes	IC.7	1.55309711632662
AMD1	All Genes	IC.7	0.192432778472342
AMDHD2	All Genes	IC.7	0.744777883180276
AMER1	All Genes	IC.7	0.100513758871722
AMER2	All Genes	IC.7	1.18495828829925
AMER3	All Genes	IC.7	-0.261015170294418
AMFR	All Genes	IC.7	2.50328965437231
AMH	All Genes	IC.7	-0.396648549358878
AMIGO1	All Genes	IC.7	0.507316577020222
AMMECR1L	All Genes	IC.7	-0.822565110840072
AMN1	All Genes	IC.7	-0.345768721194014
AMOTL1	All Genes	IC.7	1.39205455611917
AMOTL2	All Genes	IC.7	-0.047062926397154
AMPD2	All Genes	IC.7	0.271876795134203
AMPH	All Genes	IC.7	-0.975806711298371
AMT	All Genes	IC.7	0.545275312480248
AMZ1	All Genes	IC.7	0.730188786261297
AMZ2	All Genes	IC.7	1.86159629253167
ANAPC13	All Genes	IC.7	-0.25445560682596
ANAPC15	All Genes	IC.7	-1.57593467438999
ANAPC2	All Genes	IC.7	-0.294045951795328
ANAPC4	All Genes	IC.7	-0.266209384005981
ANAPC5	All Genes	IC.7	-1.10595265245239
ANAPC7	All Genes	IC.7	-1.21868847509154
ANGEL1	All Genes	IC.7	-0.861417161863531
ANGEL2	All Genes	IC.7	-0.0501742228003916
ANGPT2	All Genes	IC.7	0.656588214574139
ANGPTL1	All Genes	IC.7	0.232601259938546
ANGPTL2	All Genes	IC.7	0.987842613799275
ANK1	All Genes	IC.7	-0.608933286702818
ANK2	All Genes	IC.7	1.35705234126472
ANK3	All Genes	IC.7	-1.38115306705192
ANKFY1	All Genes	IC.7	1.36561723382425
ANKH	All Genes	IC.7	0.48461418220915
ANKIB1	All Genes	IC.7	0.17465927795372
ANKLE1	All Genes	IC.7	-0.794216654304662
ANKLE2	All Genes	IC.7	-0.252332830061385
ANKMY1	All Genes	IC.7	-0.116677690365401
ANKMY2	All Genes	IC.7	0.296187425439649
ANKRA2	All Genes	IC.7	-0.0114367412847653
ANKRD10	All Genes	IC.7	0.138924063616726
ANKRD10.IT1	All Genes	IC.7	-0.034401615562954
ANKRD11	All Genes	IC.7	0.0318459264326076
ANKRD12	All Genes	IC.7	0.182631172467359
ANKRD13A	All Genes	IC.7	0.732859715823439
ANKRD13B	All Genes	IC.7	-0.905406216679641
ANKRD13C	All Genes	IC.7	0.0490115567564398
ANKRD16	All Genes	IC.7	0.643513028928951
ANKRD17	All Genes	IC.7	0.830577211341855
ANKRD18EP	All Genes	IC.7	-0.197738098818851
ANKRD19P	All Genes	IC.7	-0.358739223751648
ANKRD24	All Genes	IC.7	0.606628952682174
ANKRD26	All Genes	IC.7	0.129222150860477
ANKRD27	All Genes	IC.7	1.96951398056558
ANKRD28	All Genes	IC.7	1.19102032098149
ANKRD33B	All Genes	IC.7	-0.41796449793449
ANKRD34A	All Genes	IC.7	0.496937757702224
ANKRD39	All Genes	IC.7	-0.92296981495644
ANKRD40	All Genes	IC.7	1.26736620231082
ANKRD42	All Genes	IC.7	2.52229501328466
ANKRD44	All Genes	IC.7	0.970808163836908
ANKRD46	All Genes	IC.7	0.940637975775035
ANKRD49	All Genes	IC.7	0.613500851737908
ANKRD50	All Genes	IC.7	-1.74405539515582
ANKRD52	All Genes	IC.7	0.0174753228365721
ANKRD53	All Genes	IC.7	1.01135700645076
ANKRD54	All Genes	IC.7	0.460354385127243
ANKRD6	All Genes	IC.7	-1.96291661661081
ANKRD61	All Genes	IC.7	-0.16408307962537
ANKS1A	All Genes	IC.7	0.630192277062665
ANKS6	All Genes	IC.7	-1.14996212356067
ANKZF1	All Genes	IC.7	0.818880228987368
ANLN	All Genes	IC.7	-0.479547725938588
ANO10	All Genes	IC.7	1.62627537501483
ANO6	All Genes	IC.7	1.15246344167729
ANO8	All Genes	IC.7	-0.880826925774242
ANP32A	All Genes	IC.7	-0.482396801676478
ANP32E	All Genes	IC.7	0.515041401218927
ANPEP	All Genes	IC.7	-0.116975390789259
ANTXR1	All Genes	IC.7	1.06184500211357
ANXA1	All Genes	IC.7	0.145290285351969
ANXA2P1	All Genes	IC.7	0.828217540330817
ANXA2P2	All Genes	IC.7	-0.49754533101959
ANXA4	All Genes	IC.7	1.90667858936413
ANXA6	All Genes	IC.7	2.03255518891103
ANXA7	All Genes	IC.7	2.73052718653074
ANXA9	All Genes	IC.7	1.12069846197878
AOC2	All Genes	IC.7	0.368171651267001
AOC3	All Genes	IC.7	-0.0135317417099833
AP000350.5	All Genes	IC.7	0.488639909024893
AP000350.6	All Genes	IC.7	0.564333271528345
AP000708.1	All Genes	IC.7	0.565010975982132
AP000974.1	All Genes	IC.7	-0.359525281622008
AP001372.2	All Genes	IC.7	0.814716431176178
AP001412.1	All Genes	IC.7	-0.104323060291084
AP001429.1	All Genes	IC.7	0.138693423663044
AP006621.5	All Genes	IC.7	0.711581518457707
AP1AR	All Genes	IC.7	1.4180347880322
AP1G1	All Genes	IC.7	0.175306171983294
AP1G2	All Genes	IC.7	0.190023916144639
AP1M1	All Genes	IC.7	-0.428830813520191
AP1S1	All Genes	IC.7	-1.19476002897487
AP2A1	All Genes	IC.7	-0.28755934598123
AP2A2	All Genes	IC.7	1.62469643246628
AP2B1	All Genes	IC.7	0.586663252774446
AP2M1	All Genes	IC.7	0.771163459718146
AP3B1	All Genes	IC.7	1.09979340714427
AP3B2	All Genes	IC.7	-1.2046303919908
AP3D1	All Genes	IC.7	0.487651796917667
AP3M1	All Genes	IC.7	0.224622445050587
AP3M2	All Genes	IC.7	1.09368062187867
AP3S1	All Genes	IC.7	-0.888818578720931
AP3S2	All Genes	IC.7	0.988616169001136
AP4B1	All Genes	IC.7	-0.647014126839642
AP4E1	All Genes	IC.7	-0.782261710091408
AP4M1	All Genes	IC.7	0.0279588074467142
AP4S1	All Genes	IC.7	-0.411577186071345
AP5B1	All Genes	IC.7	0.596712207481564
AP5M1	All Genes	IC.7	-0.399327787310352
AP5S1	All Genes	IC.7	0.416407307739838
AP5Z1	All Genes	IC.7	-0.47876775131886
APAF1	All Genes	IC.7	-1.76586756652599
APBA1	All Genes	IC.7	-1.82708417882879
APBA2	All Genes	IC.7	0.334512795448333
APBA3	All Genes	IC.7	0.098819219317997
APBB1	All Genes	IC.7	0.567553640439633
APBB2	All Genes	IC.7	-0.935060795597154
APBB3	All Genes	IC.7	0.620709017572255
APC	All Genes	IC.7	0.360827364899567
APC2	All Genes	IC.7	1.75967522412794
APCDD1	All Genes	IC.7	-0.0815310731299598
APEH	All Genes	IC.7	1.77367311354732
APEX1	All Genes	IC.7	-1.4628640700924
APEX2	All Genes	IC.7	0.0981122673912534
APH1A	All Genes	IC.7	-0.687727213781983
APH1B	All Genes	IC.7	1.8314807528284
API5	All Genes	IC.7	0.318818350334693
APIP	All Genes	IC.7	2.04531223931968
APLNR	All Genes	IC.7	0.108760122003448
APLP1	All Genes	IC.7	-0.733246628227375
APLP2	All Genes	IC.7	1.53933140669869
APMAP	All Genes	IC.7	-0.547012165289525
APOBEC3B	All Genes	IC.7	0.650561822080555
APOC1	All Genes	IC.7	-1.2775648613955
APOL2	All Genes	IC.7	-0.697780513116534
APOL6	All Genes	IC.7	0.356417098927748
APOLD1	All Genes	IC.7	0.163066799268481
APOO	All Genes	IC.7	0.17193905899976
APOOL	All Genes	IC.7	-0.0945632129085602
APP	All Genes	IC.7	1.27765904895012
APPBP2	All Genes	IC.7	-0.136654021744706
APPL1	All Genes	IC.7	0.864674364281316
APPL2	All Genes	IC.7	2.02743157718198
APTX	All Genes	IC.7	-0.019848767660543
AQP11	All Genes	IC.7	0.244192618905617
AQP4	All Genes	IC.7	-1.01157155474744
AQP6	All Genes	IC.7	1.15693236675001
AQR	All Genes	IC.7	0.225234092707117
ARAF	All Genes	IC.7	-0.299005194326291
ARAP1	All Genes	IC.7	0.423726647395519
ARAP1.AS2	All Genes	IC.7	0.291876669489182
ARAP2	All Genes	IC.7	1.4680139460971
ARAP3	All Genes	IC.7	-0.236375390367378
ARCN1	All Genes	IC.7	0.472133822715678
AREL1	All Genes	IC.7	-2.3643090267917
ARF1	All Genes	IC.7	0.500922246486108
ARF3	All Genes	IC.7	1.28828917097734
ARF4	All Genes	IC.7	-0.262044044411421
ARF6	All Genes	IC.7	-0.446717925024609
ARFGAP1	All Genes	IC.7	0.117032015318682
ARFGAP2	All Genes	IC.7	2.20500667715009
ARFGAP3	All Genes	IC.7	0.873444069576608
ARFGEF1	All Genes	IC.7	0.460056557071672
ARFGEF2	All Genes	IC.7	0.438347404582424
ARFIP1	All Genes	IC.7	1.36564145175032
ARFIP2	All Genes	IC.7	2.2671589670271
ARGLU1	All Genes	IC.7	0.0536330308163103
ARHGAP1	All Genes	IC.7	0.687650733523606
ARHGAP11A	All Genes	IC.7	-2.79172245331317
ARHGAP12	All Genes	IC.7	0.121289032377964
ARHGAP17	All Genes	IC.7	-0.386372189655443
ARHGAP19	All Genes	IC.7	0.990307957493789
ARHGAP21	All Genes	IC.7	0.246229303017733
ARHGAP23	All Genes	IC.7	-0.214933607421064
ARHGAP26	All Genes	IC.7	0.496530423595176
ARHGAP27	All Genes	IC.7	0.162609757879488
ARHGAP29	All Genes	IC.7	0.12031452170975
ARHGAP31	All Genes	IC.7	2.3850188156123
ARHGAP31.AS1	All Genes	IC.7	0.143636645115433
ARHGAP32	All Genes	IC.7	0.954399621029651
ARHGAP33	All Genes	IC.7	-1.99908121262284
ARHGAP35	All Genes	IC.7	0.237996601433084
ARHGAP42	All Genes	IC.7	0.273542170170935
ARHGAP44	All Genes	IC.7	-0.611499387591396
ARHGAP5	All Genes	IC.7	1.69560853620468
ARHGAP5.AS1	All Genes	IC.7	1.31373360077617
ARHGDIB	All Genes	IC.7	-1.64528806022313
ARHGEF10	All Genes	IC.7	0.928749073318455
ARHGEF11	All Genes	IC.7	-0.512715298047269
ARHGEF12	All Genes	IC.7	0.89930371356457
ARHGEF15	All Genes	IC.7	0.189621157878861
ARHGEF17	All Genes	IC.7	-0.35623138855827
ARHGEF18	All Genes	IC.7	0.785850138433335
ARHGEF19	All Genes	IC.7	-0.672765231601996
ARHGEF2	All Genes	IC.7	-0.562244261493058
ARHGEF25	All Genes	IC.7	-0.732624355165198
ARHGEF26	All Genes	IC.7	1.14566174692045
ARHGEF26.AS1	All Genes	IC.7	1.9092975388224
ARHGEF3	All Genes	IC.7	0.0273751820589682
ARHGEF39	All Genes	IC.7	-2.03711073743807
ARHGEF4	All Genes	IC.7	-0.00961233830108646
ARHGEF40	All Genes	IC.7	1.09537881586142
ARHGEF6	All Genes	IC.7	0.554348973598398
ARHGEF7	All Genes	IC.7	-1.32033448695339
ARHGEF7.AS2	All Genes	IC.7	-2.15882824630143
ARHGEF9	All Genes	IC.7	-0.10564554206848
ARID1A	All Genes	IC.7	0.465627445008465
ARID1B	All Genes	IC.7	-0.676102264784149
ARID2	All Genes	IC.7	-0.120013711150324
ARID3A	All Genes	IC.7	-0.076336975094983
ARID3B	All Genes	IC.7	0.940930343744671
ARID4A	All Genes	IC.7	0.113264490510203
ARID4B	All Genes	IC.7	0.184065141307671
ARID5B	All Genes	IC.7	1.95633505168872
ARIH1	All Genes	IC.7	0.643742447994632
ARIH2	All Genes	IC.7	-0.30241076039471
ARL1	All Genes	IC.7	1.16037934429224
ARL10	All Genes	IC.7	-1.00737711620393
ARL13B	All Genes	IC.7	0.614679633576303
ARL14EP	All Genes	IC.7	0.982179540005975
ARL16	All Genes	IC.7	-0.321933666016079
ARL2BP	All Genes	IC.7	-0.750247022065713
ARL3	All Genes	IC.7	1.75603824406828
ARL4A	All Genes	IC.7	-2.57218759864981
ARL4C	All Genes	IC.7	-1.08392406814246
ARL4D	All Genes	IC.7	-1.00126314624642
ARL5A	All Genes	IC.7	-0.458993309035777
ARL5B	All Genes	IC.7	-1.37883719349382
ARL6	All Genes	IC.7	0.787810325897334
ARL6IP1	All Genes	IC.7	-0.779247837502244
ARL6IP6	All Genes	IC.7	-1.33975680525798
ARL8A	All Genes	IC.7	-1.40564551281981
ARL8B	All Genes	IC.7	1.33694490755063
ARMC1	All Genes	IC.7	-0.420397534922208
ARMC10	All Genes	IC.7	0.337764471011437
ARMC5	All Genes	IC.7	0.387888344549045
ARMC6	All Genes	IC.7	-1.64205718845635
ARMC7	All Genes	IC.7	-0.545524139013359
ARMC8	All Genes	IC.7	-0.689724861585649
ARMC9	All Genes	IC.7	0.303396816757064
ARMCX1	All Genes	IC.7	-0.157061342966974
ARMCX2	All Genes	IC.7	-0.0214062640883892
ARMCX3	All Genes	IC.7	1.38436247929802
ARMCX4	All Genes	IC.7	0.980985428222379
ARMCX5	All Genes	IC.7	-0.996285550610523
ARMCX6	All Genes	IC.7	-0.18736588205989
ARNT	All Genes	IC.7	1.28074481813273
ARNT2	All Genes	IC.7	1.31817119352937
ARNTL	All Genes	IC.7	1.14055991855759
ARPC1A	All Genes	IC.7	-0.0533039177282551
ARPC1B	All Genes	IC.7	-1.67709401199279
ARPC2	All Genes	IC.7	-1.8108013116903
ARPC5L	All Genes	IC.7	-1.44602066780912
ARPP19	All Genes	IC.7	-0.439544531301171
ARPP21	All Genes	IC.7	0.590657480943754
ARRB1	All Genes	IC.7	-0.707203660910287
ARRDC1	All Genes	IC.7	0.472222728681963
ARRDC2	All Genes	IC.7	-0.75556677663834
ARRDC3	All Genes	IC.7	-0.47723804711235
ARRDC4	All Genes	IC.7	0.0524526706602184
ARSB	All Genes	IC.7	-0.744759361034567
ARSD	All Genes	IC.7	-0.626543365869696
ARSK	All Genes	IC.7	1.28856588742364
ARV1	All Genes	IC.7	0.38499673940109
ARVCF	All Genes	IC.7	-0.0753637079766785
ARX	All Genes	IC.7	-1.17018333632831
ASAH1	All Genes	IC.7	1.78592379519769
ASAH2B	All Genes	IC.7	-1.2197487813768
ASAP1	All Genes	IC.7	-0.0803166146418658
ASAP2	All Genes	IC.7	-0.701703995539361
ASB1	All Genes	IC.7	0.607414739105438
ASB13	All Genes	IC.7	0.223152219831605
ASB14	All Genes	IC.7	0.704307216068145
ASB16	All Genes	IC.7	-0.020125669641802
ASB16.AS1	All Genes	IC.7	0.0487820433640348
ASB6	All Genes	IC.7	-0.848015926646769
ASB7	All Genes	IC.7	0.435991224273126
ASB8	All Genes	IC.7	0.825966504259844
ASCC1	All Genes	IC.7	2.00916384826951
ASCC2	All Genes	IC.7	0.605531466527771
ASCC3	All Genes	IC.7	-0.85418533104274
ASCL1	All Genes	IC.7	1.0183335987762
ASCL5	All Genes	IC.7	-1.2838751740465
ASF1A	All Genes	IC.7	-0.28278947605921
ASF1B	All Genes	IC.7	-2.53311562970255
ASGR1	All Genes	IC.7	-0.565690785312119
ASH1L	All Genes	IC.7	1.12800046217212
ASH1L.AS1	All Genes	IC.7	-1.08120889293557
ASH2L	All Genes	IC.7	0.286153694496211
ASIC1	All Genes	IC.7	-0.776317363552285
ASIC3	All Genes	IC.7	-0.00234549128208754
ASIC4	All Genes	IC.7	1.20103909497665
ASL	All Genes	IC.7	0.161582310284509
ASNS	All Genes	IC.7	-1.16355085262122
ASNSD1	All Genes	IC.7	1.03282504503039
ASPDH	All Genes	IC.7	0.0282336359315431
ASPH	All Genes	IC.7	3.24624178963826
ASPHD1	All Genes	IC.7	0.108359162816719
ASPHD2	All Genes	IC.7	-0.326090132053695
ASRGL1	All Genes	IC.7	0.582760951585675
ASS1P12	All Genes	IC.7	-0.205936484508942
ASS1P2	All Genes	IC.7	-0.244204366067946
ASTE1	All Genes	IC.7	-0.210790070920177
ASTN1	All Genes	IC.7	0.446665857035045
ASTN2	All Genes	IC.7	1.77511307114026
ASXL1	All Genes	IC.7	0.140596508998309
ASXL2	All Genes	IC.7	1.4191350018504
ASXL3	All Genes	IC.7	-0.489100039488398
ATAD1	All Genes	IC.7	0.669505230991968
ATAD2	All Genes	IC.7	-1.3257018146508
ATAD2B	All Genes	IC.7	-0.280500240771941
ATAD3B	All Genes	IC.7	-0.67203686964326
ATAD5	All Genes	IC.7	-1.99224753195142
ATAT1	All Genes	IC.7	-1.21552287582485
ATCAY	All Genes	IC.7	-0.483894378069517
ATE1	All Genes	IC.7	0.499674447553236
ATF1	All Genes	IC.7	1.01364214458099
ATF2	All Genes	IC.7	-0.149348996363762
ATF6	All Genes	IC.7	0.632143609027448
ATF6B	All Genes	IC.7	0.687769761876295
ATF7	All Genes	IC.7	1.45247959899615
ATF7IP	All Genes	IC.7	-0.633746910492613
ATG12	All Genes	IC.7	-0.555332563668431
ATG13	All Genes	IC.7	2.63903326686279
ATG14	All Genes	IC.7	-0.114604930741604
ATG16L1	All Genes	IC.7	-0.773272148062096
ATG16L2	All Genes	IC.7	0.489023220294497
ATG2A	All Genes	IC.7	2.36330197417072
ATG2B	All Genes	IC.7	-0.317596972379153
ATG3	All Genes	IC.7	0.137700164060253
ATG4A	All Genes	IC.7	0.582652091719397
ATG4B	All Genes	IC.7	-0.330124288965486
ATG4D	All Genes	IC.7	-0.968870852133427
ATG5	All Genes	IC.7	-1.26159754814469
ATG7	All Genes	IC.7	0.881218074359134
ATG9A	All Genes	IC.7	2.26738944675053
ATG9B	All Genes	IC.7	-1.04788107739503
ATIC	All Genes	IC.7	1.04399808663231
ATL1	All Genes	IC.7	-0.486632633779187
ATL2	All Genes	IC.7	-0.147825402484212
ATL3	All Genes	IC.7	1.03334634101262
ATM	All Genes	IC.7	0.587687676533177
ATMIN	All Genes	IC.7	0.196966138129086
ATN1	All Genes	IC.7	0.815180027868563
ATOH7	All Genes	IC.7	-1.28733664776422
ATOH8	All Genes	IC.7	1.80659024183564
ATP10A	All Genes	IC.7	1.32967596727985
ATP10D	All Genes	IC.7	0.996230825214059
ATP11A	All Genes	IC.7	0.0976565424961772
ATP11B	All Genes	IC.7	-0.443679921343422
ATP13A1	All Genes	IC.7	-0.403177284057036
ATP13A2	All Genes	IC.7	-0.063480727745663
ATP13A3	All Genes	IC.7	-0.7491856628038
ATP13A4	All Genes	IC.7	1.06240074972901
ATP13A4.AS1	All Genes	IC.7	0.468811186459257
ATP1A1	All Genes	IC.7	0.594135312302309
ATP1A2	All Genes	IC.7	0.949896433216401
ATP1A3	All Genes	IC.7	0.022020419651922
ATP1B1P1	All Genes	IC.7	0.994210361028081
ATP1B2	All Genes	IC.7	1.63382294329721
ATP1B3	All Genes	IC.7	-0.527479534910506
ATP2A2	All Genes	IC.7	-0.13512744000231
ATP2B1	All Genes	IC.7	-0.861984054587608
ATP2B2	All Genes	IC.7	-0.224726873054099
ATP2B3	All Genes	IC.7	-0.0827843340172498
ATP2B4	All Genes	IC.7	0.880621046814305
ATP2C1	All Genes	IC.7	-0.0826844328866684
ATP6AP1	All Genes	IC.7	0.67749299533947
ATP6AP1L	All Genes	IC.7	0.454941475332514
ATP6AP2	All Genes	IC.7	0.568591758624659
ATP6V0A1	All Genes	IC.7	0.845881272800104
ATP6V0A2	All Genes	IC.7	-1.04439527251544
ATP6V0C	All Genes	IC.7	1.08451679810838
ATP6V0D1	All Genes	IC.7	-0.277903865308761
ATP6V0E2	All Genes	IC.7	0.683027021890771
ATP6V0E2.AS1	All Genes	IC.7	-0.661420034382483
ATP6V1A	All Genes	IC.7	0.17793607282224
ATP6V1B1	All Genes	IC.7	-0.158402212509465
ATP6V1B2	All Genes	IC.7	-0.237243283201285
ATP6V1C1	All Genes	IC.7	0.554365122800441
ATP6V1D	All Genes	IC.7	0.146163206730889
ATP6V1E1	All Genes	IC.7	1.60720606680059
ATP6V1E2	All Genes	IC.7	-0.160496004315023
ATP6V1G1	All Genes	IC.7	-0.420736204688747
ATP6V1G2	All Genes	IC.7	1.20453363014812
ATP6V1H	All Genes	IC.7	0.757459257693501
ATP7A	All Genes	IC.7	0.0226248809449838
ATP7B	All Genes	IC.7	0.924724231917342
ATP8A1	All Genes	IC.7	0.211877390990154
ATP8B2	All Genes	IC.7	2.01891105520847
ATP9A	All Genes	IC.7	1.29469420888139
ATP9B	All Genes	IC.7	-0.272204069376002
ATPAF2	All Genes	IC.7	0.799196520499911
ATR	All Genes	IC.7	0.0812113362130573
ATRN	All Genes	IC.7	0.612432899418433
ATRX	All Genes	IC.7	-0.433036318234432
ATXN1	All Genes	IC.7	1.4813133334155
ATXN10	All Genes	IC.7	0.370578740287515
ATXN1L	All Genes	IC.7	0.466224480581658
ATXN2	All Genes	IC.7	0.523403469236644
ATXN2L	All Genes	IC.7	0.164185143499332
ATXN3	All Genes	IC.7	-0.792954838023749
ATXN7	All Genes	IC.7	0.678514496858765
ATXN7L2	All Genes	IC.7	-0.144521196421445
ATXN7L3	All Genes	IC.7	-0.859354831508661
ATXN7L3B	All Genes	IC.7	0.680556159446723
AUH	All Genes	IC.7	0.475740029539982
AUP1	All Genes	IC.7	-0.546816486444838
AURKA	All Genes	IC.7	-2.3455968501746
AURKB	All Genes	IC.7	-2.75277424495222
AVIL	All Genes	IC.7	-0.967346126957195
AVL9	All Genes	IC.7	0.046558395593054
AVPR1A	All Genes	IC.7	-1.39452231296705
AXIN1	All Genes	IC.7	-0.358411590947802
AXIN2	All Genes	IC.7	0.571974455371503
AZI2	All Genes	IC.7	0.338162051528425
AZIN1	All Genes	IC.7	-0.226617871100272
B2M	All Genes	IC.7	-0.643567770419775
B3GALNT1	All Genes	IC.7	-1.03785945741004
B3GALNT2	All Genes	IC.7	-0.259821308350706
B3GALT1	All Genes	IC.7	-1.73008159504413
B3GALT2	All Genes	IC.7	-1.1910143486851
B3GAT1	All Genes	IC.7	-0.411937930501313
B3GAT2	All Genes	IC.7	0.683294679123705
B3GNT2	All Genes	IC.7	0.159145331930198
B3GNT4	All Genes	IC.7	-1.34104312621301
B3GNT9	All Genes	IC.7	1.51160782037006
B4GALNT1	All Genes	IC.7	-1.09665403045113
B4GALNT4	All Genes	IC.7	0.0572165189091726
B4GALT3	All Genes	IC.7	0.255098445064709
B4GALT4	All Genes	IC.7	1.97744119210767
B4GALT5	All Genes	IC.7	-0.479325160046639
B4GALT6	All Genes	IC.7	-0.948246515711063
B4GALT7	All Genes	IC.7	0.895801651329849
B9D1	All Genes	IC.7	2.20492275510176
BAALC	All Genes	IC.7	1.4041437100684
BACE1	All Genes	IC.7	0.13682249104918
BACH1	All Genes	IC.7	-0.459686968431867
BAG2	All Genes	IC.7	1.69843308118706
BAG4	All Genes	IC.7	0.0513403914790063
BAG5	All Genes	IC.7	-0.404278521200251
BAG6	All Genes	IC.7	0.339016715104858
BAHD1	All Genes	IC.7	1.37534365152702
BAIAP2L2	All Genes	IC.7	0.311972319632118
BAK1	All Genes	IC.7	-0.882228471669941
BAK1P1	All Genes	IC.7	-0.447429625300643
BANP	All Genes	IC.7	0.192271586439165
BAP1	All Genes	IC.7	-0.346971443011605
BARD1	All Genes	IC.7	-0.0608160938265868
BASP1	All Genes	IC.7	-1.82040302741222
BAZ1A	All Genes	IC.7	-0.381475404965448
BAZ1B	All Genes	IC.7	0.545921251743809
BAZ2A	All Genes	IC.7	0.737023032280295
BAZ2B	All Genes	IC.7	0.511837034307169
BBIP1	All Genes	IC.7	0.347471307098882
BBS1	All Genes	IC.7	1.76132139676231
BBS10	All Genes	IC.7	0.380489482622325
BBS12	All Genes	IC.7	1.32556289242139
BBS2	All Genes	IC.7	2.6942213010913
[truncated: 9,259 more rows]
