# Supplementary material for: Identifying clinically relevant cell state interactions in the tumor microenvironment of IDH-mutant gliomas using CSI-TME
Source: Mol Syst Biol. 2026 Mar 10;22(6):928–61. doi: 10.1038/s44320-026-00201-0 (PMC13230996; doi:10.1038/s44320-026-00201-0)
Supplement: Supplementary file 13 — Source data Fig. 3 [file 44320_2026_201_MOESM13_ESM.zip › Figure3/Figure3C.txt]

State	component	L1	L2	common	enrichment	pvalue	CI1	CI2	FDR
PSS1	IC.1	242	1078	1	0.033917398	5.36344e-11	0.000858035	0.191111421	9.65e-10
PSS1	IC.2	27	1078	0	0	0.108224505	0	1.22586848	0.278291584
PSS1	IC.3	284	1078	3	0.086967477	1.24514e-10	0.017816869	0.257508593	1.12e-09
PSS1	IC.5	108	1078	6	0.490314211	0.085639927	0.175401376	1.108366133	0.256919781
PSS1	IC.6	171	1078	0	0	5.25672e-09	0	0.179705044	3.15e-08
PSS1	IC.7	111	1078	28	2.876325734	1.3355e-05	1.795056367	4.486478843	6.01e-05
PSS1	IC.8	58	1078	7	1.151582536	0.669679852	0.439777466	2.557276787	0.927249026
PSS1	IC.9	2	1078	1	8.385305847	0.201800102	0.106784463	654.907924	0.45405023
PSS1	IC.10	18	1078	3	1.678399405	0.430907387	0.310974679	5.946766823	0.705121179
PSS2	IC.1	242	65	1	0.635978825	1	0.015791682	3.706621744	1
PSS2	IC.2	27	65	0	0	1	0	23.16900574	1
PSS2	IC.3	284	65	0	0	0.265496625	0	2.021155023	0.53099325
PSS2	IC.5	108	65	0	0	1	0	5.46661319	1
PSS2	IC.6	171	65	0	0	0.629916244	0	3.409541423	0.927249026
PSS2	IC.7	111	65	3	4.452972372	0.034379725	0.880449314	13.97097969	0.12376701
PSS2	IC.8	58	65	1	2.738732658	0.312695243	0.06713655	16.42775029	0.562851437
PSS2	IC.9	2	65	0	0	1	0	834.0838052	1
PSS2	IC.10	18	65	0	0	1	0	35.9874639	1
