# Supplementary material for: Identifying clinically relevant cell state interactions in the tumor microenvironment of IDH-mutant gliomas using CSI-TME
Source: Mol Syst Biol. 2026 Mar 10;22(6):928–61. doi: 10.1038/s44320-026-00201-0 (PMC13230996; doi:10.1038/s44320-026-00201-0)
Supplement: Supplementary file 13 — Source data Fig. 3 [file 44320_2026_201_MOESM13_ESM.zip › Figure3/Figure3A.txt]

geneset	State	component	L1	L2	common	enrichment	pvalue	CI1	CI2	FDR
Recurrent	AC	IC.1	242	17	0	0	1	0	9.9332326119999994	1
Recurrent	AC	IC.2	27	17	0	0	1	0	95.982890499999996	1
Recurrent	AC	IC.3	284	17	0	0	1	0	8.4208109269999998	1
Recurrent	AC	IC.5	108	17	0	0	1	0	22.750853859999999	1
Recurrent	AC	IC.6	171	17	6	32.7649659	2.27e-07	9.831573299	97.983609770000001	1.63e-05
Recurrent	AC	IC.7	111	17	0	0	1	0	22.124082390000002	1
Recurrent	AC	IC.8	58	17	0	0	1	0	43.111789109999997	1
Recurrent	AC	IC.9	2	17	0	0	1	0	3391.1387260000001	1
Recurrent	AC	IC.10	18	17	0	0	1	0	148.66368990000001	1
Recurrent	Alveolar	IC.1	242	4	0	0	1	0	61.932819670000001	1
Recurrent	Alveolar	IC.2	27	4	0	0	1	0	583.48156749999998	1
Recurrent	Alveolar	IC.3	284	4	0	0	1	0	52.611121420000003	1
Recurrent	Alveolar	IC.5	108	4	0	0	1	0	141.06777249999999	1
Recurrent	Alveolar	IC.6	171	4	0	0	1	0	88.315208310000003	1
Recurrent	Alveolar	IC.7	111	4	0	0	1	0	137.23823899999999	1
Recurrent	Alveolar	IC.8	58	4	0	0	1	0	266.65840580000003	1
Recurrent	Alveolar	IC.9	2	4	0	0	1	0	16384	1
Recurrent	Alveolar	IC.10	18	4	0	0	1	0	909.36858570000004	1
Recurrent	Basal	IC.1	242	14	1	3.146456766	0.287689013	0.073752019	21.102275039999999	1
Recurrent	Basal	IC.2	27	14	0	0	1	0	118.8837168	1
Recurrent	Basal	IC.3	284	14	0	0	1	0	10.47613945	1
Recurrent	Basal	IC.5	108	14	0	0	1	0	28.302515459999999	1
Recurrent	Basal	IC.6	171	14	0	0	1	0	17.668256150000001	1
Recurrent	Basal	IC.7	111	14	0	0	1	0	27.518563140000001	1
Recurrent	Basal	IC.8	58	14	0	0	1	0	53.602930540000003	1
Recurrent	Basal	IC.9	2	14	0	0	1	0	4226.9641650000003	1
Recurrent	Basal	IC.10	18	14	0	0	1	0	184.01716519999999	1
Recurrent	Ciliated	IC.1	242	6	0	0	1	0	34.802797150000004	1
Recurrent	Ciliated	IC.2	27	6	0	0	1	0	330.74233800000002	1
Recurrent	Ciliated	IC.3	284	6	0	0	1	0	29.491997600000001	1
Recurrent	Ciliated	IC.5	108	6	0	0	1	0	79.464782819999996	1
Recurrent	Ciliated	IC.6	171	6	0	0	1	0	49.677950520000003	1
Recurrent	Ciliated	IC.7	111	6	0	0	1	0	77.284505129999999	1
Recurrent	Ciliated	IC.8	58	6	0	0	1	0	150.26417380000001	1
Recurrent	Ciliated	IC.9	2	6	0	0	1	0	8192	1
Recurrent	Ciliated	IC.10	18	6	0	0	1	0	505.54021510000001	1
Recurrent	Cycle	IC.1	242	204	2	0.398992992	0.24580254	0.047717231	1.476099813	1
Recurrent	Cycle	IC.2	27	204	0	0	1	0	7.1531683629999998	1
Recurrent	Cycle	IC.3	284	204	1	0.167604616	0.048722841	0.004211293	0.95215399700000003	1
Recurrent	Cycle	IC.5	108	204	3	1.393812146	0.481585215	0.28051787	4.245607777	1
Recurrent	Cycle	IC.6	171	204	0	0	0.052220154	0	1.0507816299999999	1
Recurrent	Cycle	IC.7	111	204	65	99.90093383	1.66e-84	64.90834126	155.29361399999999	2.4e-82
Recurrent	Cycle	IC.8	58	204	0	0	0.632911056	0	3.2001603950000002	1
Recurrent	Cycle	IC.9	2	204	0	0	1	0	259.39361339999999	1
Recurrent	Cycle	IC.10	18	204	0	0	1	0	11.115275329999999	1
Recurrent	Glandular	IC.1	242	14	0	0	1	0	12.35884764	1
Recurrent	Glandular	IC.2	27	14	0	0	1	0	118.8837168	1
Recurrent	Glandular	IC.3	284	14	0	0	1	0	10.47613945	1
Recurrent	Glandular	IC.5	108	14	0	0	1	0	28.302515459999999	1
Recurrent	Glandular	IC.6	171	14	1	4.492250125	0.212472097	0.105127904	30.241582359999999	1
Recurrent	Glandular	IC.7	111	14	0	0	1	0	27.518563140000001	1
Recurrent	Glandular	IC.8	58	14	0	0	1	0	53.602930540000003	1
Recurrent	Glandular	IC.9	2	14	0	0	1	0	4226.9641650000003	1
Recurrent	Glandular	IC.10	18	14	0	0	1	0	184.01716519999999	1
Recurrent	Hypoxia	IC.1	242	17	0	0	1	0	9.9332326119999994	1
Recurrent	Hypoxia	IC.2	27	17	0	0	1	0	95.982890499999996	1
Recurrent	Hypoxia	IC.3	284	17	0	0	1	0	8.4208109269999998	1
Recurrent	Hypoxia	IC.5	108	17	0	0	1	0	22.750853859999999	1
Recurrent	Hypoxia	IC.6	171	17	0	0	1	0	14.19904889	1
Recurrent	Hypoxia	IC.7	111	17	0	0	1	0	22.124082390000002	1
Recurrent	Hypoxia	IC.8	58	17	0	0	1	0	43.111789109999997	1
Recurrent	Hypoxia	IC.9	2	17	0	0	1	0	3391.1387260000001	1
Recurrent	Hypoxia	IC.10	18	17	0	0	1	0	148.66368990000001	1
Recurrent	Interferon	IC.1	242	59	0	0	0.405728293	0	2.6363322290000002	1
Recurrent	Interferon	IC.2	27	59	0	0	1	0	25.61306342	1
Recurrent	Interferon	IC.3	284	59	0	0	0.415169331	0	2.2345013869999999	1
Recurrent	Interferon	IC.5	108	59	0	0	1	0	6.0419809769999997	1
Recurrent	Interferon	IC.6	171	59	0	0	0.627884489	0	3.7693316050000001	1
Recurrent	Interferon	IC.7	111	59	0	0	1	0	5.8740905659999996	1
Recurrent	Interferon	IC.8	58	59	0	0	1	0	11.472708750000001	1
Recurrent	Interferon	IC.9	2	59	0	0	1	0	916.87586429999999	1
Recurrent	Interferon	IC.10	18	59	0	0	1	0	39.809296019999998	1
Recurrent	Mesenchymal	IC.1	242	11	0	0	1	0	16.336305599999999	1
Recurrent	Mesenchymal	IC.2	27	11	0	0	1	0	157.29206439999999	1
Recurrent	Mesenchymal	IC.3	284	11	0	0	1	0	13.847913739999999	1
Recurrent	Mesenchymal	IC.5	108	11	0	0	1	0	37.383365380000001	1
Recurrent	Mesenchymal	IC.6	171	11	2	13.05432476	0.014137273	1.36232778	63.80064848	0.50894183
Recurrent	Mesenchymal	IC.7	111	11	0	0	1	0	36.379566089999997	1
Recurrent	Mesenchymal	IC.8	58	11	0	0	1	0	70.750365119999998	1
Recurrent	Mesenchymal	IC.9	2	11	0	0	1	0	5572.3417939999999	1
Recurrent	Mesenchymal	IC.10	18	11	0	0	1	0	241.87444450000001	1
Recurrent	Metal	IC.1	242	2	0	0	1	0	217.73997209999999	1
Recurrent	Metal	IC.2	27	2	0	0	1	0	2080.987916	1
Recurrent	Metal	IC.3	284	2	0	0	1	0	184.67887440000001	1
Recurrent	Metal	IC.5	108	2	0	0	1	0	490.25123580000002	1
Recurrent	Metal	IC.6	171	2	0	0	1	0	310.59363389999999	1
Recurrent	Metal	IC.7	111	2	0	0	1	0	476.4882963	1
Recurrent	Metal	IC.8	58	2	0	0	1	0	932.43374219999998	1
Recurrent	Metal	IC.9	2	2	0	0	1	0	4500000000000000	1
Recurrent	Metal	IC.10	18	2	0	0	1	0	3180.3829839999999	1
Recurrent	NPC	IC.1	242	25	1	1.702677874	0.454537363	0.041238701	10.53023911	1
Recurrent	NPC	IC.2	27	25	0	0	1	0	63.17762793	1
Recurrent	NPC	IC.3	284	25	0	0	1	0	5.5239436020000001	1
Recurrent	NPC	IC.5	108	25	0	0	1	0	14.92408736	1
Recurrent	NPC	IC.6	171	25	0	0	1	0	9.31679675	1
Recurrent	NPC	IC.7	111	25	2	7.957590554	0.030379767	0.898546372	32.87083981	0.874937291
Recurrent	NPC	IC.8	58	25	0	0	1	0	28.317423210000001	1
Recurrent	NPC	IC.9	2	25	0	0	1	0	2217.601388	1
Recurrent	NPC	IC.10	18	25	0	0	1	0	97.846703399999996	1
Recurrent	OPC	IC.1	242	7	0	0	1	0	28.439602449999999	1
Recurrent	OPC	IC.2	27	7	0	0	1	0	271.00081299999999	1
Recurrent	OPC	IC.3	284	7	0	0	1	0	24.092460979999998	1
Recurrent	OPC	IC.5	108	7	2	37.64744944	0.002290529	3.547405331	231.69674180000001	0.10994539
Recurrent	OPC	IC.6	171	7	0	0	1	0	40.586133959999998	1
Recurrent	OPC	IC.7	111	7	0	0	1	0	63.120803639999998	1
Recurrent	OPC	IC.8	58	7	0	0	1	0	123.23807309999999	1
Recurrent	OPC	IC.9	2	7	0	0	1	0	7828.4990989999997	1
Recurrent	OPC	IC.10	18	7	0	0	1	0	416.76263770000003	1
Recurrent	Oxphos	IC.1	242	1	0	0	1	0	1552.530129	1
Recurrent	Oxphos	IC.2	27	1	0	0	1	0	11869.326220000001	1
Recurrent	Oxphos	IC.3	284	1	0	0	1	0	1322.162333	1
Recurrent	Oxphos	IC.5	108	1	0	0	1	0	3420.5570539999999	1
Recurrent	Oxphos	IC.6	171	1	0	0	1	0	2190.3460620000001	1
Recurrent	Oxphos	IC.7	111	1	0	0	1	0	3331.9767900000002	1
Recurrent	Oxphos	IC.8	58	1	0	0	1	0	6116.2921079999996	1
Recurrent	Oxphos	IC.9	2	1	0	0	1	0	4500000000000000	1
Recurrent	Oxphos	IC.10	18	1	0	0	1	0	16303.973760000001	1
Recurrent	pEMT	IC.1	242	44	1	0.948571801	1	0.023380768	5.6252429370000003	1
Recurrent	pEMT	IC.2	27	44	0	0	1	0	34.759909049999997	1
Recurrent	pEMT	IC.3	284	44	0	0	0.636336369	0	3.032823064	1
Recurrent	pEMT	IC.5	108	44	0	0	1	0	8.2021444849999998	1
Recurrent	pEMT	IC.6	171	44	2	2.789573088	0.170181161	0.324507724	10.87813015	1
Recurrent	pEMT	IC.7	111	44	0	0	1	0	7.9747060870000004	1
Recurrent	pEMT	IC.8	58	44	0	0	1	0	15.56023135	1
Recurrent	pEMT	IC.9	2	44	0	0	1	0	1285.62381	1
Recurrent	pEMT	IC.10	18	44	0	0	1	0	53.901764100000001	1
Recurrent	Squamous	IC.1	242	5	0	0	1	0	44.704732559999997	1
Recurrent	Squamous	IC.2	27	5	0	0	1	0	423.60842459999998	1
Recurrent	Squamous	IC.3	284	5	0	0	1	0	37.916600209999999	1
Recurrent	Squamous	IC.5	108	5	0	0	1	0	102.2345808	1
Recurrent	Squamous	IC.6	171	5	0	0	1	0	63.781077260000004	1
Recurrent	Squamous	IC.7	111	5	0	0	1	0	99.388434410000002	1
Recurrent	Squamous	IC.8	58	5	0	0	1	0	192.83735680000001	1
Recurrent	Squamous	IC.9	2	5	0	0	1	0	16384	1
Recurrent	Squamous	IC.10	18	5	0	0	1	0	648.16971060000003	1
Recurrent	Stress	IC.1	242	102	3	1.239223302	0.737247933	0.249493618	3.7725842360000001	1
Recurrent	Stress	IC.2	27	102	0	0	1	0	14.570479369999999	1
Recurrent	Stress	IC.3	284	102	1	0.340434901	0.373420446	0.008508336	1.9558868780000001	1
Recurrent	Stress	IC.5	108	102	0	0	0.630001601	0	3.4352748019999999	1
Recurrent	Stress	IC.6	171	102	3	1.775652924	0.248191142	0.356467336	5.4312369159999996	1
Recurrent	Stress	IC.7	111	102	0	0	0.63112348	0	3.339900504	1
Recurrent	Stress	IC.8	58	102	1	1.729245496	0.445403227	0.042621722	10.24891175	1
Recurrent	Stress	IC.9	2	102	0	0	1	0	520.25027239999997	1
Recurrent	Stress	IC.10	18	102	0	0	1	0	22.64374926	1
IDH1.correlation	IDH.negative	IC.1	242	0	0	0	1	0	NA	1
IDH1.correlation	IDH.negative	IC.2	27	0	0	0	1	0	NA	1
IDH1.correlation	IDH.negative	IC.3	284	0	0	0	1	0	NA	1
IDH1.correlation	IDH.negative	IC.5	108	0	0	0	1	0	NA	1
IDH1.correlation	IDH.negative	IC.6	171	0	0	0	1	0	NA	1
IDH1.correlation	IDH.negative	IC.7	111	0	0	0	1	0	NA	1
IDH1.correlation	IDH.negative	IC.8	58	0	0	0	1	0	NA	1
IDH1.correlation	IDH.negative	IC.9	2	0	0	0	1	0	NA	1
IDH1.correlation	IDH.negative	IC.10	18	0	0	0	1	0	NA	1
IDH1.correlation	IDH.positive	IC.1	242	1078	1	0.033917398	5.36e-11	0.000858035	0.191111421	9.65e-10
IDH1.correlation	IDH.positive	IC.2	27	1078	0	0	0.108224505	0	1.2258684799999999	0.324673516
IDH1.correlation	IDH.positive	IC.3	284	1078	3	0.086967477	1.25e-10	0.017816869	0.25750859300000001	1.12e-09
IDH1.correlation	IDH.positive	IC.5	108	1078	6	0.490314211	0.085639927	0.175401376	1.1083661330000001	0.308303736
IDH1.correlation	IDH.positive	IC.6	171	1078	0	0	5.26e-09	0	0.17970504400000001	3.15e-08
IDH1.correlation	IDH.positive	IC.7	111	1078	28	2.876325734	1.34e-05	1.795056367	4.4864788430000004	6.01e-05
IDH1.correlation	IDH.positive	IC.8	58	1078	7	1.151582536	0.669679852	0.439777466	2.5572767870000002	1
IDH1.correlation	IDH.positive	IC.9	2	1078	1	8.385305847	0.201800102	0.106784463	654.90792399999998	0.518914547
IDH1.correlation	IDH.positive	IC.10	18	1078	3	1.678399405	0.430907387	0.310974679	5.9467668229999999	0.96954162
