# Supplementary material for: Identifying clinically relevant cell state interactions in the tumor microenvironment of IDH-mutant gliomas using CSI-TME
Source: Mol Syst Biol. 2026 Mar 10;22(6):928–61. doi: 10.1038/s44320-026-00201-0 (PMC13230996; doi:10.1038/s44320-026-00201-0)
Supplement: Supplementary file 14 — Source data Fig. 4 [file 44320_2026_201_MOESM14_ESM.zip]

Archive with 11 entries (10 files):
- Figure4/
- Figure4/Figure4C.txt
- Figure4/Figure4B.txt
- Figure4/Figure4A.txt
- Figure4/Figure4E.txt
- Figure4/Figure4D.txt
- Figure4/Figure4F.txt
- Figure4/Figure4G.txt
- Figure4/Figure4J.txt
- Figure4/Figure4I.txt
- Figure4/Figure4H.txt
