# Supplementary material for: Identifying clinically relevant cell state interactions in the tumor microenvironment of IDH-mutant gliomas using CSI-TME
Source: Mol Syst Biol. 2026 Mar 10;22(6):928–61. doi: 10.1038/s44320-026-00201-0 (PMC13230996; doi:10.1038/s44320-026-00201-0)
Supplement: Supplementary file 14 — Source data Fig. 4 [file 44320_2026_201_MOESM14_ESM.zip › Figure4/Figure4C.txt]

...1	IDH-A	IDH-O
Anti-tumor	38	6
Pro-tumor	50	18
