# Supplementary material for: Identifying clinically relevant cell state interactions in the tumor microenvironment of IDH-mutant gliomas using CSI-TME
Source: Mol Syst Biol. 2026 Mar 10;22(6):928–61. doi: 10.1038/s44320-026-00201-0 (PMC13230996; doi:10.1038/s44320-026-00201-0)
Supplement: Supplementary file 14 — Source data Fig. 4 [file 44320_2026_201_MOESM14_ESM.zip › Figure4/Figure4B.txt]

string	interaction	HR	IDH.O	IDH.A	oddsRatio	pvalue	prognosis	FDR	dominance
Bcell:Endothelial_IC.2:IC.1_Bin.1	Bcell:Endothelial_IC.2:IC.1_Bin.1	-1.52626210405011	0	0.231075697211155	0	6.66563918190248e-15	Anti-tumor	4.63696638741042e-14	IDH-A
Bcell:Endothelial_IC.2:IC.2_Bin.1	Bcell:Endothelial_IC.2:IC.2_Bin.1	-1.0329391700085	0	0.266932270916335	0	3.3364433447053e-17	Anti-tumor	4.10639180886807e-16	IDH-A
Bcell:Endothelial_IC.2:IC.3_Bin.1	Bcell:Endothelial_IC.2:IC.3_Bin.1	-1.18928737963493	0	0.151394422310757	0	1.65720426883039e-09	Anti-tumor	6.02619734120143e-09	IDH-A
Bcell:Endothelial_IC.2:IC.6_Bin.1	Bcell:Endothelial_IC.2:IC.6_Bin.1	-1.37987519940852	0	0.199203187250996	0	9.43942015656593e-13	Anti-tumor	4.31516350014442e-12	IDH-A
Bcell:Endothelial_IC.4:IC.10_Bin.9	Bcell:Endothelial_IC.4:IC.10_Bin.9	-1.39473360803378	0.166666666666667	0.159362549800797	1.05485001052293	0.892711971462634	Anti-tumor	0.93969681206593	None
Bcell:Endothelial_IC.9:IC.4_Bin.9	Bcell:Endothelial_IC.9:IC.4_Bin.9	1.59065805814913	0.18452380952381	0.119521912350598	1.66475005549079	0.0678407372990285	Pro-tumor	0.101444093157426	IDH-O
Bcell:Endothelial_IC.9:IC.5_Bin.3	Bcell:Endothelial_IC.9:IC.5_Bin.3	1.24860457065455	0.238095238095238	0.143426294820717	1.86348294372025	0.0194555874320019	Pro-tumor	0.0314433736274777	IDH-O
Bcell:Malignant_IC.1:IC.3_Bin.1	Bcell:Malignant_IC.1:IC.3_Bin.1	-1.49065041720366	0	0.191235059760956	0	3.53378253828203e-12	Anti-tumor	1.48790843717138e-11	IDH-A
Bcell:Malignant_IC.2:IC.3_Bin.1	Bcell:Malignant_IC.2:IC.3_Bin.1	-0.868433661358756	0	0.49800796812749	0	7.01779304665064e-36	Anti-tumor	1.1228468874641e-33	IDH-A
Bcell:Malignant_IC.3:IC.3_Bin.1	Bcell:Malignant_IC.3:IC.3_Bin.1	-1.19139714750632	0	0.219123505976096	0	5.07342794447461e-14	Anti-tumor	3.00647581894792e-13	IDH-A
Bcell:Malignant_IC.4:IC.5_Bin.3	Bcell:Malignant_IC.4:IC.5_Bin.3	-1.0630009068886	0.261904761904762	0.115537848605578	2.70952259502089	0.00019867732963056	Anti-tumor	0.0004816420112256	IDH-O
Bcell:Malignant_IC.5:IC.9_Bin.1	Bcell:Malignant_IC.5:IC.9_Bin.1	1.18917722386866	0.0714285714285714	0.119521912350598	0.56739405306687	0.135075423678677	Pro-tumor	0.192964890969539	IDH-A
Bcell:Malignant_IC.5:IC.9_Bin.9	Bcell:Malignant_IC.5:IC.9_Bin.9	1.3263248710172	0.0833333333333333	0.0876494023904383	0.94639630341165	1	Pro-tumor	1	None
Bcell:Malignant_IC.8:IC.1_Bin.3	Bcell:Malignant_IC.8:IC.1_Bin.3	-1.46501265741311	0.148809523809524	0.0358565737051793	4.68308728717334	7.16272997567987e-05	Anti-tumor	0.000187874884607997	IDH-O
Bcell:Malignant_IC.8:IC.10_Bin.3	Bcell:Malignant_IC.8:IC.10_Bin.3	1.15704761109321	0.0773809523809524	0.171314741035857	0.406523070217412	0.00536934290734834	Pro-tumor	0.00998947517646204	IDH-A
Bcell:Malignant_IC.8:IC.6_Bin.3	Bcell:Malignant_IC.8:IC.6_Bin.3	1.48571898050442	0.00595238095238095	0.0557768924302789	0.101708962179529	0.00615692087863932	Pro-tumor	0.0113230728802562	IDH-A
Bcell:Malignant_IC.9:IC.10_Bin.3	Bcell:Malignant_IC.9:IC.10_Bin.3	1.28090723293314	0.0476190476190476	0.159362549800797	0.264482602600821	0.000290052962039446	Pro-tumor	0.000672586578642194	IDH-A
Bcell:Malignant_IC.9:IC.4_Bin.3	Bcell:Malignant_IC.9:IC.4_Bin.3	0.949179260975732	0.160714285714286	0.119521912350598	1.40941855219729	0.246516561173474	Pro-tumor	0.323300408096359	None
Bcell:Malignant_IC.9:IC.7_Bin.3	Bcell:Malignant_IC.9:IC.7_Bin.3	1.08678682849144	0.0654761904761905	0.131474103585657	0.463640243090388	0.0344885949440481	Pro-tumor	0.0546353979311654	IDH-A
Bcell:Malignant_IC.9:IC.9_Bin.3	Bcell:Malignant_IC.9:IC.9_Bin.3	1.10642495037739	0.119047619047619	0.0956175298804781	1.27737463222825	0.5159204423966	Pro-tumor	0.614483824130853	None
Bcell:Myeloid_IC.1:IC.7_Bin.1	Bcell:Myeloid_IC.1:IC.7_Bin.1	1.30398195284616	0.0892857142857143	0.111553784860558	0.781264304611314	0.513937957119608	Pro-tumor	0.614483824130853	None
Bcell:Myeloid_IC.2:IC.1_Bin.1	Bcell:Myeloid_IC.2:IC.1_Bin.1	-1.58949188584325	0	0.270916334661355	0	1.52253703801766e-17	Anti-tumor	2.21459932802569e-16	IDH-A
Bcell:Myeloid_IC.3:IC.6_Bin.1	Bcell:Myeloid_IC.3:IC.6_Bin.1	-1.12435470760714	0	0.215139442231076	0	1.03132147211484e-13	Anti-tumor	5.69004950132328e-13	IDH-A
Bcell:Myeloid_IC.4:IC.10_Bin.3	Bcell:Myeloid_IC.4:IC.10_Bin.3	-1.48250884167237	0.166666666666667	0.171314741035857	0.967513492384046	1	Anti-tumor	1	None
Bcell:Myeloid_IC.4:IC.6_Bin.3	Bcell:Myeloid_IC.4:IC.6_Bin.3	-1.17304090150618	0	0.219123505976096	0	5.07342794447461e-14	Anti-tumor	3.00647581894792e-13	IDH-A
Bcell:Oligos_IC.1:IC.2_Bin.1	Bcell:Oligos_IC.1:IC.2_Bin.1	-1.84097467499719	0	0.207171314741036	0	4.55375153916766e-13	Anti-tumor	2.2078795341419e-12	IDH-A
Bcell:Oligos_IC.2:IC.1_Bin.1	Bcell:Oligos_IC.2:IC.1_Bin.1	-1.60430656556971	0	0.215139442231076	0	1.03132147211484e-13	Anti-tumor	5.69004950132328e-13	IDH-A
Bcell:Oligos_IC.2:IC.2_Bin.1	Bcell:Oligos_IC.2:IC.2_Bin.1	-0.787847685106647	0	0.48605577689243	0	7.14723219994742e-35	Anti-tumor	5.71778575995794e-33	IDH-A
Bcell:Oligos_IC.2:IC.3_Bin.1	Bcell:Oligos_IC.2:IC.3_Bin.1	-1.11299943438686	0	0.231075697211155	0	6.66563918190248e-15	Anti-tumor	4.63696638741042e-14	IDH-A
Bcell:Oligos_IC.4:IC.9_Bin.9	Bcell:Oligos_IC.4:IC.9_Bin.9	-1.63665137112133	0.101190476190476	0.0876494023904383	1.1714297680947	0.731946052644421	Anti-tumor	0.802132660432242	None
Bcell:Oligos_IC.5:IC.10_Bin.3	Bcell:Oligos_IC.5:IC.10_Bin.3	1.37904842137656	0.0535714285714286	0.0597609561752988	0.890781797401626	0.833826972990186	Pro-tumor	0.901434565394796	None
Bcell:Oligos_IC.8:IC.5_Bin.1	Bcell:Oligos_IC.8:IC.5_Bin.1	1.22446602833185	0.0535714285714286	0.0398406374501992	1.36309133813352	0.632868011112629	Pro-tumor	0.723277726985861	None
Bcell:Oligos_IC.8:IC.6_Bin.1	Bcell:Oligos_IC.8:IC.6_Bin.1	2.45011991792801	0	0.00796812749003984	0	0.518470726610407	Pro-tumor	0.614483824130853	None
Bcell:Oligos_IC.9:IC.2_Bin.1	Bcell:Oligos_IC.9:IC.2_Bin.1	-1.2066893396036	0	0.258964143426295	0	7.92537770100014e-17	Anti-tumor	9.05757451542873e-16	IDH-A
Bcell:Oligos_IC.9:IC.6_Bin.9	Bcell:Oligos_IC.9:IC.6_Bin.9	1.22553731506853	0.136904761904762	0.135458167330677	1.01234640678607	1	Pro-tumor	1	None
Bcell:Oligos_IC.9:IC.7_Bin.1	Bcell:Oligos_IC.9:IC.7_Bin.1	1.75465021852177	0.00595238095238095	0.0398406374501992	0.14479369582175	0.0562927972603733	Pro-tumor	0.0874451219578614	IDH-A
Bcell:Stromal_IC.1:IC.5_Bin.1	Bcell:Stromal_IC.1:IC.5_Bin.1	1.29727797053881	0.31547619047619	0.00796812749003984	56.9206973960318	2.00412531836684e-21	Pro-tumor	8.01650127346737e-20	IDH-O
Bcell:Stromal_IC.2:IC.3_Bin.1	Bcell:Stromal_IC.2:IC.3_Bin.1	-1.89604205683743	0	0.274900398406374	0	7.1335778022275e-18	Anti-tumor	1.26819160928489e-16	IDH-A
Bcell:Stromal_IC.2:IC.3_Bin.3	Bcell:Stromal_IC.2:IC.3_Bin.3	1.51051897198151	0.30952380952381	0.00796812749003984	55.3695523046511	6.07964102031153e-21	Pro-tumor	1.94548512649969e-19	IDH-O
Bcell:Stromal_IC.2:IC.4_Bin.1	Bcell:Stromal_IC.2:IC.4_Bin.1	-1.40344214561869	0	0.207171314741036	0	4.55375153916766e-13	Anti-tumor	2.2078795341419e-12	IDH-A
Bcell:Stromal_IC.2:IC.8_Bin.1	Bcell:Stromal_IC.2:IC.8_Bin.1	-1.0848583489967	0	0.270916334661355	0	1.52253703801766e-17	Anti-tumor	2.21459932802569e-16	IDH-A
Bcell:Stromal_IC.4:IC.1_Bin.9	Bcell:Stromal_IC.4:IC.1_Bin.9	-1.04864225541784	0.279761904761905	0.0876494023904383	4.02882351646044	3.67574113220444e-07	Anti-tumor	1.25131613011215e-06	IDH-O
Bcell:Stromal_IC.4:IC.5_Bin.9	Bcell:Stromal_IC.4:IC.5_Bin.9	-1.21313581457267	0	0.231075697211155	0	6.66563918190248e-15	Anti-tumor	4.63696638741042e-14	IDH-A
Bcell:Stromal_IC.6:IC.8_Bin.9	Bcell:Stromal_IC.6:IC.8_Bin.9	2.1687592981021	0.0119047619047619	0.00796812749003984	1.49847107089141	1	Pro-tumor	1	None
Bcell:Stromal_IC.8:IC.1_Bin.1	Bcell:Stromal_IC.8:IC.1_Bin.1	0.982401648398402	0.0773809523809524	0.167330677290837	0.418176937969575	0.00774294157504462	Pro-tumor	0.0136139632088697	IDH-A
Bcell:Stromal_IC.9:IC.1_Bin.3	Bcell:Stromal_IC.9:IC.1_Bin.3	1.29790171329629	0.0297619047619048	0.151394422310757	0.172508034198562	2.66676233452834e-05	Pro-tumor	7.75785406408245e-05	IDH-A
Bcell:Stromal_IC.9:IC.10_Bin.9	Bcell:Stromal_IC.9:IC.10_Bin.9	1.2121771272074	0.0833333333333333	0.099601593625498	0.822196949164457	0.611192249228344	Pro-tumor	0.703530646593777	None
Bcell:Stromal_IC.9:IC.6_Bin.9	Bcell:Stromal_IC.9:IC.6_Bin.9	1.27631384880657	0.113095238095238	0.115537848605578	0.976216949370769	1	Pro-tumor	1	None
Bcell:Stromal_IC.9:IC.7_Bin.9	Bcell:Stromal_IC.9:IC.7_Bin.9	1.14240192605566	0.148809523809524	0.135458167330677	1.11549977979106	0.774692010129704	Pro-tumor	0.843202187896277	None
Bcell:Tcell_IC.10:IC.1_Bin.1	Bcell:Tcell_IC.10:IC.1_Bin.1	1.15663554879077	0.0238095238095238	0.0876494023904383	0.254561730224107	0.00710804702471214	Pro-tumor	0.0126365280439327	IDH-A
Bcell:Tcell_IC.2:IC.2_Bin.1	Bcell:Tcell_IC.2:IC.2_Bin.1	-1.52530190542703	0	0.167330677290837	0	1.15481325413743e-10	Anti-tumor	4.39928858719021e-10	IDH-A
Bcell:Tcell_IC.2:IC.3_Bin.1	Bcell:Tcell_IC.2:IC.3_Bin.1	-1.25496978182834	0	0.266932270916335	0	3.3364433447053e-17	Anti-tumor	4.10639180886807e-16	IDH-A
Bcell:Tcell_IC.5:IC.1_Bin.3	Bcell:Tcell_IC.5:IC.1_Bin.3	0.964779059880513	0.0654761904761905	0.151394422310757	0.393536449476673	0.00800483720929911	Pro-tumor	0.0139214560161724	IDH-A
Bcell:Tcell_IC.5:IC.10_Bin.3	Bcell:Tcell_IC.5:IC.10_Bin.3	1.69395748332042	0.125	0.0796812749003984	1.64790827567319	0.133982779392212	Pro-tumor	0.192964890969539	IDH-O
Bcell:Tcell_IC.7:IC.8_Bin.9	Bcell:Tcell_IC.7:IC.8_Bin.9	1.31145291148921	0.0654761904761905	0.0796812749003984	0.809636892879602	0.70429731898346	Pro-tumor	0.780152192026312	None
Bcell:Tcell_IC.8:IC.10_Bin.9	Bcell:Tcell_IC.8:IC.10_Bin.9	1.17580473518563	0.0952380952380952	0.103585657370518	0.911109143546099	0.868781082440648	Pro-tumor	0.924279854852493	None
Bcell:Tcell_IC.8:IC.3_Bin.3	Bcell:Tcell_IC.8:IC.3_Bin.3	1.16983026333318	0.19047619047619	0.139442231075697	1.45073576923168	0.175302229984412	Pro-tumor	0.241796179288844	None
Bcell:Tcell_IC.9:IC.1_Bin.1	Bcell:Tcell_IC.9:IC.1_Bin.1	0.972562229831364	0.0833333333333333	0.163346613545817	0.466424245247654	0.0182814668901075	Pro-tumor	0.0298472928818082	IDH-A
Endothelial:Bcell_IC.4:IC.3_Bin.3	Endothelial:Bcell_IC.4:IC.3_Bin.3	1.11438176100518	0.125	0.0796812749003984	1.64790827567319	0.133982779392212	Pro-tumor	0.192964890969539	IDH-O
Endothelial:Bcell_IC.5:IC.3_Bin.3	Endothelial:Bcell_IC.5:IC.3_Bin.3	-1.4179491087888	0.0416666666666667	0.135458167330677	0.278229235574603	0.00128843828379567	Anti-tumor	0.00267727435593906	IDH-A
Endothelial:Bcell_IC.8:IC.1_Bin.3	Endothelial:Bcell_IC.8:IC.1_Bin.3	1.39924328143285	0.327380952380952	0.00796812749003984	60.1046659330217	2.13519687454929e-22	Pro-tumor	1.13877166642629e-20	IDH-O
Endothelial:Malignant_IC.1:IC.3_Bin.1	Endothelial:Malignant_IC.1:IC.3_Bin.1	-1.41860759352115	0	0.219123505976096	0	5.07342794447461e-14	Anti-tumor	3.00647581894792e-13	IDH-A
Endothelial:Malignant_IC.2:IC.10_Bin.3	Endothelial:Malignant_IC.2:IC.10_Bin.3	1.44062166514917	0.0654761904761905	0.0398406374501992	1.68630232643166	0.259299934921224	Pro-tumor	0.337300728352812	None
Endothelial:Malignant_IC.3:IC.2_Bin.9	Endothelial:Malignant_IC.3:IC.2_Bin.9	2.43797601814034	0	0.0119521912350598	0	0.277706089915611	Pro-tumor	0.358330438600789	None
Endothelial:Malignant_IC.3:IC.3_Bin.1	Endothelial:Malignant_IC.3:IC.3_Bin.1	-1.15944724988794	0	0.159362549800797	0	4.23438073815142e-10	Anti-tumor	1.57558353047495e-09	IDH-A
Endothelial:Malignant_IC.4:IC.10_Bin.3	Endothelial:Malignant_IC.4:IC.10_Bin.3	1.15067061386648	0.0952380952380952	0.179282868525896	0.48266136653861	0.0167041128177642	Pro-tumor	0.027553175781879	IDH-A
Endothelial:Malignant_IC.4:IC.6_Bin.9	Endothelial:Malignant_IC.4:IC.6_Bin.9	1.22237213778524	0.291666666666667	0.131474103585657	2.71327674703733	8.35187000631277e-05	Pro-tumor	0.000212786735224213	IDH-O
Endothelial:Malignant_IC.4:IC.8_Bin.9	Endothelial:Malignant_IC.4:IC.8_Bin.9	0.941208155915983	0.130952380952381	0.0756972111553785	1.83722077270802	0.0668822054223425	Pro-tumor	0.100954272335611	IDH-O
Endothelial:Malignant_IC.5:IC.10_Bin.1	Endothelial:Malignant_IC.5:IC.10_Bin.1	1.06270452556536	0.0773809523809524	0.115537848605578	0.642699141123314	0.246058674326143	Pro-tumor	0.323300408096359	None
Endothelial:Malignant_IC.5:IC.2_Bin.9	Endothelial:Malignant_IC.5:IC.2_Bin.9	-1.61935053050915	0.0297619047619048	0.131474103585657	0.203259881386732	0.000222826452301802	Anti-tumor	0.00052429753482777	IDH-A
Endothelial:Malignant_IC.7:IC.10_Bin.1	Endothelial:Malignant_IC.7:IC.10_Bin.1	1.13366007048997	0.0892857142857143	0.195219123505976	0.404996705472006	0.00341870064676898	Pro-tumor	0.00651181075575043	IDH-A
Endothelial:Malignant_IC.7:IC.10_Bin.9	Endothelial:Malignant_IC.7:IC.10_Bin.9	1.43943561073284	0.101190476190476	0.107569721115538	0.93415759534744	0.87228911301704	Pro-tumor	0.924279854852493	None
Endothelial:Malignant_IC.8:IC.7_Bin.1	Endothelial:Malignant_IC.8:IC.7_Bin.1	1.26105666701703	0	0.195219123505976	0	1.81431573890058e-12	Pro-tumor	8.06362550622478e-12	IDH-A
Endothelial:Myeloid_IC.4:IC.7_Bin.9	Endothelial:Myeloid_IC.4:IC.7_Bin.9	1.41679760185954	0.18452380952381	0.131474103585657	1.49328432272007	0.165770765192308	Pro-tumor	0.230637586354515	None
Endothelial:Myeloid_IC.5:IC.4_Bin.9	Endothelial:Myeloid_IC.5:IC.4_Bin.9	-1.34769595227388	0.0357142857142857	0.131474103585657	0.245358510358086	0.000899670591852377	Anti-tumor	0.0019192972626184	IDH-A
Endothelial:Myeloid_IC.7:IC.7_Bin.3	Endothelial:Myeloid_IC.7:IC.7_Bin.3	1.20841483347759	0.107142857142857	0.219123505976096	0.428447047396534	0.00363403046697765	Pro-tumor	0.00684052793784028	IDH-A
Endothelial:Myeloid_IC.8:IC.1_Bin.3	Endothelial:Myeloid_IC.8:IC.1_Bin.3	1.52353240556226	0.238095238095238	0.00796812749003984	38.6323743624793	2.23974764035783e-15	Pro-tumor	2.10799777916031e-14	IDH-O
Endothelial:Oligos_IC.1:IC.2_Bin.1	Endothelial:Oligos_IC.1:IC.2_Bin.1	-1.54781671184234	0	0.239043824701195	0	2.865217534871e-15	Anti-tumor	2.41281476620716e-14	IDH-A
Endothelial:Oligos_IC.2:IC.8_Bin.9	Endothelial:Oligos_IC.2:IC.8_Bin.9	1.54364658035496	0.0119047619047619	0.0318725099601594	0.36672249085464	0.327657884052367	Pro-tumor	0.412797334239202	None
Endothelial:Oligos_IC.4:IC.1_Bin.9	Endothelial:Oligos_IC.4:IC.1_Bin.9	1.64881661896439	0.0595238095238095	0.0637450199203187	0.929736333887076	1	Pro-tumor	1	None
Endothelial:Oligos_IC.4:IC.5_Bin.3	Endothelial:Oligos_IC.4:IC.5_Bin.3	1.38948234801205	0.297619047619048	0.127490039840637	2.89207942501687	2.7576944155997e-05	Pro-tumor	7.87912690171344e-05	IDH-O
Endothelial:Oligos_IC.4:IC.6_Bin.9	Endothelial:Oligos_IC.4:IC.6_Bin.9	0.940728826904314	0.130952380952381	0.0756972111553785	1.83722077270802	0.0668822054223425	Pro-tumor	0.100954272335611	IDH-O
Endothelial:Oligos_IC.4:IC.8_Bin.9	Endothelial:Oligos_IC.4:IC.8_Bin.9	1.21894754908763	0.0595238095238095	0.147410358565737	0.366865489116839	0.00670637329342304	Pro-tumor	0.0121934059880419	IDH-A
Endothelial:Stromal_IC.2:IC.1_Bin.3	Endothelial:Stromal_IC.2:IC.1_Bin.3	1.9268956390609	0.0595238095238095	0.047808764940239	1.25982564997915	0.657480378682607	Pro-tumor	0.73638668307655	None
Endothelial:Stromal_IC.4:IC.9_Bin.3	Endothelial:Stromal_IC.4:IC.9_Bin.3	1.49139266801968	0.267857142857143	0.111553784860558	2.90589881909957	6.5099513912427e-05	Pro-tumor	0.000173598703766472	IDH-O
Endothelial:Stromal_IC.8:IC.3_Bin.3	Endothelial:Stromal_IC.8:IC.3_Bin.3	1.61289333579586	0.297619047619048	0.00796812749003984	52.3455064926392	5.48649790252208e-20	Pro-tumor	1.46306610733922e-18	IDH-O
Endothelial:Tcell_IC.4:IC.1_Bin.3	Endothelial:Tcell_IC.4:IC.1_Bin.3	1.41403062750715	0.0714285714285714	0.0876494023904383	0.801115961151827	0.589277778451941	Pro-tumor	0.68820762446942	None
Endothelial:Tcell_IC.4:IC.2_Bin.3	Endothelial:Tcell_IC.4:IC.2_Bin.3	0.987719470447293	0.101190476190476	0.0836653386454183	1.23241203561114	0.603574585050235	Pro-tumor	0.699796620348099	None
Endothelial:Tcell_IC.4:IC.7_Bin.9	Endothelial:Tcell_IC.4:IC.7_Bin.9	1.10419674030184	0.267857142857143	0.107569721115538	3.02671473320592	3.3223965108432e-05	Pro-tumor	9.1652317540502e-05	IDH-O
Endothelial:Tcell_IC.4:IC.8_Bin.9	Endothelial:Tcell_IC.4:IC.8_Bin.9	1.55761755009234	0.238095238095238	0.123505976095618	2.21335614004666	0.00325983713232881	Pro-tumor	0.0062840233876218	IDH-O
Endothelial:Tcell_IC.7:IC.1_Bin.1	Endothelial:Tcell_IC.7:IC.1_Bin.1	1.51424862149456	0.0595238095238095	0.131474103585657	0.418908266723224	0.020797063957622	Pro-tumor	0.0332753023321952	IDH-A
Endothelial:Tcell_IC.7:IC.3_Bin.9	Endothelial:Tcell_IC.7:IC.3_Bin.9	1.16001028583986	0.101190476190476	0.159362549800797	0.594582883593719	0.109452866324555	Pro-tumor	0.160664757907603	IDH-A
Endothelial:Tcell_IC.9:IC.3_Bin.1	Endothelial:Tcell_IC.9:IC.3_Bin.1	2.7700309500156	0.0119047619047619	0.0199203187250996	0.593463571736328	0.707012924023845	Pro-tumor	0.780152192026312	None
Malignant:Bcell_IC.1:IC.2_Bin.3	Malignant:Bcell_IC.1:IC.2_Bin.3	-1.69026307527342	0	0.219123505976096	0	5.07342794447461e-14	Anti-tumor	3.00647581894792e-13	IDH-A
Malignant:Bcell_IC.10:IC.4_Bin.3	Malignant:Bcell_IC.10:IC.4_Bin.3	1.51495105966584	0.220238095238095	0.127490039840637	1.92985077750029	0.0152974660899748	Pro-tumor	0.0257641534146945	IDH-O
Malignant:Bcell_IC.2:IC.2_Bin.3	Malignant:Bcell_IC.2:IC.2_Bin.3	-1.20638409239607	0	0.187250996015936	0	6.99613030988045e-12	Anti-tumor	2.87020730661762e-11	IDH-A
Malignant:Bcell_IC.5:IC.8_Bin.3	Malignant:Bcell_IC.5:IC.8_Bin.3	1.07163678123658	0.0773809523809524	0.123505976095618	0.595916105441617	0.145694775850324	Pro-tumor	0.206293487929663	None
Malignant:Myeloid_IC.10:IC.9_Bin.9	Malignant:Myeloid_IC.10:IC.9_Bin.9	1.97978464708929	0.107142857142857	0.123505976095618	0.851937761991226	0.64487860631265	Pro-tumor	0.731777141915064	None
Malignant:Oligos_IC.1:IC.2_Bin.3	Malignant:Oligos_IC.1:IC.2_Bin.3	-1.57461405291217	0	0.239043824701195	0	2.865217534871e-15	Anti-tumor	2.41281476620716e-14	IDH-A
Malignant:Oligos_IC.10:IC.5_Bin.1	Malignant:Oligos_IC.10:IC.5_Bin.1	1.66110776821066	0.0833333333333333	0.167330677290837	0.453192783950141	0.0130494853562955	Pro-tumor	0.0222118899681626	IDH-A
Malignant:Oligos_IC.10:IC.5_Bin.9	Malignant:Oligos_IC.10:IC.5_Bin.9	1.80791365905214	0.0892857142857143	0.0876494023904383	1.02045746014987	1	Pro-tumor	1	None
Malignant:Oligos_IC.8:IC.5_Bin.3	Malignant:Oligos_IC.8:IC.5_Bin.3	1.15763089286657	0.125	0.0836653386454183	1.56285463361232	0.185893121829224	Pro-tumor	0.249940331871225	None
Malignant:Stromal_IC.10:IC.6_Bin.3	Malignant:Stromal_IC.10:IC.6_Bin.3	1.45476018148029	0.19047619047619	0.147410358565737	1.35984068328224	0.282502122345628	Pro-tumor	0.361602716602404	None
Malignant:Stromal_IC.3:IC.3_Bin.1	Malignant:Stromal_IC.3:IC.3_Bin.1	-1.33717062280348	0	0.235059760956175	0	6.27852609182744e-15	Anti-tumor	4.63696638741042e-14	IDH-A
Malignant:Stromal_IC.6:IC.7_Bin.1	Malignant:Stromal_IC.6:IC.7_Bin.1	1.17852734940996	0.0416666666666667	0.159362549800797	0.23002874972005	0.000117685416746943	Pro-tumor	0.000294213541867356	IDH-A
Malignant:Tcell_IC.10:IC.1_Bin.1	Malignant:Tcell_IC.10:IC.1_Bin.1	1.11853075368638	0.0238095238095238	0.254980079681275	0.0715999979894048	1.02738203576658e-11	Pro-tumor	4.10952814306634e-11	IDH-A
Malignant:Tcell_IC.10:IC.6_Bin.1	Malignant:Tcell_IC.10:IC.6_Bin.1	1.02121652090633	0.0297619047619048	0.191235059760956	0.130211052884877	3.01751915997997e-07	Pro-tumor	1.04957188173216e-06	IDH-A
Malignant:Tcell_IC.3:IC.2_Bin.1	Malignant:Tcell_IC.3:IC.2_Bin.1	-1.05403872303428	0	0.191235059760956	0	3.53378253828203e-12	Anti-tumor	1.48790843717138e-11	IDH-A
Malignant:Tcell_IC.6:IC.5_Bin.1	Malignant:Tcell_IC.6:IC.5_Bin.1	1.11199716121824	0.0297619047619048	0.171314741035857	0.148902357820112	2.93061323833501e-06	Pro-tumor	9.37796236267204e-06	IDH-A
Malignant:Tcell_IC.7:IC.1_Bin.1	Malignant:Tcell_IC.7:IC.1_Bin.1	1.08540764746478	0.0595238095238095	0.191235059760956	0.268429682642288	8.37847769945338e-05	Pro-tumor	0.000212786735224213	IDH-A
Malignant:Tcell_IC.7:IC.7_Bin.9	Malignant:Tcell_IC.7:IC.7_Bin.9	2.07773908747521	0.0357142857142857	0.0199203187250996	1.81947362512785	0.36040735091881	Pro-tumor	0.450509188648513	None
Malignant:Tcell_IC.9:IC.1_Bin.1	Malignant:Tcell_IC.9:IC.1_Bin.1	1.08665168881762	0.0238095238095238	0.0876494023904383	0.254561730224107	0.00710804702471214	Pro-tumor	0.0126365280439327	IDH-A
Malignant:Tcell_IC.9:IC.6_Bin.1	Malignant:Tcell_IC.9:IC.6_Bin.1	1.23166381008474	0.0714285714285714	0.115537848605578	0.589567093379068	0.179106943764902	Pro-tumor	0.242856872901562	None
Myeloid:Bcell_IC.3:IC.10_Bin.3	Myeloid:Bcell_IC.3:IC.10_Bin.3	1.25892557480054	0.0654761904761905	0.0756972111553785	0.855843295032306	0.847068888433752	Pro-tumor	0.909604175499331	None
Myeloid:Bcell_IC.4:IC.2_Bin.3	Myeloid:Bcell_IC.4:IC.2_Bin.3	-1.16248906109094	0	0.203187250996016	0	4.96142160349961e-13	Anti-tumor	2.33478663694099e-12	IDH-A
Myeloid:Bcell_IC.5:IC.2_Bin.3	Myeloid:Bcell_IC.5:IC.2_Bin.3	-1.06160681574701	0	0.274900398406374	0	7.1335778022275e-18	Anti-tumor	1.26819160928489e-16	IDH-A
Myeloid:Bcell_IC.9:IC.9_Bin.3	Myeloid:Bcell_IC.9:IC.9_Bin.3	1.49283164365258	0.0357142857142857	0.123505976095618	0.263554155812983	0.00147561311538236	Pro-tumor	0.00302689869822023	IDH-A
Myeloid:Endothelial_IC.4:IC.10_Bin.3	Myeloid:Endothelial_IC.4:IC.10_Bin.3	-1.29518166607121	0.0595238095238095	0.103585657370518	0.548451079255867	0.154055341319769	Anti-tumor	0.21621802290494	None
Myeloid:Malignant_IC.3:IC.10_Bin.3	Myeloid:Malignant_IC.3:IC.10_Bin.3	1.12201626487598	0.0297619047619048	0.183266932270916	0.137200342826537	5.6231619960579e-07	Pro-tumor	1.8743873320193e-06	IDH-A
Myeloid:Malignant_IC.3:IC.9_Bin.3	Myeloid:Malignant_IC.3:IC.9_Bin.3	1.4314850452363	0.0654761904761905	0.0916334661354582	0.695128435684172	0.367303771882718	Pro-tumor	0.452066180778729	None
Myeloid:Malignant_IC.7:IC.10_Bin.3	Myeloid:Malignant_IC.7:IC.10_Bin.3	1.25012955074134	0.0654761904761905	0.243027888446215	0.218891617274057	1.23380378071518e-06	Pro-tumor	4.02874703906996e-06	IDH-A
Myeloid:Malignant_IC.9:IC.6_Bin.3	Myeloid:Malignant_IC.9:IC.6_Bin.3	1.11947876314522	0.119047619047619	0.286852589641434	0.336778751956173	3.77636049990404e-05	Pro-tumor	0.000102409776268584	IDH-A
Myeloid:Malignant_IC.9:IC.8_Bin.3	Myeloid:Malignant_IC.9:IC.8_Bin.3	1.28107418973421	0.0178571428571429	0.0876494023904383	0.189831987618109	0.00269109012858026	Pro-tumor	0.00538218025716053	IDH-A
Myeloid:Oligos_IC.1:IC.2_Bin.1	Myeloid:Oligos_IC.1:IC.2_Bin.1	-1.15139691760043	0	0.247011952191235	0	6.43371924483856e-16	Anti-tumor	6.43371924483856e-15	IDH-A
Myeloid:Oligos_IC.2:IC.10_Bin.1	Myeloid:Oligos_IC.2:IC.10_Bin.1	-1.29708188737245	0.0892857142857143	0.211155378486056	0.367042199630799	0.00106022018525179	Anti-tumor	0.00223204249526693	IDH-A
Myeloid:Oligos_IC.7:IC.6_Bin.1	Myeloid:Oligos_IC.7:IC.6_Bin.1	1.39308184377138	0.0833333333333333	0.155378486055777	0.494952280283653	0.035344875160085	Pro-tumor	0.0554429414275843	IDH-A
Myeloid:Oligos_IC.9:IC.6_Bin.3	Myeloid:Oligos_IC.9:IC.6_Bin.3	1.21949185491436	0.0178571428571429	0.131474103585657	0.120542624149656	2.17881312906306e-05	Pro-tumor	6.57754906886963e-05	IDH-A
Myeloid:Stromal_IC.9:IC.7_Bin.3	Myeloid:Stromal_IC.9:IC.7_Bin.3	1.26715552616501	0.0178571428571429	0.143426294820717	0.108999683872602	3.84190637982355e-06	Pro-tumor	1.20530396229758e-05	IDH-A
Myeloid:Tcell_IC.3:IC.10_Bin.9	Myeloid:Tcell_IC.3:IC.10_Bin.9	1.34126258347294	0.0357142857142857	0.119521912350598	0.273560714010078	0.00230402538814457	Pro-tumor	0.00466638053295104	IDH-A
Myeloid:Tcell_IC.9:IC.1_Bin.1	Myeloid:Tcell_IC.9:IC.1_Bin.1	1.48398990591849	0.0654761904761905	0.0876494023904383	0.72983312930627	0.463024704091211	Pro-tumor	0.565526356141937	None
Myeloid:Tcell_IC.9:IC.3_Bin.9	Myeloid:Tcell_IC.9:IC.3_Bin.9	1.45617635801169	0.113095238095238	0.227091633466135	0.434815957059262	0.00290180356491924	Pro-tumor	0.0056620557364278	IDH-A
Oligos:Malignant_IC.6:IC.10_Bin.3	Oligos:Malignant_IC.6:IC.10_Bin.3	1.14419000222326	0.0297619047619048	0.151394422310757	0.172508034198562	2.66676233452834e-05	Pro-tumor	7.75785406408245e-05	IDH-A
Oligos:Stromal_IC.2:IC.3_Bin.1	Oligos:Stromal_IC.2:IC.3_Bin.1	-1.40708038703901	0	0.250996015936255	0	3.15092257194433e-16	Anti-tumor	3.36098407674061e-15	IDH-A
Oligos:Stromal_IC.5:IC.1_Bin.1	Oligos:Stromal_IC.5:IC.1_Bin.1	1.17367182254083	0.0119047619047619	0.099601593625498	0.109335293352162	0.000161352087098375	Pro-tumor	0.000397174368242155	IDH-A
Oligos:Stromal_IC.5:IC.9_Bin.1	Oligos:Stromal_IC.5:IC.9_Bin.1	1.14213933236961	0.321428571428571	0.175298804780877	2.22402028988087	0.000635121207184547	Pro-tumor	0.00139204648150038	IDH-O
Oligos:Tcell_IC.5:IC.1_Bin.1	Oligos:Tcell_IC.5:IC.1_Bin.1	1.59395509862613	0.0535714285714286	0.099601593625498	0.512463097403808	0.102327809513233	Pro-tumor	0.151596754834419	IDH-A
Oligos:Tcell_IC.5:IC.3_Bin.9	Oligos:Tcell_IC.5:IC.3_Bin.9	1.36777199099941	0.0952380952380952	0.179282868525896	0.48266136653861	0.0167041128177642	Pro-tumor	0.027553175781879	IDH-A
Oligos:Tcell_IC.7:IC.1_Bin.3	Oligos:Tcell_IC.7:IC.1_Bin.3	1.08594968843313	0.0535714285714286	0.167330677290837	0.282432305152189	0.000388322107067557	Pro-tumor	0.000875092072264918	IDH-A
Oligos:Tcell_IC.7:IC.8_Bin.9	Oligos:Tcell_IC.7:IC.8_Bin.9	1.18302148656122	0.101190476190476	0.123505976095618	0.799395309219899	0.533678938971986	Pro-tumor	0.62785757526116	None
Oligos:Tcell_IC.8:IC.8_Bin.9	Oligos:Tcell_IC.8:IC.8_Bin.9	1.33176941250881	0.0595238095238095	0.215139442231076	0.231616840262414	7.01919214280166e-06	Pro-tumor	2.15975142855436e-05	IDH-A
Stromal:Endothelial_IC.1:IC.7_Bin.3	Stromal:Endothelial_IC.1:IC.7_Bin.3	-1.21175334048405	0.297619047619048	0.0398406374501992	10.1529004297078	2.38828139390124e-13	Anti-tumor	1.23266136459419e-12	IDH-O
Stromal:Endothelial_IC.5:IC.1_Bin.3	Stromal:Endothelial_IC.5:IC.1_Bin.3	-1.21567433659456	0	0.211155378486056	0	2.14210047148193e-13	Anti-tumor	1.14245358479036e-12	IDH-A
Stromal:Endothelial_IC.8:IC.7_Bin.3	Stromal:Endothelial_IC.8:IC.7_Bin.3	-1.48290265845686	0.303571428571429	0.0637450199203187	6.37194368965972	8.00209266335068e-11	Anti-tumor	3.12276786862465e-10	IDH-O
Stromal:Malignant_IC.10:IC.10_Bin.3	Stromal:Malignant_IC.10:IC.10_Bin.3	0.978818560638099	0.0892857142857143	0.247011952191235	0.299643350499655	3.19670081630978e-05	Pro-tumor	8.97319527385202e-05	IDH-A
Stromal:Malignant_IC.6:IC.10_Bin.3	Stromal:Malignant_IC.6:IC.10_Bin.3	0.948506350994253	0.0952380952380952	0.219123505976096	0.375909689454569	0.000846164551847013	Pro-tumor	0.00182954497696652	IDH-A
Stromal:Malignant_IC.7:IC.10_Bin.3	Stromal:Malignant_IC.7:IC.10_Bin.3	1.08098620055257	0.0476190476190476	0.139442231075697	0.309343058011873	0.00273830248366067	Pro-tumor	0.00540899256031737	IDH-A
Stromal:Myeloid_IC.8:IC.9_Bin.3	Stromal:Myeloid_IC.8:IC.9_Bin.3	-1.47102619715081	0.380952380952381	0.047808764940239	12.1758806224912	2.92606038303464e-18	Anti-tumor	6.68813801836489e-17	IDH-O
Stromal:Tcell_IC.10:IC.1_Bin.3	Stromal:Tcell_IC.10:IC.1_Bin.3	1.17863917408943	0.0297619047619048	0.127490039840637	0.210562307916577	0.000361545302922644	Pro-tumor	0.000826389263823187	IDH-A
Stromal:Tcell_IC.10:IC.4_Bin.9	Stromal:Tcell_IC.10:IC.4_Bin.9	1.086285291135	0	0.143426294820717	0	3.59204623292593e-09	Pro-tumor	1.27717199392922e-08	IDH-A
Stromal:Tcell_IC.10:IC.8_Bin.9	Stromal:Tcell_IC.10:IC.8_Bin.9	1.61794821548135	0.107142857142857	0.0876494023904383	1.2484038559776	0.503193385651634	Pro-tumor	0.609931376547435	None
Stromal:Tcell_IC.9:IC.3_Bin.9	Stromal:Tcell_IC.9:IC.3_Bin.9	1.95121781148587	0.0714285714285714	0.115537848605578	0.589567093379068	0.179106943764902	Pro-tumor	0.242856872901562	None
Tcell:Endothelial_IC.10:IC.9_Bin.3	Tcell:Endothelial_IC.10:IC.9_Bin.3	3.9152181628126	0	0.00398406374501992	0	1	Pro-tumor	1	None
Tcell:Malignant_IC.3:IC.6_Bin.3	Tcell:Malignant_IC.3:IC.6_Bin.3	1.27674325189854	0.142857142857143	0.187250996015936	0.723952628711865	0.287842789486826	Pro-tumor	0.365514653316604	None
Tcell:Malignant_IC.7:IC.10_Bin.3	Tcell:Malignant_IC.7:IC.10_Bin.3	1.1897745922954	0.0773809523809524	0.163346613545817	0.430398620238736	0.0111266169598199	Pro-tumor	0.0191425668125934	IDH-A
Tcell:Malignant_IC.8:IC.10_Bin.3	Tcell:Malignant_IC.8:IC.10_Bin.3	1.5483105086152	0.0595238095238095	0.183266932270916	0.282832045082183	0.000209042318308067	Pro-tumor	0.00049920553625807	IDH-A
Tcell:Malignant_IC.8:IC.4_Bin.3	Tcell:Malignant_IC.8:IC.4_Bin.3	0.922191136104662	0.142857142857143	0.099601593625498	1.50510683818713	0.214525773766076	Pro-tumor	0.286034365021435	None
Tcell:Malignant_IC.8:IC.7_Bin.3	Tcell:Malignant_IC.8:IC.7_Bin.3	1.13220203923622	0.130952380952381	0.203187250996016	0.591638700079586	0.0657182719681433	Pro-tumor	0.100954272335611	IDH-A
Tcell:Oligos_IC.10:IC.5_Bin.3	Tcell:Oligos_IC.10:IC.5_Bin.3	1.39761138244226	0.119047619047619	0.135458167330677	0.862787865648435	0.658145597999666	Pro-tumor	0.73638668307655	None
Tcell:Oligos_IC.8:IC.9_Bin.3	Tcell:Oligos_IC.8:IC.9_Bin.3	1.09401399100043	0.0654761904761905	0.0916334661354582	0.695128435684172	0.367303771882718	Pro-tumor	0.452066180778729	None
Tcell:Stromal_IC.8:IC.1_Bin.3	Tcell:Stromal_IC.8:IC.1_Bin.3	1.21713410182743	0.0416666666666667	0.147410358565737	0.252177061053698	0.000508077269800594	Pro-tumor	0.00112906059955688	IDH-A
