# Supplementary material for: Identifying clinically relevant cell state interactions in the tumor microenvironment of IDH-mutant gliomas using CSI-TME
Source: Mol Syst Biol. 2026 Mar 10;22(6):928–61. doi: 10.1038/s44320-026-00201-0 (PMC13230996; doi:10.1038/s44320-026-00201-0)
Supplement: Supplementary file 14 — Source data Fig. 4 [file 44320_2026_201_MOESM14_ESM.zip › Figure4/Figure4A.txt]

string	prognosis	variable	value
Bcell:Endothelial_IC.2:IC.1_Bin.1	Anti-tumor	IDH.O	0
Bcell:Endothelial_IC.2:IC.2_Bin.1	Anti-tumor	IDH.O	0
Bcell:Endothelial_IC.2:IC.3_Bin.1	Anti-tumor	IDH.O	0
Bcell:Endothelial_IC.2:IC.6_Bin.1	Anti-tumor	IDH.O	0
Bcell:Endothelial_IC.4:IC.10_Bin.9	Anti-tumor	IDH.O	0.166666666666667
Bcell:Endothelial_IC.9:IC.4_Bin.9	Pro-tumor	IDH.O	0.18452380952381
Bcell:Endothelial_IC.9:IC.5_Bin.3	Pro-tumor	IDH.O	0.238095238095238
Bcell:Malignant_IC.1:IC.3_Bin.1	Anti-tumor	IDH.O	0
Bcell:Malignant_IC.2:IC.3_Bin.1	Anti-tumor	IDH.O	0
Bcell:Malignant_IC.3:IC.3_Bin.1	Anti-tumor	IDH.O	0
Bcell:Malignant_IC.4:IC.5_Bin.3	Anti-tumor	IDH.O	0.261904761904762
Bcell:Malignant_IC.5:IC.9_Bin.1	Pro-tumor	IDH.O	0.0714285714285714
Bcell:Malignant_IC.5:IC.9_Bin.9	Pro-tumor	IDH.O	0.0833333333333333
Bcell:Malignant_IC.8:IC.1_Bin.3	Anti-tumor	IDH.O	0.148809523809524
Bcell:Malignant_IC.8:IC.10_Bin.3	Pro-tumor	IDH.O	0.0773809523809524
Bcell:Malignant_IC.8:IC.6_Bin.3	Pro-tumor	IDH.O	0.00595238095238095
Bcell:Malignant_IC.9:IC.10_Bin.3	Pro-tumor	IDH.O	0.0476190476190476
Bcell:Malignant_IC.9:IC.4_Bin.3	Pro-tumor	IDH.O	0.160714285714286
Bcell:Malignant_IC.9:IC.7_Bin.3	Pro-tumor	IDH.O	0.0654761904761905
Bcell:Malignant_IC.9:IC.9_Bin.3	Pro-tumor	IDH.O	0.119047619047619
Bcell:Myeloid_IC.1:IC.7_Bin.1	Pro-tumor	IDH.O	0.0892857142857143
Bcell:Myeloid_IC.2:IC.1_Bin.1	Anti-tumor	IDH.O	0
Bcell:Myeloid_IC.3:IC.6_Bin.1	Anti-tumor	IDH.O	0
Bcell:Myeloid_IC.4:IC.10_Bin.3	Anti-tumor	IDH.O	0.166666666666667
Bcell:Myeloid_IC.4:IC.6_Bin.3	Anti-tumor	IDH.O	0
Bcell:Oligos_IC.1:IC.2_Bin.1	Anti-tumor	IDH.O	0
Bcell:Oligos_IC.2:IC.1_Bin.1	Anti-tumor	IDH.O	0
Bcell:Oligos_IC.2:IC.2_Bin.1	Anti-tumor	IDH.O	0
Bcell:Oligos_IC.2:IC.3_Bin.1	Anti-tumor	IDH.O	0
Bcell:Oligos_IC.4:IC.9_Bin.9	Anti-tumor	IDH.O	0.101190476190476
Bcell:Oligos_IC.5:IC.10_Bin.3	Pro-tumor	IDH.O	0.0535714285714286
Bcell:Oligos_IC.8:IC.5_Bin.1	Pro-tumor	IDH.O	0.0535714285714286
Bcell:Oligos_IC.8:IC.6_Bin.1	Pro-tumor	IDH.O	0
Bcell:Oligos_IC.9:IC.2_Bin.1	Anti-tumor	IDH.O	0
Bcell:Oligos_IC.9:IC.6_Bin.9	Pro-tumor	IDH.O	0.136904761904762
Bcell:Oligos_IC.9:IC.7_Bin.1	Pro-tumor	IDH.O	0.00595238095238095
Bcell:Stromal_IC.1:IC.5_Bin.1	Pro-tumor	IDH.O	0.31547619047619
Bcell:Stromal_IC.2:IC.3_Bin.1	Anti-tumor	IDH.O	0
Bcell:Stromal_IC.2:IC.3_Bin.3	Pro-tumor	IDH.O	0.30952380952381
Bcell:Stromal_IC.2:IC.4_Bin.1	Anti-tumor	IDH.O	0
Bcell:Stromal_IC.2:IC.8_Bin.1	Anti-tumor	IDH.O	0
Bcell:Stromal_IC.4:IC.1_Bin.9	Anti-tumor	IDH.O	0.279761904761905
Bcell:Stromal_IC.4:IC.5_Bin.9	Anti-tumor	IDH.O	0
Bcell:Stromal_IC.6:IC.8_Bin.9	Pro-tumor	IDH.O	0.0119047619047619
Bcell:Stromal_IC.8:IC.1_Bin.1	Pro-tumor	IDH.O	0.0773809523809524
Bcell:Stromal_IC.9:IC.1_Bin.3	Pro-tumor	IDH.O	0.0297619047619048
Bcell:Stromal_IC.9:IC.10_Bin.9	Pro-tumor	IDH.O	0.0833333333333333
Bcell:Stromal_IC.9:IC.6_Bin.9	Pro-tumor	IDH.O	0.113095238095238
Bcell:Stromal_IC.9:IC.7_Bin.9	Pro-tumor	IDH.O	0.148809523809524
Bcell:Tcell_IC.10:IC.1_Bin.1	Pro-tumor	IDH.O	0.0238095238095238
Bcell:Tcell_IC.2:IC.2_Bin.1	Anti-tumor	IDH.O	0
Bcell:Tcell_IC.2:IC.3_Bin.1	Anti-tumor	IDH.O	0
Bcell:Tcell_IC.5:IC.1_Bin.3	Pro-tumor	IDH.O	0.0654761904761905
Bcell:Tcell_IC.5:IC.10_Bin.3	Pro-tumor	IDH.O	0.125
Bcell:Tcell_IC.7:IC.8_Bin.9	Pro-tumor	IDH.O	0.0654761904761905
Bcell:Tcell_IC.8:IC.10_Bin.9	Pro-tumor	IDH.O	0.0952380952380952
Bcell:Tcell_IC.8:IC.3_Bin.3	Pro-tumor	IDH.O	0.19047619047619
Bcell:Tcell_IC.9:IC.1_Bin.1	Pro-tumor	IDH.O	0.0833333333333333
Endothelial:Bcell_IC.4:IC.3_Bin.3	Pro-tumor	IDH.O	0.125
Endothelial:Bcell_IC.5:IC.3_Bin.3	Anti-tumor	IDH.O	0.0416666666666667
Endothelial:Bcell_IC.8:IC.1_Bin.3	Pro-tumor	IDH.O	0.327380952380952
Endothelial:Malignant_IC.1:IC.3_Bin.1	Anti-tumor	IDH.O	0
Endothelial:Malignant_IC.2:IC.10_Bin.3	Pro-tumor	IDH.O	0.0654761904761905
Endothelial:Malignant_IC.3:IC.2_Bin.9	Pro-tumor	IDH.O	0
Endothelial:Malignant_IC.3:IC.3_Bin.1	Anti-tumor	IDH.O	0
Endothelial:Malignant_IC.4:IC.10_Bin.3	Pro-tumor	IDH.O	0.0952380952380952
Endothelial:Malignant_IC.4:IC.6_Bin.9	Pro-tumor	IDH.O	0.291666666666667
Endothelial:Malignant_IC.4:IC.8_Bin.9	Pro-tumor	IDH.O	0.130952380952381
Endothelial:Malignant_IC.5:IC.10_Bin.1	Pro-tumor	IDH.O	0.0773809523809524
Endothelial:Malignant_IC.5:IC.2_Bin.9	Anti-tumor	IDH.O	0.0297619047619048
Endothelial:Malignant_IC.7:IC.10_Bin.1	Pro-tumor	IDH.O	0.0892857142857143
Endothelial:Malignant_IC.7:IC.10_Bin.9	Pro-tumor	IDH.O	0.101190476190476
Endothelial:Malignant_IC.8:IC.7_Bin.1	Pro-tumor	IDH.O	0
Endothelial:Myeloid_IC.4:IC.7_Bin.9	Pro-tumor	IDH.O	0.18452380952381
Endothelial:Myeloid_IC.5:IC.4_Bin.9	Anti-tumor	IDH.O	0.0357142857142857
Endothelial:Myeloid_IC.7:IC.7_Bin.3	Pro-tumor	IDH.O	0.107142857142857
Endothelial:Myeloid_IC.8:IC.1_Bin.3	Pro-tumor	IDH.O	0.238095238095238
Endothelial:Oligos_IC.1:IC.2_Bin.1	Anti-tumor	IDH.O	0
Endothelial:Oligos_IC.2:IC.8_Bin.9	Pro-tumor	IDH.O	0.0119047619047619
Endothelial:Oligos_IC.4:IC.1_Bin.9	Pro-tumor	IDH.O	0.0595238095238095
Endothelial:Oligos_IC.4:IC.5_Bin.3	Pro-tumor	IDH.O	0.297619047619048
Endothelial:Oligos_IC.4:IC.6_Bin.9	Pro-tumor	IDH.O	0.130952380952381
Endothelial:Oligos_IC.4:IC.8_Bin.9	Pro-tumor	IDH.O	0.0595238095238095
Endothelial:Stromal_IC.2:IC.1_Bin.3	Pro-tumor	IDH.O	0.0595238095238095
Endothelial:Stromal_IC.4:IC.9_Bin.3	Pro-tumor	IDH.O	0.267857142857143
Endothelial:Stromal_IC.8:IC.3_Bin.3	Pro-tumor	IDH.O	0.297619047619048
Endothelial:Tcell_IC.4:IC.1_Bin.3	Pro-tumor	IDH.O	0.0714285714285714
Endothelial:Tcell_IC.4:IC.2_Bin.3	Pro-tumor	IDH.O	0.101190476190476
Endothelial:Tcell_IC.4:IC.7_Bin.9	Pro-tumor	IDH.O	0.267857142857143
Endothelial:Tcell_IC.4:IC.8_Bin.9	Pro-tumor	IDH.O	0.238095238095238
Endothelial:Tcell_IC.7:IC.1_Bin.1	Pro-tumor	IDH.O	0.0595238095238095
Endothelial:Tcell_IC.7:IC.3_Bin.9	Pro-tumor	IDH.O	0.101190476190476
Endothelial:Tcell_IC.9:IC.3_Bin.1	Pro-tumor	IDH.O	0.0119047619047619
Malignant:Bcell_IC.1:IC.2_Bin.3	Anti-tumor	IDH.O	0
Malignant:Bcell_IC.10:IC.4_Bin.3	Pro-tumor	IDH.O	0.220238095238095
Malignant:Bcell_IC.2:IC.2_Bin.3	Anti-tumor	IDH.O	0
Malignant:Bcell_IC.5:IC.8_Bin.3	Pro-tumor	IDH.O	0.0773809523809524
Malignant:Myeloid_IC.10:IC.9_Bin.9	Pro-tumor	IDH.O	0.107142857142857
Malignant:Oligos_IC.1:IC.2_Bin.3	Anti-tumor	IDH.O	0
Malignant:Oligos_IC.10:IC.5_Bin.1	Pro-tumor	IDH.O	0.0833333333333333
Malignant:Oligos_IC.10:IC.5_Bin.9	Pro-tumor	IDH.O	0.0892857142857143
Malignant:Oligos_IC.8:IC.5_Bin.3	Pro-tumor	IDH.O	0.125
Malignant:Stromal_IC.10:IC.6_Bin.3	Pro-tumor	IDH.O	0.19047619047619
Malignant:Stromal_IC.3:IC.3_Bin.1	Anti-tumor	IDH.O	0
Malignant:Stromal_IC.6:IC.7_Bin.1	Pro-tumor	IDH.O	0.0416666666666667
Malignant:Tcell_IC.10:IC.1_Bin.1	Pro-tumor	IDH.O	0.0238095238095238
Malignant:Tcell_IC.10:IC.6_Bin.1	Pro-tumor	IDH.O	0.0297619047619048
Malignant:Tcell_IC.3:IC.2_Bin.1	Anti-tumor	IDH.O	0
Malignant:Tcell_IC.6:IC.5_Bin.1	Pro-tumor	IDH.O	0.0297619047619048
Malignant:Tcell_IC.7:IC.1_Bin.1	Pro-tumor	IDH.O	0.0595238095238095
Malignant:Tcell_IC.7:IC.7_Bin.9	Pro-tumor	IDH.O	0.0357142857142857
Malignant:Tcell_IC.9:IC.1_Bin.1	Pro-tumor	IDH.O	0.0238095238095238
Malignant:Tcell_IC.9:IC.6_Bin.1	Pro-tumor	IDH.O	0.0714285714285714
Myeloid:Bcell_IC.3:IC.10_Bin.3	Pro-tumor	IDH.O	0.0654761904761905
Myeloid:Bcell_IC.4:IC.2_Bin.3	Anti-tumor	IDH.O	0
Myeloid:Bcell_IC.5:IC.2_Bin.3	Anti-tumor	IDH.O	0
Myeloid:Bcell_IC.9:IC.9_Bin.3	Pro-tumor	IDH.O	0.0357142857142857
Myeloid:Endothelial_IC.4:IC.10_Bin.3	Anti-tumor	IDH.O	0.0595238095238095
Myeloid:Malignant_IC.3:IC.10_Bin.3	Pro-tumor	IDH.O	0.0297619047619048
Myeloid:Malignant_IC.3:IC.9_Bin.3	Pro-tumor	IDH.O	0.0654761904761905
Myeloid:Malignant_IC.7:IC.10_Bin.3	Pro-tumor	IDH.O	0.0654761904761905
Myeloid:Malignant_IC.9:IC.6_Bin.3	Pro-tumor	IDH.O	0.119047619047619
Myeloid:Malignant_IC.9:IC.8_Bin.3	Pro-tumor	IDH.O	0.0178571428571429
Myeloid:Oligos_IC.1:IC.2_Bin.1	Anti-tumor	IDH.O	0
Myeloid:Oligos_IC.2:IC.10_Bin.1	Anti-tumor	IDH.O	0.0892857142857143
Myeloid:Oligos_IC.7:IC.6_Bin.1	Pro-tumor	IDH.O	0.0833333333333333
Myeloid:Oligos_IC.9:IC.6_Bin.3	Pro-tumor	IDH.O	0.0178571428571429
Myeloid:Stromal_IC.9:IC.7_Bin.3	Pro-tumor	IDH.O	0.0178571428571429
Myeloid:Tcell_IC.3:IC.10_Bin.9	Pro-tumor	IDH.O	0.0357142857142857
Myeloid:Tcell_IC.9:IC.1_Bin.1	Pro-tumor	IDH.O	0.0654761904761905
Myeloid:Tcell_IC.9:IC.3_Bin.9	Pro-tumor	IDH.O	0.113095238095238
Oligos:Malignant_IC.6:IC.10_Bin.3	Pro-tumor	IDH.O	0.0297619047619048
Oligos:Stromal_IC.2:IC.3_Bin.1	Anti-tumor	IDH.O	0
Oligos:Stromal_IC.5:IC.1_Bin.1	Pro-tumor	IDH.O	0.0119047619047619
Oligos:Stromal_IC.5:IC.9_Bin.1	Pro-tumor	IDH.O	0.321428571428571
Oligos:Tcell_IC.5:IC.1_Bin.1	Pro-tumor	IDH.O	0.0535714285714286
Oligos:Tcell_IC.5:IC.3_Bin.9	Pro-tumor	IDH.O	0.0952380952380952
Oligos:Tcell_IC.7:IC.1_Bin.3	Pro-tumor	IDH.O	0.0535714285714286
Oligos:Tcell_IC.7:IC.8_Bin.9	Pro-tumor	IDH.O	0.101190476190476
Oligos:Tcell_IC.8:IC.8_Bin.9	Pro-tumor	IDH.O	0.0595238095238095
Stromal:Endothelial_IC.1:IC.7_Bin.3	Anti-tumor	IDH.O	0.297619047619048
Stromal:Endothelial_IC.5:IC.1_Bin.3	Anti-tumor	IDH.O	0
Stromal:Endothelial_IC.8:IC.7_Bin.3	Anti-tumor	IDH.O	0.303571428571429
Stromal:Malignant_IC.10:IC.10_Bin.3	Pro-tumor	IDH.O	0.0892857142857143
Stromal:Malignant_IC.6:IC.10_Bin.3	Pro-tumor	IDH.O	0.0952380952380952
Stromal:Malignant_IC.7:IC.10_Bin.3	Pro-tumor	IDH.O	0.0476190476190476
Stromal:Myeloid_IC.8:IC.9_Bin.3	Anti-tumor	IDH.O	0.380952380952381
Stromal:Tcell_IC.10:IC.1_Bin.3	Pro-tumor	IDH.O	0.0297619047619048
Stromal:Tcell_IC.10:IC.4_Bin.9	Pro-tumor	IDH.O	0
Stromal:Tcell_IC.10:IC.8_Bin.9	Pro-tumor	IDH.O	0.107142857142857
Stromal:Tcell_IC.9:IC.3_Bin.9	Pro-tumor	IDH.O	0.0714285714285714
Tcell:Endothelial_IC.10:IC.9_Bin.3	Pro-tumor	IDH.O	0
Tcell:Malignant_IC.3:IC.6_Bin.3	Pro-tumor	IDH.O	0.142857142857143
Tcell:Malignant_IC.7:IC.10_Bin.3	Pro-tumor	IDH.O	0.0773809523809524
Tcell:Malignant_IC.8:IC.10_Bin.3	Pro-tumor	IDH.O	0.0595238095238095
Tcell:Malignant_IC.8:IC.4_Bin.3	Pro-tumor	IDH.O	0.142857142857143
Tcell:Malignant_IC.8:IC.7_Bin.3	Pro-tumor	IDH.O	0.130952380952381
Tcell:Oligos_IC.10:IC.5_Bin.3	Pro-tumor	IDH.O	0.119047619047619
Tcell:Oligos_IC.8:IC.9_Bin.3	Pro-tumor	IDH.O	0.0654761904761905
Tcell:Stromal_IC.8:IC.1_Bin.3	Pro-tumor	IDH.O	0.0416666666666667
Bcell:Endothelial_IC.2:IC.1_Bin.1	Anti-tumor	IDH.A	0.231075697211155
Bcell:Endothelial_IC.2:IC.2_Bin.1	Anti-tumor	IDH.A	0.266932270916335
Bcell:Endothelial_IC.2:IC.3_Bin.1	Anti-tumor	IDH.A	0.151394422310757
Bcell:Endothelial_IC.2:IC.6_Bin.1	Anti-tumor	IDH.A	0.199203187250996
Bcell:Endothelial_IC.4:IC.10_Bin.9	Anti-tumor	IDH.A	0.159362549800797
Bcell:Endothelial_IC.9:IC.4_Bin.9	Pro-tumor	IDH.A	0.119521912350598
Bcell:Endothelial_IC.9:IC.5_Bin.3	Pro-tumor	IDH.A	0.143426294820717
Bcell:Malignant_IC.1:IC.3_Bin.1	Anti-tumor	IDH.A	0.191235059760956
Bcell:Malignant_IC.2:IC.3_Bin.1	Anti-tumor	IDH.A	0.49800796812749
Bcell:Malignant_IC.3:IC.3_Bin.1	Anti-tumor	IDH.A	0.219123505976096
Bcell:Malignant_IC.4:IC.5_Bin.3	Anti-tumor	IDH.A	0.115537848605578
Bcell:Malignant_IC.5:IC.9_Bin.1	Pro-tumor	IDH.A	0.119521912350598
Bcell:Malignant_IC.5:IC.9_Bin.9	Pro-tumor	IDH.A	0.0876494023904383
Bcell:Malignant_IC.8:IC.1_Bin.3	Anti-tumor	IDH.A	0.0358565737051793
Bcell:Malignant_IC.8:IC.10_Bin.3	Pro-tumor	IDH.A	0.171314741035857
Bcell:Malignant_IC.8:IC.6_Bin.3	Pro-tumor	IDH.A	0.0557768924302789
Bcell:Malignant_IC.9:IC.10_Bin.3	Pro-tumor	IDH.A	0.159362549800797
Bcell:Malignant_IC.9:IC.4_Bin.3	Pro-tumor	IDH.A	0.119521912350598
Bcell:Malignant_IC.9:IC.7_Bin.3	Pro-tumor	IDH.A	0.131474103585657
Bcell:Malignant_IC.9:IC.9_Bin.3	Pro-tumor	IDH.A	0.0956175298804781
Bcell:Myeloid_IC.1:IC.7_Bin.1	Pro-tumor	IDH.A	0.111553784860558
Bcell:Myeloid_IC.2:IC.1_Bin.1	Anti-tumor	IDH.A	0.270916334661355
Bcell:Myeloid_IC.3:IC.6_Bin.1	Anti-tumor	IDH.A	0.215139442231076
Bcell:Myeloid_IC.4:IC.10_Bin.3	Anti-tumor	IDH.A	0.171314741035857
Bcell:Myeloid_IC.4:IC.6_Bin.3	Anti-tumor	IDH.A	0.219123505976096
Bcell:Oligos_IC.1:IC.2_Bin.1	Anti-tumor	IDH.A	0.207171314741036
Bcell:Oligos_IC.2:IC.1_Bin.1	Anti-tumor	IDH.A	0.215139442231076
Bcell:Oligos_IC.2:IC.2_Bin.1	Anti-tumor	IDH.A	0.48605577689243
Bcell:Oligos_IC.2:IC.3_Bin.1	Anti-tumor	IDH.A	0.231075697211155
Bcell:Oligos_IC.4:IC.9_Bin.9	Anti-tumor	IDH.A	0.0876494023904383
Bcell:Oligos_IC.5:IC.10_Bin.3	Pro-tumor	IDH.A	0.0597609561752988
Bcell:Oligos_IC.8:IC.5_Bin.1	Pro-tumor	IDH.A	0.0398406374501992
Bcell:Oligos_IC.8:IC.6_Bin.1	Pro-tumor	IDH.A	0.00796812749003984
Bcell:Oligos_IC.9:IC.2_Bin.1	Anti-tumor	IDH.A	0.258964143426295
Bcell:Oligos_IC.9:IC.6_Bin.9	Pro-tumor	IDH.A	0.135458167330677
Bcell:Oligos_IC.9:IC.7_Bin.1	Pro-tumor	IDH.A	0.0398406374501992
Bcell:Stromal_IC.1:IC.5_Bin.1	Pro-tumor	IDH.A	0.00796812749003984
Bcell:Stromal_IC.2:IC.3_Bin.1	Anti-tumor	IDH.A	0.274900398406374
Bcell:Stromal_IC.2:IC.3_Bin.3	Pro-tumor	IDH.A	0.00796812749003984
Bcell:Stromal_IC.2:IC.4_Bin.1	Anti-tumor	IDH.A	0.207171314741036
Bcell:Stromal_IC.2:IC.8_Bin.1	Anti-tumor	IDH.A	0.270916334661355
Bcell:Stromal_IC.4:IC.1_Bin.9	Anti-tumor	IDH.A	0.0876494023904383
Bcell:Stromal_IC.4:IC.5_Bin.9	Anti-tumor	IDH.A	0.231075697211155
Bcell:Stromal_IC.6:IC.8_Bin.9	Pro-tumor	IDH.A	0.00796812749003984
Bcell:Stromal_IC.8:IC.1_Bin.1	Pro-tumor	IDH.A	0.167330677290837
Bcell:Stromal_IC.9:IC.1_Bin.3	Pro-tumor	IDH.A	0.151394422310757
Bcell:Stromal_IC.9:IC.10_Bin.9	Pro-tumor	IDH.A	0.099601593625498
Bcell:Stromal_IC.9:IC.6_Bin.9	Pro-tumor	IDH.A	0.115537848605578
Bcell:Stromal_IC.9:IC.7_Bin.9	Pro-tumor	IDH.A	0.135458167330677
Bcell:Tcell_IC.10:IC.1_Bin.1	Pro-tumor	IDH.A	0.0876494023904383
Bcell:Tcell_IC.2:IC.2_Bin.1	Anti-tumor	IDH.A	0.167330677290837
Bcell:Tcell_IC.2:IC.3_Bin.1	Anti-tumor	IDH.A	0.266932270916335
Bcell:Tcell_IC.5:IC.1_Bin.3	Pro-tumor	IDH.A	0.151394422310757
Bcell:Tcell_IC.5:IC.10_Bin.3	Pro-tumor	IDH.A	0.0796812749003984
Bcell:Tcell_IC.7:IC.8_Bin.9	Pro-tumor	IDH.A	0.0796812749003984
Bcell:Tcell_IC.8:IC.10_Bin.9	Pro-tumor	IDH.A	0.103585657370518
Bcell:Tcell_IC.8:IC.3_Bin.3	Pro-tumor	IDH.A	0.139442231075697
Bcell:Tcell_IC.9:IC.1_Bin.1	Pro-tumor	IDH.A	0.163346613545817
Endothelial:Bcell_IC.4:IC.3_Bin.3	Pro-tumor	IDH.A	0.0796812749003984
Endothelial:Bcell_IC.5:IC.3_Bin.3	Anti-tumor	IDH.A	0.135458167330677
Endothelial:Bcell_IC.8:IC.1_Bin.3	Pro-tumor	IDH.A	0.00796812749003984
Endothelial:Malignant_IC.1:IC.3_Bin.1	Anti-tumor	IDH.A	0.219123505976096
Endothelial:Malignant_IC.2:IC.10_Bin.3	Pro-tumor	IDH.A	0.0398406374501992
Endothelial:Malignant_IC.3:IC.2_Bin.9	Pro-tumor	IDH.A	0.0119521912350598
Endothelial:Malignant_IC.3:IC.3_Bin.1	Anti-tumor	IDH.A	0.159362549800797
Endothelial:Malignant_IC.4:IC.10_Bin.3	Pro-tumor	IDH.A	0.179282868525896
Endothelial:Malignant_IC.4:IC.6_Bin.9	Pro-tumor	IDH.A	0.131474103585657
Endothelial:Malignant_IC.4:IC.8_Bin.9	Pro-tumor	IDH.A	0.0756972111553785
Endothelial:Malignant_IC.5:IC.10_Bin.1	Pro-tumor	IDH.A	0.115537848605578
Endothelial:Malignant_IC.5:IC.2_Bin.9	Anti-tumor	IDH.A	0.131474103585657
Endothelial:Malignant_IC.7:IC.10_Bin.1	Pro-tumor	IDH.A	0.195219123505976
Endothelial:Malignant_IC.7:IC.10_Bin.9	Pro-tumor	IDH.A	0.107569721115538
Endothelial:Malignant_IC.8:IC.7_Bin.1	Pro-tumor	IDH.A	0.195219123505976
Endothelial:Myeloid_IC.4:IC.7_Bin.9	Pro-tumor	IDH.A	0.131474103585657
Endothelial:Myeloid_IC.5:IC.4_Bin.9	Anti-tumor	IDH.A	0.131474103585657
Endothelial:Myeloid_IC.7:IC.7_Bin.3	Pro-tumor	IDH.A	0.219123505976096
Endothelial:Myeloid_IC.8:IC.1_Bin.3	Pro-tumor	IDH.A	0.00796812749003984
Endothelial:Oligos_IC.1:IC.2_Bin.1	Anti-tumor	IDH.A	0.239043824701195
Endothelial:Oligos_IC.2:IC.8_Bin.9	Pro-tumor	IDH.A	0.0318725099601594
Endothelial:Oligos_IC.4:IC.1_Bin.9	Pro-tumor	IDH.A	0.0637450199203187
Endothelial:Oligos_IC.4:IC.5_Bin.3	Pro-tumor	IDH.A	0.127490039840637
Endothelial:Oligos_IC.4:IC.6_Bin.9	Pro-tumor	IDH.A	0.0756972111553785
Endothelial:Oligos_IC.4:IC.8_Bin.9	Pro-tumor	IDH.A	0.147410358565737
Endothelial:Stromal_IC.2:IC.1_Bin.3	Pro-tumor	IDH.A	0.047808764940239
Endothelial:Stromal_IC.4:IC.9_Bin.3	Pro-tumor	IDH.A	0.111553784860558
Endothelial:Stromal_IC.8:IC.3_Bin.3	Pro-tumor	IDH.A	0.00796812749003984
Endothelial:Tcell_IC.4:IC.1_Bin.3	Pro-tumor	IDH.A	0.0876494023904383
Endothelial:Tcell_IC.4:IC.2_Bin.3	Pro-tumor	IDH.A	0.0836653386454183
Endothelial:Tcell_IC.4:IC.7_Bin.9	Pro-tumor	IDH.A	0.107569721115538
Endothelial:Tcell_IC.4:IC.8_Bin.9	Pro-tumor	IDH.A	0.123505976095618
Endothelial:Tcell_IC.7:IC.1_Bin.1	Pro-tumor	IDH.A	0.131474103585657
Endothelial:Tcell_IC.7:IC.3_Bin.9	Pro-tumor	IDH.A	0.159362549800797
Endothelial:Tcell_IC.9:IC.3_Bin.1	Pro-tumor	IDH.A	0.0199203187250996
Malignant:Bcell_IC.1:IC.2_Bin.3	Anti-tumor	IDH.A	0.219123505976096
Malignant:Bcell_IC.10:IC.4_Bin.3	Pro-tumor	IDH.A	0.127490039840637
Malignant:Bcell_IC.2:IC.2_Bin.3	Anti-tumor	IDH.A	0.187250996015936
Malignant:Bcell_IC.5:IC.8_Bin.3	Pro-tumor	IDH.A	0.123505976095618
Malignant:Myeloid_IC.10:IC.9_Bin.9	Pro-tumor	IDH.A	0.123505976095618
Malignant:Oligos_IC.1:IC.2_Bin.3	Anti-tumor	IDH.A	0.239043824701195
Malignant:Oligos_IC.10:IC.5_Bin.1	Pro-tumor	IDH.A	0.167330677290837
Malignant:Oligos_IC.10:IC.5_Bin.9	Pro-tumor	IDH.A	0.0876494023904383
Malignant:Oligos_IC.8:IC.5_Bin.3	Pro-tumor	IDH.A	0.0836653386454183
Malignant:Stromal_IC.10:IC.6_Bin.3	Pro-tumor	IDH.A	0.147410358565737
Malignant:Stromal_IC.3:IC.3_Bin.1	Anti-tumor	IDH.A	0.235059760956175
Malignant:Stromal_IC.6:IC.7_Bin.1	Pro-tumor	IDH.A	0.159362549800797
Malignant:Tcell_IC.10:IC.1_Bin.1	Pro-tumor	IDH.A	0.254980079681275
Malignant:Tcell_IC.10:IC.6_Bin.1	Pro-tumor	IDH.A	0.191235059760956
Malignant:Tcell_IC.3:IC.2_Bin.1	Anti-tumor	IDH.A	0.191235059760956
Malignant:Tcell_IC.6:IC.5_Bin.1	Pro-tumor	IDH.A	0.171314741035857
Malignant:Tcell_IC.7:IC.1_Bin.1	Pro-tumor	IDH.A	0.191235059760956
Malignant:Tcell_IC.7:IC.7_Bin.9	Pro-tumor	IDH.A	0.0199203187250996
Malignant:Tcell_IC.9:IC.1_Bin.1	Pro-tumor	IDH.A	0.0876494023904383
Malignant:Tcell_IC.9:IC.6_Bin.1	Pro-tumor	IDH.A	0.115537848605578
Myeloid:Bcell_IC.3:IC.10_Bin.3	Pro-tumor	IDH.A	0.0756972111553785
Myeloid:Bcell_IC.4:IC.2_Bin.3	Anti-tumor	IDH.A	0.203187250996016
Myeloid:Bcell_IC.5:IC.2_Bin.3	Anti-tumor	IDH.A	0.274900398406374
Myeloid:Bcell_IC.9:IC.9_Bin.3	Pro-tumor	IDH.A	0.123505976095618
Myeloid:Endothelial_IC.4:IC.10_Bin.3	Anti-tumor	IDH.A	0.103585657370518
Myeloid:Malignant_IC.3:IC.10_Bin.3	Pro-tumor	IDH.A	0.183266932270916
Myeloid:Malignant_IC.3:IC.9_Bin.3	Pro-tumor	IDH.A	0.0916334661354582
Myeloid:Malignant_IC.7:IC.10_Bin.3	Pro-tumor	IDH.A	0.243027888446215
Myeloid:Malignant_IC.9:IC.6_Bin.3	Pro-tumor	IDH.A	0.286852589641434
Myeloid:Malignant_IC.9:IC.8_Bin.3	Pro-tumor	IDH.A	0.0876494023904383
Myeloid:Oligos_IC.1:IC.2_Bin.1	Anti-tumor	IDH.A	0.247011952191235
Myeloid:Oligos_IC.2:IC.10_Bin.1	Anti-tumor	IDH.A	0.211155378486056
Myeloid:Oligos_IC.7:IC.6_Bin.1	Pro-tumor	IDH.A	0.155378486055777
Myeloid:Oligos_IC.9:IC.6_Bin.3	Pro-tumor	IDH.A	0.131474103585657
Myeloid:Stromal_IC.9:IC.7_Bin.3	Pro-tumor	IDH.A	0.143426294820717
Myeloid:Tcell_IC.3:IC.10_Bin.9	Pro-tumor	IDH.A	0.119521912350598
Myeloid:Tcell_IC.9:IC.1_Bin.1	Pro-tumor	IDH.A	0.0876494023904383
Myeloid:Tcell_IC.9:IC.3_Bin.9	Pro-tumor	IDH.A	0.227091633466135
Oligos:Malignant_IC.6:IC.10_Bin.3	Pro-tumor	IDH.A	0.151394422310757
Oligos:Stromal_IC.2:IC.3_Bin.1	Anti-tumor	IDH.A	0.250996015936255
Oligos:Stromal_IC.5:IC.1_Bin.1	Pro-tumor	IDH.A	0.099601593625498
Oligos:Stromal_IC.5:IC.9_Bin.1	Pro-tumor	IDH.A	0.175298804780877
Oligos:Tcell_IC.5:IC.1_Bin.1	Pro-tumor	IDH.A	0.099601593625498
Oligos:Tcell_IC.5:IC.3_Bin.9	Pro-tumor	IDH.A	0.179282868525896
Oligos:Tcell_IC.7:IC.1_Bin.3	Pro-tumor	IDH.A	0.167330677290837
Oligos:Tcell_IC.7:IC.8_Bin.9	Pro-tumor	IDH.A	0.123505976095618
Oligos:Tcell_IC.8:IC.8_Bin.9	Pro-tumor	IDH.A	0.215139442231076
Stromal:Endothelial_IC.1:IC.7_Bin.3	Anti-tumor	IDH.A	0.0398406374501992
Stromal:Endothelial_IC.5:IC.1_Bin.3	Anti-tumor	IDH.A	0.211155378486056
Stromal:Endothelial_IC.8:IC.7_Bin.3	Anti-tumor	IDH.A	0.0637450199203187
Stromal:Malignant_IC.10:IC.10_Bin.3	Pro-tumor	IDH.A	0.247011952191235
Stromal:Malignant_IC.6:IC.10_Bin.3	Pro-tumor	IDH.A	0.219123505976096
Stromal:Malignant_IC.7:IC.10_Bin.3	Pro-tumor	IDH.A	0.139442231075697
Stromal:Myeloid_IC.8:IC.9_Bin.3	Anti-tumor	IDH.A	0.047808764940239
Stromal:Tcell_IC.10:IC.1_Bin.3	Pro-tumor	IDH.A	0.127490039840637
Stromal:Tcell_IC.10:IC.4_Bin.9	Pro-tumor	IDH.A	0.143426294820717
Stromal:Tcell_IC.10:IC.8_Bin.9	Pro-tumor	IDH.A	0.0876494023904383
Stromal:Tcell_IC.9:IC.3_Bin.9	Pro-tumor	IDH.A	0.115537848605578
Tcell:Endothelial_IC.10:IC.9_Bin.3	Pro-tumor	IDH.A	0.00398406374501992
Tcell:Malignant_IC.3:IC.6_Bin.3	Pro-tumor	IDH.A	0.187250996015936
Tcell:Malignant_IC.7:IC.10_Bin.3	Pro-tumor	IDH.A	0.163346613545817
Tcell:Malignant_IC.8:IC.10_Bin.3	Pro-tumor	IDH.A	0.183266932270916
Tcell:Malignant_IC.8:IC.4_Bin.3	Pro-tumor	IDH.A	0.099601593625498
Tcell:Malignant_IC.8:IC.7_Bin.3	Pro-tumor	IDH.A	0.203187250996016
Tcell:Oligos_IC.10:IC.5_Bin.3	Pro-tumor	IDH.A	0.135458167330677
Tcell:Oligos_IC.8:IC.9_Bin.3	Pro-tumor	IDH.A	0.0916334661354582
Tcell:Stromal_IC.8:IC.1_Bin.3	Pro-tumor	IDH.A	0.147410358565737
