# Supplementary material for: Identifying clinically relevant cell state interactions in the tumor microenvironment of IDH-mutant gliomas using CSI-TME
Source: Mol Syst Biol. 2026 Mar 10;22(6):928–61. doi: 10.1038/s44320-026-00201-0 (PMC13230996; doi:10.1038/s44320-026-00201-0)
Supplement: Supplementary file 14 — Source data Fig. 4 [file 44320_2026_201_MOESM14_ESM.zip › Figure4/Figure4E.txt]

string	samples	Pro.tumor	Anti.tumor	oddsRatio	pvalue	class	FDR	TME_class
TCGA-DU-7007	TCGA-DU-7007	0.321428571428571	0.458333333333333	1.77964965755836	0.109137963807837	IDH-A	0.199270951432955	Anti-tumor
TCGA-HT-7477	TCGA-HT-7477	0.339285714285714	0.479166666666667	1.7848740654783599	0.111268069904312	IDH-A	0.199613962317607	Anti-tumor
TCGA-S9-A89Z	TCGA-S9-A89Z	0.241071428571429	0.375	1.8809644881130401	0.0888935732017737	IDH-A	0.172825644643448	Anti-tumor
TCGA-DU-6396	TCGA-DU-6396	0.1875	0.3125	1.9607512395539699	0.0994370081920695	IDH-A	0.191542255411452	Anti-tumor
TCGA-TM-A84T	TCGA-TM-A84T	0.196428571428571	0.333333333333333	2.0356149660515599	0.0705915497816911	IDH-A	0.146075583211618	Anti-tumor
TCGA-DU-7301	TCGA-DU-7301	0.142857142857143	0.270833333333333	2.21631492703637	0.07249174923741	IDH-A	0.148537015594301	Anti-tumor
TCGA-DU-A5TU	TCGA-DU-A5TU	0.151785714285714	0.291666666666667	2.2878510757764201	0.0501592179048982	IDH-A	0.115837309857721	Anti-tumor
TCGA-S9-A7IZ	TCGA-S9-A7IZ	0.116071428571429	0.25	2.5219210949902502	0.0549168921395761	IDH-A	0.124756852795341	Anti-tumor
TCGA-DH-5143	TCGA-DH-5143	0.160714285714286	0.333333333333333	2.5938707158410801	0.0200484324048843	IDH-A	0.0527059417939724	Anti-tumor
TCGA-S9-A6WO	TCGA-S9-A6WO	0.133928571428571	0.291666666666667	2.64457989332606	0.0246537288689744	IDH-A	0.062079871489345	Anti-tumor
TCGA-HT-7693	TCGA-HT-7693	0.241071428571429	0.458333333333333	2.6460733440657598	0.00866970067747897	IDH-A	0.0278201837668396	Anti-tumor
TCGA-E1-A7YW	TCGA-E1-A7YW	0.0892857142857143	0.208333333333333	2.6655024057785899	0.0645732103699153	IDH-A	0.139123361849546	Anti-tumor
TCGA-DH-5142	TCGA-DH-5142	0.169642857142857	0.354166666666667	2.66574907264414	0.0135522662986223	IDH-A	0.0393392174501676	Anti-tumor
TCGA-HT-7686	TCGA-HT-7686	0.116071428571429	0.270833333333333	2.8077662341963201	0.0198761660403792	IDH-A	0.0525837810435349	Anti-tumor
TCGA-P5-A72W	TCGA-P5-A72W	0.0714285714285714	0.1875	2.97624767407715	0.0468054139203694	IDH-A	0.108692572326191	Anti-tumor
TCGA-DU-A76O	TCGA-DU-A76O	0.0625	0.166666666666667	2.9764327360531802	0.0710276625772149	IDH-A	0.146254004715644	Anti-tumor
TCGA-FG-A710	TCGA-FG-A710	0.0535714285714286	0.145833333333333	2.9923734881074799	0.0622344418466002	IDH-O	0.136198935559575	Anti-tumor
TCGA-DU-7306	TCGA-DU-7306	0.0892857142857143	0.229166666666667	3.0082282561708	0.0220434287297468	IDH-A	0.0565442476219797	Anti-tumor
TCGA-FG-8188	TCGA-FG-8188	0.0446428571428571	0.125	3.03260124017716	0.0878927215904263	IDH-A	0.172825644643448	Anti-tumor
TCGA-DB-A4XD	TCGA-DB-A4XD	0.0982142857142857	0.25	3.0362380822808799	0.0244974741737512	IDH-A	0.0620602679068364	Anti-tumor
TCGA-DU-7011	TCGA-DU-7011	0.107142857142857	0.270833333333333	3.07023933917307	0.0158629790152271	IDH-A	0.0445015115997645	Anti-tumor
TCGA-DU-6407	TCGA-DU-6407	0.151785714285714	0.375	3.3236973270578001	0.00308789549220498	IDH-A	0.0114637091060599	Anti-tumor
TCGA-HT-7611	TCGA-HT-7611	0.0803571428571429	0.229166666666667	3.3722985624169501	0.0166345876432233	IDH-A	0.0460480638070683	Anti-tumor
TCGA-DU-A5TR	TCGA-DU-A5TR	0.0803571428571429	0.229166666666667	3.3722985624169501	0.0166345876432233	IDH-A	0.0460480638070683	Anti-tumor
TCGA-S9-A7R7	TCGA-S9-A7R7	0.0982142857142857	0.270833333333333	3.38012283856582	0.00769075916778948	IDH-A	0.0255137883502857	Anti-tumor
TCGA-TQ-A7RJ	TCGA-TQ-A7RJ	0.107142857142857	0.291666666666667	3.4007334693608802	0.00870166585498922	IDH-A	0.0278201837668396	Anti-tumor
TCGA-S9-A7R3	TCGA-S9-A7R3	0.0625	0.1875	3.4304874867228201	0.0220282093327012	IDH-A	0.0565442476219797	Anti-tumor
TCGA-DH-A7UR	TCGA-DH-A7UR	0.0535714285714286	0.166666666666667	3.50111094968022	0.0307266711585134	IDH-O	0.0764508841920154	Anti-tumor
TCGA-P5-A5EZ	TCGA-P5-A5EZ	0.133928571428571	0.354166666666667	3.5134828508154299	0.0023402472878362	IDH-A	0.00949731423607314	Anti-tumor
TCGA-KT-A74X	TCGA-KT-A74X	0.0446428571428571	0.145833333333333	3.6194496528075102	0.0443168624822449	IDH-O	0.103488539204348	Anti-tumor
TCGA-P5-A5EW	TCGA-P5-A5EW	0.0982142857142857	0.291666666666667	3.74379241884666	0.00370065847447393	IDH-A	0.0128906270194175	Anti-tumor
TCGA-HT-7690	TCGA-HT-7690	0.107142857142857	0.3125	3.7507042484795301	0.00251883939470368	IDH-A	0.0100273796855823	Anti-tumor
TCGA-QH-A6CW	TCGA-QH-A6CW	0.107142857142857	0.3125	3.7507042484795301	0.00251883939470368	IDH-A	0.0100273796855823	Anti-tumor
TCGA-TM-A84Q	TCGA-TM-A84Q	0.116071428571429	0.333333333333333	3.7709085110356599	0.00289947966091664	IDH-A	0.0110180227114832	Anti-tumor
TCGA-HT-7676	TCGA-HT-7676	0.0803571428571429	0.25	3.7773894731914401	0.00871876572597125	IDH-A	0.0278201837668396	Anti-tumor
TCGA-QH-A65R	TCGA-QH-A65R	0.0357142857142857	0.125	3.81951951369527	0.0668990328510977	IDH-O	0.139123361849546	Anti-tumor
TCGA-HW-A5KJ	TCGA-HW-A5KJ	0.0357142857142857	0.125	3.81951951369527	0.0668990328510977	IDH-O	0.139123361849546	Anti-tumor
TCGA-WY-A85D	TCGA-WY-A85D	0.0535714285714286	0.1875	4.0350221700041899	0.0147701652448044	IDH-A	0.0419995174988317	Anti-tumor
TCGA-S9-A6TV	TCGA-S9-A6TV	0.107142857142857	0.333333333333333	4.1228339917889398	0.00115397959149101	IDH-A	0.00518670397035744	Anti-tumor
TCGA-DB-A64S	TCGA-DB-A64S	0.0892857142857143	0.291666666666667	4.1559791031475797	0.00281557920571993	IDH-A	0.0107973587889076	Anti-tumor
TCGA-DU-8166	TCGA-DU-8166	0.0267857142857143	0.104166666666667	4.1808617893926296	0.0532879403513656	IDH-A	0.121717809108584	Anti-tumor
TCGA-DU-7294	TCGA-DU-7294	0.0267857142857143	0.104166666666667	4.1808617893926296	0.0532879403513656	IDH-O	0.121717809108584	Anti-tumor
TCGA-DU-A7TC	TCGA-DU-A7TC	0.0446428571428571	0.166666666666667	4.2345219117299902	0.0220495511061787	IDH-A	0.0565442476219797	Anti-tumor
TCGA-CS-4938	TCGA-CS-4938	0.0714285714285714	0.25	4.28605555087755	0.00333139749669462	IDH-A	0.0117018836438517	Anti-tumor
TCGA-QH-A6X3	TCGA-QH-A6X3	0.107142857142857	0.354166666666667	4.5181524850281196	0.000528813015558017	IDH-A	0.00257027721515408	Anti-tumor
TCGA-DU-6399	TCGA-DU-6399	0.107142857142857	0.354166666666667	4.5181524850281196	0.000528813015558017	IDH-A	0.00257027721515408	Anti-tumor
TCGA-RY-A845	TCGA-RY-A845	0.0357142857142857	0.145833333333333	4.5583532290774498	0.0178808990993976	IDH-A	0.0488510838140405	Anti-tumor
TCGA-S9-A6UB	TCGA-S9-A6UB	0.0357142857142857	0.145833333333333	4.5583532290774498	0.0178808990993976	IDH-O	0.0488510838140405	Anti-tumor
TCGA-P5-A72X	TCGA-P5-A72X	0.0803571428571429	0.291666666666667	4.6580629381396497	0.00102403806985911	IDH-A	0.0047038232219902	Anti-tumor
TCGA-DU-A6S7	TCGA-DU-A6S7	0.0446428571428571	0.1875	4.8801259058296296	0.00589261402929615	IDH-A	0.0198638118084338	Anti-tumor
TCGA-HT-A61B	TCGA-HT-A61B	0.125	0.416666666666667	4.9393939049810101	9.20584467361341e-05	IDH-A	0.00052712918816033	Anti-tumor
TCGA-HT-7475	TCGA-HT-7475	0.0178571428571429	0.0833333333333333	4.9423164329444997	0.0666985272449543	IDH-A	0.139123361849546	Anti-tumor
TCGA-VV-A86M	TCGA-VV-A86M	0.276785714285714	0.666666666666667	5.1645988635909204	6.78347297214456e-06	IDH-A	5.55978765167927e-05	Anti-tumor
TCGA-S9-A7QW	TCGA-S9-A7QW	0.0357142857142857	0.166666666666667	5.3333347691953801	0.0071918914977039	IDH-A	0.0240496851683218	Anti-tumor
TCGA-P5-A780	TCGA-P5-A780	0.116071428571429	0.416666666666667	5.36941739610275	6.72583039488546e-05	IDH-A	0.000407448855806105	Anti-tumor
TCGA-WH-A86K	TCGA-WH-A86K	0.0446428571428571	0.208333333333333	5.5595289064065403	0.00231013844687109	IDH-A	0.0094670379489423	Anti-tumor
TCGA-E1-5322	TCGA-E1-5322	0.0446428571428571	0.208333333333333	5.5595289064065403	0.00231013844687109	IDH-A	0.0094670379489423	Anti-tumor
TCGA-S9-A6WG	TCGA-S9-A6WG	0.0625	0.291666666666667	6.0912617935885702	0.000212772958258574	IDH-A	0.00117025127042216	Anti-tumor
TCGA-P5-A737	TCGA-P5-A737	0.0267857142857143	0.145833333333333	6.1210009151729903	0.00849652626390388	IDH-O	0.0277464685805611	Anti-tumor
TCGA-DU-7309	TCGA-DU-7309	0.0357142857142857	0.1875	6.1468330753170397	0.00275017550105414	IDH-A	0.0107436762564545	Anti-tumor
TCGA-DU-A5TS	TCGA-DU-A5TS	0.0357142857142857	0.1875	6.1468330753170397	0.00275017550105414	IDH-A	0.0107436762564545	Anti-tumor
TCGA-HT-7476	TCGA-HT-7476	0.0446428571428571	0.229166666666667	6.2743594414137398	0.000864794849823738	IDH-A	0.00415499134742899	Anti-tumor
TCGA-DH-A66D	TCGA-DH-A66D	0.0714285714285714	0.333333333333333	6.40667880099131	5.99530963980892e-05	IDH-A	0.000368535210211784	Anti-tumor
TCGA-F6-A8O4	TCGA-F6-A8O4	0.0714285714285714	0.333333333333333	6.40667880099131	5.99530963980892e-05	IDH-A	0.000368535210211784	Anti-tumor
TCGA-WY-A85B	TCGA-WY-A85B	0.1875	0.604166666666667	6.51816263421013	5.46847556507843e-07	IDH-A	6.34950773945217e-06	Anti-tumor
TCGA-TM-A84H	TCGA-TM-A84H	0.0892857142857143	0.395833333333333	6.5837720294647299	2.10161103319998e-05	IDH-A	0.000144012034734032	Anti-tumor
TCGA-DU-A5TW	TCGA-DU-A5TW	0.133928571428571	0.520833333333333	6.9209015491921102	6.94188338862304e-07	IDH-A	7.8424520444444e-06	Anti-tumor
TCGA-FG-A60L	TCGA-FG-A60L	0.0357142857142857	0.208333333333333	7.0020775860908504	0.00100437631869747	IDH-A	0.00466477001350603	Anti-tumor
TCGA-FG-8185	TCGA-FG-8185	0.0982142857142857	0.4375	7.0302698672897597	5.15042103959672e-06	IDH-A	4.36804669346544e-05	Anti-tumor
TCGA-HT-7858	TCGA-HT-7858	0.0535714285714286	0.291666666666667	7.1644630791662198	9.13901325136683e-05	IDH-A	0.00052712918816033	Anti-tumor
TCGA-S9-A6WE	TCGA-S9-A6WE	0.00892857142857143	0.0625	7.2964766983030502	0.0810718344162018	IDH-O	0.163710274328369	Anti-tumor
TCGA-HT-8012	TCGA-HT-8012	0.00892857142857143	0.0625	7.2964766983030502	0.0810718344162018	IDH-O	0.163710274328369	Anti-tumor
TCGA-DU-8167	TCGA-DU-8167	0.0803571428571429	0.395833333333333	7.3791296160915403	5.22493623620268e-06	IDH-A	4.36804669346544e-05	Anti-tumor
TCGA-TQ-A7RK	TCGA-TQ-A7RK	0.125	0.520833333333333	7.48371389307394	3.72671855298292e-07	IDH-A	4.58167163278488e-06	Anti-tumor
TCGA-TQ-A7RF	TCGA-TQ-A7RF	0.0982142857142857	0.458333333333333	7.6437700941729698	9.05325996045627e-07	IDH-A	9.3989749732527e-06	Anti-tumor
TCGA-DB-A4X9	TCGA-DB-A4X9	0.0535714285714286	0.3125	7.9015429655015597	3.06987196412163e-05	IDH-A	0.000200501012656694	Anti-tumor
TCGA-FG-8191	TCGA-FG-8191	0.0357142857142857	0.229166666666667	7.90244091161947	0.000351495254610662	IDH-A	0.00185981033452224	Anti-tumor
TCGA-CS-5393	TCGA-CS-5393	0.0357142857142857	0.229166666666667	7.90244091161947	0.000351495254610662	IDH-A	0.00185981033452224	Anti-tumor
TCGA-HT-7855	TCGA-HT-7855	0.133928571428571	0.5625	8.1709644622091897	7.1484586379399e-08	IDH-A	1.14925219640726e-06	Anti-tumor
TCGA-CS-6666	TCGA-CS-6666	0.178571428571429	0.645833333333333	8.2479492174366893	1.964166742633e-08	IDH-A	3.91483334640143e-07	Anti-tumor
TCGA-DU-A7T8	TCGA-DU-A7T8	0.0267857142857143	0.1875	8.2525560474336803	0.00110509550229497	IDH-A	0.00502097739086192	Anti-tumor
TCGA-S9-A7QX	TCGA-S9-A7QX	0.0982142857142857	0.479166666666667	8.3016222758351201	2.71166804311352e-07	IDH-A	3.54211638131704e-06	Anti-tumor
TCGA-FG-6690	TCGA-FG-6690	0.0446428571428571	0.291666666666667	8.6651933208460505	3.52792036315902e-05	IDH-A	0.000226872417200073	Anti-tumor
TCGA-VM-A8C8	TCGA-VM-A8C8	0.0178571428571429	0.145833333333333	9.2401233930743398	0.00333081644620092	IDH-A	0.0117018836438517	Anti-tumor
TCGA-P5-A735	TCGA-P5-A735	0.0267857142857143	0.208333333333333	9.4014322080771997	0.000373948836179785	IDH-A	0.00192976066077963	Anti-tumor
TCGA-WY-A859	TCGA-WY-A859	0.0267857142857143	0.208333333333333	9.4014322080771997	0.000373948836179785	IDH-A	0.00192976066077963	Anti-tumor
TCGA-DU-5871	TCGA-DU-5871	0.0803571428571429	0.458333333333333	9.5028284138586194	1.44400626658651e-07	IDH-A	2.15569506940415e-06	Anti-tumor
TCGA-FG-6691	TCGA-FG-6691	0.0535714285714286	0.354166666666667	9.5155000956858409	3.08146904330517e-06	IDH-A	2.86234235578125e-05	Anti-tumor
TCGA-HT-A5RB	TCGA-HT-A5RB	0.0446428571428571	0.3125	9.5565437627010699	1.12316626821278e-05	IDH-A	8.5360636384171e-05	Anti-tumor
TCGA-S9-A6TU	TCGA-S9-A6TU	0.0714285714285714	0.4375	9.9205635110015002	1.85577195805491e-07	IDH-A	2.67487130505845e-06	Anti-tumor
TCGA-QH-A6X4	TCGA-QH-A6X4	0.00892857142857143	0.0833333333333333	9.9314530591131192	0.0286515376740049	IDH-O	0.0717146272319403	Anti-tumor
TCGA-HW-8320	TCGA-HW-8320	0.0803571428571429	0.479166666666667	10.326774687552501	4.01642746878321e-08	IDH-A	6.9952778414641e-07	Anti-tumor
TCGA-DB-5280	TCGA-DB-5280	0.0535714285714286	0.375	10.4040051138547	9.21909028476939e-07	IDH-A	9.3989749732527e-06	Anti-tumor
TCGA-FG-A4MY	TCGA-FG-A4MY	0.0357142857142857	0.291666666666667	10.916403611810599	1.19295499994019e-05	IDH-A	8.9045569638393e-05	Anti-tumor
TCGA-DB-A4XF	TCGA-DB-A4XF	0.0803571428571429	0.5	11.211044025578399	1.07061752178181e-08	IDH-A	2.48621180058221e-07	Anti-tumor
TCGA-DU-7019	TCGA-DU-7019	0.0535714285714286	0.395833333333333	11.349323081797399	2.65572161225228e-07	IDH-A	3.54211638131704e-06	Anti-tumor
TCGA-DU-A7TA	TCGA-DU-A7TA	0.116071428571429	0.604166666666667	11.376314306318999	5.95810388277359e-10	IDH-A	2.0754061858328e-08	Anti-tumor
TCGA-S9-A6U9	TCGA-S9-A6U9	0.0446428571428571	0.354166666666667	11.507799529968599	1.01846031708083e-06	IDH-A	1.01361050604711e-05	Anti-tumor
TCGA-E1-5307	TCGA-E1-5307	0.0357142857142857	0.3125	12.040462573175899	3.59038798790615e-06	IDH-A	3.19315357222292e-05	Anti-tumor
TCGA-DU-7015	TCGA-DU-7015	0.0357142857142857	0.3125	12.040462573175899	3.59038798790615e-06	IDH-A	3.19315357222292e-05	Anti-tumor
TCGA-DH-A66B	TCGA-DH-A66B	0.116071428571429	0.625	12.415932221363301	1.36516333776788e-10	IDH-A	5.18762068351796e-09	Anti-tumor
TCGA-VM-A8CH	TCGA-VM-A8CH	0.0535714285714286	0.4375	13.4461166852111	1.96678230321603e-08	IDH-A	3.91483334640143e-07	Anti-tumor
TCGA-FN-7833	TCGA-FN-7833	0.0357142857142857	0.354166666666667	14.4884445613341	2.92814087125966e-07	IDH-A	3.70897843692891e-06	Anti-tumor
TCGA-E1-A7YH	TCGA-E1-A7YH	0.00892857142857143	0.125	15.573477053877699	0.00310570181922453	IDH-A	0.0114637091060599	Anti-tumor
TCGA-TQ-A7RV	TCGA-TQ-A7RV	0.00892857142857143	0.125	15.573477053877699	0.00310570181922453	IDH-A	0.0114637091060599	Anti-tumor
TCGA-TM-A7CA	TCGA-TM-A7CA	0.0446428571428571	0.4375	16.257795569392599	5.40552814547754e-09	IDH-A	1.32912397929977e-07	Anti-tumor
TCGA-HW-A5KM	TCGA-HW-A5KM	0.0446428571428571	0.458333333333333	17.668675124832401	1.33058674928248e-09	IDH-A	3.97275186571484e-08	Anti-tumor
TCGA-WY-A85E	TCGA-WY-A85E	0.0178571428571429	0.25	17.950953073893601	9.88879539976316e-06	IDH-A	7.7990876926434e-05	Anti-tumor
TCGA-HT-7609	TCGA-HT-7609	0.0357142857142857	0.4375	20.464375816902599	1.28371466995889e-09	IDH-A	3.97275186571484e-08	Anti-tumor
TCGA-DU-A6S3	TCGA-DU-A6S3	0.00892857142857143	0.166666666666667	21.754846320935901	0.000291768982019818	IDH-O	0.00158388875953616	Anti-tumor
TCGA-DU-5855	TCGA-DU-5855	0.0535714285714286	0.5625	22.064305428535398	3.090725482473e-12	IDH-A	1.8846245250456e-10	Anti-tumor
TCGA-WY-A85C	TCGA-WY-A85C	0.0535714285714286	0.5625	22.064305428535398	3.090725482473e-12	IDH-A	1.8846245250456e-10	Anti-tumor
TCGA-S9-A6U6	TCGA-S9-A6U6	0.0178571428571429	0.291666666666667	22.123032851625901	7.69173282627439e-07	IDH-A	8.46090610890183e-06	Anti-tumor
TCGA-S9-A7R4	TCGA-S9-A7R4	0.0267857142857143	0.395833333333333	23.204199667374098	4.51419002758317e-09	IDH-A	1.1793321447061e-07	Anti-tumor
TCGA-E1-A7Z4	TCGA-E1-A7Z4	0.0178571428571429	0.3125	24.393405631534399	2.05072945485021e-07	IDH-A	2.85734970709129e-06	Anti-tumor
TCGA-HT-8114	TCGA-HT-8114	0.0446428571428571	0.5625	26.679290157914	6.6720496234604e-13	IDH-A	6.97229185651612e-11	Anti-tumor
TCGA-HW-7490	TCGA-HW-7490	0.0357142857142857	0.520833333333333	28.456033911692099	3.15606977878449e-12	IDH-A	1.8846245250456e-10	Anti-tumor
TCGA-HW-8321	TCGA-HW-8321	0.0178571428571429	0.354166666666667	29.413066045577601	1.33276310269404e-08	IDH-A	2.93207882592689e-07	Anti-tumor
TCGA-HT-7604	TCGA-HT-7604	0.0267857142857143	0.458333333333333	29.866046552009799	5.69844689116652e-11	IDH-A	2.646612000564e-09	Anti-tumor
TCGA-DB-A75L	TCGA-DB-A75L	0.00892857142857143	0.25	36.128362661567998	1.82406533301177e-06	IDH-A	1.77316118418353e-05	Anti-tumor
TCGA-DU-6401	TCGA-DU-6401	0.0446428571428571	0.645833333333333	37.568137592176697	6.93594818696965e-16	IDH-A	1.44961317107666e-13	Anti-tumor
TCGA-S9-A6TS	TCGA-S9-A6TS	0.0178571428571429	0.458333333333333	45.1258697208062	8.36543709034379e-12	IDH-A	4.37094087970463e-10	Anti-tumor
TCGA-HT-8108	TCGA-HT-8108	0.00892857142857143	0.3125	49.133396246163002	3.07146594591847e-08	IDH-A	5.58205550171269e-07	Anti-tumor
TCGA-DB-5281	TCGA-DB-5281	0.0178571428571429	0.520833333333333	57.725444233308401	6.71604298752071e-14	IDH-A	9.35768656261219e-12	Anti-tumor
TCGA-CS-6667	TCGA-CS-6667	0.00892857142857143	0.354166666666667	59.161706848332301	1.76671325361295e-09	IDH-A	4.92324093340142e-08	Anti-tumor
TCGA-DB-5275	TCGA-DB-5275	0	0.0416666666666667	Inf	0.0886792452830188	IDH-A	0.172825644643448	Anti-tumor
TCGA-S9-A6WP	TCGA-S9-A6WP	0	0.104166666666667	Inf	0.00208719810870234	IDH-O	0.00872448809437579	Anti-tumor
TCGA-DU-7008	TCGA-DU-7008	0	0.541666666666667	Inf	4.66853670137943e-17	IDH-A	1.9514483411766e-14	Anti-tumor
TCGA-WY-A858	TCGA-WY-A858	0	0.0416666666666667	Inf	0.0886792452830188	IDH-A	0.172825644643448	Anti-tumor
TCGA-FG-5964	TCGA-FG-5964	0	0.208333333333333	Inf	2.87624242929399e-06	IDH-O	2.73243030782929e-05	Anti-tumor
TCGA-RY-A83Y	TCGA-RY-A83Y	0	0.104166666666667	Inf	0.00208719810870234	IDH-O	0.00872448809437579	Anti-tumor
TCGA-HT-A5R7	TCGA-HT-A5R7	0.0535714285714286	0	0	0.179583874909751	IDH-A	0.294376704754023	None
TCGA-S9-A6U2	TCGA-S9-A6U2	0.0357142857142857	0	0	0.317275339654588	IDH-O	0.462094397127588	None
TCGA-HT-A615	TCGA-HT-A615	0.0535714285714286	0	0	0.179583874909751	IDH-O	0.294376704754023	None
TCGA-QH-A86X	TCGA-QH-A86X	0.0267857142857143	0	0	0.554621447336995	IDH-O	0.683966640097139	None
TCGA-HT-7695	TCGA-HT-7695	0.0446428571428571	0	0	0.323227783156072	IDH-O	0.462702785476843	None
TCGA-HW-7486	TCGA-HW-7486	0.0267857142857143	0	0	0.554621447336995	IDH-O	0.683966640097139	None
TCGA-DH-A66F	TCGA-DH-A66F	0.0178571428571429	0	0	1	IDH-O	1	None
TCGA-TQ-A7RI	TCGA-TQ-A7RI	0.0535714285714286	0	0	0.179583874909751	IDH-O	0.294376704754023	None
TCGA-DU-5872	TCGA-DU-5872	0.0535714285714286	0	0	0.179583874909751	IDH-A	0.294376704754023	None
TCGA-HT-7875	TCGA-HT-7875	0.0535714285714286	0	0	0.179583874909751	IDH-O	0.294376704754023	None
TCGA-R8-A6MK	TCGA-R8-A6MK	0.0267857142857143	0	0	0.554621447336995	IDH-O	0.683966640097139	None
TCGA-TQ-A7RG	TCGA-TQ-A7RG	0.00892857142857143	0	0	1	IDH-O	1	None
TCGA-W9-A837	TCGA-W9-A837	0.0267857142857143	0	0	0.554621447336995	IDH-O	0.683966640097139	None
TCGA-HT-7467	TCGA-HT-7467	0.0535714285714286	0	0	0.179583874909751	IDH-O	0.294376704754023	None
TCGA-TM-A7CF	TCGA-TM-A7CF	0.0267857142857143	0	0	0.554621447336995	IDH-A	0.683966640097139	None
TCGA-TM-A84O	TCGA-TM-A84O	0.00892857142857143	0	0	1	IDH-O	1	None
TCGA-DH-5141	TCGA-DH-5141	0.0446428571428571	0	0	0.323227783156072	IDH-O	0.462702785476843	None
TCGA-FG-8186	TCGA-FG-8186	0.0446428571428571	0	0	0.323227783156072	IDH-O	0.462702785476843	None
TCGA-DU-7299	TCGA-DU-7299	0.0178571428571429	0	0	1	IDH-A	1	None
TCGA-HT-8113	TCGA-HT-8113	0.0357142857142857	0	0	0.317275339654588	IDH-A	0.462094397127588	None
TCGA-E1-5305	TCGA-E1-5305	0.00892857142857143	0	0	1	IDH-A	1	None
TCGA-HT-7483	TCGA-HT-7483	0.00892857142857143	0	0	1	IDH-A	1	None
TCGA-P5-A77X	TCGA-P5-A77X	0.0446428571428571	0	0	0.323227783156072	IDH-O	0.462702785476843	None
TCGA-HT-A4DV	TCGA-HT-A4DV	0.0178571428571429	0	0	1	IDH-O	1	None
TCGA-DU-5870	TCGA-DU-5870	0.00892857142857143	0	0	1	IDH-O	1	None
TCGA-DB-A4XH	TCGA-DB-A4XH	0.0535714285714286	0	0	0.179583874909751	IDH-O	0.294376704754023	None
TCGA-TM-A84S	TCGA-TM-A84S	0.0267857142857143	0	0	0.554621447336995	IDH-O	0.683966640097139	None
TCGA-P5-A5EV	TCGA-P5-A5EV	0.0446428571428571	0	0	0.323227783156072	IDH-A	0.462702785476843	None
TCGA-DH-A7UT	TCGA-DH-A7UT	0.0892857142857143	0.0208333333333333	0.218517763154258	0.175494571988285	IDH-A	0.294376704754023	None
TCGA-QH-A65S	TCGA-QH-A65S	0.0892857142857143	0.0208333333333333	0.218517763154258	0.175494571988285	IDH-A	0.294376704754023	None
TCGA-DU-A7TG	TCGA-DU-A7TG	0.0892857142857143	0.0208333333333333	0.218517763154258	0.175494571988285	IDH-A	0.294376704754023	None
TCGA-HW-7487	TCGA-HW-7487	0.0892857142857143	0.0208333333333333	0.218517763154258	0.175494571988285	IDH-O	0.294376704754023	None
TCGA-QH-A65V	TCGA-QH-A65V	0.0803571428571429	0.0208333333333333	0.24507977953389401	0.283891281061399	IDH-O	0.423809126727374	None
TCGA-QH-A6CU	TCGA-QH-A6CU	0.0803571428571429	0.0208333333333333	0.24507977953389401	0.283891281061399	IDH-O	0.423809126727374	None
TCGA-26-1442	TCGA-26-1442	0.0714285714285714	0.0208333333333333	0.27826375315337698	0.280555739300408	IDH-A	0.421842802257448	None
TCGA-DU-6397	TCGA-DU-6397	0.0714285714285714	0.0208333333333333	0.27826375315337698	0.280555739300408	IDH-O	0.421842802257448	None
TCGA-FG-7641	TCGA-FG-7641	0.0714285714285714	0.0208333333333333	0.27826375315337698	0.280555739300408	IDH-O	0.421842802257448	None
TCGA-DB-A4XA	TCGA-DB-A4XA	0.0714285714285714	0.0208333333333333	0.27826375315337698	0.280555739300408	IDH-O	0.421842802257448	None
TCGA-FG-A60K	TCGA-FG-A60K	0.0714285714285714	0.0208333333333333	0.27826375315337698	0.280555739300408	IDH-O	0.421842802257448	None
TCGA-S9-A6U5	TCGA-S9-A6U5	0.0714285714285714	0.0208333333333333	0.27826375315337698	0.280555739300408	IDH-O	0.421842802257448	None
TCGA-HW-7491	TCGA-HW-7491	0.0714285714285714	0.0208333333333333	0.27826375315337698	0.280555739300408	IDH-O	0.421842802257448	None
TCGA-DB-A64R	TCGA-DB-A64R	0.125	0.0416666666666667	0.30614129391506001	0.15153354679167	IDH-O	0.265085349469168	None
TCGA-DB-A64L	TCGA-DB-A64L	0.0625	0.0208333333333333	0.32091407063952099	0.437151065109317	IDH-O	0.583799185992635	None
TCGA-E1-5311	TCGA-E1-5311	0.0625	0.0208333333333333	0.32091407063952099	0.437151065109317	IDH-O	0.583799185992635	None
TCGA-VM-A8CF	TCGA-VM-A8CF	0.0625	0.0208333333333333	0.32091407063952099	0.437151065109317	IDH-A	0.583799185992635	None
TCGA-E1-5303	TCGA-E1-5303	0.0625	0.0208333333333333	0.32091407063952099	0.437151065109317	IDH-A	0.583799185992635	None
TCGA-HT-7877	TCGA-HT-7877	0.0625	0.0208333333333333	0.32091407063952099	0.437151065109317	IDH-O	0.583799185992635	None
TCGA-E1-A7YK	TCGA-E1-A7YK	0.116071428571429	0.0416666666666667	0.33294441929299101	0.234724120916402	IDH-A	0.373059629441277	None
TCGA-DB-A75O	TCGA-DB-A75O	0.107142857142857	0.0416666666666667	0.36420046094501402	0.23236019148579	IDH-A	0.370712061225421	None
TCGA-DB-5273	TCGA-DB-5273	0.0535714285714286	0.0208333333333333	0.37773697383782201	0.675442636790423	IDH-A	0.782091474178384	None
TCGA-TQ-A7RN	TCGA-TQ-A7RN	0.0535714285714286	0.0208333333333333	0.37773697383782201	0.675442636790423	IDH-O	0.782091474178384	None
TCGA-HT-A616	TCGA-HT-A616	0.0535714285714286	0.0208333333333333	0.37773697383782201	0.675442636790423	IDH-A	0.782091474178384	None
TCGA-DH-A7US	TCGA-DH-A7US	0.0535714285714286	0.0208333333333333	0.37773697383782201	0.675442636790423	IDH-O	0.782091474178384	None
TCGA-S9-A7R1	TCGA-S9-A7R1	0.0535714285714286	0.0208333333333333	0.37773697383782201	0.675442636790423	IDH-O	0.782091474178384	None
TCGA-DU-8164	TCGA-DU-8164	0.1875	0.0833333333333333	0.39592407747122399	0.152202114527752	IDH-O	0.265085349469168	None
TCGA-HT-8105	TCGA-HT-8105	0.1875	0.0833333333333333	0.39592407747122399	0.152202114527752	IDH-O	0.265085349469168	None
TCGA-TQ-A7RQ	TCGA-TQ-A7RQ	0.142857142857143	0.0625	0.40194816486970703	0.188493329255731	IDH-O	0.306576698945118	None
TCGA-S9-A6TY	TCGA-S9-A6TY	0.142857142857143	0.0625	0.40194816486970703	0.188493329255731	IDH-O	0.306576698945118	None
TCGA-DU-6393	TCGA-DU-6393	0.214285714285714	0.104166666666667	0.42837496403640302	0.119166026824545	IDH-O	0.21286922740453	None
TCGA-DU-7302	TCGA-DU-7302	0.133928571428571	0.0625	0.43306258489765698	0.276131636860659	IDH-O	0.421842802257448	None
TCGA-FG-A70Y	TCGA-FG-A70Y	0.0892857142857143	0.0416666666666667	0.44539604625810297	0.512891959403557	IDH-A	0.657634475554254	None
TCGA-HT-7856	TCGA-HT-7856	0.0446428571428571	0.0208333333333333	0.45720419242569399	0.669432315249505	IDH-O	0.782091474178384	None
TCGA-RY-A83X	TCGA-RY-A83X	0.0446428571428571	0.0208333333333333	0.45720419242569399	0.669432315249505	IDH-O	0.782091474178384	None
TCGA-DB-A64V	TCGA-DB-A64V	0.0446428571428571	0.0208333333333333	0.45720419242569399	0.669432315249505	IDH-O	0.782091474178384	None
TCGA-FG-A4MT	TCGA-FG-A4MT	0.125	0.0625	0.46860564970211499	0.279416402369719	IDH-A	0.421842802257448	None
TCGA-HT-7880	TCGA-HT-7880	0.125	0.0625	0.46860564970211499	0.279416402369719	IDH-A	0.421842802257448	None
TCGA-DH-5144	TCGA-DH-5144	0.196428571428571	0.104166666666667	0.47767247364206	0.174633076171115	IDH-O	0.294376704754023	None
TCGA-HT-7470	TCGA-HT-7470	0.0803571428571429	0.0416666666666667	0.499475037392967	0.507467404923277	IDH-A	0.656722524018358	None
TCGA-CS-6290	TCGA-CS-6290	0.0803571428571429	0.0416666666666667	0.499475037392967	0.507467404923277	IDH-A	0.656722524018358	None
TCGA-DU-5874	TCGA-DU-5874	0.1875	0.104166666666667	0.505829092033242	0.245176775192458	IDH-O	0.385277789588149	None
TCGA-DU-6410	TCGA-DU-6410	0.1875	0.104166666666667	0.505829092033242	0.245176775192458	IDH-O	0.385277789588149	None
TCGA-06-2570	TCGA-06-2570	0.330357142857143	0.208333333333333	0.53542419918888595	0.133838843465286	IDH-A	0.236053318854387	None
TCGA-DB-5270	TCGA-DB-5270	0.107142857142857	0.0625	0.55739092334592	0.555757959660917	IDH-A	0.683966640097139	None
TCGA-P5-A5F0	TCGA-P5-A5F0	0.107142857142857	0.0625	0.55739092334592	0.555757959660917	IDH-O	0.683966640097139	None
TCGA-E1-5304	TCGA-E1-5304	0.446428571428571	0.3125	0.56563314116452001	0.159590156256058	IDH-A	0.275849391914586	None
TCGA-DU-5849	TCGA-DU-5849	0.0357142857142857	0.0208333333333333	0.57623693572319301	1	IDH-O	1	None
TCGA-P5-A5F1	TCGA-P5-A5F1	0.0357142857142857	0.0208333333333333	0.57623693572319301	1	IDH-A	1	None
TCGA-FG-8182	TCGA-FG-8182	0.0357142857142857	0.0208333333333333	0.57623693572319301	1	IDH-A	1	None
TCGA-TM-A7C4	TCGA-TM-A7C4	0.0357142857142857	0.0208333333333333	0.57623693572319301	1	IDH-A	1	None
TCGA-DB-A4XE	TCGA-DB-A4XE	0.0357142857142857	0.0208333333333333	0.57623693572319301	1	IDH-A	1	None
TCGA-DB-5278	TCGA-DB-5278	0.0357142857142857	0.0208333333333333	0.57623693572319301	1	IDH-O	1	None
TCGA-DU-A7T6	TCGA-DU-A7T6	0.196428571428571	0.125	0.58623907680369602	0.365428113033976	IDH-O	0.512580373316114	None
TCGA-HT-7478	TCGA-HT-7478	0.133928571428571	0.0833333333333333	0.58966627356019097	0.435057789968952	IDH-A	0.583799185992635	None
TCGA-S9-A6U8	TCGA-S9-A6U8	0.133928571428571	0.0833333333333333	0.58966627356019097	0.435057789968952	IDH-A	0.583799185992635	None
TCGA-06-0178	TCGA-06-0178	0.25	0.166666666666667	0.60181017158903705	0.304353911385051	IDH-A	0.449540406215375	None
TCGA-CS-6668	TCGA-CS-6668	0.160714285714286	0.104166666666667	0.60899030696463496	0.463328116006774	IDH-O	0.612883393958328	None
TCGA-DB-A64W	TCGA-DB-A64W	0.160714285714286	0.104166666666667	0.60899030696463496	0.463328116006774	IDH-O	0.612883393958328	None
TCGA-FG-8189	TCGA-FG-8189	0.0982142857142857	0.0625	0.61383968087599405	0.556336501514419	IDH-A	0.683966640097139	None
TCGA-HW-8319	TCGA-HW-8319	0.0982142857142857	0.0625	0.61383968087599405	0.556336501514419	IDH-A	0.683966640097139	None
TCGA-FG-6689	TCGA-FG-6689	0.0982142857142857	0.0625	0.61383968087599405	0.556336501514419	IDH-A	0.683966640097139	None
TCGA-HT-7485	TCGA-HT-7485	0.1875	0.125	0.62078387014702396	0.36898202611736	IDH-A	0.515834404404871	None
TCGA-P5-A72Z	TCGA-P5-A72Z	0.214285714285714	0.145833333333333	0.62774391868673696	0.386368843958115	IDH-O	0.530427639231114	None
TCGA-HT-8018	TCGA-HT-8018	0.125	0.0833333333333333	0.63803096094735101	0.588670405593044	IDH-A	0.709118817112081	None
TCGA-P5-A77W	TCGA-P5-A77W	0.151785714285714	0.104166666666667	0.65143360856989896	0.61679641972105	IDH-O	0.734532488442732	None
TCGA-HT-A5R9	TCGA-HT-A5R9	0.151785714285714	0.104166666666667	0.65143360856989896	0.61679641972105	IDH-O	0.734532488442732	None
TCGA-TM-A84R	TCGA-TM-A84R	0.0625	0.0416666666666667	0.65377736137829701	0.725237127327565	IDH-O	0.828276282029842	None
TCGA-S9-A7J2	TCGA-S9-A7J2	0.0625	0.0416666666666667	0.65377736137829701	0.725237127327565	IDH-O	0.828276282029842	None
TCGA-TM-A84G	TCGA-TM-A84G	0.0892857142857143	0.0625	0.68152910063502103	0.756101218110021	IDH-O	0.851887625795118	None
TCGA-P5-A736	TCGA-P5-A736	0.0892857142857143	0.0625	0.68152910063502103	0.756101218110021	IDH-A	0.851887625795118	None
TCGA-06-0129	TCGA-06-0129	0.482142857142857	0.395833333333333	0.70525241412598005	0.38703452144854	IDH-A	0.530427639231114	None
TCGA-HT-7687	TCGA-HT-7687	0.107142857142857	0.0833333333333333	0.75882034808277499	0.778671113351358	IDH-O	0.86795873434898	None
TCGA-S9-A6WH	TCGA-S9-A6WH	0.0803571428571429	0.0625	0.764169526148056	1	IDH-O	1	None
TCGA-DB-A64U	TCGA-DB-A64U	0.0535714285714286	0.0416666666666667	0.769349450319471	1	IDH-O	1	None
TCGA-DB-A64P	TCGA-DB-A64P	0.0535714285714286	0.0416666666666667	0.769349450319471	1	IDH-O	1	None
TCGA-IK-7675	TCGA-IK-7675	0.223214285714286	0.1875	0.80415478500064297	0.678012812239688	IDH-A	0.78289877214417	None
TCGA-DB-A4XG	TCGA-DB-A4XG	0.125	0.104166666666667	0.81494086032351498	0.795807289777197	IDH-O	0.880019701393832	None
TCGA-E1-A7Z3	TCGA-E1-A7Z3	0.125	0.104166666666667	0.81494086032351498	0.795807289777197	IDH-A	0.880019701393832	None
TCGA-E1-5302	TCGA-E1-5302	0.125	0.104166666666667	0.81494086032351498	0.795807289777197	IDH-A	0.880019701393832	None
TCGA-DB-A4XB	TCGA-DB-A4XB	0.0982142857142857	0.0833333333333333	0.83564229685866398	1	IDH-A	1	None
TCGA-RY-A840	TCGA-RY-A840	0.0982142857142857	0.0833333333333333	0.83564229685866398	1	IDH-O	1	None
TCGA-TQ-A7RM	TCGA-TQ-A7RM	0.482142857142857	0.4375	0.836331364598214	0.729786208609201	IDH-A	0.831200640868245	None
TCGA-02-2483	TCGA-02-2483	0.348214285714286	0.3125	0.851667194371308	0.717823127669991	IDH-A	0.824313371884769	None
TCGA-DU-6400	TCGA-DU-6400	0.116071428571429	0.104166666666667	0.88615802963537105	1	IDH-O	1	None
TCGA-DU-A6S8	TCGA-DU-A6S8	0.160714285714286	0.145833333333333	0.89221329792067805	1	IDH-O	1	None
TCGA-DU-6542	TCGA-DU-6542	0.223214285714286	0.208333333333333	0.916273480533495	1	IDH-A	1	None
TCGA-S9-A7J0	TCGA-S9-A7J0	0.4375	0.416666666666667	0.91886822375528898	0.862740319474111	IDH-A	0.944045689895755	None
TCGA-S9-A7IQ	TCGA-S9-A7IQ	0.0446428571428571	0.0416666666666667	0.93084951498606605	1	IDH-O	1	None
TCGA-S9-A6WL	TCGA-S9-A6WL	0.0625	0.0625	1	1	IDH-O	1	None
TCGA-TM-A84I	TCGA-TM-A84I	0.455357142857143	0.458333333333333	1.0119925893195401	1	IDH-A	1	None
TCGA-CS-4943	TCGA-CS-4943	0.330357142857143	0.333333333333333	1.01343301034306	1	IDH-A	1	None
TCGA-15-1444	TCGA-15-1444	0.223214285714286	0.229166666666667	1.03434535344193	1	IDH-A	1	None
TCGA-DU-7304	TCGA-DU-7304	0.178571428571429	0.1875	1.06113828244443	1	IDH-A	1	None
TCGA-HT-7482	TCGA-HT-7482	0.0982142857142857	0.104166666666667	1.06721046217166	1	IDH-A	1	None
TCGA-FG-A713	TCGA-FG-A713	0.0982142857142857	0.104166666666667	1.06721046217166	1	IDH-O	1	None
TCGA-FG-7636	TCGA-FG-7636	0.0982142857142857	0.104166666666667	1.06721046217166	1	IDH-A	1	None
TCGA-HT-7473	TCGA-HT-7473	0.196428571428571	0.208333333333333	1.0760526045518899	0.833003558996002	IDH-A	0.913898917743646	None
TCGA-HT-7873	TCGA-HT-7873	0.133928571428571	0.145833333333333	1.1033677498549399	0.807405454471202	IDH-A	0.890420087510439	None
TCGA-QH-A6X9	TCGA-QH-A6X9	0.0178571428571429	0.0208333333333333	1.16901104922623	1	IDH-A	1	None
TCGA-IK-8125	TCGA-IK-8125	0.0178571428571429	0.0208333333333333	1.16901104922623	1	IDH-O	1	None
TCGA-WY-A85A	TCGA-WY-A85A	0.0357142857142857	0.0416666666666667	1.17268376983131	1	IDH-A	1	None
TCGA-FG-A4MX	TCGA-FG-A4MX	0.0357142857142857	0.0416666666666667	1.17268376983131	1	IDH-A	1	None
TCGA-HT-7480	TCGA-HT-7480	0.0357142857142857	0.0416666666666667	1.17268376983131	1	IDH-O	1	None
TCGA-F6-A8O3	TCGA-F6-A8O3	0.0892857142857143	0.104166666666667	1.18472667978868	0.772068973266668	IDH-O	0.862900617180393	None
TCGA-TQ-A7RR	TCGA-TQ-A7RR	0.0892857142857143	0.104166666666667	1.18472667978868	0.772068973266668	IDH-A	0.862900617180393	None
TCGA-DH-A7UV	TCGA-DH-A7UV	0.142857142857143	0.166666666666667	1.1985756522322899	0.809472806827672	IDH-A	0.890420087510439	None
TCGA-HW-A5KL	TCGA-HW-A5KL	0.116071428571429	0.145833333333333	1.2980193294215301	0.608473071498994	IDH-A	0.728772905119139	None
TCGA-VM-A8CB	TCGA-VM-A8CB	0.116071428571429	0.145833333333333	1.2980193294215301	0.608473071498994	IDH-O	0.728772905119139	None
TCGA-DB-5274	TCGA-DB-5274	0.0982142857142857	0.125	1.3094147688067299	0.587842304597689	IDH-O	0.709118817112081	None
TCGA-TM-A7C5	TCGA-TM-A7C5	0.0982142857142857	0.125	1.3094147688067299	0.587842304597689	IDH-O	0.709118817112081	None
TCGA-DB-A75K	TCGA-DB-A75K	0.0803571428571429	0.104166666666667	1.3283019957814099	0.76074690919364	IDH-O	0.854817763556294	None
TCGA-P5-A5EU	TCGA-P5-A5EU	0.383928571428571	0.458333333333333	1.3551245090872399	0.386450200813026	IDH-A	0.530427639231114	None
TCGA-S9-A6WI	TCGA-S9-A6WI	0.0625	0.0833333333333333	1.3608861144962301	0.734790141112533	IDH-A	0.832363899688452	None
TCGA-P5-A5F2	TCGA-P5-A5F2	0.0625	0.0833333333333333	1.3608861144962301	0.734790141112533	IDH-A	0.832363899688452	None
TCGA-HT-8013	TCGA-HT-8013	0.160714285714286	0.208333333333333	1.3714646363023999	0.499577923773077	IDH-A	0.650540723168679	None
TCGA-HT-7688	TCGA-HT-7688	0.0446428571428571	0.0625	1.4233206519324699	0.697362632998477	IDH-A	0.803023637998247	None
TCGA-DH-A7UU	TCGA-DH-A7UU	0.1875	0.25	1.44101390305724	0.397748210074208	IDH-A	0.543329254284375	None
TCGA-HT-A614	TCGA-HT-A614	0.0892857142857143	0.125	1.4535298737028299	0.566983447143849	IDH-A	0.695011967466654	None
TCGA-RY-A83Z	TCGA-RY-A83Z	0.133928571428571	0.1875	1.48838657455279	0.468966091367925	IDH-A	0.614507292137281	None
TCGA-DB-A75M	TCGA-DB-A75M	0.133928571428571	0.1875	1.48838657455279	0.468966091367925	IDH-A	0.614507292137281	None
TCGA-HT-A74O	TCGA-HT-A74O	0.133928571428571	0.1875	1.48838657455279	0.468966091367925	IDH-A	0.614507292137281	None
TCGA-DU-8163	TCGA-DU-8163	0.0714285714285714	0.104166666666667	1.50747630613696	0.532798333357418	IDH-A	0.676929189493619	None
TCGA-DB-A64X	TCGA-DB-A64X	0.0714285714285714	0.104166666666667	1.50747630613696	0.532798333357418	IDH-A	0.676929189493619	None
TCGA-TM-A84F	TCGA-TM-A84F	0.0714285714285714	0.104166666666667	1.50747630613696	0.532798333357418	IDH-A	0.676929189493619	None
TCGA-QH-A870	TCGA-QH-A870	0.116071428571429	0.166666666666667	1.5188426030029401	0.445158234990742	IDH-A	0.592599179064109	None
TCGA-E1-A7Z6	TCGA-E1-A7Z6	0.142857142857143	0.208333333333333	1.5741836775378999	0.351285549103455	IDH-A	0.499446801106273	None
TCGA-DU-7009	TCGA-DU-7009	0.0267857142857143	0.0416666666666667	1.5748552507698199	0.636609991940945	IDH-O	0.753832794989561	None
TCGA-S9-A7J3	TCGA-S9-A7J3	0.0267857142857143	0.0416666666666667	1.5748552507698199	0.636609991940945	IDH-O	0.753832794989561	None
TCGA-DU-5853	TCGA-DU-5853	0.0535714285714286	0.0833333333333333	1.6009521211394899	0.48859871931073	IDH-A	0.63823207709964	None
TCGA-HT-7879	TCGA-HT-7879	0.125	0.1875	1.61023552295485	0.329838052530361	IDH-A	0.470553945248092	None
TCGA-HT-A74J	TCGA-HT-A74J	0.0803571428571429	0.125	1.62953192034256	0.385231784104869	IDH-A	0.530427639231114	None
TCGA-R8-A73M	TCGA-R8-A73M	0.0803571428571429	0.125	1.62953192034256	0.385231784104869	IDH-O	0.530427639231114	None
TCGA-CS-5390	TCGA-CS-5390	0.0803571428571429	0.125	1.62953192034256	0.385231784104869	IDH-O	0.530427639231114	None
TCGA-HT-A618	TCGA-HT-A618	0.142857142857143	0.229166666666667	1.77693675433312	0.248491693560995	IDH-A	0.38902444909549	None
TCGA-HT-A74K	TCGA-HT-A74K	0.0714285714285714	0.125	1.84939692138564	0.359133953940692	IDH-O	0.50544778702764	None
TCGA-FG-A6J1	TCGA-FG-A6J1	0.0714285714285714	0.125	1.84939692138564	0.359133953940692	IDH-O	0.50544778702764	None
TCGA-FG-A6IZ	TCGA-FG-A6IZ	0.0714285714285714	0.125	1.84939692138564	0.359133953940692	IDH-O	0.50544778702764	None
TCGA-DB-A4XC	TCGA-DB-A4XC	0.107142857142857	0.1875	1.9145818598451401	0.202606215167116	IDH-A	0.325728453614825	None
TCGA-S9-A6U1	TCGA-S9-A6U1	0.0803571428571429	0.145833333333333	1.94503637479015	0.251179999661276	IDH-A	0.391765820367214	None
TCGA-R8-A6MO	TCGA-R8-A6MO	0.0535714285714286	0.104166666666667	2.0441063094381602	0.307599105471852	IDH-O	0.45114535469205	None
TCGA-S9-A6TW	TCGA-S9-A6TW	0.0535714285714286	0.104166666666667	2.0441063094381602	0.307599105471852	IDH-O	0.45114535469205	None
TCGA-QH-A65X	TCGA-QH-A65X	0.0625	0.125	2.1315818257605401	0.212019155256853	IDH-O	0.33955558198224	None
TCGA-HT-7481	TCGA-HT-7481	0.00892857142857143	0.0208333333333333	2.3474975922923398	0.511320754716981	IDH-O	0.657634475554254	None
TCGA-E1-5319	TCGA-E1-5319	0.00892857142857143	0.0208333333333333	2.3474975922923398	0.511320754716981	IDH-O	0.657634475554254	None
TCGA-TQ-A7RS	TCGA-TQ-A7RS	0.0178571428571429	0.0416666666666667	2.3766965869108598	0.583935110038807	IDH-O	0.709118817112081	None
TCGA-DU-A6S6	TCGA-DU-A6S6	0.0178571428571429	0.0416666666666667	2.3766965869108598	0.583935110038807	IDH-O	0.709118817112081	None
TCGA-S9-A7QZ	TCGA-S9-A7QZ	0.0178571428571429	0.0416666666666667	2.3766965869108598	0.583935110038807	IDH-O	0.709118817112081	None
TCGA-P5-A5ET	TCGA-P5-A5ET	0.0357142857142857	0.0833333333333333	2.4390691592759999	0.242138536828701	IDH-O	0.383386016645443	None
TCGA-QH-A6X8	TCGA-QH-A6X8	0.0446428571428571	0.104166666666667	2.4724273948171098	0.167913544435814	IDH-O	0.28883893651922	None
TCGA-E1-A7YY	TCGA-E1-A7YY	0.0625	0.145833333333333	2.5440167144850898	0.124113140915429	IDH-A	0.220762948521912	None
TCGA-DU-A6S2	TCGA-DU-A6S2	0.0357142857142857	0.104166666666667	3.1137881871112398	0.129004062306015	IDH-O	0.228490245948788	None
TCGA-HT-7692	TCGA-HT-7692	0.0267857142857143	0.0833333333333333	3.2748041730653901	0.198751673725976	IDH-O	0.320765249488254	None
TCGA-S9-A6TX	TCGA-S9-A6TX	0.0267857142857143	0.0833333333333333	3.2748041730653901	0.198751673725976	IDH-O	0.320765249488254	None
TCGA-P5-A5F4	TCGA-P5-A5F4	0.0178571428571429	0.0625	3.6322209977557001	0.159702279529497	IDH-A	0.275849391914586	None
TCGA-R8-A6ML	TCGA-R8-A6ML	0	0.0208333333333333	Inf	0.3	IDH-O	0.44468085106383	None
TCGA-S9-A7QY	TCGA-S9-A7QY	0	0.0208333333333333	Inf	0.3	IDH-O	0.44468085106383	None
TCGA-HT-7874	TCGA-HT-7874	0.0982142857142857	0	0	0.0348039838353475	IDH-O	0.0821924590009901	Pro-tumor
TCGA-FG-A60J	TCGA-FG-A60J	0.133928571428571	0	0	0.00581397628874179	IDH-A	0.0197580657617404	Pro-tumor
TCGA-HT-7474	TCGA-HT-7474	0.151785714285714	0	0	0.00187264762891989	IDH-A	0.00798741539682159	Pro-tumor
TCGA-CS-4942	TCGA-CS-4942	0.0625	0	0	0.103634199798602	IDH-A	0.195131060882053	Pro-tumor
TCGA-HT-7902	TCGA-HT-7902	0.0803571428571429	0	0	0.0583874361518839	IDH-A	0.128452359534144	Pro-tumor
TCGA-FG-A711	TCGA-FG-A711	0.116071428571429	0	0	0.0105010895148893	IDH-A	0.0319627688213168	Pro-tumor
TCGA-DB-5279	TCGA-DB-5279	0.1875	0	0	0.000510629522976084	IDH-O	0.00254098976909528	Pro-tumor
TCGA-S9-A6TZ	TCGA-S9-A6TZ	0.0803571428571429	0	0	0.0583874361518839	IDH-A	0.128452359534144	Pro-tumor
TCGA-TQ-A7RW	TCGA-TQ-A7RW	0.125	0	0	0.0111126173447362	IDH-A	0.0324830353153827	Pro-tumor
TCGA-HT-7605	TCGA-HT-7605	0.142857142857143	0	0	0.0032087415440407	IDH-O	0.0114637091060599	Pro-tumor
TCGA-RY-A847	TCGA-RY-A847	0.0625	0	0	0.103634199798602	IDH-O	0.195131060882053	Pro-tumor
TCGA-HT-7603	TCGA-HT-7603	0.0982142857142857	0	0	0.0348039838353475	IDH-A	0.0821924590009901	Pro-tumor
TCGA-TM-A84L	TCGA-TM-A84L	0.125	0	0	0.0111126173447362	IDH-A	0.0324830353153827	Pro-tumor
TCGA-HT-7681	TCGA-HT-7681	0.142857142857143	0	0	0.0032087415440407	IDH-O	0.0114637091060599	Pro-tumor
TCGA-DU-6408	TCGA-DU-6408	0.160714285714286	0	0	0.00175483622693913	IDH-A	0.00756207776144905	Pro-tumor
TCGA-HT-7472	TCGA-HT-7472	0.116071428571429	0	0	0.0105010895148893	IDH-A	0.0319627688213168	Pro-tumor
TCGA-E1-A7YE	TCGA-E1-A7YE	0.455357142857143	0	0	1.32369513337806e-10	IDH-A	5.18762068351796e-09	Pro-tumor
TCGA-HW-7495	TCGA-HW-7495	0.0714285714285714	0	0	0.106611678553097	IDH-O	0.197184432014135	Pro-tumor
TCGA-P5-A730	TCGA-P5-A730	0.0803571428571429	0	0	0.0583874361518839	IDH-O	0.128452359534144	Pro-tumor
TCGA-E1-A7YU	TCGA-E1-A7YU	0.142857142857143	0	0	0.0032087415440407	IDH-A	0.0114637091060599	Pro-tumor
TCGA-TQ-A8XE	TCGA-TQ-A8XE	0.107142857142857	0	0	0.01866324423818	IDH-A	0.0496894018570652	Pro-tumor
TCGA-QH-A6XA	TCGA-QH-A6XA	0.0892857142857143	0	0	0.0333834155814772	IDH-A	0.081603904754722	Pro-tumor
TCGA-FG-5962	TCGA-FG-5962	0.0714285714285714	0	0	0.106611678553097	IDH-O	0.197184432014135	Pro-tumor
TCGA-QH-A6X5	TCGA-QH-A6X5	0.0982142857142857	0	0	0.0348039838353475	IDH-O	0.0821924590009901	Pro-tumor
TCGA-HT-8010	TCGA-HT-8010	0.116071428571429	0	0	0.0105010895148893	IDH-O	0.0319627688213168	Pro-tumor
TCGA-P5-A731	TCGA-P5-A731	0.160714285714286	0	0	0.00175483622693913	IDH-A	0.00756207776144905	Pro-tumor
TCGA-HT-A74L	TCGA-HT-A74L	0.107142857142857	0	0	0.01866324423818	IDH-O	0.0496894018570652	Pro-tumor
TCGA-VV-A829	TCGA-VV-A829	0.205357142857143	0	0	0.000152708774861139	IDH-O	0.000851096905226081	Pro-tumor
TCGA-HT-7694	TCGA-HT-7694	0.0982142857142857	0	0	0.0348039838353475	IDH-O	0.0821924590009901	Pro-tumor
TCGA-QH-A6CY	TCGA-QH-A6CY	0.0892857142857143	0	0	0.0333834155814772	IDH-O	0.081603904754722	Pro-tumor
TCGA-FG-5965	TCGA-FG-5965	0.125	0	0	0.0111126173447362	IDH-A	0.0324830353153827	Pro-tumor
TCGA-DU-A76R	TCGA-DU-A76R	0.169642857142857	0	0	0.000948526718234378	IDH-O	0.00445487829462888	Pro-tumor
TCGA-FG-8187	TCGA-FG-8187	0.116071428571429	0	0	0.0105010895148893	IDH-O	0.0319627688213168	Pro-tumor
TCGA-HT-7602	TCGA-HT-7602	0.0714285714285714	0	0	0.106611678553097	IDH-A	0.197184432014135	Pro-tumor
TCGA-HT-7608	TCGA-HT-7608	0.116071428571429	0	0	0.0105010895148893	IDH-O	0.0319627688213168	Pro-tumor
TCGA-VM-A8CE	TCGA-VM-A8CE	0.0803571428571429	0	0	0.0583874361518839	IDH-O	0.128452359534144	Pro-tumor
TCGA-S9-A7J1	TCGA-S9-A7J1	0.0625	0	0	0.103634199798602	IDH-O	0.195131060882053	Pro-tumor
TCGA-P5-A781	TCGA-P5-A781	0.107142857142857	0	0	0.01866324423818	IDH-O	0.0496894018570652	Pro-tumor
TCGA-HT-7620	TCGA-HT-7620	0.0892857142857143	0	0	0.0333834155814772	IDH-O	0.081603904754722	Pro-tumor
TCGA-HT-7607	TCGA-HT-7607	0.160714285714286	0	0	0.00175483622693913	IDH-O	0.00756207776144905	Pro-tumor
TCGA-TQ-A7RO	TCGA-TQ-A7RO	0.0982142857142857	0	0	0.0348039838353475	IDH-O	0.0821924590009901	Pro-tumor
TCGA-CS-6670	TCGA-CS-6670	0.0803571428571429	0	0	0.0583874361518839	IDH-O	0.128452359534144	Pro-tumor
TCGA-HT-7479	TCGA-HT-7479	0.0714285714285714	0	0	0.106611678553097	IDH-A	0.197184432014135	Pro-tumor
TCGA-FG-7638	TCGA-FG-7638	0.142857142857143	0	0	0.0032087415440407	IDH-O	0.0114637091060599	Pro-tumor
TCGA-DU-7300	TCGA-DU-7300	0.0625	0	0	0.103634199798602	IDH-O	0.195131060882053	Pro-tumor
TCGA-HT-8111	TCGA-HT-8111	0.107142857142857	0	0	0.01866324423818	IDH-A	0.0496894018570652	Pro-tumor
TCGA-HT-7471	TCGA-HT-7471	0.223214285714286	0	0	7.39313552952965e-05	IDH-O	0.000435257838217379	Pro-tumor
TCGA-VW-A7QS	TCGA-VW-A7QS	0.223214285714286	0	0	7.39313552952965e-05	IDH-O	0.000435257838217379	Pro-tumor
TCGA-HT-7468	TCGA-HT-7468	0.160714285714286	0	0	0.00175483622693913	IDH-O	0.00756207776144905	Pro-tumor
TCGA-HT-8109	TCGA-HT-8109	0.125	0	0	0.0111126173447362	IDH-O	0.0324830353153827	Pro-tumor
TCGA-HT-7884	TCGA-HT-7884	0.0982142857142857	0	0	0.0348039838353475	IDH-A	0.0821924590009901	Pro-tumor
TCGA-HT-7881	TCGA-HT-7881	0.125	0	0	0.0111126173447362	IDH-O	0.0324830353153827	Pro-tumor
TCGA-P5-A733	TCGA-P5-A733	0.0803571428571429	0	0	0.0583874361518839	IDH-A	0.128452359534144	Pro-tumor
TCGA-FG-A87N	TCGA-FG-A87N	0.410714285714286	0.0208333333333333	3.0951423699467601E-2	4.52080041498438e-08	IDH-A	7.55877829385388e-07	Pro-tumor
TCGA-E1-A7YS	TCGA-E1-A7YS	0.375	0.0208333333333333	3.59226071647668E-2	4.19129627391608e-07	IDH-O	5.00560526427691e-06	Pro-tumor
TCGA-DU-6394	TCGA-DU-6394	0.366071428571429	0.0208333333333333	3.7316856691440997E-2	9.0034362501829e-07	IDH-O	9.3989749732527e-06	Pro-tumor
TCGA-FG-7634	TCGA-FG-7634	0.330357142857143	0.0208333333333333	4.3641860427730002E-2	4.14421539543429e-06	IDH-O	3.60892090685736e-05	Pro-tumor
TCGA-HT-7616	TCGA-HT-7616	0.303571428571429	0.0208333333333333	4.9365736212071402E-2	1.67213576435553e-05	IDH-O	0.000118466567711968	Pro-tumor
TCGA-DH-A669	TCGA-DH-A669	0.4375	0.0416666666666667	5.6651855490358401E-2	1.07369969124688e-07	IDH-O	1.6622461886711e-06	Pro-tumor
TCGA-DU-A5TP	TCGA-DU-A5TP	0.258928571428571	0.0208333333333333	6.1534509939496003E-2	0.000130522677471584	IDH-A	0.000737276745717867	Pro-tumor
TCGA-HT-8563	TCGA-HT-8563	0.241071428571429	0.0208333333333333	6.7662617604313302E-2	0.000433770765225846	IDH-A	0.00218453228752293	Pro-tumor
TCGA-DB-A64Q	TCGA-DB-A64Q	0.1875	0.0208333333333333	9.3041135865268798E-2	0.00465957898860549	IDH-O	0.0160967274151826	Pro-tumor
TCGA-CS-5394	TCGA-CS-5394	0.169642857142857	0.0208333333333333	0.105057383790002	0.0080102102945012	IDH-A	0.0263643141976496	Pro-tumor
TCGA-DU-7298	TCGA-DU-7298	0.383928571428571	0.0625	0.10815661216719701	1.72713356617376e-05	IDH-A	0.000120323638443438	Pro-tumor
TCGA-E1-A7YO	TCGA-E1-A7YO	0.151785714285714	0.0208333333333333	0.11989650343036599	0.01419232357284	IDH-O	0.0406328168044325	Pro-tumor
TCGA-HW-8322	TCGA-HW-8322	0.258928571428571	0.0416666666666667	0.12559477161361199	0.00089128058287829	IDH-O	0.00423358276867188	Pro-tumor
TCGA-27-2521	TCGA-27-2521	0.419642857142857	0.0833333333333333	0.12711181185009501	1.41189527789567e-05	IDH-A	0.000101753832096619	Pro-tumor
TCGA-19-2629	TCGA-19-2629	0.401785714285714	0.0833333333333333	0.13678165554045801	3.01618533049732e-05	IDH-A	0.000200121502880616	Pro-tumor
TCGA-TM-A84M	TCGA-TM-A84M	0.401785714285714	0.0833333333333333	0.13678165554045801	3.01618533049732e-05	IDH-O	0.000200121502880616	Pro-tumor
TCGA-HT-7606	TCGA-HT-7606	0.455357142857143	0.104166666666667	0.140585121054771	1.04161571813827e-05	IDH-A	8.06287722558883e-05	Pro-tumor
TCGA-06-0156	TCGA-06-0156	0.357142857142857	0.0729166666666667	0.142276705755157	2.3909813995126e-08	NA	4.54286465907393e-07	Pro-tumor
TCGA-S9-A7R8	TCGA-S9-A7R8	0.232142857142857	0.0416666666666667	0.145066739655868	0.00280240892700991	IDH-A	0.0107973587889076	Pro-tumor
TCGA-HT-7684	TCGA-HT-7684	0.125	0.0208333333333333	0.15008973794303099	0.0405126473483443	IDH-A	0.0951364415258872	Pro-tumor
TCGA-E1-A7YI	TCGA-E1-A7YI	0.482142857142857	0.125	0.1550942930351	1.33909385619089e-05	IDH-A	9.8200216120665e-05	Pro-tumor
TCGA-DU-7010	TCGA-DU-7010	0.517857142857143	0.145833333333333	0.160706328732731	8.17569871812591e-06	IDH-A	6.57200396957044e-05	Pro-tumor
TCGA-HW-7489	TCGA-HW-7489	0.116071428571429	0.0208333333333333	0.16324474837172701	0.0661594209360457	IDH-A	0.139123361849546	Pro-tumor
TCGA-RY-A843	TCGA-RY-A843	0.116071428571429	0.0208333333333333	0.16324474837172701	0.0661594209360457	IDH-A	0.139123361849546	Pro-tumor
TCGA-CS-4944	TCGA-CS-4944	0.116071428571429	0.0208333333333333	0.16324474837172701	0.0661594209360457	IDH-A	0.139123361849546	Pro-tumor
TCGA-S9-A6WN	TCGA-S9-A6WN	0.116071428571429	0.0208333333333333	0.16324474837172701	0.0661594209360457	IDH-O	0.139123361849546	Pro-tumor
TCGA-VM-A8CA	TCGA-VM-A8CA	0.116071428571429	0.0208333333333333	0.16324474837172701	0.0661594209360457	IDH-A	0.139123361849546	Pro-tumor
TCGA-DB-5277	TCGA-DB-5277	0.455357142857143	0.125	0.17258245269650499	5.5162021640615e-05	IDH-A	0.000349359470390562	Pro-tumor
TCGA-S9-A6WQ	TCGA-S9-A6WQ	0.107142857142857	0.0208333333333333	0.17858765913779001	0.110600145292932	IDH-A	0.199270951432955	Pro-tumor
TCGA-S9-A7IY	TCGA-S9-A7IY	0.107142857142857	0.0208333333333333	0.17858765913779001	0.110600145292932	IDH-O	0.199270951432955	Pro-tumor
TCGA-CS-5396	TCGA-CS-5396	0.196428571428571	0.0416666666666667	0.17927274013358999	0.0141129364833643	IDH-O	0.0406328168044325	Pro-tumor
TCGA-HT-7610	TCGA-HT-7610	0.0982142857142857	0.0208333333333333	0.19677496514536999	0.10973764642793	IDH-A	0.199270951432955	Pro-tumor
TCGA-P5-A5EX	TCGA-P5-A5EX	0.0982142857142857	0.0208333333333333	0.19677496514536999	0.10973764642793	IDH-O	0.199270951432955	Pro-tumor
TCGA-HT-7601	TCGA-HT-7601	0.0982142857142857	0.0208333333333333	0.19677496514536999	0.10973764642793	IDH-A	0.199270951432955	Pro-tumor
TCGA-HT-A5R5	TCGA-HT-A5R5	0.178571428571429	0.0416666666666667	0.20149505047771901	0.0233003796582061	IDH-A	0.0593875530312814	Pro-tumor
TCGA-FG-7637	TCGA-FG-7637	0.214285714285714	0.0625	0.24616268694115601	0.0206810301777755	IDH-A	0.0540291913394384	Pro-tumor
TCGA-HT-A619	TCGA-HT-A619	0.321428571428571	0.104166666666667	0.247353245024277	0.0051031889184414	IDH-O	0.0174846964582664	Pro-tumor
TCGA-E1-A7YV	TCGA-E1-A7YV	0.482142857142857	0.1875	0.24994804403682899	0.000417008688246144	IDH-A	0.00212572721569376	Pro-tumor
TCGA-DU-6395	TCGA-DU-6395	0.142857142857143	0.0416666666666667	0.26256129257494798	0.0985938869770635	IDH-A	0.190797429427836	Pro-tumor
TCGA-EZ-7264	TCGA-EZ-7264	0.321428571428571	0.125	0.30357160854714099	0.0105523016682816	IDH-O	0.0319627688213168	Pro-tumor
TCGA-E1-5318	TCGA-E1-5318	0.178571428571429	0.0625	0.30852280470295501	0.082949603865102	IDH-O	0.164326703391529	Pro-tumor
TCGA-HT-7677	TCGA-HT-7677	0.169642857142857	0.0625	0.32820276829639999	0.0828817289434005	IDH-O	0.164326703391529	Pro-tumor
TCGA-QH-A6CZ	TCGA-QH-A6CZ	0.169642857142857	0.0625	0.32820276829639999	0.0828817289434005	IDH-O	0.164326703391529	Pro-tumor
TCGA-HT-7689	TCGA-HT-7689	0.169642857142857	0.0625	0.32820276829639999	0.0828817289434005	IDH-A	0.164326703391529	Pro-tumor
TCGA-S9-A7IS	TCGA-S9-A7IS	0.375	0.166666666666667	0.33544737328465202	0.00940947758584777	IDH-A	0.0297966790218513	Pro-tumor
TCGA-DU-8168	TCGA-DU-8168	0.196428571428571	0.0833333333333333	0.37387701071770801	0.101273335127338	IDH-O	0.194184651757923	Pro-tumor
TCGA-DU-7018	TCGA-DU-7018	0.232142857142857	0.104166666666667	0.38663777633240498	0.0801808620950252	IDH-O	0.163490733442539	Pro-tumor
TCGA-FG-A6J3	TCGA-FG-A6J3	0.258928571428571	0.125	0.41092644398341499	0.064159122938564	IDH-A	0.139123361849546	Pro-tumor
TCGA-06-5417	TCGA-06-5417	0.5	0.291666666666667	0.414031130617877	0.0158270110179324	NA	0.0445015115997645	Pro-tumor
TCGA-TQ-A7RH	TCGA-TQ-A7RH	0	0	NA	NA	IDH-A	NA	NA
TCGA-QH-A65Z	TCGA-QH-A65Z	0	0	NA	NA	IDH-O	NA	NA
TCGA-HT-A61A	TCGA-HT-A61A	0	0	NA	NA	NA	NA	NA
TCGA-S9-A6WD	TCGA-S9-A6WD	0	0	NA	NA	IDH-O	NA	NA
TCGA-R8-A6YH	TCGA-R8-A6YH	0	0	NA	NA	NA	NA	NA
TCGA-DH-A66G	TCGA-DH-A66G	0	0	NA	NA	NA	NA	NA
