# Supplementary material for: Identifying clinically relevant cell state interactions in the tumor microenvironment of IDH-mutant gliomas using CSI-TME
Source: Mol Syst Biol. 2026 Mar 10;22(6):928–61. doi: 10.1038/s44320-026-00201-0 (PMC13230996; doi:10.1038/s44320-026-00201-0)
Supplement: Supplementary file 14 — Source data Fig. 4 [file 44320_2026_201_MOESM14_ESM.zip › Figure4/Figure4D.txt]

string	samples	Pro.tumor	Anti.tumor	oddsRatio	pvalue	class	FDR	TME_class
TCGA-06-2570	TCGA-06-2570	0.330357142857143	0.208333333333333	0.53542419918888595	0.13383884346528599	IDH-A	0.23605331885438699	None
TCGA-06-0156	TCGA-06-0156	0.357142857142857	0.0729166666666667	0.142276705755157	2.3909813995126001E-8	NA	4.5428646590739301E-7	Pro-tumor
TCGA-19-2629	TCGA-19-2629	0.401785714285714	0.0833333333333333	0.13678165554045801	3.0161853304973201E-5	IDH-A	2.0012150288061599E-4	Pro-tumor
TCGA-27-2521	TCGA-27-2521	0.419642857142857	0.0833333333333333	0.12711181185009501	1.4118952778956699E-5	IDH-A	1.01753832096619E-4	Pro-tumor
TCGA-02-2483	TCGA-02-2483	0.348214285714286	0.3125	0.851667194371308	0.71782312766999101	IDH-A	0.82431337188476905	None
TCGA-26-1442	TCGA-26-1442	0.0714285714285714	0.0208333333333333	0.27826375315337698	0.280555739300408	IDH-A	0.42184280225744802	None
TCGA-15-1444	TCGA-15-1444	0.223214285714286	0.229166666666667	1.03434535344193	1	IDH-A	1	None
TCGA-06-0178	TCGA-06-0178	0.25	0.166666666666667	0.60181017158903705	0.30435391138505102	IDH-A	0.449540406215375	None
TCGA-06-0129	TCGA-06-0129	0.482142857142857	0.395833333333333	0.70525241412598005	0.38703452144854	IDH-A	0.53042763923111402	None
TCGA-06-5417	TCGA-06-5417	0.5	0.291666666666667	0.414031130617877	1.5827011017932401E-2	NA	4.4501511599764502E-2	Pro-tumor
TCGA-TM-A84I	TCGA-TM-A84I	0.455357142857143	0.458333333333333	1.0119925893195401	1	IDH-A	1	None
TCGA-DB-A75O	TCGA-DB-A75O	0.107142857142857	0.0416666666666667	0.36420046094501402	0.23236019148579001	IDH-A	0.370712061225421	None
TCGA-HT-7874	TCGA-HT-7874	0.0982142857142857	0	0	3.4803983835347503E-2	IDH-O	8.2192459000990106E-2	Pro-tumor
TCGA-DU-7301	TCGA-DU-7301	0.142857142857143	0.270833333333333	2.21631492703637	7.2491749237410003E-2	IDH-A	0.14853701559430099	Anti-tumor
TCGA-FG-A60J	TCGA-FG-A60J	0.133928571428571	0	0	5.8139762887417902E-3	IDH-A	1.9758065761740402E-2	Pro-tumor
TCGA-HT-7474	TCGA-HT-7474	0.151785714285714	0	0	1.87264762891989E-3	IDH-A	7.9874153968215907E-3	Pro-tumor
TCGA-DB-A64L	TCGA-DB-A64L	0.0625	0.0208333333333333	0.32091407063952099	0.43715106510931701	IDH-O	0.58379918599263503	None
TCGA-CS-4942	TCGA-CS-4942	0.0625	0	0	0.103634199798602	IDH-A	0.19513106088205301	Pro-tumor
TCGA-DU-5853	TCGA-DU-5853	0.0535714285714286	0.0833333333333333	1.6009521211394899	0.48859871931073001	IDH-A	0.63823207709964003	None
TCGA-HT-7902	TCGA-HT-7902	0.0803571428571429	0	0	5.8387436151883902E-2	IDH-A	0.12845235953414399	Pro-tumor
TCGA-TM-A84G	TCGA-TM-A84G	0.0892857142857143	0.0625	0.68152910063502103	0.75610121811002096	IDH-O	0.85188762579511801	None
TCGA-DB-5273	TCGA-DB-5273	0.0535714285714286	0.0208333333333333	0.37773697383782201	0.67544263679042305	IDH-A	0.78209147417838398	None
TCGA-DB-A4XB	TCGA-DB-A4XB	0.0982142857142857	0.0833333333333333	0.83564229685866398	1	IDH-A	1	None
TCGA-DB-5270	TCGA-DB-5270	0.107142857142857	0.0625	0.55739092334592	0.55575795966091701	IDH-A	0.68396664009713903	None
TCGA-HT-7470	TCGA-HT-7470	0.0803571428571429	0.0416666666666667	0.499475037392967	0.50746740492327702	IDH-A	0.65672252401835796	None
TCGA-HW-8321	TCGA-HW-8321	0.0178571428571429	0.354166666666667	29.413066045577601	1.3327631026940399E-8	IDH-A	2.9320788259268897E-7	Anti-tumor
TCGA-HT-A74J	TCGA-HT-A74J	0.0803571428571429	0.125	1.62953192034256	0.38523178410486902	IDH-A	0.53042763923111402	None
TCGA-R8-A6ML	TCGA-R8-A6ML	0	0.0208333333333333	Inf	0.3	IDH-O	0.44468085106382998	None
TCGA-DU-6407	TCGA-DU-6407	0.151785714285714	0.375	3.3236973270578001	3.0878954922049801E-3	IDH-A	1.1463709106059899E-2	Anti-tumor
TCGA-HT-7481	TCGA-HT-7481	0.00892857142857143	0.0208333333333333	2.3474975922923398	0.51132075471698102	IDH-O	0.65763447555425403	None
TCGA-FG-A711	TCGA-FG-A711	0.116071428571429	0	0	1.05010895148893E-2	IDH-A	3.1962768821316802E-2	Pro-tumor
TCGA-FG-A60L	TCGA-FG-A60L	0.0357142857142857	0.208333333333333	7.0020775860908504	1.0043763186974701E-3	IDH-A	4.66477001350603E-3	Anti-tumor
TCGA-E1-5307	TCGA-E1-5307	0.0357142857142857	0.3125	12.040462573175899	3.59038798790615E-6	IDH-A	3.1931535722229202E-5	Anti-tumor
TCGA-DB-5279	TCGA-DB-5279	0.1875	0	0	5.1062952297608395E-4	IDH-O	2.5409897690952801E-3	Pro-tumor
TCGA-DU-7018	TCGA-DU-7018	0.232142857142857	0.104166666666667	0.38663777633240498	8.0180862095025202E-2	IDH-O	0.163490733442539	Pro-tumor
TCGA-S9-A6TZ	TCGA-S9-A6TZ	0.0803571428571429	0	0	5.8387436151883902E-2	IDH-A	0.12845235953414399	Pro-tumor
TCGA-HT-A5R7	TCGA-HT-A5R7	0.0535714285714286	0	0	0.179583874909751	IDH-A	0.294376704754023	None
TCGA-WY-A85A	TCGA-WY-A85A	0.0357142857142857	0.0416666666666667	1.17268376983131	1	IDH-A	1	None
TCGA-TQ-A7RQ	TCGA-TQ-A7RQ	0.142857142857143	0.0625	0.40194816486970703	0.18849332925573101	IDH-O	0.30657669894511802	None
TCGA-HT-7873	TCGA-HT-7873	0.133928571428571	0.145833333333333	1.1033677498549399	0.80740545447120204	IDH-A	0.890420087510439	None
TCGA-DU-8167	TCGA-DU-8167	0.0803571428571429	0.395833333333333	7.3791296160915403	5.22493623620268E-6	IDH-A	4.3680466934654403E-5	Anti-tumor
TCGA-S9-A6U2	TCGA-S9-A6U2	0.0357142857142857	0	0	0.31727533965458798	IDH-O	0.46209439712758799	None
TCGA-S9-A7IQ	TCGA-S9-A7IQ	0.0446428571428571	0.0416666666666667	0.93084951498606605	1	IDH-O	1	None
TCGA-QH-A6X3	TCGA-QH-A6X3	0.107142857142857	0.354166666666667	4.5181524850281196	5.2881301555801705E-4	IDH-A	2.57027721515408E-3	Anti-tumor
TCGA-P5-A5F0	TCGA-P5-A5F0	0.107142857142857	0.0625	0.55739092334592	0.55575795966091701	IDH-O	0.68396664009713903	None
TCGA-WY-A85D	TCGA-WY-A85D	0.0535714285714286	0.1875	4.0350221700041899	1.4770165244804401E-2	IDH-A	4.1999517498831698E-2	Anti-tumor
TCGA-S9-A6TY	TCGA-S9-A6TY	0.142857142857143	0.0625	0.40194816486970703	0.18849332925573101	IDH-O	0.30657669894511802	None
TCGA-DU-7309	TCGA-DU-7309	0.0357142857142857	0.1875	6.1468330753170397	2.7501755010541401E-3	IDH-A	1.0743676256454501E-2	Anti-tumor
TCGA-TQ-A7RN	TCGA-TQ-A7RN	0.0535714285714286	0.0208333333333333	0.37773697383782201	0.67544263679042305	IDH-O	0.78209147417838398	None
TCGA-HT-A615	TCGA-HT-A615	0.0535714285714286	0	0	0.179583874909751	IDH-O	0.294376704754023	None
TCGA-DH-A66B	TCGA-DH-A66B	0.116071428571429	0.625	12.415932221363301	1.36516333776788E-10	IDH-A	5.1876206835179603E-9	Anti-tumor
TCGA-TQ-A7RW	TCGA-TQ-A7RW	0.125	0	0	1.11126173447362E-2	IDH-A	3.24830353153827E-2	Pro-tumor
TCGA-QH-A86X	TCGA-QH-A86X	0.0267857142857143	0	0	0.55462144733699503	IDH-O	0.68396664009713903	None
TCGA-DB-A4XF	TCGA-DB-A4XF	0.0803571428571429	0.5	11.211044025578399	1.07061752178181E-8	IDH-A	2.4862118005822103E-7	Anti-tumor
TCGA-HT-7605	TCGA-HT-7605	0.142857142857143	0	0	3.2087415440406998E-3	IDH-O	1.1463709106059899E-2	Pro-tumor
TCGA-TQ-A7RK	TCGA-TQ-A7RK	0.125	0.520833333333333	7.48371389307394	3.7267185529829199E-7	IDH-A	4.5816716327848803E-6	Anti-tumor
TCGA-E1-A7YK	TCGA-E1-A7YK	0.116071428571429	0.0416666666666667	0.33294441929299101	0.23472412091640199	IDH-A	0.37305962944127702	None
TCGA-DU-6542	TCGA-DU-6542	0.223214285714286	0.208333333333333	0.916273480533495	1	IDH-A	1	None
TCGA-S9-A6WL	TCGA-S9-A6WL	0.0625	0.0625	1	1	IDH-O	1	None
TCGA-TQ-A7RJ	TCGA-TQ-A7RJ	0.107142857142857	0.291666666666667	3.4007334693608802	8.7016658549892208E-3	IDH-A	2.7820183766839601E-2	Anti-tumor
TCGA-DB-5280	TCGA-DB-5280	0.0535714285714286	0.375	10.4040051138547	9.21909028476939E-7	IDH-A	9.3989749732526995E-6	Anti-tumor
TCGA-TQ-A7RH	TCGA-TQ-A7RH	0	0	NA	NA	IDH-A	NA	NA
TCGA-RY-A847	TCGA-RY-A847	0.0625	0	0	0.103634199798602	IDH-O	0.19513106088205301	Pro-tumor
TCGA-HW-A5KL	TCGA-HW-A5KL	0.116071428571429	0.145833333333333	1.2980193294215301	0.60847307149899399	IDH-A	0.72877290511913895	None
TCGA-DU-8163	TCGA-DU-8163	0.0714285714285714	0.104166666666667	1.50747630613696	0.532798333357418	IDH-A	0.67692918949361902	None
TCGA-HT-7603	TCGA-HT-7603	0.0982142857142857	0	0	3.4803983835347503E-2	IDH-A	8.2192459000990106E-2	Pro-tumor
TCGA-HT-7695	TCGA-HT-7695	0.0446428571428571	0	0	0.32322778315607198	IDH-O	0.46270278547684301	None
TCGA-DU-8164	TCGA-DU-8164	0.1875	0.0833333333333333	0.39592407747122399	0.15220211452775201	IDH-O	0.26508534946916801	None
TCGA-FG-8191	TCGA-FG-8191	0.0357142857142857	0.229166666666667	7.90244091161947	3.5149525461066199E-4	IDH-A	1.8598103345222399E-3	Anti-tumor
TCGA-TM-A84L	TCGA-TM-A84L	0.125	0	0	1.11126173447362E-2	IDH-A	3.24830353153827E-2	Pro-tumor
TCGA-EZ-7264	TCGA-EZ-7264	0.321428571428571	0.125	0.30357160854714099	1.05523016682816E-2	IDH-O	3.1962768821316802E-2	Pro-tumor
TCGA-QH-A870	TCGA-QH-A870	0.116071428571429	0.166666666666667	1.5188426030029401	0.44515823499074197	IDH-A	0.59259917906410897	None
TCGA-VV-A86M	TCGA-VV-A86M	0.276785714285714	0.666666666666667	5.1645988635909204	6.7834729721445599E-6	IDH-A	5.5597876516792697E-5	Anti-tumor
TCGA-QH-A6X9	TCGA-QH-A6X9	0.0178571428571429	0.0208333333333333	1.16901104922623	1	IDH-A	1	None
TCGA-HT-A618	TCGA-HT-A618	0.142857142857143	0.229166666666667	1.77693675433312	0.24849169356099499	IDH-A	0.38902444909549	None
TCGA-FG-6691	TCGA-FG-6691	0.0535714285714286	0.354166666666667	9.5155000956858409	3.08146904330517E-6	IDH-A	2.8623423557812501E-5	Anti-tumor
TCGA-S9-A6WI	TCGA-S9-A6WI	0.0625	0.0833333333333333	1.3608861144962301	0.73479014111253305	IDH-A	0.83236389968845204	None
TCGA-DU-7011	TCGA-DU-7011	0.107142857142857	0.270833333333333	3.07023933917307	1.58629790152271E-2	IDH-A	4.4501511599764502E-2	Anti-tumor
TCGA-S9-A6TS	TCGA-S9-A6TS	0.0178571428571429	0.458333333333333	45.1258697208062	8.3654370903437895E-12	IDH-A	4.37094087970463E-10	Anti-tumor
TCGA-HT-7690	TCGA-HT-7690	0.107142857142857	0.3125	3.7507042484795301	2.51883939470368E-3	IDH-A	1.00273796855823E-2	Anti-tumor
TCGA-DU-8166	TCGA-DU-8166	0.0267857142857143	0.104166666666667	4.1808617893926296	5.3287940351365602E-2	IDH-A	0.121717809108584	Anti-tumor
TCGA-HT-7476	TCGA-HT-7476	0.0446428571428571	0.229166666666667	6.2743594414137398	8.6479484982373797E-4	IDH-A	4.1549913474289903E-3	Anti-tumor
TCGA-DU-6401	TCGA-DU-6401	0.0446428571428571	0.645833333333333	37.568137592176697	6.93594818696965E-16	IDH-A	1.4496131710766601E-13	Anti-tumor
TCGA-DH-5142	TCGA-DH-5142	0.169642857142857	0.354166666666667	2.66574907264414	1.3552266298622301E-2	IDH-A	3.93392174501676E-2	Anti-tumor
TCGA-HT-7611	TCGA-HT-7611	0.0803571428571429	0.229166666666667	3.3722985624169501	1.66345876432233E-2	IDH-A	4.6048063807068301E-2	Anti-tumor
TCGA-FG-6690	TCGA-FG-6690	0.0446428571428571	0.291666666666667	8.6651933208460505	3.5279203631590199E-5	IDH-A	2.26872417200073E-4	Anti-tumor
TCGA-HT-7681	TCGA-HT-7681	0.142857142857143	0	0	3.2087415440406998E-3	IDH-O	1.1463709106059899E-2	Pro-tumor
TCGA-DU-6408	TCGA-DU-6408	0.160714285714286	0	0	1.7548362269391301E-3	IDH-A	7.56207776144905E-3	Pro-tumor
TCGA-RY-A840	TCGA-RY-A840	0.0982142857142857	0.0833333333333333	0.83564229685866398	1	IDH-O	1	None
TCGA-E1-A7YH	TCGA-E1-A7YH	0.00892857142857143	0.125	15.573477053877699	3.10570181922453E-3	IDH-A	1.1463709106059899E-2	Anti-tumor
TCGA-S9-A6U6	TCGA-S9-A6U6	0.0178571428571429	0.291666666666667	22.123032851625901	7.6917328262743896E-7	IDH-A	8.4609061089018304E-6	Anti-tumor
TCGA-HW-7489	TCGA-HW-7489	0.116071428571429	0.0208333333333333	0.16324474837172701	6.6159420936045696E-2	IDH-A	0.13912336184954599	Pro-tumor
TCGA-R8-A73M	TCGA-R8-A73M	0.0803571428571429	0.125	1.62953192034256	0.38523178410486902	IDH-O	0.53042763923111402	None
TCGA-S9-A6TV	TCGA-S9-A6TV	0.107142857142857	0.333333333333333	4.1228339917889398	1.1539795914910101E-3	IDH-A	5.1867039703574402E-3	Anti-tumor
TCGA-S9-A6WQ	TCGA-S9-A6WQ	0.107142857142857	0.0208333333333333	0.17858765913779001	0.110600145292932	IDH-A	0.19927095143295501	Pro-tumor
TCGA-HT-7472	TCGA-HT-7472	0.116071428571429	0	0	1.05010895148893E-2	IDH-A	3.1962768821316802E-2	Pro-tumor
TCGA-E1-A7YE	TCGA-E1-A7YE	0.455357142857143	0	0	1.3236951333780601E-10	IDH-A	5.1876206835179603E-9	Pro-tumor
TCGA-CS-5393	TCGA-CS-5393	0.0357142857142857	0.229166666666667	7.90244091161947	3.5149525461066199E-4	IDH-A	1.8598103345222399E-3	Anti-tumor
TCGA-HT-7858	TCGA-HT-7858	0.0535714285714286	0.291666666666667	7.1644630791662198	9.1390132513668296E-5	IDH-A	5.2712918816032997E-4	Anti-tumor
TCGA-HW-7495	TCGA-HW-7495	0.0714285714285714	0	0	0.106611678553097	IDH-O	0.19718443201413499	Pro-tumor
TCGA-HT-7677	TCGA-HT-7677	0.169642857142857	0.0625	0.32820276829639999	8.2881728943400498E-2	IDH-O	0.16432670339152899	Pro-tumor
TCGA-F6-A8O3	TCGA-F6-A8O3	0.0892857142857143	0.104166666666667	1.18472667978868	0.77206897326666801	IDH-O	0.86290061718039301	None
TCGA-P5-A730	TCGA-P5-A730	0.0803571428571429	0	0	5.8387436151883902E-2	IDH-O	0.12845235953414399	Pro-tumor
TCGA-DU-6393	TCGA-DU-6393	0.214285714285714	0.104166666666667	0.42837496403640302	0.119166026824545	IDH-O	0.21286922740452999	None
TCGA-TQ-A7RS	TCGA-TQ-A7RS	0.0178571428571429	0.0416666666666667	2.3766965869108598	0.58393511003880705	IDH-O	0.70911881711208102	None
TCGA-E1-A7YU	TCGA-E1-A7YU	0.142857142857143	0	0	3.2087415440406998E-3	IDH-A	1.1463709106059899E-2	Pro-tumor
TCGA-CS-5394	TCGA-CS-5394	0.169642857142857	0.0208333333333333	0.105057383790002	8.0102102945011997E-3	IDH-A	2.6364314197649601E-2	Pro-tumor
TCGA-HT-8018	TCGA-HT-8018	0.125	0.0833333333333333	0.63803096094735101	0.58867040559304395	IDH-A	0.70911881711208102	None
TCGA-HT-7482	TCGA-HT-7482	0.0982142857142857	0.104166666666667	1.06721046217166	1	IDH-A	1	None
TCGA-E1-A7YY	TCGA-E1-A7YY	0.0625	0.145833333333333	2.5440167144850898	0.12411314091542899	IDH-A	0.220762948521912	None
TCGA-DU-A5TR	TCGA-DU-A5TR	0.0803571428571429	0.229166666666667	3.3722985624169501	1.66345876432233E-2	IDH-A	4.6048063807068301E-2	Anti-tumor
TCGA-VM-A8CB	TCGA-VM-A8CB	0.116071428571429	0.145833333333333	1.2980193294215301	0.60847307149899399	IDH-O	0.72877290511913895	None
TCGA-E1-5311	TCGA-E1-5311	0.0625	0.0208333333333333	0.32091407063952099	0.43715106510931701	IDH-O	0.58379918599263503	None
TCGA-TM-A84T	TCGA-TM-A84T	0.196428571428571	0.333333333333333	2.0356149660515599	7.0591549781691104E-2	IDH-A	0.14607558321161801	Anti-tumor
TCGA-FG-A4MT	TCGA-FG-A4MT	0.125	0.0625	0.46860564970211499	0.27941640236971899	IDH-A	0.42184280225744802	None
TCGA-DU-A5TW	TCGA-DU-A5TW	0.133928571428571	0.520833333333333	6.9209015491921102	6.94188338862304E-7	IDH-A	7.8424520444444001E-6	Anti-tumor
TCGA-DU-A6S2	TCGA-DU-A6S2	0.0357142857142857	0.104166666666667	3.1137881871112398	0.12900406230601499	IDH-O	0.228490245948788	None
TCGA-DU-6395	TCGA-DU-6395	0.142857142857143	0.0416666666666667	0.26256129257494798	9.8593886977063505E-2	IDH-A	0.19079742942783601	Pro-tumor
TCGA-FG-8189	TCGA-FG-8189	0.0982142857142857	0.0625	0.61383968087599405	0.55633650151441905	IDH-A	0.68396664009713903	None
TCGA-HT-7684	TCGA-HT-7684	0.125	0.0208333333333333	0.15008973794303099	4.0512647348344297E-2	IDH-A	9.5136441525887197E-2	Pro-tumor
TCGA-RY-A83Z	TCGA-RY-A83Z	0.133928571428571	0.1875	1.48838657455279	0.468966091367925	IDH-A	0.61450729213728095	None
TCGA-S9-A6U9	TCGA-S9-A6U9	0.0446428571428571	0.354166666666667	11.507799529968599	1.01846031708083E-6	IDH-A	1.01361050604711E-5	Anti-tumor
TCGA-RY-A843	TCGA-RY-A843	0.116071428571429	0.0208333333333333	0.16324474837172701	6.6159420936045696E-2	IDH-A	0.13912336184954599	Pro-tumor
TCGA-QH-A65V	TCGA-QH-A65V	0.0803571428571429	0.0208333333333333	0.24507977953389401	0.28389128106139899	IDH-O	0.42380912672737397	None
TCGA-S9-A7R7	TCGA-S9-A7R7	0.0982142857142857	0.270833333333333	3.38012283856582	7.6907591677894804E-3	IDH-A	2.5513788350285699E-2	Anti-tumor
TCGA-HT-7610	TCGA-HT-7610	0.0982142857142857	0.0208333333333333	0.19677496514536999	0.10973764642793001	IDH-A	0.19927095143295501	Pro-tumor
TCGA-DU-7009	TCGA-DU-7009	0.0267857142857143	0.0416666666666667	1.5748552507698199	0.63660999194094503	IDH-O	0.75383279498956102	None
TCGA-DB-5274	TCGA-DB-5274	0.0982142857142857	0.125	1.3094147688067299	0.58784230459768905	IDH-O	0.70911881711208102	None
TCGA-DB-5275	TCGA-DB-5275	0	0.0416666666666667	Inf	8.8679245283018807E-2	IDH-A	0.17282564464344799	Anti-tumor
TCGA-TM-A84M	TCGA-TM-A84M	0.401785714285714	0.0833333333333333	0.13678165554045801	3.0161853304973201E-5	IDH-O	2.0012150288061599E-4	Pro-tumor
TCGA-FG-A4MX	TCGA-FG-A4MX	0.0357142857142857	0.0416666666666667	1.17268376983131	1	IDH-A	1	None
TCGA-TQ-A8XE	TCGA-TQ-A8XE	0.107142857142857	0	0	1.8663244238179999E-2	IDH-A	4.9689401857065198E-2	Pro-tumor
TCGA-S9-A6WO	TCGA-S9-A6WO	0.133928571428571	0.291666666666667	2.64457989332606	2.4653728868974399E-2	IDH-A	6.2079871489344997E-2	Anti-tumor
TCGA-DU-A6S3	TCGA-DU-A6S3	0.00892857142857143	0.166666666666667	21.754846320935901	2.9176898201981798E-4	IDH-O	1.58388875953616E-3	Anti-tumor
TCGA-P5-A5F4	TCGA-P5-A5F4	0.0178571428571429	0.0625	3.6322209977557001	0.159702279529497	IDH-A	0.27584939191458602	None
TCGA-DB-A75M	TCGA-DB-A75M	0.133928571428571	0.1875	1.48838657455279	0.468966091367925	IDH-A	0.61450729213728095	None
TCGA-E1-5304	TCGA-E1-5304	0.446428571428571	0.3125	0.56563314116452001	0.15959015625605799	IDH-A	0.27584939191458602	None
TCGA-DB-A75L	TCGA-DB-A75L	0.00892857142857143	0.25	36.128362661567998	1.8240653330117699E-6	IDH-A	1.7731611841835301E-5	Anti-tumor
TCGA-P5-A735	TCGA-P5-A735	0.0267857142857143	0.208333333333333	9.4014322080771997	3.73948836179785E-4	IDH-A	1.92976066077963E-3	Anti-tumor
TCGA-QH-A6XA	TCGA-QH-A6XA	0.0892857142857143	0	0	3.3383415581477199E-2	IDH-A	8.1603904754721998E-2	Pro-tumor
TCGA-TQ-A7RM	TCGA-TQ-A7RM	0.482142857142857	0.4375	0.836331364598214	0.72978620860920096	IDH-A	0.83120064086824497	None
TCGA-DU-5849	TCGA-DU-5849	0.0357142857142857	0.0208333333333333	0.57623693572319301	1	IDH-O	1	None
TCGA-DH-A66D	TCGA-DH-A66D	0.0714285714285714	0.333333333333333	6.40667880099131	5.9953096398089198E-5	IDH-A	3.6853521021178398E-4	Anti-tumor
TCGA-S9-A6WP	TCGA-S9-A6WP	0	0.104166666666667	Inf	2.0871981087023398E-3	IDH-O	8.7244880943757892E-3	Anti-tumor
TCGA-CS-5390	TCGA-CS-5390	0.0803571428571429	0.125	1.62953192034256	0.38523178410486902	IDH-O	0.53042763923111402	None
TCGA-QH-A6CU	TCGA-QH-A6CU	0.0803571428571429	0.0208333333333333	0.24507977953389401	0.28389128106139899	IDH-O	0.42380912672737397	None
TCGA-S9-A89Z	TCGA-S9-A89Z	0.241071428571429	0.375	1.8809644881130401	8.8893573201773698E-2	IDH-A	0.17282564464344799	Anti-tumor
TCGA-VM-A8CF	TCGA-VM-A8CF	0.0625	0.0208333333333333	0.32091407063952099	0.43715106510931701	IDH-A	0.58379918599263503	None
TCGA-DH-5144	TCGA-DH-5144	0.196428571428571	0.104166666666667	0.47767247364206	0.17463307617111501	IDH-O	0.294376704754023	None
TCGA-E1-5303	TCGA-E1-5303	0.0625	0.0208333333333333	0.32091407063952099	0.43715106510931701	IDH-A	0.58379918599263503	None
TCGA-E1-5318	TCGA-E1-5318	0.178571428571429	0.0625	0.30852280470295501	8.2949603865102001E-2	IDH-O	0.16432670339152899	Pro-tumor
TCGA-S9-A7QY	TCGA-S9-A7QY	0	0.0208333333333333	Inf	0.3	IDH-O	0.44468085106382998	None
TCGA-FG-5962	TCGA-FG-5962	0.0714285714285714	0	0	0.106611678553097	IDH-O	0.19718443201413499	Pro-tumor
TCGA-DB-A75K	TCGA-DB-A75K	0.0803571428571429	0.104166666666667	1.3283019957814099	0.76074690919363996	IDH-O	0.85481776355629402	None
TCGA-RY-A845	TCGA-RY-A845	0.0357142857142857	0.145833333333333	4.5583532290774498	1.78808990993976E-2	IDH-A	4.8851083814040498E-2	Anti-tumor
TCGA-HT-A619	TCGA-HT-A619	0.321428571428571	0.104166666666667	0.247353245024277	5.1031889184414E-3	IDH-O	1.7484696458266401E-2	Pro-tumor
TCGA-DU-6397	TCGA-DU-6397	0.0714285714285714	0.0208333333333333	0.27826375315337698	0.280555739300408	IDH-O	0.42184280225744802	None
TCGA-DU-A7T6	TCGA-DU-A7T6	0.196428571428571	0.125	0.58623907680369602	0.36542811303397599	IDH-O	0.51258037331611395	None
TCGA-E1-A7Z6	TCGA-E1-A7Z6	0.142857142857143	0.208333333333333	1.5741836775378999	0.351285549103455	IDH-A	0.49944680110627299	None
TCGA-DU-7007	TCGA-DU-7007	0.321428571428571	0.458333333333333	1.77964965755836	0.109137963807837	IDH-A	0.19927095143295501	Anti-tumor
TCGA-WH-A86K	TCGA-WH-A86K	0.0446428571428571	0.208333333333333	5.5595289064065403	2.3101384468710898E-3	IDH-A	9.4670379489423008E-3	Anti-tumor
TCGA-DU-7008	TCGA-DU-7008	0	0.541666666666667	Inf	4.6685367013794298E-17	IDH-A	1.9514483411766E-14	Anti-tumor
TCGA-HT-7693	TCGA-HT-7693	0.241071428571429	0.458333333333333	2.6460733440657598	8.6697006774789694E-3	IDH-A	2.7820183766839601E-2	Anti-tumor
TCGA-IK-7675	TCGA-IK-7675	0.223214285714286	0.1875	0.80415478500064297	0.67801281223968801	IDH-A	0.78289877214417003	None
TCGA-S9-A7R3	TCGA-S9-A7R3	0.0625	0.1875	3.4304874867228201	2.20282093327012E-2	IDH-A	5.6544247621979703E-2	Anti-tumor
TCGA-HT-7606	TCGA-HT-7606	0.455357142857143	0.104166666666667	0.140585121054771	1.04161571813827E-5	IDH-A	8.0628772255888294E-5	Pro-tumor
TCGA-VM-A8C8	TCGA-VM-A8C8	0.0178571428571429	0.145833333333333	9.2401233930743398	3.3308164462009199E-3	IDH-A	1.1701883643851701E-2	Anti-tumor
TCGA-DB-A4XG	TCGA-DB-A4XG	0.125	0.104166666666667	0.81494086032351498	0.79580728977719695	IDH-O	0.88001970139383201	None
TCGA-QH-A6X5	TCGA-QH-A6X5	0.0982142857142857	0	0	3.4803983835347503E-2	IDH-O	8.2192459000990106E-2	Pro-tumor
TCGA-CS-6667	TCGA-CS-6667	0.00892857142857143	0.354166666666667	59.161706848332301	1.76671325361295E-9	IDH-A	4.9232409334014203E-8	Anti-tumor
TCGA-DU-A7TA	TCGA-DU-A7TA	0.116071428571429	0.604166666666667	11.376314306318999	5.9581038827735896E-10	IDH-A	2.0754061858328001E-8	Anti-tumor
TCGA-QH-A6X4	TCGA-QH-A6X4	0.00892857142857143	0.0833333333333333	9.9314530591131192	2.8651537674004902E-2	IDH-O	7.1714627231940303E-2	Anti-tumor
TCGA-TQ-A7RR	TCGA-TQ-A7RR	0.0892857142857143	0.104166666666667	1.18472667978868	0.77206897326666801	IDH-A	0.86290061718039301	None
TCGA-HT-A74K	TCGA-HT-A74K	0.0714285714285714	0.125	1.84939692138564	0.35913395394069197	IDH-O	0.50544778702764004	None
TCGA-DB-A64X	TCGA-DB-A64X	0.0714285714285714	0.104166666666667	1.50747630613696	0.532798333357418	IDH-A	0.67692918949361902	None
TCGA-FG-A710	TCGA-FG-A710	0.0535714285714286	0.145833333333333	2.9923734881074799	6.2234441846600201E-2	IDH-O	0.13619893555957499	Anti-tumor
TCGA-CS-6666	TCGA-CS-6666	0.178571428571429	0.645833333333333	8.2479492174366893	1.9641667426330001E-8	IDH-A	3.9148333464014301E-7	Anti-tumor
TCGA-TM-A7CA	TCGA-TM-A7CA	0.0446428571428571	0.4375	16.257795569392599	5.4055281454775396E-9	IDH-A	1.3291239792997701E-7	Anti-tumor
TCGA-HW-7486	TCGA-HW-7486	0.0267857142857143	0	0	0.55462144733699503	IDH-O	0.68396664009713903	None
TCGA-QH-A6X8	TCGA-QH-A6X8	0.0446428571428571	0.104166666666667	2.4724273948171098	0.16791354443581399	IDH-O	0.28883893651921999	None
TCGA-DB-A4XD	TCGA-DB-A4XD	0.0982142857142857	0.25	3.0362380822808799	2.4497474173751199E-2	IDH-A	6.20602679068364E-2	Anti-tumor
TCGA-DH-A669	TCGA-DH-A669	0.4375	0.0416666666666667	5.6651855490358401E-2	1.07369969124688E-7	IDH-O	1.6622461886711E-6	Pro-tumor
TCGA-WY-A858	TCGA-WY-A858	0	0.0416666666666667	Inf	8.8679245283018807E-2	IDH-A	0.17282564464344799	Anti-tumor
TCGA-DU-7294	TCGA-DU-7294	0.0267857142857143	0.104166666666667	4.1808617893926296	5.3287940351365602E-2	IDH-O	0.121717809108584	Anti-tumor
TCGA-WY-A85E	TCGA-WY-A85E	0.0178571428571429	0.25	17.950953073893601	9.8887953997631598E-6	IDH-A	7.7990876926434005E-5	Anti-tumor
TCGA-FG-A6J1	TCGA-FG-A6J1	0.0714285714285714	0.125	1.84939692138564	0.35913395394069197	IDH-O	0.50544778702764004	None
TCGA-QH-A65Z	TCGA-QH-A65Z	0	0	NA	NA	IDH-O	NA	NA
TCGA-FG-A6IZ	TCGA-FG-A6IZ	0.0714285714285714	0.125	1.84939692138564	0.35913395394069197	IDH-O	0.50544778702764004	None
TCGA-P5-A5F1	TCGA-P5-A5F1	0.0357142857142857	0.0208333333333333	0.57623693572319301	1	IDH-A	1	None
TCGA-CS-4943	TCGA-CS-4943	0.330357142857143	0.333333333333333	1.01343301034306	1	IDH-A	1	None
TCGA-P5-A5EW	TCGA-P5-A5EW	0.0982142857142857	0.291666666666667	3.74379241884666	3.7006584744739301E-3	IDH-A	1.2890627019417501E-2	Anti-tumor
TCGA-E1-5322	TCGA-E1-5322	0.0446428571428571	0.208333333333333	5.5595289064065403	2.3101384468710898E-3	IDH-A	9.4670379489423008E-3	Anti-tumor
TCGA-E1-A7Z3	TCGA-E1-A7Z3	0.125	0.104166666666667	0.81494086032351498	0.79580728977719695	IDH-A	0.88001970139383201	None
TCGA-S9-A6WG	TCGA-S9-A6WG	0.0625	0.291666666666667	6.0912617935885702	2.1277295825857399E-4	IDH-A	1.1702512704221599E-3	Anti-tumor
TCGA-HW-8319	TCGA-HW-8319	0.0982142857142857	0.0625	0.61383968087599405	0.55633650151441905	IDH-A	0.68396664009713903	None
TCGA-TM-A84R	TCGA-TM-A84R	0.0625	0.0416666666666667	0.65377736137829701	0.72523712732756496	IDH-O	0.82827628202984205	None
TCGA-HT-8114	TCGA-HT-8114	0.0446428571428571	0.5625	26.679290157914	6.6720496234603996E-13	IDH-A	6.9722918565161199E-11	Anti-tumor
TCGA-S9-A6TU	TCGA-S9-A6TU	0.0714285714285714	0.4375	9.9205635110015002	1.85577195805491E-7	IDH-A	2.6748713050584499E-6	Anti-tumor
TCGA-HT-7616	TCGA-HT-7616	0.303571428571429	0.0208333333333333	4.9365736212071402E-2	1.6721357643555299E-5	IDH-O	1.18466567711968E-4	Pro-tumor
TCGA-HT-8010	TCGA-HT-8010	0.116071428571429	0	0	1.05010895148893E-2	IDH-O	3.1962768821316802E-2	Pro-tumor
TCGA-DH-A7UU	TCGA-DH-A7UU	0.1875	0.25	1.44101390305724	0.39774821007420802	IDH-A	0.54332925428437495	None
TCGA-CS-6290	TCGA-CS-6290	0.0803571428571429	0.0416666666666667	0.499475037392967	0.50746740492327702	IDH-A	0.65672252401835796	None
TCGA-P5-A736	TCGA-P5-A736	0.0892857142857143	0.0625	0.68152910063502103	0.75610121811002096	IDH-A	0.85188762579511801	None
TCGA-DB-A64U	TCGA-DB-A64U	0.0535714285714286	0.0416666666666667	0.769349450319471	1	IDH-O	1	None
TCGA-FG-A6J3	TCGA-FG-A6J3	0.258928571428571	0.125	0.41092644398341499	6.4159122938564003E-2	IDH-A	0.13912336184954599	Pro-tumor
TCGA-E1-A7YW	TCGA-E1-A7YW	0.0892857142857143	0.208333333333333	2.6655024057785899	6.4573210369915299E-2	IDH-A	0.13912336184954599	Anti-tumor
TCGA-DH-A66F	TCGA-DH-A66F	0.0178571428571429	0	0	1	IDH-O	1	None
TCGA-FG-7641	TCGA-FG-7641	0.0714285714285714	0.0208333333333333	0.27826375315337698	0.280555739300408	IDH-O	0.42184280225744802	None
TCGA-HW-A5KM	TCGA-HW-A5KM	0.0446428571428571	0.458333333333333	17.668675124832401	1.33058674928248E-9	IDH-A	3.9727518657148399E-8	Anti-tumor
TCGA-P5-A737	TCGA-P5-A737	0.0267857142857143	0.145833333333333	6.1210009151729903	8.4965262639038804E-3	IDH-O	2.7746468580561099E-2	Anti-tumor
TCGA-TQ-A7RI	TCGA-TQ-A7RI	0.0535714285714286	0	0	0.179583874909751	IDH-O	0.294376704754023	None
TCGA-DU-A6S6	TCGA-DU-A6S6	0.0178571428571429	0.0416666666666667	2.3766965869108598	0.58393511003880705	IDH-O	0.70911881711208102	None
TCGA-P5-A731	TCGA-P5-A731	0.160714285714286	0	0	1.7548362269391301E-3	IDH-A	7.56207776144905E-3	Pro-tumor
TCGA-DB-A64R	TCGA-DB-A64R	0.125	0.0416666666666667	0.30614129391506001	0.15153354679167	IDH-O	0.26508534946916801	None
TCGA-QH-A65R	TCGA-QH-A65R	0.0357142857142857	0.125	3.81951951369527	6.6899032851097703E-2	IDH-O	0.13912336184954599	Anti-tumor
TCGA-HT-A74L	TCGA-HT-A74L	0.107142857142857	0	0	1.8663244238179999E-2	IDH-O	4.9689401857065198E-2	Pro-tumor
TCGA-CS-4944	TCGA-CS-4944	0.116071428571429	0.0208333333333333	0.16324474837172701	6.6159420936045696E-2	IDH-A	0.13912336184954599	Pro-tumor
TCGA-HT-7676	TCGA-HT-7676	0.0803571428571429	0.25	3.7773894731914401	8.71876572597125E-3	IDH-A	2.7820183766839601E-2	Anti-tumor
TCGA-VV-A829	TCGA-VV-A829	0.205357142857143	0	0	1.52708774861139E-4	IDH-O	8.5109690522608102E-4	Pro-tumor
TCGA-P5-A5EU	TCGA-P5-A5EU	0.383928571428571	0.458333333333333	1.3551245090872399	0.386450200813026	IDH-A	0.53042763923111402	None
TCGA-DU-5872	TCGA-DU-5872	0.0535714285714286	0	0	0.179583874909751	IDH-A	0.294376704754023	None
TCGA-P5-A72Z	TCGA-P5-A72Z	0.214285714285714	0.145833333333333	0.62774391868673696	0.38636884395811499	IDH-O	0.53042763923111402	None
TCGA-HT-7879	TCGA-HT-7879	0.125	0.1875	1.61023552295485	0.32983805253036103	IDH-A	0.47055394524809202	None
TCGA-HT-A616	TCGA-HT-A616	0.0535714285714286	0.0208333333333333	0.37773697383782201	0.67544263679042305	IDH-A	0.78209147417838398	None
TCGA-P5-A5EX	TCGA-P5-A5EX	0.0982142857142857	0.0208333333333333	0.19677496514536999	0.10973764642793001	IDH-O	0.19927095143295501	Pro-tumor
TCGA-FG-A713	TCGA-FG-A713	0.0982142857142857	0.104166666666667	1.06721046217166	1	IDH-O	1	None
TCGA-HT-7694	TCGA-HT-7694	0.0982142857142857	0	0	3.4803983835347503E-2	IDH-O	8.2192459000990106E-2	Pro-tumor
TCGA-P5-A77W	TCGA-P5-A77W	0.151785714285714	0.104166666666667	0.65143360856989896	0.61679641972105004	IDH-O	0.734532488442732	None
TCGA-HT-7473	TCGA-HT-7473	0.196428571428571	0.208333333333333	1.0760526045518899	0.83300355899600198	IDH-A	0.91389891774364596	None
TCGA-CS-5396	TCGA-CS-5396	0.196428571428571	0.0416666666666667	0.17927274013358999	1.41129364833643E-2	IDH-O	4.0632816804432502E-2	Pro-tumor
TCGA-FG-A70Y	TCGA-FG-A70Y	0.0892857142857143	0.0416666666666667	0.44539604625810297	0.51289195940355703	IDH-A	0.65763447555425403	None
TCGA-FG-8185	TCGA-FG-8185	0.0982142857142857	0.4375	7.0302698672897597	5.1504210395967199E-6	IDH-A	4.3680466934654403E-5	Anti-tumor
TCGA-QH-A6CY	TCGA-QH-A6CY	0.0892857142857143	0	0	3.3383415581477199E-2	IDH-O	8.1603904754721998E-2	Pro-tumor
TCGA-S9-A6WE	TCGA-S9-A6WE	0.00892857142857143	0.0625	7.2964766983030502	8.1071834416201805E-2	IDH-O	0.16371027432836899	Anti-tumor
TCGA-HT-7875	TCGA-HT-7875	0.0535714285714286	0	0	0.179583874909751	IDH-O	0.294376704754023	None
TCGA-DU-A5TS	TCGA-DU-A5TS	0.0357142857142857	0.1875	6.1468330753170397	2.7501755010541401E-3	IDH-A	1.0743676256454501E-2	Anti-tumor
TCGA-CS-6668	TCGA-CS-6668	0.160714285714286	0.104166666666667	0.60899030696463496	0.46332811600677398	IDH-O	0.61288339395832803	None
TCGA-DB-A4XA	TCGA-DB-A4XA	0.0714285714285714	0.0208333333333333	0.27826375315337698	0.280555739300408	IDH-O	0.42184280225744802	None
TCGA-P5-A5EZ	TCGA-P5-A5EZ	0.133928571428571	0.354166666666667	3.5134828508154299	2.3402472878361999E-3	IDH-A	9.49731423607314E-3	Anti-tumor
TCGA-DU-5855	TCGA-DU-5855	0.0535714285714286	0.5625	22.064305428535398	3.090725482473E-12	IDH-A	1.8846245250455999E-10	Anti-tumor
TCGA-HW-A5KJ	TCGA-HW-A5KJ	0.0357142857142857	0.125	3.81951951369527	6.6899032851097703E-2	IDH-O	0.13912336184954599	Anti-tumor
TCGA-R8-A6MK	TCGA-R8-A6MK	0.0267857142857143	0	0	0.55462144733699503	IDH-O	0.68396664009713903	None
TCGA-DH-A7UR	TCGA-DH-A7UR	0.0535714285714286	0.166666666666667	3.50111094968022	3.0726671158513401E-2	IDH-O	7.64508841920154E-2	Anti-tumor
TCGA-HW-7490	TCGA-HW-7490	0.0357142857142857	0.520833333333333	28.456033911692099	3.15606977878449E-12	IDH-A	1.8846245250455999E-10	Anti-tumor
TCGA-HT-7856	TCGA-HT-7856	0.0446428571428571	0.0208333333333333	0.45720419242569399	0.66943231524950497	IDH-O	0.78209147417838398	None
TCGA-HT-7692	TCGA-HT-7692	0.0267857142857143	0.0833333333333333	3.2748041730653901	0.19875167372597599	IDH-O	0.32076524948825402	None
TCGA-QH-A6CZ	TCGA-QH-A6CZ	0.169642857142857	0.0625	0.32820276829639999	8.2881728943400498E-2	IDH-O	0.16432670339152899	Pro-tumor
TCGA-TQ-A7RG	TCGA-TQ-A7RG	0.00892857142857143	0	0	1	IDH-O	1	None
TCGA-HT-7480	TCGA-HT-7480	0.0357142857142857	0.0416666666666667	1.17268376983131	1	IDH-O	1	None
TCGA-FG-5965	TCGA-FG-5965	0.125	0	0	1.11126173447362E-2	IDH-A	3.24830353153827E-2	Pro-tumor
TCGA-W9-A837	TCGA-W9-A837	0.0267857142857143	0	0	0.55462144733699503	IDH-O	0.68396664009713903	None
TCGA-HT-7485	TCGA-HT-7485	0.1875	0.125	0.62078387014702396	0.36898202611735997	IDH-A	0.51583440440487105	None
TCGA-DU-A7TC	TCGA-DU-A7TC	0.0446428571428571	0.166666666666667	4.2345219117299902	2.2049551106178698E-2	IDH-A	5.6544247621979703E-2	Anti-tumor
TCGA-DU-A76R	TCGA-DU-A76R	0.169642857142857	0	0	9.48526718234378E-4	IDH-O	4.4548782946288801E-3	Pro-tumor
TCGA-TM-A84F	TCGA-TM-A84F	0.0714285714285714	0.104166666666667	1.50747630613696	0.532798333357418	IDH-A	0.67692918949361902	None
TCGA-HT-8563	TCGA-HT-8563	0.241071428571429	0.0208333333333333	6.7662617604313302E-2	4.33770765225846E-4	IDH-A	2.1845322875229298E-3	Pro-tumor
TCGA-FG-8187	TCGA-FG-8187	0.116071428571429	0	0	1.05010895148893E-2	IDH-O	3.1962768821316802E-2	Pro-tumor
TCGA-VM-A8CH	TCGA-VM-A8CH	0.0535714285714286	0.4375	13.4461166852111	1.96678230321603E-8	IDH-A	3.9148333464014301E-7	Anti-tumor
TCGA-E1-5319	TCGA-E1-5319	0.00892857142857143	0.0208333333333333	2.3474975922923398	0.51132075471698102	IDH-O	0.65763447555425403	None
TCGA-HT-7602	TCGA-HT-7602	0.0714285714285714	0	0	0.106611678553097	IDH-A	0.19718443201413499	Pro-tumor
TCGA-HW-8322	TCGA-HW-8322	0.258928571428571	0.0416666666666667	0.12559477161361199	8.9128058287828995E-4	IDH-O	4.2335827686718801E-3	Pro-tumor
TCGA-FG-8182	TCGA-FG-8182	0.0357142857142857	0.0208333333333333	0.57623693572319301	1	IDH-A	1	None
TCGA-S9-A6UB	TCGA-S9-A6UB	0.0357142857142857	0.145833333333333	4.5583532290774498	1.78808990993976E-2	IDH-O	4.8851083814040498E-2	Anti-tumor
TCGA-HT-A61A	TCGA-HT-A61A	0	0	NA	NA	NA	NA	NA
TCGA-DU-7304	TCGA-DU-7304	0.178571428571429	0.1875	1.06113828244443	1	IDH-A	1	None
TCGA-HT-7608	TCGA-HT-7608	0.116071428571429	0	0	1.05010895148893E-2	IDH-O	3.1962768821316802E-2	Pro-tumor
TCGA-VM-A8CE	TCGA-VM-A8CE	0.0803571428571429	0	0	5.8387436151883902E-2	IDH-O	0.12845235953414399	Pro-tumor
TCGA-HT-7467	TCGA-HT-7467	0.0535714285714286	0	0	0.179583874909751	IDH-O	0.294376704754023	None
TCGA-DB-A4XC	TCGA-DB-A4XC	0.107142857142857	0.1875	1.9145818598451401	0.20260621516711599	IDH-A	0.325728453614825	None
TCGA-P5-A72W	TCGA-P5-A72W	0.0714285714285714	0.1875	2.97624767407715	4.6805413920369403E-2	IDH-A	0.10869257232619101	Anti-tumor
TCGA-P5-A72X	TCGA-P5-A72X	0.0803571428571429	0.291666666666667	4.6580629381396497	1.0240380698591099E-3	IDH-A	4.7038232219901999E-3	Anti-tumor
TCGA-HT-8108	TCGA-HT-8108	0.00892857142857143	0.3125	49.133396246163002	3.0714659459184701E-8	IDH-A	5.5820555017126903E-7	Anti-tumor
TCGA-S9-A7J1	TCGA-S9-A7J1	0.0625	0	0	0.103634199798602	IDH-O	0.19513106088205301	Pro-tumor
TCGA-HT-A5R5	TCGA-HT-A5R5	0.178571428571429	0.0416666666666667	0.20149505047771901	2.33003796582061E-2	IDH-A	5.9387553031281397E-2	Pro-tumor
TCGA-P5-A781	TCGA-P5-A781	0.107142857142857	0	0	1.8663244238179999E-2	IDH-O	4.9689401857065198E-2	Pro-tumor
TCGA-FN-7833	TCGA-FN-7833	0.0357142857142857	0.354166666666667	14.4884445613341	2.9281408712596602E-7	IDH-A	3.7089784369289098E-6	Anti-tumor
TCGA-E1-A7YV	TCGA-E1-A7YV	0.482142857142857	0.1875	0.24994804403682899	4.1700868824614401E-4	IDH-A	2.1257272156937602E-3	Pro-tumor
TCGA-HT-7620	TCGA-HT-7620	0.0892857142857143	0	0	3.3383415581477199E-2	IDH-O	8.1603904754721998E-2	Pro-tumor
TCGA-TM-A7CF	TCGA-TM-A7CF	0.0267857142857143	0	0	0.55462144733699503	IDH-A	0.68396664009713903	None
TCGA-FG-5964	TCGA-FG-5964	0	0.208333333333333	Inf	2.8762424292939901E-6	IDH-O	2.7324303078292899E-5	Anti-tumor
TCGA-DU-5874	TCGA-DU-5874	0.1875	0.104166666666667	0.505829092033242	0.24517677519245801	IDH-O	0.38527778958814901	None
TCGA-FG-A60K	TCGA-FG-A60K	0.0714285714285714	0.0208333333333333	0.27826375315337698	0.280555739300408	IDH-O	0.42184280225744802	None
TCGA-HT-7687	TCGA-HT-7687	0.107142857142857	0.0833333333333333	0.75882034808277499	0.77867111335135797	IDH-O	0.86795873434897997	None
TCGA-HT-7607	TCGA-HT-7607	0.160714285714286	0	0	1.7548362269391301E-3	IDH-O	7.56207776144905E-3	Pro-tumor
TCGA-DU-5871	TCGA-DU-5871	0.0803571428571429	0.458333333333333	9.5028284138586194	1.4440062665865101E-7	IDH-A	2.1556950694041501E-6	Anti-tumor
TCGA-IK-8125	TCGA-IK-8125	0.0178571428571429	0.0208333333333333	1.16901104922623	1	IDH-O	1	None
TCGA-HT-A614	TCGA-HT-A614	0.0892857142857143	0.125	1.4535298737028299	0.56698344714384896	IDH-A	0.69501196746665395	None
TCGA-DB-A4X9	TCGA-DB-A4X9	0.0535714285714286	0.3125	7.9015429655015597	3.0698719641216298E-5	IDH-A	2.0050101265669401E-4	Anti-tumor
TCGA-DH-A7UT	TCGA-DH-A7UT	0.0892857142857143	0.0208333333333333	0.218517763154258	0.175494571988285	IDH-A	0.294376704754023	None
TCGA-QH-A6CW	TCGA-QH-A6CW	0.107142857142857	0.3125	3.7507042484795301	2.51883939470368E-3	IDH-A	1.00273796855823E-2	Anti-tumor
TCGA-P5-A5ET	TCGA-P5-A5ET	0.0357142857142857	0.0833333333333333	2.4390691592759999	0.24213853682870101	IDH-O	0.38338601664544297	None
TCGA-TM-A84Q	TCGA-TM-A84Q	0.116071428571429	0.333333333333333	3.7709085110356599	2.8994796609166399E-3	IDH-A	1.1018022711483199E-2	Anti-tumor
TCGA-TQ-A7RO	TCGA-TQ-A7RO	0.0982142857142857	0	0	3.4803983835347503E-2	IDH-O	8.2192459000990106E-2	Pro-tumor
TCGA-CS-6670	TCGA-CS-6670	0.0803571428571429	0	0	5.8387436151883902E-2	IDH-O	0.12845235953414399	Pro-tumor
TCGA-HT-7479	TCGA-HT-7479	0.0714285714285714	0	0	0.106611678553097	IDH-A	0.19718443201413499	Pro-tumor
TCGA-HT-7477	TCGA-HT-7477	0.339285714285714	0.479166666666667	1.7848740654783599	0.111268069904312	IDH-A	0.199613962317607	Anti-tumor
TCGA-TM-A84O	TCGA-TM-A84O	0.00892857142857143	0	0	1	IDH-O	1	None
TCGA-DH-5141	TCGA-DH-5141	0.0446428571428571	0	0	0.32322778315607198	IDH-O	0.46270278547684301	None
TCGA-FG-8186	TCGA-FG-8186	0.0446428571428571	0	0	0.32322778315607198	IDH-O	0.46270278547684301	None
TCGA-HT-8012	TCGA-HT-8012	0.00892857142857143	0.0625	7.2964766983030502	8.1071834416201805E-2	IDH-O	0.16371027432836899	Anti-tumor
TCGA-HT-7686	TCGA-HT-7686	0.116071428571429	0.270833333333333	2.8077662341963201	1.9876166040379201E-2	IDH-A	5.2583781043534901E-2	Anti-tumor
TCGA-HT-7475	TCGA-HT-7475	0.0178571428571429	0.0833333333333333	4.9423164329444997	6.66985272449543E-2	IDH-A	0.13912336184954599	Anti-tumor
TCGA-S9-A6TX	TCGA-S9-A6TX	0.0267857142857143	0.0833333333333333	3.2748041730653901	0.19875167372597599	IDH-O	0.32076524948825402	None
TCGA-HT-8013	TCGA-HT-8013	0.160714285714286	0.208333333333333	1.3714646363023999	0.49957792377307703	IDH-A	0.65054072316867895	None
TCGA-TM-A7C4	TCGA-TM-A7C4	0.0357142857142857	0.0208333333333333	0.57623693572319301	1	IDH-A	1	None
TCGA-DH-5143	TCGA-DH-5143	0.160714285714286	0.333333333333333	2.5938707158410801	2.0048432404884301E-2	IDH-A	5.2705941793972401E-2	Anti-tumor
TCGA-DU-A5TP	TCGA-DU-A5TP	0.258928571428571	0.0208333333333333	6.1534509939496003E-2	1.3052267747158401E-4	IDH-A	7.3727674571786705E-4	Pro-tumor
TCGA-S9-A7IS	TCGA-S9-A7IS	0.375	0.166666666666667	0.33544737328465202	9.4094775858477708E-3	IDH-A	2.9796679021851302E-2	Pro-tumor
TCGA-HT-7688	TCGA-HT-7688	0.0446428571428571	0.0625	1.4233206519324699	0.69736263299847701	IDH-A	0.80302363799824705	None
TCGA-DH-A7US	TCGA-DH-A7US	0.0535714285714286	0.0208333333333333	0.37773697383782201	0.67544263679042305	IDH-O	0.78209147417838398	None
TCGA-DU-7302	TCGA-DU-7302	0.133928571428571	0.0625	0.43306258489765698	0.276131636860659	IDH-O	0.42184280225744802	None
TCGA-KT-A74X	TCGA-KT-A74X	0.0446428571428571	0.145833333333333	3.6194496528075102	4.4316862482244902E-2	IDH-O	0.103488539204348	Anti-tumor
TCGA-RY-A83X	TCGA-RY-A83X	0.0446428571428571	0.0208333333333333	0.45720419242569399	0.66943231524950497	IDH-O	0.78209147417838398	None
TCGA-HT-A5R9	TCGA-HT-A5R9	0.151785714285714	0.104166666666667	0.65143360856989896	0.61679641972105004	IDH-O	0.734532488442732	None
TCGA-S9-A6WD	TCGA-S9-A6WD	0	0	NA	NA	IDH-O	NA	NA
TCGA-F6-A8O4	TCGA-F6-A8O4	0.0714285714285714	0.333333333333333	6.40667880099131	5.9953096398089198E-5	IDH-A	3.6853521021178398E-4	Anti-tumor
TCGA-TQ-A7RV	TCGA-TQ-A7RV	0.00892857142857143	0.125	15.573477053877699	3.10570181922453E-3	IDH-A	1.1463709106059899E-2	Anti-tumor
TCGA-FG-7637	TCGA-FG-7637	0.214285714285714	0.0625	0.24616268694115601	2.0681030177775499E-2	IDH-A	5.4029191339438398E-2	Pro-tumor
TCGA-FG-6689	TCGA-FG-6689	0.0982142857142857	0.0625	0.61383968087599405	0.55633650151441905	IDH-A	0.68396664009713903	None
TCGA-E1-A7YO	TCGA-E1-A7YO	0.151785714285714	0.0208333333333333	0.11989650343036599	1.4192323572839999E-2	IDH-O	4.0632816804432502E-2	Pro-tumor
TCGA-FG-7638	TCGA-FG-7638	0.142857142857143	0	0	3.2087415440406998E-3	IDH-O	1.1463709106059899E-2	Pro-tumor
TCGA-S9-A7QZ	TCGA-S9-A7QZ	0.0178571428571429	0.0416666666666667	2.3766965869108598	0.58393511003880705	IDH-O	0.70911881711208102	None
TCGA-P5-A5F2	TCGA-P5-A5F2	0.0625	0.0833333333333333	1.3608861144962301	0.73479014111253305	IDH-A	0.83236389968845204	None
TCGA-R8-A6YH	TCGA-R8-A6YH	0	0	NA	NA	NA	NA	NA
TCGA-E1-A7YS	TCGA-E1-A7YS	0.375	0.0208333333333333	3.59226071647668E-2	4.1912962739160799E-7	IDH-O	5.0056052642769099E-6	Pro-tumor
TCGA-HT-7880	TCGA-HT-7880	0.125	0.0625	0.46860564970211499	0.27941640236971899	IDH-A	0.42184280225744802	None
TCGA-E1-A7Z4	TCGA-E1-A7Z4	0.0178571428571429	0.3125	24.393405631534399	2.05072945485021E-7	IDH-A	2.85734970709129E-6	Anti-tumor
TCGA-DU-7298	TCGA-DU-7298	0.383928571428571	0.0625	0.10815661216719701	1.7271335661737599E-5	IDH-A	1.20323638443438E-4	Pro-tumor
TCGA-HT-7478	TCGA-HT-7478	0.133928571428571	0.0833333333333333	0.58966627356019097	0.435057789968952	IDH-A	0.58379918599263503	None
TCGA-DU-A5TU	TCGA-DU-A5TU	0.151785714285714	0.291666666666667	2.2878510757764201	5.0159217904898197E-2	IDH-A	0.115837309857721	Anti-tumor
TCGA-DU-6399	TCGA-DU-6399	0.107142857142857	0.354166666666667	4.5181524850281196	5.2881301555801705E-4	IDH-A	2.57027721515408E-3	Anti-tumor
TCGA-RY-A83Y	TCGA-RY-A83Y	0	0.104166666666667	Inf	2.0871981087023398E-3	IDH-O	8.7244880943757892E-3	Anti-tumor
TCGA-DU-7300	TCGA-DU-7300	0.0625	0	0	0.103634199798602	IDH-O	0.19513106088205301	Pro-tumor
TCGA-S9-A7IY	TCGA-S9-A7IY	0.107142857142857	0.0208333333333333	0.17858765913779001	0.110600145292932	IDH-O	0.19927095143295501	Pro-tumor
TCGA-DB-A64W	TCGA-DB-A64W	0.160714285714286	0.104166666666667	0.60899030696463496	0.46332811600677398	IDH-O	0.61288339395832803	None
TCGA-S9-A7IZ	TCGA-S9-A7IZ	0.116071428571429	0.25	2.5219210949902502	5.4916892139576103E-2	IDH-A	0.124756852795341	Anti-tumor
TCGA-DU-6410	TCGA-DU-6410	0.1875	0.104166666666667	0.505829092033242	0.24517677519245801	IDH-O	0.38527778958814901	None
TCGA-R8-A6MO	TCGA-R8-A6MO	0.0535714285714286	0.104166666666667	2.0441063094381602	0.30759910547185199	IDH-O	0.45114535469205003	None
TCGA-P5-A780	TCGA-P5-A780	0.116071428571429	0.416666666666667	5.36941739610275	6.7258303948854596E-5	IDH-A	4.07448855806105E-4	Anti-tumor
TCGA-E1-A7YI	TCGA-E1-A7YI	0.482142857142857	0.125	0.1550942930351	1.3390938561908901E-5	IDH-A	9.8200216120664999E-5	Pro-tumor
TCGA-S9-A6WN	TCGA-S9-A6WN	0.116071428571429	0.0208333333333333	0.16324474837172701	6.6159420936045696E-2	IDH-O	0.13912336184954599	Pro-tumor
TCGA-HT-7855	TCGA-HT-7855	0.133928571428571	0.5625	8.1709644622091897	7.1484586379399002E-8	IDH-A	1.14925219640726E-6	Anti-tumor
TCGA-HT-8111	TCGA-HT-8111	0.107142857142857	0	0	1.8663244238179999E-2	IDH-A	4.9689401857065198E-2	Pro-tumor
TCGA-WY-A85C	TCGA-WY-A85C	0.0535714285714286	0.5625	22.064305428535398	3.090725482473E-12	IDH-A	1.8846245250455999E-10	Anti-tumor
TCGA-DU-A76O	TCGA-DU-A76O	0.0625	0.166666666666667	2.9764327360531802	7.1027662577214906E-2	IDH-A	0.14625400471564401	Anti-tumor
TCGA-HT-7877	TCGA-HT-7877	0.0625	0.0208333333333333	0.32091407063952099	0.43715106510931701	IDH-O	0.58379918599263503	None
TCGA-TM-A7C5	TCGA-TM-A7C5	0.0982142857142857	0.125	1.3094147688067299	0.58784230459768905	IDH-O	0.70911881711208102	None
TCGA-DU-A7T8	TCGA-DU-A7T8	0.0267857142857143	0.1875	8.2525560474336803	1.1050955022949701E-3	IDH-A	5.0209773908619203E-3	Anti-tumor
TCGA-DU-7019	TCGA-DU-7019	0.0535714285714286	0.395833333333333	11.349323081797399	2.6557216122522799E-7	IDH-A	3.5421163813170402E-6	Anti-tumor
TCGA-DU-7299	TCGA-DU-7299	0.0178571428571429	0	0	1	IDH-A	1	None
TCGA-S9-A6WH	TCGA-S9-A6WH	0.0803571428571429	0.0625	0.764169526148056	1	IDH-O	1	None
TCGA-S9-A7QX	TCGA-S9-A7QX	0.0982142857142857	0.479166666666667	8.3016222758351201	2.7116680431135201E-7	IDH-A	3.5421163813170402E-6	Anti-tumor
TCGA-QH-A65S	TCGA-QH-A65S	0.0892857142857143	0.0208333333333333	0.218517763154258	0.175494571988285	IDH-A	0.294376704754023	None
TCGA-DB-A64V	TCGA-DB-A64V	0.0446428571428571	0.0208333333333333	0.45720419242569399	0.66943231524950497	IDH-O	0.78209147417838398	None
TCGA-HT-8113	TCGA-HT-8113	0.0357142857142857	0	0	0.31727533965458798	IDH-A	0.46209439712758799	None
TCGA-DH-A7UV	TCGA-DH-A7UV	0.142857142857143	0.166666666666667	1.1985756522322899	0.80947280682767198	IDH-A	0.890420087510439	None
TCGA-S9-A6U1	TCGA-S9-A6U1	0.0803571428571429	0.145833333333333	1.94503637479015	0.25117999966127602	IDH-A	0.39176582036721402	None
TCGA-S9-A6U5	TCGA-S9-A6U5	0.0714285714285714	0.0208333333333333	0.27826375315337698	0.280555739300408	IDH-O	0.42184280225744802	None
TCGA-DU-6394	TCGA-DU-6394	0.366071428571429	0.0208333333333333	3.7316856691440997E-2	9.0034362501829003E-7	IDH-O	9.3989749732526995E-6	Pro-tumor
TCGA-HT-A5RB	TCGA-HT-A5RB	0.0446428571428571	0.3125	9.5565437627010699	1.12316626821278E-5	IDH-A	8.5360636384170996E-5	Anti-tumor
TCGA-TM-A84H	TCGA-TM-A84H	0.0892857142857143	0.395833333333333	6.5837720294647299	2.1016110331999799E-5	IDH-A	1.4401203473403201E-4	Anti-tumor
TCGA-S9-A7R8	TCGA-S9-A7R8	0.232142857142857	0.0416666666666667	0.145066739655868	2.80240892700991E-3	IDH-A	1.0797358788907601E-2	Pro-tumor
TCGA-HT-7471	TCGA-HT-7471	0.223214285714286	0	0	7.3931355295296501E-5	IDH-O	4.3525783821737901E-4	Pro-tumor
TCGA-HT-A61B	TCGA-HT-A61B	0.125	0.416666666666667	4.9393939049810101	9.2058446736134093E-5	IDH-A	5.2712918816032997E-4	Anti-tumor
TCGA-HT-A74O	TCGA-HT-A74O	0.133928571428571	0.1875	1.48838657455279	0.468966091367925	IDH-A	0.61450729213728095	None
TCGA-DU-A7TG	TCGA-DU-A7TG	0.0892857142857143	0.0208333333333333	0.218517763154258	0.175494571988285	IDH-A	0.294376704754023	None
TCGA-S9-A7R1	TCGA-S9-A7R1	0.0535714285714286	0.0208333333333333	0.37773697383782201	0.67544263679042305	IDH-O	0.78209147417838398	None
TCGA-HT-7689	TCGA-HT-7689	0.169642857142857	0.0625	0.32820276829639999	8.2881728943400498E-2	IDH-A	0.16432670339152899	Pro-tumor
TCGA-VM-A8CA	TCGA-VM-A8CA	0.116071428571429	0.0208333333333333	0.16324474837172701	6.6159420936045696E-2	IDH-A	0.13912336184954599	Pro-tumor
TCGA-S9-A6U8	TCGA-S9-A6U8	0.133928571428571	0.0833333333333333	0.58966627356019097	0.435057789968952	IDH-A	0.58379918599263503	None
TCGA-E1-5305	TCGA-E1-5305	0.00892857142857143	0	0	1	IDH-A	1	None
TCGA-HT-8105	TCGA-HT-8105	0.1875	0.0833333333333333	0.39592407747122399	0.15220211452775201	IDH-O	0.26508534946916801	None
TCGA-WY-A859	TCGA-WY-A859	0.0267857142857143	0.208333333333333	9.4014322080771997	3.73948836179785E-4	IDH-A	1.92976066077963E-3	Anti-tumor
TCGA-HT-7483	TCGA-HT-7483	0.00892857142857143	0	0	1	IDH-A	1	None
TCGA-VW-A7QS	TCGA-VW-A7QS	0.223214285714286	0	0	7.3931355295296501E-5	IDH-O	4.3525783821737901E-4	Pro-tumor
TCGA-QH-A65X	TCGA-QH-A65X	0.0625	0.125	2.1315818257605401	0.212019155256853	IDH-O	0.33955558198224001	None
TCGA-HT-7468	TCGA-HT-7468	0.160714285714286	0	0	1.7548362269391301E-3	IDH-O	7.56207776144905E-3	Pro-tumor
TCGA-DB-5277	TCGA-DB-5277	0.455357142857143	0.125	0.17258245269650499	5.5162021640614998E-5	IDH-A	3.4935947039056199E-4	Pro-tumor
TCGA-DB-A4XE	TCGA-DB-A4XE	0.0357142857142857	0.0208333333333333	0.57623693572319301	1	IDH-A	1	None
TCGA-P5-A77X	TCGA-P5-A77X	0.0446428571428571	0	0	0.32322778315607198	IDH-O	0.46270278547684301	None
TCGA-DB-5281	TCGA-DB-5281	0.0178571428571429	0.520833333333333	57.725444233308401	6.7160429875207101E-14	IDH-A	9.3576865626121903E-12	Anti-tumor
TCGA-DB-A64S	TCGA-DB-A64S	0.0892857142857143	0.291666666666667	4.1559791031475797	2.8155792057199302E-3	IDH-A	1.0797358788907601E-2	Anti-tumor
TCGA-HT-8109	TCGA-HT-8109	0.125	0	0	1.11126173447362E-2	IDH-O	3.24830353153827E-2	Pro-tumor
TCGA-WY-A85B	TCGA-WY-A85B	0.1875	0.604166666666667	6.51816263421013	5.4684755650784298E-7	IDH-A	6.3495077394521701E-6	Anti-tumor
TCGA-E1-5302	TCGA-E1-5302	0.125	0.104166666666667	0.81494086032351498	0.79580728977719695	IDH-A	0.88001970139383201	None
TCGA-FG-7634	TCGA-FG-7634	0.330357142857143	0.0208333333333333	4.3641860427730002E-2	4.14421539543429E-6	IDH-O	3.6089209068573603E-5	Pro-tumor
TCGA-DU-7306	TCGA-DU-7306	0.0892857142857143	0.229166666666667	3.0082282561708	2.2043428729746802E-2	IDH-A	5.6544247621979703E-2	Anti-tumor
TCGA-FG-7636	TCGA-FG-7636	0.0982142857142857	0.104166666666667	1.06721046217166	1	IDH-A	1	None
TCGA-S9-A7J3	TCGA-S9-A7J3	0.0267857142857143	0.0416666666666667	1.5748552507698199	0.63660999194094503	IDH-O	0.75383279498956102	None
TCGA-DU-A6S7	TCGA-DU-A6S7	0.0446428571428571	0.1875	4.8801259058296296	5.8926140292961497E-3	IDH-A	1.9863811808433801E-2	Anti-tumor
TCGA-DU-6396	TCGA-DU-6396	0.1875	0.3125	1.9607512395539699	9.9437008192069506E-2	IDH-A	0.19154225541145201	Anti-tumor
TCGA-S9-A7QW	TCGA-S9-A7QW	0.0357142857142857	0.166666666666667	5.3333347691953801	7.1918914977039004E-3	IDH-A	2.4049685168321799E-2	Anti-tumor
TCGA-S9-A7R4	TCGA-S9-A7R4	0.0267857142857143	0.395833333333333	23.204199667374098	4.5141900275831698E-9	IDH-A	1.1793321447060999E-7	Anti-tumor
TCGA-DU-A6S8	TCGA-DU-A6S8	0.160714285714286	0.145833333333333	0.89221329792067805	1	IDH-O	1	None
TCGA-HT-7601	TCGA-HT-7601	0.0982142857142857	0.0208333333333333	0.19677496514536999	0.10973764642793001	IDH-A	0.19927095143295501	Pro-tumor
TCGA-HW-7487	TCGA-HW-7487	0.0892857142857143	0.0208333333333333	0.218517763154258	0.175494571988285	IDH-O	0.294376704754023	None
TCGA-HT-A4DV	TCGA-HT-A4DV	0.0178571428571429	0	0	1	IDH-O	1	None
TCGA-DH-A66G	TCGA-DH-A66G	0	0	NA	NA	NA	NA	NA
TCGA-DU-7015	TCGA-DU-7015	0.0357142857142857	0.3125	12.040462573175899	3.59038798790615E-6	IDH-A	3.1931535722229202E-5	Anti-tumor
TCGA-S9-A6TW	TCGA-S9-A6TW	0.0535714285714286	0.104166666666667	2.0441063094381602	0.30759910547185199	IDH-O	0.45114535469205003	None
TCGA-S9-A7J2	TCGA-S9-A7J2	0.0625	0.0416666666666667	0.65377736137829701	0.72523712732756496	IDH-O	0.82827628202984205	None
TCGA-DU-5870	TCGA-DU-5870	0.00892857142857143	0	0	1	IDH-O	1	None
TCGA-DB-A64P	TCGA-DB-A64P	0.0535714285714286	0.0416666666666667	0.769349450319471	1	IDH-O	1	None
TCGA-HT-7884	TCGA-HT-7884	0.0982142857142857	0	0	3.4803983835347503E-2	IDH-A	8.2192459000990106E-2	Pro-tumor
TCGA-DB-A4XH	TCGA-DB-A4XH	0.0535714285714286	0	0	0.179583874909751	IDH-O	0.294376704754023	None
TCGA-HT-7881	TCGA-HT-7881	0.125	0	0	1.11126173447362E-2	IDH-O	3.24830353153827E-2	Pro-tumor
TCGA-HW-7491	TCGA-HW-7491	0.0714285714285714	0.0208333333333333	0.27826375315337698	0.280555739300408	IDH-O	0.42184280225744802	None
TCGA-DB-A64Q	TCGA-DB-A64Q	0.1875	0.0208333333333333	9.3041135865268798E-2	4.6595789886054902E-3	IDH-O	1.6096727415182598E-2	Pro-tumor
TCGA-HT-7609	TCGA-HT-7609	0.0357142857142857	0.4375	20.464375816902599	1.28371466995889E-9	IDH-A	3.9727518657148399E-8	Anti-tumor
TCGA-TM-A84S	TCGA-TM-A84S	0.0267857142857143	0	0	0.55462144733699503	IDH-O	0.68396664009713903	None
TCGA-DU-8168	TCGA-DU-8168	0.196428571428571	0.0833333333333333	0.37387701071770801	0.10127333512733799	IDH-O	0.19418465175792299	Pro-tumor
TCGA-FG-A87N	TCGA-FG-A87N	0.410714285714286	0.0208333333333333	3.0951423699467601E-2	4.5208004149843799E-8	IDH-A	7.55877829385388E-7	Pro-tumor
TCGA-DB-5278	TCGA-DB-5278	0.0357142857142857	0.0208333333333333	0.57623693572319301	1	IDH-O	1	None
TCGA-FG-A4MY	TCGA-FG-A4MY	0.0357142857142857	0.291666666666667	10.916403611810599	1.19295499994019E-5	IDH-A	8.9045569638393E-5	Anti-tumor
TCGA-P5-A5EV	TCGA-P5-A5EV	0.0446428571428571	0	0	0.32322778315607198	IDH-A	0.46270278547684301	None
TCGA-DU-6400	TCGA-DU-6400	0.116071428571429	0.104166666666667	0.88615802963537105	1	IDH-O	1	None
TCGA-TQ-A7RF	TCGA-TQ-A7RF	0.0982142857142857	0.458333333333333	7.6437700941729698	9.0532599604562702E-7	IDH-A	9.3989749732526995E-6	Anti-tumor
TCGA-P5-A733	TCGA-P5-A733	0.0803571428571429	0	0	5.8387436151883902E-2	IDH-A	0.12845235953414399	Pro-tumor
TCGA-CS-4938	TCGA-CS-4938	0.0714285714285714	0.25	4.28605555087755	3.3313974966946202E-3	IDH-A	1.1701883643851701E-2	Anti-tumor
TCGA-HW-8320	TCGA-HW-8320	0.0803571428571429	0.479166666666667	10.326774687552501	4.0164274687832102E-8	IDH-A	6.9952778414640999E-7	Anti-tumor
TCGA-FG-8188	TCGA-FG-8188	0.0446428571428571	0.125	3.03260124017716	8.7892721590426298E-2	IDH-A	0.17282564464344799	Anti-tumor
TCGA-HT-7604	TCGA-HT-7604	0.0267857142857143	0.458333333333333	29.866046552009799	5.6984468911665203E-11	IDH-A	2.6466120005639999E-9	Anti-tumor
TCGA-DU-7010	TCGA-DU-7010	0.517857142857143	0.145833333333333	0.160706328732731	8.1756987181259099E-6	IDH-A	6.5720039695704393E-5	Pro-tumor
TCGA-S9-A7J0	TCGA-S9-A7J0	0.4375	0.416666666666667	0.91886822375528898	0.86274031947411101	IDH-A	0.94404568989575499	None
