# Supplementary material for: Identifying clinically relevant cell state interactions in the tumor microenvironment of IDH-mutant gliomas using CSI-TME
Source: Mol Syst Biol. 2026 Mar 10;22(6):928–61. doi: 10.1038/s44320-026-00201-0 (PMC13230996; doi:10.1038/s44320-026-00201-0)
Supplement: Supplementary file 14 — Source data Fig. 4 [file 44320_2026_201_MOESM14_ESM.zip › Figure4/Figure4F.txt]

time	n.risk	n.event	n.censor	surv	std.err	upper	lower	strata	group
0	251	0	1	1	0	1	1	group=IDH-A	IDH-A
1	250	0	1	1	0	1	1	group=IDH-A	IDH-A
3	249	0	3	1	0	1	1	group=IDH-A	IDH-A
4	246	0	1	1	0	1	1	group=IDH-A	IDH-A
5	245	0	1	1	0	1	1	group=IDH-A	IDH-A
6	244	0	1	1	0	1	1	group=IDH-A	IDH-A
7	243	0	2	1	0	1	1	group=IDH-A	IDH-A
8	241	0	1	1	0	1	1	group=IDH-A	IDH-A
23	240	1	0	0.995833333333333	0.00417537444349308	1	0.987717103286086	group=IDH-A	IDH-A
55	239	0	1	0.995833333333333	0.00417537444349308	1	0.987717103286086	group=IDH-A	IDH-A
58	238	0	1	0.995833333333333	0.00417537444349308	1	0.987717103286086	group=IDH-A	IDH-A
63	237	0	1	0.995833333333333	0.00417537444349308	1	0.987717103286086	group=IDH-A	IDH-A
70	236	0	1	0.995833333333333	0.00417537444349308	1	0.987717103286086	group=IDH-A	IDH-A
72	235	0	1	0.995833333333333	0.00417537444349308	1	0.987717103286086	group=IDH-A	IDH-A
73	234	0	1	0.995833333333333	0.00417537444349308	1	0.987717103286086	group=IDH-A	IDH-A
76	233	0	1	0.995833333333333	0.00417537444349308	1	0.987717103286086	group=IDH-A	IDH-A
77	232	0	1	0.995833333333333	0.00417537444349308	1	0.987717103286086	group=IDH-A	IDH-A
82	231	0	1	0.995833333333333	0.00417537444349308	1	0.987717103286086	group=IDH-A	IDH-A
84	230	0	1	0.995833333333333	0.00417537444349308	1	0.987717103286086	group=IDH-A	IDH-A
111	229	1	0	0.991484716157205	0.00604867232951506	1	0.979799886193542	group=IDH-A	IDH-A
112	228	0	1	0.991484716157205	0.00604867232951506	1	0.979799886193542	group=IDH-A	IDH-A
114	227	0	1	0.991484716157205	0.00604867232951506	1	0.979799886193542	group=IDH-A	IDH-A
122	226	0	1	0.991484716157205	0.00604867232951506	1	0.979799886193542	group=IDH-A	IDH-A
153	225	0	1	0.991484716157205	0.00604867232951506	1	0.979799886193542	group=IDH-A	IDH-A
162	224	0	1	0.991484716157205	0.00604867232951506	1	0.979799886193542	group=IDH-A	IDH-A
179	223	0	1	0.991484716157205	0.00604867232951506	1	0.979799886193542	group=IDH-A	IDH-A
184	222	0	1	0.991484716157205	0.00604867232951506	1	0.979799886193542	group=IDH-A	IDH-A
194	221	0	1	0.991484716157205	0.00604867232951506	1	0.979799886193542	group=IDH-A	IDH-A
199	220	0	1	0.991484716157205	0.00604867232951506	1	0.979799886193542	group=IDH-A	IDH-A
204	219	0	1	0.991484716157205	0.00604867232951506	1	0.979799886193542	group=IDH-A	IDH-A
207	218	0	1	0.991484716157205	0.00604867232951506	1	0.979799886193542	group=IDH-A	IDH-A
230	217	0	1	0.991484716157205	0.00604867232951506	1	0.979799886193542	group=IDH-A	IDH-A
231	216	0	1	0.991484716157205	0.00604867232951506	1	0.979799886193542	group=IDH-A	IDH-A
241	215	1	0	0.98687315933787	0.00763680839839844	1	0.972211769365968	group=IDH-A	IDH-A
242	214	0	1	0.98687315933787	0.00763680839839844	1	0.972211769365968	group=IDH-A	IDH-A
274	213	0	1	0.98687315933787	0.00763680839839844	1	0.972211769365968	group=IDH-A	IDH-A
292	212	0	1	0.98687315933787	0.00763680839839844	1	0.972211769365968	group=IDH-A	IDH-A
301	211	0	1	0.98687315933787	0.00763680839839844	1	0.972211769365968	group=IDH-A	IDH-A
313	210	0	1	0.98687315933787	0.00763680839839844	1	0.972211769365968	group=IDH-A	IDH-A
317	209	0	1	0.98687315933787	0.00763680839839844	1	0.972211769365968	group=IDH-A	IDH-A
320	208	0	1	0.98687315933787	0.00763680839839844	1	0.972211769365968	group=IDH-A	IDH-A
342	207	0	1	0.98687315933787	0.00763680839839844	1	0.972211769365968	group=IDH-A	IDH-A
343	206	0	1	0.98687315933787	0.00763680839839844	1	0.972211769365968	group=IDH-A	IDH-A
378	205	1	0	0.982059143926465	0.00906823281239347	0.999669719859931	0.964758802842117	group=IDH-A	IDH-A
395	204	0	1	0.982059143926465	0.00906823281239347	0.999669719859931	0.964758802842117	group=IDH-A	IDH-A
403	203	0	1	0.982059143926465	0.00906823281239347	0.999669719859931	0.964758802842117	group=IDH-A	IDH-A
405	202	0	1	0.982059143926465	0.00906823281239347	0.999669719859931	0.964758802842117	group=IDH-A	IDH-A
407	201	0	1	0.982059143926465	0.00906823281239347	0.999669719859931	0.964758802842117	group=IDH-A	IDH-A
411	200	0	1	0.982059143926465	0.00906823281239347	0.999669719859931	0.964758802842117	group=IDH-A	IDH-A
414	199	0	2	0.982059143926465	0.00906823281239347	0.999669719859931	0.964758802842117	group=IDH-A	IDH-A
416	197	0	1	0.982059143926465	0.00906823281239347	0.999669719859931	0.964758802842117	group=IDH-A	IDH-A
417	196	0	1	0.982059143926465	0.00906823281239347	0.999669719859931	0.964758802842117	group=IDH-A	IDH-A
428	195	0	1	0.982059143926465	0.00906823281239347	0.999669719859931	0.964758802842117	group=IDH-A	IDH-A
433	194	0	1	0.982059143926465	0.00906823281239347	0.999669719859931	0.964758802842117	group=IDH-A	IDH-A
449	193	0	1	0.982059143926465	0.00906823281239347	0.999669719859931	0.964758802842117	group=IDH-A	IDH-A
454	192	0	1	0.982059143926465	0.00906823281239347	0.999669719859931	0.964758802842117	group=IDH-A	IDH-A
455	191	0	2	0.982059143926465	0.00906823281239347	0.999669719859931	0.964758802842117	group=IDH-A	IDH-A
456	189	1	0	0.97686306379987	0.0105060216782896	0.997186592539688	0.956953746225273	group=IDH-A	IDH-A
458	188	0	1	0.97686306379987	0.0105060216782896	0.997186592539688	0.956953746225273	group=IDH-A	IDH-A
466	187	0	1	0.97686306379987	0.0105060216782896	0.997186592539688	0.956953746225273	group=IDH-A	IDH-A
471	186	0	1	0.97686306379987	0.0105060216782896	0.997186592539688	0.956953746225273	group=IDH-A	IDH-A
486	185	0	1	0.97686306379987	0.0105060216782896	0.997186592539688	0.956953746225273	group=IDH-A	IDH-A
487	184	0	1	0.97686306379987	0.0105060216782896	0.997186592539688	0.956953746225273	group=IDH-A	IDH-A
502	183	0	1	0.97686306379987	0.0105060216782896	0.997186592539688	0.956953746225273	group=IDH-A	IDH-A
503	182	0	1	0.97686306379987	0.0105060216782896	0.997186592539688	0.956953746225273	group=IDH-A	IDH-A
510	181	1	0	0.971466030298213	0.0118772963509045	0.994346139635048	0.949112396986576	group=IDH-A	IDH-A
512	180	0	1	0.971466030298213	0.0118772963509045	0.994346139635048	0.949112396986576	group=IDH-A	IDH-A
516	179	0	1	0.971466030298213	0.0118772963509045	0.994346139635048	0.949112396986576	group=IDH-A	IDH-A
522	178	0	1	0.971466030298213	0.0118772963509045	0.994346139635048	0.949112396986576	group=IDH-A	IDH-A
526	177	0	1	0.971466030298213	0.0118772963509045	0.994346139635048	0.949112396986576	group=IDH-A	IDH-A
530	176	0	1	0.971466030298213	0.0118772963509045	0.994346139635048	0.949112396986576	group=IDH-A	IDH-A
531	175	1	0	0.965914795839366	0.0131875278616996	0.991206320502779	0.941268607274573	group=IDH-A	IDH-A
532	174	0	1	0.965914795839366	0.0131875278616996	0.991206320502779	0.941268607274573	group=IDH-A	IDH-A
533	173	0	2	0.965914795839366	0.0131875278616996	0.991206320502779	0.941268607274573	group=IDH-A	IDH-A
544	171	0	2	0.965914795839366	0.0131875278616996	0.991206320502779	0.941268607274573	group=IDH-A	IDH-A
563	169	0	1	0.965914795839366	0.0131875278616996	0.991206320502779	0.941268607274573	group=IDH-A	IDH-A
564	168	0	1	0.965914795839366	0.0131875278616996	0.991206320502779	0.941268607274573	group=IDH-A	IDH-A
566	167	0	2	0.965914795839366	0.0131875278616996	0.991206320502779	0.941268607274573	group=IDH-A	IDH-A
567	165	0	1	0.965914795839366	0.0131875278616996	0.991206320502779	0.941268607274573	group=IDH-A	IDH-A
569	164	0	1	0.965914795839366	0.0131875278616996	0.991206320502779	0.941268607274573	group=IDH-A	IDH-A
571	163	0	1	0.965914795839366	0.0131875278616996	0.991206320502779	0.941268607274573	group=IDH-A	IDH-A
576	162	1	1	0.959952358828012	0.014568854078268	0.987758353444544	0.93292911976492	group=IDH-A	IDH-A
578	160	1	0	0.953952656585337	0.0158606331921048	0.984073228828652	0.924754016618693	group=IDH-A	IDH-A
585	159	0	1	0.953952656585337	0.0158606331921048	0.984073228828652	0.924754016618693	group=IDH-A	IDH-A
596	158	0	1	0.953952656585337	0.0158606331921048	0.984073228828652	0.924754016618693	group=IDH-A	IDH-A
608	157	0	1	0.953952656585337	0.0158606331921048	0.984073228828652	0.924754016618693	group=IDH-A	IDH-A
609	156	0	2	0.953952656585337	0.0158606331921048	0.984073228828652	0.924754016618693	group=IDH-A	IDH-A
615	154	0	1	0.953952656585337	0.0158606331921048	0.984073228828652	0.924754016618693	group=IDH-A	IDH-A
623	153	0	1	0.953952656585337	0.0158606331921048	0.984073228828652	0.924754016618693	group=IDH-A	IDH-A
629	152	0	1	0.953952656585337	0.0158606331921048	0.984073228828652	0.924754016618693	group=IDH-A	IDH-A
630	151	0	1	0.953952656585337	0.0158606331921048	0.984073228828652	0.924754016618693	group=IDH-A	IDH-A
633	150	0	1	0.953952656585337	0.0158606331921048	0.984073228828652	0.924754016618693	group=IDH-A	IDH-A
638	149	0	1	0.953952656585337	0.0158606331921048	0.984073228828652	0.924754016618693	group=IDH-A	IDH-A
650	148	0	1	0.953952656585337	0.0158606331921048	0.984073228828652	0.924754016618693	group=IDH-A	IDH-A
655	147	0	1	0.953952656585337	0.0158606331921048	0.984073228828652	0.924754016618693	group=IDH-A	IDH-A
677	146	0	1	0.953952656585337	0.0158606331921048	0.984073228828652	0.924754016618693	group=IDH-A	IDH-A
685	145	0	1	0.953952656585337	0.0158606331921048	0.984073228828652	0.924754016618693	group=IDH-A	IDH-A
705	144	0	1	0.953952656585337	0.0158606331921048	0.984073228828652	0.924754016618693	group=IDH-A	IDH-A
709	143	1	0	0.947281658986838	0.0173437658360075	0.980036315619151	0.915621724574511	group=IDH-A	IDH-A
714	142	0	1	0.947281658986838	0.0173437658360075	0.980036315619151	0.915621724574511	group=IDH-A	IDH-A
718	141	0	1	0.947281658986838	0.0173437658360075	0.980036315619151	0.915621724574511	group=IDH-A	IDH-A
721	140	0	1	0.947281658986838	0.0173437658360075	0.980036315619151	0.915621724574511	group=IDH-A	IDH-A
724	139	0	1	0.947281658986838	0.0173437658360075	0.980036315619151	0.915621724574511	group=IDH-A	IDH-A
737	138	1	0	0.940417299139108	0.0188068996587093	0.975728681987869	0.906383826616967	group=IDH-A	IDH-A
738	137	0	1	0.940417299139108	0.0188068996587093	0.975728681987869	0.906383826616967	group=IDH-A	IDH-A
760	136	0	1	0.940417299139108	0.0188068996587093	0.975728681987869	0.906383826616967	group=IDH-A	IDH-A
772	135	0	1	0.940417299139108	0.0188068996587093	0.975728681987869	0.906383826616967	group=IDH-A	IDH-A
785	134	0	1	0.940417299139108	0.0188068996587093	0.975728681987869	0.906383826616967	group=IDH-A	IDH-A
787	133	0	1	0.940417299139108	0.0188068996587093	0.975728681987869	0.906383826616967	group=IDH-A	IDH-A
788	132	1	0	0.933292925660781	0.0202861944502838	0.971148433391505	0.896913031148673	group=IDH-A	IDH-A
796	131	0	1	0.933292925660781	0.0202861944502838	0.971148433391505	0.896913031148673	group=IDH-A	IDH-A
800	130	0	1	0.933292925660781	0.0202861944502838	0.971148433391505	0.896913031148673	group=IDH-A	IDH-A
821	129	1	0	0.92605809677969	0.0217276713151364	0.966346461228101	0.887449411799308	group=IDH-A	IDH-A
835	128	0	1	0.92605809677969	0.0217276713151364	0.966346461228101	0.887449411799308	group=IDH-A	IDH-A
837	127	0	1	0.92605809677969	0.0217276713151364	0.966346461228101	0.887449411799308	group=IDH-A	IDH-A
846	126	0	1	0.92605809677969	0.0217276713151364	0.966346461228101	0.887449411799308	group=IDH-A	IDH-A
854	125	0	1	0.92605809677969	0.0217276713151364	0.966346461228101	0.887449411799308	group=IDH-A	IDH-A
860	124	0	1	0.92605809677969	0.0217276713151364	0.966346461228101	0.887449411799308	group=IDH-A	IDH-A
868	123	0	1	0.92605809677969	0.0217276713151364	0.966346461228101	0.887449411799308	group=IDH-A	IDH-A
878	122	0	1	0.92605809677969	0.0217276713151364	0.966346461228101	0.887449411799308	group=IDH-A	IDH-A
886	121	1	0	0.918404724079031	0.0232585946306861	0.961240057221375	0.87747824372703	group=IDH-A	IDH-A
900	120	0	1	0.918404724079031	0.0232585946306861	0.961240057221375	0.87747824372703	group=IDH-A	IDH-A
908	119	0	2	0.918404724079031	0.0232585946306861	0.961240057221375	0.87747824372703	group=IDH-A	IDH-A
914	117	0	1	0.918404724079031	0.0232585946306861	0.961240057221375	0.87747824372703	group=IDH-A	IDH-A
919	116	0	1	0.918404724079031	0.0232585946306861	0.961240057221375	0.87747824372703	group=IDH-A	IDH-A
926	115	0	1	0.918404724079031	0.0232585946306861	0.961240057221375	0.87747824372703	group=IDH-A	IDH-A
935	114	0	1	0.918404724079031	0.0232585946306861	0.961240057221375	0.87747824372703	group=IDH-A	IDH-A
953	113	0	1	0.918404724079031	0.0232585946306861	0.961240057221375	0.87747824372703	group=IDH-A	IDH-A
954	112	1	0	0.910204681899754	0.0249278921016632	0.955779530777033	0.866802998259125	group=IDH-A	IDH-A
956	111	0	1	0.910204681899754	0.0249278921016632	0.955779530777033	0.866802998259125	group=IDH-A	IDH-A
958	110	0	1	0.910204681899754	0.0249278921016632	0.955779530777033	0.866802998259125	group=IDH-A	IDH-A
961	109	1	0	0.901854180230949	0.026577192050439	0.95007714209937	0.856078865977989	group=IDH-A	IDH-A
964	108	0	2	0.901854180230949	0.026577192050439	0.95007714209937	0.856078865977989	group=IDH-A	IDH-A
984	106	1	0	0.893346121926883	0.0282169168575253	0.944143569691981	0.845281712634197	group=IDH-A	IDH-A
987	105	1	0	0.884838063622818	0.0297954608710721	0.938049462524167	0.83464511213406	group=IDH-A	IDH-A
992	104	0	1	0.884838063622818	0.0297954608710721	0.938049462524167	0.83464511213406	group=IDH-A	IDH-A
1012	103	0	1	0.884838063622818	0.0297954608710721	0.938049462524167	0.83464511213406	group=IDH-A	IDH-A
1021	102	0	1	0.884838063622818	0.0297954608710721	0.938049462524167	0.83464511213406	group=IDH-A	IDH-A
1024	101	1	0	0.876077290715661	0.0314130448939559	0.931711069253679	0.823765483351494	group=IDH-A	IDH-A
1040	100	0	1	0.876077290715661	0.0314130448939559	0.931711069253679	0.823765483351494	group=IDH-A	IDH-A
1058	99	0	1	0.876077290715661	0.0314130448939559	0.931711069253679	0.823765483351494	group=IDH-A	IDH-A
1069	98	0	1	0.876077290715661	0.0314130448939559	0.931711069253679	0.823765483351494	group=IDH-A	IDH-A
1106	97	1	0	0.867045566069108	0.0330782059014828	0.925120152488819	0.81261662241131	group=IDH-A	IDH-A
1112	96	0	1	0.867045566069108	0.0330782059014828	0.925120152488819	0.81261662241131	group=IDH-A	IDH-A
1116	95	0	1	0.867045566069108	0.0330782059014828	0.925120152488819	0.81261662241131	group=IDH-A	IDH-A
1120	94	2	1	0.848597788067638	0.0364065248370641	0.911362564878414	0.790155568886417	group=IDH-A	IDH-A
1137	91	1	1	0.839272537649312	0.0380464869969869	0.904249424383447	0.778964712012495	group=IDH-A	IDH-A
1139	89	0	1	0.839272537649312	0.0380464869969869	0.904249424383447	0.778964712012495	group=IDH-A	IDH-A
1147	88	0	1	0.839272537649312	0.0380464869969869	0.904249424383447	0.778964712012495	group=IDH-A	IDH-A
1152	87	1	0	0.829625726871734	0.0397641707570126	0.896870077265284	0.767423135339889	group=IDH-A	IDH-A
1164	86	0	1	0.829625726871734	0.0397641707570126	0.896870077265284	0.767423135339889	group=IDH-A	IDH-A
1209	85	1	0	0.819865424202654	0.0414878933955657	0.889318097801786	0.755836764667771	group=IDH-A	IDH-A
1210	84	0	1	0.819865424202654	0.0414878933955657	0.889318097801786	0.755836764667771	group=IDH-A	IDH-A
1213	83	0	1	0.819865424202654	0.0414878933955657	0.889318097801786	0.755836764667771	group=IDH-A	IDH-A
1217	82	0	1	0.819865424202654	0.0414878933955657	0.889318097801786	0.755836764667771	group=IDH-A	IDH-A
1219	81	0	1	0.819865424202654	0.0414878933955657	0.889318097801786	0.755836764667771	group=IDH-A	IDH-A
1220	80	1	0	0.809617106400121	0.0433528908667356	0.881417610612606	0.743665489642454	group=IDH-A	IDH-A
1222	79	0	1	0.809617106400121	0.0433528908667356	0.881417610612606	0.743665489642454	group=IDH-A	IDH-A
1227	78	0	1	0.809617106400121	0.0433528908667356	0.881417610612606	0.743665489642454	group=IDH-A	IDH-A
1229	77	0	1	0.809617106400121	0.0433528908667356	0.881417610612606	0.743665489642454	group=IDH-A	IDH-A
1242	76	1	0	0.798964249736962	0.0453311343669482	0.8731990980447	0.73104046234948	group=IDH-A	IDH-A
1251	75	1	0	0.788311393073802	0.0472767588057229	0.864848135168919	0.718547947529056	group=IDH-A	IDH-A
1257	74	0	1	0.788311393073802	0.0472767588057229	0.864848135168919	0.718547947529056	group=IDH-A	IDH-A
1262	73	1	0	0.777512606867312	0.0492478494462152	0.856302644036492	0.70597219107949	group=IDH-A	IDH-A
1277	72	0	1	0.777512606867312	0.0492478494462152	0.856302644036492	0.70597219107949	group=IDH-A	IDH-A
1279	71	0	1	0.777512606867312	0.0492478494462152	0.856302644036492	0.70597219107949	group=IDH-A	IDH-A
1294	70	0	2	0.777512606867312	0.0492478494462152	0.856302644036492	0.70597219107949	group=IDH-A	IDH-A
1300	68	0	1	0.777512606867312	0.0492478494462152	0.856302644036492	0.70597219107949	group=IDH-A	IDH-A
1320	67	0	1	0.777512606867312	0.0492478494462152	0.856302644036492	0.70597219107949	group=IDH-A	IDH-A
1335	66	1	0	0.765732112823868	0.0515601678447357	0.847159050846368	0.692131740815266	group=IDH-A	IDH-A
1337	65	0	1	0.765732112823868	0.0515601678447357	0.847159050846368	0.692131740815266	group=IDH-A	IDH-A
1339	64	1	0	0.753767548560995	0.0539116571920507	0.837774470422662	0.678184329222886	group=IDH-A	IDH-A
1341	63	0	1	0.753767548560995	0.0539116571920507	0.837774470422662	0.678184329222886	group=IDH-A	IDH-A
1351	62	1	0	0.741610007455172	0.0563105420510182	0.82814655949385	0.664116027353665	group=IDH-A	IDH-A
1387	61	0	1	0.741610007455172	0.0563105420510182	0.82814655949385	0.664116027353665	group=IDH-A	IDH-A
1393	60	0	1	0.741610007455172	0.0563105420510182	0.82814655949385	0.664116027353665	group=IDH-A	IDH-A
1397	59	0	1	0.741610007455172	0.0563105420510182	0.82814655949385	0.664116027353665	group=IDH-A	IDH-A
1399	58	0	1	0.741610007455172	0.0563105420510182	0.82814655949385	0.664116027353665	group=IDH-A	IDH-A
1401	57	0	1	0.741610007455172	0.0563105420510182	0.82814655949385	0.664116027353665	group=IDH-A	IDH-A
1412	56	0	1	0.741610007455172	0.0563105420510182	0.82814655949385	0.664116027353665	group=IDH-A	IDH-A
1421	55	0	1	0.741610007455172	0.0563105420510182	0.82814655949385	0.664116027353665	group=IDH-A	IDH-A
1426	54	0	1	0.741610007455172	0.0563105420510182	0.82814655949385	0.664116027353665	group=IDH-A	IDH-A
1428	53	0	1	0.741610007455172	0.0563105420510182	0.82814655949385	0.664116027353665	group=IDH-A	IDH-A
1458	52	0	1	0.741610007455172	0.0563105420510182	0.82814655949385	0.664116027353665	group=IDH-A	IDH-A
1469	51	0	1	0.741610007455172	0.0563105420510182	0.82814655949385	0.664116027353665	group=IDH-A	IDH-A
1470	50	0	1	0.741610007455172	0.0563105420510182	0.82814655949385	0.664116027353665	group=IDH-A	IDH-A
1481	49	1	0	0.726475109343842	0.059967051070623	0.817080386024182	0.645916966706539	group=IDH-A	IDH-A
1491	48	1	0	0.711340211232512	0.0635555632927144	0.805704803967313	0.628027651845605	group=IDH-A	IDH-A
1525	47	1	0	0.696205313121182	0.0670957846332836	0.794052776630213	0.610415141516326	group=IDH-A	IDH-A
1537	46	1	0	0.681070415009852	0.0706040799316554	0.782150481844523	0.593053281905282	group=IDH-A	IDH-A
1540	45	0	1	0.681070415009852	0.0706040799316554	0.782150481844523	0.593053281905282	group=IDH-A	IDH-A
1547	44	1	0	0.665591541941446	0.0742527934101555	0.769860233042025	0.57544484270018	group=IDH-A	IDH-A
1706	43	0	1	0.665591541941446	0.0742527934101555	0.769860233042025	0.57544484270018	group=IDH-A	IDH-A
1752	42	0	1	0.665591541941446	0.0742527934101555	0.769860233042025	0.57544484270018	group=IDH-A	IDH-A
1762	41	1	0	0.649357601894094	0.078251092176226	0.7569921563057	0.557027297608307	group=IDH-A	IDH-A
1796	40	0	1	0.649357601894094	0.078251092176226	0.7569921563057	0.557027297608307	group=IDH-A	IDH-A
1828	39	0	1	0.649357601894094	0.078251092176226	0.7569921563057	0.557027297608307	group=IDH-A	IDH-A
1868	38	0	1	0.649357601894094	0.078251092176226	0.7569921563057	0.557027297608307	group=IDH-A	IDH-A
1891	37	1	0	0.631807396437497	0.0829094938925752	0.743288468163623	0.537046655895723	group=IDH-A	IDH-A
1915	36	1	0	0.6142571909809	0.0875650328108986	0.729265620795624	0.517386101733551	group=IDH-A	IDH-A
1933	35	1	0	0.596706985524303	0.0922386638326225	0.714948591766734	0.498020739776031	group=IDH-A	IDH-A
1943	34	0	1	0.596706985524303	0.0922386638326225	0.714948591766734	0.498020739776031	group=IDH-A	IDH-A
1989	33	0	1	0.596706985524303	0.0922386638326225	0.714948591766734	0.498020739776031	group=IDH-A	IDH-A
2000	32	1	0	0.578059892226668	0.0975501697679536	0.699854392368854	0.477461087112809	group=IDH-A	IDH-A
2052	31	1	0	0.559412798929034	0.102914063368234	0.684436257691615	0.457226916442258	group=IDH-A	IDH-A
2235	30	1	0	0.540765705631399	0.108354647922077	0.668714569125424	0.43729800708466	group=IDH-A	IDH-A
2286	29	1	0	0.522118612333765	0.113895815638298	0.652705795847243	0.41765807363711	group=IDH-A	IDH-A
2381	28	0	1	0.522118612333765	0.113895815638298	0.652705795847243	0.41765807363711	group=IDH-A	IDH-A
2433	27	1	0	0.502780885951033	0.119986491924777	0.636079568732432	0.397416662480541	group=IDH-A	IDH-A
2493	26	0	1	0.502780885951033	0.119986491924777	0.636079568732432	0.397416662480541	group=IDH-A	IDH-A
2565	25	0	1	0.502780885951033	0.119986491924777	0.636079568732432	0.397416662480541	group=IDH-A	IDH-A
2585	24	0	1	0.502780885951033	0.119986491924777	0.636079568732432	0.397416662480541	group=IDH-A	IDH-A
2602	23	0	1	0.502780885951033	0.119986491924777	0.636079568732432	0.397416662480541	group=IDH-A	IDH-A
2650	22	0	1	0.502780885951033	0.119986491924777	0.636079568732432	0.397416662480541	group=IDH-A	IDH-A
2660	21	1	0	0.478838939000984	0.129528802300365	0.617226517698403	0.371479064701534	group=IDH-A	IDH-A
2681	20	1	0	0.454896992050934	0.139317226403397	0.597723186768963	0.346199173727173	group=IDH-A	IDH-A
2761	19	0	1	0.454896992050934	0.139317226403397	0.597723186768963	0.346199173727173	group=IDH-A	IDH-A
2835	18	1	0	0.429624936936994	0.150589718868669	0.577127385251745	0.319821223450699	group=IDH-A	IDH-A
2875	17	1	0	0.404352881823053	0.162338331940364	0.555831533191704	0.294156130545075	group=IDH-A	IDH-A
2918	16	0	1	0.404352881823053	0.162338331940364	0.555831533191704	0.294156130545075	group=IDH-A	IDH-A
2988	15	1	0	0.377396023034849	0.176396255003004	0.533268687829796	0.267084420017512	group=IDH-A	IDH-A
3000	14	0	1	0.377396023034849	0.176396255003004	0.533268687829796	0.267084420017512	group=IDH-A	IDH-A
3013	13	0	1	0.377396023034849	0.176396255003004	0.533268687829796	0.267084420017512	group=IDH-A	IDH-A
3200	12	1	0	0.345946354448612	0.196701287120451	0.508675941465512	0.235275291006462	group=IDH-A	IDH-A
3253	11	0	1	0.345946354448612	0.196701287120451	0.508675941465512	0.235275291006462	group=IDH-A	IDH-A
3470	10	1	0	0.311351719003751	0.223164754085302	0.482180286770736	0.201044911180043	group=IDH-A	IDH-A
3574	9	0	1	0.311351719003751	0.223164754085302	0.482180286770736	0.201044911180043	group=IDH-A	IDH-A
3725	8	0	1	0.311351719003751	0.223164754085302	0.482180286770736	0.201044911180043	group=IDH-A	IDH-A
3733	7	0	1	0.311351719003751	0.223164754085302	0.482180286770736	0.201044911180043	group=IDH-A	IDH-A
3978	6	1	0	0.259459765836459	0.288332864584124	0.456561620587579	0.147448596317125	group=IDH-A	IDH-A
4229	5	1	0	0.207567812669167	0.364877843667284	0.424369919564144	0.101525567364702	group=IDH-A	IDH-A
4412	4	1	0	0.155675859501875	0.465262478750028	0.387483676823974	0.0625445010491553	group=IDH-A	IDH-A
4445	3	1	0	0.103783906334584	0.618979677210235	0.349145516582154	0.0308498855133693	group=IDH-A	IDH-A
4752	2	0	1	0.103783906334584	0.618979677210235	0.349145516582154	0.0308498855133693	group=IDH-A	IDH-A
5255	1	0	1	0.103783906334584	0.618979677210235	0.349145516582154	0.0308498855133693	group=IDH-A	IDH-A
0	167	0	2	1	0	1	1	group=IDH-O	IDH-O
2	165	0	1	1	0	1	1	group=IDH-O	IDH-O
3	164	0	3	1	0	1	1	group=IDH-O	IDH-O
4	161	0	2	1	0	1	1	group=IDH-O	IDH-O
7	159	1	1	0.993710691823899	0.00630917965745183	1	0.981498362046447	group=IDH-O	IDH-O
10	157	0	1	0.993710691823899	0.00630917965745183	1	0.981498362046447	group=IDH-O	IDH-O
37	156	1	0	0.987340751491695	0.00900900887553121	1	0.97005996243112	group=IDH-O	IDH-O
50	155	0	1	0.987340751491695	0.00900900887553121	1	0.97005996243112	group=IDH-O	IDH-O
62	154	0	2	0.987340751491695	0.00900900887553121	1	0.97005996243112	group=IDH-O	IDH-O
90	152	0	1	0.987340751491695	0.00900900887553121	1	0.97005996243112	group=IDH-O	IDH-O
96	151	1	0	0.98080207101824	0.0111942999466102	1	0.959517210288142	group=IDH-O	IDH-O
105	150	0	1	0.98080207101824	0.0111942999466102	1	0.959517210288142	group=IDH-O	IDH-O
134	149	0	1	0.98080207101824	0.0111942999466102	1	0.959517210288142	group=IDH-O	IDH-O
139	148	0	1	0.98080207101824	0.0111942999466102	1	0.959517210288142	group=IDH-O	IDH-O
166	147	0	1	0.98080207101824	0.0111942999466102	1	0.959517210288142	group=IDH-O	IDH-O
169	146	0	1	0.98080207101824	0.0111942999466102	1	0.959517210288142	group=IDH-O	IDH-O
182	145	0	1	0.98080207101824	0.0111942999466102	1	0.959517210288142	group=IDH-O	IDH-O
190	144	0	1	0.98080207101824	0.0111942999466102	1	0.959517210288142	group=IDH-O	IDH-O
203	143	0	1	0.98080207101824	0.0111942999466102	1	0.959517210288142	group=IDH-O	IDH-O
210	142	0	1	0.98080207101824	0.0111942999466102	1	0.959517210288142	group=IDH-O	IDH-O
242	141	0	1	0.98080207101824	0.0111942999466102	1	0.959517210288142	group=IDH-O	IDH-O
243	140	0	1	0.98080207101824	0.0111942999466102	1	0.959517210288142	group=IDH-O	IDH-O
249	139	0	1	0.98080207101824	0.0111942999466102	1	0.959517210288142	group=IDH-O	IDH-O
279	138	0	1	0.98080207101824	0.0111942999466102	1	0.959517210288142	group=IDH-O	IDH-O
286	137	0	1	0.98080207101824	0.0111942999466102	1	0.959517210288142	group=IDH-O	IDH-O
287	136	0	1	0.98080207101824	0.0111942999466102	1	0.959517210288142	group=IDH-O	IDH-O
333	135	0	1	0.98080207101824	0.0111942999466102	1	0.959517210288142	group=IDH-O	IDH-O
336	134	0	1	0.98080207101824	0.0111942999466102	1	0.959517210288142	group=IDH-O	IDH-O
337	133	0	1	0.98080207101824	0.0111942999466102	1	0.959517210288142	group=IDH-O	IDH-O
354	132	0	1	0.98080207101824	0.0111942999466102	1	0.959517210288142	group=IDH-O	IDH-O
368	131	0	1	0.98080207101824	0.0111942999466102	1	0.959517210288142	group=IDH-O	IDH-O
372	130	0	1	0.98080207101824	0.0111942999466102	1	0.959517210288142	group=IDH-O	IDH-O
384	129	0	1	0.98080207101824	0.0111942999466102	1	0.959517210288142	group=IDH-O	IDH-O
408	128	0	1	0.98080207101824	0.0111942999466102	1	0.959517210288142	group=IDH-O	IDH-O
427	127	0	1	0.98080207101824	0.0111942999466102	1	0.959517210288142	group=IDH-O	IDH-O
431	126	0	1	0.98080207101824	0.0111942999466102	1	0.959517210288142	group=IDH-O	IDH-O
434	125	0	1	0.98080207101824	0.0111942999466102	1	0.959517210288142	group=IDH-O	IDH-O
438	124	1	1	0.972892376897125	0.013815843190896	0.999596823892705	0.946901345022817	group=IDH-O	IDH-O
442	122	0	2	0.972892376897125	0.013815843190896	0.999596823892705	0.946901345022817	group=IDH-O	IDH-O
443	120	0	1	0.972892376897125	0.013815843190896	0.999596823892705	0.946901345022817	group=IDH-O	IDH-O
451	119	0	1	0.972892376897125	0.013815843190896	0.999596823892705	0.946901345022817	group=IDH-O	IDH-O
454	118	0	1	0.972892376897125	0.013815843190896	0.999596823892705	0.946901345022817	group=IDH-O	IDH-O
457	117	0	1	0.972892376897125	0.013815843190896	0.999596823892705	0.946901345022817	group=IDH-O	IDH-O
461	116	0	2	0.972892376897125	0.013815843190896	0.999596823892705	0.946901345022817	group=IDH-O	IDH-O
466	114	1	0	0.964358233240133	0.0163861289094745	0.995832488630099	0.933878752336501	group=IDH-O	IDH-O
467	113	0	2	0.964358233240133	0.0163861289094745	0.995832488630099	0.933878752336501	group=IDH-O	IDH-O
482	111	0	1	0.964358233240133	0.0163861289094745	0.995832488630099	0.933878752336501	group=IDH-O	IDH-O
487	110	0	1	0.964358233240133	0.0163861289094745	0.995832488630099	0.933878752336501	group=IDH-O	IDH-O
494	109	0	1	0.964358233240133	0.0163861289094745	0.995832488630099	0.933878752336501	group=IDH-O	IDH-O
497	108	0	1	0.964358233240133	0.0163861289094745	0.995832488630099	0.933878752336501	group=IDH-O	IDH-O
500	107	0	1	0.964358233240133	0.0163861289094745	0.995832488630099	0.933878752336501	group=IDH-O	IDH-O
509	106	0	1	0.964358233240133	0.0163861289094745	0.995832488630099	0.933878752336501	group=IDH-O	IDH-O
515	105	0	1	0.964358233240133	0.0163861289094745	0.995832488630099	0.933878752336501	group=IDH-O	IDH-O
523	104	0	1	0.964358233240133	0.0163861289094745	0.995832488630099	0.933878752336501	group=IDH-O	IDH-O
542	103	0	1	0.964358233240133	0.0163861289094745	0.995832488630099	0.933878752336501	group=IDH-O	IDH-O
547	102	1	0	0.954903740757386	0.0191199830287677	0.991367217835977	0.919781426808602	group=IDH-O	IDH-O
566	101	0	1	0.954903740757386	0.0191199830287677	0.991367217835977	0.919781426808602	group=IDH-O	IDH-O
567	100	0	1	0.954903740757386	0.0191199830287677	0.991367217835977	0.919781426808602	group=IDH-O	IDH-O
573	99	0	1	0.954903740757386	0.0191199830287677	0.991367217835977	0.919781426808602	group=IDH-O	IDH-O
584	98	0	1	0.954903740757386	0.0191199830287677	0.991367217835977	0.919781426808602	group=IDH-O	IDH-O
599	97	0	1	0.954903740757386	0.0191199830287677	0.991367217835977	0.919781426808602	group=IDH-O	IDH-O
611	96	0	1	0.954903740757386	0.0191199830287677	0.991367217835977	0.919781426808602	group=IDH-O	IDH-O
622	95	0	1	0.954903740757386	0.0191199830287677	0.991367217835977	0.919781426808602	group=IDH-O	IDH-O
627	94	0	1	0.954903740757386	0.0191199830287677	0.991367217835977	0.919781426808602	group=IDH-O	IDH-O
629	93	0	1	0.954903740757386	0.0191199830287677	0.991367217835977	0.919781426808602	group=IDH-O	IDH-O
648	92	1	0	0.944524352270893	0.0220231587797948	0.986187075040314	0.904621724023589	group=IDH-O	IDH-O
651	91	0	2	0.944524352270893	0.0220231587797948	0.986187075040314	0.904621724023589	group=IDH-O	IDH-O
656	89	0	1	0.944524352270893	0.0220231587797948	0.986187075040314	0.904621724023589	group=IDH-O	IDH-O
671	88	0	1	0.944524352270893	0.0220231587797948	0.986187075040314	0.904621724023589	group=IDH-O	IDH-O
678	87	0	1	0.944524352270893	0.0220231587797948	0.986187075040314	0.904621724023589	group=IDH-O	IDH-O
682	86	1	0	0.933541510965417	0.0249362873790147	0.980300988133168	0.88901241888497	group=IDH-O	IDH-O
686	85	0	1	0.933541510965417	0.0249362873790147	0.980300988133168	0.88901241888497	group=IDH-O	IDH-O
706	84	0	2	0.933541510965417	0.0249362873790147	0.980300988133168	0.88901241888497	group=IDH-O	IDH-O
715	82	0	1	0.933541510965417	0.0249362873790147	0.980300988133168	0.88901241888497	group=IDH-O	IDH-O
736	81	0	1	0.933541510965417	0.0249362873790147	0.980300988133168	0.88901241888497	group=IDH-O	IDH-O
748	80	0	1	0.933541510965417	0.0249362873790147	0.980300988133168	0.88901241888497	group=IDH-O	IDH-O
754	79	0	1	0.933541510965417	0.0249362873790147	0.980300988133168	0.88901241888497	group=IDH-O	IDH-O
758	78	0	1	0.933541510965417	0.0249362873790147	0.980300988133168	0.88901241888497	group=IDH-O	IDH-O
777	77	0	1	0.933541510965417	0.0249362873790147	0.980300988133168	0.88901241888497	group=IDH-O	IDH-O
792	76	0	1	0.933541510965417	0.0249362873790147	0.980300988133168	0.88901241888497	group=IDH-O	IDH-O
795	75	0	1	0.933541510965417	0.0249362873790147	0.980300988133168	0.88901241888497	group=IDH-O	IDH-O
805	74	0	1	0.933541510965417	0.0249362873790147	0.980300988133168	0.88901241888497	group=IDH-O	IDH-O
826	73	0	1	0.933541510965417	0.0249362873790147	0.980300988133168	0.88901241888497	group=IDH-O	IDH-O
846	72	0	1	0.933541510965417	0.0249362873790147	0.980300988133168	0.88901241888497	group=IDH-O	IDH-O
854	71	0	1	0.933541510965417	0.0249362873790147	0.980300988133168	0.88901241888497	group=IDH-O	IDH-O
863	70	0	1	0.933541510965417	0.0249362873790147	0.980300988133168	0.88901241888497	group=IDH-O	IDH-O
889	69	0	1	0.933541510965417	0.0249362873790147	0.980300988133168	0.88901241888497	group=IDH-O	IDH-O
908	68	0	1	0.933541510965417	0.0249362873790147	0.980300988133168	0.88901241888497	group=IDH-O	IDH-O
916	67	0	1	0.933541510965417	0.0249362873790147	0.980300988133168	0.88901241888497	group=IDH-O	IDH-O
919	66	1	0	0.919396942617457	0.0292389921397616	0.973624133721463	0.868190001477665	group=IDH-O	IDH-O
933	65	1	1	0.905252374269496	0.0330953663937062	0.965918534274209	0.848396455852581	group=IDH-O	IDH-O
939	63	0	1	0.905252374269496	0.0330953663937062	0.965918534274209	0.848396455852581	group=IDH-O	IDH-O
946	62	0	1	0.905252374269496	0.0330953663937062	0.965918534274209	0.848396455852581	group=IDH-O	IDH-O
949	61	0	1	0.905252374269496	0.0330953663937062	0.965918534274209	0.848396455852581	group=IDH-O	IDH-O
955	60	0	1	0.905252374269496	0.0330953663937062	0.965918534274209	0.848396455852581	group=IDH-O	IDH-O
962	59	1	1	0.889909113688657	0.037249564355917	0.95730988004349	0.827253794341027	group=IDH-O	IDH-O
968	57	0	1	0.889909113688657	0.037249564355917	0.95730988004349	0.827253794341027	group=IDH-O	IDH-O
992	56	0	1	0.889909113688657	0.037249564355917	0.95730988004349	0.827253794341027	group=IDH-O	IDH-O
993	55	0	1	0.889909113688657	0.037249564355917	0.95730988004349	0.827253794341027	group=IDH-O	IDH-O
1011	54	1	0	0.873429315287015	0.0416765648115217	0.947769918769704	0.804919795083847	group=IDH-O	IDH-O
1026	53	0	1	0.873429315287015	0.0416765648115217	0.947769918769704	0.804919795083847	group=IDH-O	IDH-O
1076	52	0	1	0.873429315287015	0.0416765648115217	0.947769918769704	0.804919795083847	group=IDH-O	IDH-O
1078	51	0	1	0.873429315287015	0.0416765648115217	0.947769918769704	0.804919795083847	group=IDH-O	IDH-O
1079	50	0	1	0.873429315287015	0.0416765648115217	0.947769918769704	0.804919795083847	group=IDH-O	IDH-O
1099	49	0	1	0.873429315287015	0.0416765648115217	0.947769918769704	0.804919795083847	group=IDH-O	IDH-O
1115	48	0	1	0.873429315287015	0.0416765648115217	0.947769918769704	0.804919795083847	group=IDH-O	IDH-O
1127	47	0	1	0.873429315287015	0.0416765648115217	0.947769918769704	0.804919795083847	group=IDH-O	IDH-O
1130	46	0	1	0.873429315287015	0.0416765648115217	0.947769918769704	0.804919795083847	group=IDH-O	IDH-O
1173	45	0	1	0.873429315287015	0.0416765648115217	0.947769918769704	0.804919795083847	group=IDH-O	IDH-O
1189	44	0	1	0.873429315287015	0.0416765648115217	0.947769918769704	0.804919795083847	group=IDH-O	IDH-O
1191	43	0	1	0.873429315287015	0.0416765648115217	0.947769918769704	0.804919795083847	group=IDH-O	IDH-O
1201	42	0	1	0.873429315287015	0.0416765648115217	0.947769918769704	0.804919795083847	group=IDH-O	IDH-O
1236	41	0	1	0.873429315287015	0.0416765648115217	0.947769918769704	0.804919795083847	group=IDH-O	IDH-O
1245	40	0	1	0.873429315287015	0.0416765648115217	0.947769918769704	0.804919795083847	group=IDH-O	IDH-O
1250	39	0	1	0.873429315287015	0.0416765648115217	0.947769918769704	0.804919795083847	group=IDH-O	IDH-O
1301	38	0	1	0.873429315287015	0.0416765648115217	0.947769918769704	0.804919795083847	group=IDH-O	IDH-O
1354	37	0	1	0.873429315287015	0.0416765648115217	0.947769918769704	0.804919795083847	group=IDH-O	IDH-O
1359	36	0	1	0.873429315287015	0.0416765648115217	0.947769918769704	0.804919795083847	group=IDH-O	IDH-O
1382	35	0	1	0.873429315287015	0.0416765648115217	0.947769918769704	0.804919795083847	group=IDH-O	IDH-O
1401	34	1	0	0.847740217778573	0.0512659892290875	0.937347177996299	0.766699355062336	group=IDH-O	IDH-O
1426	33	0	1	0.847740217778573	0.0512659892290875	0.937347177996299	0.766699355062336	group=IDH-O	IDH-O
1453	32	0	1	0.847740217778573	0.0512659892290875	0.937347177996299	0.766699355062336	group=IDH-O	IDH-O
1500	31	0	1	0.847740217778573	0.0512659892290875	0.937347177996299	0.766699355062336	group=IDH-O	IDH-O
1519	30	0	1	0.847740217778573	0.0512659892290875	0.937347177996299	0.766699355062336	group=IDH-O	IDH-O
1553	29	0	1	0.847740217778573	0.0512659892290875	0.937347177996299	0.766699355062336	group=IDH-O	IDH-O
1585	28	1	0	0.817463781429339	0.0628566064498255	0.924638899670346	0.722711357035702	group=IDH-O	IDH-O
1588	27	0	1	0.817463781429339	0.0628566064498255	0.924638899670346	0.722711357035702	group=IDH-O	IDH-O
1631	26	0	1	0.817463781429339	0.0628566064498255	0.924638899670346	0.722711357035702	group=IDH-O	IDH-O
1650	25	0	1	0.817463781429339	0.0628566064498255	0.924638899670346	0.722711357035702	group=IDH-O	IDH-O
1721	24	0	1	0.817463781429339	0.0628566064498255	0.924638899670346	0.722711357035702	group=IDH-O	IDH-O
1806	23	0	1	0.817463781429339	0.0628566064498255	0.924638899670346	0.722711357035702	group=IDH-O	IDH-O
1834	22	0	1	0.817463781429339	0.0628566064498255	0.924638899670346	0.722711357035702	group=IDH-O	IDH-O
1886	21	1	0	0.778536934694608	0.0795732703572036	0.909938648120912	0.666110577823414	group=IDH-O	IDH-O
2078	20	0	1	0.778536934694608	0.0795732703572036	0.909938648120912	0.666110577823414	group=IDH-O	IDH-O
2219	19	0	1	0.778536934694608	0.0795732703572036	0.909938648120912	0.666110577823414	group=IDH-O	IDH-O
2282	18	1	0	0.73528488276713	0.0979789733134093	0.890954427570697	0.606814268042876	group=IDH-O	IDH-O
2287	17	0	1	0.73528488276713	0.0979789733134093	0.890954427570697	0.606814268042876	group=IDH-O	IDH-O
2289	16	0	2	0.73528488276713	0.0979789733134093	0.890954427570697	0.606814268042876	group=IDH-O	IDH-O
2379	14	1	0	0.682764533998049	0.122859206842854	0.868658153018751	0.536652315143251	group=IDH-O	IDH-O
2702	13	0	1	0.682764533998049	0.122859206842854	0.868658153018751	0.536652315143251	group=IDH-O	IDH-O
2772	12	0	1	0.682764533998049	0.122859206842854	0.868658153018751	0.536652315143251	group=IDH-O	IDH-O
2860	11	0	1	0.682764533998049	0.122859206842854	0.868658153018751	0.536652315143251	group=IDH-O	IDH-O
2869	10	0	1	0.682764533998049	0.122859206842854	0.868658153018751	0.536652315143251	group=IDH-O	IDH-O
2893	9	0	1	0.682764533998049	0.122859206842854	0.868658153018751	0.536652315143251	group=IDH-O	IDH-O
2907	8	1	0	0.597418967248293	0.181525556226109	0.852695243370532	0.418566217183558	group=IDH-O	IDH-O
2918	7	0	1	0.597418967248293	0.181525556226109	0.852695243370532	0.418566217183558	group=IDH-O	IDH-O
3761	6	0	1	0.597418967248293	0.181525556226109	0.852695243370532	0.418566217183558	group=IDH-O	IDH-O
4084	5	1	0	0.477935173798635	0.28801306838961	0.840477636187787	0.271776452482425	group=IDH-O	IDH-O
4113	4	0	1	0.477935173798635	0.28801306838961	0.840477636187787	0.271776452482425	group=IDH-O	IDH-O
4695	3	1	0	0.31862344919909	0.499618048342796	0.848307659744474	0.119674626550118	group=IDH-O	IDH-O
5166	2	1	0	0.159311724599545	0.865804940058594	0.869405213420592	0.0291926310115224	group=IDH-O	IDH-O
5546	1	0	1	0.159311724599545	0.865804940058594	0.869405213420592	0.0291926310115224	group=IDH-O	IDH-O
