# Supplementary material for: Identifying clinically relevant cell state interactions in the tumor microenvironment of IDH-mutant gliomas using CSI-TME
Source: Mol Syst Biol. 2026 Mar 10;22(6):928–61. doi: 10.1038/s44320-026-00201-0 (PMC13230996; doi:10.1038/s44320-026-00201-0)
Supplement: Supplementary file 14 — Source data Fig. 4 [file 44320_2026_201_MOESM14_ESM.zip › Figure4/Figure4G.txt]

time	n.risk	n.event	n.censor	surv	std.err	upper	lower	strata	group
3	116	0	2	1	0	1	1	group=IDH-A_Anti-tumor	IDH-A_Anti-tumor
5	114	0	1	1	0	1	1	group=IDH-A_Anti-tumor	IDH-A_Anti-tumor
6	113	0	1	1	0	1	1	group=IDH-A_Anti-tumor	IDH-A_Anti-tumor
70	112	0	1	1	0	1	1	group=IDH-A_Anti-tumor	IDH-A_Anti-tumor
72	111	0	1	1	0	1	1	group=IDH-A_Anti-tumor	IDH-A_Anti-tumor
76	110	0	1	1	0	1	1	group=IDH-A_Anti-tumor	IDH-A_Anti-tumor
84	109	0	1	1	0	1	1	group=IDH-A_Anti-tumor	IDH-A_Anti-tumor
199	108	0	1	1	0	1	1	group=IDH-A_Anti-tumor	IDH-A_Anti-tumor
204	107	0	1	1	0	1	1	group=IDH-A_Anti-tumor	IDH-A_Anti-tumor
207	106	0	1	1	0	1	1	group=IDH-A_Anti-tumor	IDH-A_Anti-tumor
292	105	0	1	1	0	1	1	group=IDH-A_Anti-tumor	IDH-A_Anti-tumor
313	104	0	1	1	0	1	1	group=IDH-A_Anti-tumor	IDH-A_Anti-tumor
317	103	0	1	1	0	1	1	group=IDH-A_Anti-tumor	IDH-A_Anti-tumor
342	102	0	1	1	0	1	1	group=IDH-A_Anti-tumor	IDH-A_Anti-tumor
403	101	0	1	1	0	1	1	group=IDH-A_Anti-tumor	IDH-A_Anti-tumor
405	100	0	1	1	0	1	1	group=IDH-A_Anti-tumor	IDH-A_Anti-tumor
414	99	0	1	1	0	1	1	group=IDH-A_Anti-tumor	IDH-A_Anti-tumor
433	98	0	1	1	0	1	1	group=IDH-A_Anti-tumor	IDH-A_Anti-tumor
455	97	0	1	1	0	1	1	group=IDH-A_Anti-tumor	IDH-A_Anti-tumor
458	96	0	1	1	0	1	1	group=IDH-A_Anti-tumor	IDH-A_Anti-tumor
471	95	0	1	1	0	1	1	group=IDH-A_Anti-tumor	IDH-A_Anti-tumor
487	94	0	1	1	0	1	1	group=IDH-A_Anti-tumor	IDH-A_Anti-tumor
516	93	0	1	1	0	1	1	group=IDH-A_Anti-tumor	IDH-A_Anti-tumor
522	92	0	1	1	0	1	1	group=IDH-A_Anti-tumor	IDH-A_Anti-tumor
530	91	0	1	1	0	1	1	group=IDH-A_Anti-tumor	IDH-A_Anti-tumor
533	90	0	2	1	0	1	1	group=IDH-A_Anti-tumor	IDH-A_Anti-tumor
564	88	0	1	1	0	1	1	group=IDH-A_Anti-tumor	IDH-A_Anti-tumor
566	87	0	1	1	0	1	1	group=IDH-A_Anti-tumor	IDH-A_Anti-tumor
571	86	0	1	1	0	1	1	group=IDH-A_Anti-tumor	IDH-A_Anti-tumor
576	85	0	1	1	0	1	1	group=IDH-A_Anti-tumor	IDH-A_Anti-tumor
585	84	0	1	1	0	1	1	group=IDH-A_Anti-tumor	IDH-A_Anti-tumor
596	83	0	1	1	0	1	1	group=IDH-A_Anti-tumor	IDH-A_Anti-tumor
608	82	0	1	1	0	1	1	group=IDH-A_Anti-tumor	IDH-A_Anti-tumor
623	81	0	1	1	0	1	1	group=IDH-A_Anti-tumor	IDH-A_Anti-tumor
630	80	0	1	1	0	1	1	group=IDH-A_Anti-tumor	IDH-A_Anti-tumor
633	79	0	1	1	0	1	1	group=IDH-A_Anti-tumor	IDH-A_Anti-tumor
638	78	0	1	1	0	1	1	group=IDH-A_Anti-tumor	IDH-A_Anti-tumor
650	77	0	1	1	0	1	1	group=IDH-A_Anti-tumor	IDH-A_Anti-tumor
655	76	0	1	1	0	1	1	group=IDH-A_Anti-tumor	IDH-A_Anti-tumor
714	75	0	1	1	0	1	1	group=IDH-A_Anti-tumor	IDH-A_Anti-tumor
721	74	0	1	1	0	1	1	group=IDH-A_Anti-tumor	IDH-A_Anti-tumor
724	73	0	1	1	0	1	1	group=IDH-A_Anti-tumor	IDH-A_Anti-tumor
738	72	0	1	1	0	1	1	group=IDH-A_Anti-tumor	IDH-A_Anti-tumor
760	71	0	1	1	0	1	1	group=IDH-A_Anti-tumor	IDH-A_Anti-tumor
772	70	0	1	1	0	1	1	group=IDH-A_Anti-tumor	IDH-A_Anti-tumor
788	69	1	0	0.985507246376812	1.4598929061844601E-2	1	0.957708167165714	group=IDH-A_Anti-tumor	IDH-A_Anti-tumor
796	68	0	1	0.985507246376812	1.4598929061844601E-2	1	0.957708167165714	group=IDH-A_Anti-tumor	IDH-A_Anti-tumor
800	67	0	1	0.985507246376812	1.4598929061844601E-2	1	0.957708167165714	group=IDH-A_Anti-tumor	IDH-A_Anti-tumor
835	66	0	1	0.985507246376812	1.4598929061844601E-2	1	0.957708167165714	group=IDH-A_Anti-tumor	IDH-A_Anti-tumor
837	65	0	1	0.985507246376812	1.4598929061844601E-2	1	0.957708167165714	group=IDH-A_Anti-tumor	IDH-A_Anti-tumor
846	64	0	1	0.985507246376812	1.4598929061844601E-2	1	0.957708167165714	group=IDH-A_Anti-tumor	IDH-A_Anti-tumor
908	63	0	1	0.985507246376812	1.4598929061844601E-2	1	0.957708167165714	group=IDH-A_Anti-tumor	IDH-A_Anti-tumor
914	62	0	1	0.985507246376812	1.4598929061844601E-2	1	0.957708167165714	group=IDH-A_Anti-tumor	IDH-A_Anti-tumor
926	61	0	1	0.985507246376812	1.4598929061844601E-2	1	0.957708167165714	group=IDH-A_Anti-tumor	IDH-A_Anti-tumor
964	60	0	1	0.985507246376812	1.4598929061844601E-2	1	0.957708167165714	group=IDH-A_Anti-tumor	IDH-A_Anti-tumor
992	59	0	1	0.985507246376812	1.4598929061844601E-2	1	0.957708167165714	group=IDH-A_Anti-tumor	IDH-A_Anti-tumor
1021	58	0	1	0.985507246376812	1.4598929061844601E-2	1	0.957708167165714	group=IDH-A_Anti-tumor	IDH-A_Anti-tumor
1040	57	0	1	0.985507246376812	1.4598929061844601E-2	1	0.957708167165714	group=IDH-A_Anti-tumor	IDH-A_Anti-tumor
1058	56	0	1	0.985507246376812	1.4598929061844601E-2	1	0.957708167165714	group=IDH-A_Anti-tumor	IDH-A_Anti-tumor
1069	55	0	1	0.985507246376812	1.4598929061844601E-2	1	0.957708167165714	group=IDH-A_Anti-tumor	IDH-A_Anti-tumor
1112	54	0	1	0.985507246376812	1.4598929061844601E-2	1	0.957708167165714	group=IDH-A_Anti-tumor	IDH-A_Anti-tumor
1120	53	1	0	0.966912770030079	2.3999446498203101E-2	1	0.922484186539279	group=IDH-A_Anti-tumor	IDH-A_Anti-tumor
1137	52	0	1	0.966912770030079	2.3999446498203101E-2	1	0.922484186539279	group=IDH-A_Anti-tumor	IDH-A_Anti-tumor
1147	51	0	1	0.966912770030079	2.3999446498203101E-2	1	0.922484186539279	group=IDH-A_Anti-tumor	IDH-A_Anti-tumor
1210	50	0	1	0.966912770030079	2.3999446498203101E-2	1	0.922484186539279	group=IDH-A_Anti-tumor	IDH-A_Anti-tumor
1213	49	0	1	0.966912770030079	2.3999446498203101E-2	1	0.922484186539279	group=IDH-A_Anti-tumor	IDH-A_Anti-tumor
1217	48	0	1	0.966912770030079	2.3999446498203101E-2	1	0.922484186539279	group=IDH-A_Anti-tumor	IDH-A_Anti-tumor
1222	47	0	1	0.966912770030079	2.3999446498203101E-2	1	0.922484186539279	group=IDH-A_Anti-tumor	IDH-A_Anti-tumor
1229	46	0	1	0.966912770030079	2.3999446498203101E-2	1	0.922484186539279	group=IDH-A_Anti-tumor	IDH-A_Anti-tumor
1257	45	0	1	0.966912770030079	2.3999446498203101E-2	1	0.922484186539279	group=IDH-A_Anti-tumor	IDH-A_Anti-tumor
1277	44	0	1	0.966912770030079	2.3999446498203101E-2	1	0.922484186539279	group=IDH-A_Anti-tumor	IDH-A_Anti-tumor
1279	43	0	1	0.966912770030079	2.3999446498203101E-2	1	0.922484186539279	group=IDH-A_Anti-tumor	IDH-A_Anti-tumor
1294	42	0	2	0.966912770030079	2.3999446498203101E-2	1	0.922484186539279	group=IDH-A_Anti-tumor	IDH-A_Anti-tumor
1300	40	0	1	0.966912770030079	2.3999446498203101E-2	1	0.922484186539279	group=IDH-A_Anti-tumor	IDH-A_Anti-tumor
1337	39	0	1	0.966912770030079	2.3999446498203101E-2	1	0.922484186539279	group=IDH-A_Anti-tumor	IDH-A_Anti-tumor
1341	38	0	1	0.966912770030079	2.3999446498203101E-2	1	0.922484186539279	group=IDH-A_Anti-tumor	IDH-A_Anti-tumor
1387	37	0	1	0.966912770030079	2.3999446498203101E-2	1	0.922484186539279	group=IDH-A_Anti-tumor	IDH-A_Anti-tumor
1393	36	0	1	0.966912770030079	2.3999446498203101E-2	1	0.922484186539279	group=IDH-A_Anti-tumor	IDH-A_Anti-tumor
1397	35	0	1	0.966912770030079	2.3999446498203101E-2	1	0.922484186539279	group=IDH-A_Anti-tumor	IDH-A_Anti-tumor
1399	34	0	1	0.966912770030079	2.3999446498203101E-2	1	0.922484186539279	group=IDH-A_Anti-tumor	IDH-A_Anti-tumor
1401	33	0	1	0.966912770030079	2.3999446498203101E-2	1	0.922484186539279	group=IDH-A_Anti-tumor	IDH-A_Anti-tumor
1412	32	0	1	0.966912770030079	2.3999446498203101E-2	1	0.922484186539279	group=IDH-A_Anti-tumor	IDH-A_Anti-tumor
1426	31	0	1	0.966912770030079	2.3999446498203101E-2	1	0.922484186539279	group=IDH-A_Anti-tumor	IDH-A_Anti-tumor
1428	30	0	1	0.966912770030079	2.3999446498203101E-2	1	0.922484186539279	group=IDH-A_Anti-tumor	IDH-A_Anti-tumor
1458	29	0	1	0.966912770030079	2.3999446498203101E-2	1	0.922484186539279	group=IDH-A_Anti-tumor	IDH-A_Anti-tumor
1469	28	0	1	0.966912770030079	2.3999446498203101E-2	1	0.922484186539279	group=IDH-A_Anti-tumor	IDH-A_Anti-tumor
1540	27	0	1	0.966912770030079	2.3999446498203101E-2	1	0.922484186539279	group=IDH-A_Anti-tumor	IDH-A_Anti-tumor
1752	26	0	1	0.966912770030079	2.3999446498203101E-2	1	0.922484186539279	group=IDH-A_Anti-tumor	IDH-A_Anti-tumor
1762	25	1	0	0.928236259228876	4.7356521186493201E-2	1	0.845957577975025	group=IDH-A_Anti-tumor	IDH-A_Anti-tumor
1868	24	0	1	0.928236259228876	4.7356521186493201E-2	1	0.845957577975025	group=IDH-A_Anti-tumor	IDH-A_Anti-tumor
1891	23	1	0	0.887878161001534	6.4953249986948403E-2	1	0.781744919038645	group=IDH-A_Anti-tumor	IDH-A_Anti-tumor
1915	22	1	0	0.847520062774191	7.9896350657393506E-2	0.99119222043284	0.724673016996746	group=IDH-A_Anti-tumor	IDH-A_Anti-tumor
1943	21	0	1	0.847520062774191	7.9896350657393506E-2	0.99119222043284	0.724673016996746	group=IDH-A_Anti-tumor	IDH-A_Anti-tumor
2000	20	1	0	0.805144059635482	9.4947384354375997E-2	0.969824057706454	0.668427382900125	group=IDH-A_Anti-tumor	IDH-A_Anti-tumor
2286	19	1	0	0.762768056496772	0.109265650613195	0.944929891786274	0.615723042597386	group=IDH-A_Anti-tumor	IDH-A_Anti-tumor
2381	18	0	1	0.762768056496772	0.109265650613195	0.944929891786274	0.615723042597386	group=IDH-A_Anti-tumor	IDH-A_Anti-tumor
2565	17	0	1	0.762768056496772	0.109265650613195	0.944929891786274	0.615723042597386	group=IDH-A_Anti-tumor	IDH-A_Anti-tumor
2602	16	0	1	0.762768056496772	0.109265650613195	0.944929891786274	0.615723042597386	group=IDH-A_Anti-tumor	IDH-A_Anti-tumor
2650	15	0	1	0.762768056496772	0.109265650613195	0.944929891786274	0.615723042597386	group=IDH-A_Anti-tumor	IDH-A_Anti-tumor
2660	14	1	0	0.70828462388986	0.132035934118066	0.91748084248856	0.546787556978396	group=IDH-A_Anti-tumor	IDH-A_Anti-tumor
2761	13	0	1	0.70828462388986	0.132035934118066	0.91748084248856	0.546787556978396	group=IDH-A_Anti-tumor	IDH-A_Anti-tumor
2835	12	1	0	0.649260905232372	0.15814311706232401	0.885178625095813	0.476219952800522	group=IDH-A_Anti-tumor	IDH-A_Anti-tumor
2875	11	1	0	0.590237186574883	0.184662271634183	0.847639874221076	0.410999938784111	group=IDH-A_Anti-tumor	IDH-A_Anti-tumor
2918	10	0	1	0.590237186574883	0.184662271634183	0.847639874221076	0.410999938784111	group=IDH-A_Anti-tumor	IDH-A_Anti-tumor
3000	9	0	1	0.590237186574883	0.184662271634183	0.847639874221076	0.410999938784111	group=IDH-A_Anti-tumor	IDH-A_Anti-tumor
3013	8	0	1	0.590237186574883	0.184662271634183	0.847639874221076	0.410999938784111	group=IDH-A_Anti-tumor	IDH-A_Anti-tumor
3200	7	1	0	0.505917588492757	0.24064429844611099	0.810805295265325	0.315677028555382	group=IDH-A_Anti-tumor	IDH-A_Anti-tumor
3574	6	0	1	0.505917588492757	0.24064429844611099	0.810805295265325	0.315677028555382	group=IDH-A_Anti-tumor	IDH-A_Anti-tumor
3725	5	0	1	0.505917588492757	0.24064429844611099	0.810805295265325	0.315677028555382	group=IDH-A_Anti-tumor	IDH-A_Anti-tumor
3978	4	1	0	0.379438191369568	0.37582311225888398	0.792578440628917	0.181651851336714	group=IDH-A_Anti-tumor	IDH-A_Anti-tumor
4229	3	1	0	0.252958794246379	0.55489609691781105	0.750547523854202	0.0852552963708288	group=IDH-A_Anti-tumor	IDH-A_Anti-tumor
4412	2	1	0	0.126479397123189	0.89883796002094896	0.736397059215481	0.0217233864481857	group=IDH-A_Anti-tumor	IDH-A_Anti-tumor
4752	1	0	1	0.126479397123189	0.89883796002094896	0.736397059215481	0.0217233864481857	group=IDH-A_Anti-tumor	IDH-A_Anti-tumor
1	49	0	1	1	0	1	1	group=IDH-A_Pro-tumor	IDH-A_Pro-tumor
4	48	0	1	1	0	1	1	group=IDH-A_Pro-tumor	IDH-A_Pro-tumor
7	47	0	1	1	0	1	1	group=IDH-A_Pro-tumor	IDH-A_Pro-tumor
8	46	0	1	1	0	1	1	group=IDH-A_Pro-tumor	IDH-A_Pro-tumor
23	45	1	0	0.977777777777778	2.2473328748774699E-2	1	0.935644417223232	group=IDH-A_Pro-tumor	IDH-A_Pro-tumor
63	44	0	1	0.977777777777778	2.2473328748774699E-2	1	0.935644417223232	group=IDH-A_Pro-tumor	IDH-A_Pro-tumor
111	43	1	0	0.955038759689922	3.2538598019674202E-2	1	0.896033181751392	group=IDH-A_Pro-tumor	IDH-A_Pro-tumor
114	42	0	1	0.955038759689922	3.2538598019674202E-2	1	0.896033181751392	group=IDH-A_Pro-tumor	IDH-A_Pro-tumor
153	41	0	1	0.955038759689922	3.2538598019674202E-2	1	0.896033181751392	group=IDH-A_Pro-tumor	IDH-A_Pro-tumor
184	40	0	1	0.955038759689922	3.2538598019674202E-2	1	0.896033181751392	group=IDH-A_Pro-tumor	IDH-A_Pro-tumor
241	39	1	0	0.93055058636454	4.16356120856234E-2	1	0.857629458069377	group=IDH-A_Pro-tumor	IDH-A_Pro-tumor
274	38	0	1	0.93055058636454	4.16356120856234E-2	1	0.857629458069377	group=IDH-A_Pro-tumor	IDH-A_Pro-tumor
343	37	0	1	0.93055058636454	4.16356120856234E-2	1	0.857629458069377	group=IDH-A_Pro-tumor	IDH-A_Pro-tumor
411	36	0	1	0.93055058636454	4.16356120856234E-2	1	0.857629458069377	group=IDH-A_Pro-tumor	IDH-A_Pro-tumor
414	35	0	1	0.93055058636454	4.16356120856234E-2	1	0.857629458069377	group=IDH-A_Pro-tumor	IDH-A_Pro-tumor
428	34	0	1	0.93055058636454	4.16356120856234E-2	1	0.857629458069377	group=IDH-A_Pro-tumor	IDH-A_Pro-tumor
449	33	0	1	0.93055058636454	4.16356120856234E-2	1	0.857629458069377	group=IDH-A_Pro-tumor	IDH-A_Pro-tumor
455	32	0	1	0.93055058636454	4.16356120856234E-2	1	0.857629458069377	group=IDH-A_Pro-tumor	IDH-A_Pro-tumor
456	31	1	0	0.900532825514071	5.2998047237127602E-2	0.999106001202474	0.811685015255964	group=IDH-A_Pro-tumor	IDH-A_Pro-tumor
502	30	0	1	0.900532825514071	5.2998047237127602E-2	0.999106001202474	0.811685015255964	group=IDH-A_Pro-tumor	IDH-A_Pro-tumor
510	29	1	0	0.869479969461861	6.35635123679055E-2	0.984838325994719	0.767634034278488	group=IDH-A_Pro-tumor	IDH-A_Pro-tumor
526	28	0	1	0.869479969461861	6.35635123679055E-2	0.984838325994719	0.767634034278488	group=IDH-A_Pro-tumor	IDH-A_Pro-tumor
567	27	0	1	0.869479969461861	6.35635123679055E-2	0.984838325994719	0.767634034278488	group=IDH-A_Pro-tumor	IDH-A_Pro-tumor
576	26	1	0	0.836038432174867	7.4691242077009307E-2	0.96783994541574	0.722185794649308	group=IDH-A_Pro-tumor	IDH-A_Pro-tumor
677	25	0	1	0.836038432174867	7.4691242077009307E-2	0.96783994541574	0.722185794649308	group=IDH-A_Pro-tumor	IDH-A_Pro-tumor
705	24	0	1	0.836038432174867	7.4691242077009307E-2	0.96783994541574	0.722185794649308	group=IDH-A_Pro-tumor	IDH-A_Pro-tumor
737	23	1	0	0.799688935123786	8.6919883962109895E-2	0.948216321124338	0.674426687995763	group=IDH-A_Pro-tumor	IDH-A_Pro-tumor
821	22	1	0	0.763339438072704	9.8587871426909404E-2	0.926053013152824	0.629215703033399	group=IDH-A_Pro-tumor	IDH-A_Pro-tumor
860	21	0	1	0.763339438072704	9.8587871426909404E-2	0.926053013152824	0.629215703033399	group=IDH-A_Pro-tumor	IDH-A_Pro-tumor
886	20	1	0	0.725172466169069	0.111135715860641	0.901654592354495	0.583233435673532	group=IDH-A_Pro-tumor	IDH-A_Pro-tumor
908	19	0	1	0.725172466169069	0.111135715860641	0.901654592354495	0.583233435673532	group=IDH-A_Pro-tumor	IDH-A_Pro-tumor
954	18	1	0	0.684885106937454	0.124976482571988	0.874979538796344	0.536089804282733	group=IDH-A_Pro-tumor	IDH-A_Pro-tumor
956	17	0	1	0.684885106937454	0.124976482571988	0.874979538796344	0.536089804282733	group=IDH-A_Pro-tumor	IDH-A_Pro-tumor
961	16	1	0	0.642079787753863	0.14066196309853299	0.845903221460759	0.487368345908553	group=IDH-A_Pro-tumor	IDH-A_Pro-tumor
987	15	1	0	0.599274468570272	0.15667703285624801	0.814684601303329	0.440820764386178	group=IDH-A_Pro-tumor	IDH-A_Pro-tumor
1012	14	0	1	0.599274468570272	0.15667703285624801	0.814684601303329	0.440820764386178	group=IDH-A_Pro-tumor	IDH-A_Pro-tumor
1120	13	1	1	0.553176432526405	0.175948711376055	0.780964843593181	0.391828349269514	group=IDH-A_Pro-tumor	IDH-A_Pro-tumor
1219	11	0	1	0.553176432526405	0.175948711376055	0.780964843593181	0.391828349269514	group=IDH-A_Pro-tumor	IDH-A_Pro-tumor
1227	10	0	1	0.553176432526405	0.175948711376055	0.780964843593181	0.391828349269514	group=IDH-A_Pro-tumor	IDH-A_Pro-tumor
1242	9	1	0	0.491712384467916	0.211770720175814	0.744681749823137	0.32467704371236	group=IDH-A_Pro-tumor	IDH-A_Pro-tumor
1262	8	1	0	0.430248336409426	0.25040762923866	0.702856329544841	0.263373356974612	group=IDH-A_Pro-tumor	IDH-A_Pro-tumor
1335	7	1	0	0.368784288350937	0.29413178099357101	0.656353546200525	0.207208222034892	group=IDH-A_Pro-tumor	IDH-A_Pro-tumor
1481	6	1	0	0.307320240292447	0.34618902051304701	0.605714252262963	0.155924563010621	group=IDH-A_Pro-tumor	IDH-A_Pro-tumor
1491	5	1	0	0.245856192233958	0.412124784408537	0.551419859893698	0.109617501392557	group=IDH-A_Pro-tumor	IDH-A_Pro-tumor
1547	4	1	0	0.184392144175468	0.50317012158624497	0.494358036313946	0.0687770003440067	group=IDH-A_Pro-tumor	IDH-A_Pro-tumor
1706	3	0	1	0.184392144175468	0.50317012158624497	0.494358036313946	0.0687770003440067	group=IDH-A_Pro-tumor	IDH-A_Pro-tumor
1828	2	0	1	0.184392144175468	0.50317012158624497	0.494358036313946	0.0687770003440067	group=IDH-A_Pro-tumor	IDH-A_Pro-tumor
3470	1	1	0	0	Inf	NA	NA	group=IDH-A_Pro-tumor	IDH-A_Pro-tumor
166	15	0	1	1	0	1	1	group=IDH-O_Anti-tumor	IDH-O_Anti-tumor
286	14	0	1	1	0	1	1	group=IDH-O_Anti-tumor	IDH-O_Anti-tumor
372	13	0	1	1	0	1	1	group=IDH-O_Anti-tumor	IDH-O_Anti-tumor
438	12	0	1	1	0	1	1	group=IDH-O_Anti-tumor	IDH-O_Anti-tumor
442	11	0	1	1	0	1	1	group=IDH-O_Anti-tumor	IDH-O_Anti-tumor
461	10	0	1	1	0	1	1	group=IDH-O_Anti-tumor	IDH-O_Anti-tumor
567	9	0	1	1	0	1	1	group=IDH-O_Anti-tumor	IDH-O_Anti-tumor
656	8	0	1	1	0	1	1	group=IDH-O_Anti-tumor	IDH-O_Anti-tumor
962	7	1	0	0.857142857142857	0.154303349962092	1	0.63344652901215	group=IDH-O_Anti-tumor	IDH-O_Anti-tumor
1115	6	0	1	0.857142857142857	0.154303349962092	1	0.63344652901215	group=IDH-O_Anti-tumor	IDH-O_Anti-tumor
1588	5	0	1	0.857142857142857	0.154303349962092	1	0.63344652901215	group=IDH-O_Anti-tumor	IDH-O_Anti-tumor
1650	4	0	1	0.857142857142857	0.154303349962092	1	0.63344652901215	group=IDH-O_Anti-tumor	IDH-O_Anti-tumor
2869	3	0	1	0.857142857142857	0.154303349962092	1	0.63344652901215	group=IDH-O_Anti-tumor	IDH-O_Anti-tumor
3761	2	0	1	0.857142857142857	0.154303349962092	1	0.63344652901215	group=IDH-O_Anti-tumor	IDH-O_Anti-tumor
4113	1	0	1	0.857142857142857	0.154303349962092	1	0.63344652901215	group=IDH-O_Anti-tumor	IDH-O_Anti-tumor
4	51	0	1	1	0	1	1	group=IDH-O_Pro-tumor	IDH-O_Pro-tumor
7	50	1	0	0.98	2.02030508910442E-2	1	0.941952943531431	group=IDH-O_Pro-tumor	IDH-O_Pro-tumor
50	49	0	1	0.98	2.02030508910442E-2	1	0.941952943531431	group=IDH-O_Pro-tumor	IDH-O_Pro-tumor
96	48	1	0	0.959583333333333	2.9179199383355999E-2	1	0.906244359888035	group=IDH-O_Pro-tumor	IDH-O_Pro-tumor
134	47	0	1	0.959583333333333	2.9179199383355999E-2	1	0.906244359888035	group=IDH-O_Pro-tumor	IDH-O_Pro-tumor
139	46	0	1	0.959583333333333	2.9179199383355999E-2	1	0.906244359888035	group=IDH-O_Pro-tumor	IDH-O_Pro-tumor
169	45	0	1	0.959583333333333	2.9179199383355999E-2	1	0.906244359888035	group=IDH-O_Pro-tumor	IDH-O_Pro-tumor
182	44	0	1	0.959583333333333	2.9179199383355999E-2	1	0.906244359888035	group=IDH-O_Pro-tumor	IDH-O_Pro-tumor
203	43	0	1	0.959583333333333	2.9179199383355999E-2	1	0.906244359888035	group=IDH-O_Pro-tumor	IDH-O_Pro-tumor
210	42	0	1	0.959583333333333	2.9179199383355999E-2	1	0.906244359888035	group=IDH-O_Pro-tumor	IDH-O_Pro-tumor
243	41	0	1	0.959583333333333	2.9179199383355999E-2	1	0.906244359888035	group=IDH-O_Pro-tumor	IDH-O_Pro-tumor
249	40	0	1	0.959583333333333	2.9179199383355999E-2	1	0.906244359888035	group=IDH-O_Pro-tumor	IDH-O_Pro-tumor
279	39	0	1	0.959583333333333	2.9179199383355999E-2	1	0.906244359888035	group=IDH-O_Pro-tumor	IDH-O_Pro-tumor
333	38	0	1	0.959583333333333	2.9179199383355999E-2	1	0.906244359888035	group=IDH-O_Pro-tumor	IDH-O_Pro-tumor
336	37	0	1	0.959583333333333	2.9179199383355999E-2	1	0.906244359888035	group=IDH-O_Pro-tumor	IDH-O_Pro-tumor
408	36	0	1	0.959583333333333	2.9179199383355999E-2	1	0.906244359888035	group=IDH-O_Pro-tumor	IDH-O_Pro-tumor
431	35	0	1	0.959583333333333	2.9179199383355999E-2	1	0.906244359888035	group=IDH-O_Pro-tumor	IDH-O_Pro-tumor
434	34	0	1	0.959583333333333	2.9179199383355999E-2	1	0.906244359888035	group=IDH-O_Pro-tumor	IDH-O_Pro-tumor
466	33	1	0	0.93050505050505	4.2407491951580202E-2	1	0.85629106444319	group=IDH-O_Pro-tumor	IDH-O_Pro-tumor
467	32	0	1	0.93050505050505	4.2407491951580202E-2	1	0.85629106444319	group=IDH-O_Pro-tumor	IDH-O_Pro-tumor
494	31	0	1	0.93050505050505	4.2407491951580202E-2	1	0.85629106444319	group=IDH-O_Pro-tumor	IDH-O_Pro-tumor
497	30	0	1	0.93050505050505	4.2407491951580202E-2	1	0.85629106444319	group=IDH-O_Pro-tumor	IDH-O_Pro-tumor
611	29	0	1	0.93050505050505	4.2407491951580202E-2	1	0.85629106444319	group=IDH-O_Pro-tumor	IDH-O_Pro-tumor
648	28	1	0	0.897272727272727	5.5867223811235302E-2	1	0.804211354241966	group=IDH-O_Pro-tumor	IDH-O_Pro-tumor
651	27	0	1	0.897272727272727	5.5867223811235302E-2	1	0.804211354241966	group=IDH-O_Pro-tumor	IDH-O_Pro-tumor
671	26	0	1	0.897272727272727	5.5867223811235302E-2	1	0.804211354241966	group=IDH-O_Pro-tumor	IDH-O_Pro-tumor
682	25	1	0	0.861381818181818	6.9194026931819197E-2	0.986492443811729	0.752138185496148	group=IDH-O_Pro-tumor	IDH-O_Pro-tumor
686	24	0	1	0.861381818181818	6.9194026931819197E-2	0.986492443811729	0.752138185496148	group=IDH-O_Pro-tumor	IDH-O_Pro-tumor
706	23	0	1	0.861381818181818	6.9194026931819197E-2	0.986492443811729	0.752138185496148	group=IDH-O_Pro-tumor	IDH-O_Pro-tumor
715	22	0	1	0.861381818181818	6.9194026931819197E-2	0.986492443811729	0.752138185496148	group=IDH-O_Pro-tumor	IDH-O_Pro-tumor
754	21	0	1	0.861381818181818	6.9194026931819197E-2	0.986492443811729	0.752138185496148	group=IDH-O_Pro-tumor	IDH-O_Pro-tumor
758	20	0	1	0.861381818181818	6.9194026931819197E-2	0.986492443811729	0.752138185496148	group=IDH-O_Pro-tumor	IDH-O_Pro-tumor
805	19	0	1	0.861381818181818	6.9194026931819197E-2	0.986492443811729	0.752138185496148	group=IDH-O_Pro-tumor	IDH-O_Pro-tumor
919	18	1	0	0.813527272727273	8.9754037342341705E-2	0.969998118618514	0.682296811475941	group=IDH-O_Pro-tumor	IDH-O_Pro-tumor
933	17	1	1	0.765672727272727	0.108315547395034	0.946763571314134	0.619219774664036	group=IDH-O_Pro-tumor	IDH-O_Pro-tumor
949	15	0	1	0.765672727272727	0.108315547395034	0.946763571314134	0.619219774664036	group=IDH-O_Pro-tumor	IDH-O_Pro-tumor
1078	14	0	1	0.765672727272727	0.108315547395034	0.946763571314134	0.619219774664036	group=IDH-O_Pro-tumor	IDH-O_Pro-tumor
1079	13	0	1	0.765672727272727	0.108315547395034	0.946763571314134	0.619219774664036	group=IDH-O_Pro-tumor	IDH-O_Pro-tumor
1127	12	0	1	0.765672727272727	0.108315547395034	0.946763571314134	0.619219774664036	group=IDH-O_Pro-tumor	IDH-O_Pro-tumor
1130	11	0	1	0.765672727272727	0.108315547395034	0.946763571314134	0.619219774664036	group=IDH-O_Pro-tumor	IDH-O_Pro-tumor
1191	10	0	1	0.765672727272727	0.108315547395034	0.946763571314134	0.619219774664036	group=IDH-O_Pro-tumor	IDH-O_Pro-tumor
1201	9	0	1	0.765672727272727	0.108315547395034	0.946763571314134	0.619219774664036	group=IDH-O_Pro-tumor	IDH-O_Pro-tumor
1354	8	0	1	0.765672727272727	0.108315547395034	0.946763571314134	0.619219774664036	group=IDH-O_Pro-tumor	IDH-O_Pro-tumor
1359	7	0	1	0.765672727272727	0.108315547395034	0.946763571314134	0.619219774664036	group=IDH-O_Pro-tumor	IDH-O_Pro-tumor
1426	6	0	1	0.765672727272727	0.108315547395034	0.946763571314134	0.619219774664036	group=IDH-O_Pro-tumor	IDH-O_Pro-tumor
1453	5	0	1	0.765672727272727	0.108315547395034	0.946763571314134	0.619219774664036	group=IDH-O_Pro-tumor	IDH-O_Pro-tumor
1631	4	0	1	0.765672727272727	0.108315547395034	0.946763571314134	0.619219774664036	group=IDH-O_Pro-tumor	IDH-O_Pro-tumor
1886	3	1	0	0.510448484848485	0.422372968446316	1	0.223062926918818	group=IDH-O_Pro-tumor	IDH-O_Pro-tumor
2282	2	1	0	0.255224242424242	0.82364975837679499	1	0.0507960542076908	group=IDH-O_Pro-tumor	IDH-O_Pro-tumor
2379	1	1	0	0	Inf	NA	NA	group=IDH-O_Pro-tumor	IDH-O_Pro-tumor
