# Supplementary material for: Identifying clinically relevant cell state interactions in the tumor microenvironment of IDH-mutant gliomas using CSI-TME
Source: Mol Syst Biol. 2026 Mar 10;22(6):928–61. doi: 10.1038/s44320-026-00201-0 (PMC13230996; doi:10.1038/s44320-026-00201-0)
Supplement: Supplementary file 14 — Source data Fig. 4 [file 44320_2026_201_MOESM14_ESM.zip › Figure4/Figure4J.txt]

time	n.risk	n.event	n.censor	surv	std.err	upper	lower	strata	group
0.9	40	1	0	0.975	0.0253184841770917	1	0.927798108727978	group=IDH-A_Anti-tumor	IDH-A_Anti-tumor
8	39	1	0	0.95	0.0362738125055006	1	0.884804413157851	group=IDH-A_Anti-tumor	IDH-A_Anti-tumor
10.6	38	0	1	0.95	0.0362738125055006	1	0.884804413157851	group=IDH-A_Anti-tumor	IDH-A_Anti-tumor
10.96666667	37	1	0	0.924324324324324	0.0454592149562106	1	0.84553079196971	group=IDH-A_Anti-tumor	IDH-A_Anti-tumor
18.46666667	36	1	0	0.898648648648649	0.0534807537165077	0.997959290692473	0.809220778091738	group=IDH-A_Anti-tumor	IDH-A_Anti-tumor
18.96666667	35	1	0	0.872972972972973	0.0608319583158354	0.983515152060806	0.774855181381238	group=IDH-A_Anti-tumor	IDH-A_Anti-tumor
19.96666667	34	1	0	0.847297297297297	0.0677627681672427	0.967643968531535	0.741918239925358	group=IDH-A_Anti-tumor	IDH-A_Anti-tumor
20.86666667	33	1	0	0.821621621621622	0.0744228623922594	0.950650136427509	0.710105708976164	group=IDH-A_Anti-tumor	IDH-A_Anti-tumor
24.1	32	1	0	0.795945945945946	0.080912464817148	0.932730954629832	0.679220460866138	group=IDH-A_Anti-tumor	IDH-A_Anti-tumor
25.53333333	31	1	0	0.77027027027027	0.0873046148836963	0.914022651955991	0.649126460917079	group=IDH-A_Anti-tumor	IDH-A_Anti-tumor
26.26666667	30	1	0	0.744594594594595	0.0936563989663645	0.894623599710664	0.619725558859389	group=IDH-A_Anti-tumor	IDH-A_Anti-tumor
27.6	29	0	1	0.744594594594595	0.0936563989663645	0.894623599710664	0.619725558859389	group=IDH-A_Anti-tumor	IDH-A_Anti-tumor
28.66666667	28	1	0	0.718001930501931	0.100470256245807	0.874270952160926	0.589664761170753	group=IDH-A_Anti-tumor	IDH-A_Anti-tumor
30.96666667	27	1	0	0.691409266409267	0.107325550614006	0.853278631984378	0.560246976494487	group=IDH-A_Anti-tumor	IDH-A_Anti-tumor
34.06666667	26	0	1	0.691409266409267	0.107325550614006	0.853278631984378	0.560246976494487	group=IDH-A_Anti-tumor	IDH-A_Anti-tumor
34.96666667	25	1	0	0.663752895752896	0.114827873276771	0.831281454543652	0.529986449489858	group=IDH-A_Anti-tumor	IDH-A_Anti-tumor
35.13333333	24	1	0	0.636096525096525	0.122462380689601	0.808654840505186	0.500360313167852	group=IDH-A_Anti-tumor	IDH-A_Anti-tumor
40.3	23	0	1	0.636096525096525	0.122462380689601	0.808654840505186	0.500360313167852	group=IDH-A_Anti-tumor	IDH-A_Anti-tumor
41.56666667	22	0	1	0.636096525096525	0.122462380689601	0.808654840505186	0.500360313167852	group=IDH-A_Anti-tumor	IDH-A_Anti-tumor
41.73333333	21	1	0	0.605806214377643	0.131825593361521	0.784411356297247	0.467868251055124	group=IDH-A_Anti-tumor	IDH-A_Anti-tumor
41.93333333	20	1	0	0.575515903658761	0.141455173155617	0.759388805995885	0.436164653401482	group=IDH-A_Anti-tumor	IDH-A_Anti-tumor
43.4	19	0	1	0.575515903658761	0.141455173155617	0.759388805995885	0.436164653401482	group=IDH-A_Anti-tumor	IDH-A_Anti-tumor
49.9	18	0	1	0.575515903658761	0.141455173155617	0.759388805995885	0.436164653401482	group=IDH-A_Anti-tumor	IDH-A_Anti-tumor
50.23333333	17	1	0	0.541662026972951	0.153902685488983	0.732370080864639	0.40061405992727	group=IDH-A_Anti-tumor	IDH-A_Anti-tumor
51.13333333	16	1	0	0.507808150287142	0.16689129176619	0.704300168170526	0.366135249076943	group=IDH-A_Anti-tumor	IDH-A_Anti-tumor
56	15	1	0	0.473954273601333	0.180595149517622	0.675241791718023	0.332669950557166	group=IDH-A_Anti-tumor	IDH-A_Anti-tumor
56.6	14	0	1	0.473954273601333	0.180595149517622	0.675241791718023	0.332669950557166	group=IDH-A_Anti-tumor	IDH-A_Anti-tumor
65.86666667	13	0	1	0.473954273601333	0.180595149517622	0.675241791718023	0.332669950557166	group=IDH-A_Anti-tumor	IDH-A_Anti-tumor
66.46666667	12	0	1	0.473954273601333	0.180595149517622	0.675241791718023	0.332669950557166	group=IDH-A_Anti-tumor	IDH-A_Anti-tumor
66.53333333	11	0	1	0.473954273601333	0.180595149517622	0.675241791718023	0.332669950557166	group=IDH-A_Anti-tumor	IDH-A_Anti-tumor
68.9	10	1	0	0.426558846241199	0.209106956221938	0.642644976260034	0.283130586915223	group=IDH-A_Anti-tumor	IDH-A_Anti-tumor
69.8	9	0	1	0.426558846241199	0.209106956221938	0.642644976260034	0.283130586915223	group=IDH-A_Anti-tumor	IDH-A_Anti-tumor
77.03333333	8	0	1	0.426558846241199	0.209106956221938	0.642644976260034	0.283130586915223	group=IDH-A_Anti-tumor	IDH-A_Anti-tumor
82.06666667	7	0	1	0.426558846241199	0.209106956221938	0.642644976260034	0.283130586915223	group=IDH-A_Anti-tumor	IDH-A_Anti-tumor
92.66666667	6	0	1	0.426558846241199	0.209106956221938	0.642644976260034	0.283130586915223	group=IDH-A_Anti-tumor	IDH-A_Anti-tumor
102.6666667	5	0	1	0.426558846241199	0.209106956221938	0.642644976260034	0.283130586915223	group=IDH-A_Anti-tumor	IDH-A_Anti-tumor
106.4666667	4	0	1	0.426558846241199	0.209106956221938	0.642644976260034	0.283130586915223	group=IDH-A_Anti-tumor	IDH-A_Anti-tumor
109.2666667	3	0	1	0.426558846241199	0.209106956221938	0.642644976260034	0.283130586915223	group=IDH-A_Anti-tumor	IDH-A_Anti-tumor
122.6333333	2	1	0	0.2132794231206	0.737377596039101	0.904911078319298	0.0502680466804997	group=IDH-A_Anti-tumor	IDH-A_Anti-tumor
131.9666667	1	0	1	0.2132794231206	0.737377596039101	0.904911078319298	0.0502680466804997	group=IDH-A_Anti-tumor	IDH-A_Anti-tumor
2.5	11	1	0	0.909090909090909	0.0953462589245592	1	0.754133845081525	group=IDH-A_Pro-tumor	IDH-A_Pro-tumor
10.26666667	10	1	0	0.818181818181818	0.14213381090374	1	0.619248987399364	group=IDH-A_Pro-tumor	IDH-A_Pro-tumor
14.66666667	9	1	0	0.727272727272727	0.184637236468999	1	0.50644676483131	group=IDH-A_Pro-tumor	IDH-A_Pro-tumor
15.3	8	1	0	0.636363636363636	0.227921152919276	0.994745978202713	0.407097577230341	group=IDH-A_Pro-tumor	IDH-A_Pro-tumor
23.4	7	1	0	0.545454545454545	0.27524094128159	0.93550061900231	0.318033633664854	group=IDH-A_Pro-tumor	IDH-A_Pro-tumor
28.5	6	1	0	0.454545454545454	0.330289129537908	0.868400242277654	0.237922055049213	group=IDH-A_Pro-tumor	IDH-A_Pro-tumor
30.4	5	0	1	0.454545454545454	0.330289129537908	0.868400242277654	0.237922055049213	group=IDH-A_Pro-tumor	IDH-A_Pro-tumor
33.96666667	4	0	1	0.454545454545454	0.330289129537908	0.868400242277654	0.237922055049213	group=IDH-A_Pro-tumor	IDH-A_Pro-tumor
39.26666667	3	1	0	0.303030303030303	0.525126247446817	0.848153253425164	0.108267420049152	group=IDH-A_Pro-tumor	IDH-A_Pro-tumor
53.7	2	1	0	0.151515151515151	0.880771012101088	0.851470702255559	0.0269613987631592	group=IDH-A_Pro-tumor	IDH-A_Pro-tumor
153.5333333	1	0	1	0.151515151515151	0.880771012101088	0.851470702255559	0.0269613987631592	group=IDH-A_Pro-tumor	IDH-A_Pro-tumor
29.73333333	10	0	1	1	0	1	1	group=IDH-O_Anti-tumor	IDH-O_Anti-tumor
45.76666667	9	1	0	0.888888888888889	0.117851130197758	1	0.705557501515943	group=IDH-O_Anti-tumor	IDH-O_Anti-tumor
51.03333333	8	0	1	0.888888888888889	0.117851130197758	1	0.705557501515943	group=IDH-O_Anti-tumor	IDH-O_Anti-tumor
51.86666667	7	0	1	0.888888888888889	0.117851130197758	1	0.705557501515943	group=IDH-O_Anti-tumor	IDH-O_Anti-tumor
53.13333333	6	0	1	0.888888888888889	0.117851130197758	1	0.705557501515943	group=IDH-O_Anti-tumor	IDH-O_Anti-tumor
65.06666667	5	0	1	0.888888888888889	0.117851130197758	1	0.705557501515943	group=IDH-O_Anti-tumor	IDH-O_Anti-tumor
66.2	4	0	1	0.888888888888889	0.117851130197758	1	0.705557501515943	group=IDH-O_Anti-tumor	IDH-O_Anti-tumor
74.16666667	3	0	1	0.888888888888889	0.117851130197758	1	0.705557501515943	group=IDH-O_Anti-tumor	IDH-O_Anti-tumor
80.9	2	0	1	0.888888888888889	0.117851130197758	1	0.705557501515943	group=IDH-O_Anti-tumor	IDH-O_Anti-tumor
83.23333333	1	0	1	0.888888888888889	0.117851130197758	1	0.705557501515943	group=IDH-O_Anti-tumor	IDH-O_Anti-tumor
4.233333333	14	1	0	0.928571428571429	0.0741249316661101	1	0.803008348400444	group=IDH-O_Pro-tumor	IDH-O_Pro-tumor
9.9	13	1	0	0.857142857142857	0.109108945117996	1	0.692116986062053	group=IDH-O_Pro-tumor	IDH-O_Pro-tumor
11	12	1	0	0.785714285714286	0.139572631559771	1	0.597668284040678	group=IDH-O_Pro-tumor	IDH-O_Pro-tumor
22.3	11	1	0	0.714285714285714	0.169030850945703	0.994835525500806	0.512852696304561	group=IDH-O_Pro-tumor	IDH-O_Pro-tumor
26.06666667	10	1	0	0.642857142857143	0.199204768222399	0.949899982969729	0.435061915498127	group=IDH-O_Pro-tumor	IDH-O_Pro-tumor
27.46666667	9	1	0	0.571428571428571	0.231455024943138	0.899449584964534	0.363033812793158	group=IDH-O_Pro-tumor	IDH-O_Pro-tumor
32.13333333	8	0	1	0.571428571428571	0.231455024943138	0.899449584964534	0.363033812793158	group=IDH-O_Pro-tumor	IDH-O_Pro-tumor
32.46666667	7	0	1	0.571428571428571	0.231455024943138	0.899449584964534	0.363033812793158	group=IDH-O_Pro-tumor	IDH-O_Pro-tumor
33.63333333	6	0	1	0.571428571428571	0.231455024943138	0.899449584964534	0.363033812793158	group=IDH-O_Pro-tumor	IDH-O_Pro-tumor
83.7	5	1	0	0.457142857142857	0.321825152173395	0.858993751078815	0.243284181723413	group=IDH-O_Pro-tumor	IDH-O_Pro-tumor
89.5	4	0	1	0.457142857142857	0.321825152173395	0.858993751078815	0.243284181723413	group=IDH-O_Pro-tumor	IDH-O_Pro-tumor
113.7333333	3	0	1	0.457142857142857	0.321825152173395	0.858993751078815	0.243284181723413	group=IDH-O_Pro-tumor	IDH-O_Pro-tumor
117.1333333	2	0	1	0.457142857142857	0.321825152173395	0.858993751078815	0.243284181723413	group=IDH-O_Pro-tumor	IDH-O_Pro-tumor
157.5	1	0	1	0.457142857142857	0.321825152173395	0.858993751078815	0.243284181723413	group=IDH-O_Pro-tumor	IDH-O_Pro-tumor
