# Supplementary material for: Identifying clinically relevant cell state interactions in the tumor microenvironment of IDH-mutant gliomas using CSI-TME
Source: Mol Syst Biol. 2026 Mar 10;22(6):928–61. doi: 10.1038/s44320-026-00201-0 (PMC13230996; doi:10.1038/s44320-026-00201-0)
Supplement: Supplementary file 14 — Source data Fig. 4 [file 44320_2026_201_MOESM14_ESM.zip › Figure4/Figure4I.txt]

time	n.risk	n.event	n.censor	surv	std.err	upper	lower	strata	group
0.9	192	1	0	0.994791666666667	0.00522194991430446	1	0.984662065149558	group=IDH-A	IDH-A
1.366666667	191	1	0	0.989583333333333	0.00740436097198865	1	0.975325926064936	group=IDH-A	IDH-A
2.5	190	1	0	0.984375	0.00909241209316635	1	0.966988034730787	group=IDH-A	IDH-A
2.9	189	1	0	0.979166666666667	0.0105268990133315	0.999579022373145	0.959171150705883	group=IDH-A	IDH-A
3	188	1	0	0.973958333333333	0.0118008580007713	0.996747801386885	0.95168991970643	group=IDH-A	IDH-A
4.066666667	187	1	0	0.96875	0.0129618961841303	0.993676231101986	0.944449039964688	group=IDH-A	IDH-A
4.3	186	1	0	0.963541666666667	0.0140382360740968	0.990421063272772	0.937391759758125	group=IDH-A	IDH-A
5.2	185	1	0	0.958333333333333	0.0150482316357212	0.987019362333636	0.930481014684832	group=IDH-A	IDH-A
5.366666667	184	1	0	0.953125	0.016004609991612	0.983496932602858	0.92369100045972	group=IDH-A	IDH-A
5.733333333	183	1	0	0.947916666666667	0.016916623811274	0.979872604142289	0.917002887054861	group=IDH-A	IDH-A
6.933333333	182	1	0	0.942708333333333	0.017791249116341	0.976160623107187	0.910402428349671	group=IDH-A	IDH-A
7.5	181	1	0	0.9375	0.0186338998124982	0.972372080780658	0.903878533096487	group=IDH-A	IDH-A
7.733333333	180	1	0	0.932291666666667	0.019448877742369	0.96851581560128	0.897422362892969	group=IDH-A	IDH-A
8	179	1	0	0.927083333333333	0.0202396688400911	0.964599008003136	0.891026737342084	group=IDH-A	IDH-A
8.2	178	1	0	0.921875	0.0210091451704004	0.960627587077352	0.884685727390595	group=IDH-A	IDH-A
8.366666667	177	1	0	0.916666666666667	0.0217597069944622	0.9566065171176	0.878394368783585	group=IDH-A	IDH-A
8.9	176	1	0	0.911458333333333	0.0224933852710609	0.952540004791062	0.872148454893506	group=IDH-A	IDH-A
9.033333333	175	1	0	0.90625	0.0232119172721315	0.948431652281005	0.865944383577642	group=IDH-A	IDH-A
9.766666667	174	1	0	0.901041666666667	0.0239168034543899	0.944284572699407	0.859779041765504	group=IDH-A	IDH-A
10.06666667	173	1	0	0.895833333333333	0.0246093509674424	0.940101478555092	0.85364971699072	group=IDH-A	IDH-A
10.26666667	172	2	0	0.885416666666667	0.0259618876016968	0.931636492105692	0.841489873200644	group=IDH-A	IDH-A
10.33333333	170	1	0	0.880208333333333	0.0266237944324297	0.927358572241841	0.835455381834113	group=IDH-A	IDH-A
10.56666667	169	1	0	0.875	0.0272772362794991	0.92305266101543	0.829448884484828	group=IDH-A	IDH-A
10.6	168	0	1	0.875	0.0272772362794991	0.92305266101543	0.829448884484828	group=IDH-A	IDH-A
10.73333333	167	1	0	0.869760479041916	0.0279306292892584	0.918701159852562	0.823426946608653	group=IDH-A	IDH-A
10.96666667	166	1	0	0.864520958083832	0.0285767340253898	0.914323929515925	0.817430740724336	group=IDH-A	IDH-A
11.53333333	165	1	0	0.859281437125748	0.0292161709086178	0.909922239273679	0.811458997615303	group=IDH-A	IDH-A
12	164	0	1	0.859281437125748	0.0292161709086178	0.909922239273679	0.811458997615303	group=IDH-A	IDH-A
12.23333333	163	1	0	0.854009771867308	0.0298572407228302	0.905476887734988	0.80546803604148	group=IDH-A	IDH-A
12.3	162	1	0	0.848738106608868	0.0304925473129385	0.901008742323474	0.799499871391246	group=IDH-A	IDH-A
12.56666667	161	1	0	0.843466441350428	0.0311225853265469	0.896518799347348	0.793553507413641	group=IDH-A	IDH-A
12.6	160	1	0	0.838194776091988	0.031747810845928	0.892007971344135	0.787628031629828	group=IDH-A	IDH-A
12.66666667	159	1	0	0.832923110833548	0.0323686459627033	0.887477096539476	0.781722605874342	group=IDH-A	IDH-A
12.9	158	1	0	0.827651445575107	0.0329854827007359	0.882926946965237	0.775836458177027	group=IDH-A	IDH-A
13.4	157	1	0	0.822379780316667	0.0335986863979026	0.878358235462424	0.769968875760171	group=IDH-A	IDH-A
13.56666667	156	1	0	0.817108115058227	0.0342085986359278	0.873771621750834	0.764119198968905	group=IDH-A	IDH-A
13.73333333	155	0	1	0.817108115058227	0.0342085986359278	0.873771621750834	0.764119198968905	group=IDH-A	IDH-A
13.76666667	154	0	1	0.817108115058227	0.0342085986359278	0.873771621750834	0.764119198968905	group=IDH-A	IDH-A
14.06666667	153	1	0	0.811767539142814	0.0348314208242608	0.869120992698194	0.758198850496307	group=IDH-A	IDH-A
14.66666667	152	1	0	0.806426963227401	0.0354513337479296	0.864452769787902	0.752296099623497	group=IDH-A	IDH-A
15.03333333	151	1	0	0.801086387311987	0.0360686453153201	0.859767527951927	0.746410371493413	group=IDH-A	IDH-A
15.3	150	1	0	0.795745811396574	0.0366836462771744	0.855065802492982	0.740541130880263	group=IDH-A	IDH-A
15.86666667	149	2	0	0.785064659565748	0.0379078039017176	0.845614865007628	0.728850148221464	group=IDH-A	IDH-A
16.5	147	1	0	0.779724083650334	0.0385174710580647	0.840866555889075	0.723027503432489	group=IDH-A	IDH-A
16.73333333	146	1	0	0.774383507734921	0.0391258512029276	0.836103574311629	0.717219535325577	group=IDH-A	IDH-A
16.93333333	145	1	0	0.769042931819508	0.0397331719431024	0.831326304015117	0.711425860248961	group=IDH-A	IDH-A
17.16666667	144	1	0	0.763702355904095	0.0403396517241125	0.826535105516519	0.705646117776189	group=IDH-A	IDH-A
17.4	143	0	1	0.763702355904095	0.0403396517241125	0.826535105516519	0.705646117776189	group=IDH-A	IDH-A
18	142	1	0	0.758324170299136	0.0409540298585648	0.821703301703515	0.699833560444136	group=IDH-A	IDH-A
18.46666667	141	1	0	0.752945984694178	0.0415679097736833	0.81685785678663	0.694034648937913	group=IDH-A	IDH-A
18.76666667	140	1	0	0.747567799089219	0.0421814957583592	0.811999086186416	0.688249067938974	group=IDH-A	IDH-A
18.96666667	139	1	0	0.742189613484261	0.0427949855904887	0.80712728725876	0.682476520196398	group=IDH-A	IDH-A
19.06666667	138	1	0	0.736811427879303	0.0434085711938165	0.802242740586622	0.676716725235257	group=IDH-A	IDH-A
19.33333333	137	1	0	0.731433242274344	0.0440224392391712	0.797345711150565	0.670969418186204	group=IDH-A	IDH-A
19.5	136	1	0	0.726055056669386	0.0446367716967002	0.792436449391564	0.665234348722774	group=IDH-A	IDH-A
19.86666667	135	2	0	0.715298685459469	0.0458675372412465	0.782582163686164	0.65379998824664	group=IDH-A	IDH-A
19.96666667	133	1	0	0.70992049985451	0.0464843151595622	0.777637576205995	0.648100261014357	group=IDH-A	IDH-A
20.86666667	132	1	0	0.704542314249552	0.0471022479968363	0.772681630875364	0.642411897388799	group=IDH-A	IDH-A
22.53333333	131	0	1	0.704542314249552	0.0471022479968363	0.772681630875364	0.642411897388799	group=IDH-A	IDH-A
22.63333333	130	0	1	0.704542314249552	0.0471022479968363	0.772681630875364	0.642411897388799	group=IDH-A	IDH-A
23.13333333	129	1	0	0.699080745922036	0.0477407978762332	0.767651992997445	0.636634690949779	group=IDH-A	IDH-A
23.4	128	1	0	0.69361917759452	0.048380776449855	0.762610681358616	0.63086916468281	group=IDH-A	IDH-A
23.66666667	127	1	0	0.688157609267004	0.0490223593716917	0.75755788760209	0.625115127097481	group=IDH-A	IDH-A
24.1	126	2	0	0.677234472611973	0.0503110317017213	0.74741857065228	0.613640801691281	group=IDH-A	IDH-A
24.66666667	124	1	0	0.671772904284457	0.0509584642887946	0.742332382761188	0.607920178899096	group=IDH-A	IDH-A
25	123	1	1	0.666311335956941	0.0516081882392199	0.737235384368093	0.602210373835032	group=IDH-A	IDH-A
25.53333333	121	1	0	0.660804630701098	0.0522711738604629	0.732093214522576	0.596457870792831	group=IDH-A	IDH-A
26	120	1	0	0.655297925445256	0.0529367889841764	0.726940172225855	0.590716248048319	group=IDH-A	IDH-A
26.13333333	119	1	0	0.649791220189413	0.0536052101442	0.721776397990046	0.584985365289084	group=IDH-A	IDH-A
26.26666667	118	1	0	0.644284514933571	0.0542766140287505	0.716602024932289	0.579265089604525	group=IDH-A	IDH-A
27.6	117	0	1	0.644284514933571	0.0542766140287505	0.716602024932289	0.579265089604525	group=IDH-A	IDH-A
27.86666667	116	1	0	0.638730338080695	0.05496283607281	0.711380564000053	0.573499566098138	group=IDH-A	IDH-A
28	115	2	0	0.627621984374944	0.0563455295243325	0.700905631456052	0.562000556982885	group=IDH-A	IDH-A
28.06666667	113	1	0	0.622067807522068	0.0570423755100098	0.695652395412692	0.556266836292206	group=IDH-A	IDH-A
28.5	112	1	0	0.616513630669193	0.0577431397160091	0.690388792518398	0.550543492188542	group=IDH-A	IDH-A
28.66666667	111	1	0	0.610959453816317	0.0584480133636947	0.685114924898532	0.54483042281237	group=IDH-A	IDH-A
28.76666667	110	1	0	0.605405276963441	0.0591571897731716	0.679830888883308	0.539127532109082	group=IDH-A	IDH-A
30.4	109	0	1	0.605405276963441	0.0591571897731716	0.679830888883308	0.539127532109082	group=IDH-A	IDH-A
30.56666667	108	1	0	0.599799672547113	0.0598841233978018	0.674496472263339	0.533375135351583	group=IDH-A	IDH-A
30.8	107	0	1	0.599799672547113	0.0598841233978018	0.674496472263339	0.533375135351583	group=IDH-A	IDH-A
30.86666667	106	0	1	0.599799672547113	0.0598841233978018	0.674496472263339	0.533375135351583	group=IDH-A	IDH-A
30.96666667	105	1	0	0.594087294713331	0.060643905932074	0.669068295502361	0.527509248476352	group=IDH-A	IDH-A
31.6	104	1	0	0.588374916879549	0.061408766274786	0.6636290466515	0.521654446199689	group=IDH-A	IDH-A
31.7	103	1	0	0.582662539045767	0.0621789375909646	0.658178822933881	0.515810631666837	group=IDH-A	IDH-A
33.16666667	102	1	0	0.576950161211985	0.0629546567802853	0.652717715411938	0.509977714198329	group=IDH-A	IDH-A
33.6	101	0	1	0.576950161211985	0.0629546567802853	0.652717715411938	0.509977714198329	group=IDH-A	IDH-A
33.96666667	100	0	1	0.576950161211985	0.0629546567802853	0.652717715411938	0.509977714198329	group=IDH-A	IDH-A
34.06666667	99	0	1	0.576950161211985	0.0629546567802853	0.652717715411938	0.509977714198329	group=IDH-A	IDH-A
34.96666667	98	1	0	0.571062914669006	0.0637846809836494	0.647109203331712	0.503953352589073	group=IDH-A	IDH-A
35.13333333	97	1	0	0.565175668126026	0.0646210015733053	0.641488614458729	0.497941083664005	group=IDH-A	IDH-A
35.6	96	1	0	0.559288421583047	0.0654639058347739	0.635856047756054	0.49194080896257	group=IDH-A	IDH-A
35.96666667	95	1	0	0.553401175040067	0.0663136867472386	0.630211595184591	0.48595243704779	group=IDH-A	IDH-A
37.76666667	94	1	0	0.547513928497088	0.0671706435112354	0.624555341944436	0.479975883266056	group=IDH-A	IDH-A
38.6	93	1	0	0.541626681954108	0.0680350820905051	0.618887366694969	0.47401106952827	group=IDH-A	IDH-A
38.93333333	92	0	1	0.541626681954108	0.0680350820905051	0.618887366694969	0.47401106952827	group=IDH-A	IDH-A
39.26666667	91	1	0	0.535674740394173	0.0689265733745838	0.61315683447624	0.467983738192327	group=IDH-A	IDH-A
39.6	90	1	0	0.529722798834238	0.0698263307229483	0.607414206907978	0.461968522325474	group=IDH-A	IDH-A
40.3	89	0	1	0.529722798834238	0.0698263307229483	0.607414206907978	0.461968522325474	group=IDH-A	IDH-A
40.56666667	88	0	1	0.529722798834238	0.0698263307229483	0.607414206907978	0.461968522325474	group=IDH-A	IDH-A
41.23333333	87	0	1	0.529722798834238	0.0698263307229483	0.607414206907978	0.461968522325474	group=IDH-A	IDH-A
41.56666667	86	0	1	0.529722798834238	0.0698263307229483	0.607414206907978	0.461968522325474	group=IDH-A	IDH-A
41.73333333	85	1	0	0.523490765906776	0.0708221186116281	0.601440849823417	0.455643447015816	group=IDH-A	IDH-A
41.93333333	84	1	0	0.517258732979315	0.0718275946343879	0.595453141797369	0.449332748561455	group=IDH-A	IDH-A
42.3	83	1	0	0.511026700051853	0.0728432051127428	0.589451178447716	0.443036332294058	group=IDH-A	IDH-A
42.76666667	82	1	0	0.504794667124391	0.0738694090420608	0.583435046290632	0.436754112693961	group=IDH-A	IDH-A
43.4	81	0	1	0.504794667124391	0.0738694090420608	0.583435046290632	0.436754112693961	group=IDH-A	IDH-A
43.8	80	1	0	0.498484733785337	0.0749327527875799	0.577344106994931	0.430396754390392	group=IDH-A	IDH-A
45.16666667	79	1	0	0.492174800446282	0.0760079101984531	0.571238439830121	0.424054155505318	group=IDH-A	IDH-A
45.36666667	78	1	0	0.485864867107227	0.0770954121802087	0.565118116621118	0.41772624544506	group=IDH-A	IDH-A
47.23333333	77	0	1	0.485864867107227	0.0770954121802087	0.565118116621118	0.41772624544506	group=IDH-A	IDH-A
48.26666667	76	0	1	0.485864867107227	0.0770954121802087	0.565118116621118	0.41772624544506	group=IDH-A	IDH-A
48.46666667	75	0	1	0.485864867107227	0.0770954121802087	0.565118116621118	0.41772624544506	group=IDH-A	IDH-A
48.5	74	1	0	0.479299125659832	0.0782867754011434	0.558784641498529	0.411120196937059	group=IDH-A	IDH-A
49.3	73	0	1	0.479299125659832	0.0782867754011434	0.558784641498529	0.411120196937059	group=IDH-A	IDH-A
49.9	72	0	1	0.479299125659832	0.0782867754011434	0.558784641498529	0.411120196937059	group=IDH-A	IDH-A
50.23333333	71	1	0	0.47254843374913	0.0795614633234572	0.552292528941405	0.404318382989474	group=IDH-A	IDH-A
50.86666667	70	0	1	0.47254843374913	0.0795614633234572	0.552292528941405	0.404318382989474	group=IDH-A	IDH-A
50.93333333	69	1	0	0.46569990572378	0.0808897717633237	0.545707155663727	0.397422683467212	group=IDH-A	IDH-A
51.13333333	68	1	0	0.458851377698431	0.0822353084587745	0.539101898790353	0.390546921255836	group=IDH-A	IDH-A
51.96666667	67	0	1	0.458851377698431	0.0822353084587745	0.539101898790353	0.390546921255836	group=IDH-A	IDH-A
52.7	66	1	0	0.451899084096939	0.0836405774155703	0.532398042098483	0.383571625099773	group=IDH-A	IDH-A
52.73333333	65	0	1	0.451899084096939	0.0836405774155703	0.532398042098483	0.383571625099773	group=IDH-A	IDH-A
52.86666667	64	0	1	0.451899084096939	0.0836405774155703	0.532398042098483	0.383571625099773	group=IDH-A	IDH-A
53.06666667	63	0	1	0.451899084096939	0.0836405774155703	0.532398042098483	0.383571625099773	group=IDH-A	IDH-A
53.7	62	1	0	0.44461038919215	0.0852065523026036	0.525421155798401	0.376228471191294	group=IDH-A	IDH-A
54.2	61	0	1	0.44461038919215	0.0852065523026036	0.525421155798401	0.376228471191294	group=IDH-A	IDH-A
55.23333333	60	1	0	0.437200216038947	0.0868483876131419	0.518329407665857	0.368769408174741	group=IDH-A	IDH-A
55.93333333	59	0	1	0.437200216038947	0.0868483876131419	0.518329407665857	0.368769408174741	group=IDH-A	IDH-A
56	58	1	0	0.429662281279655	0.0885726976544156	0.511117142261784	0.361188582205455	group=IDH-A	IDH-A
56.46666667	57	0	1	0.429662281279655	0.0885726976544156	0.511117142261784	0.361188582205455	group=IDH-A	IDH-A
56.6	56	0	1	0.429662281279655	0.0885726976544156	0.511117142261784	0.361188582205455	group=IDH-A	IDH-A
57.13333333	55	1	0	0.421850239801843	0.0904534305954221	0.503677325224778	0.353316728604876	group=IDH-A	IDH-A
58.83333333	54	1	0	0.414038198324031	0.09236465295915	0.496205238926591	0.345477266709735	group=IDH-A	IDH-A
59.76666667	53	1	0	0.40622615684622	0.0943083973924462	0.488701123588211	0.337669963380518	group=IDH-A	IDH-A
64.06666667	52	0	1	0.40622615684622	0.0943083973924462	0.488701123588211	0.337669963380518	group=IDH-A	IDH-A
64.1	51	0	1	0.40622615684622	0.0943083973924462	0.488701123588211	0.337669963380518	group=IDH-A	IDH-A
64.13333333	50	0	1	0.40622615684622	0.0943083973924462	0.488701123588211	0.337669963380518	group=IDH-A	IDH-A
65.1	49	0	1	0.40622615684622	0.0943083973924462	0.488701123588211	0.337669963380518	group=IDH-A	IDH-A
65.86666667	48	0	1	0.40622615684622	0.0943083973924462	0.488701123588211	0.337669963380518	group=IDH-A	IDH-A
66	47	0	1	0.40622615684622	0.0943083973924462	0.488701123588211	0.337669963380518	group=IDH-A	IDH-A
66.46666667	46	0	1	0.40622615684622	0.0943083973924462	0.488701123588211	0.337669963380518	group=IDH-A	IDH-A
66.53333333	45	0	2	0.40622615684622	0.0943083973924462	0.488701123588211	0.337669963380518	group=IDH-A	IDH-A
68.26666667	43	1	0	0.396779036919563	0.0971997102607153	0.480048660636638	0.327953428575404	group=IDH-A	IDH-A
68.33333333	42	0	1	0.396779036919563	0.0971997102607153	0.480048660636638	0.327953428575404	group=IDH-A	IDH-A
68.9	41	1	0	0.38710149943372	0.100287286194851	0.471182927693217	0.318024194122328	group=IDH-A	IDH-A
69.8	40	0	1	0.38710149943372	0.100287286194851	0.471182927693217	0.318024194122328	group=IDH-A	IDH-A
70.6	39	0	1	0.38710149943372	0.100287286194851	0.471182927693217	0.318024194122328	group=IDH-A	IDH-A
71.8	38	0	1	0.38710149943372	0.100287286194851	0.471182927693217	0.318024194122328	group=IDH-A	IDH-A
72	37	0	1	0.38710149943372	0.100287286194851	0.471182927693217	0.318024194122328	group=IDH-A	IDH-A
72.26666667	36	0	1	0.38710149943372	0.100287286194851	0.471182927693217	0.318024194122328	group=IDH-A	IDH-A
75.53333333	35	0	1	0.38710149943372	0.100287286194851	0.471182927693217	0.318024194122328	group=IDH-A	IDH-A
76.4	34	1	0	0.375716161215081	0.104636539361143	0.461239677889968	0.306050499479953	group=IDH-A	IDH-A
76.7	33	0	1	0.375716161215081	0.104636539361143	0.461239677889968	0.306050499479953	group=IDH-A	IDH-A
77.03333333	32	0	1	0.375716161215081	0.104636539361143	0.461239677889968	0.306050499479953	group=IDH-A	IDH-A
77.3	31	0	1	0.375716161215081	0.104636539361143	0.461239677889968	0.306050499479953	group=IDH-A	IDH-A
81.26666667	30	0	1	0.375716161215081	0.104636539361143	0.461239677889968	0.306050499479953	group=IDH-A	IDH-A
82.06666667	29	0	1	0.375716161215081	0.104636539361143	0.461239677889968	0.306050499479953	group=IDH-A	IDH-A
83.6	28	0	1	0.375716161215081	0.104636539361143	0.461239677889968	0.306050499479953	group=IDH-A	IDH-A
85.06666667	27	1	0	0.361800747836745	0.111235366650977	0.449938520532255	0.290928149428904	group=IDH-A	IDH-A
85.26666667	26	0	1	0.361800747836745	0.111235366650977	0.449938520532255	0.290928149428904	group=IDH-A	IDH-A
86.2	25	0	1	0.361800747836745	0.111235366650977	0.449938520532255	0.290928149428904	group=IDH-A	IDH-A
87.43333333	24	0	1	0.361800747836745	0.111235366650977	0.449938520532255	0.290928149428904	group=IDH-A	IDH-A
87.76666667	23	1	0	0.346070280539495	0.11978977994369	0.437652637989162	0.273652272777231	group=IDH-A	IDH-A
89.86666667	22	1	0	0.330339813242246	0.128507173120646	0.424958404688784	0.256788408015694	group=IDH-A	IDH-A
90.06666667	21	1	0	0.314609345944996	0.137459251869098	0.411886110610491	0.240306817846401	group=IDH-A	IDH-A
92.66666667	20	0	1	0.314609345944996	0.137459251869098	0.411886110610491	0.240306817846401	group=IDH-A	IDH-A
93.46666667	19	0	1	0.314609345944996	0.137459251869098	0.411886110610491	0.240306817846401	group=IDH-A	IDH-A
99.4	18	1	0	0.297131048948052	0.148872495043985	0.397803439349215	0.221935889728359	group=IDH-A	IDH-A
100.1333333	17	0	1	0.297131048948052	0.148872495043985	0.397803439349215	0.221935889728359	group=IDH-A	IDH-A
102.6666667	16	0	1	0.297131048948052	0.148872495043985	0.397803439349215	0.221935889728359	group=IDH-A	IDH-A
104.3666667	15	0	1	0.297131048948052	0.148872495043985	0.397803439349215	0.221935889728359	group=IDH-A	IDH-A
106	14	0	1	0.297131048948052	0.148872495043985	0.397803439349215	0.221935889728359	group=IDH-A	IDH-A
106.0333333	13	0	1	0.297131048948052	0.148872495043985	0.397803439349215	0.221935889728359	group=IDH-A	IDH-A
106.4666667	12	0	1	0.297131048948052	0.148872495043985	0.397803439349215	0.221935889728359	group=IDH-A	IDH-A
107.1666667	11	0	1	0.297131048948052	0.148872495043985	0.397803439349215	0.221935889728359	group=IDH-A	IDH-A
108.3666667	10	0	1	0.297131048948052	0.148872495043985	0.397803439349215	0.221935889728359	group=IDH-A	IDH-A
109.2666667	9	0	1	0.297131048948052	0.148872495043985	0.397803439349215	0.221935889728359	group=IDH-A	IDH-A
122.1333333	8	0	1	0.297131048948052	0.148872495043985	0.397803439349215	0.221935889728359	group=IDH-A	IDH-A
122.6333333	7	1	0	0.254683756241187	0.214412088255642	0.387711914227415	0.167299000399235	group=IDH-A	IDH-A
131.4333333	6	0	1	0.254683756241187	0.214412088255642	0.387711914227415	0.167299000399235	group=IDH-A	IDH-A
131.9666667	5	0	1	0.254683756241187	0.214412088255642	0.387711914227415	0.167299000399235	group=IDH-A	IDH-A
138.2333333	4	0	1	0.254683756241187	0.214412088255642	0.387711914227415	0.167299000399235	group=IDH-A	IDH-A
140.3333333	3	0	1	0.254683756241187	0.214412088255642	0.387711914227415	0.167299000399235	group=IDH-A	IDH-A
147	2	0	1	0.254683756241187	0.214412088255642	0.387711914227415	0.167299000399235	group=IDH-A	IDH-A
153.5333333	1	0	1	0.254683756241187	0.214412088255642	0.387711914227415	0.167299000399235	group=IDH-A	IDH-A
4.233333333	112	1	0	0.991071428571429	0.00896870004167719	1	0.973802274975663	group=IDH-O	IDH-O
4.633333333	111	1	0	0.982142857142857	0.0127411797859406	1	0.95792024216357	group=IDH-O	IDH-O
7.266666667	110	1	0	0.973214285714286	0.0156761123380153	1	0.943767340388544	group=IDH-O	IDH-O
9.9	109	1	0	0.964285714285714	0.0181848241863327	0.999274219805482	0.930522293426637	group=IDH-O	IDH-O
11	108	1	0	0.955357142857143	0.0204260364229563	0.994380109900215	0.917865574060761	group=IDH-O	IDH-O
20.1	107	1	0	0.946428571428572	0.0224808993498818	0.989062233044503	0.905632639575293	group=IDH-O	IDH-O
21.93333333	106	0	1	0.946428571428572	0.0224808993498818	0.989062233044503	0.905632639575293	group=IDH-O	IDH-O
22.3	105	1	0	0.937414965986395	0.0244328861814278	0.983397711393947	0.893582330194431	group=IDH-O	IDH-O
22.96666667	104	1	0	0.928401360544218	0.0262739257791382	0.97746265656852	0.881802573702654	group=IDH-O	IDH-O
23.36666667	103	0	1	0.928401360544218	0.0262739257791382	0.97746265656852	0.881802573702654	group=IDH-O	IDH-O
25.9	102	0	1	0.928401360544218	0.0262739257791382	0.97746265656852	0.881802573702654	group=IDH-O	IDH-O
26.06666667	101	1	0	0.919209267865562	0.0280950009225442	0.971245238254588	0.869961205316572	group=IDH-O	IDH-O
26.8	100	0	1	0.919209267865562	0.0280950009225442	0.971245238254588	0.869961205316572	group=IDH-O	IDH-O
27.46666667	99	1	0	0.90992432576591	0.0298730749753138	0.964791087836422	0.858177784868722	group=IDH-O	IDH-O
29.46666667	98	0	2	0.90992432576591	0.0298730749753138	0.964791087836422	0.858177784868722	group=IDH-O	IDH-O
29.73333333	96	0	1	0.90992432576591	0.0298730749753138	0.964791087836422	0.858177784868722	group=IDH-O	IDH-O
30.73333333	95	1	0	0.900346174968374	0.0316919972760863	0.958044762170124	0.84612250574179	group=IDH-O	IDH-O
31	94	0	1	0.900346174968374	0.0316919972760863	0.958044762170124	0.84612250574179	group=IDH-O	IDH-O
31.26666667	93	0	1	0.900346174968374	0.0316919972760863	0.958044762170124	0.84612250574179	group=IDH-O	IDH-O
32.03333333	92	0	1	0.900346174968374	0.0316919972760863	0.958044762170124	0.84612250574179	group=IDH-O	IDH-O
32.13333333	91	0	1	0.900346174968374	0.0316919972760863	0.958044762170124	0.84612250574179	group=IDH-O	IDH-O
32.46666667	90	0	1	0.900346174968374	0.0316919972760863	0.958044762170124	0.84612250574179	group=IDH-O	IDH-O
33.46666667	89	1	0	0.890229925811426	0.0336461587525835	0.950915336046166	0.833417330406523	group=IDH-O	IDH-O
33.63333333	88	0	1	0.890229925811426	0.0336461587525835	0.950915336046166	0.833417330406523	group=IDH-O	IDH-O
34.06666667	87	1	0	0.879997397928536	0.0355769321609525	0.943549149587521	0.82072610706027	group=IDH-O	IDH-O
34.1	86	0	2	0.879997397928536	0.0355769321609525	0.943549149587521	0.82072610706027	group=IDH-O	IDH-O
35.23333333	84	1	0	0.869521238429387	0.0375386330106392	0.935907950586894	0.807843531626862	group=IDH-O	IDH-O
35.63333333	83	0	1	0.869521238429387	0.0375386330106392	0.935907950586894	0.807843531626862	group=IDH-O	IDH-O
36	82	1	0	0.858917320887565	0.03949311369636	0.928042702555364	0.794940752283607	group=IDH-O	IDH-O
36.33333333	81	0	1	0.858917320887565	0.03949311369636	0.928042702555364	0.794940752283607	group=IDH-O	IDH-O
36.36666667	80	0	1	0.858917320887565	0.03949311369636	0.928042702555364	0.794940752283607	group=IDH-O	IDH-O
36.63333333	79	0	1	0.858917320887565	0.03949311369636	0.928042702555364	0.794940752283607	group=IDH-O	IDH-O
36.76666667	78	1	0	0.847905560363366	0.0415476376697133	0.919841281976777	0.78159553542767	group=IDH-O	IDH-O
40.1	77	0	1	0.847905560363366	0.0415476376697133	0.919841281976777	0.78159553542767	group=IDH-O	IDH-O
41.26666667	76	0	1	0.847905560363366	0.0415476376697133	0.919841281976777	0.78159553542767	group=IDH-O	IDH-O
44.43333333	75	1	0	0.836600152891854	0.0436621847382144	0.911345930525308	0.767984793014048	group=IDH-O	IDH-O
44.46666667	74	0	1	0.836600152891854	0.0436621847382144	0.911345930525308	0.767984793014048	group=IDH-O	IDH-O
45.76666667	73	1	0	0.825139876824842	0.0457891376640416	0.902616691883196	0.754313345242925	group=IDH-O	IDH-O
49.4	72	0	1	0.825139876824842	0.0457891376640416	0.902616691883196	0.754313345242925	group=IDH-O	IDH-O
49.6	71	0	1	0.825139876824842	0.0457891376640416	0.902616691883196	0.754313345242925	group=IDH-O	IDH-O
49.76666667	70	0	1	0.825139876824842	0.0457891376640416	0.902616691883196	0.754313345242925	group=IDH-O	IDH-O
50.4	69	0	1	0.825139876824842	0.0457891376640416	0.902616691883196	0.754313345242925	group=IDH-O	IDH-O
51.03333333	68	0	1	0.825139876824842	0.0457891376640416	0.902616691883196	0.754313345242925	group=IDH-O	IDH-O
51.86666667	67	0	1	0.825139876824842	0.0457891376640416	0.902616691883196	0.754313345242925	group=IDH-O	IDH-O
51.93333333	66	0	1	0.825139876824842	0.0457891376640416	0.902616691883196	0.754313345242925	group=IDH-O	IDH-O
52.93333333	65	1	0	0.812445417181383	0.0483428354919441	0.893189665380618	0.739000440200744	group=IDH-O	IDH-O
53.13333333	64	0	1	0.812445417181383	0.0483428354919441	0.893189665380618	0.739000440200744	group=IDH-O	IDH-O
53.2	63	0	1	0.812445417181383	0.0483428354919441	0.893189665380618	0.739000440200744	group=IDH-O	IDH-O
53.43333333	62	0	1	0.812445417181383	0.0483428354919441	0.893189665380618	0.739000440200744	group=IDH-O	IDH-O
54.6	61	0	2	0.812445417181383	0.0483428354919441	0.893189665380618	0.739000440200744	group=IDH-O	IDH-O
55.03333333	59	0	1	0.812445417181383	0.0483428354919441	0.893189665380618	0.739000440200744	group=IDH-O	IDH-O
55.63333333	58	1	0	0.798437737574808	0.0513761625871293	0.883024033920352	0.721954098976518	group=IDH-O	IDH-O
56.46666667	57	0	1	0.798437737574808	0.0513761625871293	0.883024033920352	0.721954098976518	group=IDH-O	IDH-O
56.53333333	56	0	1	0.798437737574808	0.0513761625871293	0.883024033920352	0.721954098976518	group=IDH-O	IDH-O
60.56666667	55	0	1	0.798437737574808	0.0513761625871293	0.883024033920352	0.721954098976518	group=IDH-O	IDH-O
62.26666667	54	1	0	0.783651853545645	0.0546709803457238	0.872286574017214	0.704023477900516	group=IDH-O	IDH-O
64.33333333	53	0	1	0.783651853545645	0.0546709803457238	0.872286574017214	0.704023477900516	group=IDH-O	IDH-O
64.43333333	52	1	0	0.768581625592844	0.0580171526227217	0.861141040518717	0.685970923930317	group=IDH-O	IDH-O
64.6	51	0	1	0.768581625592844	0.0580171526227217	0.861141040518717	0.685970923930317	group=IDH-O	IDH-O
65.06666667	50	0	1	0.768581625592844	0.0580171526227217	0.861141040518717	0.685970923930317	group=IDH-O	IDH-O
66.1	49	0	1	0.768581625592844	0.0580171526227217	0.861141040518717	0.685970923930317	group=IDH-O	IDH-O
66.2	48	0	1	0.768581625592844	0.0580171526227217	0.861141040518717	0.685970923930317	group=IDH-O	IDH-O
67.73333333	47	1	0	0.752228825048315	0.0618750732407643	0.849215923969889	0.666318411209671	group=IDH-O	IDH-O
69.2	46	0	1	0.752228825048315	0.0618750732407643	0.849215923969889	0.666318411209671	group=IDH-O	IDH-O
70.6	45	1	0	0.73551262893613	0.0658298958954095	0.836805725564037	0.64648079093854	group=IDH-O	IDH-O
71.53333333	44	0	1	0.73551262893613	0.0658298958954095	0.836805725564037	0.64648079093854	group=IDH-O	IDH-O
72.66666667	43	0	1	0.73551262893613	0.0658298958954095	0.836805725564037	0.64648079093854	group=IDH-O	IDH-O
74.16666667	42	0	1	0.73551262893613	0.0658298958954095	0.836805725564037	0.64648079093854	group=IDH-O	IDH-O
76.8	41	1	0	0.717573296523054	0.0703088279745966	0.823594146959883	0.625200455568614	group=IDH-O	IDH-O
77.06666667	40	0	1	0.717573296523054	0.0703088279745966	0.823594146959883	0.625200455568614	group=IDH-O	IDH-O
78.4	39	1	0	0.699173981227591	0.0749539533568443	0.809815675390454	0.60364879426413	group=IDH-O	IDH-O
80.66666667	38	0	1	0.699173981227591	0.0749539533568443	0.809815675390454	0.60364879426413	group=IDH-O	IDH-O
80.9	37	0	1	0.699173981227591	0.0749539533568443	0.809815675390454	0.60364879426413	group=IDH-O	IDH-O
81.06666667	36	0	1	0.699173981227591	0.0749539533568443	0.809815675390454	0.60364879426413	group=IDH-O	IDH-O
82.16666667	35	1	0	0.679197581763946	0.0803643655998962	0.795064574219284	0.580216211402673	group=IDH-O	IDH-O
83.23333333	34	0	1	0.679197581763946	0.0803643655998962	0.795064574219284	0.580216211402673	group=IDH-O	IDH-O
83.4	33	0	1	0.679197581763946	0.0803643655998962	0.795064574219284	0.580216211402673	group=IDH-O	IDH-O
83.7	32	1	0	0.657972657333822	0.0864088871262835	0.779397887879596	0.555464704910532	group=IDH-O	IDH-O
84.23333333	31	1	0	0.636747732903699	0.0924216673275651	0.763197384254093	0.53124877485562	group=IDH-O	IDH-O
84.33333333	30	0	2	0.636747732903699	0.0924216673275651	0.763197384254093	0.53124877485562	group=IDH-O	IDH-O
84.96666667	28	1	0	0.614006742442853	0.0993202694033722	0.745958568329813	0.505395736132355	group=IDH-O	IDH-O
85.5	27	0	1	0.614006742442853	0.0993202694033722	0.745958568329813	0.505395736132355	group=IDH-O	IDH-O
87.76666667	26	0	1	0.614006742442853	0.0993202694033722	0.745958568329813	0.505395736132355	group=IDH-O	IDH-O
89	25	0	1	0.614006742442853	0.0993202694033722	0.745958568329813	0.505395736132355	group=IDH-O	IDH-O
89.5	24	0	1	0.614006742442853	0.0993202694033722	0.745958568329813	0.505395736132355	group=IDH-O	IDH-O
90.43333333	23	0	1	0.614006742442853	0.0993202694033722	0.745958568329813	0.505395736132355	group=IDH-O	IDH-O
90.66666667	22	0	1	0.614006742442853	0.0993202694033722	0.745958568329813	0.505395736132355	group=IDH-O	IDH-O
90.93333333	21	0	1	0.614006742442853	0.0993202694033722	0.745958568329813	0.505395736132355	group=IDH-O	IDH-O
91.36666667	20	0	1	0.614006742442853	0.0993202694033722	0.745958568329813	0.505395736132355	group=IDH-O	IDH-O
94.16666667	19	0	1	0.614006742442853	0.0993202694033722	0.745958568329813	0.505395736132355	group=IDH-O	IDH-O
94.4	18	1	1	0.579895256751583	0.114597075750508	0.725930032801409	0.46323818220506	group=IDH-O	IDH-O
94.63333333	16	0	1	0.579895256751583	0.114597075750508	0.725930032801409	0.46323818220506	group=IDH-O	IDH-O
96.86666667	15	0	1	0.579895256751583	0.114597075750508	0.725930032801409	0.46323818220506	group=IDH-O	IDH-O
97.43333333	14	0	1	0.579895256751583	0.114597075750508	0.725930032801409	0.46323818220506	group=IDH-O	IDH-O
97.63333333	13	0	1	0.579895256751583	0.114597075750508	0.725930032801409	0.46323818220506	group=IDH-O	IDH-O
99.9	12	0	1	0.579895256751583	0.114597075750508	0.725930032801409	0.46323818220506	group=IDH-O	IDH-O
100.1666667	11	1	0	0.527177506137803	0.149075145015783	0.706073423121125	0.393607964663467	group=IDH-O	IDH-O
101.4	10	0	1	0.527177506137803	0.149075145015783	0.706073423121125	0.393607964663467	group=IDH-O	IDH-O
101.8666667	9	0	1	0.527177506137803	0.149075145015783	0.706073423121125	0.393607964663467	group=IDH-O	IDH-O
102.7333333	8	0	1	0.527177506137803	0.149075145015783	0.706073423121125	0.393607964663467	group=IDH-O	IDH-O
106.2666667	7	0	1	0.527177506137803	0.149075145015783	0.706073423121125	0.393607964663467	group=IDH-O	IDH-O
108.3666667	6	0	1	0.527177506137803	0.149075145015783	0.706073423121125	0.393607964663467	group=IDH-O	IDH-O
109.9666667	5	1	0	0.421742004910242	0.268744114096433	0.714171085363736	0.249052814305862	group=IDH-O	IDH-O
113.7333333	4	0	1	0.421742004910242	0.268744114096433	0.714171085363736	0.249052814305862	group=IDH-O	IDH-O
117.1333333	3	0	1	0.421742004910242	0.268744114096433	0.714171085363736	0.249052814305862	group=IDH-O	IDH-O
127.2333333	2	0	1	0.421742004910242	0.268744114096433	0.714171085363736	0.249052814305862	group=IDH-O	IDH-O
157.5	1	0	1	0.421742004910242	0.268744114096433	0.714171085363736	0.249052814305862	group=IDH-O	IDH-O
