# Supplementary material for: Identifying clinically relevant cell state interactions in the tumor microenvironment of IDH-mutant gliomas using CSI-TME
Source: Mol Syst Biol. 2026 Mar 10;22(6):928–61. doi: 10.1038/s44320-026-00201-0 (PMC13230996; doi:10.1038/s44320-026-00201-0)
Supplement: Supplementary file 14 — Source data Fig. 4 [file 44320_2026_201_MOESM14_ESM.zip › Figure4/Figure4H.txt]

string	prognosis	variable	value
Bcell:Endothelial_IC.2:IC.1_Bin.1	Anti-tumor	IDH.O	0
Bcell:Endothelial_IC.2:IC.2_Bin.1	Anti-tumor	IDH.O	0
Bcell:Endothelial_IC.2:IC.3_Bin.1	Anti-tumor	IDH.O	0
Bcell:Endothelial_IC.4:IC.10_Bin.9	Anti-tumor	IDH.O	0.184873949579832
Bcell:Malignant_IC.1:IC.3_Bin.1	Anti-tumor	IDH.O	0
Bcell:Malignant_IC.2:IC.3_Bin.1	Anti-tumor	IDH.O	0
Bcell:Malignant_IC.3:IC.3_Bin.1	Anti-tumor	IDH.O	0
Bcell:Malignant_IC.4:IC.5_Bin.3	Anti-tumor	IDH.O	0.252100840336134
Bcell:Malignant_IC.5:IC.9_Bin.1	Pro-tumor	IDH.O	0.0420168067226891
Bcell:Malignant_IC.8:IC.1_Bin.3	Anti-tumor	IDH.O	0.0756302521008403
Bcell:Malignant_IC.8:IC.10_Bin.3	Pro-tumor	IDH.O	0.0672268907563025
Bcell:Malignant_IC.9:IC.7_Bin.3	Pro-tumor	IDH.O	0
Bcell:Myeloid_IC.3:IC.6_Bin.1	Anti-tumor	IDH.O	0.00840336134453781
Bcell:Myeloid_IC.4:IC.10_Bin.3	Anti-tumor	IDH.O	0.184873949579832
Bcell:Myeloid_IC.4:IC.6_Bin.3	Anti-tumor	IDH.O	0
Bcell:Oligos_IC.1:IC.2_Bin.1	Anti-tumor	IDH.O	0
Bcell:Oligos_IC.2:IC.1_Bin.1	Anti-tumor	IDH.O	0
Bcell:Oligos_IC.2:IC.2_Bin.1	Anti-tumor	IDH.O	0
Bcell:Oligos_IC.2:IC.3_Bin.1	Anti-tumor	IDH.O	0
Bcell:Oligos_IC.4:IC.9_Bin.9	Anti-tumor	IDH.O	0.134453781512605
Bcell:Oligos_IC.8:IC.5_Bin.1	Pro-tumor	IDH.O	0.100840336134454
Bcell:Oligos_IC.8:IC.6_Bin.1	Pro-tumor	IDH.O	0
Bcell:Oligos_IC.9:IC.2_Bin.1	Anti-tumor	IDH.O	0
Bcell:Oligos_IC.9:IC.7_Bin.1	Pro-tumor	IDH.O	0.0504201680672269
Bcell:Stromal_IC.2:IC.3_Bin.3	Pro-tumor	IDH.O	0.361344537815126
Bcell:Stromal_IC.8:IC.1_Bin.1	Pro-tumor	IDH.O	0.0588235294117647
Bcell:Tcell_IC.10:IC.1_Bin.1	Pro-tumor	IDH.O	0.19327731092437
Bcell:Tcell_IC.2:IC.2_Bin.1	Anti-tumor	IDH.O	0
Bcell:Tcell_IC.5:IC.1_Bin.3	Pro-tumor	IDH.O	0.19327731092437
Bcell:Tcell_IC.7:IC.8_Bin.9	Pro-tumor	IDH.O	0.0168067226890756
Bcell:Tcell_IC.8:IC.10_Bin.9	Pro-tumor	IDH.O	0.0420168067226891
Bcell:Tcell_IC.8:IC.3_Bin.3	Pro-tumor	IDH.O	0.134453781512605
Endothelial:Malignant_IC.1:IC.3_Bin.1	Anti-tumor	IDH.O	0
Endothelial:Malignant_IC.2:IC.10_Bin.3	Pro-tumor	IDH.O	0.0840336134453782
Endothelial:Malignant_IC.3:IC.2_Bin.9	Pro-tumor	IDH.O	0.0252100840336134
Endothelial:Malignant_IC.3:IC.3_Bin.1	Anti-tumor	IDH.O	0
Endothelial:Malignant_IC.4:IC.10_Bin.3	Pro-tumor	IDH.O	0.126050420168067
Endothelial:Malignant_IC.4:IC.8_Bin.9	Pro-tumor	IDH.O	0.0756302521008403
Endothelial:Malignant_IC.5:IC.10_Bin.1	Pro-tumor	IDH.O	0.0756302521008403
Endothelial:Malignant_IC.5:IC.2_Bin.9	Anti-tumor	IDH.O	0.117647058823529
Endothelial:Malignant_IC.7:IC.10_Bin.1	Pro-tumor	IDH.O	0.109243697478992
Endothelial:Malignant_IC.8:IC.7_Bin.1	Pro-tumor	IDH.O	0
Endothelial:Myeloid_IC.4:IC.7_Bin.9	Pro-tumor	IDH.O	0.126050420168067
Endothelial:Myeloid_IC.5:IC.4_Bin.9	Anti-tumor	IDH.O	0.109243697478992
Endothelial:Myeloid_IC.8:IC.1_Bin.3	Pro-tumor	IDH.O	0.361344537815126
Endothelial:Oligos_IC.1:IC.2_Bin.1	Anti-tumor	IDH.O	0
Endothelial:Oligos_IC.2:IC.8_Bin.9	Pro-tumor	IDH.O	0
Endothelial:Oligos_IC.4:IC.5_Bin.3	Pro-tumor	IDH.O	0.277310924369748
Endothelial:Oligos_IC.4:IC.8_Bin.9	Pro-tumor	IDH.O	0.00840336134453781
Endothelial:Stromal_IC.2:IC.1_Bin.3	Pro-tumor	IDH.O	0.0252100840336134
Endothelial:Stromal_IC.4:IC.9_Bin.3	Pro-tumor	IDH.O	0.159663865546218
Endothelial:Stromal_IC.8:IC.3_Bin.3	Pro-tumor	IDH.O	0.378151260504202
Endothelial:Tcell_IC.4:IC.7_Bin.9	Pro-tumor	IDH.O	0.403361344537815
Endothelial:Tcell_IC.4:IC.8_Bin.9	Pro-tumor	IDH.O	0.142857142857143
Malignant:Bcell_IC.1:IC.2_Bin.3	Anti-tumor	IDH.O	0
Malignant:Bcell_IC.10:IC.4_Bin.3	Pro-tumor	IDH.O	0.168067226890756
Malignant:Bcell_IC.2:IC.2_Bin.3	Anti-tumor	IDH.O	0
Malignant:Bcell_IC.5:IC.8_Bin.3	Pro-tumor	IDH.O	0.0252100840336134
Malignant:Myeloid_IC.10:IC.9_Bin.9	Pro-tumor	IDH.O	0.142857142857143
Malignant:Oligos_IC.1:IC.2_Bin.3	Anti-tumor	IDH.O	0.00840336134453781
Malignant:Oligos_IC.10:IC.5_Bin.1	Pro-tumor	IDH.O	0.126050420168067
Malignant:Oligos_IC.10:IC.5_Bin.9	Pro-tumor	IDH.O	0.159663865546218
Malignant:Oligos_IC.8:IC.5_Bin.3	Pro-tumor	IDH.O	0.0672268907563025
Malignant:Stromal_IC.10:IC.6_Bin.3	Pro-tumor	IDH.O	0.142857142857143
Malignant:Tcell_IC.10:IC.1_Bin.1	Pro-tumor	IDH.O	0.0840336134453782
Malignant:Tcell_IC.10:IC.6_Bin.1	Pro-tumor	IDH.O	0.0420168067226891
Malignant:Tcell_IC.7:IC.7_Bin.9	Pro-tumor	IDH.O	0.0420168067226891
Malignant:Tcell_IC.9:IC.6_Bin.1	Pro-tumor	IDH.O	0.0840336134453782
Myeloid:Bcell_IC.3:IC.10_Bin.3	Pro-tumor	IDH.O	0.0840336134453782
Myeloid:Bcell_IC.4:IC.2_Bin.3	Anti-tumor	IDH.O	0
Myeloid:Bcell_IC.5:IC.2_Bin.3	Anti-tumor	IDH.O	0
Myeloid:Endothelial_IC.4:IC.10_Bin.3	Anti-tumor	IDH.O	0
Myeloid:Malignant_IC.3:IC.10_Bin.3	Pro-tumor	IDH.O	0.0504201680672269
Myeloid:Malignant_IC.3:IC.9_Bin.3	Pro-tumor	IDH.O	0.0840336134453782
Myeloid:Malignant_IC.7:IC.10_Bin.3	Pro-tumor	IDH.O	0.0672268907563025
Myeloid:Oligos_IC.1:IC.2_Bin.1	Anti-tumor	IDH.O	0
Myeloid:Oligos_IC.2:IC.10_Bin.1	Anti-tumor	IDH.O	0.0840336134453782
Myeloid:Oligos_IC.7:IC.6_Bin.1	Pro-tumor	IDH.O	0.0840336134453782
Myeloid:Tcell_IC.3:IC.10_Bin.9	Pro-tumor	IDH.O	0.0420168067226891
Myeloid:Tcell_IC.9:IC.1_Bin.1	Pro-tumor	IDH.O	0.142857142857143
Oligos:Malignant_IC.6:IC.10_Bin.3	Pro-tumor	IDH.O	0.0504201680672269
Oligos:Stromal_IC.5:IC.1_Bin.1	Pro-tumor	IDH.O	0.0168067226890756
Oligos:Stromal_IC.5:IC.9_Bin.1	Pro-tumor	IDH.O	0.117647058823529
Oligos:Tcell_IC.5:IC.1_Bin.1	Pro-tumor	IDH.O	0.092436974789916
Oligos:Tcell_IC.5:IC.3_Bin.9	Pro-tumor	IDH.O	0.159663865546218
Oligos:Tcell_IC.7:IC.1_Bin.3	Pro-tumor	IDH.O	0.0840336134453782
Oligos:Tcell_IC.7:IC.8_Bin.9	Pro-tumor	IDH.O	0.0672268907563025
Stromal:Endothelial_IC.1:IC.7_Bin.3	Anti-tumor	IDH.O	0.294117647058824
Stromal:Endothelial_IC.5:IC.1_Bin.3	Anti-tumor	IDH.O	0
Stromal:Endothelial_IC.8:IC.7_Bin.3	Anti-tumor	IDH.O	0.210084033613445
Stromal:Malignant_IC.10:IC.10_Bin.3	Pro-tumor	IDH.O	0.0840336134453782
Stromal:Malignant_IC.6:IC.10_Bin.3	Pro-tumor	IDH.O	0.134453781512605
Stromal:Malignant_IC.7:IC.10_Bin.3	Pro-tumor	IDH.O	0.0588235294117647
Stromal:Myeloid_IC.8:IC.9_Bin.3	Anti-tumor	IDH.O	0.294117647058824
Stromal:Tcell_IC.10:IC.4_Bin.9	Pro-tumor	IDH.O	0
Stromal:Tcell_IC.10:IC.8_Bin.9	Pro-tumor	IDH.O	0.00840336134453781
Stromal:Tcell_IC.9:IC.3_Bin.9	Pro-tumor	IDH.O	0.092436974789916
Tcell:Malignant_IC.7:IC.10_Bin.3	Pro-tumor	IDH.O	0.117647058823529
Tcell:Malignant_IC.8:IC.10_Bin.3	Pro-tumor	IDH.O	0.0252100840336134
Tcell:Malignant_IC.8:IC.4_Bin.3	Pro-tumor	IDH.O	0.00840336134453781
Tcell:Oligos_IC.10:IC.5_Bin.3	Pro-tumor	IDH.O	0.117647058823529
Tcell:Oligos_IC.8:IC.9_Bin.3	Pro-tumor	IDH.O	0.0168067226890756
Tcell:Stromal_IC.8:IC.1_Bin.3	Pro-tumor	IDH.O	0.0252100840336134
Bcell:Endothelial_IC.2:IC.1_Bin.1	Anti-tumor	IDH.A	0.199029126213592
Bcell:Endothelial_IC.2:IC.2_Bin.1	Anti-tumor	IDH.A	0.271844660194175
Bcell:Endothelial_IC.2:IC.3_Bin.1	Anti-tumor	IDH.A	0.20873786407767
Bcell:Endothelial_IC.4:IC.10_Bin.9	Anti-tumor	IDH.A	0.121359223300971
Bcell:Malignant_IC.1:IC.3_Bin.1	Anti-tumor	IDH.A	0.150485436893204
Bcell:Malignant_IC.2:IC.3_Bin.1	Anti-tumor	IDH.A	0.402912621359223
Bcell:Malignant_IC.3:IC.3_Bin.1	Anti-tumor	IDH.A	0.194174757281553
Bcell:Malignant_IC.4:IC.5_Bin.3	Anti-tumor	IDH.A	0.0631067961165049
Bcell:Malignant_IC.5:IC.9_Bin.1	Pro-tumor	IDH.A	0.0728155339805825
Bcell:Malignant_IC.8:IC.1_Bin.3	Anti-tumor	IDH.A	0.0922330097087379
Bcell:Malignant_IC.8:IC.10_Bin.3	Pro-tumor	IDH.A	0.121359223300971
Bcell:Malignant_IC.9:IC.7_Bin.3	Pro-tumor	IDH.A	0.087378640776699
Bcell:Myeloid_IC.3:IC.6_Bin.1	Anti-tumor	IDH.A	0.150485436893204
Bcell:Myeloid_IC.4:IC.10_Bin.3	Anti-tumor	IDH.A	0.101941747572816
Bcell:Myeloid_IC.4:IC.6_Bin.3	Anti-tumor	IDH.A	0.203883495145631
Bcell:Oligos_IC.1:IC.2_Bin.1	Anti-tumor	IDH.A	0.160194174757282
Bcell:Oligos_IC.2:IC.1_Bin.1	Anti-tumor	IDH.A	0.174757281553398
Bcell:Oligos_IC.2:IC.2_Bin.1	Anti-tumor	IDH.A	0.388349514563107
Bcell:Oligos_IC.2:IC.3_Bin.1	Anti-tumor	IDH.A	0.203883495145631
Bcell:Oligos_IC.4:IC.9_Bin.9	Anti-tumor	IDH.A	0.0631067961165049
Bcell:Oligos_IC.8:IC.5_Bin.1	Pro-tumor	IDH.A	0.145631067961165
Bcell:Oligos_IC.8:IC.6_Bin.1	Pro-tumor	IDH.A	0.00485436893203883
Bcell:Oligos_IC.9:IC.2_Bin.1	Anti-tumor	IDH.A	0.155339805825243
Bcell:Oligos_IC.9:IC.7_Bin.1	Pro-tumor	IDH.A	0.0339805825242718
Bcell:Stromal_IC.2:IC.3_Bin.3	Pro-tumor	IDH.A	0.00485436893203883
Bcell:Stromal_IC.8:IC.1_Bin.1	Pro-tumor	IDH.A	0.242718446601942
Bcell:Tcell_IC.10:IC.1_Bin.1	Pro-tumor	IDH.A	0.203883495145631
Bcell:Tcell_IC.2:IC.2_Bin.1	Anti-tumor	IDH.A	0.247572815533981
Bcell:Tcell_IC.5:IC.1_Bin.3	Pro-tumor	IDH.A	0.203883495145631
Bcell:Tcell_IC.7:IC.8_Bin.9	Pro-tumor	IDH.A	0.160194174757282
Bcell:Tcell_IC.8:IC.10_Bin.9	Pro-tumor	IDH.A	0.0485436893203883
Bcell:Tcell_IC.8:IC.3_Bin.3	Pro-tumor	IDH.A	0.116504854368932
Endothelial:Malignant_IC.1:IC.3_Bin.1	Anti-tumor	IDH.A	0.20873786407767
Endothelial:Malignant_IC.2:IC.10_Bin.3	Pro-tumor	IDH.A	0.0242718446601942
Endothelial:Malignant_IC.3:IC.2_Bin.9	Pro-tumor	IDH.A	0.029126213592233
Endothelial:Malignant_IC.3:IC.3_Bin.1	Anti-tumor	IDH.A	0.194174757281553
Endothelial:Malignant_IC.4:IC.10_Bin.3	Pro-tumor	IDH.A	0.0922330097087379
Endothelial:Malignant_IC.4:IC.8_Bin.9	Pro-tumor	IDH.A	0.0970873786407767
Endothelial:Malignant_IC.5:IC.10_Bin.1	Pro-tumor	IDH.A	0.150485436893204
Endothelial:Malignant_IC.5:IC.2_Bin.9	Anti-tumor	IDH.A	0.140776699029126
Endothelial:Malignant_IC.7:IC.10_Bin.1	Pro-tumor	IDH.A	0.179611650485437
Endothelial:Malignant_IC.8:IC.7_Bin.1	Pro-tumor	IDH.A	0.20873786407767
Endothelial:Myeloid_IC.4:IC.7_Bin.9	Pro-tumor	IDH.A	0.131067961165049
Endothelial:Myeloid_IC.5:IC.4_Bin.9	Anti-tumor	IDH.A	0.140776699029126
Endothelial:Myeloid_IC.8:IC.1_Bin.3	Pro-tumor	IDH.A	0.00485436893203883
Endothelial:Oligos_IC.1:IC.2_Bin.1	Anti-tumor	IDH.A	0.218446601941748
Endothelial:Oligos_IC.2:IC.8_Bin.9	Pro-tumor	IDH.A	0.0145631067961165
Endothelial:Oligos_IC.4:IC.5_Bin.3	Pro-tumor	IDH.A	0.155339805825243
Endothelial:Oligos_IC.4:IC.8_Bin.9	Pro-tumor	IDH.A	0.116504854368932
Endothelial:Stromal_IC.2:IC.1_Bin.3	Pro-tumor	IDH.A	0.0436893203883495
Endothelial:Stromal_IC.4:IC.9_Bin.3	Pro-tumor	IDH.A	0.150485436893204
Endothelial:Stromal_IC.8:IC.3_Bin.3	Pro-tumor	IDH.A	0.00485436893203883
Endothelial:Tcell_IC.4:IC.7_Bin.9	Pro-tumor	IDH.A	0.145631067961165
Endothelial:Tcell_IC.4:IC.8_Bin.9	Pro-tumor	IDH.A	0.150485436893204
Malignant:Bcell_IC.1:IC.2_Bin.3	Anti-tumor	IDH.A	0.121359223300971
Malignant:Bcell_IC.10:IC.4_Bin.3	Pro-tumor	IDH.A	0.184466019417476
Malignant:Bcell_IC.2:IC.2_Bin.3	Anti-tumor	IDH.A	0.199029126213592
Malignant:Bcell_IC.5:IC.8_Bin.3	Pro-tumor	IDH.A	0.218446601941748
Malignant:Myeloid_IC.10:IC.9_Bin.9	Pro-tumor	IDH.A	0.131067961165049
Malignant:Oligos_IC.1:IC.2_Bin.3	Anti-tumor	IDH.A	0.174757281553398
Malignant:Oligos_IC.10:IC.5_Bin.1	Pro-tumor	IDH.A	0.20873786407767
Malignant:Oligos_IC.10:IC.5_Bin.9	Pro-tumor	IDH.A	0.0825242718446602
Malignant:Oligos_IC.8:IC.5_Bin.3	Pro-tumor	IDH.A	0.179611650485437
Malignant:Stromal_IC.10:IC.6_Bin.3	Pro-tumor	IDH.A	0.20873786407767
Malignant:Tcell_IC.10:IC.1_Bin.1	Pro-tumor	IDH.A	0.213592233009709
Malignant:Tcell_IC.10:IC.6_Bin.1	Pro-tumor	IDH.A	0.174757281553398
Malignant:Tcell_IC.7:IC.7_Bin.9	Pro-tumor	IDH.A	0.0194174757281553
Malignant:Tcell_IC.9:IC.6_Bin.1	Pro-tumor	IDH.A	0.121359223300971
Myeloid:Bcell_IC.3:IC.10_Bin.3	Pro-tumor	IDH.A	0.0728155339805825
Myeloid:Bcell_IC.4:IC.2_Bin.3	Anti-tumor	IDH.A	0.237864077669903
Myeloid:Bcell_IC.5:IC.2_Bin.3	Anti-tumor	IDH.A	0.252427184466019
Myeloid:Endothelial_IC.4:IC.10_Bin.3	Anti-tumor	IDH.A	0.0533980582524272
Myeloid:Malignant_IC.3:IC.10_Bin.3	Pro-tumor	IDH.A	0.155339805825243
Myeloid:Malignant_IC.3:IC.9_Bin.3	Pro-tumor	IDH.A	0.0679611650485437
Myeloid:Malignant_IC.7:IC.10_Bin.3	Pro-tumor	IDH.A	0.286407766990291
Myeloid:Oligos_IC.1:IC.2_Bin.1	Anti-tumor	IDH.A	0.237864077669903
Myeloid:Oligos_IC.2:IC.10_Bin.1	Anti-tumor	IDH.A	0.20873786407767
Myeloid:Oligos_IC.7:IC.6_Bin.1	Pro-tumor	IDH.A	0.12621359223301
Myeloid:Tcell_IC.3:IC.10_Bin.9	Pro-tumor	IDH.A	0.0533980582524272
Myeloid:Tcell_IC.9:IC.1_Bin.1	Pro-tumor	IDH.A	0.12621359223301
Oligos:Malignant_IC.6:IC.10_Bin.3	Pro-tumor	IDH.A	0.184466019417476
Oligos:Stromal_IC.5:IC.1_Bin.1	Pro-tumor	IDH.A	0.189320388349515
Oligos:Stromal_IC.5:IC.9_Bin.1	Pro-tumor	IDH.A	0.276699029126214
Oligos:Tcell_IC.5:IC.1_Bin.1	Pro-tumor	IDH.A	0.140776699029126
Oligos:Tcell_IC.5:IC.3_Bin.9	Pro-tumor	IDH.A	0.0922330097087379
Oligos:Tcell_IC.7:IC.1_Bin.3	Pro-tumor	IDH.A	0.135922330097087
Oligos:Tcell_IC.7:IC.8_Bin.9	Pro-tumor	IDH.A	0.20873786407767
Stromal:Endothelial_IC.1:IC.7_Bin.3	Anti-tumor	IDH.A	0.087378640776699
Stromal:Endothelial_IC.5:IC.1_Bin.3	Anti-tumor	IDH.A	0.189320388349515
Stromal:Endothelial_IC.8:IC.7_Bin.3	Anti-tumor	IDH.A	0.0339805825242718
Stromal:Malignant_IC.10:IC.10_Bin.3	Pro-tumor	IDH.A	0.174757281553398
Stromal:Malignant_IC.6:IC.10_Bin.3	Pro-tumor	IDH.A	0.252427184466019
Stromal:Malignant_IC.7:IC.10_Bin.3	Pro-tumor	IDH.A	0.184466019417476
Stromal:Myeloid_IC.8:IC.9_Bin.3	Anti-tumor	IDH.A	0.0436893203883495
Stromal:Tcell_IC.10:IC.4_Bin.9	Pro-tumor	IDH.A	0.160194174757282
Stromal:Tcell_IC.10:IC.8_Bin.9	Pro-tumor	IDH.A	0.116504854368932
Stromal:Tcell_IC.9:IC.3_Bin.9	Pro-tumor	IDH.A	0.0631067961165049
Tcell:Malignant_IC.7:IC.10_Bin.3	Pro-tumor	IDH.A	0.131067961165049
Tcell:Malignant_IC.8:IC.10_Bin.3	Pro-tumor	IDH.A	0.271844660194175
Tcell:Malignant_IC.8:IC.4_Bin.3	Pro-tumor	IDH.A	0.087378640776699
Tcell:Oligos_IC.10:IC.5_Bin.3	Pro-tumor	IDH.A	0.145631067961165
Tcell:Oligos_IC.8:IC.9_Bin.3	Pro-tumor	IDH.A	0.145631067961165
Tcell:Stromal_IC.8:IC.1_Bin.3	Pro-tumor	IDH.A	0.228155339805825
