# Supplementary material for: Identifying clinically relevant cell state interactions in the tumor microenvironment of IDH-mutant gliomas using CSI-TME
Source: Mol Syst Biol. 2026 Mar 10;22(6):928–61. doi: 10.1038/s44320-026-00201-0 (PMC13230996; doi:10.1038/s44320-026-00201-0)
Supplement: Supplementary file 15 — Source data Fig. 5 [file 44320_2026_201_MOESM15_ESM.zip]

Archive with 11 entries (10 files):
- Figure5/
- Figure5/Figure5G.txt
- Figure5/Figure5F.txt
- Figure5/Figure5D.txt
- Figure5/Figure5E.txt
- Figure5/Figure5A.txt
- Figure5/Figure5B.txt
- Figure5/Figure5C.txt
- Figure5/Figure5H.txt
- Figure5/Figure5I.txt
- Figure5/Figure5J.txt
