# Supplementary material for: Identifying clinically relevant cell state interactions in the tumor microenvironment of IDH-mutant gliomas using CSI-TME
Source: Mol Syst Biol. 2026 Mar 10;22(6):928–61. doi: 10.1038/s44320-026-00201-0 (PMC13230996; doi:10.1038/s44320-026-00201-0)
Supplement: Supplementary file 15 — Source data Fig. 5 [file 44320_2026_201_MOESM15_ESM.zip › Figure5/Figure5G.txt]

geneset	State	component	L1	L2	common	enrichment	pvalue	CI1	CI2	FDR
Endothelial	tip_like_ECs	Dim.1	1	28	0	0	1	0	6866.291043	1
Endothelial	tip_like_ECs	Dim.2	188	28	1	1.056662861	0.619892395	0.025672594	6.482619422	1
Endothelial	tip_like_ECs	Dim.3	161	28	9	16.70523975	5.01118e-08	6.543748713	39.4708133	3.00671e-06
Endothelial	tip_like_ECs	Dim.4	18	28	0	0	1	0	47.38266061	1
Endothelial	tip_like_ECs	Dim.5	75	28	0	0	1	0	10.46620037	1
Endothelial	tip_like_ECs	Dim.6	184	28	0	0	1	0	4.124550299	1
Endothelial	tip_like_ECs	Dim.7	20	28	0	0	1	0	42.20266842	1
Endothelial	tip_like_ECs	Dim.8	94	28	0	0	1	0	8.283741545	1
Endothelial	tip_like_ECs	Dim.9	2	28	0	0	1	0	1099.529322	1
Endothelial	tip_like_ECs	Dim.10	10	28	0	0	1	0	92.49062828	1
