# Supplementary material for: Identifying clinically relevant cell state interactions in the tumor microenvironment of IDH-mutant gliomas using CSI-TME
Source: Mol Syst Biol. 2026 Mar 10;22(6):928–61. doi: 10.1038/s44320-026-00201-0 (PMC13230996; doi:10.1038/s44320-026-00201-0)
Supplement: Supplementary file 15 — Source data Fig. 5 [file 44320_2026_201_MOESM15_ESM.zip › Figure5/Figure5F.txt]

State	component	L1	L2	common	enrichment	pvalue	CI1	CI2	FDR
Hypoxia	Dim.1	111	17	0	0	1	0	22.1240824	1
Hypoxia	Dim.2	207	17	4	14.9862844	0.00032894	3.52816061	49.0752698	0.00877162
Hypoxia	Dim.3	13	17	0	0	1	0	212.790753	1
Hypoxia	Dim.4	284	17	0	0	1	0	8.42081093	1
Hypoxia	Dim.5	51	17	0	0	1	0	49.2695652	1
Hypoxia	Dim.6	24	17	0	0	1	0	109.041431	1
Hypoxia	Dim.7	78	17	1	8.12855367	0.12340053	0.19150665	53.6379421	1
Hypoxia	Dim.8	102	17	0	0	1	0	24.1235339	1
Hypoxia	Dim.9	56	17	0	0	1	0	44.7289197	1
Hypoxia	Dim.10	40	17	0	0	1	0	63.2925204	1
Mesenchymal	Dim.1	111	11	1	9.07835641	0.11435529	0.20748903	64.768424	1
Mesenchymal	Dim.2	207	11	5	40.7623625	1.43e-06	9.75471064	162.30092	5.72e-05
Mesenchymal	Dim.3	13	11	0	0	1	0	345.903287	1
Mesenchymal	Dim.4	284	11	0	0	1	0	13.8479137	1
Mesenchymal	Dim.5	51	11	0	0	1	0	80.6982931	1
Mesenchymal	Dim.6	24	11	0	0	1	0	177.803109	1
Mesenchymal	Dim.7	78	11	0	0	1	0	52.1810895	1
Mesenchymal	Dim.8	102	11	0	0	1	0	39.6732388	1
Mesenchymal	Dim.9	56	11	0	0	1	0	73.3457964	1
Mesenchymal	Dim.10	40	11	0	0	1	0	104.163147	1
pEMT	Dim.1	111	44	6	14.9717986	7.67e-06	5.06264554	36.7801431	0.0002453
pEMT	Dim.2	207	44	12	18.9686417	4.66e-11	8.76113113	38.5205179	7.45e-09
pEMT	Dim.3	13	44	0	0	1	0	77.5589698	1
pEMT	Dim.4	284	44	0	0	0.63633637	0	3.03282306	1
pEMT	Dim.5	51	44	0	0	1	0	17.7867756	1
pEMT	Dim.6	24	44	0	0	1	0	39.4383581	1
pEMT	Dim.7	78	44	0	0	1	0	11.4629799	1
pEMT	Dim.8	102	44	1	2.29534085	0.36039548	0.05626606	13.7824413	1
pEMT	Dim.9	56	44	0	0	1	0	16.1370289	1
pEMT	Dim.10	40	44	0	0	1	0	22.9165256	1
Stress	Dim.1	111	102	3	2.7786742	0.10158158	0.55483782	8.57790939	1
Stress	Dim.2	207	102	12	6.70978917	1.05e-06	3.2878174	12.5698222	5.62e-05
Stress	Dim.3	13	102	1	8.24618829	0.12351571	0.19116095	56.7053718	1
Stress	Dim.4	284	102	4	1.41872478	0.53623695	0.37637804	3.79060796	1
Stress	Dim.5	51	102	0	0	1	0	7.45501077	1
Stress	Dim.6	24	102	0	0	1	0	16.5388105	1
Stress	Dim.7	78	102	1	1.27757612	0.54778033	0.03162765	7.49543095	1
Stress	Dim.8	102	102	0	0	0.62863546	0	3.64295621	1
Stress	Dim.9	56	102	0	0	1	0	6.76441191	1
Stress	Dim.10	40	102	0	0	1	0	9.61116251	1
