# Supplementary material for: Identifying clinically relevant cell state interactions in the tumor microenvironment of IDH-mutant gliomas using CSI-TME
Source: Mol Syst Biol. 2026 Mar 10;22(6):928–61. doi: 10.1038/s44320-026-00201-0 (PMC13230996; doi:10.1038/s44320-026-00201-0)
Supplement: Supplementary file 15 — Source data Fig. 5 [file 44320_2026_201_MOESM15_ESM.zip › Figure5/Figure5D.txt]

sample	OR	pvalue	type
GSM7596600	11.1033698895237	0.00087120837877116	CSIN_Overall
GSM7596601	1.94131962058574	0.412703106476388	CSIN_Overall
GSM7596602	1.98662970850069	0.406622761069454	CSIN_Overall
GSM7596603	1.74710136838517	0.445327506086295	CSIN_Overall
GSM7596604	3.01933047644412	0.292376606691277	CSIN_Overall
GSM7596605	7.23855754106458	0.00446717183532743	CSIN_Overall
GSM7596600	0.849700885715124	0.700514630413862	CSIN_LR
GSM7596601	0.63623430759032	0.8665452383568	CSIN_LR
GSM7596602	0.533136108825182	0.934281587726979	CSIN_LR
GSM7596603	0.434982557601506	0.963438786511329	CSIN_LR
GSM7596604	0.491785006103923	0.909200998066758	CSIN_LR
GSM7596605	0.889491354598025	0.691013914518137	CSIN_LR
