# Supplementary material for: Identifying clinically relevant cell state interactions in the tumor microenvironment of IDH-mutant gliomas using CSI-TME
Source: Mol Syst Biol. 2026 Mar 10;22(6):928–61. doi: 10.1038/s44320-026-00201-0 (PMC13230996; doi:10.1038/s44320-026-00201-0)
Supplement: Supplementary file 15 — Source data Fig. 5 [file 44320_2026_201_MOESM15_ESM.zip › Figure5/Figure5E.txt]

cell.name	IC Status	x	y	cell	sample_name
GSM7596600_AAACCGTTCGTCCAGG-1	Neither IC active	2620	4735	GSM7596600_AAACCGTTCGTCCAGG-1	GSM7596600
GSM7596600_AAACGAGACGGTTGAT-1	Neither IC active	4225	3474	GSM7596600_AAACGAGACGGTTGAT-1	GSM7596600
GSM7596600_AAACTGCTGGCTCCAA-1	Neither IC active	3702	4219	GSM7596600_AAACTGCTGGCTCCAA-1	GSM7596600
GSM7596600_AAAGGCTCTCGCGCCG-1	Neither IC active	3178	4965	GSM7596600_AAAGGCTCTCGCGCCG-1	GSM7596600
GSM7596600_AAAGGGATGTAGCAAG-1	Both ICs active	3500	2643	GSM7596600_AAAGGGATGTAGCAAG-1	GSM7596600
GSM7596600_AAATACCTATAAGCAT-1	Both ICs active	3787	4370	GSM7596600_AAATACCTATAAGCAT-1	GSM7596600
GSM7596600_AAATAGGGTGCTATTG-1	Neither IC active	4214	4824	GSM7596600_AAATAGGGTGCTATTG-1	GSM7596600
GSM7596600_AAATCGTGTACCACAA-1	Neither IC active	3228	4140	GSM7596600_AAATCGTGTACCACAA-1	GSM7596600
GSM7596600_AAATGGTCAATGTGCC-1	Neither IC active	3020	3313	GSM7596600_AAATGGTCAATGTGCC-1	GSM7596600
GSM7596600_AAATTAACGGGTAGCT-1	Both ICs active	3321	3391	GSM7596600_AAATTAACGGGTAGCT-1	GSM7596600
GSM7596600_AACAACTGGTAGTTGC-1	Neither IC active	2636	2935	GSM7596600_AACAACTGGTAGTTGC-1	GSM7596600
GSM7596600_AACAATACATTGTCGA-1	Neither IC active	2398	5408	GSM7596600_AACAATACATTGTCGA-1	GSM7596600
GSM7596600_AACCCTACTGTCAATA-1	Neither IC active	4955	3855	GSM7596600_AACCCTACTGTCAATA-1	GSM7596600
GSM7596600_AACCGAGCTTGGTCAT-1	Both ICs active	3845	2646	GSM7596600_AACCGAGCTTGGTCAT-1	GSM7596600
GSM7596600_AACCTTTAAATACGGT-1	Both ICs active	3739	4895	GSM7596600_AACCTTTAAATACGGT-1	GSM7596600
GSM7596600_AACGATAATGCCGTAG-1	Neither IC active	3955	4821	GSM7596600_AACGATAATGCCGTAG-1	GSM7596600
GSM7596600_AACGATATGTCAACTG-1	Neither IC active	4103	2648	GSM7596600_AACGATATGTCAACTG-1	GSM7596600
GSM7596600_AACGGCCATCTCCGGT-1	Neither IC active	2494	4359	GSM7596600_AACGGCCATCTCCGGT-1	GSM7596600
GSM7596600_AACGTACTGTGGGTAC-1	Neither IC active	2622	4435	GSM7596600_AACGTACTGTGGGTAC-1	GSM7596600
GSM7596600_AACGTGCGAAAGTCTC-1	Both ICs active	4009	3547	GSM7596600_AACGTGCGAAAGTCTC-1	GSM7596600
GSM7596600_AACTAGGCTTGGGTGT-1	Neither IC active	3437	4967	GSM7596600_AACTAGGCTTGGGTGT-1	GSM7596600
GSM7596600_AACTCAAGTTAATTGC-1	Neither IC active	2715	3686	GSM7596600_AACTCAAGTTAATTGC-1	GSM7596600
GSM7596600_AACTCTCAATAGAGCG-1	Neither IC active	4829	3479	GSM7596600_AACTCTCAATAGAGCG-1	GSM7596600
GSM7596600_AACTCTCAGTGTGCTC-1	Neither IC active	2576	4809	GSM7596600_AACTCTCAGTGTGCTC-1	GSM7596600
GSM7596600_AAGACCCAACTGAACA-1	Neither IC active	3132	5339	GSM7596600_AAGACCCAACTGAACA-1	GSM7596600
GSM7596600_AAGACTGCAAGCTACT-1	Both ICs active	3751	3545	GSM7596600_AAGACTGCAAGCTACT-1	GSM7596600
GSM7596600_AAGAGCTCTTTATCGG-1	Neither IC active	4139	3473	GSM7596600_AAGAGCTCTTTATCGG-1	GSM7596600
GSM7596600_AAGAGGCATGGATCGC-1	Both ICs active	4268	3549	GSM7596600_AAGAGGCATGGATCGC-1	GSM7596600
GSM7596600_AAGATGGCACCGGACC-1	Neither IC active	2486	5258	GSM7596600_AAGATGGCACCGGACC-1	GSM7596600
GSM7596600_AAGATTGGCGGAACGT-1	Endothelial.Dim.3.negative	4705	2803	GSM7596600_AAGATTGGCGGAACGT-1	GSM7596600
GSM7596600_AAGCATACTCTCCTGA-1	Neither IC active	3783	4820	GSM7596600_AAGCATACTCTCCTGA-1	GSM7596600
GSM7596600_AAGCGTCCCTCATCGA-1	Neither IC active	2315	5107	GSM7596600_AAGCGTCCCTCATCGA-1	GSM7596600
GSM7596600_AAGCTAGATCGAGTAA-1	Both ICs active	3742	4595	GSM7596600_AAGCTAGATCGAGTAA-1	GSM7596600
GSM7596600_AAGCTCGTGCCAAGTC-1	Malignant.Dim.2.positive	3967	3472	GSM7596600_AAGCTCGTGCCAAGTC-1	GSM7596600
GSM7596600_AAGGATGAGGGACCTC-1	Neither IC active	4576	2877	GSM7596600_AAGGATGAGGGACCTC-1	GSM7596600
GSM7596600_AAGGCTGTGCTCATCG-1	Malignant.Dim.2.positive	2807	3086	GSM7596600_AAGGCTGTGCTCATCG-1	GSM7596600
GSM7596600_AAGGGACAGATTCTGT-1	Neither IC active	4792	2804	GSM7596600_AAGGGACAGATTCTGT-1	GSM7596600
GSM7596600_AAGGTATCCTAATATA-1	Malignant.Dim.2.positive	4318	2725	GSM7596600_AAGGTATCCTAATATA-1	GSM7596600
GSM7596600_AAGGTGATAAACCAGC-1	Neither IC active	4780	4154	GSM7596600_AAGGTGATAAACCAGC-1	GSM7596600
GSM7596600_AATAACACTAGAACAA-1	Neither IC active	2447	4733	GSM7596600_AATAACACTAGAACAA-1	GSM7596600
GSM7596600_AATAGAACAGAGTGGC-1	Neither IC active	2792	4736	GSM7596600_AATAGAACAGAGTGGC-1	GSM7596600
GSM7596600_AATAGAATCTGTTTCA-1	Neither IC active	4519	4451	GSM7596600_AATAGAATCTGTTTCA-1	GSM7596600
GSM7596600_AATAGTCCGTCCCGAC-1	Neither IC active	3263	5115	GSM7596600_AATAGTCCGTCCCGAC-1	GSM7596600
GSM7596600_AATCGCCTCAGCGCCA-1	Neither IC active	4223	3774	GSM7596600_AATCGCCTCAGCGCCA-1	GSM7596600
GSM7596600_AATCTGCGTTGGGACG-1	Endothelial.Dim.3.negative	4788	3254	GSM7596600_AATCTGCGTTGGGACG-1	GSM7596600
GSM7596600_AATGACGTAGGATGTC-1	Both ICs active	4176	4148	GSM7596600_AATGACGTAGGATGTC-1	GSM7596600
GSM7596600_AATGCAACCGGGTACC-1	Neither IC active	3370	2716	GSM7596600_AATGCAACCGGGTACC-1	GSM7596600
GSM7596600_AATTAAAGGTCGGCGT-1	Neither IC active	2972	3838	GSM7596600_AATTAAAGGTCGGCGT-1	GSM7596600
GSM7596600_AATTAGCGCTGCAGCG-1	Neither IC active	3525	4668	GSM7596600_AATTAGCGCTGCAGCG-1	GSM7596600
GSM7596600_AATTCATAAGGGATCT-1	Neither IC active	4751	2579	GSM7596600_AATTCATAAGGGATCT-1	GSM7596600
GSM7596600_AATTCTAGAGTTAGGC-1	Both ICs active	3527	4518	GSM7596600_AATTCTAGAGTTAGGC-1	GSM7596600
GSM7596600_AATTGAACGCTCTGGT-1	Neither IC active	4391	4225	GSM7596600_AATTGAACGCTCTGGT-1	GSM7596600
GSM7596600_ACAAATCGCACCGAAT-1	Neither IC active	4345	4600	GSM7596600_ACAAATCGCACCGAAT-1	GSM7596600
GSM7596600_ACAACAGCATGAGCTA-1	Malignant.Dim.2.positive	3926	3246	GSM7596600_ACAACAGCATGAGCTA-1	GSM7596600
GSM7596600_ACAAGGAAATCCGCCC-1	Malignant.Dim.2.positive	4044	4522	GSM7596600_ACAAGGAAATCCGCCC-1	GSM7596600
GSM7596600_ACAAGGGCAGGCTCTG-1	Neither IC active	4090	4148	GSM7596600_ACAAGGGCAGGCTCTG-1	GSM7596600
GSM7596600_ACAATTTGAGCAGTGG-1	Both ICs active	4359	2950	GSM7596600_ACAATTTGAGCAGTGG-1	GSM7596600
GSM7596600_ACACACCAGGACCAGT-1	Neither IC active	4694	4153	GSM7596600_ACACACCAGGACCAGT-1	GSM7596600
GSM7596600_ACACCTTAAGTAGGGC-1	Neither IC active	2681	2710	GSM7596600_ACACCTTAAGTAGGGC-1	GSM7596600
GSM7596600_ACACGAGACTCCTTCT-1	Malignant.Dim.2.positive	3883	3171	GSM7596600_ACACGAGACTCCTTCT-1	GSM7596600
GSM7596600_ACACGGGAACTTAGGG-1	Neither IC active	3886	2871	GSM7596600_ACACGGGAACTTAGGG-1	GSM7596600
GSM7596600_ACACTGATCAAGGTGT-1	Neither IC active	2878	4737	GSM7596600_ACACTGATCAAGGTGT-1	GSM7596600
GSM7596600_ACAGGTGGAGGTGAGG-1	Neither IC active	2491	4659	GSM7596600_ACAGGTGGAGGTGAGG-1	GSM7596600
GSM7596600_ACATCCCGGCCATACG-1	Neither IC active	3264	4965	GSM7596600_ACATCCCGGCCATACG-1	GSM7596600
GSM7596600_ACATCGATCGTTTACC-1	Both ICs active	3488	3992	GSM7596600_ACATCGATCGTTTACC-1	GSM7596600
GSM7596600_ACATCGGTCAGCCGCG-1	Both ICs active	2412	3908	GSM7596600_ACATCGGTCAGCCGCG-1	GSM7596600
GSM7596600_ACATCGTATGCAATGG-1	Neither IC active	4305	4225	GSM7596600_ACATCGTATGCAATGG-1	GSM7596600
GSM7596600_ACATTAGTTTATATCC-1	Both ICs active	3439	4667	GSM7596600_ACATTAGTTTATATCC-1	GSM7596600
GSM7596600_ACCAACGCTTATTTAT-1	Neither IC active	2921	4812	GSM7596600_ACCAACGCTTATTTAT-1	GSM7596600
GSM7596600_ACCACAAGTTTCTATC-1	Both ICs active	3151	3090	GSM7596600_ACCACAAGTTTCTATC-1	GSM7596600
GSM7596600_ACCACGTGCAGCTATA-1	Both ICs active	4088	4448	GSM7596600_ACCACGTGCAGCTATA-1	GSM7596600
GSM7596600_ACCATATCCGCAATAA-1	Both ICs active	3232	3690	GSM7596600_ACCATATCCGCAATAA-1	GSM7596600
GSM7596600_ACCATCGTATATGGTA-1	Neither IC active	2626	3985	GSM7596600_ACCATCGTATATGGTA-1	GSM7596600
GSM7596600_ACCCAACGCCCGTGGC-1	Both ICs active	4530	3102	GSM7596600_ACCCAACGCCCGTGGC-1	GSM7596600
GSM7596600_ACCCATCTTGAGGGTA-1	Neither IC active	2414	3608	GSM7596600_ACCCATCTTGAGGGTA-1	GSM7596600
GSM7596600_ACCCGGAAACTCCCAG-1	Neither IC active	3608	5118	GSM7596600_ACCCGGAAACTCCCAG-1	GSM7596600
GSM7596600_ACCCGGTTACACTTCC-1	Neither IC active	2885	3987	GSM7596600_ACCCGGTTACACTTCC-1	GSM7596600
GSM7596600_ACCCTATGCCATATCG-1	Neither IC active	2531	5034	GSM7596600_ACCCTATGCCATATCG-1	GSM7596600
GSM7596600_ACCGACTGAGTCCCAC-1	Malignant.Dim.2.positive	3670	2944	GSM7596600_ACCGACTGAGTCCCAC-1	GSM7596600
GSM7596600_ACCGATGGTAGCATCG-1	Neither IC active	4785	3554	GSM7596600_ACCGATGGTAGCATCG-1	GSM7596600
GSM7596600_ACCGCAATAACTGCCT-1	Neither IC active	4215	4674	GSM7596600_ACCGCAATAACTGCCT-1	GSM7596600
GSM7596600_ACGACTGGTCATACTC-1	Neither IC active	2267	5631	GSM7596600_ACGACTGGTCATACTC-1	GSM7596600
GSM7596600_ACGATACATAGAACTA-1	Neither IC active	4277	2500	GSM7596600_ACGATACATAGAACTA-1	GSM7596600
GSM7596600_ACGATCATACATAGAG-1	Neither IC active	3543	2718	GSM7596600_ACGATCATACATAGAG-1	GSM7596600
GSM7596600_ACGCATTCGTGAGTAC-1	Neither IC active	3451	3317	GSM7596600_ACGCATTCGTGAGTAC-1	GSM7596600
GSM7596600_ACGCCGCTAGACGACC-1	Neither IC active	3875	4071	GSM7596600_ACGCCGCTAGACGACC-1	GSM7596600
GSM7596600_ACGCGAAGTCAGACGA-1	Both ICs active	3354	4516	GSM7596600_ACGCGAAGTCAGACGA-1	GSM7596600
GSM7596600_ACGCGGGCCAAGGACA-1	Neither IC active	3494	3393	GSM7596600_ACGCGGGCCAAGGACA-1	GSM7596600
GSM7596600_ACGGCACTTGCTTGGG-1	Both ICs active	3395	4741	GSM7596600_ACGGCACTTGCTTGGG-1	GSM7596600
GSM7596600_ACGGCCAACATGGACT-1	Neither IC active	3179	4815	GSM7596600_ACGGCCAACATGGACT-1	GSM7596600
GSM7596600_ACGGCGACGATGGGAA-1	Neither IC active	4130	4523	GSM7596600_ACGGCGACGATGGGAA-1	GSM7596600
GSM7596600_ACGTAGATTGCTGATG-1	Both ICs active	3710	3319	GSM7596600_ACGTAGATTGCTGATG-1	GSM7596600
GSM7596600_ACGTTAATGTCGAAGA-1	Neither IC active	3791	3920	GSM7596600_ACGTTAATGTCGAAGA-1	GSM7596600
GSM7596600_ACGTTAGATTTGCCCG-1	Neither IC active	2499	3759	GSM7596600_ACGTTAGATTTGCCCG-1	GSM7596600
GSM7596600_ACGTTCGTTCAGGAAA-1	Neither IC active	2701	5335	GSM7596600_ACGTTCGTTCAGGAAA-1	GSM7596600
GSM7596600_ACTATTTCCGGGCCCA-1	Neither IC active	2572	5259	GSM7596600_ACTATTTCCGGGCCCA-1	GSM7596600
GSM7596600_ACTCAATAAAGGCACG-1	Neither IC active	3801	2720	GSM7596600_ACTCAATAAAGGCACG-1	GSM7596600
GSM7596600_ACTCCCTAGAATAGTA-1	Neither IC active	3829	4445	GSM7596600_ACTCCCTAGAATAGTA-1	GSM7596600
GSM7596600_ACTCGTCAGTAATCCC-1	Neither IC active	4182	3549	GSM7596600_ACTCGTCAGTAATCCC-1	GSM7596600
GSM7596600_ACTCTCTGACTTAGGT-1	Neither IC active	4178	3998	GSM7596600_ACTCTCTGACTTAGGT-1	GSM7596600
GSM7596600_ACTCTTGTATAGTAAC-1	Both ICs active	3837	3546	GSM7596600_ACTCTTGTATAGTAAC-1	GSM7596600
GSM7596600_ACTGAATGGCGAAAGT-1	Neither IC active	4390	4375	GSM7596600_ACTGAATGGCGAAAGT-1	GSM7596600
GSM7596600_ACTGTACGATACACAT-1	Neither IC active	4186	3099	GSM7596600_ACTGTACGATACACAT-1	GSM7596600
GSM7596600_ACTGTCCAGGATTATA-1	Neither IC active	3193	3315	GSM7596600_ACTGTCCAGGATTATA-1	GSM7596600
GSM7596600_ACTGTCTTCTTTAGAA-1	Neither IC active	3582	3093	GSM7596600_ACTGTCTTCTTTAGAA-1	GSM7596600
GSM7596600_ACTTATACTTACCCGG-1	Both ICs active	4699	3553	GSM7596600_ACTTATACTTACCCGG-1	GSM7596600
GSM7596600_ACTTATTAGGATCGGT-1	Neither IC active	3060	3689	GSM7596600_ACTTATTAGGATCGGT-1	GSM7596600
GSM7596600_ACTTCGCCATACGCAC-1	Both ICs active	4058	2873	GSM7596600_ACTTCGCCATACGCAC-1	GSM7596600
GSM7596600_ACTTGACTCCCTCTTT-1	Neither IC active	3919	3996	GSM7596600_ACTTGACTCCCTCTTT-1	GSM7596600
GSM7596600_ACTTGGGACCCGGTGG-1	Neither IC active	2937	3013	GSM7596600_ACTTGGGACCCGGTGG-1	GSM7596600
GSM7596600_ACTTTCCTATAGCTTC-1	Neither IC active	3497	2943	GSM7596600_ACTTTCCTATAGCTTC-1	GSM7596600
GSM7596600_AGAACGTGGTACATTC-1	Neither IC active	3972	2872	GSM7596600_AGAACGTGGTACATTC-1	GSM7596600
GSM7596600_AGAAGAGCGCCGTTCC-1	Endothelial.Dim.3.negative	4611	3702	GSM7596600_AGAAGAGCGCCGTTCC-1	GSM7596600
GSM7596600_AGAAGGTTGCCGAATT-1	Neither IC active	2713	3986	GSM7596600_AGAAGGTTGCCGAATT-1	GSM7596600
GSM7596600_AGACCCACCGCTGATC-1	Both ICs active	3613	4518	GSM7596600_AGACCCACCGCTGATC-1	GSM7596600
GSM7596600_AGACCCGCCCTCCTCG-1	Neither IC active	3240	2790	GSM7596600_AGACCCGCCCTCCTCG-1	GSM7596600
GSM7596600_AGACTAGCCTTCCAGA-1	Neither IC active	2808	2937	GSM7596600_AGACTAGCCTTCCAGA-1	GSM7596600
GSM7596600_AGACTGTTACCGGGTC-1	Neither IC active	2742	5561	GSM7596600_AGACTGTTACCGGGTC-1	GSM7596600
GSM7596600_AGAGAACCGTCTAGGA-1	Neither IC active	4619	2802	GSM7596600_AGAGAACCGTCTAGGA-1	GSM7596600
GSM7596600_AGATAACTTCAGGGCC-1	Neither IC active	2719	3236	GSM7596600_AGATAACTTCAGGGCC-1	GSM7596600
GSM7596600_AGATACCGGTGTTCAC-1	Endothelial.Dim.3.negative	2455	3833	GSM7596600_AGATACCGGTGTTCAC-1	GSM7596600
GSM7596600_AGATACTCAAGATCGA-1	Both ICs active	4348	4300	GSM7596600_AGATACTCAAGATCGA-1	GSM7596600
GSM7596600_AGATCTCAGGTGTGAT-1	Neither IC active	4057	3023	GSM7596600_AGATCTCAGGTGTGAT-1	GSM7596600
GSM7596600_AGATTATAGGACGTTT-1	Neither IC active	3147	3539	GSM7596600_AGATTATAGGACGTTT-1	GSM7596600
GSM7596600_AGCAACATATCTTATT-1	Neither IC active	4825	3929	GSM7596600_AGCAACATATCTTATT-1	GSM7596600
GSM7596600_AGCACCAGTACTCACG-1	Neither IC active	3627	2869	GSM7596600_AGCACCAGTACTCACG-1	GSM7596600
GSM7596600_AGCAGCCAGATGAATA-1	Both ICs active	3307	5041	GSM7596600_AGCAGCCAGATGAATA-1	GSM7596600
GSM7596600_AGCCACTCCCGTGCTT-1	Neither IC active	4320	2575	GSM7596600_AGCCACTCCCGTGCTT-1	GSM7596600
GSM7596600_AGCGACAGGAACGGTC-1	Neither IC active	2405	4658	GSM7596600_AGCGACAGGAACGGTC-1	GSM7596600
GSM7596600_AGCGACCAACGATATT-1	Neither IC active	3198	2715	GSM7596600_AGCGACCAACGATATT-1	GSM7596600
GSM7596600_AGCGCATAATGAATCG-1	Neither IC active	3177	5115	GSM7596600_AGCGCATAATGAATCG-1	GSM7596600
GSM7596600_AGCGTGGTATTCTACT-1	Malignant.Dim.2.positive	3874	4221	GSM7596600_AGCGTGGTATTCTACT-1	GSM7596600
GSM7596600_AGCTCTAGACGTTCCA-1	Endothelial.Dim.3.negative	4094	3698	GSM7596600_AGCTCTAGACGTTCCA-1	GSM7596600
GSM7596600_AGCTCTTTACTCAGTT-1	Neither IC active	2756	3911	GSM7596600_AGCTCTTTACTCAGTT-1	GSM7596600
GSM7596600_AGGACAGTCGAATCCC-1	Neither IC active	4479	4076	GSM7596600_AGGACAGTCGAATCCC-1	GSM7596600
GSM7596600_AGGACGACCCATTAGA-1	Neither IC active	2755	4061	GSM7596600_AGGACGACCCATTAGA-1	GSM7596600
GSM7596600_AGGATAAAGTCGGGAT-1	Neither IC active	3610	4818	GSM7596600_AGGATAAAGTCGGGAT-1	GSM7596600
GSM7596600_AGGCAGGGAGCGTACT-1	Neither IC active	2917	5262	GSM7596600_AGGCAGGGAGCGTACT-1	GSM7596600
GSM7596600_AGGCTTCCCGAAGAAG-1	Neither IC active	2621	4585	GSM7596600_AGGCTTCCCGAAGAAG-1	GSM7596600
GSM7596600_AGGGACTCTACGCGAC-1	Both ICs active	3092	4964	GSM7596600_AGGGACTCTACGCGAC-1	GSM7596600
GSM7596600_AGGGCTGCAGTTACAG-1	Neither IC active	3622	3469	GSM7596600_AGGGCTGCAGTTACAG-1	GSM7596600
GSM7596600_AGGGTCGATGCGAACT-1	Endothelial.Dim.3.negative	5000	3631	GSM7596600_AGGGTCGATGCGAACT-1	GSM7596600
GSM7596600_AGGGTGCCGTTCTTTA-1	Neither IC active	2223	5706	GSM7596600_AGGGTGCCGTTCTTTA-1	GSM7596600
GSM7596600_AGGGTGCTCTCGAGGG-1	Both ICs active	4786	3404	GSM7596600_AGGGTGCTCTCGAGGG-1	GSM7596600
GSM7596600_AGGGTTCCCTTTGGTT-1	Neither IC active	4617	3102	GSM7596600_AGGGTTCCCTTTGGTT-1	GSM7596600
GSM7596600_AGGGTTTAGTTCGGGA-1	Endothelial.Dim.3.negative	3537	3318	GSM7596600_AGGGTTTAGTTCGGGA-1	GSM7596600
GSM7596600_AGGTAGATCGAGATAT-1	Neither IC active	2311	5557	GSM7596600_AGGTAGATCGAGATAT-1	GSM7596600
GSM7596600_AGGTTGAGGCACGCTT-1	Neither IC active	4019	2497	GSM7596600_AGGTTGAGGCACGCTT-1	GSM7596600
GSM7596600_AGGTTTCACACACCTT-1	Malignant.Dim.2.positive	3704	3919	GSM7596600_AGGTTTCACACACCTT-1	GSM7596600
GSM7596600_AGTACGGGCACCTGGC-1	Endothelial.Dim.3.negative	4232	2724	GSM7596600_AGTACGGGCACCTGGC-1	GSM7596600
GSM7596600_AGTATTTGGCACGACC-1	Neither IC active	3047	5188	GSM7596600_AGTATTTGGCACGACC-1	GSM7596600
GSM7596600_AGTCAACACCACCATC-1	Neither IC active	2842	3912	GSM7596600_AGTCAACACCACCATC-1	GSM7596600
GSM7596600_AGTCGACGGTCTCAAG-1	Neither IC active	4698	3703	GSM7596600_AGTCGACGGTCTCAAG-1	GSM7596600
GSM7596600_AGTCTTCTCCTCAAAT-1	Neither IC active	3673	2644	GSM7596600_AGTCTTCTCCTCAAAT-1	GSM7596600
GSM7596600_AGTGACCTACTTTACG-1	Neither IC active	3056	4139	GSM7596600_AGTGACCTACTTTACG-1	GSM7596600
GSM7596600_AGTGAGACTTCCAGTA-1	Malignant.Dim.2.positive	4570	3477	GSM7596600_AGTGAGACTTCCAGTA-1	GSM7596600
GSM7596600_AGTGATATGAGTAGTT-1	Neither IC active	2926	4212	GSM7596600_AGTGATATGAGTAGTT-1	GSM7596600
GSM7596600_AGTGATTCAAGCAGGA-1	Neither IC active	4572	3327	GSM7596600_AGTGATTCAAGCAGGA-1	GSM7596600
GSM7596600_AGTGCGTAGCTCGTAA-1	Neither IC active	2624	4285	GSM7596600_AGTGCGTAGCTCGTAA-1	GSM7596600
GSM7596600_AGTGCTTGCACGAATA-1	Neither IC active	4652	3928	GSM7596600_AGTGCTTGCACGAATA-1	GSM7596600
GSM7596600_AGTTAAACACTTGCGA-1	Endothelial.Dim.3.negative	2714	3836	GSM7596600_AGTTAAACACTTGCGA-1	GSM7596600
GSM7596600_AGTTCCTACAGAATTA-1	Both ICs active	2979	3088	GSM7596600_AGTTCCTACAGAATTA-1	GSM7596600
GSM7596600_AGTTCCTATTTATGTT-1	Neither IC active	3617	4069	GSM7596600_AGTTCCTATTTATGTT-1	GSM7596600
GSM7596600_ATAAACGGACCCGTAA-1	Both ICs active	3442	4367	GSM7596600_ATAAACGGACCCGTAA-1	GSM7596600
GSM7596600_ATAAAGGCTCGGTCGT-1	Endothelial.Dim.3.negative	2976	3388	GSM7596600_ATAAAGGCTCGGTCGT-1	GSM7596600
GSM7596600_ATAACGCCGGAGGGTC-1	Neither IC active	4312	3475	GSM7596600_ATAACGCCGGAGGGTC-1	GSM7596600
GSM7596600_ATAACGGAGTCCAACG-1	Neither IC active	4060	2723	GSM7596600_ATAACGGAGTCCAACG-1	GSM7596600
GSM7596600_ATAAGGTGGAGAACAT-1	Neither IC active	3914	4596	GSM7596600_ATAAGGTGGAGAACAT-1	GSM7596600
GSM7596600_ATAAGTTACCGCGACG-1	Neither IC active	3055	4289	GSM7596600_ATAAGTTACCGCGACG-1	GSM7596600
GSM7596600_ATAATAGCTGTTGAAT-1	Neither IC active	3528	4368	GSM7596600_ATAATAGCTGTTGAAT-1	GSM7596600
GSM7596600_ATACAGGCCCTCCAAT-1	Both ICs active	3910	5046	GSM7596600_ATACAGGCCCTCCAAT-1	GSM7596600
GSM7596600_ATACGCCGGCGAAACC-1	Neither IC active	4179	3849	GSM7596600_ATACGCCGGCGAAACC-1	GSM7596600
GSM7596600_ATAGACAACGGGACCT-1	Neither IC active	4790	2954	GSM7596600_ATAGACAACGGGACCT-1	GSM7596600
GSM7596600_ATAGAGTACTGGGACA-1	Both ICs active	2895	2787	GSM7596600_ATAGAGTACTGGGACA-1	GSM7596600
GSM7596600_ATAGAGTTATCAACTT-1	Neither IC active	4834	2879	GSM7596600_ATAGAGTTATCAACTT-1	GSM7596600
GSM7596600_ATAGGTTGGGCAGATG-1	Both ICs active	3584	2943	GSM7596600_ATAGGTTGGGCAGATG-1	GSM7596600
GSM7596600_ATAGTGAAGCGTTCTC-1	Neither IC active	3273	3916	GSM7596600_ATAGTGAAGCGTTCTC-1	GSM7596600
GSM7596600_ATATAAATGTAGCTGC-1	Both ICs active	3997	4897	GSM7596600_ATATAAATGTAGCTGC-1	GSM7596600
GSM7596600_ATATCTTAGGGCCTTC-1	Neither IC active	3450	3467	GSM7596600_ATATCTTAGGGCCTTC-1	GSM7596600
GSM7596600_ATATGTCTCCCTAGCC-1	Neither IC active	5001	3481	GSM7596600_ATATGTCTCCCTAGCC-1	GSM7596600
GSM7596600_ATATTCAGTTAAACCT-1	Neither IC active	2539	4134	GSM7596600_ATATTCAGTTAAACCT-1	GSM7596600
GSM7596600_ATATTCCACATAGTGA-1	Both ICs active	4129	4673	GSM7596600_ATATTCCACATAGTGA-1	GSM7596600
GSM7596600_ATATTTAACCCTCAAG-1	Neither IC active	3194	3165	GSM7596600_ATATTTAACCCTCAAG-1	GSM7596600
GSM7596600_ATCAATCTGGGCTGCA-1	Both ICs active	3623	3319	GSM7596600_ATCAATCTGGGCTGCA-1	GSM7596600
GSM7596600_ATCAGTAGGCAGGGAT-1	Both ICs active	4578	2577	GSM7596600_ATCAGTAGGCAGGGAT-1	GSM7596600
GSM7596600_ATCATCCAATATTTGT-1	Both ICs active	3361	3766	GSM7596600_ATCATCCAATATTTGT-1	GSM7596600
GSM7596600_ATCCAGAGCAACAACC-1	Neither IC active	3052	4588	GSM7596600_ATCCAGAGCAACAACC-1	GSM7596600
GSM7596600_ATCCAGGATTCGTGAA-1	Neither IC active	2800	3836	GSM7596600_ATCCAGGATTCGTGAA-1	GSM7596600
GSM7596600_ATCCTACCTAAGCTCT-1	Neither IC active	2884	4137	GSM7596600_ATCCTACCTAAGCTCT-1	GSM7596600
GSM7596600_ATCCTGCGTGGAATGG-1	Neither IC active	2840	4212	GSM7596600_ATCCTGCGTGGAATGG-1	GSM7596600
GSM7596600_ATCGACCCAATACAGA-1	Both ICs active	3531	4068	GSM7596600_ATCGACCCAATACAGA-1	GSM7596600
GSM7596600_ATCGGAGACAGACGGC-1	Neither IC active	4085	4748	GSM7596600_ATCGGAGACAGACGGC-1	GSM7596600
GSM7596600_ATCTAATATCCTACGG-1	Both ICs active	3695	4969	GSM7596600_ATCTAATATCCTACGG-1	GSM7596600
GSM7596600_ATCTGACATGGAAGGA-1	Neither IC active	2569	5559	GSM7596600_ATCTGACATGGAAGGA-1	GSM7596600
GSM7596600_ATCTGGTTAAGACTGT-1	Neither IC active	4102	2798	GSM7596600_ATCTGGTTAAGACTGT-1	GSM7596600
GSM7596600_ATCTTGACCTGCAACG-1	Neither IC active	2723	2786	GSM7596600_ATCTTGACCTGCAACG-1	GSM7596600
GSM7596600_ATGACTATCAGCTGTG-1	Neither IC active	2656	5560	GSM7596600_ATGACTATCAGCTGTG-1	GSM7596600
GSM7596600_ATGATGCAATGGTACA-1	Neither IC active	2970	4138	GSM7596600_ATGATGCAATGGTACA-1	GSM7596600
GSM7596600_ATGCACTACCGCATTG-1	Neither IC active	2766	2861	GSM7596600_ATGCACTACCGCATTG-1	GSM7596600
GSM7596600_ATGCATGATCCAGGAT-1	Both ICs active	3629	2719	GSM7596600_ATGCATGATCCAGGAT-1	GSM7596600
GSM7596600_ATGCCATTTGCGACCA-1	Endothelial.Dim.3.negative	4737	4078	GSM7596600_ATGCCATTTGCGACCA-1	GSM7596600
GSM7596600_ATGCCGGTCTTGCATA-1	Neither IC active	4056	3172	GSM7596600_ATGCCGGTCTTGCATA-1	GSM7596600
GSM7596600_ATGCGACAGTCCCATT-1	Malignant.Dim.2.positive	3881	3471	GSM7596600_ATGCGACAGTCCCATT-1	GSM7596600
GSM7596600_ATGGAGCAGGCCGTGA-1	Neither IC active	3665	3544	GSM7596600_ATGGAGCAGGCCGTGA-1	GSM7596600
GSM7596600_ATGGATTGACCAAACG-1	Both ICs active	3455	2867	GSM7596600_ATGGATTGACCAAACG-1	GSM7596600
GSM7596600_ATGGTCGCGTGGTTTC-1	Neither IC active	4477	4226	GSM7596600_ATGGTCGCGTGGTTTC-1	GSM7596600
GSM7596600_ATGTGGACATCTTGAT-1	Both ICs active	3873	4371	GSM7596600_ATGTGGACATCTTGAT-1	GSM7596600
GSM7596600_ATTAAACATGCGGACC-1	Both ICs active	3358	4066	GSM7596600_ATTAAACATGCGGACC-1	GSM7596600
GSM7596600_ATTAGGCGATGCTTTC-1	Both ICs active	3879	3621	GSM7596600_ATTAGGCGATGCTTTC-1	GSM7596600
GSM7596600_ATTATTATGTCCGTCA-1	Neither IC active	2400	5258	GSM7596600_ATTATTATGTCCGTCA-1	GSM7596600
GSM7596600_ATTCACTGATGTTGGA-1	Neither IC active	3738	5044	GSM7596600_ATTCACTGATGTTGGA-1	GSM7596600
GSM7596600_ATTCATATACTGTCCA-1	Both ICs active	3399	4292	GSM7596600_ATTCATATACTGTCCA-1	GSM7596600
GSM7596600_ATTGAAGATCTTAGTG-1	Neither IC active	2935	3163	GSM7596600_ATTGAAGATCTTAGTG-1	GSM7596600
GSM7596600_ATTGCTGCTCCTCCAT-1	Neither IC active	2674	3460	GSM7596600_ATTGCTGCTCCTCCAT-1	GSM7596600
GSM7596600_ATTTCCGGGTTCTGCG-1	Neither IC active	2316	4957	GSM7596600_ATTTCCGGGTTCTGCG-1	GSM7596600
GSM7596600_ATTTGTCTTGGGAGCT-1	Neither IC active	4438	3851	GSM7596600_ATTTGTCTTGGGAGCT-1	GSM7596600
GSM7596600_CAAACGAGTATCGCAG-1	Neither IC active	2839	4362	GSM7596600_CAAACGAGTATCGCAG-1	GSM7596600
GSM7596600_CAAACGGTCGCACTTT-1	Neither IC active	2548	3084	GSM7596600_CAAACGGTCGCACTTT-1	GSM7596600
GSM7596600_CAAATGTCCTTCCGTG-1	Neither IC active	3098	4214	GSM7596600_CAAATGTCCTTCCGTG-1	GSM7596600
GSM7596600_CAAGAGGGCGGAGTAC-1	Endothelial.Dim.3.negative	4003	4297	GSM7596600_CAAGAGGGCGGAGTAC-1	GSM7596600
GSM7596600_CAAGATATTATAACGT-1	Neither IC active	4650	4228	GSM7596600_CAAGATATTATAACGT-1	GSM7596600
GSM7596600_CAAGCAACGTCGGAGT-1	Neither IC active	2461	3233	GSM7596600_CAAGCAACGTCGGAGT-1	GSM7596600
GSM7596600_CAAGCGGCACATAATT-1	Neither IC active	3911	4896	GSM7596600_CAAGCGGCACATAATT-1	GSM7596600
GSM7596600_CAAGGATCGCATGTTC-1	Neither IC active	3748	3845	GSM7596600_CAAGGATCGCATGTTC-1	GSM7596600
GSM7596600_CAAGTGTGGTTGCAAA-1	Neither IC active	4869	3855	GSM7596600_CAAGTGTGGTTGCAAA-1	GSM7596600
GSM7596600_CAATAAACCTTGGCCC-1	Neither IC active	4016	2797	GSM7596600_CAATAAACCTTGGCCC-1	GSM7596600
GSM7596600_CAATATTCTTGACCTA-1	Neither IC active	2532	4884	GSM7596600_CAATATTCTTGACCTA-1	GSM7596600
GSM7596600_CAATGGATCTCTACCA-1	Neither IC active	4532	2952	GSM7596600_CAATGGATCTCTACCA-1	GSM7596600
GSM7596600_CAATTAAGGGTGATGA-1	Neither IC active	3626	3019	GSM7596600_CAATTAAGGGTGATGA-1	GSM7596600
GSM7596600_CAATTTCGTATAAGGG-1	Neither IC active	3535	3618	GSM7596600_CAATTTCGTATAAGGG-1	GSM7596600
GSM7596600_CACAATGAGCTGCTAT-1	Neither IC active	2971	3988	GSM7596600_CACAATGAGCTGCTAT-1	GSM7596600
GSM7596600_CACACGCGCTGTCTTA-1	Neither IC active	4658	3328	GSM7596600_CACACGCGCTGTCTTA-1	GSM7596600
GSM7596600_CACAGCACCCACGGCA-1	Neither IC active	3366	3166	GSM7596600_CACAGCACCCACGGCA-1	GSM7596600
GSM7596600_CACATATTAGCAGGAT-1	Neither IC active	3959	4372	GSM7596600_CACATATTAGCAGGAT-1	GSM7596600
GSM7596600_CACATCGTGCACGCGC-1	Neither IC active	2442	5333	GSM7596600_CACATCGTGCACGCGC-1	GSM7596600
GSM7596600_CACATGATTCAGCAAC-1	Neither IC active	3577	3693	GSM7596600_CACATGATTCAGCAAC-1	GSM7596600
GSM7596600_CACCCACGAGGCAATT-1	Endothelial.Dim.3.negative	4537	2352	GSM7596600_CACCCACGAGGCAATT-1	GSM7596600
GSM7596600_CACCCGGTTTGTGACT-1	Neither IC active	2490	4809	GSM7596600_CACCCGGTTTGTGACT-1	GSM7596600
GSM7596600_CACCGCCAGAAGGTTT-1	Neither IC active	3369	2866	GSM7596600_CACCGCCAGAAGGTTT-1	GSM7596600
GSM7596600_CACCGTTAGGGATCAC-1	Neither IC active	2404	4808	GSM7596600_CACCGTTAGGGATCAC-1	GSM7596600
GSM7596600_CACGCACAGCGCAGCT-1	Neither IC active	3931	2646	GSM7596600_CACGCACAGCGCAGCT-1	GSM7596600
GSM7596600_CACGCAGCGAGGCTTT-1	Neither IC active	2677	3160	GSM7596600_CACGCAGCGAGGCTTT-1	GSM7596600
GSM7596600_CACGTCGGCAACCTCT-1	Both ICs active	2406	4508	GSM7596600_CACGTCGGCAACCTCT-1	GSM7596600
GSM7596600_CACGTTCGTGCTCTAG-1	Neither IC active	4310	3625	GSM7596600_CACGTTCGTGCTCTAG-1	GSM7596600
GSM7596600_CACTAAAGTTGCCTAT-1	Neither IC active	3019	3463	GSM7596600_CACTAAAGTTGCCTAT-1	GSM7596600
GSM7596600_CACTCAAGAGCTATGG-1	Both ICs active	3275	3766	GSM7596600_CACTCAAGAGCTATGG-1	GSM7596600
GSM7596600_CACTCCTATGTAAGAT-1	Neither IC active	2359	5032	GSM7596600_CACTCCTATGTAAGAT-1	GSM7596600
GSM7596600_CACTCGAGCTGAACAA-1	Both ICs active	4001	4447	GSM7596600_CACTCGAGCTGAACAA-1	GSM7596600
GSM7596600_CACTTAATCAGACGGA-1	Neither IC active	2890	3387	GSM7596600_CACTTAATCAGACGGA-1	GSM7596600
GSM7596600_CAGACACCGATCGCTG-1	Neither IC active	3007	4813	GSM7596600_CAGACACCGATCGCTG-1	GSM7596600
GSM7596600_CAGACGAACCTGATAC-1	Neither IC active	2966	4588	GSM7596600_CAGACGAACCTGATAC-1	GSM7596600
GSM7596600_CAGAGACGGTCACCCA-1	Neither IC active	3267	4665	GSM7596600_CAGAGACGGTCACCCA-1	GSM7596600
GSM7596600_CAGAGCATGAGCTTGC-1	Neither IC active	3844	2796	GSM7596600_CAGAGCATGAGCTTGC-1	GSM7596600
GSM7596600_CAGAGGCGATGCATGA-1	Neither IC active	2877	4887	GSM7596600_CAGAGGCGATGCATGA-1	GSM7596600
GSM7596600_CAGATACTAACATAGT-1	Endothelial.Dim.3.negative	2809	2787	GSM7596600_CAGATACTAACATAGT-1	GSM7596600
GSM7596600_CAGCAGCCCGTTCCTT-1	Neither IC active	4187	2949	GSM7596600_CAGCAGCCCGTTCCTT-1	GSM7596600
GSM7596600_CAGCCTCCTGCAGAGG-1	Neither IC active	4147	2573	GSM7596600_CAGCCTCCTGCAGAGG-1	GSM7596600
GSM7596600_CAGCGATTCCCTTCAA-1	Neither IC active	2662	4810	GSM7596600_CAGCGATTCCCTTCAA-1	GSM7596600
GSM7596600_CAGCTCACTGAGACAT-1	Neither IC active	3365	3316	GSM7596600_CAGCTCACTGAGACAT-1	GSM7596600
GSM7596600_CAGCTCGACAAGTTAA-1	Neither IC active	4704	2953	GSM7596600_CAGCTCGACAAGTTAA-1	GSM7596600
GSM7596600_CAGGATATATCGTTGT-1	Both ICs active	3401	4142	GSM7596600_CAGGATATATCGTTGT-1	GSM7596600
GSM7596600_CAGGCCGTTTGGGTGT-1	Neither IC active	2671	3760	GSM7596600_CAGGCCGTTTGGGTGT-1	GSM7596600
GSM7596600_CAGGCGCCATGCTAGG-1	Neither IC active	3958	4521	GSM7596600_CAGGCGCCATGCTAGG-1	GSM7596600
GSM7596600_CAGTAGCCCACGCGGT-1	Endothelial.Dim.3.negative	4749	2729	GSM7596600_CAGTAGCCCACGCGGT-1	GSM7596600
GSM7596600_CAGTCTGTATACTGGG-1	Neither IC active	3661	3994	GSM7596600_CAGTCTGTATACTGGG-1	GSM7596600
GSM7596600_CAGTGAATAAATGACT-1	Both ICs active	4404	2726	GSM7596600_CAGTGAATAAATGACT-1	GSM7596600
GSM7596600_CAGTTCAAATTGACAC-1	Neither IC active	3023	3013	GSM7596600_CAGTTCAAATTGACAC-1	GSM7596600
GSM7596600_CATAACGGACAGTCGT-1	Neither IC active	4871	3555	GSM7596600_CATAACGGACAGTCGT-1	GSM7596600
GSM7596600_CATACGGCGTCTGGGC-1	Neither IC active	3533	3768	GSM7596600_CATACGGCGTCTGGGC-1	GSM7596600
GSM7596600_CATACTATGTAATTGT-1	Both ICs active	2889	3537	GSM7596600_CATACTATGTAATTGT-1	GSM7596600
GSM7596600_CATAGCGTTGCCCACC-1	Neither IC active	2618	4885	GSM7596600_CATAGCGTTGCCCACC-1	GSM7596600
GSM7596600_CATATAGGTACAGTCA-1	Neither IC active	3186	4065	GSM7596600_CATATAGGTACAGTCA-1	GSM7596600
GSM7596600_CATCGGACGGGTTAAT-1	Neither IC active	3316	3991	GSM7596600_CATCGGACGGGTTAAT-1	GSM7596600
GSM7596600_CATCTTACACCACCTC-1	Malignant.Dim.2.positive	5086	3632	GSM7596600_CATCTTACACCACCTC-1	GSM7596600
GSM7596600_CATGGTAAGTAGCGTT-1	Endothelial.Dim.3.negative	3960	4222	GSM7596600_CATGGTAAGTAGCGTT-1	GSM7596600
GSM7596600_CATGGTCTAGATACCG-1	Neither IC active	3671	2794	GSM7596600_CATGGTCTAGATACCG-1	GSM7596600
GSM7596600_CATTATGCTTGTTGTG-1	Neither IC active	3068	2789	GSM7596600_CATTATGCTTGTTGTG-1	GSM7596600
GSM7596600_CATTTAGCGGACCATG-1	Neither IC active	4491	2726	GSM7596600_CATTTAGCGGACCATG-1	GSM7596600
GSM7596600_CATTTGAGTGGTACGT-1	Neither IC active	2880	4587	GSM7596600_CATTTGAGTGGTACGT-1	GSM7596600
GSM7596600_CCAACGATGCACTGAT-1	Neither IC active	2418	3158	GSM7596600_CCAACGATGCACTGAT-1	GSM7596600
GSM7596600_CCAAGAAAGTGGGCGA-1	Neither IC active	3051	4738	GSM7596600_CCAAGAAAGTGGGCGA-1	GSM7596600
GSM7596600_CCAAGCGTAACTCGTA-1	Endothelial.Dim.3.negative	3882	3321	GSM7596600_CCAAGCGTAACTCGTA-1	GSM7596600
GSM7596600_CCAATAGTGCCGTCGA-1	Neither IC active	2632	3385	GSM7596600_CCAATAGTGCCGTCGA-1	GSM7596600
GSM7596600_CCAATGTCACAGCAAG-1	Neither IC active	2931	3613	GSM7596600_CCAATGTCACAGCAAG-1	GSM7596600
GSM7596600_CCAATTACGGGTCGAG-1	Neither IC active	4839	2279	GSM7596600_CCAATTACGGGTCGAG-1	GSM7596600
GSM7596600_CCACAATGTACGTCTT-1	Neither IC active	4488	3026	GSM7596600_CCACAATGTACGTCTT-1	GSM7596600
GSM7596600_CCACACTGAGATATTA-1	Neither IC active	2930	3763	GSM7596600_CCACACTGAGATATTA-1	GSM7596600
GSM7596600_CCACCAACTTTACTGT-1	Neither IC active	2534	4734	GSM7596600_CCACCAACTTTACTGT-1	GSM7596600
GSM7596600_CCACCCAAGGAAAGTG-1	Both ICs active	4052	3622	GSM7596600_CCACCCAAGGAAAGTG-1	GSM7596600
GSM7596600_CCAGATAGTTGAGTGA-1	Endothelial.Dim.3.negative	4446	2951	GSM7596600_CCAGATAGTTGAGTGA-1	GSM7596600
GSM7596600_CCAGCCTGGACCAATA-1	Neither IC active	3621	3619	GSM7596600_CCAGCCTGGACCAATA-1	GSM7596600
GSM7596600_CCAGGGACGTGGCCTC-1	Neither IC active	3110	2864	GSM7596600_CCAGGGACGTGGCCTC-1	GSM7596600
GSM7596600_CCAGTAGTCTGATCCA-1	Neither IC active	4748	2879	GSM7596600_CCAGTAGTCTGATCCA-1	GSM7596600
GSM7596600_CCAGTCTAGACGGCGC-1	Neither IC active	4534	2652	GSM7596600_CCAGTCTAGACGGCGC-1	GSM7596600
GSM7596600_CCAGTCTTGTCATAGA-1	Neither IC active	3348	5266	GSM7596600_CCAGTCTTGTCATAGA-1	GSM7596600
GSM7596600_CCATCGCAGTTAAACT-1	Neither IC active	3483	4592	GSM7596600_CCATCGCAGTTAAACT-1	GSM7596600
GSM7596600_CCATCTCACCAGTGAA-1	Neither IC active	5042	3706	GSM7596600_CCATCTCACCAGTGAA-1	GSM7596600
GSM7596600_CCATGCCTGTTTAGTA-1	Neither IC active	3105	3464	GSM7596600_CCATGCCTGTTTAGTA-1	GSM7596600
GSM7596600_CCATTAGCGATAATCC-1	Neither IC active	2633	3235	GSM7596600_CCATTAGCGATAATCC-1	GSM7596600
GSM7596600_CCATTCCCTGCCCACA-1	Neither IC active	2503	3309	GSM7596600_CCATTCCCTGCCCACA-1	GSM7596600
GSM7596600_CCATTTCTACCTATTA-1	Neither IC active	3868	4971	GSM7596600_CCATTTCTACCTATTA-1	GSM7596600
GSM7596600_CCCAAACATGCTGCTC-1	Neither IC active	4614	3402	GSM7596600_CCCAAACATGCTGCTC-1	GSM7596600
GSM7596600_CCCAGTTAAGGCGCCG-1	Endothelial.Dim.3.negative	4350	4000	GSM7596600_CCCAGTTAAGGCGCCG-1	GSM7596600
GSM7596600_CCCGCAGCGCGAACTA-1	Endothelial.Dim.3.negative	3699	4519	GSM7596600_CCCGCAGCGCGAACTA-1	GSM7596600
GSM7596600_CCCGTAGCTGGGAAGA-1	Neither IC active	2487	5108	GSM7596600_CCCGTAGCTGGGAAGA-1	GSM7596600
GSM7596600_CCCTGAAATGAGTTGA-1	Neither IC active	2504	3159	GSM7596600_CCCTGAAATGAGTTGA-1	GSM7596600
GSM7596600_CCCTTTGACAGGTCTT-1	Malignant.Dim.2.positive	3224	4590	GSM7596600_CCCTTTGACAGGTCTT-1	GSM7596600
GSM7596600_CCGAACCTTCCCGGCC-1	Neither IC active	3871	4521	GSM7596600_CCGAACCTTCCCGGCC-1	GSM7596600
GSM7596600_CCGCACAAAGACCAAC-1	Endothelial.Dim.3.negative	4096	3548	GSM7596600_CCGCACAAAGACCAAC-1	GSM7596600
GSM7596600_CCGCATGTGGTACGAT-1	Neither IC active	3651	5044	GSM7596600_CCGCATGTGGTACGAT-1	GSM7596600
GSM7596600_CCGCGGAATGCGTCAC-1	Malignant.Dim.2.positive	2750	4661	GSM7596600_CCGCGGAATGCGTCAC-1	GSM7596600
GSM7596600_CCGGGCGGTCTCGTCA-1	Both ICs active	4098	3248	GSM7596600_CCGGGCGGTCTCGTCA-1	GSM7596600
GSM7596600_CCGGGCTGCTCCATAC-1	Neither IC active	4526	3552	GSM7596600_CCGGGCTGCTCCATAC-1	GSM7596600
GSM7596600_CCGGTTTGTAATTGTG-1	Neither IC active	2617	5035	GSM7596600_CCGGTTTGTAATTGTG-1	GSM7596600
GSM7596600_CCGTAAGTTGGTCCCA-1	Neither IC active	4141	3323	GSM7596600_CCGTAAGTTGGTCCCA-1	GSM7596600
GSM7596600_CCGTTACGTTAGAACA-1	Neither IC active	4623	2353	GSM7596600_CCGTTACGTTAGAACA-1	GSM7596600
GSM7596600_CCTAAATTAACGGTTC-1	Malignant.Dim.2.positive	3747	3995	GSM7596600_CCTAAATTAACGGTTC-1	GSM7596600
GSM7596600_CCTAACTAAGGCTCTA-1	Both ICs active	4838	2429	GSM7596600_CCTAACTAAGGCTCTA-1	GSM7596600
GSM7596600_CCTACTGCTTACACTT-1	Endothelial.Dim.3.negative	2938	2863	GSM7596600_CCTACTGCTTACACTT-1	GSM7596600
GSM7596600_CCTAGGCGTAGCGATC-1	Both ICs active	4613	3552	GSM7596600_CCTAGGCGTAGCGATC-1	GSM7596600
GSM7596600_CCTATACCGTCCTGTC-1	Neither IC active	2747	4961	GSM7596600_CCTATACCGTCCTGTC-1	GSM7596600
GSM7596600_CCTATGGGTTACCGTC-1	Both ICs active	3798	3020	GSM7596600_CCTATGGGTTACCGTC-1	GSM7596600
GSM7596600_CCTCGCGCTGTGCGAT-1	Neither IC active	3349	5116	GSM7596600_CCTCGCGCTGTGCGAT-1	GSM7596600
GSM7596600_CCTCGGACCGGGATAG-1	Endothelial.Dim.3.negative	4480	3926	GSM7596600_CCTCGGACCGGGATAG-1	GSM7596600
GSM7596600_CCTCTAATCTGCCAAG-1	Neither IC active	3975	2572	GSM7596600_CCTCTAATCTGCCAAG-1	GSM7596600
GSM7596600_CCTCTGTACTATTCTA-1	Both ICs active	3438	4817	GSM7596600_CCTCTGTACTATTCTA-1	GSM7596600
GSM7596600_CCTGAACGATATATTC-1	Both ICs active	4483	3626	GSM7596600_CCTGAACGATATATTC-1	GSM7596600
GSM7596600_CCTGAATATTTACATA-1	Neither IC active	3889	2571	GSM7596600_CCTGAATATTTACATA-1	GSM7596600
GSM7596600_CCTGACCACCGATGGT-1	Malignant.Dim.2.positive	3443	4217	GSM7596600_CCTGACCACCGATGGT-1	GSM7596600
GSM7596600_CCTGCTATTTGAGAAG-1	Neither IC active	2982	2788	GSM7596600_CCTGCTATTTGAGAAG-1	GSM7596600
GSM7596600_CCTGGCTAGACCCGCC-1	Neither IC active	2678	3010	GSM7596600_CCTGGCTAGACCCGCC-1	GSM7596600
GSM7596600_CCTGTAAGACATGATA-1	Endothelial.Dim.3.negative	2587	3609	GSM7596600_CCTGTAAGACATGATA-1	GSM7596600
GSM7596600_CCTGTCACCCGGGCTC-1	Neither IC active	3712	3019	GSM7596600_CCTGTCACCCGGGCTC-1	GSM7596600
GSM7596600_CCTGTCGCCCGTAAAT-1	Neither IC active	3492	3542	GSM7596600_CCTGTCGCCCGTAAAT-1	GSM7596600
GSM7596600_CCTTCAGTTAAAGTGA-1	Neither IC active	2829	5411	GSM7596600_CCTTCAGTTAAAGTGA-1	GSM7596600
GSM7596600_CCTTTAAGGGAGCACT-1	Neither IC active	2961	5188	GSM7596600_CCTTTAAGGGAGCACT-1	GSM7596600
GSM7596600_CGAACCCGCATGCGTC-1	Neither IC active	2923	4512	GSM7596600_CGAACCCGCATGCGTC-1	GSM7596600
GSM7596600_CGACAGTTCGCGTTAT-1	Neither IC active	2630	3535	GSM7596600_CGACAGTTCGCGTTAT-1	GSM7596600
GSM7596600_CGACTCAGGATGTTAT-1	Neither IC active	4664	2578	GSM7596600_CGACTCAGGATGTTAT-1	GSM7596600
GSM7596600_CGAGACCCTAGAGTGT-1	Both ICs active	3444	4067	GSM7596600_CGAGACCCTAGAGTGT-1	GSM7596600
GSM7596600_CGAGAGATGTGAACCT-1	Malignant.Dim.2.positive	3971	3022	GSM7596600_CGAGAGATGTGAACCT-1	GSM7596600
GSM7596600_CGAGGCTAAATATGGC-1	Neither IC active	3885	3021	GSM7596600_CGAGGCTAAATATGGC-1	GSM7596600
GSM7596600_CGAGGGACTGCGGTCG-1	Neither IC active	4180	3699	GSM7596600_CGAGGGACTGCGGTCG-1	GSM7596600
GSM7596600_CGAGTTCTGTCCCACC-1	Both ICs active	4489	2876	GSM7596600_CGAGTTCTGTCCCACC-1	GSM7596600
GSM7596600_CGAGTTTATCGGACTG-1	Neither IC active	4828	3629	GSM7596600_CGAGTTTATCGGACTG-1	GSM7596600
GSM7596600_CGATACCTCGCGGACA-1	Neither IC active	2886	3837	GSM7596600_CGATACCTCGCGGACA-1	GSM7596600
GSM7596600_CGATCCGACCCAGTGC-1	Neither IC active	2974	3688	GSM7596600_CGATCCGACCCAGTGC-1	GSM7596600
GSM7596600_CGATCCTCGCAACATA-1	Neither IC active	2524	5784	GSM7596600_CGATCCTCGCAACATA-1	GSM7596600
GSM7596600_CGATTAAATATCTCCT-1	Neither IC active	3479	5042	GSM7596600_CGATTAAATATCTCCT-1	GSM7596600
GSM7596600_CGCAATTAGGGTAATA-1	Endothelial.Dim.3.negative	2722	2936	GSM7596600_CGCAATTAGGGTAATA-1	GSM7596600
GSM7596600_CGCACATGTCCACTAC-1	Both ICs active	4568	3777	GSM7596600_CGCACATGTCCACTAC-1	GSM7596600
GSM7596600_CGCATGGTGCGATGCT-1	Endothelial.Dim.3.negative	3662	3844	GSM7596600_CGCATGGTGCGATGCT-1	GSM7596600
GSM7596600_CGCATTAGCTAATAGG-1	Neither IC active	3283	2866	GSM7596600_CGCATTAGCTAATAGG-1	GSM7596600
GSM7596600_CGCCATCCGATTATGA-1	Malignant.Dim.2.positive	4276	2649	GSM7596600_CGCCATCCGATTATGA-1	GSM7596600
GSM7596600_CGCCCAGCACGCCTAG-1	Neither IC active	3003	5263	GSM7596600_CGCCCAGCACGCCTAG-1	GSM7596600
GSM7596600_CGCCGCCCATGCCTGT-1	Neither IC active	4395	3775	GSM7596600_CGCCGCCCATGCCTGT-1	GSM7596600
GSM7596600_CGCCTCCCTCCTCTAT-1	Both ICs active	3962	4072	GSM7596600_CGCCTCCCTCCTCTAT-1	GSM7596600
GSM7596600_CGCGCATGTTTGATTG-1	Both ICs active	3138	4589	GSM7596600_CGCGCATGTTTGATTG-1	GSM7596600
GSM7596600_CGCGGGAATTAGGCAG-1	Malignant.Dim.2.positive	4273	2949	GSM7596600_CGCGGGAATTAGGCAG-1	GSM7596600
GSM7596600_CGCGTTCATGAAATAC-1	Both ICs active	3024	2863	GSM7596600_CGCGTTCATGAAATAC-1	GSM7596600
GSM7596600_CGCTACGGGACATTTA-1	Neither IC active	2888	3687	GSM7596600_CGCTACGGGACATTTA-1	GSM7596600
GSM7596600_CGCTATTCTTAGGCTC-1	Neither IC active	3405	3692	GSM7596600_CGCTATTCTTAGGCTC-1	GSM7596600
GSM7596600_CGCTCTCCGTAGATTA-1	Neither IC active	2417	3308	GSM7596600_CGCTCTCCGTAGATTA-1	GSM7596600
GSM7596600_CGCTGTGACGCCGCAC-1	Endothelial.Dim.3.negative	2853	2712	GSM7596600_CGCTGTGACGCCGCAC-1	GSM7596600
GSM7596600_CGCTGTGTGGATGTTG-1	Neither IC active	2658	5260	GSM7596600_CGCTGTGTGGATGTTG-1	GSM7596600
GSM7596600_CGCTTTCTTGCATTCG-1	Neither IC active	4487	3176	GSM7596600_CGCTTTCTTGCATTCG-1	GSM7596600
GSM7596600_CGGAAAGAATCAAACG-1	Neither IC active	2874	5187	GSM7596600_CGGAAAGAATCAAACG-1	GSM7596600
GSM7596600_CGGAACGTAAACATAG-1	Neither IC active	2752	4361	GSM7596600_CGGAACGTAAACATAG-1	GSM7596600
GSM7596600_CGGAGCAATTTAATCG-1	Neither IC active	3394	4891	GSM7596600_CGGAGCAATTTAATCG-1	GSM7596600
GSM7596600_CGGAGCATGGCGATCC-1	Both ICs active	3706	3769	GSM7596600_CGGAGCATGGCGATCC-1	GSM7596600
GSM7596600_CGGCAAACATCGTGCG-1	Neither IC active	3654	4744	GSM7596600_CGGCAAACATCGTGCG-1	GSM7596600
GSM7596600_CGGCAGGGTCGGGTTG-1	Neither IC active	4874	3255	GSM7596600_CGGCAGGGTCGGGTTG-1	GSM7596600
GSM7596600_CGGCCACGCACAAAGT-1	Neither IC active	3364	3466	GSM7596600_CGGCCACGCACAAAGT-1	GSM7596600
GSM7596600_CGGGAATTTATGTAAA-1	Neither IC active	3616	4218	GSM7596600_CGGGAATTTATGTAAA-1	GSM7596600
GSM7596600_CGGGCAGCTAAACCGC-1	Neither IC active	3236	3240	GSM7596600_CGGGCAGCTAAACCGC-1	GSM7596600
GSM7596600_CGGGCCTTCTTTGTAA-1	Neither IC active	3187	3915	GSM7596600_CGGGCCTTCTTTGTAA-1	GSM7596600
GSM7596600_CGGGTGTACCCATTTA-1	Neither IC active	4529	3252	GSM7596600_CGGGTGTACCCATTTA-1	GSM7596600
GSM7596600_CGGTACTAGAATCAAA-1	Neither IC active	4393	4075	GSM7596600_CGGTACTAGAATCAAA-1	GSM7596600
GSM7596600_CGGTAGAGGTGCAGGT-1	Both ICs active	4794	2504	GSM7596600_CGGTAGAGGTGCAGGT-1	GSM7596600
GSM7596600_CGGTCAAGTGGGAACC-1	Both ICs active	4275	2799	GSM7596600_CGGTCAAGTGGGAACC-1	GSM7596600
GSM7596600_CGGTGCGCGTTGGTCC-1	Neither IC active	2492	4509	GSM7596600_CGGTGCGCGTTGGTCC-1	GSM7596600
GSM7596600_CGTATTAAGAGATCTA-1	Neither IC active	3150	3239	GSM7596600_CGTATTAAGAGATCTA-1	GSM7596600
GSM7596600_CGTCACGTCCATTGGT-1	Neither IC active	3011	4363	GSM7596600_CGTCACGTCCATTGGT-1	GSM7596600
GSM7596600_CGTCGGATAGTGTTGA-1	Neither IC active	4959	3405	GSM7596600_CGTCGGATAGTGTTGA-1	GSM7596600
GSM7596600_CGTGAAGTTAATTCAC-1	Neither IC active	3231	3840	GSM7596600_CGTGAAGTTAATTCAC-1	GSM7596600
GSM7596600_CGTGCAGACTGGGACA-1	Both ICs active	4007	3847	GSM7596600_CGTGCAGACTGGGACA-1	GSM7596600
GSM7596600_CGTGCCCTCCCGAAGA-1	Neither IC active	4134	4073	GSM7596600_CGTGCCCTCCCGAAGA-1	GSM7596600
GSM7596600_CGTGTCCCATTCGCGA-1	Neither IC active	2549	2934	GSM7596600_CGTGTCCCATTCGCGA-1	GSM7596600
GSM7596600_CGTGTCTCGTTACGAC-1	Neither IC active	2270	5332	GSM7596600_CGTGTCTCGTTACGAC-1	GSM7596600
GSM7596600_CGTTGAGCGACCGTCG-1	Malignant.Dim.2.positive	4004	4147	GSM7596600_CGTTGAGCGACCGTCG-1	GSM7596600
GSM7596600_CGTTTCACTTCGGGCG-1	Neither IC active	4797	2204	GSM7596600_CGTTTCACTTCGGGCG-1	GSM7596600
GSM7596600_CGTTTCGCTCATTACA-1	Neither IC active	2933	3463	GSM7596600_CGTTTCGCTCATTACA-1	GSM7596600
GSM7596600_CGTTTGTGTAGAGGGT-1	Neither IC active	2575	4959	GSM7596600_CGTTTGTGTAGAGGGT-1	GSM7596600
GSM7596600_CTAAATCCTATTCCGG-1	Both ICs active	4447	2801	GSM7596600_CTAAATCCTATTCCGG-1	GSM7596600
GSM7596600_CTAACGAAACTTGCTG-1	Both ICs active	4875	3105	GSM7596600_CTAACGAAACTTGCTG-1	GSM7596600
GSM7596600_CTAAGGGAATGATTGG-1	Neither IC active	3918	4146	GSM7596600_CTAAGGGAATGATTGG-1	GSM7596600
GSM7596600_CTACAAGAAATAACCC-1	Neither IC active	2530	5184	GSM7596600_CTACAAGAAATAACCC-1	GSM7596600
GSM7596600_CTACCCTAAGGTCATA-1	Malignant.Dim.2.positive	4745	3179	GSM7596600_CTACCCTAAGGTCATA-1	GSM7596600
GSM7596600_CTACGCACGGAGTACC-1	Neither IC active	3277	3466	GSM7596600_CTACGCACGGAGTACC-1	GSM7596600
GSM7596600_CTACTATCTTTCAGAG-1	Both ICs active	4833	3029	GSM7596600_CTACTATCTTTCAGAG-1	GSM7596600
GSM7596600_CTACTGCCACCTGACC-1	Neither IC active	3541	2868	GSM7596600_CTACTGCCACCTGACC-1	GSM7596600
GSM7596600_CTAGATTTACGACGGC-1	Neither IC active	4005	3997	GSM7596600_CTAGATTTACGACGGC-1	GSM7596600
GSM7596600_CTAGCATAGTATAATG-1	Both ICs active	3666	3394	GSM7596600_CTAGCATAGTATAATG-1	GSM7596600
GSM7596600_CTAGTCACGTCTTAAG-1	Both ICs active	3793	3620	GSM7596600_CTAGTCACGTCTTAAG-1	GSM7596600
GSM7596600_CTAGTGAAGGACAGGA-1	Neither IC active	2459	3383	GSM7596600_CTAGTGAAGGACAGGA-1	GSM7596600
GSM7596600_CTAGTTACAACCCGGT-1	Malignant.Dim.2.positive	3696	4819	GSM7596600_CTAGTTACAACCCGGT-1	GSM7596600
GSM7596600_CTAGTTGGGCCCGGTA-1	Neither IC active	3757	2795	GSM7596600_CTAGTTGGGCCCGGTA-1	GSM7596600
GSM7596600_CTATAGGCGTTGATGT-1	Neither IC active	2441	5483	GSM7596600_CTATAGGCGTTGATGT-1	GSM7596600
GSM7596600_CTATCGGGTCTCAACA-1	Endothelial.Dim.3.negative	3795	3470	GSM7596600_CTATCGGGTCTCAACA-1	GSM7596600
GSM7596600_CTATGTCACTAGCCCA-1	Neither IC active	3669	3094	GSM7596600_CTATGTCACTAGCCCA-1	GSM7596600
GSM7596600_CTATTCATGTGTCCCA-1	Neither IC active	3482	4742	GSM7596600_CTATTCATGTGTCCCA-1	GSM7596600
GSM7596600_CTATTTGGTTACGGAT-1	Neither IC active	4354	3550	GSM7596600_CTATTTGGTTACGGAT-1	GSM7596600
GSM7596600_CTCAAACCACTGCCCG-1	Neither IC active	2526	5634	GSM7596600_CTCAAACCACTGCCCG-1	GSM7596600
GSM7596600_CTCCGCCCACATGAGG-1	Endothelial.Dim.3.negative	2496	4059	GSM7596600_CTCCGCCCACATGAGG-1	GSM7596600
GSM7596600_CTCGAGGTCGAACAGT-1	Neither IC active	3368	3016	GSM7596600_CTCGAGGTCGAACAGT-1	GSM7596600
GSM7596600_CTCGCACCTATATAGT-1	Neither IC active	3759	2645	GSM7596600_CTCGCACCTATATAGT-1	GSM7596600
GSM7596600_CTCGGTACCACTGCTC-1	Malignant.Dim.2.positive	4308	3925	GSM7596600_CTCGGTACCACTGCTC-1	GSM7596600
GSM7596600_CTCTATTTGGCTGCAG-1	Malignant.Dim.2.positive	3743	4445	GSM7596600_CTCTATTTGGCTGCAG-1	GSM7596600
GSM7596600_CTCTCACAATCGATGA-1	Malignant.Dim.2.positive	3840	3246	GSM7596600_CTCTCACAATCGATGA-1	GSM7596600
GSM7596600_CTCTGGACGCCTGGTG-1	Both ICs active	3495	3243	GSM7596600_CTCTGGACGCCTGGTG-1	GSM7596600
GSM7596600_CTCTTCTGGAAGTTAG-1	Neither IC active	2527	5484	GSM7596600_CTCTTCTGGAAGTTAG-1	GSM7596600
GSM7596600_CTCTTGTCCCGCTTGG-1	Neither IC active	3308	4891	GSM7596600_CTCTTGTCCCGCTTGG-1	GSM7596600
GSM7596600_CTGAATCCGAGACCTC-1	Neither IC active	3097	4364	GSM7596600_CTGAATCCGAGACCTC-1	GSM7596600
GSM7596600_CTGCACAACTACATAT-1	Neither IC active	4086	4598	GSM7596600_CTGCACAACTACATAT-1	GSM7596600
GSM7596600_CTGCACTCCAGTACAG-1	Neither IC active	3825	4895	GSM7596600_CTGCACTCCAGTACAG-1	GSM7596600
GSM7596600_CTGCCAAGGTTGGAAG-1	Neither IC active	4149	2423	GSM7596600_CTGCCAAGGTTGGAAG-1	GSM7596600
GSM7596600_CTGCCATGCATCACAT-1	Neither IC active	3490	3842	GSM7596600_CTGCCATGCATCACAT-1	GSM7596600
GSM7596600_CTGCTTGGCGATAGCT-1	Both ICs active	4041	4822	GSM7596600_CTGCTTGGCGATAGCT-1	GSM7596600
GSM7596600_CTGGAAATGGATGCTT-1	Neither IC active	3109	3014	GSM7596600_CTGGAAATGGATGCTT-1	GSM7596600
GSM7596600_CTGGATTTACACTTGA-1	Neither IC active	3182	4515	GSM7596600_CTGGATTTACACTTGA-1	GSM7596600
GSM7596600_CTGGCGCACAGGTCTG-1	Neither IC active	4655	3628	GSM7596600_CTGGCGCACAGGTCTG-1	GSM7596600
GSM7596600_CTGGCTGGTTGTCAGT-1	Neither IC active	3222	4890	GSM7596600_CTGGCTGGTTGTCAGT-1	GSM7596600
GSM7596600_CTGGGATAAATAATGG-1	Neither IC active	4439	3701	GSM7596600_CTGGGATAAATAATGG-1	GSM7596600
GSM7596600_CTGGGTAGGCAGTTAA-1	Both ICs active	4220	4074	GSM7596600_CTGGGTAGGCAGTTAA-1	GSM7596600
GSM7596600_CTGGTAACACATAGAA-1	Neither IC active	4609	4002	GSM7596600_CTGGTAACACATAGAA-1	GSM7596600
GSM7596600_CTGGTTTCGAGCAAGA-1	Neither IC active	4606	4302	GSM7596600_CTGGTTTCGAGCAAGA-1	GSM7596600
GSM7596600_CTGTACTTCTTAGCAT-1	Neither IC active	3016	3763	GSM7596600_CTGTACTTCTTAGCAT-1	GSM7596600
GSM7596600_CTGTAGCCATCTCACT-1	Neither IC active	2789	5036	GSM7596600_CTGTAGCCATCTCACT-1	GSM7596600
GSM7596600_CTGTGCAGGGTAGGTC-1	Both ICs active	3833	3995	GSM7596600_CTGTGCAGGGTAGGTC-1	GSM7596600
GSM7596600_CTGTTACCCAATCTAG-1	Neither IC active	3312	4441	GSM7596600_CTGTTACCCAATCTAG-1	GSM7596600
GSM7596600_CTTACACGGTATTCCA-1	Endothelial.Dim.3.negative	2763	3161	GSM7596600_CTTACACGGTATTCCA-1	GSM7596600
GSM7596600_CTTAGCCTTCCACATG-1	Neither IC active	4191	2499	GSM7596600_CTTAGCCTTCCACATG-1	GSM7596600
GSM7596600_CTTCATTGTCAGTGGA-1	Neither IC active	3406	3542	GSM7596600_CTTCATTGTCAGTGGA-1	GSM7596600
GSM7596600_CTTCCGCTCCGTGAAG-1	Neither IC active	2962	5038	GSM7596600_CTTCCGCTCCGTGAAG-1	GSM7596600
GSM7596600_CTTCGTAGATAGGTGA-1	Neither IC active	2758	3761	GSM7596600_CTTCGTAGATAGGTGA-1	GSM7596600
GSM7596600_CTTCTATTAATGCTAG-1	Neither IC active	2836	4662	GSM7596600_CTTCTATTAATGCTAG-1	GSM7596600
GSM7596600_CTTCTGGGCGTACCTA-1	Neither IC active	2266	5781	GSM7596600_CTTCTGGGCGTACCTA-1	GSM7596600
GSM7596600_CTTGCCCAGGCTCTAC-1	Neither IC active	3185	4215	GSM7596600_CTTGCCCAGGCTCTAC-1	GSM7596600
GSM7596600_CTTGTCAACATTCGAG-1	Neither IC active	3655	4594	GSM7596600_CTTGTCAACATTCGAG-1	GSM7596600
GSM7596600_CTTGTTGCTGAGTCAA-1	Neither IC active	4267	3699	GSM7596600_CTTGTTGCTGAGTCAA-1	GSM7596600
GSM7596600_CTTTAACTTTCAAAGG-1	Neither IC active	3716	2570	GSM7596600_CTTTAACTTTCAAAGG-1	GSM7596600
GSM7596600_CTTTAATATTGGTCGA-1	Neither IC active	3956	4671	GSM7596600_CTTTAATATTGGTCGA-1	GSM7596600
GSM7596600_CTTTAGTGCTATTATT-1	Malignant.Dim.2.positive	3573	4143	GSM7596600_CTTTAGTGCTATTATT-1	GSM7596600
GSM7596600_CTTTCTGTGCGGGCTT-1	Neither IC active	3653	4894	GSM7596600_CTTTCTGTGCGGGCTT-1	GSM7596600
GSM7596600_CTTTGGCTTTAGTAAA-1	Neither IC active	2547	3234	GSM7596600_CTTTGGCTTTAGTAAA-1	GSM7596600
GSM7596600_CTTTGGGATTGTTGCA-1	Neither IC active	2699	5485	GSM7596600_CTTTGGGATTGTTGCA-1	GSM7596600
GSM7596600_GAAACAGATGACCACC-1	Neither IC active	4782	3854	GSM7596600_GAAACAGATGACCACC-1	GSM7596600
GSM7596600_GAAACCGAATTACCTT-1	Neither IC active	3012	4213	GSM7596600_GAAACCGAATTACCTT-1	GSM7596600
GSM7596600_GAAACCTATACAAATG-1	Neither IC active	3045	5338	GSM7596600_GAAACCTATACAAATG-1	GSM7596600
GSM7596600_GAAAGCAGTGCACTTT-1	Neither IC active	3134	5039	GSM7596600_GAAAGCAGTGCACTTT-1	GSM7596600
GSM7596600_GAAATGGCGGTGTTAG-1	Both ICs active	3065	3089	GSM7596600_GAAATGGCGGTGTTAG-1	GSM7596600
GSM7596600_GAAATTGTCTCTATAA-1	Neither IC active	3100	4064	GSM7596600_GAAATTGTCTCTATAA-1	GSM7596600
GSM7596600_GAACGTCTCATGGTCG-1	Neither IC active	4573	3177	GSM7596600_GAACGTCTCATGGTCG-1	GSM7596600
GSM7596600_GAAGCGTGAGGAATTT-1	Neither IC active	3407	3392	GSM7596600_GAAGCGTGAGGAATTT-1	GSM7596600
GSM7596600_GAAGTCAGTTGCACTA-1	Neither IC active	3309	4741	GSM7596600_GAAGTCAGTTGCACTA-1	GSM7596600
GSM7596600_GAAGTCTCCCTAGCGA-1	Neither IC active	4741	3628	GSM7596600_GAAGTCTCCCTAGCGA-1	GSM7596600
GSM7596600_GAAGTGATTTATCGTG-1	Neither IC active	2844	3762	GSM7596600_GAAGTGATTTATCGTG-1	GSM7596600
GSM7596600_GAATAGACGCGACCCA-1	Both ICs active	4781	4004	GSM7596600_GAATAGACGCGACCCA-1	GSM7596600
GSM7596600_GAATAGTGCTCGATTA-1	Neither IC active	2356	5332	GSM7596600_GAATAGTGCTCGATTA-1	GSM7596600
GSM7596600_GAATCGACATGGTCAC-1	Both ICs active	2637	2785	GSM7596600_GAATCGACATGGTCAC-1	GSM7596600
GSM7596600_GAATCTGAACATTCTC-1	Both ICs active	3574	3993	GSM7596600_GAATCTGAACATTCTC-1	GSM7596600
GSM7596600_GAATGTGGTCCGGATT-1	Neither IC active	4306	4075	GSM7596600_GAATGTGGTCCGGATT-1	GSM7596600
GSM7596600_GAATGTTGGGTAATCT-1	Neither IC active	3802	2570	GSM7596600_GAATGTTGGGTAATCT-1	GSM7596600
GSM7596600_GAATTATAGTGAAAGG-1	Neither IC active	3752	3395	GSM7596600_GAATTATAGTGAAAGG-1	GSM7596600
GSM7596600_GAATTCACCCGGGTGT-1	Neither IC active	3183	4365	GSM7596600_GAATTCACCCGGGTGT-1	GSM7596600
GSM7596600_GACAACGACCATTGAA-1	Neither IC active	4146	2723	GSM7596600_GACAACGACCATTGAA-1	GSM7596600
GSM7596600_GACACAAGGGAAGAAA-1	Malignant.Dim.2.positive	3927	3096	GSM7596600_GACACAAGGGAAGAAA-1	GSM7596600
GSM7596600_GACACTGAGTTCAGTG-1	Neither IC active	2797	4136	GSM7596600_GACACTGAGTTCAGTG-1	GSM7596600
GSM7596600_GACAGCCAGACCTGAC-1	Neither IC active	4523	4002	GSM7596600_GACAGCCAGACCTGAC-1	GSM7596600
GSM7596600_GACATCGATTTATAAC-1	Neither IC active	2964	4738	GSM7596600_GACATCGATTTATAAC-1	GSM7596600
GSM7596600_GACCGTGCTGACGGTG-1	Neither IC active	3059	3839	GSM7596600_GACCGTGCTGACGGTG-1	GSM7596600
GSM7596600_GACGACGATCCGCGTT-1	Neither IC active	3826	4745	GSM7596600_GACGACGATCCGCGTT-1	GSM7596600
GSM7596600_GACGCCGTAAAGGCTA-1	Neither IC active	3136	4889	GSM7596600_GACGCCGTAAAGGCTA-1	GSM7596600
GSM7596600_GACTAAGTAGGCTCAC-1	Both ICs active	2679	2860	GSM7596600_GACTAAGTAGGCTCAC-1	GSM7596600
GSM7596600_GACTGCACCAGCCCAG-1	Neither IC active	4261	4299	GSM7596600_GACTGCACCAGCCCAG-1	GSM7596600
GSM7596600_GAGACTGATGGGTAGA-1	Neither IC active	3239	2940	GSM7596600_GAGACTGATGGGTAGA-1	GSM7596600
GSM7596600_GAGACTTCGCGACCGA-1	Neither IC active	3265	4815	GSM7596600_GAGACTTCGCGACCGA-1	GSM7596600
GSM7596600_GAGAGGGCGCGAGGTT-1	Neither IC active	2543	3684	GSM7596600_GAGAGGGCGCGAGGTT-1	GSM7596600
GSM7596600_GAGATCTGCTTGGCAT-1	Neither IC active	2718	3386	GSM7596600_GAGATCTGCTTGGCAT-1	GSM7596600
GSM7596600_GAGATCTGTCACTCCG-1	Neither IC active	4013	3097	GSM7596600_GAGATCTGTCACTCCG-1	GSM7596600
GSM7596600_GAGATCTTCCATGACA-1	Both ICs active	4133	4223	GSM7596600_GAGATCTTCCATGACA-1	GSM7596600
GSM7596600_GAGATGGGAGTCGACA-1	Malignant.Dim.2.positive	3913	4746	GSM7596600_GAGATGGGAGTCGACA-1	GSM7596600
GSM7596600_GAGCTAAGGGCATATC-1	Malignant.Dim.2.positive	4402	3026	GSM7596600_GAGCTAAGGGCATATC-1	GSM7596600
GSM7596600_GAGGGAGTCAGATCGC-1	Neither IC active	2568	5709	GSM7596600_GAGGGAGTCAGATCGC-1	GSM7596600
GSM7596600_GAGGGCGCAGCTCTGC-1	Neither IC active	4662	2878	GSM7596600_GAGGGCGCAGCTCTGC-1	GSM7596600
GSM7596600_GAGTATGCCCGCCTTG-1	Neither IC active	2665	4510	GSM7596600_GAGTATGCCCGCCTTG-1	GSM7596600
GSM7596600_GAGTCAGACCAGAATC-1	Neither IC active	2876	5037	GSM7596600_GAGTCAGACCAGAATC-1	GSM7596600
GSM7596600_GAGTCCGCTTACCGGA-1	Neither IC active	3313	4291	GSM7596600_GAGTCCGCTTACCGGA-1	GSM7596600
GSM7596600_GATAACTCGCACTGTG-1	Neither IC active	4654	3778	GSM7596600_GATAACTCGCACTGTG-1	GSM7596600
GSM7596600_GATACGATGGGAGTCA-1	Neither IC active	2754	4211	GSM7596600_GATACGATGGGAGTCA-1	GSM7596600
GSM7596600_GATAGGTAACGTTGAC-1	Neither IC active	3398	4442	GSM7596600_GATAGGTAACGTTGAC-1	GSM7596600
GSM7596600_GATATGAGACACTAAC-1	Neither IC active	4309	3775	GSM7596600_GATATGAGACACTAAC-1	GSM7596600
GSM7596600_GATATGCGGTAGCCAA-1	Neither IC active	4753	2279	GSM7596600_GATATGCGGTAGCCAA-1	GSM7596600
GSM7596600_GATCAACATAAAGGGA-1	Neither IC active	2355	5482	GSM7596600_GATCAACATAAAGGGA-1	GSM7596600
GSM7596600_GATCATTCCAAACATT-1	Neither IC active	3238	3090	GSM7596600_GATCATTCCAAACATT-1	GSM7596600
GSM7596600_GATCCCTTTATACTGC-1	Neither IC active	3411	2942	GSM7596600_GATCCCTTTATACTGC-1	GSM7596600
GSM7596600_GATCCGGGAATTAACA-1	Malignant.Dim.2.positive	3964	3772	GSM7596600_GATCCGGGAATTAACA-1	GSM7596600
GSM7596600_GATCGACACTATCTGA-1	Both ICs active	2852	2862	GSM7596600_GATCGACACTATCTGA-1	GSM7596600
GSM7596600_GATCGCGGGCTCTCCA-1	Endothelial.Dim.3.negative	3061	3539	GSM7596600_GATCGCGGGCTCTCCA-1	GSM7596600
GSM7596600_GATCGGTGGCCATAAC-1	Neither IC active	3756	2945	GSM7596600_GATCGGTGGCCATAAC-1	GSM7596600
GSM7596600_GATCGTGACTGATATC-1	Both ICs active	3922	3696	GSM7596600_GATCGTGACTGATATC-1	GSM7596600
GSM7596600_GATCTTGGAGGGCATA-1	Malignant.Dim.2.positive	3832	4145	GSM7596600_GATCTTGGAGGGCATA-1	GSM7596600
GSM7596600_GATGCGTCCTGCATTC-1	Neither IC active	3276	3616	GSM7596600_GATGCGTCCTGCATTC-1	GSM7596600
GSM7596600_GATGCTGTATTTCATC-1	Neither IC active	4048	4072	GSM7596600_GATGCTGTATTTCATC-1	GSM7596600
GSM7596600_GATGTTCAATCCACGA-1	Neither IC active	2670	3910	GSM7596600_GATGTTCAATCCACGA-1	GSM7596600
GSM7596600_GATTACTGAATTTGGG-1	Neither IC active	2498	3909	GSM7596600_GATTACTGAATTTGGG-1	GSM7596600
GSM7596600_GATTCCCTTGTCGCAG-1	Neither IC active	3715	2720	GSM7596600_GATTCCCTTGTCGCAG-1	GSM7596600
GSM7596600_GATTCGACGGTTCACG-1	Neither IC active	3877	3921	GSM7596600_GATTCGACGGTTCACG-1	GSM7596600
GSM7596600_GCAAACCCTACATTAT-1	Neither IC active	4346	4450	GSM7596600_GCAAACCCTACATTAT-1	GSM7596600
GSM7596600_GCAAACCTTGGCCATA-1	Neither IC active	3694	5119	GSM7596600_GCAAACCTTGGCCATA-1	GSM7596600
GSM7596600_GCAAATATTACGCTTT-1	Both ICs active	2588	3460	GSM7596600_GCAAATATTACGCTTT-1	GSM7596600
GSM7596600_GCACGCCTACTTAGAT-1	Neither IC active	2488	4958	GSM7596600_GCACGCCTACTTAGAT-1	GSM7596600
GSM7596600_GCAGATTAGGGATATC-1	Neither IC active	3448	3617	GSM7596600_GCAGATTAGGGATATC-1	GSM7596600
GSM7596600_GCAGCACACAGCCCAG-1	Neither IC active	2629	3685	GSM7596600_GCAGCACACAGCCCAG-1	GSM7596600
GSM7596600_GCAGGACTATAGAATA-1	Neither IC active	2415	3458	GSM7596600_GCAGGACTATAGAATA-1	GSM7596600
GSM7596600_GCATAGAGCACTCAGG-1	Neither IC active	3362	3616	GSM7596600_GCATAGAGCACTCAGG-1	GSM7596600
GSM7596600_GCATGAGGGACGCGGC-1	Neither IC active	4703	3103	GSM7596600_GCATGAGGGACGCGGC-1	GSM7596600
GSM7596600_GCCATATTGCACACAG-1	Neither IC active	4708	2503	GSM7596600_GCCATATTGCACACAG-1	GSM7596600
GSM7596600_GCCATCGAGCTGCGTG-1	Neither IC active	2835	4812	GSM7596600_GCCATCGAGCTGCGTG-1	GSM7596600
GSM7596600_GCCCGATCTGTGGTCG-1	Both ICs active	3524	4818	GSM7596600_GCCCGATCTGTGGTCG-1	GSM7596600
GSM7596600_GCCCGCGCGTAAACGG-1	Neither IC active	2579	4509	GSM7596600_GCCCGCGCGTAAACGG-1	GSM7596600
GSM7596600_GCCCGTAATACCTTCT-1	Both ICs active	4231	2874	GSM7596600_GCCCGTAATACCTTCT-1	GSM7596600
GSM7596600_GCCGATTGGCCAAGCT-1	Neither IC active	3446	3917	GSM7596600_GCCGATTGGCCAAGCT-1	GSM7596600
GSM7596600_GCCGGGTTAGGGTCGC-1	Neither IC active	3360	3916	GSM7596600_GCCGGGTTAGGGTCGC-1	GSM7596600
GSM7596600_GCCTCATCTGGAAATA-1	Neither IC active	4911	3930	GSM7596600_GCCTCATCTGGAAATA-1	GSM7596600
GSM7596600_GCCTCTATACATAGCA-1	Malignant.Dim.2.positive	4040	4972	GSM7596600_GCCTCTATACATAGCA-1	GSM7596600
GSM7596600_GCGAAACTTAACTGGA-1	Neither IC active	4349	4150	GSM7596600_GCGAAACTTAACTGGA-1	GSM7596600
GSM7596600_GCGAAGCCATACCCGT-1	Neither IC active	3452	3167	GSM7596600_GCGAAGCCATACCCGT-1	GSM7596600
GSM7596600_GCGACGATAGTTGTAC-1	Neither IC active	3140	4439	GSM7596600_GCGACGATAGTTGTAC-1	GSM7596600
GSM7596600_GCGAGGCCCGAGCAGA-1	Neither IC active	2845	3612	GSM7596600_GCGAGGCCCGAGCAGA-1	GSM7596600
GSM7596600_GCGAGTTCTGCAAAGA-1	Both ICs active	3536	3468	GSM7596600_GCGAGTTCTGCAAAGA-1	GSM7596600
GSM7596600_GCGATTGTTAACGTTA-1	Malignant.Dim.2.positive	4138	3623	GSM7596600_GCGATTGTTAACGTTA-1	GSM7596600
GSM7596600_GCGCATCCAGTCAGCA-1	Neither IC active	4919	3030	GSM7596600_GCGCATCCAGTCAGCA-1	GSM7596600
GSM7596600_GCGCCGTTCCACGATA-1	Endothelial.Dim.3.negative	3618	3919	GSM7596600_GCGCCGTTCCACGATA-1	GSM7596600
GSM7596600_GCGCTAATTGAATAGA-1	Malignant.Dim.2.positive	3838	3396	GSM7596600_GCGCTAATTGAATAGA-1	GSM7596600
GSM7596600_GCGCTATGCCGAGGCA-1	Neither IC active	2841	4062	GSM7596600_GCGCTATGCCGAGGCA-1	GSM7596600
GSM7596600_GCGCTGCTTTGCATTT-1	Neither IC active	4877	2955	GSM7596600_GCGCTGCTTTGCATTT-1	GSM7596600
GSM7596600_GCGGACCGCGTTGTGG-1	Neither IC active	2663	4660	GSM7596600_GCGGACCGCGTTGTGG-1	GSM7596600
GSM7596600_GCGGAGAGGGAGAACG-1	Neither IC active	4175	4298	GSM7596600_GCGGAGAGGGAGAACG-1	GSM7596600
GSM7596600_GCGGCTCTGACGTACC-1	Both ICs active	2457	3683	GSM7596600_GCGGCTCTGACGTACC-1	GSM7596600
GSM7596600_GCGGGCGAGCCTTACC-1	Neither IC active	3006	4963	GSM7596600_GCGGGCGAGCCTTACC-1	GSM7596600
GSM7596600_GCGGTGAACTGCGCTC-1	Neither IC active	4882	2355	GSM7596600_GCGGTGAACTGCGCTC-1	GSM7596600
GSM7596600_GCGGTTCCCTATCATG-1	Neither IC active	2925	4362	GSM7596600_GCGGTTCCCTATCATG-1	GSM7596600
GSM7596600_GCGTCCCTAAGACATA-1	Neither IC active	2612	5634	GSM7596600_GCGTCCCTAAGACATA-1	GSM7596600
GSM7596600_GCGTCGCCAGGGTGAT-1	Neither IC active	3480	4892	GSM7596600_GCGTCGCCAGGGTGAT-1	GSM7596600
GSM7596600_GCGTGGTACTGGGTTA-1	Neither IC active	4915	3480	GSM7596600_GCGTGGTACTGGGTTA-1	GSM7596600
GSM7596600_GCTAAGTAGTTTCTCT-1	Neither IC active	4269	3399	GSM7596600_GCTAAGTAGTTTCTCT-1	GSM7596600
GSM7596600_GCTACGACTTATTGGG-1	Both ICs active	3789	4070	GSM7596600_GCTACGACTTATTGGG-1	GSM7596600
GSM7596600_GCTAGCTTGAATAGCT-1	Neither IC active	2706	4735	GSM7596600_GCTAGCTTGAATAGCT-1	GSM7596600
GSM7596600_GCTAGTAGAGCTTGTA-1	Both ICs active	3620	3769	GSM7596600_GCTAGTAGAGCTTGTA-1	GSM7596600
GSM7596600_GCTCTCGGGTACCGAA-1	Malignant.Dim.2.positive	3326	2791	GSM7596600_GCTCTCGGGTACCGAA-1	GSM7596600
GSM7596600_GCTGCACGGTTTCTTA-1	Neither IC active	3963	3922	GSM7596600_GCTGCACGGTTTCTTA-1	GSM7596600
GSM7596600_GCTGCTAAGTAGTCGA-1	Neither IC active	3220	5040	GSM7596600_GCTGCTAAGTAGTCGA-1	GSM7596600
GSM7596600_GCTGCTACTGCGTAGC-1	Malignant.Dim.2.positive	4043	4672	GSM7596600_GCTGCTACTGCGTAGC-1	GSM7596600
GSM7596600_GCTGCTCTCCGGACAC-1	Neither IC active	3539	3168	GSM7596600_GCTGCTCTCCGGACAC-1	GSM7596600
GSM7596600_GCTGGCGGCGCATGCT-1	Both ICs active	3567	4893	GSM7596600_GCTGGCGGCGCATGCT-1	GSM7596600
GSM7596600_GCTGTTGCTACCGAAC-1	Neither IC active	4912	3780	GSM7596600_GCTGTTGCTACCGAAC-1	GSM7596600
GSM7596600_GCTTAATGTAACTAAC-1	Both ICs active	4436	4001	GSM7596600_GCTTAATGTAACTAAC-1	GSM7596600
GSM7596600_GCTTATGAAGCAGGAA-1	Neither IC active	4656	3478	GSM7596600_GCTTATGAAGCAGGAA-1	GSM7596600
GSM7596600_GCTTCCGTCCCTAGAC-1	Both ICs active	4143	3023	GSM7596600_GCTTCCGTCCCTAGAC-1	GSM7596600
GSM7596600_GCTTGGATCGATTAGG-1	Neither IC active	5004	3181	GSM7596600_GCTTGGATCGATTAGG-1	GSM7596600
GSM7596600_GCTTTCAGAGGAGGTG-1	Neither IC active	4916	3330	GSM7596600_GCTTTCAGAGGAGGTG-1	GSM7596600
GSM7596600_GGAAAGTGCCCATGCC-1	Neither IC active	4709	2353	GSM7596600_GGAAAGTGCCCATGCC-1	GSM7596600
GSM7596600_GGAACCGTGTAAATTG-1	Neither IC active	2837	4512	GSM7596600_GGAACCGTGTAAATTG-1	GSM7596600
GSM7596600_GGAATGCGCTAGCGTG-1	Neither IC active	4357	3250	GSM7596600_GGAATGCGCTAGCGTG-1	GSM7596600
GSM7596600_GGACCAACAGGATAAC-1	Neither IC active	3698	4669	GSM7596600_GGACCAACAGGATAAC-1	GSM7596600
GSM7596600_GGACTCGTGAGTGGTC-1	Neither IC active	2439	5633	GSM7596600_GGACTCGTGAGTGGTC-1	GSM7596600
GSM7596600_GGAGACGACACCTTTG-1	Malignant.Dim.2.positive	3703	4069	GSM7596600_GGAGACGACACCTTTG-1	GSM7596600
GSM7596600_GGAGCACCAAGAACTA-1	Both ICs active	4361	2800	GSM7596600_GGAGCACCAAGAACTA-1	GSM7596600
GSM7596600_GGAGGGCTTGGTTGGC-1	Both ICs active	4184	3249	GSM7596600_GGAGGGCTTGGTTGGC-1	GSM7596600
GSM7596600_GGATCCGGAATATACT-1	Neither IC active	4355	3400	GSM7596600_GGATCCGGAATATACT-1	GSM7596600
GSM7596600_GGATGAAGATCGCTGA-1	Neither IC active	4867	4005	GSM7596600_GGATGAAGATCGCTGA-1	GSM7596600
GSM7596600_GGATGACGCGAGTTTA-1	Neither IC active	2759	3611	GSM7596600_GGATGACGCGAGTTTA-1	GSM7596600
GSM7596600_GGATTTCACTTCTATA-1	Neither IC active	4401	3176	GSM7596600_GGATTTCACTTCTATA-1	GSM7596600
GSM7596600_GGCAAATTACTTTACT-1	Neither IC active	3101	3914	GSM7596600_GGCAAATTACTTTACT-1	GSM7596600
GSM7596600_GGCAAGGCGAAATAGC-1	Neither IC active	3788	4220	GSM7596600_GGCAAGGCGAAATAGC-1	GSM7596600
GSM7596600_GGCAATAGTCAATGAG-1	Neither IC active	3841	3096	GSM7596600_GGCAATAGTCAATGAG-1	GSM7596600
GSM7596600_GGCCGTTTGGGTTTCA-1	Neither IC active	2744	5261	GSM7596600_GGCCGTTTGGGTTTCA-1	GSM7596600
GSM7596600_GGCGAAATCTAACTTG-1	Neither IC active	4565	4077	GSM7596600_GGCGAAATCTAACTTG-1	GSM7596600
GSM7596600_GGCGCATGAATTGATG-1	Both ICs active	3143	3989	GSM7596600_GGCGCATGAATTGATG-1	GSM7596600
GSM7596600_GGCGCGTTCGAGTTTA-1	Neither IC active	3356	4366	GSM7596600_GGCGCGTTCGAGTTTA-1	GSM7596600
GSM7596600_GGCGGTAGGATCATTG-1	Neither IC active	3797	3170	GSM7596600_GGCGGTAGGATCATTG-1	GSM7596600
GSM7596600_GGCTACTATACACTCC-1	Neither IC active	2698	5635	GSM7596600_GGCTACTATACACTCC-1	GSM7596600
GSM7596600_GGCTATTAAGTTGTAT-1	Neither IC active	2589	3310	GSM7596600_GGCTATTAAGTTGTAT-1	GSM7596600
GSM7596600_GGCTCCTCCACCTGTT-1	Neither IC active	2313	5257	GSM7596600_GGCTCCTCCACCTGTT-1	GSM7596600
GSM7596600_GGCTCGCGTTGAGGTA-1	Neither IC active	4831	3179	GSM7596600_GGCTCGCGTTGAGGTA-1	GSM7596600
GSM7596600_GGCTCTGCTCCAACGC-1	Neither IC active	3930	2796	GSM7596600_GGCTCTGCTCCAACGC-1	GSM7596600
GSM7596600_GGCTGAAATAGCAAAG-1	Malignant.Dim.2.positive	4216	4524	GSM7596600_GGCTGAAATAGCAAAG-1	GSM7596600
GSM7596600_GGGAACGGGAGGTTAG-1	Endothelial.Dim.3.negative	2413	3758	GSM7596600_GGGAACGGGAGGTTAG-1	GSM7596600
GSM7596600_GGGACCCGTATATCTT-1	Neither IC active	3090	5114	GSM7596600_GGGACCCGTATATCTT-1	GSM7596600
GSM7596600_GGGACTGCATAGATAG-1	Neither IC active	3409	3242	GSM7596600_GGGACTGCATAGATAG-1	GSM7596600
GSM7596600_GGGAGAACTCACAGTA-1	Neither IC active	3581	3243	GSM7596600_GGGAGAACTCACAGTA-1	GSM7596600
GSM7596600_GGGAGGATGCCCGAAA-1	Neither IC active	3017	3613	GSM7596600_GGGAGGATGCCCGAAA-1	GSM7596600
GSM7596600_GGGAGTTAATGAGGCG-1	Both ICs active	4054	3322	GSM7596600_GGGAGTTAATGAGGCG-1	GSM7596600
GSM7596600_GGGATGGTCGTAACCG-1	Neither IC active	2666	4360	GSM7596600_GGGATGGTCGTAACCG-1	GSM7596600
GSM7596600_GGGATTTACCGCACCT-1	Endothelial.Dim.3.negative	4695	4003	GSM7596600_GGGATTTACCGCACCT-1	GSM7596600
GSM7596600_GGGCAGAGCAATCGTT-1	Neither IC active	3391	5191	GSM7596600_GGGCAGAGCAATCGTT-1	GSM7596600
GSM7596600_GGGCCCGTCTTAAACA-1	Neither IC active	3057	3989	GSM7596600_GGGCCCGTCTTAAACA-1	GSM7596600
GSM7596600_GGGCCGGCCGAAGTAC-1	Neither IC active	4440	3551	GSM7596600_GGGCCGGCCGAAGTAC-1	GSM7596600
GSM7596600_GGGCGATATGTGTGAA-1	Neither IC active	3325	2941	GSM7596600_GGGCGATATGTGTGAA-1	GSM7596600
GSM7596600_GGGCGGCAAATGAATT-1	Neither IC active	2751	4511	GSM7596600_GGGCGGCAAATGAATT-1	GSM7596600
GSM7596600_GGGCGGGTTCCCTACG-1	Malignant.Dim.2.positive	2410	4058	GSM7596600_GGGCGGGTTCCCTACG-1	GSM7596600
GSM7596600_GGGCGTCACCACGTAA-1	Neither IC active	2967	4438	GSM7596600_GGGCGTCACCACGTAA-1	GSM7596600
GSM7596600_GGGCTATGATCGATGG-1	Neither IC active	3004	5113	GSM7596600_GGGCTATGATCGATGG-1	GSM7596600
GSM7596600_GGGCTCATCGAACCCA-1	Neither IC active	4663	2728	GSM7596600_GGGCTCATCGAACCCA-1	GSM7596600
GSM7596600_GGGCTGCCTAGGGCGA-1	Malignant.Dim.2.positive	3796	3320	GSM7596600_GGGCTGCCTAGGGCGA-1	GSM7596600
GSM7596600_GGGCTGGTTAGTCGCG-1	Both ICs active	3021	3163	GSM7596600_GGGCTGGTTAGTCGCG-1	GSM7596600
GSM7596600_GGGTACTTCATGAACT-1	Both ICs active	2500	3609	GSM7596600_GGGTACTTCATGAACT-1	GSM7596600
GSM7596600_GGGTCACCGTGACGGT-1	Both ICs active	2846	3462	GSM7596600_GGGTCACCGTGACGGT-1	GSM7596600
GSM7596600_GGGTGACACCTTAACT-1	Both ICs active	3227	4290	GSM7596600_GGGTGACACCTTAACT-1	GSM7596600
GSM7596600_GGGTTAACATTTGAGT-1	Neither IC active	2963	4888	GSM7596600_GGGTTAACATTTGAGT-1	GSM7596600
GSM7596600_GGTACAAACATGCTAT-1	Neither IC active	3145	3839	GSM7596600_GGTACAAACATGCTAT-1	GSM7596600
GSM7596600_GGTAGAAGACCGCCTG-1	Neither IC active	3869	4821	GSM7596600_GGTAGAAGACCGCCTG-1	GSM7596600
GSM7596600_GGTAGACCGTTGGGCG-1	Neither IC active	3093	4814	GSM7596600_GGTAGACCGTTGGGCG-1	GSM7596600
GSM7596600_GGTAGTGCTCGCACCA-1	Both ICs active	3924	3396	GSM7596600_GGTAGTGCTCGCACCA-1	GSM7596600
GSM7596600_GGTATTGCCGAGTTTA-1	Neither IC active	3106	3314	GSM7596600_GGTATTGCCGAGTTTA-1	GSM7596600
GSM7596600_GGTCAGTGGGTCCCAC-1	Neither IC active	3484	4442	GSM7596600_GGTCAGTGGGTCCCAC-1	GSM7596600
GSM7596600_GGTCGGCCAGGAGCTT-1	Malignant.Dim.2.positive	4443	3251	GSM7596600_GGTCGGCCAGGAGCTT-1	GSM7596600
GSM7596600_GGTCGGTCGTCCACAG-1	Neither IC active	3048	5038	GSM7596600_GGTCGGTCGTCCACAG-1	GSM7596600
GSM7596600_GGTCTGAGAATCTGGA-1	Neither IC active	4272	3099	GSM7596600_GGTCTGAGAATCTGGA-1	GSM7596600
GSM7596600_GGTGATAAGGAGCAGT-1	Neither IC active	4224	3624	GSM7596600_GGTGATAAGGAGCAGT-1	GSM7596600
GSM7596600_GGTGCTGGTACACATT-1	Neither IC active	2799	3986	GSM7596600_GGTGCTGGTACACATT-1	GSM7596600
GSM7596600_GGTTAGCTATATGTCT-1	Neither IC active	4562	4377	GSM7596600_GGTTAGCTATATGTCT-1	GSM7596600
GSM7596600_GGTTTACAATCTCAAT-1	Neither IC active	3974	2722	GSM7596600_GGTTTACAATCTCAAT-1	GSM7596600
GSM7596600_GGTTTCAATCGGTCAG-1	Neither IC active	4744	3329	GSM7596600_GGTTTCAATCGGTCAG-1	GSM7596600
GSM7596600_GTAAGTAACAGTCTGG-1	Neither IC active	4351	3850	GSM7596600_GTAAGTAACAGTCTGG-1	GSM7596600
GSM7596600_GTAATCTGATTCTTCG-1	Neither IC active	2707	4585	GSM7596600_GTAATCTGATTCTTCG-1	GSM7596600
GSM7596600_GTACACTTACCTGAAG-1	Malignant.Dim.2.positive	3578	3543	GSM7596600_GTACACTTACCTGAAG-1	GSM7596600
GSM7596600_GTACAGAGGCAAGGGT-1	Neither IC active	4397	3625	GSM7596600_GTACAGAGGCAAGGGT-1	GSM7596600
GSM7596600_GTACGCTTCATTGCAC-1	Neither IC active	3917	4296	GSM7596600_GTACGCTTCATTGCAC-1	GSM7596600
GSM7596600_GTACGTTTGCCCGTCA-1	Both ICs active	3745	4145	GSM7596600_GTACGTTTGCCCGTCA-1	GSM7596600
GSM7596600_GTACTAAGATTTGGAG-1	Neither IC active	3196	2865	GSM7596600_GTACTAAGATTTGGAG-1	GSM7596600
GSM7596600_GTACTGGAGTTAGACC-1	Neither IC active	4313	3325	GSM7596600_GTACTGGAGTTAGACC-1	GSM7596600
GSM7596600_GTAGCCAAACATGGGA-1	Both ICs active	3828	4595	GSM7596600_GTAGCCAAACATGGGA-1	GSM7596600
GSM7596600_GTAGCGGCTATACACT-1	Neither IC active	3792	3770	GSM7596600_GTAGCGGCTATACACT-1	GSM7596600
GSM7596600_GTAGCTCCGGGAGGCT-1	Endothelial.Dim.3.negative	2396	5708	GSM7596600_GTAGCTCCGGGAGGCT-1	GSM7596600
GSM7596600_GTAGCTTCCTCTTGTT-1	Both ICs active	4659	3178	GSM7596600_GTAGCTTCCTCTTGTT-1	GSM7596600
GSM7596600_GTAGTCGCGGGAATCA-1	Neither IC active	4302	4525	GSM7596600_GTAGTCGCGGGAATCA-1	GSM7596600
GSM7596600_GTAGTTCGAAGGCGAA-1	Neither IC active	2482	5708	GSM7596600_GTAGTTCGAAGGCGAA-1	GSM7596600
GSM7596600_GTATCTTTCATAACCA-1	Both ICs active	3658	4294	GSM7596600_GTATCTTTCATAACCA-1	GSM7596600
GSM7596600_GTATGTGGGTCTAGTT-1	Neither IC active	4784	3704	GSM7596600_GTATGTGGGTCTAGTT-1	GSM7596600
GSM7596600_GTCAAGCGGACTCGGG-1	Both ICs active	4137	3773	GSM7596600_GTCAAGCGGACTCGGG-1	GSM7596600
GSM7596600_GTCATGCACCTCCGTT-1	Neither IC active	3454	3017	GSM7596600_GTCATGCACCTCCGTT-1	GSM7596600
GSM7596600_GTCATGGACATGACTA-1	Neither IC active	3499	2793	GSM7596600_GTCATGGACATGACTA-1	GSM7596600
GSM7596600_GTCATTAGAGCGAACG-1	Malignant.Dim.2.positive	3707	3619	GSM7596600_GTCATTAGAGCGAACG-1	GSM7596600
GSM7596600_GTCCCAACGTAAAGTA-1	Malignant.Dim.2.positive	3968	3322	GSM7596600_GTCCCAACGTAAAGTA-1	GSM7596600
GSM7596600_GTCCGGCTGAATTGCG-1	Neither IC active	3067	2939	GSM7596600_GTCCGGCTGAATTGCG-1	GSM7596600
GSM7596600_GTCGCCGTTGTGTGTT-1	Neither IC active	2660	5110	GSM7596600_GTCGCCGTTGTGTGTT-1	GSM7596600
GSM7596600_GTCGCGTAACCCGTTG-1	Both ICs active	4050	3772	GSM7596600_GTCGCGTAACCCGTTG-1	GSM7596600
GSM7596600_GTCGTACCATCTCGGG-1	Both ICs active	3486	4292	GSM7596600_GTCGTACCATCTCGGG-1	GSM7596600
GSM7596600_GTCGTTATTCGCTTAT-1	Both ICs active	4089	4298	GSM7596600_GTCGTTATTCGCTTAT-1	GSM7596600
GSM7596600_GTCTGGGCGGTCGAGA-1	Neither IC active	2710	4286	GSM7596600_GTCTGGGCGGTCGAGA-1	GSM7596600
GSM7596600_GTGAAACGGCGCCACC-1	Both ICs active	4621	2653	GSM7596600_GTGAAACGGCGCCACC-1	GSM7596600
GSM7596600_GTGACCGCACACTACG-1	Neither IC active	4740	3778	GSM7596600_GTGACCGCACACTACG-1	GSM7596600
GSM7596600_GTGACTTCAGTAGTGC-1	Neither IC active	2968	4288	GSM7596600_GTGACTTCAGTAGTGC-1	GSM7596600
GSM7596600_GTGAGGACACTTAAGG-1	Malignant.Dim.2.positive	4135	3923	GSM7596600_GTGAGGACACTTAAGG-1	GSM7596600
GSM7596600_GTGAGTGGTACAACGC-1	Neither IC active	3223	4740	GSM7596600_GTGAGTGGTACAACGC-1	GSM7596600
GSM7596600_GTGATCATAGATCTGC-1	Both ICs active	3271	4215	GSM7596600_GTGATCATAGATCTGC-1	GSM7596600
GSM7596600_GTGATTCGCCGCTCAA-1	Neither IC active	2536	4434	GSM7596600_GTGATTCGCCGCTCAA-1	GSM7596600
GSM7596600_GTGCCCGTTCGGATTC-1	Neither IC active	4481	3776	GSM7596600_GTGCCCGTTCGGATTC-1	GSM7596600
GSM7596600_GTGCCGCTTCAAAGGT-1	Neither IC active	2711	4136	GSM7596600_GTGCCGCTTCAAAGGT-1	GSM7596600
GSM7596600_GTGCGAAATCGAACAC-1	Neither IC active	2667	4210	GSM7596600_GTGCGAAATCGAACAC-1	GSM7596600
GSM7596600_GTGCGACAGGGAGTGT-1	Both ICs active	5130	3557	GSM7596600_GTGCGACAGGGAGTGT-1	GSM7596600
GSM7596600_GTGCGTGTATATGAGC-1	Neither IC active	4394	3925	GSM7596600_GTGCGTGTATATGAGC-1	GSM7596600
GSM7596600_GTGCTCAAGTACTGTC-1	Neither IC active	3063	3389	GSM7596600_GTGCTCAAGTACTGTC-1	GSM7596600
GSM7596600_GTGGACGCATTTGTCC-1	Neither IC active	3565	5043	GSM7596600_GTGGACGCATTTGTCC-1	GSM7596600
GSM7596600_GTGGAGTCGGCGGTTG-1	Neither IC active	2446	4883	GSM7596600_GTGGAGTCGGCGGTTG-1	GSM7596600
GSM7596600_GTGGGCTTAGACACAC-1	Neither IC active	2506	3009	GSM7596600_GTGGGCTTAGACACAC-1	GSM7596600
GSM7596600_GTGGTATAGTCTGCCG-1	Neither IC active	2573	5109	GSM7596600_GTGGTATAGTCTGCCG-1	GSM7596600
GSM7596600_GTGGTGGCCAAGTGAA-1	Endothelial.Dim.3.negative	4219	4224	GSM7596600_GTGGTGGCCAAGTGAA-1	GSM7596600
GSM7596600_GTGTACCTTGGCTACG-1	Neither IC active	4188	2799	GSM7596600_GTGTACCTTGGCTACG-1	GSM7596600
GSM7596600_GTGTCGTATAGCGTTC-1	Both ICs active	4084	4898	GSM7596600_GTGTCGTATAGCGTTC-1	GSM7596600
GSM7596600_GTGTGAATAACTTAGG-1	Neither IC active	4399	3325	GSM7596600_GTGTGAATAACTTAGG-1	GSM7596600
GSM7596600_GTGTTACTATGCGTCC-1	Neither IC active	4049	3922	GSM7596600_GTGTTACTATGCGTCC-1	GSM7596600
GSM7596600_GTTAAAGTAGGACTGG-1	Neither IC active	4389	4525	GSM7596600_GTTAAAGTAGGACTGG-1	GSM7596600
GSM7596600_GTTAACATCACTTAAA-1	Both ICs active	3954	4971	GSM7596600_GTTAACATCACTTAAA-1	GSM7596600
GSM7596600_GTTACCTACAACTTGC-1	Neither IC active	3700	4369	GSM7596600_GTTACCTACAACTTGC-1	GSM7596600
GSM7596600_GTTACTTTGGGCCTAG-1	Neither IC active	3014	4063	GSM7596600_GTTACTTTGGGCCTAG-1	GSM7596600
GSM7596600_GTTATATTATCTCCCT-1	Neither IC active	3226	4440	GSM7596600_GTTATATTATCTCCCT-1	GSM7596600
GSM7596600_GTTCGCCATAAGTGCC-1	Neither IC active	3104	3614	GSM7596600_GTTCGCCATAAGTGCC-1	GSM7596600
GSM7596600_GTTGAGTCCCGCCGGT-1	Neither IC active	4171	4748	GSM7596600_GTTGAGTCCCGCCGGT-1	GSM7596600
GSM7596600_GTTGCACGGAGTTTCG-1	Endothelial.Dim.3.negative	2897	2637	GSM7596600_GTTGCACGGAGTTTCG-1	GSM7596600
GSM7596600_GTTGGATTGAGAACAC-1	Neither IC active	4615	3252	GSM7596600_GTTGGATTGAGAACAC-1	GSM7596600
GSM7596600_GTTGGATTTGCGTTGG-1	Neither IC active	2975	3538	GSM7596600_GTTGGATTTGCGTTGG-1	GSM7596600
GSM7596600_GTTGGTCATGCTATCC-1	Both ICs active	3523	4968	GSM7596600_GTTGGTCATGCTATCC-1	GSM7596600
GSM7596600_GTTTACGTTCCATCTG-1	Endothelial.Dim.3.negative	3570	4443	GSM7596600_GTTTACGTTCCATCTG-1	GSM7596600
GSM7596600_GTTTCCTGGAGGGTGA-1	Neither IC active	2939	2713	GSM7596600_GTTTCCTGGAGGGTGA-1	GSM7596600
GSM7596600_GTTTCTGCAGTCTCCC-1	Both ICs active	3921	3846	GSM7596600_GTTTCTGCAGTCTCCC-1	GSM7596600
GSM7596600_GTTTGACCAAATCCTA-1	Neither IC active	3324	3091	GSM7596600_GTTTGACCAAATCCTA-1	GSM7596600
GSM7596600_GTTTGGCCCAAGTTAT-1	Neither IC active	4264	3999	GSM7596600_GTTTGGCCCAAGTTAT-1	GSM7596600
GSM7596600_GTTTGGGCTTGTGAGC-1	Neither IC active	3612	4668	GSM7596600_GTTTGGGCTTGTGAGC-1	GSM7596600
GSM7596600_GTTTGGTAGGGTCAAC-1	Neither IC active	3352	4816	GSM7596600_GTTTGGTAGGGTCAAC-1	GSM7596600
GSM7596600_GTTTGGTGATCGGTGC-1	Neither IC active	2438	5783	GSM7596600_GTTTGGTGATCGGTGC-1	GSM7596600
GSM7596600_TAAACCCAGGAGGGCA-1	Neither IC active	2360	4882	GSM7596600_TAAACCCAGGAGGGCA-1	GSM7596600
GSM7596600_TAACAGCGTTTGTGCT-1	Neither IC active	2397	5558	GSM7596600_TAACAGCGTTTGTGCT-1	GSM7596600
GSM7596600_TAACATACAATGTGGG-1	Malignant.Dim.2.positive	3836	3695	GSM7596600_TAACATACAATGTGGG-1	GSM7596600
GSM7596600_TAACTCATCCGCGCGG-1	Neither IC active	2927	4062	GSM7596600_TAACTCATCCGCGCGG-1	GSM7596600
GSM7596600_TAAGGCAACATAAGAT-1	Neither IC active	3887	2721	GSM7596600_TAAGGCAACATAAGAT-1	GSM7596600
GSM7596600_TAAGGCATAACATCAA-1	Neither IC active	2918	5112	GSM7596600_TAAGGCATAACATCAA-1	GSM7596600
GSM7596600_TAATAGAACAGAGTTA-1	Neither IC active	2449	4583	GSM7596600_TAATAGAACAGAGTTA-1	GSM7596600
GSM7596600_TAATAGTGACGACCAG-1	Both ICs active	4403	2876	GSM7596600_TAATAGTGACGACCAG-1	GSM7596600
GSM7596600_TACAACGCACAACTCA-1	Neither IC active	2929	3912	GSM7596600_TACAACGCACAACTCA-1	GSM7596600
GSM7596600_TACATAGGCATACACC-1	Neither IC active	3403	3842	GSM7596600_TACATAGGCATACACC-1	GSM7596600
GSM7596600_TACATTTCTAACGTGC-1	Neither IC active	3189	3765	GSM7596600_TACATTTCTAACGTGC-1	GSM7596600
GSM7596600_TACCAGAAGTAGGTTC-1	Neither IC active	3010	4513	GSM7596600_TACCAGAAGTAGGTTC-1	GSM7596600
GSM7596600_TACCGCGGACTTGCAG-1	Neither IC active	5003	3331	GSM7596600_TACCGCGGACTTGCAG-1	GSM7596600
GSM7596600_TACCGGCTCACTGCCC-1	Neither IC active	3614	4368	GSM7596600_TACCGGCTCACTGCCC-1	GSM7596600
GSM7596600_TACCGTGCCTCGGACC-1	Neither IC active	3784	4670	GSM7596600_TACCGTGCCTCGGACC-1	GSM7596600
GSM7596600_TACGAACACGACTTCA-1	Both ICs active	3108	3164	GSM7596600_TACGAACACGACTTCA-1	GSM7596600
GSM7596600_TACGACGCTTGCTGCG-1	Neither IC active	3141	4289	GSM7596600_TACGACGCTTGCTGCG-1	GSM7596600
GSM7596600_TACGACTGCCTCTTAG-1	Neither IC active	3659	4144	GSM7596600_TACGACTGCCTCTTAG-1	GSM7596600
GSM7596600_TACGCAGTTCTTTCCT-1	Neither IC active	3015	3913	GSM7596600_TACGCAGTTCTTTCCT-1	GSM7596600
GSM7596600_TACGCCATATTCTAAT-1	Neither IC active	3317	3841	GSM7596600_TACGCCATATTCTAAT-1	GSM7596600
GSM7596600_TACGCCTCCATTCCGA-1	Neither IC active	3350	4966	GSM7596600_TACGCCTCCATTCCGA-1	GSM7596600
GSM7596600_TACGTACTAGTGCTGA-1	Neither IC active	2613	5485	GSM7596600_TACGTACTAGTGCTGA-1	GSM7596600
GSM7596600_TACTATGGTTCCTCAG-1	Neither IC active	2832	5111	GSM7596600_TACTATGGTTCCTCAG-1	GSM7596600
GSM7596600_TACTCCTCTAGTTGAC-1	Neither IC active	2353	5632	GSM7596600_TACTCCTCTAGTTGAC-1	GSM7596600
GSM7596600_TACTCTTTCGTCTTCA-1	Neither IC active	2788	5186	GSM7596600_TACTCTTTCGTCTTCA-1	GSM7596600
GSM7596600_TACTGAACAGATTTAG-1	Neither IC active	2703	5035	GSM7596600_TACTGAACAGATTTAG-1	GSM7596600
GSM7596600_TACTTGTTAGTAGTCC-1	Both ICs active	4569	3627	GSM7596600_TACTTGTTAGTAGTCC-1	GSM7596600
GSM7596600_TACTTTACTGAGCCGG-1	Neither IC active	4961	3105	GSM7596600_TACTTTACTGAGCCGG-1	GSM7596600
GSM7596600_TAGAAAGGTGGCGCTA-1	Neither IC active	4314	3175	GSM7596600_TAGAAAGGTGGCGCTA-1	GSM7596600
GSM7596600_TAGAGTCTAAGCGAAC-1	Neither IC active	3195	3015	GSM7596600_TAGAGTCTAAGCGAAC-1	GSM7596600
GSM7596600_TAGATATGGACTGGAA-1	Neither IC active	3096	4514	GSM7596600_TAGATATGGACTGGAA-1	GSM7596600
GSM7596600_TAGCCATTTCAAAGTC-1	Neither IC active	4651	4078	GSM7596600_TAGCCATTTCAAAGTC-1	GSM7596600
GSM7596600_TAGCCGGCGGTCAGCG-1	Neither IC active	4485	3326	GSM7596600_TAGCCGGCGGTCAGCG-1	GSM7596600
GSM7596600_TAGCGTCCGGTGTGGT-1	Neither IC active	4127	4823	GSM7596600_TAGCGTCCGGTGTGGT-1	GSM7596600
GSM7596600_TAGCGTTGGGTCTTAC-1	Endothelial.Dim.3.negative	3749	3695	GSM7596600_TAGCGTTGGGTCTTAC-1	GSM7596600
GSM7596600_TAGCTAAGTCCGGGAG-1	Neither IC active	3281	3016	GSM7596600_TAGCTAAGTCCGGGAG-1	GSM7596600
GSM7596600_TAGCTAGAAGGCATGA-1	Neither IC active	3008	4663	GSM7596600_TAGCTAGAAGGCATGA-1	GSM7596600
GSM7596600_TAGCTAGTGATGATGG-1	Neither IC active	2873	5337	GSM7596600_TAGCTAGTGATGATGG-1	GSM7596600
GSM7596600_TAGCTCGCCTGATAAC-1	Both ICs active	3311	4591	GSM7596600_TAGCTCGCCTGATAAC-1	GSM7596600
GSM7596600_TAGGCATGTTACGCCA-1	Neither IC active	4492	2576	GSM7596600_TAGGCATGTTACGCCA-1	GSM7596600
GSM7596600_TAGGGAGCTTGGGATG-1	Neither IC active	4957	3555	GSM7596600_TAGGGAGCTTGGGATG-1	GSM7596600
GSM7596600_TAGGTGCTCGCCTAGC-1	Both ICs active	4524	3852	GSM7596600_TAGGTGCTCGCCTAGC-1	GSM7596600
GSM7596600_TAGGTTCGAGTTCGTC-1	Malignant.Dim.2.positive	3708	3469	GSM7596600_TAGGTTCGAGTTCGTC-1	GSM7596600
GSM7596600_TAGTAGCTTATACCAG-1	Neither IC active	2657	5410	GSM7596600_TAGTAGCTTATACCAG-1	GSM7596600
GSM7596600_TAGTCCGCAGAGAATG-1	Both ICs active	3102	3764	GSM7596600_TAGTCCGCAGAGAATG-1	GSM7596600
GSM7596600_TAGTGCCCTCCAGAGT-1	Endothelial.Dim.3.negative	3064	3239	GSM7596600_TAGTGCCCTCCAGAGT-1	GSM7596600
GSM7596600_TATACACAGACGCCTT-1	Both ICs active	3397	4592	GSM7596600_TATACACAGACGCCTT-1	GSM7596600
GSM7596600_TATATAGGGCTTTACG-1	Neither IC active	2225	5556	GSM7596600_TATATAGGGCTTTACG-1	GSM7596600
GSM7596600_TATATCCCTGGGAGGA-1	Neither IC active	5044	3556	GSM7596600_TATATCCCTGGGAGGA-1	GSM7596600
GSM7596600_TATCCGCACCGTCGGG-1	Neither IC active	3089	5264	GSM7596600_TATCCGCACCGTCGGG-1	GSM7596600
GSM7596600_TATCTACCACAGCGGG-1	Malignant.Dim.2.positive	3402	3992	GSM7596600_TATCTACCACAGCGGG-1	GSM7596600
GSM7596600_TATGCTCCCTACTTAC-1	Neither IC active	3456	2717	GSM7596600_TATGCTCCCTACTTAC-1	GSM7596600
GSM7596600_TATGGATGTGCTACGC-1	Neither IC active	3154	2790	GSM7596600_TATGGATGTGCTACGC-1	GSM7596600
GSM7596600_TATGGGACCGAGCAGG-1	Neither IC active	3234	3540	GSM7596600_TATGGGACCGAGCAGG-1	GSM7596600
GSM7596600_TATGGGTACGTATCGT-1	Neither IC active	3322	3241	GSM7596600_TATGGGTACGTATCGT-1	GSM7596600
GSM7596600_TATGGTCTGAGTAACA-1	Malignant.Dim.2.positive	3320	3541	GSM7596600_TATGGTCTGAGTAACA-1	GSM7596600
GSM7596600_TATGTCAAGACCGACT-1	Neither IC active	4796	2354	GSM7596600_TATGTCAAGACCGACT-1	GSM7596600
GSM7596600_TATGTCTCATTGTGCC-1	Endothelial.Dim.3.negative	4358	3100	GSM7596600_TATGTCTCATTGTGCC-1	GSM7596600
GSM7596600_TATTAACCTGACCGCG-1	Neither IC active	2746	5111	GSM7596600_TATTAACCTGACCGCG-1	GSM7596600
GSM7596600_TATTACCATCCTGCTT-1	Neither IC active	4956	3705	GSM7596600_TATTACCATCCTGCTT-1	GSM7596600
GSM7596600_TATTCAATTCTAATCC-1	Neither IC active	4011	3397	GSM7596600_TATTCAATTCTAATCC-1	GSM7596600
GSM7596600_TATTCCACTCAGCTCG-1	Neither IC active	3268	4515	GSM7596600_TATTCCACTCAGCTCG-1	GSM7596600
GSM7596600_TATTCGTGCCAGAATA-1	Both ICs active	3580	3393	GSM7596600_TATTCGTGCCAGAATA-1	GSM7596600
GSM7596600_TATTTGTTACCCTTTA-1	Endothelial.Dim.3.negative	2811	2637	GSM7596600_TATTTGTTACCCTTTA-1	GSM7596600
GSM7596600_TCAAACTTAGATTGTT-1	Neither IC active	3625	3169	GSM7596600_TCAAACTTAGATTGTT-1	GSM7596600
GSM7596600_TCAACATAGCGCCCTA-1	Neither IC active	2702	5185	GSM7596600_TCAACATAGCGCCCTA-1	GSM7596600
GSM7596600_TCAACCATGTTCGGGC-1	Neither IC active	3025	2713	GSM7596600_TCAACCATGTTCGGGC-1	GSM7596600
GSM7596600_TCAACGAGGAGACAAA-1	Neither IC active	3230	3990	GSM7596600_TCAACGAGGAGACAAA-1	GSM7596600
GSM7596600_TCACAGCAAACTCGAA-1	Neither IC active	2922	4662	GSM7596600_TCACAGCAAACTCGAA-1	GSM7596600
GSM7596600_TCACAGGAGAATAAGA-1	Neither IC active	2919	4962	GSM7596600_TCACAGGAGAATAAGA-1	GSM7596600
GSM7596600_TCACAGGGAATCGCAA-1	Neither IC active	4218	4374	GSM7596600_TCACAGGGAATCGCAA-1	GSM7596600
GSM7596600_TCACCCTCTTAAGATT-1	Both ICs active	3357	4216	GSM7596600_TCACCCTCTTAAGATT-1	GSM7596600
GSM7596600_TCACGCATTGTAGATC-1	Neither IC active	2934	3313	GSM7596600_TCACGCATTGTAGATC-1	GSM7596600
GSM7596600_TCACGGTCATCGCACA-1	Both ICs active	2768	2561	GSM7596600_TCACGGTCATCGCACA-1	GSM7596600
GSM7596600_TCACGTGCCCGATTCA-1	Malignant.Dim.2.positive	3491	3692	GSM7596600_TCACGTGCCCGATTCA-1	GSM7596600
GSM7596600_TCAGACGCTATAGAAG-1	Malignant.Dim.2.positive	3915	4446	GSM7596600_TCAGACGCTATAGAAG-1	GSM7596600
GSM7596600_TCAGCAAATGCATCTC-1	Both ICs active	3970	3172	GSM7596600_TCAGCAAATGCATCTC-1	GSM7596600
GSM7596600_TCAGGGTGTAACGTAA-1	Malignant.Dim.2.positive	3928	2946	GSM7596600_TCAGGGTGTAACGTAA-1	GSM7596600
GSM7596600_TCAGGTTCTTTGAGAA-1	Neither IC active	2634	3085	GSM7596600_TCAGGTTCTTTGAGAA-1	GSM7596600
GSM7596600_TCAGTAGGGACTATAA-1	Endothelial.Dim.3.negative	2882	4287	GSM7596600_TCAGTAGGGACTATAA-1	GSM7596600
GSM7596600_TCAGTGTATACGTCAT-1	Endothelial.Dim.3.negative	2357	5182	GSM7596600_TCAGTGTATACGTCAT-1	GSM7596600
GSM7596600_TCATTTAAGTCTCCGA-1	Neither IC active	5087	3482	GSM7596600_TCATTTAAGTCTCCGA-1	GSM7596600
GSM7596600_TCCACTTTATCTAGGT-1	Both ICs active	4228	3174	GSM7596600_TCCACTTTATCTAGGT-1	GSM7596600
GSM7596600_TCCAGAGCACCGGTTC-1	Neither IC active	3834	3845	GSM7596600_TCCAGAGCACCGGTTC-1	GSM7596600
GSM7596600_TCCAGGCGAGTACGGT-1	Neither IC active	3280	3166	GSM7596600_TCCAGGCGAGTACGGT-1	GSM7596600
GSM7596600_TCCCAAAGACGAAGGA-1	Neither IC active	3413	2792	GSM7596600_TCCCAAAGACGAAGGA-1	GSM7596600
GSM7596600_TCCCAGCTTTAGTCTG-1	Neither IC active	3235	3390	GSM7596600_TCCCAGCTTTAGTCTG-1	GSM7596600
GSM7596600_TCCCAGGCTTAGCTAA-1	Endothelial.Dim.3.negative	2893	3087	GSM7596600_TCCCAGGCTTAGCTAA-1	GSM7596600
GSM7596600_TCCCGCGTACTCCTGG-1	Malignant.Dim.2.positive	3800	2870	GSM7596600_TCCCGCGTACTCCTGG-1	GSM7596600
GSM7596600_TCCCGTCAGTCCCGCA-1	Neither IC active	4061	2573	GSM7596600_TCCCGTCAGTCCCGCA-1	GSM7596600
GSM7596600_TCCCGTGTGCAATTTG-1	Neither IC active	4263	4149	GSM7596600_TCCCGTGTGCAATTTG-1	GSM7596600
GSM7596600_TCCGATGACTGAGCTC-1	Neither IC active	4105	2498	GSM7596600_TCCGATGACTGAGCTC-1	GSM7596600
GSM7596600_TCCGATGGTGCGACAT-1	Neither IC active	3112	2714	GSM7596600_TCCGATGGTGCGACAT-1	GSM7596600
GSM7596600_TCCGCGGCAGCATCTG-1	Neither IC active	4442	3401	GSM7596600_TCCGCGGCAGCATCTG-1	GSM7596600
GSM7596600_TCCGCTGTCATCCCGG-1	Neither IC active	4304	4375	GSM7596600_TCCGCTGTCATCCCGG-1	GSM7596600
GSM7596600_TCCGCTTATCCCATTA-1	Neither IC active	3569	4593	GSM7596600_TCCGCTTATCCCATTA-1	GSM7596600
GSM7596600_TCCGGTTCGTCCGGTC-1	Both ICs active	3094	4664	GSM7596600_TCCGGTTCGTCCGGTC-1	GSM7596600
GSM7596600_TCCGTTTAGCCTTGAA-1	Neither IC active	4660	3028	GSM7596600_TCCGTTTAGCCTTGAA-1	GSM7596600
GSM7596600_TCCTAAATTGGGAAGC-1	Neither IC active	3824	5045	GSM7596600_TCCTAAATTGGGAAGC-1	GSM7596600
GSM7596600_TCCTAACCGTCGGGCA-1	Neither IC active	2785	5486	GSM7596600_TCCTAACCGTCGGGCA-1	GSM7596600
GSM7596600_TCCTACATCCACGGCC-1	Neither IC active	4434	4301	GSM7596600_TCCTACATCCACGGCC-1	GSM7596600
GSM7596600_TCCTCGGGCTGGGCTT-1	Neither IC active	4093	3848	GSM7596600_TCCTCGGGCTGGGCTT-1	GSM7596600
GSM7596600_TCCTTTCTTACGCTTA-1	Neither IC active	3496	3093	GSM7596600_TCCTTTCTTACGCTTA-1	GSM7596600
GSM7596600_TCGAAATTTAGGACCA-1	Neither IC active	2764	3011	GSM7596600_TCGAAATTTAGGACCA-1	GSM7596600
GSM7596600_TCGAGACCAACACCGT-1	Neither IC active	3190	3615	GSM7596600_TCGAGACCAACACCGT-1	GSM7596600
GSM7596600_TCGAGCCAGGCAGGCC-1	Neither IC active	2401	5108	GSM7596600_TCGAGCCAGGCAGGCC-1	GSM7596600
GSM7596600_TCGCAAAGATGCATTT-1	Both ICs active	4045	4372	GSM7596600_TCGCAAAGATGCATTT-1	GSM7596600
GSM7596600_TCGCACCAGGAGGCAG-1	Neither IC active	4259	4599	GSM7596600_TCGCACCAGGAGGCAG-1	GSM7596600
GSM7596600_TCGCTAAACCGCTATC-1	Neither IC active	4667	2278	GSM7596600_TCGCTAAACCGCTATC-1	GSM7596600
GSM7596600_TCGCTCGATATATTCC-1	Neither IC active	3540	3018	GSM7596600_TCGCTCGATATATTCC-1	GSM7596600
GSM7596600_TCGCTGGGCGGATTGT-1	Malignant.Dim.2.positive	4015	2947	GSM7596600_TCGCTGGGCGGATTGT-1	GSM7596600
GSM7596600_TCGCTTTAAACGTTTG-1	Endothelial.Dim.3.negative	4577	2727	GSM7596600_TCGCTTTAAACGTTTG-1	GSM7596600
GSM7596600_TCGGACGCCCAGCCCA-1	Both ICs active	4227	3324	GSM7596600_TCGGACGCCCAGCCCA-1	GSM7596600
GSM7596600_TCGGAGTACATGAGTA-1	Malignant.Dim.2.positive	4012	3247	GSM7596600_TCGGAGTACATGAGTA-1	GSM7596600
GSM7596600_TCGGGCCGTCGTGGTA-1	Neither IC active	4610	3852	GSM7596600_TCGGGCCGTCGTGGTA-1	GSM7596600
GSM7596600_TCGTAAGACGACATTG-1	Neither IC active	4145	2873	GSM7596600_TCGTAAGACGACATTG-1	GSM7596600
GSM7596600_TCGTCAAGTACGCGCA-1	Neither IC active	2445	5033	GSM7596600_TCGTCAAGTACGCGCA-1	GSM7596600
GSM7596600_TCGTTAGGAGTCCCTA-1	Neither IC active	3137	4739	GSM7596600_TCGTTAGGAGTCCCTA-1	GSM7596600
GSM7596600_TCGTTGCTATCCGGTC-1	Neither IC active	2791	4886	GSM7596600_TCGTTGCTATCCGGTC-1	GSM7596600
GSM7596600_TCTACCGTCCACAAGC-1	Endothelial.Dim.3.negative	3714	2870	GSM7596600_TCTACCGTCCACAAGC-1	GSM7596600
GSM7596600_TCTAGCATGCCCAGAA-1	Neither IC active	3657	4444	GSM7596600_TCTAGCATGCCCAGAA-1	GSM7596600
GSM7596600_TCTAGTTATCAGAAGA-1	Neither IC active	3149	3389	GSM7596600_TCTAGTTATCAGAAGA-1	GSM7596600
GSM7596600_TCTGCCAGAAACTGCA-1	Malignant.Dim.2.positive	4222	3924	GSM7596600_TCTGCCAGAAACTGCA-1	GSM7596600
GSM7596600_TCTGTGCCATCATAGT-1	Both ICs active	4271	3249	GSM7596600_TCTGTGCCATCATAGT-1	GSM7596600
GSM7596600_TCTTACCGGAACTCGT-1	Neither IC active	4752	2429	GSM7596600_TCTTACCGGAACTCGT-1	GSM7596600
GSM7596600_TCTTCCCATGGGCACA-1	Neither IC active	4960	3255	GSM7596600_TCTTCCCATGGGCACA-1	GSM7596600
GSM7596600_TCTTCGAATAGACGTT-1	Neither IC active	3878	3771	GSM7596600_TCTTCGAATAGACGTT-1	GSM7596600
GSM7596600_TCTTCGATACCAATAA-1	Neither IC active	3667	3244	GSM7596600_TCTTCGATACCAATAA-1	GSM7596600
GSM7596600_TCTTGATGCGTAGCGA-1	Both ICs active	3753	3245	GSM7596600_TCTTGATGCGTAGCGA-1	GSM7596600
GSM7596600_TCTTTAAGACTATGAA-1	Neither IC active	5045	3406	GSM7596600_TCTTTAAGACTATGAA-1	GSM7596600
GSM7596600_TGAAAGGACCTGACTC-1	Neither IC active	4398	3475	GSM7596600_TGAAAGGACCTGACTC-1	GSM7596600
GSM7596600_TGAACAAGCAGGGACT-1	Neither IC active	2352	5782	GSM7596600_TGAACAAGCAGGGACT-1	GSM7596600
GSM7596600_TGACTATAATCCTTTC-1	Both ICs active	3744	4295	GSM7596600_TGACTATAATCCTTTC-1	GSM7596600
GSM7596600_TGAGCCATACAGTCTC-1	Neither IC active	2454	3983	GSM7596600_TGAGCCATACAGTCTC-1	GSM7596600
GSM7596600_TGAGCGGAAAGTGTTC-1	Neither IC active	3609	4968	GSM7596600_TGAGCGGAAAGTGTTC-1	GSM7596600
GSM7596600_TGAGGAGTGCCAGCTT-1	Neither IC active	3305	5191	GSM7596600_TGAGGAGTGCCAGCTT-1	GSM7596600
GSM7596600_TGAGTAAATTAGCGTA-1	Neither IC active	3269	4365	GSM7596600_TGAGTAAATTAGCGTA-1	GSM7596600
GSM7596600_TGAGTGCCTCTTAAAT-1	Neither IC active	2581	4209	GSM7596600_TGAGTGCCTCTTAAAT-1	GSM7596600
GSM7596600_TGAGTGGTCCGTGACG-1	Neither IC active	4444	3101	GSM7596600_TGAGTGGTCCGTGACG-1	GSM7596600
GSM7596600_TGATACATTTAGCCGT-1	Neither IC active	2661	4960	GSM7596600_TGATACATTTAGCCGT-1	GSM7596600
GSM7596600_TGATCGGTTTGACCCT-1	Neither IC active	3153	2940	GSM7596600_TGATCGGTTTGACCCT-1	GSM7596600
GSM7596600_TGATCTCCGGCGCCAG-1	Endothelial.Dim.3.negative	2980	2938	GSM7596600_TGATCTCCGGCGCCAG-1	GSM7596600
GSM7596600_TGATTCGTCTATCACT-1	Neither IC active	2591	3160	GSM7596600_TGATTCGTCTATCACT-1	GSM7596600
GSM7596600_TGATTCTGTCGCCGGT-1	Neither IC active	2709	4435	GSM7596600_TGATTCTGTCGCCGGT-1	GSM7596600
GSM7596600_TGCAAGAATGACGTAA-1	Neither IC active	3410	3092	GSM7596600_TGCAAGAATGACGTAA-1	GSM7596600
GSM7596600_TGCAGAGTACCGAGCA-1	Neither IC active	2801	3686	GSM7596600_TGCAGAGTACCGAGCA-1	GSM7596600
GSM7596600_TGCAGTTTCCTCCCAT-1	Neither IC active	4696	3853	GSM7596600_TGCAGTTTCCTCCCAT-1	GSM7596600
GSM7596600_TGCATATGTCTGTCAC-1	Neither IC active	4484	3476	GSM7596600_TGCATATGTCTGTCAC-1	GSM7596600
GSM7596600_TGCATGTGGTAATCTA-1	Neither IC active	4316	3025	GSM7596600_TGCATGTGGTAATCTA-1	GSM7596600
GSM7596600_TGCCAATGGGTACTCT-1	Neither IC active	3049	4888	GSM7596600_TGCCAATGGGTACTCT-1	GSM7596600
GSM7596600_TGCCAGTACGTGGAGA-1	Neither IC active	3870	4671	GSM7596600_TGCCAGTACGTGGAGA-1	GSM7596600
GSM7596600_TGCCATTACTAAAGAA-1	Neither IC active	4580	2427	GSM7596600_TGCCATTACTAAAGAA-1	GSM7596600
GSM7596600_TGCCCGTACCGTTAAA-1	Both ICs active	4046	4222	GSM7596600_TGCCCGTACCGTTAAA-1	GSM7596600
GSM7596600_TGCCGGATGTACGAGC-1	Neither IC active	2268	5481	GSM7596600_TGCCGGATGTACGAGC-1	GSM7596600
GSM7596600_TGCCGTGGATCGTCCT-1	Neither IC active	3521	5118	GSM7596600_TGCCGTGGATCGTCCT-1	GSM7596600
GSM7596600_TGCGACACCCTAGTGC-1	Neither IC active	2796	4286	GSM7596600_TGCGACACCCTAGTGC-1	GSM7596600
GSM7596600_TGCGAGAATATTACCC-1	Neither IC active	2535	4584	GSM7596600_TGCGAGAATATTACCC-1	GSM7596600
GSM7596600_TGCGCAAAGCATTTGG-1	Malignant.Dim.2.positive	3711	3169	GSM7596600_TGCGCAAAGCATTTGG-1	GSM7596600
GSM7596600_TGCGCGATTAACGGAG-1	Both ICs active	2593	2860	GSM7596600_TGCGCGATTAACGGAG-1	GSM7596600
GSM7596600_TGCGTAAGAACCTGAT-1	Neither IC active	2669	4060	GSM7596600_TGCGTAAGAACCTGAT-1	GSM7596600
GSM7596600_TGCGTTTGTTGACACT-1	Endothelial.Dim.3.negative	4092	3998	GSM7596600_TGCGTTTGTTGACACT-1	GSM7596600
GSM7596600_TGCTCGGCGAAACCCA-1	Neither IC active	3435	5117	GSM7596600_TGCTCGGCGAAACCCA-1	GSM7596600
GSM7596600_TGCTGTTGAAGAACTC-1	Both ICs active	3663	3694	GSM7596600_TGCTGTTGAAGAACTC-1	GSM7596600
GSM7596600_TGGACTGTTCGCTCAA-1	Both ICs active	3966	3622	GSM7596600_TGGACTGTTCGCTCAA-1	GSM7596600
GSM7596600_TGGAGTGATGCGATGA-1	Neither IC active	2592	3010	GSM7596600_TGGAGTGATGCGATGA-1	GSM7596600
GSM7596600_TGGCAAACTAAATTAC-1	Neither IC active	4172	4598	GSM7596600_TGGCAAACTAAATTAC-1	GSM7596600
GSM7596600_TGGCAACTCGCGCGCC-1	Neither IC active	4536	2502	GSM7596600_TGGCAACTCGCGCGCC-1	GSM7596600
GSM7596600_TGGCAGATTACGATCA-1	Both ICs active	3315	4141	GSM7596600_TGGCAGATTACGATCA-1	GSM7596600
GSM7596600_TGGCAGCAGTAATAGT-1	Endothelial.Dim.3.negative	3447	3767	GSM7596600_TGGCAGCAGTAATAGT-1	GSM7596600
GSM7596600_TGGCCAAACTGAAGTA-1	Neither IC active	4101	2948	GSM7596600_TGGCCAAACTGAAGTA-1	GSM7596600
GSM7596600_TGGCGACTGCTCCAAA-1	Neither IC active	2833	4962	GSM7596600_TGGCGACTGCTCCAAA-1	GSM7596600
GSM7596600_TGGCGATCAAGTTATG-1	Neither IC active	3181	4665	GSM7596600_TGGCGATCAAGTTATG-1	GSM7596600
GSM7596600_TGGTCCCACGCTACGG-1	Malignant.Dim.2.positive	3999	4747	GSM7596600_TGGTCCCACGCTACGG-1	GSM7596600
GSM7596600_TGGTTCAACGGGTAAT-1	Malignant.Dim.2.positive	4000	4597	GSM7596600_TGGTTCAACGGGTAAT-1	GSM7596600
GSM7596600_TGTACGAACAAATCCG-1	Neither IC active	3319	3691	GSM7596600_TGTACGAACAAATCCG-1	GSM7596600
GSM7596600_TGTAGGAGAAATTTCC-1	Neither IC active	4528	3402	GSM7596600_TGTAGGAGAAATTTCC-1	GSM7596600
GSM7596600_TGTATAACAGATCCTG-1	Neither IC active	4229	3024	GSM7596600_TGTATAACAGATCCTG-1	GSM7596600
GSM7596600_TGTATGGCGCAGACAG-1	Neither IC active	4824	4079	GSM7596600_TGTATGGCGCAGACAG-1	GSM7596600
GSM7596600_TGTGGCAAAGCGTATG-1	Neither IC active	4574	3027	GSM7596600_TGTGGCAAAGCGTATG-1	GSM7596600
GSM7596600_TGTTATTGTATGTGGC-1	Neither IC active	4521	4151	GSM7596600_TGTTATTGTATGTGGC-1	GSM7596600
GSM7596600_TGTTCGTATTGCGGTG-1	Neither IC active	3441	4517	GSM7596600_TGTTCGTATTGCGGTG-1	GSM7596600
GSM7596600_TGTTCTTCCATTGACT-1	Neither IC active	2675	3310	GSM7596600_TGTTCTTCCATTGACT-1	GSM7596600
GSM7596600_TGTTGTCAAGAAGTCT-1	Both ICs active	4362	2650	GSM7596600_TGTTGTCAAGAAGTCT-1	GSM7596600
GSM7596600_TTAAACTCGAATTCAT-1	Neither IC active	4918	3180	GSM7596600_TTAAACTCGAATTCAT-1	GSM7596600
GSM7596600_TTAAGCGCCTGACCCA-1	Malignant.Dim.2.positive	2720	3086	GSM7596600_TTAAGCGCCTGACCCA-1	GSM7596600
GSM7596600_TTAATGTAGACCAGGT-1	Neither IC active	3755	3095	GSM7596600_TTAATGTAGACCAGGT-1	GSM7596600
GSM7596600_TTACGGATGGTTCGAG-1	Neither IC active	4830	3329	GSM7596600_TTACGGATGGTTCGAG-1	GSM7596600
GSM7596600_TTACTAAAGGACTTTA-1	Neither IC active	4174	4448	GSM7596600_TTACTAAAGGACTTTA-1	GSM7596600
GSM7596600_TTACTCCGGCCGGGAA-1	Neither IC active	4183	3399	GSM7596600_TTACTCCGGCCGGGAA-1	GSM7596600
GSM7596600_TTACTGGGATATTTCA-1	Neither IC active	3142	4139	GSM7596600_TTACTGGGATATTTCA-1	GSM7596600
GSM7596600_TTAGAAGAACATGACT-1	Malignant.Dim.2.positive	3568	4743	GSM7596600_TTAGAAGAACATGACT-1	GSM7596600
GSM7596600_TTAGAATAAGGGTCGG-1	Neither IC active	2743	5411	GSM7596600_TTAGAATAAGGGTCGG-1	GSM7596600
GSM7596600_TTAGACGAGTCACCTC-1	Neither IC active	4260	4449	GSM7596600_TTAGACGAGTCACCTC-1	GSM7596600
GSM7596600_TTAGAGTTTAGAAGGA-1	Neither IC active	4520	4301	GSM7596600_TTAGAGTTTAGAAGGA-1	GSM7596600
GSM7596600_TTAGCTGATTTGCCGT-1	Endothelial.Dim.3.negative	4870	3705	GSM7596600_TTAGCTGATTTGCCGT-1	GSM7596600
GSM7596600_TTAGGTCATAACCGAC-1	Neither IC active	2443	5183	GSM7596600_TTAGGTCATAACCGAC-1	GSM7596600
GSM7596600_TTATATACGCTGTCAC-1	Both ICs active	4008	3697	GSM7596600_TTATATACGCTGTCAC-1	GSM7596600
GSM7596600_TTATATTTGGCAATCC-1	Both ICs active	3585	2793	GSM7596600_TTATATTTGGCAATCC-1	GSM7596600
GSM7596600_TTATGAATGAAAGGGA-1	Neither IC active	3532	3918	GSM7596600_TTATGAATGAAAGGGA-1	GSM7596600
GSM7596600_TTATGATCTTAACGAA-1	Endothelial.Dim.3.negative	4353	3700	GSM7596600_TTATGATCTTAACGAA-1	GSM7596600
GSM7596600_TTATTAGAGCGTGTTC-1	Both ICs active	3830	4295	GSM7596600_TTATTAGAGCGTGTTC-1	GSM7596600
GSM7596600_TTCAAAGTCTCTAGCC-1	Neither IC active	4053	3472	GSM7596600_TTCAAAGTCTCTAGCC-1	GSM7596600
GSM7596600_TTCAATACTCTGAATC-1	Both ICs active	4525	3702	GSM7596600_TTCAATACTCTGAATC-1	GSM7596600
GSM7596600_TTCACGAAAGGATCAC-1	Neither IC active	3146	3689	GSM7596600_TTCACGAAAGGATCAC-1	GSM7596600
GSM7596600_TTCACTCGAGCACCTA-1	Neither IC active	3781	4970	GSM7596600_TTCACTCGAGCACCTA-1	GSM7596600
GSM7596600_TTCAGCCCTGGTCCAC-1	Neither IC active	4476	4376	GSM7596600_TTCAGCCCTGGTCCAC-1	GSM7596600
GSM7596600_TTCCAATCTGGCTATC-1	Neither IC active	2795	4436	GSM7596600_TTCCAATCTGGCTATC-1	GSM7596600
GSM7596600_TTCCACACAGATTTGA-1	Neither IC active	2793	4586	GSM7596600_TTCCACACAGATTTGA-1	GSM7596600
GSM7596600_TTCCGCGTGAGGCGAT-1	Both ICs active	3572	4293	GSM7596600_TTCCGCGTGAGGCGAT-1	GSM7596600
GSM7596600_TTCCGGCCTTGAGGCT-1	Neither IC active	2705	4885	GSM7596600_TTCCGGCCTTGAGGCT-1	GSM7596600
GSM7596600_TTCCGGTTACCCACTT-1	Neither IC active	4564	4227	GSM7596600_TTCCGGTTACCCACTT-1	GSM7596600
GSM7596600_TTCGACAGAGCCCGTG-1	Neither IC active	3740	4745	GSM7596600_TTCGACAGAGCCCGTG-1	GSM7596600
GSM7596600_TTCGACGGGAAGGGCG-1	Endothelial.Dim.3.negative	2724	2636	GSM7596600_TTCGACGGGAAGGGCG-1	GSM7596600
GSM7596600_TTCGCACTCGCGTGCT-1	Endothelial.Dim.3.negative	2767	2711	GSM7596600_TTCGCACTCGCGTGCT-1	GSM7596600
GSM7596600_TTCGCGCGCCATACGA-1	Neither IC active	2831	5261	GSM7596600_TTCGCGCGCCATACGA-1	GSM7596600
GSM7596600_TTCGGGACTAATCGCG-1	Both ICs active	3923	3546	GSM7596600_TTCGGGACTAATCGCG-1	GSM7596600
GSM7596600_TTCGGGCGCTAGTCTT-1	Neither IC active	2402	4958	GSM7596600_TTCGGGCGCTAGTCTT-1	GSM7596600
GSM7596600_TTCTAACCGAAGCTTA-1	Both ICs active	4700	3403	GSM7596600_TTCTAACCGAAGCTTA-1	GSM7596600
GSM7596600_TTCTAGAAAGTCTTAT-1	Neither IC active	2787	5336	GSM7596600_TTCTAGAAAGTCTTAT-1	GSM7596600
GSM7596600_TTCTGCCGCGCCTAGA-1	Malignant.Dim.2.positive	3785	4520	GSM7596600_TTCTGCCGCGCCTAGA-1	GSM7596600
GSM7596600_TTCTGCGGGTTAGCGG-1	Both ICs active	4265	3849	GSM7596600_TTCTGCGGGTTAGCGG-1	GSM7596600
GSM7596600_TTCTTGAGCCGCGCTA-1	Neither IC active	2580	4359	GSM7596600_TTCTTGAGCCGCGCTA-1	GSM7596600
GSM7596600_TTCTTGGAGTAATGAG-1	Endothelial.Dim.3.negative	4235	2424	GSM7596600_TTCTTGGAGTAATGAG-1	GSM7596600
GSM7596600_TTGAAGAATTCCCAGG-1	Neither IC active	2978	3238	GSM7596600_TTGAAGAATTCCCAGG-1	GSM7596600
GSM7596600_TTGAATATGGACTTTC-1	Neither IC active	4097	3398	GSM7596600_TTGAATATGGACTTTC-1	GSM7596600
GSM7596600_TTGAATTCACGTGAGG-1	Neither IC active	4999	3781	GSM7596600_TTGAATTCACGTGAGG-1	GSM7596600
GSM7596600_TTGACCATGTTCTCCG-1	Neither IC active	4190	2649	GSM7596600_TTGACCATGTTCTCCG-1	GSM7596600
GSM7596600_TTGACTACCATATGGT-1	Both ICs active	2583	4059	GSM7596600_TTGACTACCATATGGT-1	GSM7596600
GSM7596600_TTGATCTAACTTTGTC-1	Endothelial.Dim.3.negative	2850	3012	GSM7596600_TTGATCTAACTTTGTC-1	GSM7596600
GSM7596600_TTGATGTGTAGTCCCG-1	Neither IC active	4707	2653	GSM7596600_TTGATGTGTAGTCCCG-1	GSM7596600
GSM7596600_TTGCACAATTCAGAAA-1	Neither IC active	3272	4065	GSM7596600_TTGCACAATTCAGAAA-1	GSM7596600
GSM7596600_TTGCGGCATCAGAAAG-1	Malignant.Dim.2.positive	2748	4811	GSM7596600_TTGCGGCATCAGAAAG-1	GSM7596600
GSM7596600_TTGCGTCGGCCAACCG-1	Neither IC active	2577	4659	GSM7596600_TTGCGTCGGCCAACCG-1	GSM7596600
GSM7596600_TTGCTGATCATGTTCG-1	Both ICs active	3279	3316	GSM7596600_TTGCTGATCATGTTCG-1	GSM7596600
GSM7596600_TTGGATATCGTCTACG-1	Neither IC active	3053	4439	GSM7596600_TTGGATATCGTCTACG-1	GSM7596600
GSM7596600_TTGGGACACTGCCCGC-1	Neither IC active	3842	2946	GSM7596600_TTGGGACACTGCCCGC-1	GSM7596600
GSM7596600_TTGGGCGGCGGTTGCC-1	Malignant.Dim.2.positive	4100	3098	GSM7596600_TTGGGCGGCGGTTGCC-1	GSM7596600
GSM7596600_TTGGTCACACTCGTAA-1	Neither IC active	2881	4437	GSM7596600_TTGGTCACACTCGTAA-1	GSM7596600
GSM7596600_TTGTAAGGCCAGTTGG-1	Neither IC active	4317	2875	GSM7596600_TTGTAAGGCCAGTTGG-1	GSM7596600
GSM7596600_TTGTAATCCGTACTCG-1	Neither IC active	3191	3465	GSM7596600_TTGTAATCCGTACTCG-1	GSM7596600
GSM7596600_TTGTGTATGCCACCAA-1	Neither IC active	3393	5041	GSM7596600_TTGTGTATGCCACCAA-1	GSM7596600
GSM7596600_TTGTGTTTCCCGAAAG-1	Neither IC active	3353	4666	GSM7596600_TTGTGTTTCCCGAAAG-1	GSM7596600
GSM7596600_TTGTTCAGTGTGCTAC-1	Both ICs active	3586	2643	GSM7596600_TTGTTCAGTGTGCTAC-1	GSM7596600
GSM7596600_TTGTTGTGTGTCAAGA-1	Neither IC active	4142	3173	GSM7596600_TTGTTGTGTGTCAAGA-1	GSM7596600
GSM7596600_TTGTTTCACATCCAGG-1	Neither IC active	2616	5185	GSM7596600_TTGTTTCACATCCAGG-1	GSM7596600
GSM7596601_AAACAAGTATCTCCCA-1	Both ICs active	5138	4652	GSM7596601_AAACAAGTATCTCCCA-1	GSM7596601
GSM7596601_AAACAATCTACTAGCA-1	Neither IC active	2616	1098	GSM7596601_AAACAATCTACTAGCA-1	GSM7596601
GSM7596601_AAACAGAGCGACTCCT-1	Neither IC active	4813	1942	GSM7596601_AAACAGAGCGACTCCT-1	GSM7596601
GSM7596601_AAACAGTGTTCCTGGG-1	Neither IC active	2575	6362	GSM7596601_AAACAGTGTTCCTGGG-1	GSM7596601
GSM7596601_AAACATTTCCCGGATT-1	Neither IC active	4916	5477	GSM7596601_AAACATTTCCCGGATT-1	GSM7596601
GSM7596601_AAACCCGAACGAAATC-1	Neither IC active	5703	4280	GSM7596601_AAACCCGAACGAAATC-1	GSM7596601
GSM7596601_AAACCGGGTAGGTACC-1	Neither IC active	1945	4026	GSM7596601_AAACCGGGTAGGTACC-1	GSM7596601
GSM7596601_AAACCGTTCGTCCAGG-1	Neither IC active	2544	4782	GSM7596601_AAACCGTTCGTCCAGG-1	GSM7596601
GSM7596601_AAACCTAAGCAGCCGG-1	Neither IC active	4308	5773	GSM7596601_AAACCTAAGCAGCCGG-1	GSM7596601
GSM7596601_AAACCTCATGAAGTTG-1	Endothelial.Dim.3.negative	1559	3647	GSM7596601_AAACCTCATGAAGTTG-1	GSM7596601
GSM7596601_AAACGAAGAACATACC-1	Neither IC active	3522	1330	GSM7596601_AAACGAAGAACATACC-1	GSM7596601
GSM7596601_AAACGAGACGGTTGAT-1	Both ICs active	4153	3516	GSM7596601_AAACGAGACGGTTGAT-1	GSM7596601
GSM7596601_AAACGGGCGTACGGGT-1	Neither IC active	4654	5776	GSM7596601_AAACGGGCGTACGGGT-1	GSM7596601
GSM7596601_AAACGGTTGCGAACTG-1	Neither IC active	3270	5916	GSM7596601_AAACGGTTGCGAACTG-1	GSM7596601
GSM7596601_AAACTCGGTTCGCAAT-1	Neither IC active	3746	5844	GSM7596601_AAACTCGGTTCGCAAT-1	GSM7596601
GSM7596601_AAACTGCTGGCTCCAA-1	Neither IC active	3629	4264	GSM7596601_AAACTGCTGGCTCCAA-1	GSM7596601
GSM7596601_AAAGAATGTGGACTAA-1	Neither IC active	5256	6232	GSM7596601_AAAGAATGTGGACTAA-1	GSM7596601
GSM7596601_AAAGACCCAAGTCGCG-1	Neither IC active	2828	1626	GSM7596601_AAAGACCCAAGTCGCG-1	GSM7596601
GSM7596601_AAAGACTGGGCGCTTT-1	Both ICs active	1391	3044	GSM7596601_AAAGACTGGGCGCTTT-1	GSM7596601
GSM7596601_AAAGGCTACGGACCAT-1	Neither IC active	3057	5538	GSM7596601_AAAGGCTACGGACCAT-1	GSM7596601
GSM7596601_AAAGGCTCTCGCGCCG-1	Neither IC active	3104	5012	GSM7596601_AAAGGCTCTCGCGCCG-1	GSM7596601
GSM7596601_AAAGGGATGTAGCAAG-1	Neither IC active	3425	2683	GSM7596601_AAAGGGATGTAGCAAG-1	GSM7596601
GSM7596601_AAAGGGCAGCTTGAAT-1	Malignant.Dim.2.positive	1869	2671	GSM7596601_AAAGGGCAGCTTGAAT-1	GSM7596601
GSM7596601_AAAGTCACTGATGTAA-1	Both ICs active	3001	1627	GSM7596601_AAAGTCACTGATGTAA-1	GSM7596601
GSM7596601_AAAGTTGACTCCCGTA-1	Neither IC active	4884	4048	GSM7596601_AAAGTTGACTCCCGTA-1	GSM7596601
GSM7596601_AAATAACCATACGGGA-1	Endothelial.Dim.3.negative	4554	1940	GSM7596601_AAATAACCATACGGGA-1	GSM7596601
GSM7596601_AAATACCTATAAGCAT-1	Neither IC active	3714	4415	GSM7596601_AAATACCTATAAGCAT-1	GSM7596601
GSM7596601_AAATAGCTTAGACTTT-1	Neither IC active	5319	3600	GSM7596601_AAATAGCTTAGACTTT-1	GSM7596601
GSM7596601_AAATAGGGTGCTATTG-1	Neither IC active	4143	4870	GSM7596601_AAATAGGGTGCTATTG-1	GSM7596601
GSM7596601_AAATCCGATACACGCC-1	Neither IC active	4481	5775	GSM7596601_AAATCCGATACACGCC-1	GSM7596601
GSM7596601_AAATCGTGTACCACAA-1	Neither IC active	3154	4185	GSM7596601_AAATCGTGTACCACAA-1	GSM7596601
GSM7596601_AAATCTAGCCCTGCTA-1	Both ICs active	5093	4877	GSM7596601_AAATCTAGCCCTGCTA-1	GSM7596601
GSM7596601_AAATGACTGATCAAAC-1	Neither IC active	3308	6593	GSM7596601_AAATGACTGATCAAAC-1	GSM7596601
GSM7596601_AAATGGCATGTCTTGT-1	Both ICs active	3734	1858	GSM7596601_AAATGGCATGTCTTGT-1	GSM7596601
GSM7596601_AAATGGTCAATGTGCC-1	Endothelial.Dim.3.negative	2944	3356	GSM7596601_AAATGGTCAATGTGCC-1	GSM7596601
GSM7596601_AAATTAACGGGTAGCT-1	Neither IC active	3246	3434	GSM7596601_AAATTAACGGGTAGCT-1	GSM7596601
GSM7596601_AAATTACACGACTCTG-1	Neither IC active	4468	1939	GSM7596601_AAATTACACGACTCTG-1	GSM7596601
GSM7596601_AAATTACCTATCGATG-1	Neither IC active	4806	2844	GSM7596601_AAATTACCTATCGATG-1	GSM7596601
GSM7596601_AAATTTGCGGGTGTGG-1	Neither IC active	2158	4403	GSM7596601_AAATTTGCGGGTGTGG-1	GSM7596601
GSM7596601_AACAACTGGTAGTTGC-1	Malignant.Dim.2.positive	2558	2977	GSM7596601_AACAACTGGTAGTTGC-1	GSM7596601
GSM7596601_AACAATACATTGTCGA-1	Neither IC active	2323	5457	GSM7596601_AACAATACATTGTCGA-1	GSM7596601
GSM7596601_AACAATTACTCTACGC-1	Neither IC active	1823	3047	GSM7596601_AACAATTACTCTACGC-1	GSM7596601
GSM7596601_AACACACGCTCGCCGC-1	Neither IC active	4749	4724	GSM7596601_AACACACGCTCGCCGC-1	GSM7596601
GSM7596601_AACAGGAAATCGAATA-1	Neither IC active	3646	2008	GSM7596601_AACAGGAAATCGAATA-1	GSM7596601
GSM7596601_AACAGGATGGGCCGCG-1	Both ICs active	2082	3049	GSM7596601_AACAGGATGGGCCGCG-1	GSM7596601
GSM7596601_AACATAGCGTGTATCG-1	Malignant.Dim.2.positive	4303	6525	GSM7596601_AACATAGCGTGTATCG-1	GSM7596601
GSM7596601_AACATTGTGACTCGAG-1	Neither IC active	2969	5688	GSM7596601_AACATTGTGACTCGAG-1	GSM7596601
GSM7596601_AACCAAGACTTCTCTG-1	Neither IC active	1775	3573	GSM7596601_AACCAAGACTTCTCTG-1	GSM7596601
GSM7596601_AACCCAGAGACGGAGA-1	Both ICs active	2436	1999	GSM7596601_AACCCAGAGACGGAGA-1	GSM7596601
GSM7596601_AACCCGACAACCCGTG-1	Neither IC active	2579	5910	GSM7596601_AACCCGACAACCCGTG-1	GSM7596601
GSM7596601_AACCCGAGCAGAATCG-1	Neither IC active	5610	5182	GSM7596601_AACCCGAGCAGAATCG-1	GSM7596601
GSM7596601_AACCCGCTGTATTCCA-1	Neither IC active	3265	6517	GSM7596601_AACCCGCTGTATTCCA-1	GSM7596601
GSM7596601_AACCCTACTGTCAATA-1	Neither IC active	4885	3898	GSM7596601_AACCCTACTGTCAATA-1	GSM7596601
GSM7596601_AACCCTGGTGGAACCA-1	Both ICs active	3780	1483	GSM7596601_AACCCTGGTGGAACCA-1	GSM7596601
GSM7596601_AACCGAGCTTGGTCAT-1	Neither IC active	3770	2686	GSM7596601_AACCGAGCTTGGTCAT-1	GSM7596601
GSM7596601_AACCGCTAAGGGATGC-1	Neither IC active	4708	4348	GSM7596601_AACCGCTAAGGGATGC-1	GSM7596601
GSM7596601_AACCGTTGTGTTTGCT-1	Neither IC active	3518	1782	GSM7596601_AACCGTTGTGTTTGCT-1	GSM7596601
GSM7596601_AACCTCGCTTTAGCCC-1	Neither IC active	4267	5547	GSM7596601_AACCTCGCTTTAGCCC-1	GSM7596601
GSM7596601_AACCTTTAAATACGGT-1	Neither IC active	3667	4941	GSM7596601_AACCTTTAAATACGGT-1	GSM7596601
GSM7596601_AACCTTTACGACGTCT-1	Malignant.Dim.2.positive	4726	2092	GSM7596601_AACCTTTACGACGTCT-1	GSM7596601
GSM7596601_AACGACCTCCTAGCCG-1	Malignant.Dim.2.positive	5861	6237	GSM7596601_AACGACCTCCTAGCCG-1	GSM7596601
GSM7596601_AACGATAATGCCGTAG-1	Neither IC active	3883	4868	GSM7596601_AACGATAATGCCGTAG-1	GSM7596601
GSM7596601_AACGATAGAAGGGCCG-1	Neither IC active	3041	2004	GSM7596601_AACGATAGAAGGGCCG-1	GSM7596601
GSM7596601_AACGATATGTCAACTG-1	Neither IC active	4030	2688	GSM7596601_AACGATATGTCAACTG-1	GSM7596601
GSM7596601_AACGCGACCTTGGGCG-1	Malignant.Dim.2.positive	3011	5914	GSM7596601_AACGCGACCTTGGGCG-1	GSM7596601
GSM7596601_AACGCGGTCTCCAGCC-1	Neither IC active	3555	2609	GSM7596601_AACGCGGTCTCCAGCC-1	GSM7596601
GSM7596601_AACGCTGTTGCTGAAA-1	Neither IC active	4790	4950	GSM7596601_AACGCTGTTGCTGAAA-1	GSM7596601
GSM7596601_AACGGACGTACGTATA-1	Neither IC active	4706	4648	GSM7596601_AACGGACGTACGTATA-1	GSM7596601
GSM7596601_AACGGCCATCTCCGGT-1	Neither IC active	2417	4405	GSM7596601_AACGGCCATCTCCGGT-1	GSM7596601
GSM7596601_AACGTACTGTGGGTAC-1	Neither IC active	2546	4481	GSM7596601_AACGTACTGTGGGTAC-1	GSM7596601
GSM7596601_AACGTCAGACTAGTGG-1	Neither IC active	2474	2676	GSM7596601_AACGTCAGACTAGTGG-1	GSM7596601
GSM7596601_AACGTCATCCGGCTTG-1	Neither IC active	3178	6667	GSM7596601_AACGTCATCCGGCTTG-1	GSM7596601
GSM7596601_AACGTCGCTGCACTTC-1	Neither IC active	5427	6384	GSM7596601_AACGTCGCTGCACTTC-1	GSM7596601
GSM7596601_AACGTGATGAAGGACA-1	Neither IC active	4341	1562	GSM7596601_AACGTGATGAAGGACA-1	GSM7596601
GSM7596601_AACGTGCGAAAGTCTC-1	Neither IC active	3936	3590	GSM7596601_AACGTGCGAAAGTCTC-1	GSM7596601
GSM7596601_AACTAGCGTATCGCAC-1	Neither IC active	2831	1175	GSM7596601_AACTAGCGTATCGCAC-1	GSM7596601
GSM7596601_AACTAGGCTTGGGTGT-1	Malignant.Dim.2.positive	3363	5014	GSM7596601_AACTAGGCTTGGGTGT-1	GSM7596601
GSM7596601_AACTCAAGTTAATTGC-1	Neither IC active	2639	3730	GSM7596601_AACTCAAGTTAATTGC-1	GSM7596601
GSM7596601_AACTCCAGAGCGTGTT-1	Neither IC active	4700	5400	GSM7596601_AACTCCAGAGCGTGTT-1	GSM7596601
GSM7596601_AACTCCTAATCCCATG-1	Both ICs active	4728	1791	GSM7596601_AACTCCTAATCCCATG-1	GSM7596601
GSM7596601_AACTCTCAATAGAGCG-1	Neither IC active	4758	3521	GSM7596601_AACTCTCAATAGAGCG-1	GSM7596601
GSM7596601_AACTCTCAGTGTGCTC-1	Neither IC active	2500	4857	GSM7596601_AACTCTCAGTGTGCTC-1	GSM7596601
GSM7596601_AACTGATATTAGGCCT-1	Neither IC active	3602	2083	GSM7596601_AACTGATATTAGGCCT-1	GSM7596601
GSM7596601_AACTGGGTCCCGACGT-1	Neither IC active	3600	2384	GSM7596601_AACTGGGTCCCGACGT-1	GSM7596601
GSM7596601_AACTGGTGTGGGCCTT-1	Neither IC active	2873	1401	GSM7596601_AACTGGTGTGGGCCTT-1	GSM7596601
GSM7596601_AACTTGCCCGTATGCA-1	Neither IC active	1909	3048	GSM7596601_AACTTGCCCGTATGCA-1	GSM7596601
GSM7596601_AACTTTAGCTGCTGAG-1	Neither IC active	2874	1250	GSM7596601_AACTTTAGCTGCTGAG-1	GSM7596601
GSM7596601_AAGACATACGTGGTTT-1	Malignant.Dim.2.positive	5646	6009	GSM7596601_AAGACATACGTGGTTT-1	GSM7596601
GSM7596601_AAGACCCAACTGAACA-1	Neither IC active	3058	5388	GSM7596601_AAGACCCAACTGAACA-1	GSM7596601
GSM7596601_AAGACTGCAAGCTACT-1	Neither IC active	3677	3588	GSM7596601_AAGACTGCAAGCTACT-1	GSM7596601
GSM7596601_AAGAGATGAATCGGTA-1	Neither IC active	1910	2897	GSM7596601_AAGAGATGAATCGGTA-1	GSM7596601
GSM7596601_AAGAGCTCTTTATCGG-1	Neither IC active	4067	3515	GSM7596601_AAGAGCTCTTTATCGG-1	GSM7596601
GSM7596601_AAGAGGATGTACGCGA-1	Neither IC active	1990	3800	GSM7596601_AAGAGGATGTACGCGA-1	GSM7596601
GSM7596601_AAGAGGCATGGATCGC-1	Neither IC active	4196	3592	GSM7596601_AAGAGGCATGGATCGC-1	GSM7596601
GSM7596601_AAGATGGCACCGGACC-1	Neither IC active	2410	5308	GSM7596601_AAGATGGCACCGGACC-1	GSM7596601
GSM7596601_AAGATTGGCGGAACGT-1	Neither IC active	4634	2843	GSM7596601_AAGATTGGCGGAACGT-1	GSM7596601
GSM7596601_AAGCACCCTGCGTATC-1	Neither IC active	3880	5319	GSM7596601_AAGCACCCTGCGTATC-1	GSM7596601
GSM7596601_AAGCATACTCTCCTGA-1	Neither IC active	3710	4866	GSM7596601_AAGCATACTCTCCTGA-1	GSM7596601
GSM7596601_AAGCGCAGGGCTTTGA-1	Neither IC active	3875	5920	GSM7596601_AAGCGCAGGGCTTTGA-1	GSM7596601
GSM7596601_AAGCTAGATCGAGTAA-1	Neither IC active	3669	4640	GSM7596601_AAGCTAGATCGAGTAA-1	GSM7596601
GSM7596601_AAGCTCGTGCCAAGTC-1	Neither IC active	3894	3514	GSM7596601_AAGCTCGTGCCAAGTC-1	GSM7596601
GSM7596601_AAGCTCTTTCATGGTG-1	Both ICs active	4227	5171	GSM7596601_AAGCTCTTTCATGGTG-1	GSM7596601
GSM7596601_AAGGAGAACTTATAAG-1	Neither IC active	3221	1102	GSM7596601_AAGGAGAACTTATAAG-1	GSM7596601
GSM7596601_AAGGAGCGGTTGGTGC-1	Neither IC active	2817	2979	GSM7596601_AAGGAGCGGTTGGTGC-1	GSM7596601
GSM7596601_AAGGATCGATCGCTTG-1	Neither IC active	5447	3827	GSM7596601_AAGGATCGATCGCTTG-1	GSM7596601
GSM7596601_AAGGATGAGGGACCTC-1	Neither IC active	4503	2917	GSM7596601_AAGGATGAGGGACCTC-1	GSM7596601
GSM7596601_AAGGCGCGTAAAGCTT-1	Neither IC active	2387	2675	GSM7596601_AAGGCGCGTAAAGCTT-1	GSM7596601
GSM7596601_AAGGCTGTGCTCATCG-1	Neither IC active	2730	3129	GSM7596601_AAGGCTGTGCTCATCG-1	GSM7596601
GSM7596601_AAGGGACAGATTCTGT-1	Neither IC active	4720	2844	GSM7596601_AAGGGACAGATTCTGT-1	GSM7596601
GSM7596601_AAGGTATCCTAATATA-1	Neither IC active	4245	2765	GSM7596601_AAGGTATCCTAATATA-1	GSM7596601
GSM7596601_AAGGTGATAAACCAGC-1	Neither IC active	4710	4197	GSM7596601_AAGGTGATAAACCAGC-1	GSM7596601
GSM7596601_AAGTAGAAGACCGGGT-1	Neither IC active	2779	2302	GSM7596601_AAGTAGAAGACCGGGT-1	GSM7596601
GSM7596601_AAGTAGTGACGCGAGG-1	Endothelial.Dim.3.negative	2080	3350	GSM7596601_AAGTAGTGACGCGAGG-1	GSM7596601
GSM7596601_AAGTCAATTGTCGTCA-1	Neither IC active	5098	4275	GSM7596601_AAGTCAATTGTCGTCA-1	GSM7596601
GSM7596601_AAGTGACGACCGAATT-1	Neither IC active	1816	3949	GSM7596601_AAGTGACGACCGAATT-1	GSM7596601
GSM7596601_AAGTGAGTCGGGTTTA-1	Neither IC active	2798	5536	GSM7596601_AAGTGAGTCGGGTTTA-1	GSM7596601
GSM7596601_AAGTGCCTTGACTGTA-1	Neither IC active	5228	4201	GSM7596601_AAGTGCCTTGACTGTA-1	GSM7596601
GSM7596601_AAGTGTTTGGAGACGG-1	Neither IC active	4186	4795	GSM7596601_AAGTGTTTGGAGACGG-1	GSM7596601
GSM7596601_AAGTTCACTCCAAGCT-1	Neither IC active	4400	5172	GSM7596601_AAGTTCACTCCAAGCT-1	GSM7596601
GSM7596601_AAGTTCGGCCAACAGG-1	Malignant.Dim.2.positive	2202	4328	GSM7596601_AAGTTCGGCCAACAGG-1	GSM7596601
GSM7596601_AAGTTGTGATGTTATA-1	Neither IC active	5302	5856	GSM7596601_AAGTTGTGATGTTATA-1	GSM7596601
GSM7596601_AAGTTTACTAATGGCA-1	Both ICs active	3392	1254	GSM7596601_AAGTTTACTAATGGCA-1	GSM7596601
GSM7596601_AAGTTTATGGGCCCAA-1	Neither IC active	3745	5995	GSM7596601_AAGTTTATGGGCCCAA-1	GSM7596601
GSM7596601_AATAACAACGCTCGGC-1	Neither IC active	2035	3575	GSM7596601_AATAACAACGCTCGGC-1	GSM7596601
GSM7596601_AATAACACTAGAACAA-1	Neither IC active	2371	4781	GSM7596601_AATAACACTAGAACAA-1	GSM7596601
GSM7596601_AATAACGTCGCGCCCA-1	Both ICs active	5686	6536	GSM7596601_AATAACGTCGCGCCCA-1	GSM7596601
GSM7596601_AATAAGTCCTCGAGAC-1	Malignant.Dim.2.positive	3825	1258	GSM7596601_AATAAGTCCTCGAGAC-1	GSM7596601
GSM7596601_AATACAATGTTTCAGG-1	Neither IC active	1567	2594	GSM7596601_AATACAATGTTTCAGG-1	GSM7596601
GSM7596601_AATAGAACAGAGTGGC-1	Neither IC active	2717	4783	GSM7596601_AATAGAACAGAGTGGC-1	GSM7596601
GSM7596601_AATAGAATCTGTTTCA-1	Neither IC active	4448	4496	GSM7596601_AATAGAATCTGTTTCA-1	GSM7596601
GSM7596601_AATAGTCCGTCCCGAC-1	Neither IC active	3189	5163	GSM7596601_AATAGTCCGTCCCGAC-1	GSM7596601
GSM7596601_AATATCAAGGTCGGAT-1	Malignant.Dim.2.positive	2570	1473	GSM7596601_AATATCAAGGTCGGAT-1	GSM7596601
GSM7596601_AATATCGAGGGTTCTC-1	Both ICs active	5108	2922	GSM7596601_AATATCGAGGGTTCTC-1	GSM7596601
GSM7596601_AATATTGGAGTATTGA-1	Neither IC active	1689	3572	GSM7596601_AATATTGGAGTATTGA-1	GSM7596601
GSM7596601_AATCATGTAAAGACTC-1	Neither IC active	4963	4951	GSM7596601_AATCATGTAAAGACTC-1	GSM7596601
GSM7596601_AATCCAAGGGCCTGAG-1	Neither IC active	2783	1851	GSM7596601_AATCCAAGGGCCTGAG-1	GSM7596601
GSM7596601_AATCCCGCTCAGAGCC-1	Neither IC active	3135	6592	GSM7596601_AATCCCGCTCAGAGCC-1	GSM7596601
GSM7596601_AATCGAGGTCTCAAGG-1	Neither IC active	4172	6600	GSM7596601_AATCGAGGTCTCAAGG-1	GSM7596601
GSM7596601_AATCGCCTCAGCGCCA-1	Neither IC active	4151	3817	GSM7596601_AATCGCCTCAGCGCCA-1	GSM7596601
GSM7596601_AATCGCGCAGAGGACT-1	Neither IC active	5661	4054	GSM7596601_AATCGCGCAGAGGACT-1	GSM7596601
GSM7596601_AATCGGGACACTACGA-1	Neither IC active	3347	1479	GSM7596601_AATCGGGACACTACGA-1	GSM7596601
GSM7596601_AATCGGTATAGCCCTC-1	Neither IC active	5429	6233	GSM7596601_AATCGGTATAGCCCTC-1	GSM7596601
GSM7596601_AATCGTGAGCCGAGCA-1	Neither IC active	4307	5924	GSM7596601_AATCGTGAGCCGAGCA-1	GSM7596601
GSM7596601_AATCTGCGTTGGGACG-1	Neither IC active	4717	3295	GSM7596601_AATCTGCGTTGGGACG-1	GSM7596601
GSM7596601_AATGACAGCAATGTCT-1	Neither IC active	2028	4477	GSM7596601_AATGACAGCAATGTCT-1	GSM7596601
GSM7596601_AATGACGTAGGATGTC-1	Endothelial.Dim.3.negative	4105	4193	GSM7596601_AATGACGTAGGATGTC-1	GSM7596601
GSM7596601_AATGACTGTCAGCCGG-1	Both ICs active	2777	2603	GSM7596601_AATGACTGTCAGCCGG-1	GSM7596601
GSM7596601_AATGATGCGACTCCTG-1	Neither IC active	5110	2771	GSM7596601_AATGATGCGACTCCTG-1	GSM7596601
GSM7596601_AATGCAACCGGGTACC-1	Neither IC active	3294	2757	GSM7596601_AATGCAACCGGGTACC-1	GSM7596601
GSM7596601_AATGCACCAAGCAATG-1	Neither IC active	4940	2319	GSM7596601_AATGCACCAAGCAATG-1	GSM7596601
GSM7596601_AATGGTCCACCGTTCA-1	Neither IC active	1433	3119	GSM7596601_AATGGTCCACCGTTCA-1	GSM7596601
GSM7596601_AATGGTTCTCACAAGC-1	Endothelial.Dim.3.negative	2261	2298	GSM7596601_AATGGTTCTCACAAGC-1	GSM7596601
GSM7596601_AATGTTAAGACCCTGA-1	Neither IC active	4216	6525	GSM7596601_AATGTTAAGACCCTGA-1	GSM7596601
GSM7596601_AATGTTGTCGTGAGAC-1	Neither IC active	5387	6007	GSM7596601_AATGTTGTCGTGAGAC-1	GSM7596601
GSM7596601_AATTAAAGGTCGGCGT-1	Neither IC active	2897	3882	GSM7596601_AATTAAAGGTCGGCGT-1	GSM7596601
GSM7596601_AATTAACGGATTTCCA-1	Neither IC active	3578	5241	GSM7596601_AATTAACGGATTTCCA-1	GSM7596601
GSM7596601_AATTAGCGCTGCAGCG-1	Neither IC active	3452	4714	GSM7596601_AATTAGCGCTGCAGCG-1	GSM7596601
GSM7596601_AATTATACCCAGCAAG-1	Neither IC active	4562	6527	GSM7596601_AATTATACCCAGCAAG-1	GSM7596601
GSM7596601_AATTCATAAGGGATCT-1	Neither IC active	4679	2618	GSM7596601_AATTCATAAGGGATCT-1	GSM7596601
GSM7596601_AATTCCAAGCATGTAC-1	Neither IC active	3227	5840	GSM7596601_AATTCCAAGCATGTAC-1	GSM7596601
GSM7596601_AATTCGATTCGAGGAT-1	Neither IC active	4005	5846	GSM7596601_AATTCGATTCGAGGAT-1	GSM7596601
GSM7596601_AATTCTAGAGTTAGGC-1	Neither IC active	3453	4564	GSM7596601_AATTCTAGAGTTAGGC-1	GSM7596601
GSM7596601_AATTGAACGCTCTGGT-1	Neither IC active	4320	4269	GSM7596601_AATTGAACGCTCTGGT-1	GSM7596601
GSM7596601_AATTGCAGCAATCGAC-1	Neither IC active	5130	5704	GSM7596601_AATTGCAGCAATCGAC-1	GSM7596601
GSM7596601_AATTGTGGTTGCCAAA-1	Neither IC active	5864	5785	GSM7596601_AATTGTGGTTGCCAAA-1	GSM7596601
GSM7596601_AATTTGGGACATAGTA-1	Both ICs active	4684	1866	GSM7596601_AATTTGGGACATAGTA-1	GSM7596601
GSM7596601_AATTTGGTTCCAAAGA-1	Endothelial.Dim.3.negative	3648	1707	GSM7596601_AATTTGGTTCCAAAGA-1	GSM7596601
GSM7596601_ACAAACCGACAAGGCG-1	Neither IC active	4130	884	GSM7596601_ACAAACCGACAAGGCG-1	GSM7596601
GSM7596601_ACAAACTCCATCAGAG-1	Neither IC active	2444	6586	GSM7596601_ACAAACTCCATCAGAG-1	GSM7596601
GSM7596601_ACAAAGCATGACCTAG-1	Neither IC active	4915	5628	GSM7596601_ACAAAGCATGACCTAG-1	GSM7596601
GSM7596601_ACAAATCGCACCGAAT-1	Neither IC active	4274	4645	GSM7596601_ACAAATCGCACCGAAT-1	GSM7596601
GSM7596601_ACAAATGGTAGTGTTT-1	Neither IC active	4364	4195	GSM7596601_ACAAATGGTAGTGTTT-1	GSM7596601
GSM7596601_ACAACAGCATGAGCTA-1	Endothelial.Dim.3.negative	3852	3288	GSM7596601_ACAACAGCATGAGCTA-1	GSM7596601
GSM7596601_ACAACGGTCCCTGCGA-1	Neither IC active	2043	2522	GSM7596601_ACAACGGTCCCTGCGA-1	GSM7596601
GSM7596601_ACAAGCAGTGCCTAGC-1	Malignant.Dim.2.positive	1865	3122	GSM7596601_ACAAGCAGTGCCTAGC-1	GSM7596601
GSM7596601_ACAAGGAAATCCGCCC-1	Neither IC active	3972	4568	GSM7596601_ACAAGGAAATCCGCCC-1	GSM7596601
GSM7596601_ACAAGGACAAGAGGTT-1	Both ICs active	2341	3051	GSM7596601_ACAAGGACAAGAGGTT-1	GSM7596601
GSM7596601_ACAAGGATGCTTTAGG-1	Both ICs active	4484	5474	GSM7596601_ACAAGGATGCTTTAGG-1	GSM7596601
GSM7596601_ACAAGGGCAGGCTCTG-1	Neither IC active	4018	4192	GSM7596601_ACAAGGGCAGGCTCTG-1	GSM7596601
GSM7596601_ACAATCCATTTAAACC-1	Neither IC active	2121	3576	GSM7596601_ACAATCCATTTAAACC-1	GSM7596601
GSM7596601_ACAATCGATCTTTATA-1	Neither IC active	3437	1029	GSM7596601_ACAATCGATCTTTATA-1	GSM7596601
GSM7596601_ACAATTGTGTCTCTTT-1	Neither IC active	4922	4725	GSM7596601_ACAATTGTGTCTCTTT-1	GSM7596601
GSM7596601_ACAATTTGAGCAGTGG-1	Neither IC active	4287	2991	GSM7596601_ACAATTTGAGCAGTGG-1	GSM7596601
GSM7596601_ACACAAAGACGGGTGG-1	Neither IC active	3165	2681	GSM7596601_ACACAAAGACGGGTGG-1	GSM7596601
GSM7596601_ACACACCAGGACCAGT-1	Neither IC active	4623	4197	GSM7596601_ACACACCAGGACCAGT-1	GSM7596601
GSM7596601_ACACACTTTCTACACG-1	Neither IC active	3517	1932	GSM7596601_ACACACTTTCTACACG-1	GSM7596601
GSM7596601_ACACATTTCCGTAGAC-1	Endothelial.Dim.3.negative	3612	6370	GSM7596601_ACACATTTCCGTAGAC-1	GSM7596601
GSM7596601_ACACCCAGCATGCAGC-1	Malignant.Dim.2.positive	2906	2679	GSM7596601_ACACCCAGCATGCAGC-1	GSM7596601
GSM7596601_ACACCCGAGAAATCCG-1	Neither IC active	2434	2300	GSM7596601_ACACCCGAGAAATCCG-1	GSM7596601
GSM7596601_ACACCTTAAGTAGGGC-1	Both ICs active	2603	2752	GSM7596601_ACACCTTAAGTAGGGC-1	GSM7596601
GSM7596601_ACACGAGACTCCTTCT-1	Neither IC active	3810	3213	GSM7596601_ACACGAGACTCCTTCT-1	GSM7596601
GSM7596601_ACACGGCACTATGCAT-1	Both ICs active	3823	1408	GSM7596601_ACACGGCACTATGCAT-1	GSM7596601
GSM7596601_ACACGGGAACTTAGGG-1	Neither IC active	3812	2912	GSM7596601_ACACGGGAACTTAGGG-1	GSM7596601
GSM7596601_ACACGTAGGCCACAAG-1	Neither IC active	5479	5256	GSM7596601_ACACGTAGGCCACAAG-1	GSM7596601
GSM7596601_ACACTGATCAAGGTGT-1	Neither IC active	2803	4784	GSM7596601_ACACTGATCAAGGTGT-1	GSM7596601
GSM7596601_ACACTGGGACAGTCGT-1	Neither IC active	5695	5333	GSM7596601_ACACTGGGACAGTCGT-1	GSM7596601
GSM7596601_ACAGATTAGGTTAGTG-1	Endothelial.Dim.3.negative	3218	1403	GSM7596601_ACAGATTAGGTTAGTG-1	GSM7596601
GSM7596601_ACAGCATAGAGCCAGT-1	Neither IC active	3260	1629	GSM7596601_ACAGCATAGAGCCAGT-1	GSM7596601
GSM7596601_ACAGCGACATTCTCAT-1	Neither IC active	5003	5328	GSM7596601_ACAGCGACATTCTCAT-1	GSM7596601
GSM7596601_ACAGCGCACCCGCAGC-1	Malignant.Dim.2.positive	4211	1637	GSM7596601_ACAGCGCACCCGCAGC-1	GSM7596601
GSM7596601_ACAGGCACGGATCCTT-1	Neither IC active	4825	6078	GSM7596601_ACAGGCACGGATCCTT-1	GSM7596601
GSM7596601_ACAGGCTTGCCCGACT-1	Neither IC active	4488	4872	GSM7596601_ACAGGCTTGCCCGACT-1	GSM7596601
GSM7596601_ACAGGTGGAGGTGAGG-1	Neither IC active	2415	4706	GSM7596601_ACAGGTGGAGGTGAGG-1	GSM7596601
GSM7596601_ACATAATAAGGCGGTG-1	Neither IC active	3470	2458	GSM7596601_ACATAATAAGGCGGTG-1	GSM7596601
GSM7596601_ACATACAATCAAGCGG-1	Neither IC active	4864	6605	GSM7596601_ACATACAATCAAGCGG-1	GSM7596601
GSM7596601_ACATCCCGGCCATACG-1	Neither IC active	3191	5013	GSM7596601_ACATCCCGGCCATACG-1	GSM7596601
GSM7596601_ACATCCTGGTAACTGT-1	Neither IC active	5143	4050	GSM7596601_ACATCCTGGTAACTGT-1	GSM7596601
GSM7596601_ACATCGATCGTTTACC-1	Neither IC active	3414	4037	GSM7596601_ACATCGATCGTTTACC-1	GSM7596601
GSM7596601_ACATCGGTCAGCCGCG-1	Neither IC active	2334	3953	GSM7596601_ACATCGGTCAGCCGCG-1	GSM7596601
GSM7596601_ACATCGTATGCAATGG-1	Both ICs active	4234	4269	GSM7596601_ACATCGTATGCAATGG-1	GSM7596601
GSM7596601_ACATCGTTAACCTAGT-1	Endothelial.Dim.3.negative	3995	1560	GSM7596601_ACATCGTTAACCTAGT-1	GSM7596601
GSM7596601_ACATCTCAACGCGTAA-1	Endothelial.Dim.3.negative	3955	1183	GSM7596601_ACATCTCAACGCGTAA-1	GSM7596601
GSM7596601_ACATGGCGCCAAAGTA-1	Neither IC active	5230	3900	GSM7596601_ACATGGCGCCAAAGTA-1	GSM7596601
GSM7596601_ACATTAGTTTATATCC-1	Neither IC active	3366	4713	GSM7596601_ACATTAGTTTATATCC-1	GSM7596601
GSM7596601_ACATTTGAAACCTAAC-1	Neither IC active	4995	6380	GSM7596601_ACATTTGAAACCTAAC-1	GSM7596601
GSM7596601_ACCAAACTAGAAATCC-1	Neither IC active	3653	1106	GSM7596601_ACCAAACTAGAAATCC-1	GSM7596601
GSM7596601_ACCAACCGCACTCCAC-1	Neither IC active	4913	5778	GSM7596601_ACCAACCGCACTCCAC-1	GSM7596601
GSM7596601_ACCAACGCTTATTTAT-1	Neither IC active	2846	4860	GSM7596601_ACCAACGCTTATTTAT-1	GSM7596601
GSM7596601_ACCAAGAACGCGTGTC-1	Neither IC active	2867	2153	GSM7596601_ACCAAGAACGCGTGTC-1	GSM7596601
GSM7596601_ACCAATATGCAAGTTA-1	Neither IC active	4098	5095	GSM7596601_ACCAATATGCAAGTTA-1	GSM7596601
GSM7596601_ACCACAACTCAGAACA-1	Neither IC active	4256	1411	GSM7596601_ACCACAACTCAGAACA-1	GSM7596601
GSM7596601_ACCACAAGTTTCTATC-1	Neither IC active	3075	3132	GSM7596601_ACCACAAGTTTCTATC-1	GSM7596601
GSM7596601_ACCACACGGTTGATGG-1	Neither IC active	4130	6524	GSM7596601_ACCACACGGTTGATGG-1	GSM7596601
GSM7596601_ACCACCAATGTAACAA-1	Neither IC active	5360	3977	GSM7596601_ACCACCAATGTAACAA-1	GSM7596601
GSM7596601_ACCACGTGCAGCTATA-1	Neither IC active	4016	4493	GSM7596601_ACCACGTGCAGCTATA-1	GSM7596601
GSM7596601_ACCAGCCCGGTCTTTG-1	Neither IC active	3868	1183	GSM7596601_ACCAGCCCGGTCTTTG-1	GSM7596601
GSM7596601_ACCAGTGCGGGAGACG-1	Neither IC active	4794	4499	GSM7596601_ACCAGTGCGGGAGACG-1	GSM7596601
GSM7596601_ACCATATCCGCAATAA-1	Neither IC active	3157	3734	GSM7596601_ACCATATCCGCAATAA-1	GSM7596601
GSM7596601_ACCATCGTATATGGTA-1	Neither IC active	2550	4030	GSM7596601_ACCATCGTATATGGTA-1	GSM7596601
GSM7596601_ACCCAACGCCCGTGGC-1	Both ICs active	4458	3142	GSM7596601_ACCCAACGCCCGTGGC-1	GSM7596601
GSM7596601_ACCCACCTACATGCTC-1	Neither IC active	1825	2746	GSM7596601_ACCCACCTACATGCTC-1	GSM7596601
GSM7596601_ACCCATCTTGAGGGTA-1	Neither IC active	2337	3653	GSM7596601_ACCCATCTTGAGGGTA-1	GSM7596601
GSM7596601_ACCCATTTGTCCCTCT-1	Neither IC active	5046	5403	GSM7596601_ACCCATTTGTCCCTCT-1	GSM7596601
GSM7596601_ACCCGGAAACTCCCAG-1	Endothelial.Dim.3.negative	3535	5166	GSM7596601_ACCCGGAAACTCCCAG-1	GSM7596601
GSM7596601_ACCCGGATGACGCATC-1	Both ICs active	5059	3749	GSM7596601_ACCCGGATGACGCATC-1	GSM7596601
GSM7596601_ACCCGGTTACACTTCC-1	Neither IC active	2809	4032	GSM7596601_ACCCGGTTACACTTCC-1	GSM7596601
GSM7596601_ACCCGTAGTCTAGTTG-1	Malignant.Dim.2.positive	5819	6011	GSM7596601_ACCCGTAGTCTAGTTG-1	GSM7596601
GSM7596601_ACCCGTGTCATCAGTA-1	Neither IC active	3059	5237	GSM7596601_ACCCGTGTCATCAGTA-1	GSM7596601
GSM7596601_ACCCTATGCCATATCG-1	Malignant.Dim.2.positive	2455	5082	GSM7596601_ACCCTATGCCATATCG-1	GSM7596601
GSM7596601_ACCCTCCCGTCAGGGC-1	Neither IC active	4998	6079	GSM7596601_ACCCTCCCGTCAGGGC-1	GSM7596601
GSM7596601_ACCCTCCCTTGCTATT-1	Neither IC active	4362	4495	GSM7596601_ACCCTCCCTTGCTATT-1	GSM7596601
GSM7596601_ACCCTTCATCTGCGAA-1	Neither IC active	3561	1857	GSM7596601_ACCCTTCATCTGCGAA-1	GSM7596601
GSM7596601_ACCCTTTAGTTCTCCA-1	Neither IC active	4213	1336	GSM7596601_ACCCTTTAGTTCTCCA-1	GSM7596601
GSM7596601_ACCGAAAGGGCCCTGC-1	Both ICs active	3044	1552	GSM7596601_ACCGAAAGGGCCCTGC-1	GSM7596601
GSM7596601_ACCGACACATCTCCCA-1	Neither IC active	3619	5467	GSM7596601_ACCGACACATCTCCCA-1	GSM7596601
GSM7596601_ACCGACTGAGTCCCAC-1	Neither IC active	3595	2985	GSM7596601_ACCGACTGAGTCCCAC-1	GSM7596601
GSM7596601_ACCGAGTCTCCTTATT-1	Neither IC active	4132	6223	GSM7596601_ACCGAGTCTCCTTATT-1	GSM7596601
GSM7596601_ACCGATAGGCATAACC-1	Neither IC active	5824	5409	GSM7596601_ACCGATAGGCATAACC-1	GSM7596601
GSM7596601_ACCGATGGTAGCATCG-1	Neither IC active	4714	3596	GSM7596601_ACCGATGGTAGCATCG-1	GSM7596601
GSM7596601_ACCGCAATAACTGCCT-1	Neither IC active	4144	4719	GSM7596601_ACCGCAATAACTGCCT-1	GSM7596601
GSM7596601_ACCGCGGTGGAAGTCG-1	Neither IC active	5315	4202	GSM7596601_ACCGCGGTGGAAGTCG-1	GSM7596601
GSM7596601_ACCGGGCCTTTGTTGA-1	Neither IC active	4968	4350	GSM7596601_ACCGGGCCTTTGTTGA-1	GSM7596601
GSM7596601_ACCGTGACCACGTGGG-1	Neither IC active	2409	5458	GSM7596601_ACCGTGACCACGTGGG-1	GSM7596601
GSM7596601_ACCGTTCCCGCTCTGA-1	Neither IC active	3565	1256	GSM7596601_ACCGTTCCCGCTCTGA-1	GSM7596601
GSM7596601_ACCTAATCGACTTCCT-1	Neither IC active	2037	3274	GSM7596601_ACCTAATCGACTTCCT-1	GSM7596601
GSM7596601_ACCTACAGTATGTGGT-1	Neither IC active	5619	3979	GSM7596601_ACCTACAGTATGTGGT-1	GSM7596601
GSM7596601_ACCTACTATAAATCTA-1	Both ICs active	3226	5991	GSM7596601_ACCTACTATAAATCTA-1	GSM7596601
GSM7596601_ACGAAATGGGCGGCAC-1	Neither IC active	1778	3272	GSM7596601_ACGAAATGGGCGGCAC-1	GSM7596601
GSM7596601_ACGACTCTAGGGCCGA-1	Neither IC active	4737	6228	GSM7596601_ACGACTCTAGGGCCGA-1	GSM7596601
GSM7596601_ACGAGATATTTGCTTA-1	Neither IC active	4254	1562	GSM7596601_ACGAGATATTTGCTTA-1	GSM7596601
GSM7596601_ACGAGTACGGATGCCC-1	Neither IC active	5237	2998	GSM7596601_ACGAGTACGGATGCCC-1	GSM7596601
GSM7596601_ACGATACATAGAACTA-1	Both ICs active	4204	2539	GSM7596601_ACGATACATAGAACTA-1	GSM7596601
GSM7596601_ACGATCATACATAGAG-1	Neither IC active	3467	2759	GSM7596601_ACGATCATACATAGAG-1	GSM7596601
GSM7596601_ACGATCATCTTGTAAA-1	Both ICs active	5146	3599	GSM7596601_ACGATCATCTTGTAAA-1	GSM7596601
GSM7596601_ACGATGCATATGTTAT-1	Neither IC active	2596	3655	GSM7596601_ACGATGCATATGTTAT-1	GSM7596601
GSM7596601_ACGATGGATCCGATGC-1	Neither IC active	3778	1633	GSM7596601_ACGATGGATCCGATGC-1	GSM7596601
GSM7596601_ACGCAAACTAATAGAT-1	Malignant.Dim.2.positive	2754	5611	GSM7596601_ACGCAAACTAATAGAT-1	GSM7596601
GSM7596601_ACGCATACGTTTACTA-1	Neither IC active	5135	5103	GSM7596601_ACGCATACGTTTACTA-1	GSM7596601
GSM7596601_ACGCATTCGTGAGTAC-1	Neither IC active	3376	3360	GSM7596601_ACGCATTCGTGAGTAC-1	GSM7596601
GSM7596601_ACGCCACTCGAAACAG-1	Both ICs active	3784	6521	GSM7596601_ACGCCACTCGAAACAG-1	GSM7596601
GSM7596601_ACGCCAGATGATTTCT-1	Neither IC active	3904	2161	GSM7596601_ACGCCAGATGATTTCT-1	GSM7596601
GSM7596601_ACGCCCAGCTGTCGAT-1	Neither IC active	3826	1107	GSM7596601_ACGCCCAGCTGTCGAT-1	GSM7596601
GSM7596601_ACGCCGCTAGACGACC-1	Neither IC active	3803	4115	GSM7596601_ACGCCGCTAGACGACC-1	GSM7596601
GSM7596601_ACGCGAAGTCAGACGA-1	Neither IC active	3281	4562	GSM7596601_ACGCGAAGTCAGACGA-1	GSM7596601
GSM7596601_ACGCGCTACACAGGGT-1	Neither IC active	2075	3951	GSM7596601_ACGCGCTACACAGGGT-1	GSM7596601
GSM7596601_ACGCGGGCCAAGGACA-1	Neither IC active	3419	3435	GSM7596601_ACGCGGGCCAAGGACA-1	GSM7596601
GSM7596601_ACGCTTAGTGTCTCTC-1	Endothelial.Dim.3.negative	4258	1110	GSM7596601_ACGCTTAGTGTCTCTC-1	GSM7596601
GSM7596601_ACGGAACACGAGTGCC-1	Neither IC active	5082	6381	GSM7596601_ACGGAACACGAGTGCC-1	GSM7596601
GSM7596601_ACGGACTCTCAAAGCG-1	Neither IC active	3965	5470	GSM7596601_ACGGACTCTCAAAGCG-1	GSM7596601
GSM7596601_ACGGATGGTGCGGATA-1	Neither IC active	4140	5170	GSM7596601_ACGGATGGTGCGGATA-1	GSM7596601
GSM7596601_ACGGCACTTGCTTGGG-1	Neither IC active	3322	4788	GSM7596601_ACGGCACTTGCTTGGG-1	GSM7596601
GSM7596601_ACGGCCAACATGGACT-1	Neither IC active	3105	4862	GSM7596601_ACGGCCAACATGGACT-1	GSM7596601
GSM7596601_ACGGCGACGATGGGAA-1	Malignant.Dim.2.positive	4058	4568	GSM7596601_ACGGCGACGATGGGAA-1	GSM7596601
GSM7596601_ACGGTACAGTTCAATG-1	Neither IC active	4910	6229	GSM7596601_ACGGTACAGTTCAATG-1	GSM7596601
GSM7596601_ACGTACAGATTTCTCT-1	Neither IC active	3606	1632	GSM7596601_ACGTACAGATTTCTCT-1	GSM7596601
GSM7596601_ACGTAGATTGCTGATG-1	Neither IC active	3636	3362	GSM7596601_ACGTAGATTGCTGATG-1	GSM7596601
GSM7596601_ACGTAGGAGAGTCGCT-1	Neither IC active	3830	6146	GSM7596601_ACGTAGGAGAGTCGCT-1	GSM7596601
GSM7596601_ACGTATTACTCCGATC-1	Neither IC active	4927	3973	GSM7596601_ACGTATTACTCCGATC-1	GSM7596601
GSM7596601_ACGTCCTAAACGAGAT-1	Both ICs active	3439	879	GSM7596601_ACGTCCTAAACGAGAT-1	GSM7596601
GSM7596601_ACGTGCGCCTCGTGCA-1	Both ICs active	3472	2157	GSM7596601_ACGTGCGCCTCGTGCA-1	GSM7596601
GSM7596601_ACGTGGTCGAATGTGC-1	Neither IC active	4129	1034	GSM7596601_ACGTGGTCGAATGTGC-1	GSM7596601
GSM7596601_ACGTTAATGTCGAAGA-1	Neither IC active	3717	3964	GSM7596601_ACGTTAATGTCGAAGA-1	GSM7596601
GSM7596601_ACGTTAGATTTGCCCG-1	Neither IC active	2422	3804	GSM7596601_ACGTTAGATTTGCCCG-1	GSM7596601
GSM7596601_ACGTTCCGCGCTCCGT-1	Neither IC active	3088	1477	GSM7596601_ACGTTCCGCGCTCCGT-1	GSM7596601
GSM7596601_ACGTTCGTTCAGGAAA-1	Neither IC active	2626	5384	GSM7596601_ACGTTCGTTCAGGAAA-1	GSM7596601
GSM7596601_ACGTTCTGTACAAGTC-1	Neither IC active	4827	5777	GSM7596601_ACGTTCTGTACAAGTC-1	GSM7596601
GSM7596601_ACGTTTAGTTGTGATC-1	Both ICs active	3690	1933	GSM7596601_ACGTTTAGTTGTGATC-1	GSM7596601
GSM7596601_ACTACAAAGAGAGGTG-1	Neither IC active	2836	6213	GSM7596601_ACTACAAAGAGAGGTG-1	GSM7596601
GSM7596601_ACTACCAGCTCTCTGG-1	Neither IC active	2517	2751	GSM7596601_ACTACCAGCTCTCTGG-1	GSM7596601
GSM7596601_ACTACGCGTTAGAATT-1	Endothelial.Dim.3.negative	3144	5388	GSM7596601_ACTACGCGTTAGAATT-1	GSM7596601
GSM7596601_ACTAGTTGCGATCGTC-1	Malignant.Dim.2.positive	5225	4652	GSM7596601_ACTAGTTGCGATCGTC-1	GSM7596601
GSM7596601_ACTATCCAGGGCATGG-1	Neither IC active	5405	3751	GSM7596601_ACTATCCAGGGCATGG-1	GSM7596601
GSM7596601_ACTATTCGTCCGTGGT-1	Neither IC active	3949	1935	GSM7596601_ACTATTCGTCCGTGGT-1	GSM7596601
GSM7596601_ACTATTTCCGGGCCCA-1	Neither IC active	2497	5308	GSM7596601_ACTATTTCCGGGCCCA-1	GSM7596601
GSM7596601_ACTCAAGTGCAAGGCT-1	Neither IC active	4441	5398	GSM7596601_ACTCAAGTGCAAGGCT-1	GSM7596601
GSM7596601_ACTCAATAAAGGCACG-1	Neither IC active	3727	2761	GSM7596601_ACTCAATAAAGGCACG-1	GSM7596601
GSM7596601_ACTCAGACCTGCTTCT-1	Neither IC active	2612	1549	GSM7596601_ACTCAGACCTGCTTCT-1	GSM7596601
GSM7596601_ACTCCCGAATTCGTTT-1	Neither IC active	5235	3299	GSM7596601_ACTCCCGAATTCGTTT-1	GSM7596601
GSM7596601_ACTCCCTAATGCTAAA-1	Neither IC active	3708	5167	GSM7596601_ACTCCCTAATGCTAAA-1	GSM7596601
GSM7596601_ACTCCCTAGAATAGTA-1	Neither IC active	3756	4491	GSM7596601_ACTCCCTAGAATAGTA-1	GSM7596601
GSM7596601_ACTCCGGCCGACCACT-1	Neither IC active	4608	6152	GSM7596601_ACTCCGGCCGACCACT-1	GSM7596601
GSM7596601_ACTCGCCGTTCGATAA-1	Both ICs active	5517	5933	GSM7596601_ACTCGCCGTTCGATAA-1	GSM7596601
GSM7596601_ACTCGTCAGTAATCCC-1	Neither IC active	4109	3591	GSM7596601_ACTCGTCAGTAATCCC-1	GSM7596601
GSM7596601_ACTCTCTGACTTAGGT-1	Neither IC active	4106	4042	GSM7596601_ACTCTCTGACTTAGGT-1	GSM7596601
GSM7596601_ACTCTCTTATACACGA-1	Endothelial.Dim.3.negative	4385	1487	GSM7596601_ACTCTCTTATACACGA-1	GSM7596601
GSM7596601_ACTCTTGTATAGTAAC-1	Neither IC active	3763	3588	GSM7596601_ACTCTTGTATAGTAAC-1	GSM7596601
GSM7596601_ACTGAAACGCCGTTAG-1	Neither IC active	4745	5175	GSM7596601_ACTGAAACGCCGTTAG-1	GSM7596601
GSM7596601_ACTGAATGGCGAAAGT-1	Neither IC active	4319	4420	GSM7596601_ACTGAATGGCGAAAGT-1	GSM7596601
GSM7596601_ACTGATTTAGTGATTC-1	Malignant.Dim.2.positive	4214	1185	GSM7596601_ACTGATTTAGTGATTC-1	GSM7596601
GSM7596601_ACTGCCGTCGTAACTC-1	Neither IC active	3775	2084	GSM7596601_ACTGCCGTCGTAACTC-1	GSM7596601
GSM7596601_ACTGGGATGCCAGTGC-1	Both ICs active	3007	6365	GSM7596601_ACTGGGATGCCAGTGC-1	GSM7596601
GSM7596601_ACTGTACGATACACAT-1	Malignant.Dim.2.positive	4113	3140	GSM7596601_ACTGTACGATACACAT-1	GSM7596601
GSM7596601_ACTGTAGCACTTTGGA-1	Neither IC active	2429	2901	GSM7596601_ACTGTAGCACTTTGGA-1	GSM7596601
GSM7596601_ACTGTCCAGGATTATA-1	Neither IC active	3117	3358	GSM7596601_ACTGTCCAGGATTATA-1	GSM7596601
GSM7596601_ACTGTCTTCTTTAGAA-1	Neither IC active	3508	3135	GSM7596601_ACTGTCTTCTTTAGAA-1	GSM7596601
GSM7596601_ACTGTTTAGTGTAGGC-1	Neither IC active	3307	1103	GSM7596601_ACTGTTTAGTGTAGGC-1	GSM7596601
GSM7596601_ACTTACGCATCCACGC-1	Neither IC active	4096	5245	GSM7596601_ACTTACGCATCCACGC-1	GSM7596601
GSM7596601_ACTTAGTACGACAAGA-1	Neither IC active	2134	1921	GSM7596601_ACTTAGTACGACAAGA-1	GSM7596601
GSM7596601_ACTTATACTTACCCGG-1	Both ICs active	4628	3595	GSM7596601_ACTTATACTTACCCGG-1	GSM7596601
GSM7596601_ACTTATTAGGATCGGT-1	Neither IC active	2984	3733	GSM7596601_ACTTATTAGGATCGGT-1	GSM7596601
GSM7596601_ACTTATTTATGTGCCA-1	Neither IC active	4622	4347	GSM7596601_ACTTATTTATGTGCCA-1	GSM7596601
GSM7596601_ACTTCAGGCTGATCCC-1	Neither IC active	4230	4720	GSM7596601_ACTTCAGGCTGATCCC-1	GSM7596601
GSM7596601_ACTTCCATGCGGGACA-1	Neither IC active	4397	5473	GSM7596601_ACTTCCATGCGGGACA-1	GSM7596601
GSM7596601_ACTTCGCCATACGCAC-1	Neither IC active	3985	2913	GSM7596601_ACTTCGCCATACGCAC-1	GSM7596601
GSM7596601_ACTTGACTCCCTCTTT-1	Neither IC active	3846	4040	GSM7596601_ACTTGACTCCCTCTTT-1	GSM7596601
GSM7596601_ACTTGCCATATTGTAC-1	Both ICs active	3177	1177	GSM7596601_ACTTGCCATATTGTAC-1	GSM7596601
GSM7596601_ACTTGGGACCCGGTGG-1	Neither IC active	2860	3055	GSM7596601_ACTTGGGACCCGGTGG-1	GSM7596601
GSM7596601_ACTTGGGCTTTCGCCA-1	Neither IC active	3956	6673	GSM7596601_ACTTGGGCTTTCGCCA-1	GSM7596601
GSM7596601_ACTTGTTACCGGATCA-1	Neither IC active	3179	6517	GSM7596601_ACTTGTTACCGGATCA-1	GSM7596601
GSM7596601_ACTTTACCCTCATGAA-1	Neither IC active	5322	3300	GSM7596601_ACTTTACCCTCATGAA-1	GSM7596601
GSM7596601_ACTTTCCTATAGCTTC-1	Neither IC active	3422	2984	GSM7596601_ACTTTCCTATAGCTTC-1	GSM7596601
GSM7596601_AGAACGTGGTACATTC-1	Neither IC active	3898	2913	GSM7596601_AGAACGTGGTACATTC-1	GSM7596601
GSM7596601_AGAACTGTACTTTGTA-1	Neither IC active	4865	6454	GSM7596601_AGAACTGTACTTTGTA-1	GSM7596601
GSM7596601_AGAAGAGCGCCGTTCC-1	Neither IC active	4540	3745	GSM7596601_AGAAGAGCGCCGTTCC-1	GSM7596601
GSM7596601_AGAAGGTTGCCGAATT-1	Neither IC active	2636	4031	GSM7596601_AGAAGGTTGCCGAATT-1	GSM7596601
GSM7596601_AGAAGGTTGTAGGTCG-1	Neither IC active	4093	5696	GSM7596601_AGAAGGTTGTAGGTCG-1	GSM7596601
GSM7596601_AGAATTATGGATTCGA-1	Neither IC active	4976	3297	GSM7596601_AGAATTATGGATTCGA-1	GSM7596601
GSM7596601_AGACATAGATCCTTCC-1	Neither IC active	2786	1400	GSM7596601_AGACATAGATCCTTCC-1	GSM7596601
GSM7596601_AGACCATGGGATACAA-1	Neither IC active	1956	2522	GSM7596601_AGACCATGGGATACAA-1	GSM7596601
GSM7596601_AGACCCACCGCTGATC-1	Neither IC active	3540	4564	GSM7596601_AGACCCACCGCTGATC-1	GSM7596601
GSM7596601_AGACCCGCCCTCCTCG-1	Neither IC active	3164	2832	GSM7596601_AGACCCGCCCTCCTCG-1	GSM7596601
GSM7596601_AGACGAAGTGCCGGTC-1	Neither IC active	4923	4575	GSM7596601_AGACGAAGTGCCGGTC-1	GSM7596601
GSM7596601_AGACGCCCACTTCGCC-1	Neither IC active	5910	5410	GSM7596601_AGACGCCCACTTCGCC-1	GSM7596601
GSM7596601_AGACGGGATTGGTATA-1	Neither IC active	4173	959	GSM7596601_AGACGGGATTGGTATA-1	GSM7596601
GSM7596601_AGACTAGCCTTCCAGA-1	Neither IC active	2731	2979	GSM7596601_AGACTAGCCTTCCAGA-1	GSM7596601
GSM7596601_AGAGAACCGTCTAGGA-1	Neither IC active	4547	2842	GSM7596601_AGAGAACCGTCTAGGA-1	GSM7596601
GSM7596601_AGAGCAGTTATGAGAC-1	Both ICs active	1563	3045	GSM7596601_AGAGCAGTTATGAGAC-1	GSM7596601
GSM7596601_AGAGCCGCCGAGATTT-1	Neither IC active	5566	5257	GSM7596601_AGAGCCGCCGAGATTT-1	GSM7596601
GSM7596601_AGAGCGGGCTAATCAT-1	Neither IC active	3516	2082	GSM7596601_AGAGCGGGCTAATCAT-1	GSM7596601
GSM7596601_AGAGCGTACAAGCTCG-1	Neither IC active	1955	2672	GSM7596601_AGAGCGTACAAGCTCG-1	GSM7596601
GSM7596601_AGAGGCTTCGGAAACC-1	Endothelial.Dim.3.negative	5094	4727	GSM7596601_AGAGGCTTCGGAAACC-1	GSM7596601
GSM7596601_AGAGGTATCTCGGTCC-1	Neither IC active	2961	1100	GSM7596601_AGAGGTATCTCGGTCC-1	GSM7596601
GSM7596601_AGAGTAAACTTCACTA-1	Neither IC active	5312	4503	GSM7596601_AGAGTAAACTTCACTA-1	GSM7596601
GSM7596601_AGATAACTTCAGGGCC-1	Both ICs active	2642	3279	GSM7596601_AGATAACTTCAGGGCC-1	GSM7596601
GSM7596601_AGATACCAATAGAACC-1	Neither IC active	5476	5707	GSM7596601_AGATACCAATAGAACC-1	GSM7596601
GSM7596601_AGATACCGGTGTTCAC-1	Neither IC active	2378	3878	GSM7596601_AGATACCGGTGTTCAC-1	GSM7596601
GSM7596601_AGATACGACTTCATAT-1	Neither IC active	2263	1998	GSM7596601_AGATACGACTTCATAT-1	GSM7596601
GSM7596601_AGATACTCAAGATCGA-1	Neither IC active	4276	4344	GSM7596601_AGATACTCAAGATCGA-1	GSM7596601
GSM7596601_AGATATAATACGACTA-1	Neither IC active	3834	5694	GSM7596601_AGATATAATACGACTA-1	GSM7596601
GSM7596601_AGATCGTGCATAAGAT-1	Neither IC active	4939	2469	GSM7596601_AGATCGTGCATAAGAT-1	GSM7596601
GSM7596601_AGATCTCAGGTGTGAT-1	Neither IC active	3984	3064	GSM7596601_AGATCTCAGGTGTGAT-1	GSM7596601
GSM7596601_AGATGACTCGCCCACG-1	Both ICs active	3124	2455	GSM7596601_AGATGACTCGCCCACG-1	GSM7596601
GSM7596601_AGATGATGGAGTCTGG-1	Neither IC active	5320	3450	GSM7596601_AGATGATGGAGTCTGG-1	GSM7596601
GSM7596601_AGATTATAGGACGTTT-1	Neither IC active	3072	3583	GSM7596601_AGATTATAGGACGTTT-1	GSM7596601
GSM7596601_AGCAAAGGCCGCTAGT-1	Neither IC active	3836	5394	GSM7596601_AGCAAAGGCCGCTAGT-1	GSM7596601
GSM7596601_AGCAACATATCTTATT-1	Neither IC active	4755	3972	GSM7596601_AGCAACATATCTTATT-1	GSM7596601
GSM7596601_AGCACCAGTACTCACG-1	Neither IC active	3553	2910	GSM7596601_AGCACCAGTACTCACG-1	GSM7596601
GSM7596601_AGCACTACCGGCCTGT-1	Neither IC active	1604	3421	GSM7596601_AGCACTACCGGCCTGT-1	GSM7596601
GSM7596601_AGCACTACCTCACCAG-1	Neither IC active	4229	4870	GSM7596601_AGCACTACCTCACCAG-1	GSM7596601
GSM7596601_AGCACTTAAGGACGCC-1	Neither IC active	2254	3201	GSM7596601_AGCACTTAAGGACGCC-1	GSM7596601
GSM7596601_AGCAGAAGGAGAAAGA-1	Neither IC active	3661	5693	GSM7596601_AGCAGAAGGAGAAAGA-1	GSM7596601
GSM7596601_AGCAGCCAGATGAATA-1	Neither IC active	3233	5088	GSM7596601_AGCAGCCAGATGAATA-1	GSM7596601
GSM7596601_AGCAGTCGAAGCATGC-1	Both ICs active	4346	6450	GSM7596601_AGCAGTCGAAGCATGC-1	GSM7596601
GSM7596601_AGCATATCAATATGCT-1	Neither IC active	4835	4725	GSM7596601_AGCATATCAATATGCT-1	GSM7596601
GSM7596601_AGCATCGTCGATAATT-1	Endothelial.Dim.3.negative	2994	2530	GSM7596601_AGCATCGTCGATAATT-1	GSM7596601
GSM7596601_AGCATTACGAGGCAAG-1	Neither IC active	5258	5931	GSM7596601_AGCATTACGAGGCAAG-1	GSM7596601
GSM7596601_AGCCAAGCTTTGTGTC-1	Both ICs active	3229	5690	GSM7596601_AGCCAAGCTTTGTGTC-1	GSM7596601
GSM7596601_AGCCACAGGTTACCCG-1	Neither IC active	4569	5625	GSM7596601_AGCCACAGGTTACCCG-1	GSM7596601
GSM7596601_AGCCACTCCCGTGCTT-1	Neither IC active	4246	2614	GSM7596601_AGCCACTCCCGTGCTT-1	GSM7596601
GSM7596601_AGCCATATAGTATGTG-1	Neither IC active	3527	6219	GSM7596601_AGCCATATAGTATGTG-1	GSM7596601
GSM7596601_AGCCCATACATGTAAG-1	Neither IC active	1858	4025	GSM7596601_AGCCCATACATGTAAG-1	GSM7596601
GSM7596601_AGCCCGCAACAAGCAG-1	Neither IC active	3053	5989	GSM7596601_AGCCCGCAACAAGCAG-1	GSM7596601
GSM7596601_AGCCCGCACTACAATG-1	Neither IC active	5514	6384	GSM7596601_AGCCCGCACTACAATG-1	GSM7596601
GSM7596601_AGCCCGGTAGCCTGTA-1	Neither IC active	2841	5461	GSM7596601_AGCCCGGTAGCCTGTA-1	GSM7596601
GSM7596601_AGCCCTAAGCGAAGTT-1	Neither IC active	3560	2007	GSM7596601_AGCCCTAAGCGAAGTT-1	GSM7596601
GSM7596601_AGCCCTTGGACATCCC-1	Neither IC active	5782	5183	GSM7596601_AGCCCTTGGACATCCC-1	GSM7596601
GSM7596601_AGCCTTAAAGCGGAAG-1	Endothelial.Dim.3.negative	1395	2442	GSM7596601_AGCCTTAAAGCGGAAG-1	GSM7596601
GSM7596601_AGCGACAGGAACGGTC-1	Neither IC active	2329	4705	GSM7596601_AGCGACAGGAACGGTC-1	GSM7596601
GSM7596601_AGCGACATCCCATTCA-1	Endothelial.Dim.3.negative	3299	2156	GSM7596601_AGCGACATCCCATTCA-1	GSM7596601
GSM7596601_AGCGACCAACGATATT-1	Both ICs active	3122	2756	GSM7596601_AGCGACCAACGATATT-1	GSM7596601
GSM7596601_AGCGACTTTGAAGACA-1	Neither IC active	2659	6663	GSM7596601_AGCGACTTTGAAGACA-1	GSM7596601
GSM7596601_AGCGATGCGCCTAATA-1	Neither IC active	5389	5706	GSM7596601_AGCGATGCGCCTAATA-1	GSM7596601
GSM7596601_AGCGCATAATGAATCG-1	Neither IC active	3103	5162	GSM7596601_AGCGCATAATGAATCG-1	GSM7596601
GSM7596601_AGCGCGGGTGCCAATG-1	Both ICs active	4721	2693	GSM7596601_AGCGCGGGTGCCAATG-1	GSM7596601
GSM7596601_AGCGGACACTTCGTAG-1	Neither IC active	3403	5541	GSM7596601_AGCGGACACTTCGTAG-1	GSM7596601
GSM7596601_AGCGGGAAGGGTCCAT-1	Neither IC active	2351	1848	GSM7596601_AGCGGGAAGGGTCCAT-1	GSM7596601
GSM7596601_AGCGGGTCTGACACTC-1	Neither IC active	3573	5843	GSM7596601_AGCGGGTCTGACACTC-1	GSM7596601
GSM7596601_AGCGTCTGAACCCGCA-1	Neither IC active	2311	1321	GSM7596601_AGCGTCTGAACCCGCA-1	GSM7596601
GSM7596601_AGCGTGGTATTCTACT-1	Neither IC active	3801	4265	GSM7596601_AGCGTGGTATTCTACT-1	GSM7596601
GSM7596601_AGCTAAGTACGCAGGC-1	Neither IC active	4439	5699	GSM7596601_AGCTAAGTACGCAGGC-1	GSM7596601
GSM7596601_AGCTACGAATGGTGGT-1	Neither IC active	5425	6684	GSM7596601_AGCTACGAATGGTGGT-1	GSM7596601
GSM7596601_AGCTAGAAGCAGAAGT-1	Neither IC active	5025	2470	GSM7596601_AGCTAGAAGCAGAAGT-1	GSM7596601
GSM7596601_AGCTATTTAATCCAAC-1	Neither IC active	3948	2086	GSM7596601_AGCTATTTAATCCAAC-1	GSM7596601
GSM7596601_AGCTCCTTCGCACATC-1	Neither IC active	4446	4797	GSM7596601_AGCTCCTTCGCACATC-1	GSM7596601
GSM7596601_AGCTCTAGACGTTCCA-1	Both ICs active	4022	3741	GSM7596601_AGCTCTAGACGTTCCA-1	GSM7596601
GSM7596601_AGCTCTTCCCAGTGCA-1	Neither IC active	4552	2241	GSM7596601_AGCTCTTCCCAGTGCA-1	GSM7596601
GSM7596601_AGCTCTTCGTAACCTT-1	Neither IC active	5361	3826	GSM7596601_AGCTCTTCGTAACCTT-1	GSM7596601
GSM7596601_AGCTCTTTACTCAGTT-1	Neither IC active	2680	3956	GSM7596601_AGCTCTTTACTCAGTT-1	GSM7596601
GSM7596601_AGCTGAAGTAAACCAA-1	Both ICs active	4378	2390	GSM7596601_AGCTGAAGTAAACCAA-1	GSM7596601
GSM7596601_AGCTTATAGAGACCTG-1	Neither IC active	2787	1250	GSM7596601_AGCTTATAGAGACCTG-1	GSM7596601
GSM7596601_AGCTTCTTCTCGAGCA-1	Neither IC active	5041	6005	GSM7596601_AGCTTCTTCTCGAGCA-1	GSM7596601
GSM7596601_AGGAACGAACGACTTC-1	Neither IC active	5908	5710	GSM7596601_AGGAACGAACGACTTC-1	GSM7596601
GSM7596601_AGGAAGCTGTCCGCCG-1	Neither IC active	3533	5467	GSM7596601_AGGAAGCTGTCCGCCG-1	GSM7596601
GSM7596601_AGGACAGTCGAATCCC-1	Neither IC active	4408	4120	GSM7596601_AGGACAGTCGAATCCC-1	GSM7596601
GSM7596601_AGGACATCGCACGTCG-1	Neither IC active	2392	2074	GSM7596601_AGGACATCGCACGTCG-1	GSM7596601
GSM7596601_AGGACGACCCATTAGA-1	Neither IC active	2679	4106	GSM7596601_AGGACGACCCATTAGA-1	GSM7596601
GSM7596601_AGGACGCTCGATGTTG-1	Neither IC active	4984	2244	GSM7596601_AGGACGCTCGATGTTG-1	GSM7596601
GSM7596601_AGGAGGCCTTCGCGCG-1	Neither IC active	4964	4801	GSM7596601_AGGAGGCCTTCGCGCG-1	GSM7596601
GSM7596601_AGGATAAAGTCGGGAT-1	Neither IC active	3538	4865	GSM7596601_AGGATAAAGTCGGGAT-1	GSM7596601
GSM7596601_AGGATATAGGGATTTA-1	Neither IC active	4881	4349	GSM7596601_AGGATATAGGGATTTA-1	GSM7596601
GSM7596601_AGGATATCCGACTGCA-1	Both ICs active	4824	6229	GSM7596601_AGGATATCCGACTGCA-1	GSM7596601
GSM7596601_AGGCACGTGACTGTCC-1	Neither IC active	5696	5182	GSM7596601_AGGCACGTGACTGTCC-1	GSM7596601
GSM7596601_AGGCAGATGCGTAAAC-1	Neither IC active	4461	2842	GSM7596601_AGGCAGATGCGTAAAC-1	GSM7596601
GSM7596601_AGGCAGGGAGCGTACT-1	Neither IC active	2843	5311	GSM7596601_AGGCAGGGAGCGTACT-1	GSM7596601
GSM7596601_AGGCATTGTCGTAGGG-1	Neither IC active	5009	4576	GSM7596601_AGGCATTGTCGTAGGG-1	GSM7596601
GSM7596601_AGGCCACCCGTTATGA-1	Neither IC active	2385	2976	GSM7596601_AGGCCACCCGTTATGA-1	GSM7596601
GSM7596601_AGGCCCATTGTACAGG-1	Neither IC active	3127	2004	GSM7596601_AGGCCCATTGTACAGG-1	GSM7596601
GSM7596601_AGGCCTATCATACCAA-1	Both ICs active	2965	6289	GSM7596601_AGGCCTATCATACCAA-1	GSM7596601
GSM7596601_AGGCCTGAGAATCTCG-1	Neither IC active	4526	5549	GSM7596601_AGGCCTGAGAATCTCG-1	GSM7596601
GSM7596601_AGGCTATGGTTAGCTT-1	Neither IC active	2041	2823	GSM7596601_AGGCTATGGTTAGCTT-1	GSM7596601
GSM7596601_AGGCTTAAGTTGCACA-1	Neither IC active	3696	6671	GSM7596601_AGGCTTAAGTTGCACA-1	GSM7596601
GSM7596601_AGGCTTCCCGAAGAAG-1	Malignant.Dim.2.positive	2545	4632	GSM7596601_AGGCTTCCCGAAGAAG-1	GSM7596601
GSM7596601_AGGGAAACGAGGTACT-1	Neither IC active	4598	1865	GSM7596601_AGGGAAACGAGGTACT-1	GSM7596601
GSM7596601_AGGGACAGCACGGCGG-1	Neither IC active	2745	1174	GSM7596601_AGGGACAGCACGGCGG-1	GSM7596601
GSM7596601_AGGGACCGGCTGCGTT-1	Neither IC active	5492	3602	GSM7596601_AGGGACCGGCTGCGTT-1	GSM7596601
GSM7596601_AGGGACTCTACGCGAC-1	Neither IC active	3018	5011	GSM7596601_AGGGACTCTACGCGAC-1	GSM7596601
GSM7596601_AGGGCAGCGGCGTGGT-1	Neither IC active	3953	1484	GSM7596601_AGGGCAGCGGCGTGGT-1	GSM7596601
GSM7596601_AGGGCCCTAATGTTCT-1	Neither IC active	5994	5711	GSM7596601_AGGGCCCTAATGTTCT-1	GSM7596601
GSM7596601_AGGGCGTGATCGGCTA-1	Neither IC active	2694	2151	GSM7596601_AGGGCGTGATCGGCTA-1	GSM7596601
GSM7596601_AGGGCTGCAGTTACAG-1	Malignant.Dim.2.positive	3548	3511	GSM7596601_AGGGCTGCAGTTACAG-1	GSM7596601
GSM7596601_AGGGTCGATGCGAACT-1	Both ICs active	4930	3672	GSM7596601_AGGGTCGATGCGAACT-1	GSM7596601
GSM7596601_AGGGTCTGGACGCAGT-1	Neither IC active	5862	6086	GSM7596601_AGGGTCTGGACGCAGT-1	GSM7596601
GSM7596601_AGGGTGCTCTCGAGGG-1	Neither IC active	4715	3445	GSM7596601_AGGGTGCTCTCGAGGG-1	GSM7596601
GSM7596601_AGGGTTCAGACGGTCC-1	Neither IC active	2664	6061	GSM7596601_AGGGTTCAGACGGTCC-1	GSM7596601
GSM7596601_AGGGTTCCCTTTGGTT-1	Endothelial.Dim.3.negative	4545	3143	GSM7596601_AGGGTTCCCTTTGGTT-1	GSM7596601
GSM7596601_AGGGTTTAGTTCGGGA-1	Neither IC active	3463	3360	GSM7596601_AGGGTTTAGTTCGGGA-1	GSM7596601
GSM7596601_AGGTAACCTCCTATTC-1	Endothelial.Dim.3.negative	2523	1849	GSM7596601_AGGTAACCTCCTATTC-1	GSM7596601
GSM7596601_AGGTAGGTACAAAGCT-1	Neither IC active	2079	3500	GSM7596601_AGGTAGGTACAAAGCT-1	GSM7596601
GSM7596601_AGGTATAATTGATAGT-1	Neither IC active	5449	3526	GSM7596601_AGGTATAATTGATAGT-1	GSM7596601
GSM7596601_AGGTCGCGGAGTTACT-1	Neither IC active	5239	2848	GSM7596601_AGGTCGCGGAGTTACT-1	GSM7596601
GSM7596601_AGGTGCACGTCCACAT-1	Neither IC active	5213	6156	GSM7596601_AGGTGCACGTCCACAT-1	GSM7596601
GSM7596601_AGGTGGTGACCTTCGC-1	Both ICs active	3142	5689	GSM7596601_AGGTGGTGACCTTCGC-1	GSM7596601
GSM7596601_AGGTTACACCATGCCG-1	Neither IC active	5704	4130	GSM7596601_AGGTTACACCATGCCG-1	GSM7596601
GSM7596601_AGGTTGAGGCACGCTT-1	Neither IC active	3944	2537	GSM7596601_AGGTTGAGGCACGCTT-1	GSM7596601
GSM7596601_AGGTTTCACACACCTT-1	Neither IC active	3631	3963	GSM7596601_AGGTTTCACACACCTT-1	GSM7596601
GSM7596601_AGTAACTATAGCAGCC-1	Neither IC active	5342	6233	GSM7596601_AGTAACTATAGCAGCC-1	GSM7596601
GSM7596601_AGTAATCTAAGGGTGG-1	Endothelial.Dim.3.negative	4519	6452	GSM7596601_AGTAATCTAAGGGTGG-1	GSM7596601
GSM7596601_AGTAATGTCTTGCCGC-1	Endothelial.Dim.3.negative	3343	2081	GSM7596601_AGTAATGTCTTGCCGC-1	GSM7596601
GSM7596601_AGTACAGAAGCTTATA-1	Both ICs active	4046	6223	GSM7596601_AGTACAGAAGCTTATA-1	GSM7596601
GSM7596601_AGTACATCATTTATCA-1	Endothelial.Dim.3.negative	5453	3075	GSM7596601_AGTACATCATTTATCA-1	GSM7596601
GSM7596601_AGTACGGGCACCTGGC-1	Neither IC active	4159	2764	GSM7596601_AGTACGGGCACCTGGC-1	GSM7596601
GSM7596601_AGTACTCTTATGCCCA-1	Neither IC active	4530	5098	GSM7596601_AGTACTCTTATGCCCA-1	GSM7596601
GSM7596601_AGTAGAAGGCGCCTCA-1	Both ICs active	3398	6142	GSM7596601_AGTAGAAGGCGCCTCA-1	GSM7596601
GSM7596601_AGTAGGTAACATACAT-1	Neither IC active	2956	1852	GSM7596601_AGTAGGTAACATACAT-1	GSM7596601
GSM7596601_AGTATAATACTAGGCA-1	Neither IC active	2171	2749	GSM7596601_AGTATAATACTAGGCA-1	GSM7596601
GSM7596601_AGTATACACAGCGACA-1	Neither IC active	2796	5687	GSM7596601_AGTATACACAGCGACA-1	GSM7596601
GSM7596601_AGTATTTGGCACGACC-1	Neither IC active	2973	5237	GSM7596601_AGTATTTGGCACGACC-1	GSM7596601
GSM7596601_AGTCAACACCACCATC-1	Neither IC active	2767	3957	GSM7596601_AGTCAACACCACCATC-1	GSM7596601
GSM7596601_AGTCAAGATGACACTT-1	Neither IC active	4621	4497	GSM7596601_AGTCAAGATGACACTT-1	GSM7596601
GSM7596601_AGTCCATTGGCTGATG-1	Neither IC active	5056	4049	GSM7596601_AGTCCATTGGCTGATG-1	GSM7596601
GSM7596601_AGTCGACGGTCTCAAG-1	Neither IC active	4627	3745	GSM7596601_AGTCGACGGTCTCAAG-1	GSM7596601
GSM7596601_AGTCGGCCCAAACGAC-1	Neither IC active	2430	2751	GSM7596601_AGTCGGCCCAAACGAC-1	GSM7596601
GSM7596601_AGTCGGTTGCGTGAGA-1	Neither IC active	5576	3903	GSM7596601_AGTCGGTTGCGTGAGA-1	GSM7596601
GSM7596601_AGTCGTATAAAGCAGA-1	Neither IC active	4222	5773	GSM7596601_AGTCGTATAAAGCAGA-1	GSM7596601
GSM7596601_AGTCGTCGACCACCAA-1	Neither IC active	4659	5174	GSM7596601_AGTCGTCGACCACCAA-1	GSM7596601
GSM7596601_AGTCTTCTCCTCAAAT-1	Neither IC active	3598	2685	GSM7596601_AGTCTTCTCCTCAAAT-1	GSM7596601
GSM7596601_AGTGAACAAACTTCTC-1	Neither IC active	5142	4201	GSM7596601_AGTGAACAAACTTCTC-1	GSM7596601
GSM7596601_AGTGACCTACTTTACG-1	Neither IC active	2981	4184	GSM7596601_AGTGACCTACTTTACG-1	GSM7596601
GSM7596601_AGTGAGACTTCCAGTA-1	Neither IC active	4499	3519	GSM7596601_AGTGAGACTTCCAGTA-1	GSM7596601
GSM7596601_AGTGAGCCTCGCCGCC-1	Neither IC active	5194	3073	GSM7596601_AGTGAGCCTCGCCGCC-1	GSM7596601
GSM7596601_AGTGAGGGTTTCTGAC-1	Both ICs active	4558	1489	GSM7596601_AGTGAGGGTTTCTGAC-1	GSM7596601
GSM7596601_AGTGAGTCGAATTAAC-1	Neither IC active	5431	5932	GSM7596601_AGTGAGTCGAATTAAC-1	GSM7596601
GSM7596601_AGTGATAACCTGCGCG-1	Neither IC active	4571	5324	GSM7596601_AGTGATAACCTGCGCG-1	GSM7596601
GSM7596601_AGTGATATGAGTAGTT-1	Both ICs active	2851	4258	GSM7596601_AGTGATATGAGTAGTT-1	GSM7596601
GSM7596601_AGTGATTCAAGCAGGA-1	Neither IC active	4500	3368	GSM7596601_AGTGATTCAAGCAGGA-1	GSM7596601
GSM7596601_AGTGCACGCTTAAGAA-1	Neither IC active	4878	4800	GSM7596601_AGTGCACGCTTAAGAA-1	GSM7596601
GSM7596601_AGTGCGTAGCTCGTAA-1	Neither IC active	2548	4331	GSM7596601_AGTGCGTAGCTCGTAA-1	GSM7596601
GSM7596601_AGTGCTAAACACAGCA-1	Neither IC active	4657	5475	GSM7596601_AGTGCTAAACACAGCA-1	GSM7596601
GSM7596601_AGTGCTTGCACGAATA-1	Neither IC active	4582	3971	GSM7596601_AGTGCTTGCACGAATA-1	GSM7596601
GSM7596601_AGTGGCCCGCAAATGG-1	Neither IC active	4822	6379	GSM7596601_AGTGGCCCGCAAATGG-1	GSM7596601
GSM7596601_AGTGGCGGCAATTTGA-1	Neither IC active	4808	2694	GSM7596601_AGTGGCGGCAATTTGA-1	GSM7596601
GSM7596601_AGTGGCGTCTGAAGGT-1	Both ICs active	4440	5549	GSM7596601_AGTGGCGTCTGAAGGT-1	GSM7596601
GSM7596601_AGTGTATTGCGCATTG-1	Neither IC active	4855	2168	GSM7596601_AGTGTATTGCGCATTG-1	GSM7596601
GSM7596601_AGTGTGGTCTATTGTG-1	Neither IC active	1741	2445	GSM7596601_AGTGTGGTCTATTGTG-1	GSM7596601
GSM7596601_AGTTAAACACTTGCGA-1	Both ICs active	2637	3880	GSM7596601_AGTTAAACACTTGCGA-1	GSM7596601
GSM7596601_AGTTAAGCGGTCCCGG-1	Neither IC active	4207	2088	GSM7596601_AGTTAAGCGGTCCCGG-1	GSM7596601
GSM7596601_AGTTACCGCACATGGT-1	Neither IC active	1349	2818	GSM7596601_AGTTACCGCACATGGT-1	GSM7596601
GSM7596601_AGTTACTCTATCGTGG-1	Both ICs active	4597	2015	GSM7596601_AGTTACTCTATCGTGG-1	GSM7596601
GSM7596601_AGTTATTCAGACTGTG-1	Malignant.Dim.2.positive	5555	6610	GSM7596601_AGTTATTCAGACTGTG-1	GSM7596601
GSM7596601_AGTTCCTACAGAATTA-1	Neither IC active	2903	3130	GSM7596601_AGTTCCTACAGAATTA-1	GSM7596601
GSM7596601_AGTTCCTATTTATGTT-1	Neither IC active	3543	4113	GSM7596601_AGTTCCTATTTATGTT-1	GSM7596601
GSM7596601_AGTTGACGGTCCTTGC-1	Neither IC active	3444	5767	GSM7596601_AGTTGACGGTCCTTGC-1	GSM7596601
GSM7596601_AGTTGGCAAGGCTAGA-1	Malignant.Dim.2.positive	5301	6007	GSM7596601_AGTTGGCAAGGCTAGA-1	GSM7596601
GSM7596601_AGTTTCGCAGGTCGGA-1	Neither IC active	3432	1781	GSM7596601_AGTTTCGCAGGTCGGA-1	GSM7596601
GSM7596601_AGTTTGCACCTGCCTC-1	Neither IC active	3924	5244	GSM7596601_AGTTTGCACCTGCCTC-1	GSM7596601
GSM7596601_AGTTTGGCACGGGTTG-1	Neither IC active	5139	4501	GSM7596601_AGTTTGGCACGGGTTG-1	GSM7596601
GSM7596601_AGTTTGGCCAGACCTA-1	Neither IC active	2072	4402	GSM7596601_AGTTTGGCCAGACCTA-1	GSM7596601
GSM7596601_ATAAACCATTGGACGG-1	Endothelial.Dim.3.negative	2702	1098	GSM7596601_ATAAACCATTGGACGG-1	GSM7596601
GSM7596601_ATAAACGGACCCGTAA-1	Neither IC active	3368	4412	GSM7596601_ATAAACGGACCCGTAA-1	GSM7596601
GSM7596601_ATAAAGGCTCGGTCGT-1	Neither IC active	2900	3431	GSM7596601_ATAAAGGCTCGGTCGT-1	GSM7596601
GSM7596601_ATAAAGGTCAAGTACG-1	Endothelial.Dim.3.negative	4430	1262	GSM7596601_ATAAAGGTCAAGTACG-1	GSM7596601
GSM7596601_ATAAATATTAGCAGCT-1	Both ICs active	1947	3725	GSM7596601_ATAAATATTAGCAGCT-1	GSM7596601
GSM7596601_ATAACGCCGGAGGGTC-1	Neither IC active	4239	3517	GSM7596601_ATAACGCCGGAGGGTC-1	GSM7596601
GSM7596601_ATAACGGAGTCCAACG-1	Neither IC active	3986	2763	GSM7596601_ATAACGGAGTCCAACG-1	GSM7596601
GSM7596601_ATAAGGTGGAGAACAT-1	Neither IC active	3842	4642	GSM7596601_ATAAGGTGGAGAACAT-1	GSM7596601
GSM7596601_ATAAGTAGGATTCAGA-1	Endothelial.Dim.3.negative	5195	2923	GSM7596601_ATAAGTAGGATTCAGA-1	GSM7596601
GSM7596601_ATAAGTAGGGCGACTC-1	Endothelial.Dim.3.negative	5406	3601	GSM7596601_ATAAGTAGGGCGACTC-1	GSM7596601
GSM7596601_ATAATAGCTGTTGAAT-1	Neither IC active	3455	4413	GSM7596601_ATAATAGCTGTTGAAT-1	GSM7596601
GSM7596601_ATAATCTTGGAGAACC-1	Neither IC active	4051	5471	GSM7596601_ATAATCTTGGAGAACC-1	GSM7596601
GSM7596601_ATAATTAGCTAAGTAG-1	Neither IC active	3488	5692	GSM7596601_ATAATTAGCTAAGTAG-1	GSM7596601
GSM7596601_ATACCACGGGCAACTT-1	Both ICs active	1992	3499	GSM7596601_ATACCACGGGCAACTT-1	GSM7596601
GSM7596601_ATACCAGGCTAATAGA-1	Neither IC active	3131	1553	GSM7596601_ATACCAGGCTAATAGA-1	GSM7596601
GSM7596601_ATACCTAACCAAGAAA-1	Malignant.Dim.2.positive	3491	5241	GSM7596601_ATACCTAACCAAGAAA-1	GSM7596601
GSM7596601_ATACGAGGTTTGTAAG-1	Endothelial.Dim.3.negative	2833	6514	GSM7596601_ATACGAGGTTTGTAAG-1	GSM7596601
GSM7596601_ATACGCCGGCGAAACC-1	Neither IC active	4107	3892	GSM7596601_ATACGCCGGCGAAACC-1	GSM7596601
GSM7596601_ATACGGGTTTCGATTG-1	Both ICs active	4290	2540	GSM7596601_ATACGGGTTTCGATTG-1	GSM7596601
GSM7596601_ATACGTACTTAGCCAC-1	Malignant.Dim.2.positive	4055	5019	GSM7596601_ATACGTACTTAGCCAC-1	GSM7596601
GSM7596601_ATACGTTATGCACGGA-1	Neither IC active	3445	5616	GSM7596601_ATACGTTATGCACGGA-1	GSM7596601
GSM7596601_ATACTACCCGTACCAC-1	Neither IC active	5263	5329	GSM7596601_ATACTACCCGTACCAC-1	GSM7596601
GSM7596601_ATACTAGCATGACCCT-1	Both ICs active	3383	2457	GSM7596601_ATACTAGCATGACCCT-1	GSM7596601
GSM7596601_ATACTGCCTTACACCG-1	Neither IC active	4356	5247	GSM7596601_ATACTGCCTTACACCG-1	GSM7596601
GSM7596601_ATAGACAACGGGACCT-1	Neither IC active	4719	2994	GSM7596601_ATAGACAACGGGACCT-1	GSM7596601
GSM7596601_ATAGACGAAGAGAAAG-1	Neither IC active	2685	3354	GSM7596601_ATAGACGAAGAGAAAG-1	GSM7596601
GSM7596601_ATAGAGTACTGGGACA-1	Neither IC active	2818	2829	GSM7596601_ATAGAGTACTGGGACA-1	GSM7596601
GSM7596601_ATAGAGTTATCAACTT-1	Neither IC active	4763	2919	GSM7596601_ATAGAGTTATCAACTT-1	GSM7596601
GSM7596601_ATAGCAACTAGGGAAG-1	Neither IC active	4958	5553	GSM7596601_ATAGCAACTAGGGAAG-1	GSM7596601
GSM7596601_ATAGCCATAACAGTCA-1	Neither IC active	5644	6310	GSM7596601_ATAGCCATAACAGTCA-1	GSM7596601
GSM7596601_ATAGGCGGCTATAGAA-1	Neither IC active	2160	4102	GSM7596601_ATAGGCGGCTATAGAA-1	GSM7596601
GSM7596601_ATAGGCTAGCTTCGCA-1	Neither IC active	4937	2770	GSM7596601_ATAGGCTAGCTTCGCA-1	GSM7596601
GSM7596601_ATAGGGATATCCTTGA-1	Neither IC active	3815	2461	GSM7596601_ATAGGGATATCCTTGA-1	GSM7596601
GSM7596601_ATAGGTTGGGCAGATG-1	Neither IC active	3509	2985	GSM7596601_ATAGGTTGGGCAGATG-1	GSM7596601
GSM7596601_ATAGTGAAGCGTTCTC-1	Neither IC active	3199	3960	GSM7596601_ATAGTGAAGCGTTCTC-1	GSM7596601
GSM7596601_ATAGTTCCACCCACTC-1	Neither IC active	5145	3749	GSM7596601_ATAGTTCCACCCACTC-1	GSM7596601
GSM7596601_ATATAAAGCGCTCGTG-1	Neither IC active	3664	5242	GSM7596601_ATATAAAGCGCTCGTG-1	GSM7596601
GSM7596601_ATATAAATGTAGCTGC-1	Neither IC active	3926	4943	GSM7596601_ATATAAATGTAGCTGC-1	GSM7596601
GSM7596601_ATATAACACGGGCGCA-1	Neither IC active	4783	5852	GSM7596601_ATATAACACGGGCGCA-1	GSM7596601
GSM7596601_ATATACGCTCGTGACG-1	Neither IC active	5391	5556	GSM7596601_ATATACGCTCGTGACG-1	GSM7596601
GSM7596601_ATATCAACCTACAGAG-1	Neither IC active	5275	3675	GSM7596601_ATATCAACCTACAGAG-1	GSM7596601
GSM7596601_ATATCGGTAGGGAGAT-1	Neither IC active	5491	3752	GSM7596601_ATATCGGTAGGGAGAT-1	GSM7596601
GSM7596601_ATATCGTGCCAGACCC-1	Neither IC active	4172	1110	GSM7596601_ATATCGTGCCAGACCC-1	GSM7596601
GSM7596601_ATATCGTTCCTCGAAC-1	Neither IC active	4701	5250	GSM7596601_ATATCGTTCCTCGAAC-1	GSM7596601
GSM7596601_ATATCTTAGGGCCTTC-1	Both ICs active	3375	3510	GSM7596601_ATATCTTAGGGCCTTC-1	GSM7596601
GSM7596601_ATATGGGATAGCAACT-1	Neither IC active	3095	6215	GSM7596601_ATATGGGATAGCAACT-1	GSM7596601
GSM7596601_ATATGTCTAGAGCGTG-1	Both ICs active	3655	6445	GSM7596601_ATATGTCTAGAGCGTG-1	GSM7596601
GSM7596601_ATATGTCTCCCTAGCC-1	Both ICs active	4931	3522	GSM7596601_ATATGTCTCCCTAGCC-1	GSM7596601
GSM7596601_ATATTCAGTTAAACCT-1	Neither IC active	2462	4180	GSM7596601_ATATTCAGTTAAACCT-1	GSM7596601
GSM7596601_ATATTCCACATAGTGA-1	Neither IC active	4057	4719	GSM7596601_ATATTCCACATAGTGA-1	GSM7596601
GSM7596601_ATATTCCCACAGGTCA-1	Neither IC active	3303	1705	GSM7596601_ATATTCCCACAGGTCA-1	GSM7596601
GSM7596601_ATATTTAACCCTCAAG-1	Neither IC active	3118	3207	GSM7596601_ATATTTAACCCTCAAG-1	GSM7596601
GSM7596601_ATCAAACACTGTTCCA-1	Both ICs active	5356	4428	GSM7596601_ATCAAACACTGTTCCA-1	GSM7596601
GSM7596601_ATCAAACGAAGGTTTG-1	Neither IC active	2157	4554	GSM7596601_ATCAAACGAAGGTTTG-1	GSM7596601
GSM7596601_ATCAAAGAGCCGTGGT-1	Neither IC active	3395	6594	GSM7596601_ATCAAAGAGCCGTGGT-1	GSM7596601
GSM7596601_ATCAAGATCCCAGGAC-1	Neither IC active	3224	6291	GSM7596601_ATCAAGATCCCAGGAC-1	GSM7596601
GSM7596601_ATCAATCTGGGCTGCA-1	Neither IC active	3549	3361	GSM7596601_ATCAATCTGGGCTGCA-1	GSM7596601
GSM7596601_ATCACATTAGAATATC-1	Both ICs active	4291	2389	GSM7596601_ATCACATTAGAATATC-1	GSM7596601
GSM7596601_ATCACGTGCTAATTAA-1	Neither IC active	2288	4329	GSM7596601_ATCACGTGCTAATTAA-1	GSM7596601
GSM7596601_ATCACTTCATCCTCGC-1	Neither IC active	3642	2459	GSM7596601_ATCACTTCATCCTCGC-1	GSM7596601
GSM7596601_ATCAGCCTCATGCTGC-1	Neither IC active	4486	5173	GSM7596601_ATCAGCCTCATGCTGC-1	GSM7596601
GSM7596601_ATCAGTAGGCAGGGAT-1	Neither IC active	4506	2616	GSM7596601_ATCAGTAGGCAGGGAT-1	GSM7596601
GSM7596601_ATCATAGATCGACGAG-1	Neither IC active	2618	6437	GSM7596601_ATCATAGATCGACGAG-1	GSM7596601
GSM7596601_ATCATAGCCCTATGTA-1	Neither IC active	5304	5555	GSM7596601_ATCATAGCCCTATGTA-1	GSM7596601
GSM7596601_ATCATCCAATATTTGT-1	Neither IC active	3286	3810	GSM7596601_ATCATCCAATATTTGT-1	GSM7596601
GSM7596601_ATCATCTGCCCAGTGT-1	Neither IC active	4388	1036	GSM7596601_ATCATCTGCCCAGTGT-1	GSM7596601
GSM7596601_ATCCAACGCAGTCATA-1	Neither IC active	2344	2750	GSM7596601_ATCCAACGCAGTCATA-1	GSM7596601
GSM7596601_ATCCAATGGAGGGTCC-1	Neither IC active	1901	4100	GSM7596601_ATCCAATGGAGGGTCC-1	GSM7596601
GSM7596601_ATCCACATCGACAGAA-1	Neither IC active	3835	5544	GSM7596601_ATCCACATCGACAGAA-1	GSM7596601
GSM7596601_ATCCACGCTAAATGTT-1	Neither IC active	4343	1262	GSM7596601_ATCCACGCTAAATGTT-1	GSM7596601
GSM7596601_ATCCAGAGCAACAACC-1	Neither IC active	2977	4635	GSM7596601_ATCCAGAGCAACAACC-1	GSM7596601
GSM7596601_ATCCAGGATTCGTGAA-1	Neither IC active	2724	3881	GSM7596601_ATCCAGGATTCGTGAA-1	GSM7596601
GSM7596601_ATCCCATTTCCGTGGG-1	Neither IC active	3181	6216	GSM7596601_ATCCCATTTCCGTGGG-1	GSM7596601
GSM7596601_ATCCTACCTAAGCTCT-1	Malignant.Dim.2.positive	2808	4183	GSM7596601_ATCCTACCTAAGCTCT-1	GSM7596601
GSM7596601_ATCCTGAATCGCTGCG-1	Endothelial.Dim.3.negative	1861	3724	GSM7596601_ATCCTGAATCGCTGCG-1	GSM7596601
GSM7596601_ATCCTGCGTGGAATGG-1	Neither IC active	2764	4257	GSM7596601_ATCCTGCGTGGAATGG-1	GSM7596601
GSM7596601_ATCCTGCTGCAGATAG-1	Neither IC active	2657	1324	GSM7596601_ATCCTGCTGCAGATAG-1	GSM7596601
GSM7596601_ATCGACCCAATACAGA-1	Both ICs active	3457	4112	GSM7596601_ATCGACCCAATACAGA-1	GSM7596601
GSM7596601_ATCGACTCTTTCCGTT-1	Neither IC active	3382	2608	GSM7596601_ATCGACTCTTTCCGTT-1	GSM7596601
GSM7596601_ATCGCACGCCGGGAGA-1	Neither IC active	3208	2757	GSM7596601_ATCGCACGCCGGGAGA-1	GSM7596601
GSM7596601_ATCGCCAGTCAACATT-1	Both ICs active	5271	4277	GSM7596601_ATCGCCAGTCAACATT-1	GSM7596601
GSM7596601_ATCGCCGTGGTTCATG-1	Neither IC active	6076	6313	GSM7596601_ATCGCCGTGGTTCATG-1	GSM7596601
GSM7596601_ATCGGCAAGCAGTCCA-1	Neither IC active	4896	2394	GSM7596601_ATCGGCAAGCAGTCCA-1	GSM7596601
GSM7596601_ATCGTTAGCTAGCGGA-1	Neither IC active	4961	5252	GSM7596601_ATCGTTAGCTAGCGGA-1	GSM7596601
GSM7596601_ATCTAATATCCTACGG-1	Neither IC active	3623	5016	GSM7596601_ATCTAATATCCTACGG-1	GSM7596601
GSM7596601_ATCTACCATCTGCTCC-1	Neither IC active	4522	6151	GSM7596601_ATCTACCATCTGCTCC-1	GSM7596601
GSM7596601_ATCTAGCTTGTGAGGG-1	Neither IC active	3529	5918	GSM7596601_ATCTAGCTTGTGAGGG-1	GSM7596601
GSM7596601_ATCTCCCACGGAATAT-1	Neither IC active	5392	5406	GSM7596601_ATCTCCCACGGAATAT-1	GSM7596601
GSM7596601_ATCTCCCTGCAATCTA-1	Neither IC active	3861	2085	GSM7596601_ATCTCCCTGCAATCTA-1	GSM7596601
GSM7596601_ATCTGACATGGAAGGA-1	Neither IC active	2495	5609	GSM7596601_ATCTGACATGGAAGGA-1	GSM7596601
GSM7596601_ATCTGCTGTTATCGCC-1	Neither IC active	3184	5915	GSM7596601_ATCTGCTGTTATCGCC-1	GSM7596601
GSM7596601_ATCTGGGCTGTTCTTG-1	Neither IC active	3706	5468	GSM7596601_ATCTGGGCTGTTCTTG-1	GSM7596601
GSM7596601_ATCTGGTTAAGACTGT-1	Endothelial.Dim.3.negative	4029	2838	GSM7596601_ATCTGGTTAAGACTGT-1	GSM7596601
GSM7596601_ATCTGTAATTGTACCC-1	Neither IC active	3214	2005	GSM7596601_ATCTGTAATTGTACCC-1	GSM7596601
GSM7596601_ATCTTATCGCACACCC-1	Neither IC active	5217	5705	GSM7596601_ATCTTATCGCACACCC-1	GSM7596601
GSM7596601_ATCTTGACCTGCAACG-1	Both ICs active	2646	2828	GSM7596601_ATCTTGACCTGCAACG-1	GSM7596601
GSM7596601_ATCTTGACTTGTCCAA-1	Neither IC active	5409	3150	GSM7596601_ATCTTGACTTGTCCAA-1	GSM7596601
GSM7596601_ATGAAGCCAAGGAGCC-1	Neither IC active	2734	2528	GSM7596601_ATGAAGCCAAGGAGCC-1	GSM7596601
GSM7596601_ATGACGCCGGCTCTAA-1	Neither IC active	3256	2080	GSM7596601_ATGACGCCGGCTCTAA-1	GSM7596601
GSM7596601_ATGACTATCAGCTGTG-1	Neither IC active	2581	5610	GSM7596601_ATGACTATCAGCTGTG-1	GSM7596601
GSM7596601_ATGACTATGCGACATT-1	Neither IC active	4534	4497	GSM7596601_ATGACTATGCGACATT-1	GSM7596601
GSM7596601_ATGAGGAGTGTTAATC-1	Neither IC active	2257	2749	GSM7596601_ATGAGGAGTGTTAATC-1	GSM7596601
GSM7596601_ATGATCGGGAATAGAC-1	Neither IC active	3084	2079	GSM7596601_ATGATCGGGAATAGAC-1	GSM7596601
GSM7596601_ATGATGCAATGGTACA-1	Neither IC active	2894	4183	GSM7596601_ATGATGCAATGGTACA-1	GSM7596601
GSM7596601_ATGCACTACCGCATTG-1	Neither IC active	2688	2903	GSM7596601_ATGCACTACCGCATTG-1	GSM7596601
GSM7596601_ATGCATGATCCAGGAT-1	Neither IC active	3554	2759	GSM7596601_ATGCATGATCCAGGAT-1	GSM7596601
GSM7596601_ATGCATTCCGTGATGG-1	Neither IC active	3004	1176	GSM7596601_ATGCATTCCGTGATGG-1	GSM7596601
GSM7596601_ATGCCATTTGCGACCA-1	Neither IC active	4667	4122	GSM7596601_ATGCCATTTGCGACCA-1	GSM7596601
GSM7596601_ATGCCGGTCTTGCATA-1	Both ICs active	3982	3214	GSM7596601_ATGCCGGTCTTGCATA-1	GSM7596601
GSM7596601_ATGCCGGTTGATGGGA-1	Neither IC active	4335	2314	GSM7596601_ATGCCGGTTGATGGGA-1	GSM7596601
GSM7596601_ATGCGACAGTCCCATT-1	Neither IC active	3807	3513	GSM7596601_ATGCGACAGTCCCATT-1	GSM7596601
GSM7596601_ATGCGAGTCCCACCAC-1	Neither IC active	5226	4502	GSM7596601_ATGCGAGTCCCACCAC-1	GSM7596601
GSM7596601_ATGCTCAGTGTTGCAT-1	Neither IC active	2000	2447	GSM7596601_ATGCTCAGTGTTGCAT-1	GSM7596601
GSM7596601_ATGCTCTGGCGCGGTA-1	Neither IC active	4009	5395	GSM7596601_ATGCTCTGGCGCGGTA-1	GSM7596601
GSM7596601_ATGCTTAGGAGTTGAT-1	Neither IC active	5567	5106	GSM7596601_ATGCTTAGGAGTTGAT-1	GSM7596601
GSM7596601_ATGGACTGCTTAGTTG-1	Neither IC active	2401	6511	GSM7596601_ATGGACTGCTTAGTTG-1	GSM7596601
GSM7596601_ATGGAGCAGGCCGTGA-1	Neither IC active	3591	3587	GSM7596601_ATGGAGCAGGCCGTGA-1	GSM7596601
GSM7596601_ATGGATCCGGCGTCCG-1	Malignant.Dim.2.positive	4162	2313	GSM7596601_ATGGATCCGGCGTCCG-1	GSM7596601
GSM7596601_ATGGATTGACCAAACG-1	Neither IC active	3380	2909	GSM7596601_ATGGATTGACCAAACG-1	GSM7596601
GSM7596601_ATGGTATTGGGAACCG-1	Neither IC active	3353	6368	GSM7596601_ATGGTATTGGGAACCG-1	GSM7596601
GSM7596601_ATGGTCGCGTGGTTTC-1	Neither IC active	4406	4270	GSM7596601_ATGGTCGCGTGGTTTC-1	GSM7596601
GSM7596601_ATGGTGCTCAAAGCCA-1	Neither IC active	3222	952	GSM7596601_ATGGTGCTCAAAGCCA-1	GSM7596601
GSM7596601_ATGTACATGCGGTGAG-1	Neither IC active	5562	5708	GSM7596601_ATGTACATGCGGTGAG-1	GSM7596601
GSM7596601_ATGTACGATGACGTCG-1	Neither IC active	3487	5842	GSM7596601_ATGTACGATGACGTCG-1	GSM7596601
GSM7596601_ATGTAGCGCGCGTAGG-1	Malignant.Dim.2.positive	3831	5995	GSM7596601_ATGTAGCGCGCGTAGG-1	GSM7596601
GSM7596601_ATGTCATAATAAACGA-1	Neither IC active	3437	6669	GSM7596601_ATGTCATAATAAACGA-1	GSM7596601
GSM7596601_ATGTGCATCCGACGCA-1	Endothelial.Dim.3.negative	3209	2606	GSM7596601_ATGTGCATCCGACGCA-1	GSM7596601
GSM7596601_ATGTGGACATCTTGAT-1	Neither IC active	3800	4416	GSM7596601_ATGTGGACATCTTGAT-1	GSM7596601
GSM7596601_ATGTGTAGTTTAGTCA-1	Endothelial.Dim.3.negative	3306	1254	GSM7596601_ATGTGTAGTTTAGTCA-1	GSM7596601
GSM7596601_ATGTTGATTAGAGACT-1	Neither IC active	4696	6002	GSM7596601_ATGTTGATTAGAGACT-1	GSM7596601
GSM7596601_ATGTTGTAGTCTGTTT-1	Neither IC active	2753	5761	GSM7596601_ATGTTGTAGTCTGTTT-1	GSM7596601
GSM7596601_ATTAAACATGCGGACC-1	Both ICs active	3284	4111	GSM7596601_ATTAAACATGCGGACC-1	GSM7596601
GSM7596601_ATTAATACTACGCGGG-1	Malignant.Dim.2.positive	3599	2534	GSM7596601_ATTAATACTACGCGGG-1	GSM7596601
GSM7596601_ATTAATGAACCAGTCG-1	Neither IC active	4160	2614	GSM7596601_ATTAATGAACCAGTCG-1	GSM7596601
GSM7596601_ATTAATTCGGTCACTC-1	Both ICs active	3603	1933	GSM7596601_ATTAATTCGGTCACTC-1	GSM7596601
GSM7596601_ATTACAACTACCGGCC-1	Neither IC active	4513	1714	GSM7596601_ATTACAACTACCGGCC-1	GSM7596601
GSM7596601_ATTACGCGCTGGCAGG-1	Neither IC active	2032	3876	GSM7596601_ATTACGCGCTGGCAGG-1	GSM7596601
GSM7596601_ATTACTAGCCTCTTGC-1	Neither IC active	2650	2226	GSM7596601_ATTACTAGCCTCTTGC-1	GSM7596601
GSM7596601_ATTACTTACTGGGCAT-1	Neither IC active	5068	2546	GSM7596601_ATTACTTACTGGGCAT-1	GSM7596601
GSM7596601_ATTAGATTCCTCAGCA-1	Both ICs active	5282	2773	GSM7596601_ATTAGATTCCTCAGCA-1	GSM7596601
GSM7596601_ATTAGATTGATAGCGG-1	Endothelial.Dim.3.negative	2866	2303	GSM7596601_ATTAGATTGATAGCGG-1	GSM7596601
GSM7596601_ATTAGGCGATGCTTTC-1	Malignant.Dim.2.positive	3806	3664	GSM7596601_ATTAGGCGATGCTTTC-1	GSM7596601
GSM7596601_ATTATACTTTGCTCGT-1	Both ICs active	4120	2237	GSM7596601_ATTATACTTTGCTCGT-1	GSM7596601
GSM7596601_ATTATCGGAATGTACG-1	Neither IC active	3182	6065	GSM7596601_ATTATCGGAATGTACG-1	GSM7596601
GSM7596601_ATTATCTCGACAGATC-1	Neither IC active	3391	1405	GSM7596601_ATTATCTCGACAGATC-1	GSM7596601
GSM7596601_ATTATGCCATAGGGAG-1	Endothelial.Dim.3.negative	3037	2455	GSM7596601_ATTATGCCATAGGGAG-1	GSM7596601
GSM7596601_ATTATTATGTCCGTCA-1	Neither IC active	2324	5307	GSM7596601_ATTATTATGTCCGTCA-1	GSM7596601
GSM7596601_ATTATTCAGAGTCACT-1	Neither IC active	4912	5928	GSM7596601_ATTATTCAGAGTCACT-1	GSM7596601
GSM7596601_ATTCAACCATTTAAGG-1	Neither IC active	5047	5253	GSM7596601_ATTCAACCATTTAAGG-1	GSM7596601
GSM7596601_ATTCACTGATGTTGGA-1	Neither IC active	3665	5092	GSM7596601_ATTCACTGATGTTGGA-1	GSM7596601
GSM7596601_ATTCAGGACCTATTTC-1	Neither IC active	4983	2394	GSM7596601_ATTCAGGACCTATTTC-1	GSM7596601
GSM7596601_ATTCAGGATCGCCTCT-1	Neither IC active	4518	962	GSM7596601_ATTCAGGATCGCCTCT-1	GSM7596601
GSM7596601_ATTCAGTAGCAGGGTC-1	Malignant.Dim.2.positive	1824	2897	GSM7596601_ATTCAGTAGCAGGGTC-1	GSM7596601
GSM7596601_ATTCATATACTGTCCA-1	Malignant.Dim.2.positive	3325	4337	GSM7596601_ATTCATATACTGTCCA-1	GSM7596601
GSM7596601_ATTCATCGTTGAGGCA-1	Endothelial.Dim.3.negative	4570	5475	GSM7596601_ATTCATCGTTGAGGCA-1	GSM7596601
GSM7596601_ATTCCCACATAAACAA-1	Malignant.Dim.2.positive	1781	2821	GSM7596601_ATTCCCACATAAACAA-1	GSM7596601
GSM7596601_ATTCCTCCGCCAGTGC-1	Neither IC active	2431	2600	GSM7596601_ATTCCTCCGCCAGTGC-1	GSM7596601
GSM7596601_ATTCGACGCCGGGCCT-1	Neither IC active	1862	3574	GSM7596601_ATTCGACGCCGGGCCT-1	GSM7596601
GSM7596601_ATTCGCGCCTTGAGAG-1	Neither IC active	5346	5781	GSM7596601_ATTCGCGCCTTGAGAG-1	GSM7596601
GSM7596601_ATTCGTGCTATCTCTT-1	Neither IC active	5489	4053	GSM7596601_ATTCGTGCTATCTCTT-1	GSM7596601
GSM7596601_ATTCGTGTACCCATTC-1	Neither IC active	4907	6680	GSM7596601_ATTCGTGTACCCATTC-1	GSM7596601
GSM7596601_ATTCGTTTATCGTATT-1	Neither IC active	5469	6610	GSM7596601_ATTCGTTTATCGTATT-1	GSM7596601
GSM7596601_ATTCTCGTCTCTTTAG-1	Neither IC active	2957	1702	GSM7596601_ATTCTCGTCTCTTTAG-1	GSM7596601
GSM7596601_ATTCTGAGTATGAACT-1	Neither IC active	4472	1338	GSM7596601_ATTCTGAGTATGAACT-1	GSM7596601
GSM7596601_ATTCTTCGTACTTATG-1	Neither IC active	4514	1564	GSM7596601_ATTCTTCGTACTTATG-1	GSM7596601
GSM7596601_ATTGAAGATCTTAGTG-1	Neither IC active	2859	3205	GSM7596601_ATTGAAGATCTTAGTG-1	GSM7596601
GSM7596601_ATTGACGTAACTCGGT-1	Neither IC active	3866	1483	GSM7596601_ATTGACGTAACTCGGT-1	GSM7596601
GSM7596601_ATTGATGAGTCCTAAC-1	Endothelial.Dim.3.negative	5018	3372	GSM7596601_ATTGATGAGTCCTAAC-1	GSM7596601
GSM7596601_ATTGCCTTTATGTTTG-1	Neither IC active	4352	5698	GSM7596601_ATTGCCTTTATGTTTG-1	GSM7596601
GSM7596601_ATTGCGATCAGTAACT-1	Neither IC active	5008	4726	GSM7596601_ATTGCGATCAGTAACT-1	GSM7596601
GSM7596601_ATTGCTGCTCCTCCAT-1	Neither IC active	2597	3504	GSM7596601_ATTGCTGCTCCTCCAT-1	GSM7596601
GSM7596601_ATTGGGAATATCTTGG-1	Neither IC active	2999	1778	GSM7596601_ATTGGGAATATCTTGG-1	GSM7596601
GSM7596601_ATTGGTTGTGCATTAC-1	Neither IC active	5298	6307	GSM7596601_ATTGGTTGTGCATTAC-1	GSM7596601
GSM7596601_ATTGTACAACTCGGCT-1	Neither IC active	5190	3524	GSM7596601_ATTGTACAACTCGGCT-1	GSM7596601
GSM7596601_ATTGTCGCAATACCTT-1	Neither IC active	4424	2014	GSM7596601_ATTGTCGCAATACCTT-1	GSM7596601
GSM7596601_ATTGTCTGTTTCATGT-1	Neither IC active	3008	6215	GSM7596601_ATTGTCTGTTTCATGT-1	GSM7596601
GSM7596601_ATTTAACTCGTATTAC-1	Endothelial.Dim.3.negative	2998	1928	GSM7596601_ATTTAACTCGTATTAC-1	GSM7596601
GSM7596601_ATTTACAGTTTACTGG-1	Neither IC active	2384	3126	GSM7596601_ATTTACAGTTTACTGG-1	GSM7596601
GSM7596601_ATTTACTAAGTCCATT-1	Malignant.Dim.2.positive	5538	3226	GSM7596601_ATTTACTAAGTCCATT-1	GSM7596601
GSM7596601_ATTTATACTGGTAAAG-1	Neither IC active	3957	6523	GSM7596601_ATTTATACTGGTAAAG-1	GSM7596601
GSM7596601_ATTTCCGGGTTCTGCG-1	Neither IC active	2240	5005	GSM7596601_ATTTCCGGGTTCTGCG-1	GSM7596601
GSM7596601_ATTTGCCTAGTTACGA-1	Neither IC active	3395	953	GSM7596601_ATTTGCCTAGTTACGA-1	GSM7596601
GSM7596601_ATTTGTCTTGGGAGCT-1	Neither IC active	4366	3894	GSM7596601_ATTTGTCTTGGGAGCT-1	GSM7596601
GSM7596601_ATTTGTTCCAGGGCTC-1	Neither IC active	3816	2310	GSM7596601_ATTTGTTCCAGGGCTC-1	GSM7596601
GSM7596601_CAAACCATAAGCGTAT-1	Neither IC active	4561	6678	GSM7596601_CAAACCATAAGCGTAT-1	GSM7596601
GSM7596601_CAAACCCTCCGGCGGG-1	Neither IC active	3744	6145	GSM7596601_CAAACCCTCCGGCGGG-1	GSM7596601
GSM7596601_CAAACGAGTATCGCAG-1	Neither IC active	2763	4408	GSM7596601_CAAACGAGTATCGCAG-1	GSM7596601
GSM7596601_CAAACGGTCGCACTTT-1	Malignant.Dim.2.positive	2470	3127	GSM7596601_CAAACGGTCGCACTTT-1	GSM7596601
GSM7596601_CAAACGTGGTCTTGCG-1	Neither IC active	4128	1185	GSM7596601_CAAACGTGGTCTTGCG-1	GSM7596601
GSM7596601_CAAACTACGATAGAGA-1	Neither IC active	4382	1788	GSM7596601_CAAACTACGATAGAGA-1	GSM7596601
GSM7596601_CAAACTATTGAGCTTC-1	Neither IC active	3994	1710	GSM7596601_CAAACTATTGAGCTTC-1	GSM7596601
GSM7596601_CAAACTCGCGACGCCG-1	Neither IC active	5530	4279	GSM7596601_CAAACTCGCGACGCCG-1	GSM7596601
GSM7596601_CAAATGCGGAGTGTTC-1	Neither IC active	3266	877	GSM7596601_CAAATGCGGAGTGTTC-1	GSM7596601
GSM7596601_CAAATGTCCTTCCGTG-1	Neither IC active	3024	4259	GSM7596601_CAAATGTCCTTCCGTG-1	GSM7596601
GSM7596601_CAAATTGTCAGCAAGC-1	Malignant.Dim.2.positive	3647	1858	GSM7596601_CAAATTGTCAGCAAGC-1	GSM7596601
GSM7596601_CAACCAGTGGCCTACC-1	Neither IC active	5694	5483	GSM7596601_CAACCAGTGGCCTACC-1	GSM7596601
GSM7596601_CAACCTACCGAGCAGT-1	Neither IC active	5175	5479	GSM7596601_CAACCTACCGAGCAGT-1	GSM7596601
GSM7596601_CAACGACCCGTTTACA-1	Neither IC active	2908	2378	GSM7596601_CAACGACCCGTTTACA-1	GSM7596601
GSM7596601_CAACGGTTCTTGATAC-1	Neither IC active	2391	2224	GSM7596601_CAACGGTTCTTGATAC-1	GSM7596601
GSM7596601_CAACGTGGTGGAGTCT-1	Neither IC active	5611	5031	GSM7596601_CAACGTGGTGGAGTCT-1	GSM7596601
GSM7596601_CAACTATATCGAATGC-1	Neither IC active	4165	2012	GSM7596601_CAACTATATCGAATGC-1	GSM7596601
GSM7596601_CAACTCCAACGTTTAG-1	Neither IC active	4473	1187	GSM7596601_CAACTCCAACGTTTAG-1	GSM7596601
GSM7596601_CAACTCCTTGATCCCG-1	Neither IC active	2737	2227	GSM7596601_CAACTCCTTGATCCCG-1	GSM7596601
GSM7596601_CAACTGCTCATCCGAT-1	Neither IC active	3102	5313	GSM7596601_CAACTGCTCATCCGAT-1	GSM7596601
GSM7596601_CAACTTGTAGTGGGCA-1	Malignant.Dim.2.positive	2526	1548	GSM7596601_CAACTTGTAGTGGGCA-1	GSM7596601
GSM7596601_CAAGAGGGCGGAGTAC-1	Endothelial.Dim.3.negative	3931	4342	GSM7596601_CAAGAGGGCGGAGTAC-1	GSM7596601
GSM7596601_CAAGATATTATAACGT-1	Neither IC active	4579	4271	GSM7596601_CAAGATATTATAACGT-1	GSM7596601
GSM7596601_CAAGCAACGTCGGAGT-1	Both ICs active	2383	3277	GSM7596601_CAAGCAACGTCGGAGT-1	GSM7596601
GSM7596601_CAAGCACCAAATGCCT-1	Neither IC active	3601	2233	GSM7596601_CAAGCACCAAATGCCT-1	GSM7596601
GSM7596601_CAAGCGGCACATAATT-1	Neither IC active	3839	4943	GSM7596601_CAAGCGGCACATAATT-1	GSM7596601
GSM7596601_CAAGGATCGCATGTTC-1	Neither IC active	3675	3888	GSM7596601_CAAGGATCGCATGTTC-1	GSM7596601
GSM7596601_CAAGGCCAGTGGTGCA-1	Endothelial.Dim.3.negative	5043	5854	GSM7596601_CAAGGCCAGTGGTGCA-1	GSM7596601
GSM7596601_CAAGGTCCTATAGGCT-1	Neither IC active	5493	3451	GSM7596601_CAAGGTCCTATAGGCT-1	GSM7596601
GSM7596601_CAAGTAAGTGATAGAC-1	Both ICs active	3010	6064	GSM7596601_CAAGTAAGTGATAGAC-1	GSM7596601
GSM7596601_CAAGTGAACTTTGGTT-1	Neither IC active	3089	1327	GSM7596601_CAAGTGAACTTTGGTT-1	GSM7596601
GSM7596601_CAAGTGTGGTTGCAAA-1	Both ICs active	4798	3897	GSM7596601_CAAGTGTGGTTGCAAA-1	GSM7596601
GSM7596601_CAATAAACCTTGGCCC-1	Neither IC active	3942	2838	GSM7596601_CAATAAACCTTGGCCC-1	GSM7596601
GSM7596601_CAATATTCTTGACCTA-1	Neither IC active	2457	4932	GSM7596601_CAATATTCTTGACCTA-1	GSM7596601
GSM7596601_CAATCCCTATACCAGC-1	Malignant.Dim.2.positive	4555	1790	GSM7596601_CAATCCCTATACCAGC-1	GSM7596601
GSM7596601_CAATGACCCTTAATTT-1	Neither IC active	3180	6366	GSM7596601_CAATGACCCTTAATTT-1	GSM7596601
GSM7596601_CAATGCGAGAAGTATC-1	Neither IC active	4272	4946	GSM7596601_CAATGCGAGAAGTATC-1	GSM7596601
GSM7596601_CAATGGAATCTACATA-1	Both ICs active	4687	1565	GSM7596601_CAATGGAATCTACATA-1	GSM7596601
GSM7596601_CAATGGATCTCTACCA-1	Both ICs active	4460	2992	GSM7596601_CAATGGATCTCTACCA-1	GSM7596601
GSM7596601_CAATGGTCGGCCTGGG-1	Neither IC active	3176	1328	GSM7596601_CAATGGTCGGCCTGGG-1	GSM7596601
GSM7596601_CAATTAAGGGTGATGA-1	Neither IC active	3551	3060	GSM7596601_CAATTAAGGGTGATGA-1	GSM7596601
GSM7596601_CAATTTCGTATAAGGG-1	Neither IC active	3460	3661	GSM7596601_CAATTTCGTATAAGGG-1	GSM7596601
GSM7596601_CACAAACCGCAGAACT-1	Neither IC active	5688	6235	GSM7596601_CACAAACCGCAGAACT-1	GSM7596601
GSM7596601_CACAATGAGCTGCTAT-1	Neither IC active	2896	4033	GSM7596601_CACAATGAGCTGCTAT-1	GSM7596601
GSM7596601_CACACACGCTAACGAG-1	Neither IC active	5179	5028	GSM7596601_CACACACGCTAACGAG-1	GSM7596601
GSM7596601_CACACAGCTTGCGCTC-1	Neither IC active	5702	4430	GSM7596601_CACACAGCTTGCGCTC-1	GSM7596601
GSM7596601_CACACAGGGATAGATT-1	Neither IC active	1911	2747	GSM7596601_CACACAGGGATAGATT-1	GSM7596601
GSM7596601_CACACGCGCTGTCTTA-1	Neither IC active	4586	3369	GSM7596601_CACACGCGCTGTCTTA-1	GSM7596601
GSM7596601_CACAGCACCCACGGCA-1	Both ICs active	3291	3209	GSM7596601_CACAGCACCCACGGCA-1	GSM7596601
GSM7596601_CACAGCTAGGGAGTGA-1	Neither IC active	3341	2382	GSM7596601_CACAGCTAGGGAGTGA-1	GSM7596601
GSM7596601_CACAGGGCCATATAGT-1	Neither IC active	4918	5176	GSM7596601_CACAGGGCCATATAGT-1	GSM7596601
GSM7596601_CACAGGGCCGTTGTCA-1	Both ICs active	3316	5540	GSM7596601_CACAGGGCCGTTGTCA-1	GSM7596601
GSM7596601_CACAGTCCCGCTTCGC-1	Neither IC active	5565	5407	GSM7596601_CACAGTCCCGCTTCGC-1	GSM7596601
GSM7596601_CACAGTTCGCTTCCCA-1	Neither IC active	5655	4957	GSM7596601_CACAGTTCGCTTCCCA-1	GSM7596601
GSM7596601_CACATATTAGCAGGAT-1	Both ICs active	3887	4416	GSM7596601_CACATATTAGCAGGAT-1	GSM7596601
GSM7596601_CACATCGTGCACGCGC-1	Neither IC active	2367	5382	GSM7596601_CACATCGTGCACGCGC-1	GSM7596601
GSM7596601_CACATCTCACCGACGA-1	Neither IC active	3967	5169	GSM7596601_CACATCTCACCGACGA-1	GSM7596601
GSM7596601_CACATGATTCAGCAAC-1	Neither IC active	3503	3737	GSM7596601_CACATGATTCAGCAAC-1	GSM7596601
GSM7596601_CACATTCTTTCGATGG-1	Both ICs active	4638	2241	GSM7596601_CACATTCTTTCGATGG-1	GSM7596601
GSM7596601_CACATTTCTTGTCAGA-1	Neither IC active	5401	4203	GSM7596601_CACATTTCTTGTCAGA-1	GSM7596601
GSM7596601_CACCATCGGAGGAGAC-1	Endothelial.Dim.3.negative	3389	1705	GSM7596601_CACCATCGGAGGAGAC-1	GSM7596601
GSM7596601_CACCCAAATCTTATGT-1	Both ICs active	5277	3525	GSM7596601_CACCCAAATCTTATGT-1	GSM7596601
GSM7596601_CACCCACACGTCACCC-1	Neither IC active	2608	2151	GSM7596601_CACCCACACGTCACCC-1	GSM7596601
GSM7596601_CACCCACGAGGCAATT-1	Both ICs active	4464	2390	GSM7596601_CACCCACGAGGCAATT-1	GSM7596601
GSM7596601_CACCCGGTTTGTGACT-1	Neither IC active	2414	4856	GSM7596601_CACCCGGTTTGTGACT-1	GSM7596601
GSM7596601_CACCCTAACAAGATCT-1	Neither IC active	4184	5096	GSM7596601_CACCCTAACAAGATCT-1	GSM7596601
GSM7596601_CACCCTTTCCTCGCTC-1	Neither IC active	2483	1473	GSM7596601_CACCCTTTCCTCGCTC-1	GSM7596601
GSM7596601_CACCGATACACCGAGC-1	Neither IC active	4384	1638	GSM7596601_CACCGATACACCGAGC-1	GSM7596601
GSM7596601_CACCGCCAGAAGGTTT-1	Both ICs active	3293	2908	GSM7596601_CACCGCCAGAAGGTTT-1	GSM7596601
GSM7596601_CACCGCCGACCAGCGA-1	Malignant.Dim.2.positive	3649	1557	GSM7596601_CACCGCCGACCAGCGA-1	GSM7596601
GSM7596601_CACCGGGCATCACAAG-1	Neither IC active	4780	6303	GSM7596601_CACCGGGCATCACAAG-1	GSM7596601
GSM7596601_CACCGTTAGGGATCAC-1	Neither IC active	2327	4856	GSM7596601_CACCGTTAGGGATCAC-1	GSM7596601
GSM7596601_CACCTAATCAGTTTAC-1	Neither IC active	3859	2386	GSM7596601_CACCTAATCAGTTTAC-1	GSM7596601
GSM7596601_CACCTCGATGGTGGAC-1	Neither IC active	3774	2235	GSM7596601_CACCTCGATGGTGGAC-1	GSM7596601
GSM7596601_CACCTTGCGAAACTCG-1	Neither IC active	4375	2691	GSM7596601_CACCTTGCGAAACTCG-1	GSM7596601
GSM7596601_CACGAAAGTTAGTCCC-1	Neither IC active	1993	3349	GSM7596601_CACGAAAGTTAGTCCC-1	GSM7596601
GSM7596601_CACGACTAAAGTTCTG-1	Endothelial.Dim.3.negative	2875	1100	GSM7596601_CACGACTAAAGTTCTG-1	GSM7596601
GSM7596601_CACGCACAGCGCAGCT-1	Neither IC active	3857	2687	GSM7596601_CACGCACAGCGCAGCT-1	GSM7596601
GSM7596601_CACGCAGCGAGGCTTT-1	Neither IC active	2599	3203	GSM7596601_CACGCAGCGAGGCTTT-1	GSM7596601
GSM7596601_CACGTCGGCAACCTCT-1	Neither IC active	2330	4555	GSM7596601_CACGTCGGCAACCTCT-1	GSM7596601
GSM7596601_CACGTTCGTGCTCTAG-1	Neither IC active	4238	3667	GSM7596601_CACGTTCGTGCTCTAG-1	GSM7596601
GSM7596601_CACGTTTCGTACACAC-1	Neither IC active	4660	5024	GSM7596601_CACGTTTCGTACACAC-1	GSM7596601
GSM7596601_CACTAAAGTTGCCTAT-1	Malignant.Dim.2.positive	2943	3507	GSM7596601_CACTAAAGTTGCCTAT-1	GSM7596601
GSM7596601_CACTACGGGAGCTGCC-1	Both ICs active	5349	5330	GSM7596601_CACTACGGGAGCTGCC-1	GSM7596601
GSM7596601_CACTACTCAGTTCTGT-1	Neither IC active	3997	1259	GSM7596601_CACTACTCAGTTCTGT-1	GSM7596601
GSM7596601_CACTCAAGAGCTATGG-1	Neither IC active	3200	3810	GSM7596601_CACTCAAGAGCTATGG-1	GSM7596601
GSM7596601_CACTCAGCTCTTGAGG-1	Endothelial.Dim.3.negative	3821	1709	GSM7596601_CACTCAGCTCTTGAGG-1	GSM7596601
GSM7596601_CACTCCTATGTAAGAT-1	Neither IC active	2282	5081	GSM7596601_CACTCCTATGTAAGAT-1	GSM7596601
GSM7596601_CACTCCTCTCGGTCGG-1	Neither IC active	4510	2015	GSM7596601_CACTCCTCTCGGTCGG-1	GSM7596601
GSM7596601_CACTCGAGCTGAACAA-1	Neither IC active	3929	4492	GSM7596601_CACTCGAGCTGAACAA-1	GSM7596601
GSM7596601_CACTCTCAAGCATCGA-1	Neither IC active	2750	6062	GSM7596601_CACTCTCAAGCATCGA-1	GSM7596601
GSM7596601_CACTCTTCTGCTAGCC-1	Neither IC active	5090	5328	GSM7596601_CACTCTTCTGCTAGCC-1	GSM7596601
GSM7596601_CACTGACGATTGTGGA-1	Neither IC active	2926	5763	GSM7596601_CACTGACGATTGTGGA-1	GSM7596601
GSM7596601_CACTGTCCAAGTGAGA-1	Neither IC active	2606	2301	GSM7596601_CACTGTCCAAGTGAGA-1	GSM7596601
GSM7596601_CACTTAATCAGACGGA-1	Both ICs active	2814	3431	GSM7596601_CACTTAATCAGACGGA-1	GSM7596601
GSM7596601_CACTTCGCCACAGGCT-1	Neither IC active	2087	2447	GSM7596601_CACTTCGCCACAGGCT-1	GSM7596601
GSM7596601_CAGAACTTAGCCCTCT-1	Neither IC active	4402	4872	GSM7596601_CAGAACTTAGCCCTCT-1	GSM7596601
GSM7596601_CAGACACCGATCGCTG-1	Neither IC active	2932	4860	GSM7596601_CAGACACCGATCGCTG-1	GSM7596601
GSM7596601_CAGACCTGTAAGTGTT-1	Neither IC active	5020	3222	GSM7596601_CAGACCTGTAAGTGTT-1	GSM7596601
GSM7596601_CAGACGAACCTGATAC-1	Neither IC active	2891	4634	GSM7596601_CAGACGAACCTGATAC-1	GSM7596601
GSM7596601_CAGAGACGGTCACCCA-1	Neither IC active	3193	4712	GSM7596601_CAGAGACGGTCACCCA-1	GSM7596601
GSM7596601_CAGAGCATGAGCTTGC-1	Neither IC active	3769	2836	GSM7596601_CAGAGCATGAGCTTGC-1	GSM7596601
GSM7596601_CAGAGCGATGGATGCT-1	Neither IC active	6077	6163	GSM7596601_CAGAGCGATGGATGCT-1	GSM7596601
GSM7596601_CAGAGGCGATGCATGA-1	Neither IC active	2802	4935	GSM7596601_CAGAGGCGATGCATGA-1	GSM7596601
GSM7596601_CAGAGTGATTTAACGT-1	Neither IC active	3736	1558	GSM7596601_CAGAGTGATTTAACGT-1	GSM7596601
GSM7596601_CAGATAATGGGCGGGT-1	Neither IC active	5129	5855	GSM7596601_CAGATAATGGGCGGGT-1	GSM7596601
GSM7596601_CAGATACTAACATAGT-1	Neither IC active	2732	2828	GSM7596601_CAGATACTAACATAGT-1	GSM7596601
GSM7596601_CAGATCATTTAAAGTC-1	Neither IC active	5414	2548	GSM7596601_CAGATCATTTAAAGTC-1	GSM7596601
GSM7596601_CAGCAGCCCGTTCCTT-1	Neither IC active	4114	2989	GSM7596601_CAGCAGCCCGTTCCTT-1	GSM7596601
GSM7596601_CAGCAGTCCAGACTAT-1	Neither IC active	5052	4651	GSM7596601_CAGCAGTCCAGACTAT-1	GSM7596601
GSM7596601_CAGCCCTCACAGGCAG-1	Both ICs active	3480	1104	GSM7596601_CAGCCCTCACAGGCAG-1	GSM7596601
GSM7596601_CAGCCGGGCCCTCTAT-1	Neither IC active	4426	1713	GSM7596601_CAGCCGGGCCCTCTAT-1	GSM7596601
GSM7596601_CAGCCTCCTGCAGAGG-1	Endothelial.Dim.3.negative	4073	2613	GSM7596601_CAGCCTCCTGCAGAGG-1	GSM7596601
GSM7596601_CAGCCTCTCCTCAAGA-1	Neither IC active	4856	2017	GSM7596601_CAGCCTCTCCTCAAGA-1	GSM7596601
GSM7596601_CAGCGATTCCCTTCAA-1	Neither IC active	2587	4858	GSM7596601_CAGCGATTCCCTTCAA-1	GSM7596601
GSM7596601_CAGCTCACTGAGACAT-1	Endothelial.Dim.3.negative	3290	3359	GSM7596601_CAGCTCACTGAGACAT-1	GSM7596601
GSM7596601_CAGCTCGACAAGTTAA-1	Malignant.Dim.2.positive	4632	2993	GSM7596601_CAGCTCGACAAGTTAA-1	GSM7596601
GSM7596601_CAGCTCGTGCTTGTGT-1	Neither IC active	2566	1925	GSM7596601_CAGCTCGTGCTTGTGT-1	GSM7596601
GSM7596601_CAGCTTAGTAGGTAGC-1	Both ICs active	1951	3274	GSM7596601_CAGCTTAGTAGGTAGC-1	GSM7596601
GSM7596601_CAGGAAGACTTTATAT-1	Neither IC active	4425	1864	GSM7596601_CAGGAAGACTTTATAT-1	GSM7596601
GSM7596601_CAGGATATATCGTTGT-1	Neither IC active	3327	4187	GSM7596601_CAGGATATATCGTTGT-1	GSM7596601
GSM7596601_CAGGCAGTCTTACCAG-1	Neither IC active	4395	5774	GSM7596601_CAGGCAGTCTTACCAG-1	GSM7596601
GSM7596601_CAGGCCGTTTGGGTGT-1	Neither IC active	2595	3805	GSM7596601_CAGGCCGTTTGGGTGT-1	GSM7596601
GSM7596601_CAGGCGCCATGCTAGG-1	Neither IC active	3886	4567	GSM7596601_CAGGCGCCATGCTAGG-1	GSM7596601
GSM7596601_CAGTAACTATTTATTG-1	Neither IC active	5113	2320	GSM7596601_CAGTAACTATTTATTG-1	GSM7596601
GSM7596601_CAGTACATTCTCTAAA-1	Neither IC active	5156	2396	GSM7596601_CAGTACATTCTCTAAA-1	GSM7596601
GSM7596601_CAGTAGCCCACGCGGT-1	Neither IC active	4677	2768	GSM7596601_CAGTAGCCCACGCGGT-1	GSM7596601
GSM7596601_CAGTCGAGGATGCAAT-1	Neither IC active	5023	2771	GSM7596601_CAGTCGAGGATGCAAT-1	GSM7596601
GSM7596601_CAGTCTGTATACTGGG-1	Neither IC active	3587	4038	GSM7596601_CAGTCTGTATACTGGG-1	GSM7596601
GSM7596601_CAGTGAATAAATGACT-1	Neither IC active	4332	2765	GSM7596601_CAGTGAATAAATGACT-1	GSM7596601
GSM7596601_CAGTGTCGGCTGGCCC-1	Neither IC active	4705	4799	GSM7596601_CAGTGTCGGCTGGCCC-1	GSM7596601
GSM7596601_CAGTTCAAATTGACAC-1	Neither IC active	2946	3056	GSM7596601_CAGTTCAAATTGACAC-1	GSM7596601
GSM7596601_CAGTTCCGCGGGTCGA-1	Neither IC active	1868	2822	GSM7596601_CAGTTCCGCGGGTCGA-1	GSM7596601
GSM7596601_CAGTTCGAGGACCCGA-1	Malignant.Dim.2.positive	2837	6063	GSM7596601_CAGTTCGAGGACCCGA-1	GSM7596601
GSM7596601_CATAACGGACAGTCGT-1	Neither IC active	4801	3596	GSM7596601_CATAACGGACAGTCGT-1	GSM7596601
GSM7596601_CATAAGAAGCTTGGCT-1	Neither IC active	3837	5243	GSM7596601_CATAAGAAGCTTGGCT-1	GSM7596601
GSM7596601_CATAATGAGCGGGCGA-1	Malignant.Dim.2.positive	2744	1324	GSM7596601_CATAATGAGCGGGCGA-1	GSM7596601
GSM7596601_CATACAAAGCCGAACC-1	Neither IC active	2264	1847	GSM7596601_CATACAAAGCCGAACC-1	GSM7596601
GSM7596601_CATACACGGTTCCCAC-1	Neither IC active	3101	5463	GSM7596601_CATACACGGTTCCCAC-1	GSM7596601
GSM7596601_CATACCCGTACCCAGT-1	Neither IC active	2077	3651	GSM7596601_CATACCCGTACCCAGT-1	GSM7596601
GSM7596601_CATACGGCGTCTGGGC-1	Neither IC active	3459	3812	GSM7596601_CATACGGCGTCTGGGC-1	GSM7596601
GSM7596601_CATACTATGTAATTGT-1	Neither IC active	2813	3581	GSM7596601_CATACTATGTAATTGT-1	GSM7596601
GSM7596601_CATACTTAGGCAATAC-1	Neither IC active	5621	3678	GSM7596601_CATACTTAGGCAATAC-1	GSM7596601
GSM7596601_CATACTTCTTTCTCCG-1	Neither IC active	2967	5989	GSM7596601_CATACTTCTTTCTCCG-1	GSM7596601
GSM7596601_CATAGAGGAGATACTA-1	Neither IC active	4479	6075	GSM7596601_CATAGAGGAGATACTA-1	GSM7596601
GSM7596601_CATAGCCGCCCGGGAT-1	Neither IC active	1695	2820	GSM7596601_CATAGCCGCCCGGGAT-1	GSM7596601
GSM7596601_CATAGCGTTGCCCACC-1	Neither IC active	2543	4933	GSM7596601_CATAGCGTTGCCCACC-1	GSM7596601
GSM7596601_CATAGTACATTGAGAG-1	Both ICs active	4078	2011	GSM7596601_CATAGTACATTGAGAG-1	GSM7596601
GSM7596601_CATAGTAGCATAGTAG-1	Both ICs active	2693	2302	GSM7596601_CATAGTAGCATAGTAG-1	GSM7596601
GSM7596601_CATAGTCAAATACATA-1	Neither IC active	4741	5777	GSM7596601_CATAGTCAAATACATA-1	GSM7596601
GSM7596601_CATAGTCCACAAGAAC-1	Neither IC active	2073	4252	GSM7596601_CATAGTCCACAAGAAC-1	GSM7596601
GSM7596601_CATAGTGGGCACGCCT-1	Neither IC active	6120	6239	GSM7596601_CATAGTGGGCACGCCT-1	GSM7596601
GSM7596601_CATATACTACTGATAA-1	Neither IC active	5157	2245	GSM7596601_CATATACTACTGATAA-1	GSM7596601
GSM7596601_CATATAGGTACAGTCA-1	Both ICs active	3111	4110	GSM7596601_CATATAGGTACAGTCA-1	GSM7596601
GSM7596601_CATATTATTTGCCCTA-1	Neither IC active	4168	1561	GSM7596601_CATATTATTTGCCCTA-1	GSM7596601
GSM7596601_CATCATCTACCCGGAC-1	Neither IC active	3735	1708	GSM7596601_CATCATCTACCCGGAC-1	GSM7596601
GSM7596601_CATCCTCTCAAAGATC-1	Neither IC active	4704	4949	GSM7596601_CATCCTCTCAAAGATC-1	GSM7596601
GSM7596601_CATCGCCCGCGGCCAA-1	Neither IC active	2653	1925	GSM7596601_CATCGCCCGCGGCCAA-1	GSM7596601
GSM7596601_CATCGGACGGGTTAAT-1	Neither IC active	3241	4035	GSM7596601_CATCGGACGGGTTAAT-1	GSM7596601
GSM7596601_CATCTATCCCGTGTCT-1	Neither IC active	5070	2245	GSM7596601_CATCTATCCCGTGTCT-1	GSM7596601
GSM7596601_CATCTTACACCACCTC-1	Neither IC active	5016	3673	GSM7596601_CATCTTACACCACCTC-1	GSM7596601
GSM7596601_CATGAACCGACATTTG-1	Malignant.Dim.2.positive	2611	1699	GSM7596601_CATGAACCGACATTTG-1	GSM7596601
GSM7596601_CATGAACCTCTTATCA-1	Neither IC active	3738	1257	GSM7596601_CATGAACCTCTTATCA-1	GSM7596601
GSM7596601_CATGACTTCGCTGAAT-1	Neither IC active	5317	3901	GSM7596601_CATGACTTCGCTGAAT-1	GSM7596601
GSM7596601_CATGAGATGCACTCTC-1	Neither IC active	4139	5321	GSM7596601_CATGAGATGCACTCTC-1	GSM7596601
GSM7596601_CATGATACGGTGAAAC-1	Neither IC active	4000	6598	GSM7596601_CATGATACGGTGAAAC-1	GSM7596601
GSM7596601_CATGATCGCTTTGAGA-1	Neither IC active	5734	5860	GSM7596601_CATGATCGCTTTGAGA-1	GSM7596601
GSM7596601_CATGATGCACAATTCT-1	Neither IC active	3729	2460	GSM7596601_CATGATGCACAATTCT-1	GSM7596601
GSM7596601_CATGCATGGAGACCCT-1	Neither IC active	3781	1332	GSM7596601_CATGCATGGAGACCCT-1	GSM7596601
GSM7596601_CATGCGACCAGTTTAA-1	Neither IC active	4979	2846	GSM7596601_CATGCGACCAGTTTAA-1	GSM7596601
GSM7596601_CATGCGTTAGACAGAA-1	Both ICs active	3473	2007	GSM7596601_CATGCGTTAGACAGAA-1	GSM7596601
GSM7596601_CATGCGTTGAGAGGAG-1	Neither IC active	2705	6287	GSM7596601_CATGCGTTGAGAGGAG-1	GSM7596601
GSM7596601_CATGCTGGCTCCAATT-1	Neither IC active	3345	1780	GSM7596601_CATGCTGGCTCCAATT-1	GSM7596601
GSM7596601_CATGGATTGTCTTCCG-1	Neither IC active	5092	5027	GSM7596601_CATGGATTGTCTTCCG-1	GSM7596601
GSM7596601_CATGGCAGGAAGATCG-1	Neither IC active	3213	2155	GSM7596601_CATGGCAGGAAGATCG-1	GSM7596601
GSM7596601_CATGGGTCGGGTGTGG-1	Neither IC active	4420	2465	GSM7596601_CATGGGTCGGGTGTGG-1	GSM7596601
GSM7596601_CATGGTAAGTAGCGTT-1	Neither IC active	3888	4266	GSM7596601_CATGGTAAGTAGCGTT-1	GSM7596601
GSM7596601_CATGGTCTAGATACCG-1	Neither IC active	3596	2835	GSM7596601_CATGGTCTAGATACCG-1	GSM7596601
GSM7596601_CATGGTTTATTAATCA-1	Neither IC active	5170	6081	GSM7596601_CATGGTTTATTAATCA-1	GSM7596601
GSM7596601_CATGTAAGAGACATTT-1	Neither IC active	4617	4949	GSM7596601_CATGTAAGAGACATTT-1	GSM7596601
GSM7596601_CATGTCTCATTTATGG-1	Neither IC active	4404	4571	GSM7596601_CATGTCTCATTTATGG-1	GSM7596601
GSM7596601_CATGTGGGCTCATCAC-1	Endothelial.Dim.3.negative	4605	6603	GSM7596601_CATGTGGGCTCATCAC-1	GSM7596601
GSM7596601_CATTACGTCGGCCCGT-1	Malignant.Dim.2.positive	3557	2308	GSM7596601_CATTACGTCGGCCCGT-1	GSM7596601
GSM7596601_CATTATGCTTGTTGTG-1	Neither IC active	2991	2830	GSM7596601_CATTATGCTTGTTGTG-1	GSM7596601
GSM7596601_CATTCACTGACAGCTA-1	Neither IC active	3652	1256	GSM7596601_CATTCACTGACAGCTA-1	GSM7596601
GSM7596601_CATTTAGCGGACCATG-1	Neither IC active	4418	2766	GSM7596601_CATTTAGCGGACCATG-1	GSM7596601
GSM7596601_CATTTATCGTTCAAGA-1	Neither IC active	4084	1260	GSM7596601_CATTTATCGTTCAAGA-1	GSM7596601
GSM7596601_CATTTGAGTGGTACGT-1	Neither IC active	2805	4634	GSM7596601_CATTTGAGTGGTACGT-1	GSM7596601
GSM7596601_CCAAACAGAACCCTCG-1	Neither IC active	2821	2528	GSM7596601_CCAAACAGAACCCTCG-1	GSM7596601
GSM7596601_CCAAATAACAAGATTC-1	Neither IC active	5613	4731	GSM7596601_CCAAATAACAAGATTC-1	GSM7596601
GSM7596601_CCAACCTTATGTAACT-1	Neither IC active	2492	5910	GSM7596601_CCAACCTTATGTAACT-1	GSM7596601
GSM7596601_CCAACGATGCACTGAT-1	Endothelial.Dim.3.negative	2340	3201	GSM7596601_CCAACGATGCACTGAT-1	GSM7596601
GSM7596601_CCAAGAAAGTGGGCGA-1	Malignant.Dim.2.positive	2976	4785	GSM7596601_CCAAGAAAGTGGGCGA-1	GSM7596601
GSM7596601_CCAAGACTTCTGCGAA-1	Neither IC active	3427	2382	GSM7596601_CCAAGACTTCTGCGAA-1	GSM7596601
GSM7596601_CCAAGCGTAACTCGTA-1	Neither IC active	3808	3363	GSM7596601_CCAAGCGTAACTCGTA-1	GSM7596601
GSM7596601_CCAAGGAACAGAGAGG-1	Both ICs active	2825	1927	GSM7596601_CCAAGGAACAGAGAGG-1	GSM7596601
GSM7596601_CCAAGGTTGCCCTTTC-1	Neither IC active	5430	6083	GSM7596601_CCAAGGTTGCCCTTTC-1	GSM7596601
GSM7596601_CCAATAGTGCCGTCGA-1	Neither IC active	2555	3429	GSM7596601_CCAATAGTGCCGTCGA-1	GSM7596601
GSM7596601_CCAATCGGTAGATCGA-1	Neither IC active	4381	1939	GSM7596601_CCAATCGGTAGATCGA-1	GSM7596601
GSM7596601_CCAATGTCACAGCAAG-1	Neither IC active	2855	3657	GSM7596601_CCAATGTCACAGCAAG-1	GSM7596601
GSM7596601_CCAATTACGGGTCGAG-1	Neither IC active	4767	2318	GSM7596601_CCAATTACGGGTCGAG-1	GSM7596601
GSM7596601_CCAATTGAATGTTAAT-1	Endothelial.Dim.3.negative	2735	2377	GSM7596601_CCAATTGAATGTTAAT-1	GSM7596601
GSM7596601_CCACAATGTACGTCTT-1	Neither IC active	4416	3067	GSM7596601_CCACAATGTACGTCTT-1	GSM7596601
GSM7596601_CCACACTGAGATATTA-1	Neither IC active	2854	3807	GSM7596601_CCACACTGAGATATTA-1	GSM7596601
GSM7596601_CCACAGTACCCATCCT-1	Neither IC active	4707	4498	GSM7596601_CCACAGTACCCATCCT-1	GSM7596601
GSM7596601_CCACCAACTTTACTGT-1	Endothelial.Dim.3.negative	2458	4781	GSM7596601_CCACCAACTTTACTGT-1	GSM7596601
GSM7596601_CCACCCAAGGAAAGTG-1	Both ICs active	3979	3665	GSM7596601_CCACCCAAGGAAAGTG-1	GSM7596601
GSM7596601_CCACGAATTTAACCTC-1	Neither IC active	5446	3977	GSM7596601_CCACGAATTTAACCTC-1	GSM7596601
GSM7596601_CCACGAGAAGAGAATC-1	Neither IC active	3991	2161	GSM7596601_CCACGAGAAGAGAATC-1	GSM7596601
GSM7596601_CCACGGTGCCCGGTAG-1	Both ICs active	5363	3525	GSM7596601_CCACGGTGCCCGGTAG-1	GSM7596601
GSM7596601_CCACTCAGATCCGCAA-1	Neither IC active	4175	6299	GSM7596601_CCACTCAGATCCGCAA-1	GSM7596601
GSM7596601_CCACTGTTTGGATTAA-1	Neither IC active	5306	5255	GSM7596601_CCACTGTTTGGATTAA-1	GSM7596601
GSM7596601_CCACTTTCCTTCTAGG-1	Neither IC active	5598	6686	GSM7596601_CCACTTTCCTTCTAGG-1	GSM7596601
GSM7596601_CCAGAAAGCAACTCAT-1	Neither IC active	2285	4780	GSM7596601_CCAGAAAGCAACTCAT-1	GSM7596601
GSM7596601_CCAGAGACAAAGCCGG-1	Both ICs active	1653	2594	GSM7596601_CCAGAGACAAAGCCGG-1	GSM7596601
GSM7596601_CCAGATAGTTGAGTGA-1	Endothelial.Dim.3.negative	4373	2991	GSM7596601_CCAGATAGTTGAGTGA-1	GSM7596601
GSM7596601_CCAGCCTGGACCAATA-1	Neither IC active	3547	3662	GSM7596601_CCAGCCTGGACCAATA-1	GSM7596601
GSM7596601_CCAGCTACGCCTCATA-1	Neither IC active	2266	1546	GSM7596601_CCAGCTACGCCTCATA-1	GSM7596601
GSM7596601_CCAGCTCGAACGCATT-1	Neither IC active	3532	5617	GSM7596601_CCAGCTCGAACGCATT-1	GSM7596601
GSM7596601_CCAGCTGATGGTACTT-1	Neither IC active	1645	3647	GSM7596601_CCAGCTGATGGTACTT-1	GSM7596601
GSM7596601_CCAGCTTCCGCCCGCA-1	Both ICs active	1477	3044	GSM7596601_CCAGCTTCCGCCCGCA-1	GSM7596601
GSM7596601_CCAGGGACGTGGCCTC-1	Neither IC active	3034	2906	GSM7596601_CCAGGGACGTGGCCTC-1	GSM7596601
GSM7596601_CCAGTAGTCTGATCCA-1	Neither IC active	4676	2919	GSM7596601_CCAGTAGTCTGATCCA-1	GSM7596601
GSM7596601_CCAGTCTAGACGGCGC-1	Neither IC active	4462	2691	GSM7596601_CCAGTCTAGACGGCGC-1	GSM7596601
GSM7596601_CCAGTTCGGTAACTCA-1	Both ICs active	4563	6377	GSM7596601_CCAGTTCGGTAACTCA-1	GSM7596601
GSM7596601_CCATAAACAACCCGAC-1	Neither IC active	4035	1936	GSM7596601_CCATAAACAACCCGAC-1	GSM7596601
GSM7596601_CCATACCTTTACTTGT-1	Endothelial.Dim.3.negative	5150	3148	GSM7596601_CCATACCTTTACTTGT-1	GSM7596601
GSM7596601_CCATAGGTTGGCGTGG-1	Both ICs active	3428	2232	GSM7596601_CCATAGGTTGGCGTGG-1	GSM7596601
GSM7596601_CCATATGGAAACTATA-1	Neither IC active	5180	4878	GSM7596601_CCATATGGAAACTATA-1	GSM7596601
GSM7596601_CCATCCATACCAAGTC-1	Both ICs active	2393	1923	GSM7596601_CCATCCATACCAAGTC-1	GSM7596601
GSM7596601_CCATCGCAGTTAAACT-1	Neither IC active	3410	4638	GSM7596601_CCATCGCAGTTAAACT-1	GSM7596601
GSM7596601_CCATCTCACCAGTGAA-1	Both ICs active	4972	3748	GSM7596601_CCATCTCACCAGTGAA-1	GSM7596601
GSM7596601_CCATCTTGTTCACAAT-1	Neither IC active	2527	1398	GSM7596601_CCATCTTGTTCACAAT-1	GSM7596601
GSM7596601_CCATGCCCTAGATTTC-1	Neither IC active	4962	5102	GSM7596601_CCATGCCCTAGATTTC-1	GSM7596601
GSM7596601_CCATGCCTGTTTAGTA-1	Neither IC active	3029	3507	GSM7596601_CCATGCCTGTTTAGTA-1	GSM7596601
GSM7596601_CCATGCTCTGCAGGAA-1	Neither IC active	2605	2451	GSM7596601_CCATGCTCTGCAGGAA-1	GSM7596601
GSM7596601_CCATGGCAAACGCTCA-1	Neither IC active	2445	6436	GSM7596601_CCATGGCAAACGCTCA-1	GSM7596601
GSM7596601_CCATGGCCCTTGTACC-1	Neither IC active	1691	3272	GSM7596601_CCATGGCCCTTGTACC-1	GSM7596601
GSM7596601_CCATTAGCGATAATCC-1	Malignant.Dim.2.positive	2556	3278	GSM7596601_CCATTAGCGATAATCC-1	GSM7596601
GSM7596601_CCATTCCCTGCCCACA-1	Both ICs active	2425	3352	GSM7596601_CCATTCCCTGCCCACA-1	GSM7596601
GSM7596601_CCATTTCTACCTATTA-1	Neither IC active	3796	5017	GSM7596601_CCATTTCTACCTATTA-1	GSM7596601
GSM7596601_CCCAAACATGCTGCTC-1	Neither IC active	4542	3444	GSM7596601_CCCAAACATGCTGCTC-1	GSM7596601
GSM7596601_CCCAACATACGTCGCG-1	Neither IC active	2247	4103	GSM7596601_CCCAACATACGTCGCG-1	GSM7596601
GSM7596601_CCCAAGACAGAGTATG-1	Both ICs active	2918	1175	GSM7596601_CCCAAGACAGAGTATG-1	GSM7596601
GSM7596601_CCCAAGTCATTACACT-1	Neither IC active	4869	6003	GSM7596601_CCCAAGTCATTACACT-1	GSM7596601
GSM7596601_CCCAATGAGATTTGCA-1	Neither IC active	2453	5383	GSM7596601_CCCAATGAGATTTGCA-1	GSM7596601
GSM7596601_CCCAATTTCACAACTT-1	Neither IC active	2163	3802	GSM7596601_CCCAATTTCACAACTT-1	GSM7596601
GSM7596601_CCCAGGAAGAATTCGA-1	Endothelial.Dim.3.negative	3569	6444	GSM7596601_CCCAGGAAGAATTCGA-1	GSM7596601
GSM7596601_CCCAGTTAAGGCGCCG-1	Neither IC active	4279	4043	GSM7596601_CCCAGTTAAGGCGCCG-1	GSM7596601
GSM7596601_CCCATATAGGTCGATT-1	Neither IC active	5778	5785	GSM7596601_CCCATATAGGTCGATT-1	GSM7596601
GSM7596601_CCCGACCATAGTCCGC-1	Neither IC active	3946	2386	GSM7596601_CCCGACCATAGTCCGC-1	GSM7596601
GSM7596601_CCCGCAAATAATCATC-1	Endothelial.Dim.3.negative	3091	6666	GSM7596601_CCCGCAAATAATCATC-1	GSM7596601
GSM7596601_CCCGCAGCGCGAACTA-1	Neither IC active	3626	4565	GSM7596601_CCCGCAGCGCGAACTA-1	GSM7596601
GSM7596601_CCCGCAGGGCCCAAAG-1	Endothelial.Dim.3.negative	4167	1711	GSM7596601_CCCGCAGGGCCCAAAG-1	GSM7596601
GSM7596601_CCCGCCATGCTCCCGT-1	Neither IC active	2520	2300	GSM7596601_CCCGCCATGCTCCCGT-1	GSM7596601
GSM7596601_CCCGCTAGAGGGTTAA-1	Neither IC active	4303	885	GSM7596601_CCCGCTAGAGGGTTAA-1	GSM7596601
GSM7596601_CCCGGCACGTGTCAGG-1	Neither IC active	5210	6608	GSM7596601_CCCGGCACGTGTCAGG-1	GSM7596601
GSM7596601_CCCGGGTCGTTCAGGG-1	Endothelial.Dim.3.negative	3185	5765	GSM7596601_CCCGGGTCGTTCAGGG-1	GSM7596601
GSM7596601_CCCGGTGGAAGAACCT-1	Neither IC active	1652	2745	GSM7596601_CCCGGTGGAAGAACCT-1	GSM7596601
GSM7596601_CCCGTAAGTCTAGGCC-1	Neither IC active	1946	3875	GSM7596601_CCCGTAAGTCTAGGCC-1	GSM7596601
GSM7596601_CCCGTAGCTGGGAAGA-1	Both ICs active	2412	5157	GSM7596601_CCCGTAGCTGGGAAGA-1	GSM7596601
GSM7596601_CCCGTCAGCGTCTGAC-1	Both ICs active	2950	2604	GSM7596601_CCCGTCAGCGTCTGAC-1	GSM7596601
GSM7596601_CCCGTGACAGTGCCTT-1	Neither IC active	4647	6678	GSM7596601_CCCGTGACAGTGCCTT-1	GSM7596601
GSM7596601_CCCTACCCACACCCAG-1	Neither IC active	4606	6452	GSM7596601_CCCTACCCACACCCAG-1	GSM7596601
GSM7596601_CCCTACTTGAACAATG-1	Malignant.Dim.2.positive	4435	6150	GSM7596601_CCCTACTTGAACAATG-1	GSM7596601
GSM7596601_CCCTAGCTCTAAGGTC-1	Neither IC active	3005	6666	GSM7596601_CCCTAGCTCTAAGGTC-1	GSM7596601
GSM7596601_CCCTCATTCTGGAATT-1	Neither IC active	2651	2076	GSM7596601_CCCTCATTCTGGAATT-1	GSM7596601
GSM7596601_CCCTCGGGAGCCTTGT-1	Endothelial.Dim.3.negative	3265	1028	GSM7596601_CCCTCGGGAGCCTTGT-1	GSM7596601
GSM7596601_CCCTGAAATGAGTTGA-1	Both ICs active	2427	3202	GSM7596601_CCCTGAAATGAGTTGA-1	GSM7596601
GSM7596601_CCCTGCGCTACGCATA-1	Neither IC active	1777	3423	GSM7596601_CCCTGCGCTACGCATA-1	GSM7596601
GSM7596601_CCCTGGGAGGGATCCT-1	Neither IC active	3827	6597	GSM7596601_CCCTGGGAGGGATCCT-1	GSM7596601
GSM7596601_CCCTGGTATGGGCGGC-1	Neither IC active	3867	1333	GSM7596601_CCCTGGTATGGGCGGC-1	GSM7596601
GSM7596601_CCCTTTAATGGAGTTC-1	Neither IC active	5433	5632	GSM7596601_CCCTTTAATGGAGTTC-1	GSM7596601
GSM7596601_CCCTTTGACAGGTCTT-1	Neither IC active	3150	4636	GSM7596601_CCCTTTGACAGGTCTT-1	GSM7596601
GSM7596601_CCGAACCTTCCCGGCC-1	Malignant.Dim.2.positive	3799	4566	GSM7596601_CCGAACCTTCCCGGCC-1	GSM7596601
GSM7596601_CCGAAGTATATTGTTC-1	Neither IC active	1697	2520	GSM7596601_CCGAAGTATATTGTTC-1	GSM7596601
GSM7596601_CCGACAAAGGGAGTGC-1	Neither IC active	1648	3346	GSM7596601_CCGACAAAGGGAGTGC-1	GSM7596601
GSM7596601_CCGACTCGCATAGTCT-1	Malignant.Dim.2.positive	4041	1184	GSM7596601_CCGACTCGCATAGTCT-1	GSM7596601
GSM7596601_CCGAGAAGTCGCATAA-1	Neither IC active	5573	4354	GSM7596601_CCGAGAAGTCGCATAA-1	GSM7596601
GSM7596601_CCGAGGGATGTTAGGC-1	Neither IC active	3435	1330	GSM7596601_CCGAGGGATGTTAGGC-1	GSM7596601
GSM7596601_CCGATCTCAACCTTAT-1	Neither IC active	5103	3674	GSM7596601_CCGATCTCAACCTTAT-1	GSM7596601
GSM7596601_CCGATTCGAGGGACCC-1	Neither IC active	1601	3722	GSM7596601_CCGATTCGAGGGACCC-1	GSM7596601
GSM7596601_CCGCACAAAGACCAAC-1	Neither IC active	4023	3590	GSM7596601_CCGCACAAAGACCAAC-1	GSM7596601
GSM7596601_CCGCACGTGACCTCGG-1	Both ICs active	1867	2972	GSM7596601_CCGCACGTGACCTCGG-1	GSM7596601
GSM7596601_CCGCACTTGCAATGAC-1	Neither IC active	5343	6082	GSM7596601_CCGCACTTGCAATGAC-1	GSM7596601
GSM7596601_CCGCATGTGGTACGAT-1	Both ICs active	3579	5091	GSM7596601_CCGCATGTGGTACGAT-1	GSM7596601
GSM7596601_CCGCCACCACAATCCA-1	Neither IC active	3609	1181	GSM7596601_CCGCCACCACAATCCA-1	GSM7596601
GSM7596601_CCGCCGGTCAACACAC-1	Neither IC active	3129	1854	GSM7596601_CCGCCGGTCAACACAC-1	GSM7596601
GSM7596601_CCGCCTGCGAATTGGT-1	Neither IC active	4942	2018	GSM7596601_CCGCCTGCGAATTGGT-1	GSM7596601
GSM7596601_CCGCGGAATGCGTCAC-1	Neither IC active	2674	4708	GSM7596601_CCGCGGAATGCGTCAC-1	GSM7596601
GSM7596601_CCGCGGGTACGAAGAA-1	Neither IC active	1864	3273	GSM7596601_CCGCGGGTACGAAGAA-1	GSM7596601
GSM7596601_CCGCGTAGGTAAGGGC-1	Neither IC active	1693	3121	GSM7596601_CCGCGTAGGTAAGGGC-1	GSM7596601
GSM7596601_CCGCTATCAGCACCAG-1	Malignant.Dim.2.positive	3456	4263	GSM7596601_CCGCTATCAGCACCAG-1	GSM7596601
GSM7596601_CCGCTCCAGGGCGATC-1	Both ICs active	3700	6220	GSM7596601_CCGCTCCAGGGCGATC-1	GSM7596601
GSM7596601_CCGCTCTTCCGAACTA-1	Neither IC active	5001	5628	GSM7596601_CCGCTCTTCCGAACTA-1	GSM7596601
GSM7596601_CCGCTGGTGCCATTCA-1	Neither IC active	3954	1334	GSM7596601_CCGCTGGTGCCATTCA-1	GSM7596601
GSM7596601_CCGCTTACCTCACTCT-1	Neither IC active	2244	4404	GSM7596601_CCGCTTACCTCACTCT-1	GSM7596601
GSM7596601_CCGGAAGTGCAATATG-1	Neither IC active	5253	6533	GSM7596601_CCGGAAGTGCAATATG-1	GSM7596601
GSM7596601_CCGGAATGGTTTCAGT-1	Neither IC active	2128	2673	GSM7596601_CCGGAATGGTTTCAGT-1	GSM7596601
GSM7596601_CCGGAGCGTACTTTCT-1	Neither IC active	3146	5238	GSM7596601_CCGGAGCGTACTTTCT-1	GSM7596601
GSM7596601_CCGGCACGACCGTTTC-1	Neither IC active	5536	3527	GSM7596601_CCGGCACGACCGTTTC-1	GSM7596601
GSM7596601_CCGGCGCATATTGGAT-1	Neither IC active	3171	1929	GSM7596601_CCGGCGCATATTGGAT-1	GSM7596601
GSM7596601_CCGGGACCCGCAGAGA-1	Endothelial.Dim.3.negative	2997	2078	GSM7596601_CCGGGACCCGCAGAGA-1	GSM7596601
GSM7596601_CCGGGCGGTCTCGTCA-1	Both ICs active	4025	3290	GSM7596601_CCGGGCGGTCTCGTCA-1	GSM7596601
GSM7596601_CCGGGCTGCTCCATAC-1	Neither IC active	4455	3594	GSM7596601_CCGGGCTGCTCCATAC-1	GSM7596601
GSM7596601_CCGGGTTCGAGGTTAC-1	Neither IC active	2120	3726	GSM7596601_CCGGGTTCGAGGTTAC-1	GSM7596601
GSM7596601_CCGGTTTGTAATTGTG-1	Endothelial.Dim.3.negative	2542	5083	GSM7596601_CCGGTTTGTAATTGTG-1	GSM7596601
GSM7596601_CCGTAAGTTGGTCCCA-1	Neither IC active	4068	3365	GSM7596601_CCGTAAGTTGGTCCCA-1	GSM7596601
GSM7596601_CCGTACCCAAGCGCCA-1	Neither IC active	2222	1772	GSM7596601_CCGTACCCAAGCGCCA-1	GSM7596601
GSM7596601_CCGTAGGAAATCCCTG-1	Neither IC active	4873	5402	GSM7596601_CCGTAGGAAATCCCTG-1	GSM7596601
GSM7596601_CCGTAGGGTTGTTTAC-1	Neither IC active	5219	5404	GSM7596601_CCGTAGGGTTGTTTAC-1	GSM7596601
GSM7596601_CCGTGCCCATGACGGC-1	Neither IC active	2827	1776	GSM7596601_CCGTGCCCATGACGGC-1	GSM7596601
GSM7596601_CCGTGGAACGATCCAA-1	Neither IC active	5326	2698	GSM7596601_CCGTGGAACGATCCAA-1	GSM7596601
GSM7596601_CCGTGTTAAATTCCAT-1	Neither IC active	2287	4479	GSM7596601_CCGTGTTAAATTCCAT-1	GSM7596601
GSM7596601_CCGTTTCCTTTCCGTG-1	Neither IC active	2703	6588	GSM7596601_CCGTTTCCTTTCCGTG-1	GSM7596601
GSM7596601_CCTAAAGGCTGACGCT-1	Both ICs active	4295	1938	GSM7596601_CCTAAAGGCTGACGCT-1	GSM7596601
GSM7596601_CCTAAATTAACGGTTC-1	Neither IC active	3674	4039	GSM7596601_CCTAAATTAACGGTTC-1	GSM7596601
GSM7596601_CCTAACCCAAACAAGT-1	Neither IC active	4577	4572	GSM7596601_CCTAACCCAAACAAGT-1	GSM7596601
GSM7596601_CCTAACTAAGGCTCTA-1	Neither IC active	4766	2468	GSM7596601_CCTAACTAAGGCTCTA-1	GSM7596601
GSM7596601_CCTACAGTTGAGGGAG-1	Neither IC active	4302	6676	GSM7596601_CCTACAGTTGAGGGAG-1	GSM7596601
GSM7596601_CCTACATTCACAGACG-1	Neither IC active	2156	4704	GSM7596601_CCTACATTCACAGACG-1	GSM7596601
GSM7596601_CCTACTCAACACGATT-1	Neither IC active	5865	5635	GSM7596601_CCTACTCAACACGATT-1	GSM7596601
GSM7596601_CCTACTGCTTACACTT-1	Neither IC active	2861	2905	GSM7596601_CCTACTGCTTACACTT-1	GSM7596601
GSM7596601_CCTAGGCGTAGCGATC-1	Neither IC active	4541	3594	GSM7596601_CCTAGGCGTAGCGATC-1	GSM7596601
GSM7596601_CCTAGTTAGTCGCATG-1	Neither IC active	3864	1784	GSM7596601_CCTAGTTAGTCGCATG-1	GSM7596601
GSM7596601_CCTATATTTGTCCTGG-1	Neither IC active	2970	5537	GSM7596601_CCTATATTTGTCCTGG-1	GSM7596601
GSM7596601_CCTATCTATATCGGAA-1	Neither IC active	4076	2312	GSM7596601_CCTATCTATATCGGAA-1	GSM7596601
GSM7596601_CCTATGAAGTGGTGCC-1	Neither IC active	5535	3677	GSM7596601_CCTATGAAGTGGTGCC-1	GSM7596601
GSM7596601_CCTATGGGTTACCGTC-1	Neither IC active	3724	3062	GSM7596601_CCTATGGGTTACCGTC-1	GSM7596601
GSM7596601_CCTATGGTCAAAGCTG-1	Neither IC active	3658	5994	GSM7596601_CCTATGGTCAAAGCTG-1	GSM7596601
GSM7596601_CCTATGTCCACTCCAC-1	Neither IC active	4699	5551	GSM7596601_CCTATGTCCACTCCAC-1	GSM7596601
GSM7596601_CCTCACCTGAGGGAGC-1	Neither IC active	5151	2997	GSM7596601_CCTCACCTGAGGGAGC-1	GSM7596601
GSM7596601_CCTCACCTTAGCATCG-1	Neither IC active	4936	2921	GSM7596601_CCTCACCTTAGCATCG-1	GSM7596601
GSM7596601_CCTCCCGACAATCCCT-1	Neither IC active	3477	1556	GSM7596601_CCTCCCGACAATCCCT-1	GSM7596601
GSM7596601_CCTCCGACAATTCAAG-1	Neither IC active	2166	3350	GSM7596601_CCTCCGACAATTCAAG-1	GSM7596601
GSM7596601_CCTCCTGTTGTGTCGT-1	Neither IC active	4872	5552	GSM7596601_CCTCCTGTTGTGTCGT-1	GSM7596601
GSM7596601_CCTCGAAGTGGACGGG-1	Neither IC active	3819	2009	GSM7596601_CCTCGAAGTGGACGGG-1	GSM7596601
GSM7596601_CCTCGACCCACTGCCT-1	Both ICs active	3912	1108	GSM7596601_CCTCGACCCACTGCCT-1	GSM7596601
GSM7596601_CCTCGCCAGCAAATTA-1	Endothelial.Dim.3.negative	3947	2236	GSM7596601_CCTCGCCAGCAAATTA-1	GSM7596601
GSM7596601_CCTCGCGCGATATAGG-1	Neither IC active	4853	2469	GSM7596601_CCTCGCGCGATATAGG-1	GSM7596601
GSM7596601_CCTCGCGCTGTGCGAT-1	Neither IC active	3276	5164	GSM7596601_CCTCGCGCTGTGCGAT-1	GSM7596601
GSM7596601_CCTCGGACCGGGATAG-1	Neither IC active	4409	3969	GSM7596601_CCTCGGACCGGGATAG-1	GSM7596601
GSM7596601_CCTCTAATCTGCCAAG-1	Neither IC active	3901	2612	GSM7596601_CCTCTAATCTGCCAAG-1	GSM7596601
GSM7596601_CCTCTCTCCCATCTAG-1	Neither IC active	2295	3427	GSM7596601_CCTCTCTCCCATCTAG-1	GSM7596601
GSM7596601_CCTCTGGCCTAGACGG-1	Neither IC active	3992	2011	GSM7596601_CCTCTGGCCTAGACGG-1	GSM7596601
GSM7596601_CCTCTGTACTATTCTA-1	Neither IC active	3365	4864	GSM7596601_CCTCTGTACTATTCTA-1	GSM7596601
GSM7596601_CCTGAACGATATATTC-1	Neither IC active	4411	3668	GSM7596601_CCTGAACGATATATTC-1	GSM7596601
GSM7596601_CCTGAATATTTACATA-1	Endothelial.Dim.3.negative	3814	2611	GSM7596601_CCTGAATATTTACATA-1	GSM7596601
GSM7596601_CCTGACCACCGATGGT-1	Neither IC active	3369	4262	GSM7596601_CCTGACCACCGATGGT-1	GSM7596601
GSM7596601_CCTGACGCAACCTTTA-1	Neither IC active	4517	1112	GSM7596601_CCTGACGCAACCTTTA-1	GSM7596601
[truncated: 9,326 more rows]
