# Supplementary material for: Identifying clinically relevant cell state interactions in the tumor microenvironment of IDH-mutant gliomas using CSI-TME
Source: Mol Syst Biol. 2026 Mar 10;22(6):928–61. doi: 10.1038/s44320-026-00201-0 (PMC13230996; doi:10.1038/s44320-026-00201-0)
Supplement: Supplementary file 15 — Source data Fig. 5 [file 44320_2026_201_MOESM15_ESM.zip › Figure5/Figure5A.txt]

pair	cellType1.x	cellType2.x	n	cellType1.y	cellType2.y	direction	OE
Bcell:Endothelial	Bcell	Endothelial	10	Bcell	Endothelial	combined	9.41265381592416
Bcell:Malignant	Bcell	Malignant	17	Bcell	Malignant	combined	18.7295848306432
Bcell:Myeloid	Bcell	Myeloid	9	Bcell	Myeloid	combined	6.73464438080247
Bcell:Oligos	Bcell	Oligos	11	Bcell	Oligos	combined	10.2718544800502
Bcell:Stromal	Bcell	Stromal	13	Bcell	Stromal	combined	17.4240967869337
Bcell:Tcell	Bcell	Tcell	9	Bcell	Tcell	combined	18.442572743204
Endothelial:Malignant	Endothelial	Malignant	12	Endothelial	Malignant	combined	10.7786948010435
Endothelial:Myeloid	Endothelial	Myeloid	5	Endothelial	Myeloid	combined	5.24481339037679
Endothelial:Oligos	Endothelial	Oligos	6	Endothelial	Oligos	combined	8.27840353455367
Endothelial:Stromal	Endothelial	Stromal	6	Endothelial	Stromal	combined	5.62194419604257
Endothelial:Tcell	Endothelial	Tcell	8	Endothelial	Tcell	combined	6.71916248845528
Malignant:Myeloid	Malignant	Myeloid	6	Malignant	Myeloid	combined	8.85190812627854
Malignant:Oligos	Malignant	Oligos	5	Malignant	Oligos	combined	10.392360708994
Malignant:Stromal	Malignant	Stromal	6	Malignant	Stromal	combined	5.72049609906938
Malignant:Tcell	Malignant	Tcell	13	Malignant	Tcell	combined	6.59972638346507
Myeloid:Oligos	Myeloid	Oligos	4	Myeloid	Oligos	combined	7.81200912749245
Myeloid:Stromal	Myeloid	Stromal	2	Myeloid	Stromal	combined	7.04231303915526
Myeloid:Tcell	Myeloid	Tcell	3	Myeloid	Tcell	combined	6.5236241441711
Oligos:Stromal	Oligos	Stromal	3	Oligos	Stromal	combined	8.92305292934738
Oligos:Tcell	Oligos	Tcell	7	Oligos	Tcell	combined	6.96578340058524
Stromal:Tcell	Stromal	Tcell	5	Stromal	Tcell	combined	6.93478354840892
