# Supplementary material for: Identifying clinically relevant cell state interactions in the tumor microenvironment of IDH-mutant gliomas using CSI-TME
Source: Mol Syst Biol. 2026 Mar 10;22(6):928–61. doi: 10.1038/s44320-026-00201-0 (PMC13230996; doi:10.1038/s44320-026-00201-0)
Supplement: Supplementary file 15 — Source data Fig. 5 [file 44320_2026_201_MOESM15_ESM.zip › Figure5/Figure5B.txt]

partner1	partner2	prognosis	bin
Bcell:WNT2B	Endothelial:FZD6	Better	Bin.1
Bcell:WNT2B	Endothelial:FZD4	Better	Bin.1
Malignant:WNT2B	Bcell:FZD10	Better	Bin.3
Malignant:WNT2B	Bcell:FZD6	Better	Bin.3
Malignant:MDK	Bcell:ITGB1	Better	Bin.3
Malignant:WNT2B	Bcell:FZD4	Better	Bin.3
Bcell:FGFR1	Myeloid:FGF1	Better	Bin.1
Myeloid:MDK	Bcell:ITGB1	Better	Bin.3
Bcell:WNT2B	Oligos:FZD4	Better	Bin.1
Bcell:WNT2B	Oligos:FZD6	Better	Bin.1
Bcell:MDK	Oligos:ITGB1	Better	Bin.1
Bcell:FGFR1	Stromal:FGF1	Worse	Bin.3
Bcell:FGFR1	Stromal:FGF1	Better	Bin.1
Bcell:WNT2B	Tcell:FZD4	Better	Bin.1
Bcell:WNT2B	Tcell:FZD10	Better	Bin.1
Bcell:MDK	Tcell:ITGB1	Better	Bin.1
Bcell:WNT2B	Tcell:FZD6	Better	Bin.1
Bcell:WNT2B	Tcell:FZD8	Better	Bin.1
Bcell:ACVR1	Myeloid:BMP8B	Better	Bin.1
Bcell:ITGA2B	Tcell:TNR	Worse	Bin.3
Bcell:ITGAL	Stromal:ICAM1	Worse	Bin.9
Bcell:NCL	Malignant:PTN	Worse	Bin.3
Myeloid:BMP4	Bcell:BMPR1B	Worse	Bin.3
Bcell:EFNA2	Oligos:EPHA4	Better	Bin.1
Bcell:PDGFC	Oligos:PDGFRA	Worse	Bin.1
Bcell:CLCF1	Stromal:CNTFR	Worse	Bin.3
Bcell:NCL	Stromal:PTN	Worse	Bin.9
Bcell:BMP4	Tcell:ACVR2B	Worse	Bin.1
Endothelial:CNTF	Stromal:CNTFR	Worse	Bin.3
Endothelial:COL4A2	Malignant:ITGA10	Worse	Bin.9
Endothelial:FN1	Malignant:ITGB1	Worse	Bin.9
Endothelial:VEGFA	Malignant:KDR	Worse	Bin.9
Endothelial:LAMC3	Malignant:ITGB1	Worse	Bin.9
Endothelial:NOTCH4	Malignant:JAG2	Worse	Bin.9
Endothelial:ITGA1	Malignant:COL4A1	Worse	Bin.9
Endothelial:COL4A2	Malignant:ITGB1	Worse	Bin.9
Endothelial:KDR	Malignant:VEGFA	Worse	Bin.9
Endothelial:LAMC3	Malignant:ITGA1	Worse	Bin.9
Endothelial:CDH5	Malignant:CDH5	Worse	Bin.9
Endothelial:COL4A1	Malignant:ITGA1	Worse	Bin.9
Endothelial:COL4A1	Malignant:ITGB1	Worse	Bin.9
Endothelial:ITGA10	Malignant:COL1A2	Worse	Bin.9
Endothelial:COL4A2	Malignant:ITGA1	Worse	Bin.9
Endothelial:ITGA1	Malignant:LAMC1	Worse	Bin.9
Endothelial:ITGA10	Malignant:COL4A1	Worse	Bin.9
Endothelial:LAMB1	Malignant:ITGA1	Worse	Bin.9
Endothelial:LAMB1	Malignant:ITGB1	Worse	Bin.9
Endothelial:VEGFA	Malignant:FLT1	Worse	Bin.9
Endothelial:FLT1	Malignant:VEGFA	Worse	Bin.9
Endothelial:PDGFB	Malignant:PDGFRB	Worse	Bin.9
Endothelial:COL4A1	Malignant:ITGA10	Worse	Bin.9
Endothelial:ITGA1	Malignant:LAMB1	Worse	Bin.9
Endothelial:CDH5	Malignant:CDH5	Worse	Bin.9
Endothelial:ITGA1	Malignant:COL1A2	Worse	Bin.9
Endothelial:NOTCH3	Malignant:JAG2	Better	Bin.9
Stromal:AXL	Endothelial:PROS1	Better	Bin.3
Endothelial:PARD3	Tcell:PRSS3	Worse	Bin.9
Malignant:NOTCH2	Tcell:JAG2	Better	Bin.1
Myeloid:LAMA1	Malignant:ITGB4	Worse	Bin.3
Myeloid:ITGA6	Malignant:LAMB2	Worse	Bin.3
Tcell:LAMA1	Malignant:SV2B	Worse	Bin.3
Stromal:LAMB2	Myeloid:CD44	Better	Bin.3
Stromal:LAMB2	Myeloid:ITGB4	Better	Bin.3
Stromal:ITGB4	Myeloid:LAMB2	Better	Bin.3
Myeloid:ITGB4	Tcell:LAMC1	Worse	Bin.1
Myeloid:LAMB2	Tcell:SV2B	Worse	Bin.9
Myeloid:FZD7	Tcell:WNT10B	Worse	Bin.9
Oligos:ITGA6	Tcell:LAMC1	Worse	Bin.1
Oligos:LAMA1	Tcell:SV2B	Worse	Bin.9
