# Supplementary material for: Identifying clinically relevant cell state interactions in the tumor microenvironment of IDH-mutant gliomas using CSI-TME
Source: Mol Syst Biol. 2026 Mar 10;22(6):928–61. doi: 10.1038/s44320-026-00201-0 (PMC13230996; doi:10.1038/s44320-026-00201-0)
Supplement: Supplementary file 15 — Source data Fig. 5 [file 44320_2026_201_MOESM15_ESM.zip › Figure5/Figure5H.txt]

time	n.risk	n.event	n.censor	surv	std.err	upper	lower	strata	group
0	142	0	1	1	0	1	1	group=high	high
3	141	0	2	1	0	1	1	group=high	high
4	139	0	1	1	0	1	1	group=high	high
7	138	1	1	0.992753623188406	7.2727753573513998E-3	1	0.97870291795262	group=high	high
50	136	0	1	0.992753623188406	7.2727753573513998E-3	1	0.97870291795262	group=high	high
63	135	0	1	0.992753623188406	7.2727753573513998E-3	1	0.97870291795262	group=high	high
70	134	0	1	0.992753623188406	7.2727753573513998E-3	1	0.97870291795262	group=high	high
72	133	0	1	0.992753623188406	7.2727753573513998E-3	1	0.97870291795262	group=high	high
73	132	0	1	0.992753623188406	7.2727753573513998E-3	1	0.97870291795262	group=high	high
84	131	0	1	0.992753623188406	7.2727753573513998E-3	1	0.97870291795262	group=high	high
111	130	1	0	0.985117056856187	1.06077119864243E-2	1	0.964847193511133	group=high	high
153	129	0	1	0.985117056856187	1.06077119864243E-2	1	0.964847193511133	group=high	high
155	128	0	1	0.985117056856187	1.06077119864243E-2	1	0.964847193511133	group=high	high
162	127	0	1	0.985117056856187	1.06077119864243E-2	1	0.964847193511133	group=high	high
178	126	2	0	0.96948027817593	1.55090859212028E-2	0.999402281774016	0.940454136350078	group=high	high
184	124	0	1	0.96948027817593	1.55090859212028E-2	0.999402281774016	0.940454136350078	group=high	high
194	123	0	1	0.96948027817593	1.55090859212028E-2	0.999402281774016	0.940454136350078	group=high	high
199	122	0	1	0.96948027817593	1.55090859212028E-2	0.999402281774016	0.940454136350078	group=high	high
207	121	0	1	0.96948027817593	1.55090859212028E-2	0.999402281774016	0.940454136350078	group=high	high
230	120	0	1	0.96948027817593	1.55090859212028E-2	0.999402281774016	0.940454136350078	group=high	high
241	119	1	0	0.961333385082015	1.7656349361062099E-2	0.995183430483948	0.928634710913379	group=high	high
243	118	0	1	0.961333385082015	1.7656349361062099E-2	0.995183430483948	0.928634710913379	group=high	high
274	117	0	1	0.961333385082015	1.7656349361062099E-2	0.995183430483948	0.928634710913379	group=high	high
333	116	0	1	0.961333385082015	1.7656349361062099E-2	0.995183430483948	0.928634710913379	group=high	high
342	115	0	1	0.961333385082015	1.7656349361062099E-2	0.995183430483948	0.928634710913379	group=high	high
368	114	0	1	0.961333385082015	1.7656349361062099E-2	0.995183430483948	0.928634710913379	group=high	high
378	113	1	0	0.952826009992794	1.97676649912783E-2	0.990466681578946	0.916615795567702	group=high	high
403	112	0	1	0.952826009992794	1.97676649912783E-2	0.990466681578946	0.916615795567702	group=high	high
411	111	0	1	0.952826009992794	1.97676649912783E-2	0.990466681578946	0.916615795567702	group=high	high
461	110	0	1	0.952826009992794	1.97676649912783E-2	0.990466681578946	0.916615795567702	group=high	high
466	109	0	1	0.952826009992794	1.97676649912783E-2	0.990466681578946	0.916615795567702	group=high	high
467	108	0	2	0.952826009992794	1.97676649912783E-2	0.990466681578946	0.916615795567702	group=high	high
482	106	0	1	0.952826009992794	1.97676649912783E-2	0.990466681578946	0.916615795567702	group=high	high
510	105	1	0	0.943751476564291	2.1962141762189399E-2	0.985262272286967	0.903989602128867	group=high	high
512	104	0	1	0.943751476564291	2.1962141762189399E-2	0.985262272286967	0.903989602128867	group=high	high
523	103	0	1	0.943751476564291	2.1962141762189399E-2	0.985262272286967	0.903989602128867	group=high	high
532	102	0	1	0.943751476564291	2.1962141762189399E-2	0.985262272286967	0.903989602128867	group=high	high
547	101	1	0	0.934407402538902	2.4111108887245401E-2	0.979624602226849	0.891277323920568	group=high	high
564	100	0	1	0.934407402538902	2.4111108887245401E-2	0.979624602226849	0.891277323920568	group=high	high
571	99	0	1	0.934407402538902	2.4111108887245401E-2	0.979624602226849	0.891277323920568	group=high	high
573	98	0	1	0.934407402538902	2.4111108887245401E-2	0.979624602226849	0.891277323920568	group=high	high
576	97	0	1	0.934407402538902	2.4111108887245401E-2	0.979624602226849	0.891277323920568	group=high	high
584	96	0	1	0.934407402538902	2.4111108887245401E-2	0.979624602226849	0.891277323920568	group=high	high
585	95	0	1	0.934407402538902	2.4111108887245401E-2	0.979624602226849	0.891277323920568	group=high	high
608	94	0	1	0.934407402538902	2.4111108887245401E-2	0.979624602226849	0.891277323920568	group=high	high
622	93	0	1	0.934407402538902	2.4111108887245401E-2	0.979624602226849	0.891277323920568	group=high	high
623	92	0	1	0.934407402538902	2.4111108887245401E-2	0.979624602226849	0.891277323920568	group=high	high
630	91	0	1	0.934407402538902	2.4111108887245401E-2	0.979624602226849	0.891277323920568	group=high	high
671	90	0	1	0.934407402538902	2.4111108887245401E-2	0.979624602226849	0.891277323920568	group=high	high
677	89	0	1	0.934407402538902	2.4111108887245401E-2	0.979624602226849	0.891277323920568	group=high	high
682	88	1	0	0.92378913660096	2.6682617594596201E-2	0.973386090754552	0.876719296698	group=high	high
686	87	0	1	0.92378913660096	2.6682617594596201E-2	0.973386090754552	0.876719296698	group=high	high
706	86	0	1	0.92378913660096	2.6682617594596201E-2	0.973386090754552	0.876719296698	group=high	high
709	85	1	0	0.912921029111537	2.9189349155272701E-2	0.966672202376222	0.862158654552585	group=high	high
714	84	0	1	0.912921029111537	2.9189349155272701E-2	0.966672202376222	0.862158654552585	group=high	high
715	83	0	1	0.912921029111537	2.9189349155272701E-2	0.966672202376222	0.862158654552585	group=high	high
737	82	1	0	0.901787845829689	3.1663467359633699E-2	0.959525166499626	0.847524741693649	group=high	high
777	81	0	1	0.901787845829689	3.1663467359633699E-2	0.959525166499626	0.847524741693649	group=high	high
788	80	1	0	0.890515497756818	3.4070559334062202E-2	0.952011938580885	0.832991498958704	group=high	high
800	79	0	1	0.890515497756818	3.4070559334062202E-2	0.952011938580885	0.832991498958704	group=high	high
805	78	0	1	0.890515497756818	3.4070559334062202E-2	0.952011938580885	0.832991498958704	group=high	high
821	77	1	0	0.878950361422314	3.6492256208200798E-2	0.944118730740679	0.818280278411946	group=high	high
835	76	0	1	0.878950361422314	3.6492256208200798E-2	0.944118730740679	0.818280278411946	group=high	high
860	75	0	1	0.878950361422314	3.6492256208200798E-2	0.944118730740679	0.818280278411946	group=high	high
868	74	0	1	0.878950361422314	3.6492256208200798E-2	0.944118730740679	0.818280278411946	group=high	high
886	73	1	0	0.866909945512419	3.9012094471683502E-2	0.935795904952975	0.803094830454628	group=high	high
889	72	0	1	0.866909945512419	3.9012094471683502E-2	0.935795904952975	0.803094830454628	group=high	high
908	71	0	1	0.866909945512419	3.9012094471683502E-2	0.935795904952975	0.803094830454628	group=high	high
914	70	0	1	0.866909945512419	3.9012094471683502E-2	0.935795904952975	0.803094830454628	group=high	high
916	69	0	1	0.866909945512419	3.9012094471683502E-2	0.935795904952975	0.803094830454628	group=high	high
919	68	1	0	0.854161269843118	4.1730496000583803E-2	0.926959880473593	0.787079883680892	group=high	high
933	67	1	0	0.841412594173818	4.4357370454542702E-2	0.917838076402603	0.771350820843225	group=high	high
946	66	0	1	0.841412594173818	4.4357370454542702E-2	0.917838076402603	0.771350820843225	group=high	high
953	65	0	1	0.841412594173818	4.4357370454542702E-2	0.917838076402603	0.771350820843225	group=high	high
958	64	0	1	0.841412594173818	4.4357370454542702E-2	0.917838076402603	0.771350820843225	group=high	high
961	63	1	0	0.828056838710742	4.7154985936697903E-2	0.908235650527443	0.754956191972239	group=high	high
962	62	1	1	0.814701083247665	4.9879886362906599E-2	0.898371839503467	0.738823086230941	group=high	high
964	60	0	1	0.814701083247665	4.9879886362906599E-2	0.898371839503467	0.738823086230941	group=high	high
968	59	0	1	0.814701083247665	4.9879886362906599E-2	0.898371839503467	0.738823086230941	group=high	high
987	58	1	0	0.800654512846843	5.2825026288251503E-2	0.887993730961199	0.7219056020228	group=high	high
992	57	0	1	0.800654512846843	5.2825026288251503E-2	0.887993730961199	0.7219056020228	group=high	high
1011	56	1	0	0.786357110831721	5.58136070060858E-2	0.87726024094005	0.704873510616411	group=high	high
1012	55	0	1	0.786357110831721	5.58136070060858E-2	0.87726024094005	0.704873510616411	group=high	high
1021	54	0	1	0.786357110831721	5.58136070060858E-2	0.87726024094005	0.704873510616411	group=high	high
1024	53	1	0	0.771520184212255	5.8974599867206601E-2	0.866057172555547	0.687302655655489	group=high	high
1040	52	0	1	0.771520184212255	5.8974599867206601E-2	0.866057172555547	0.687302655655489	group=high	high
1115	51	0	1	0.771520184212255	5.8974599867206601E-2	0.866057172555547	0.687302655655489	group=high	high
1127	50	0	1	0.771520184212255	5.8974599867206601E-2	0.866057172555547	0.687302655655489	group=high	high
1137	49	1	0	0.755774874330372	6.2475383132273299E-2	0.854223652277777	0.668672260649776	group=high	high
1152	48	1	0	0.740029564448489	6.5927504949541804E-2	0.842105811026524	0.650326537457621	group=high	high
1222	47	0	1	0.740029564448489	6.5927504949541804E-2	0.842105811026524	0.650326537457621	group=high	high
1227	46	0	1	0.740029564448489	6.5927504949541804E-2	0.842105811026524	0.650326537457621	group=high	high
1245	45	0	1	0.740029564448489	6.5927504949541804E-2	0.842105811026524	0.650326537457621	group=high	high
1250	44	0	1	0.740029564448489	6.5927504949541804E-2	0.842105811026524	0.650326537457621	group=high	high
1277	43	0	1	0.740029564448489	6.5927504949541804E-2	0.842105811026524	0.650326537457621	group=high	high
1279	42	0	1	0.740029564448489	6.5927504949541804E-2	0.842105811026524	0.650326537457621	group=high	high
1294	41	0	1	0.740029564448489	6.5927504949541804E-2	0.842105811026524	0.650326537457621	group=high	high
1300	40	0	1	0.740029564448489	6.5927504949541804E-2	0.842105811026524	0.650326537457621	group=high	high
1301	39	0	1	0.740029564448489	6.5927504949541804E-2	0.842105811026524	0.650326537457621	group=high	high
1337	38	0	1	0.740029564448489	6.5927504949541804E-2	0.842105811026524	0.650326537457621	group=high	high
1351	37	1	0	0.720028765409341	7.1394584245743797E-2	0.828172923164877	0.626006246419729	group=high	high
1387	36	0	1	0.720028765409341	7.1394584245743797E-2	0.828172923164877	0.626006246419729	group=high	high
1399	35	0	1	0.720028765409341	7.1394584245743797E-2	0.828172923164877	0.626006246419729	group=high	high
1401	34	1	0	0.698851448779654	7.7385090662029699E-2	0.813308251364804	0.600502142504831	group=high	high
1428	33	0	1	0.698851448779654	7.7385090662029699E-2	0.813308251364804	0.600502142504831	group=high	high
1469	32	0	1	0.698851448779654	7.7385090662029699E-2	0.813308251364804	0.600502142504831	group=high	high
1500	31	0	1	0.698851448779654	7.7385090662029699E-2	0.813308251364804	0.600502142504831	group=high	high
1525	30	1	0	0.675556400486999	8.44859606332726E-2	0.797216342804138	0.572462486950138	group=high	high
1537	29	1	0	0.652261352194344	9.1484450250974E-2	0.780357038150117	0.545192585915463	group=high	high
1540	28	0	1	0.652261352194344	9.1484450250974E-2	0.780357038150117	0.545192585915463	group=high	high
1588	27	0	1	0.652261352194344	9.1484450250974E-2	0.780357038150117	0.545192585915463	group=high	high
1631	26	0	1	0.652261352194344	9.1484450250974E-2	0.780357038150117	0.545192585915463	group=high	high
1796	25	0	1	0.652261352194344	9.1484450250974E-2	0.780357038150117	0.545192585915463	group=high	high
1828	24	0	1	0.652261352194344	9.1484450250974E-2	0.780357038150117	0.545192585915463	group=high	high
1886	23	1	0	0.623902162968503	0.10171376122582	0.761544703160354	0.511137307293192	group=high	high
1891	22	1	0	0.595542973742662	0.111848966858015	0.741513595897032	0.478307391174933	group=high	high
1915	21	1	0	0.567183784516821	0.12202927422613701	0.720435844680919	0.446531704098237	group=high	high
2052	20	1	0	0.53882459529098	0.132373421484549	0.698431586458222	0.415691314825515	group=high	high
2235	19	1	0	0.510465406065139	0.14299195545104401	0.675587007208144	0.385701512919957	group=high	high
2282	18	1	0	0.482106216839298	0.153995692082352	0.651964731006755	0.356501499638163	group=high	high
2286	17	1	0	0.453747027613457	0.16550270018388699	0.627610133116302	0.32804818501854	group=high	high
2289	16	0	1	0.453747027613457	0.16550270018388699	0.627610133116302	0.32804818501854	group=high	high
2379	15	1	0	0.42349722577256	0.17931271156854001	0.601841077745403	0.298002092028894	group=high	high
2381	14	0	1	0.42349722577256	0.17931271156854001	0.601841077745403	0.298002092028894	group=high	high
2433	13	1	0	0.390920516097747	0.196375418370831	0.574438477705208	0.266031708942299	group=high	high
2493	12	0	1	0.390920516097747	0.196375418370831	0.574438477705208	0.266031708942299	group=high	high
2602	11	0	1	0.390920516097747	0.196375418370831	0.574438477705208	0.266031708942299	group=high	high
2650	10	0	1	0.390920516097747	0.196375418370831	0.574438477705208	0.266031708942299	group=high	high
2660	9	1	0	0.347484903197998	0.22902443937101499	0.544354600019752	0.221814526681947	group=high	high
2681	8	1	0	0.304049290298248	0.26515907807644601	0.511267057245455	0.180817382267768	group=high	high
2907	7	1	0	0.260613677398498	0.30678797319300899	0.475483663972998	0.142842949176537	group=high	high
2918	6	0	1	0.260613677398498	0.30678797319300899	0.475483663972998	0.142842949176537	group=high	high
3000	5	0	1	0.260613677398498	0.30678797319300899	0.475483663972998	0.142842949176537	group=high	high
3200	4	1	0	0.195460258048874	0.42125074935150902	0.446300892903158	0.0856030384075934	group=high	high
4084	3	1	0	0.130306838699249	0.58661645092502701	0.411430077050869	0.0412703717081256	group=high	high
5255	2	0	1	0.130306838699249	0.58661645092502701	0.411430077050869	0.0412703717081256	group=high	high
5546	1	0	1	0.130306838699249	0.58661645092502701	0.411430077050869	0.0412703717081256	group=high	high
0	281	0	2	1	0	1	1	group=low	low
1	279	0	1	1	0	1	1	group=low	low
2	278	0	1	1	0	1	1	group=low	low
3	277	0	4	1	0	1	1	group=low	low
4	273	0	2	1	0	1	1	group=low	low
5	271	0	1	1	0	1	1	group=low	low
6	270	0	1	1	0	1	1	group=low	low
7	269	0	2	1	0	1	1	group=low	low
8	267	0	1	1	0	1	1	group=low	low
10	266	0	1	1	0	1	1	group=low	low
23	265	1	0	0.99622641509434	3.7807250916207201E-3	1	0.988871576308708	group=low	low
37	264	1	0	0.992452830188679	5.3569079851081497E-3	1	0.982087235032599	group=low	low
55	263	0	1	0.992452830188679	5.3569079851081497E-3	1	0.982087235032599	group=low	low
58	262	0	1	0.992452830188679	5.3569079851081497E-3	1	0.982087235032599	group=low	low
62	261	0	2	0.992452830188679	5.3569079851081497E-3	1	0.982087235032599	group=low	low
76	259	0	1	0.992452830188679	5.3569079851081497E-3	1	0.982087235032599	group=low	low
77	258	0	1	0.992452830188679	5.3569079851081497E-3	1	0.982087235032599	group=low	low
82	257	0	1	0.992452830188679	5.3569079851081497E-3	1	0.982087235032599	group=low	low
90	256	0	1	0.992452830188679	5.3569079851081497E-3	1	0.982087235032599	group=low	low
96	255	1	0	0.988560858305586	6.6434712105708001E-3	1	0.975772283133254	group=low	low
105	254	0	1	0.988560858305586	6.6434712105708001E-3	1	0.975772283133254	group=low	low
112	253	0	1	0.988560858305586	6.6434712105708001E-3	1	0.975772283133254	group=low	low
114	252	0	1	0.988560858305586	6.6434712105708001E-3	1	0.975772283133254	group=low	low
122	251	0	1	0.988560858305586	6.6434712105708001E-3	1	0.975772283133254	group=low	low
134	250	0	1	0.988560858305586	6.6434712105708001E-3	1	0.975772283133254	group=low	low
139	249	0	1	0.988560858305586	6.6434712105708001E-3	1	0.975772283133254	group=low	low
166	248	0	1	0.988560858305586	6.6434712105708001E-3	1	0.975772283133254	group=low	low
169	247	0	1	0.988560858305586	6.6434712105708001E-3	1	0.975772283133254	group=low	low
179	246	0	1	0.988560858305586	6.6434712105708001E-3	1	0.975772283133254	group=low	low
182	245	0	1	0.988560858305586	6.6434712105708001E-3	1	0.975772283133254	group=low	low
190	244	0	1	0.988560858305586	6.6434712105708001E-3	1	0.975772283133254	group=low	low
194	243	0	1	0.988560858305586	6.6434712105708001E-3	1	0.975772283133254	group=low	low
203	242	0	1	0.988560858305586	6.6434712105708001E-3	1	0.975772283133254	group=low	low
204	241	0	1	0.988560858305586	6.6434712105708001E-3	1	0.975772283133254	group=low	low
210	240	0	1	0.988560858305586	6.6434712105708001E-3	1	0.975772283133254	group=low	low
231	239	0	1	0.988560858305586	6.6434712105708001E-3	1	0.975772283133254	group=low	low
242	238	0	2	0.988560858305586	6.6434712105708001E-3	1	0.975772283133254	group=low	low
249	236	0	1	0.988560858305586	6.6434712105708001E-3	1	0.975772283133254	group=low	low
279	235	0	1	0.988560858305586	6.6434712105708001E-3	1	0.975772283133254	group=low	low
286	234	0	1	0.988560858305586	6.6434712105708001E-3	1	0.975772283133254	group=low	low
287	233	0	1	0.988560858305586	6.6434712105708001E-3	1	0.975772283133254	group=low	low
292	232	0	1	0.988560858305586	6.6434712105708001E-3	1	0.975772283133254	group=low	low
301	231	0	1	0.988560858305586	6.6434712105708001E-3	1	0.975772283133254	group=low	low
313	230	0	1	0.988560858305586	6.6434712105708001E-3	1	0.975772283133254	group=low	low
317	229	0	1	0.988560858305586	6.6434712105708001E-3	1	0.975772283133254	group=low	low
320	228	0	1	0.988560858305586	6.6434712105708001E-3	1	0.975772283133254	group=low	low
336	227	0	1	0.988560858305586	6.6434712105708001E-3	1	0.975772283133254	group=low	low
337	226	0	1	0.988560858305586	6.6434712105708001E-3	1	0.975772283133254	group=low	low
343	225	0	1	0.988560858305586	6.6434712105708001E-3	1	0.975772283133254	group=low	low
354	224	0	1	0.988560858305586	6.6434712105708001E-3	1	0.975772283133254	group=low	low
372	223	0	1	0.988560858305586	6.6434712105708001E-3	1	0.975772283133254	group=low	low
384	222	0	1	0.988560858305586	6.6434712105708001E-3	1	0.975772283133254	group=low	low
395	221	0	1	0.988560858305586	6.6434712105708001E-3	1	0.975772283133254	group=low	low
405	220	0	1	0.988560858305586	6.6434712105708001E-3	1	0.975772283133254	group=low	low
407	219	0	1	0.988560858305586	6.6434712105708001E-3	1	0.975772283133254	group=low	low
408	218	0	1	0.988560858305586	6.6434712105708001E-3	1	0.975772283133254	group=low	low
414	217	0	2	0.988560858305586	6.6434712105708001E-3	1	0.975772283133254	group=low	low
416	215	0	1	0.988560858305586	6.6434712105708001E-3	1	0.975772283133254	group=low	low
417	214	0	1	0.988560858305586	6.6434712105708001E-3	1	0.975772283133254	group=low	low
427	213	0	1	0.988560858305586	6.6434712105708001E-3	1	0.975772283133254	group=low	low
428	212	0	1	0.988560858305586	6.6434712105708001E-3	1	0.975772283133254	group=low	low
431	211	0	1	0.988560858305586	6.6434712105708001E-3	1	0.975772283133254	group=low	low
433	210	0	1	0.988560858305586	6.6434712105708001E-3	1	0.975772283133254	group=low	low
434	209	0	1	0.988560858305586	6.6434712105708001E-3	1	0.975772283133254	group=low	low
438	208	1	1	0.983808161871425	8.2073915728147501E-3	0.999761861864827	0.968109043046988	group=low	low
442	206	0	2	0.983808161871425	8.2073915728147501E-3	0.999761861864827	0.968109043046988	group=low	low
443	204	0	1	0.983808161871425	8.2073915728147501E-3	0.999761861864827	0.968109043046988	group=low	low
449	203	0	1	0.983808161871425	8.2073915728147501E-3	0.999761861864827	0.968109043046988	group=low	low
451	202	0	1	0.983808161871425	8.2073915728147501E-3	0.999761861864827	0.968109043046988	group=low	low
454	201	0	2	0.983808161871425	8.2073915728147501E-3	0.999761861864827	0.968109043046988	group=low	low
455	199	0	2	0.983808161871425	8.2073915728147501E-3	0.999761861864827	0.968109043046988	group=low	low
456	197	1	0	0.978814211811164	9.6571196935911399E-3	0.997517265996811	0.960461832493808	group=low	low
457	196	0	1	0.978814211811164	9.6571196935911399E-3	0.997517265996811	0.960461832493808	group=low	low
458	195	0	1	0.978814211811164	9.6571196935911399E-3	0.997517265996811	0.960461832493808	group=low	low
461	194	0	1	0.978814211811164	9.6571196935911399E-3	0.997517265996811	0.960461832493808	group=low	low
466	193	1	0	0.973742635584163	1.09656802730433E-2	0.994897157593761	0.953037922681003	group=low	low
471	192	0	1	0.973742635584163	1.09656802730433E-2	0.994897157593761	0.953037922681003	group=low	low
486	191	0	1	0.973742635584163	1.09656802730433E-2	0.994897157593761	0.953037922681003	group=low	low
487	190	0	2	0.973742635584163	1.09656802730433E-2	0.994897157593761	0.953037922681003	group=low	low
494	188	0	1	0.973742635584163	1.09656802730433E-2	0.994897157593761	0.953037922681003	group=low	low
497	187	0	1	0.973742635584163	1.09656802730433E-2	0.994897157593761	0.953037922681003	group=low	low
500	186	0	1	0.973742635584163	1.09656802730433E-2	0.994897157593761	0.953037922681003	group=low	low
502	185	0	1	0.973742635584163	1.09656802730433E-2	0.994897157593761	0.953037922681003	group=low	low
503	184	0	1	0.973742635584163	1.09656802730433E-2	0.994897157593761	0.953037922681003	group=low	low
509	183	0	1	0.973742635584163	1.09656802730433E-2	0.994897157593761	0.953037922681003	group=low	low
515	182	0	1	0.973742635584163	1.09656802730433E-2	0.994897157593761	0.953037922681003	group=low	low
516	181	0	1	0.973742635584163	1.09656802730433E-2	0.994897157593761	0.953037922681003	group=low	low
522	180	0	1	0.973742635584163	1.09656802730433E-2	0.994897157593761	0.953037922681003	group=low	low
523	179	0	1	0.973742635584163	1.09656802730433E-2	0.994897157593761	0.953037922681003	group=low	low
526	178	0	1	0.973742635584163	1.09656802730433E-2	0.994897157593761	0.953037922681003	group=low	low
530	177	0	1	0.973742635584163	1.09656802730433E-2	0.994897157593761	0.953037922681003	group=low	low
531	176	1	0	0.968210006972889	1.23577375080613E-2	0.991947054662833	0.945040980963524	group=low	low
533	175	0	2	0.968210006972889	1.23577375080613E-2	0.991947054662833	0.945040980963524	group=low	low
542	173	0	1	0.968210006972889	1.23577375080613E-2	0.991947054662833	0.945040980963524	group=low	low
544	172	0	2	0.968210006972889	1.23577375080613E-2	0.991947054662833	0.945040980963524	group=low	low
563	170	0	1	0.968210006972889	1.23577375080613E-2	0.991947054662833	0.945040980963524	group=low	low
566	169	0	3	0.968210006972889	1.23577375080613E-2	0.991947054662833	0.945040980963524	group=low	low
567	166	0	2	0.968210006972889	1.23577375080613E-2	0.991947054662833	0.945040980963524	group=low	low
569	164	0	1	0.968210006972889	1.23577375080613E-2	0.991947054662833	0.945040980963524	group=low	low
576	163	1	0	0.962270068279804	1.3805211238427701E-2	0.988662346519905	0.936582330222866	group=low	low
578	162	1	0	0.956330129586719	1.51302503412327E-2	0.98511454428196	0.928386777013803	group=low	low
596	161	0	1	0.956330129586719	1.51302503412327E-2	0.98511454428196	0.928386777013803	group=low	low
599	160	0	1	0.956330129586719	1.51302503412327E-2	0.98511454428196	0.928386777013803	group=low	low
609	159	0	2	0.956330129586719	1.51302503412327E-2	0.98511454428196	0.928386777013803	group=low	low
611	157	0	1	0.956330129586719	1.51302503412327E-2	0.98511454428196	0.928386777013803	group=low	low
615	156	0	1	0.956330129586719	1.51302503412327E-2	0.98511454428196	0.928386777013803	group=low	low
627	155	0	1	0.956330129586719	1.51302503412327E-2	0.98511454428196	0.928386777013803	group=low	low
629	154	0	2	0.956330129586719	1.51302503412327E-2	0.98511454428196	0.928386777013803	group=low	low
633	152	0	1	0.956330129586719	1.51302503412327E-2	0.98511454428196	0.928386777013803	group=low	low
638	151	0	1	0.956330129586719	1.51302503412327E-2	0.98511454428196	0.928386777013803	group=low	low
648	150	1	0	0.949954595389474	1.6542889853192501E-2	0.98126019361293	0.919647754158819	group=low	low
650	149	0	1	0.949954595389474	1.6542889853192501E-2	0.98126019361293	0.919647754158819	group=low	low
651	148	0	2	0.949954595389474	1.6542889853192501E-2	0.98126019361293	0.919647754158819	group=low	low
655	146	0	1	0.949954595389474	1.6542889853192501E-2	0.98126019361293	0.919647754158819	group=low	low
656	145	0	1	0.949954595389474	1.6542889853192501E-2	0.98126019361293	0.919647754158819	group=low	low
678	144	0	1	0.949954595389474	1.6542889853192501E-2	0.98126019361293	0.919647754158819	group=low	low
685	143	0	1	0.949954595389474	1.6542889853192501E-2	0.98126019361293	0.919647754158819	group=low	low
705	142	0	1	0.949954595389474	1.6542889853192501E-2	0.98126019361293	0.919647754158819	group=low	low
706	141	0	1	0.949954595389474	1.6542889853192501E-2	0.98126019361293	0.919647754158819	group=low	low
718	140	0	1	0.949954595389474	1.6542889853192501E-2	0.98126019361293	0.919647754158819	group=low	low
721	139	0	1	0.949954595389474	1.6542889853192501E-2	0.98126019361293	0.919647754158819	group=low	low
724	138	0	1	0.949954595389474	1.6542889853192501E-2	0.98126019361293	0.919647754158819	group=low	low
736	137	0	1	0.949954595389474	1.6542889853192501E-2	0.98126019361293	0.919647754158819	group=low	low
738	136	0	1	0.949954595389474	1.6542889853192501E-2	0.98126019361293	0.919647754158819	group=low	low
748	135	0	1	0.949954595389474	1.6542889853192501E-2	0.98126019361293	0.919647754158819	group=low	low
754	134	0	1	0.949954595389474	1.6542889853192501E-2	0.98126019361293	0.919647754158819	group=low	low
758	133	0	1	0.949954595389474	1.6542889853192501E-2	0.98126019361293	0.919647754158819	group=low	low
760	132	0	1	0.949954595389474	1.6542889853192501E-2	0.98126019361293	0.919647754158819	group=low	low
772	131	0	1	0.949954595389474	1.6542889853192501E-2	0.98126019361293	0.919647754158819	group=low	low
785	130	0	1	0.949954595389474	1.6542889853192501E-2	0.98126019361293	0.919647754158819	group=low	low
787	129	0	1	0.949954595389474	1.6542889853192501E-2	0.98126019361293	0.919647754158819	group=low	low
792	128	0	1	0.949954595389474	1.6542889853192501E-2	0.98126019361293	0.919647754158819	group=low	low
795	127	0	1	0.949954595389474	1.6542889853192501E-2	0.98126019361293	0.919647754158819	group=low	low
796	126	0	1	0.949954595389474	1.6542889853192501E-2	0.98126019361293	0.919647754158819	group=low	low
826	125	0	1	0.949954595389474	1.6542889853192501E-2	0.98126019361293	0.919647754158819	group=low	low
837	124	0	1	0.949954595389474	1.6542889853192501E-2	0.98126019361293	0.919647754158819	group=low	low
846	123	0	2	0.949954595389474	1.6542889853192501E-2	0.98126019361293	0.919647754158819	group=low	low
854	121	0	2	0.949954595389474	1.6542889853192501E-2	0.98126019361293	0.919647754158819	group=low	low
863	119	0	1	0.949954595389474	1.6542889853192501E-2	0.98126019361293	0.919647754158819	group=low	low
878	118	0	1	0.949954595389474	1.6542889853192501E-2	0.98126019361293	0.919647754158819	group=low	low
900	117	0	1	0.949954595389474	1.6542889853192501E-2	0.98126019361293	0.919647754158819	group=low	low
908	116	0	2	0.949954595389474	1.6542889853192501E-2	0.98126019361293	0.919647754158819	group=low	low
919	114	0	1	0.949954595389474	1.6542889853192501E-2	0.98126019361293	0.919647754158819	group=low	low
926	113	0	1	0.949954595389474	1.6542889853192501E-2	0.98126019361293	0.919647754158819	group=low	low
933	112	0	1	0.949954595389474	1.6542889853192501E-2	0.98126019361293	0.919647754158819	group=low	low
935	111	0	1	0.949954595389474	1.6542889853192501E-2	0.98126019361293	0.919647754158819	group=low	low
939	110	0	1	0.949954595389474	1.6542889853192501E-2	0.98126019361293	0.919647754158819	group=low	low
949	109	0	1	0.949954595389474	1.6542889853192501E-2	0.98126019361293	0.919647754158819	group=low	low
954	108	1	0	0.941158719506238	1.89789972853933E-2	0.976827375016802	0.906792497791522	group=low	low
955	107	0	1	0.941158719506238	1.89789972853933E-2	0.976827375016802	0.906792497791522	group=low	low
956	106	0	1	0.941158719506238	1.89789972853933E-2	0.976827375016802	0.906792497791522	group=low	low
964	105	0	1	0.941158719506238	1.89789972853933E-2	0.976827375016802	0.906792497791522	group=low	low
984	104	1	0	0.932109116434063	2.1296844523356499E-2	0.971839758929506	0.89400273754648	group=low	low
992	103	0	1	0.932109116434063	2.1296844523356499E-2	0.971839758929506	0.89400273754648	group=low	low
993	102	0	1	0.932109116434063	2.1296844523356499E-2	0.971839758929506	0.89400273754648	group=low	low
1026	101	0	1	0.932109116434063	2.1296844523356499E-2	0.971839758929506	0.89400273754648	group=low	low
1058	100	0	1	0.932109116434063	2.1296844523356499E-2	0.971839758929506	0.89400273754648	group=low	low
1069	99	0	1	0.932109116434063	2.1296844523356499E-2	0.971839758929506	0.89400273754648	group=low	low
1076	98	0	1	0.932109116434063	2.1296844523356499E-2	0.971839758929506	0.89400273754648	group=low	low
1078	97	0	1	0.932109116434063	2.1296844523356499E-2	0.971839758929506	0.89400273754648	group=low	low
1079	96	0	1	0.932109116434063	2.1296844523356499E-2	0.971839758929506	0.89400273754648	group=low	low
1099	95	0	1	0.932109116434063	2.1296844523356499E-2	0.971839758929506	0.89400273754648	group=low	low
1106	94	1	0	0.922193062003913	2.38316152695239E-2	0.966289717705835	0.880108758300014	group=low	low
1112	93	0	1	0.922193062003913	2.38316152695239E-2	0.966289717705835	0.880108758300014	group=low	low
1116	92	0	1	0.922193062003913	2.38316152695239E-2	0.966289717705835	0.880108758300014	group=low	low
1120	91	2	1	0.901925082619212	2.8546277402200702E-2	0.953825876360231	0.852848381259946	group=low	low
1130	88	0	1	0.901925082619212	2.8546277402200702E-2	0.953825876360231	0.852848381259946	group=low	low
1137	87	0	1	0.901925082619212	2.8546277402200702E-2	0.953825876360231	0.852848381259946	group=low	low
1139	86	0	1	0.901925082619212	2.8546277402200702E-2	0.953825876360231	0.852848381259946	group=low	low
1147	85	0	1	0.901925082619212	2.8546277402200702E-2	0.953825876360231	0.852848381259946	group=low	low
1164	84	0	1	0.901925082619212	2.8546277402200702E-2	0.953825876360231	0.852848381259946	group=low	low
1173	83	0	1	0.901925082619212	2.8546277402200702E-2	0.953825876360231	0.852848381259946	group=low	low
1189	82	0	1	0.901925082619212	2.8546277402200702E-2	0.953825876360231	0.852848381259946	group=low	low
1191	81	0	1	0.901925082619212	2.8546277402200702E-2	0.953825876360231	0.852848381259946	group=low	low
1201	80	0	1	0.901925082619212	2.8546277402200702E-2	0.953825876360231	0.852848381259946	group=low	low
1209	79	1	0	0.8905083094215	3.1259797279172302E-2	0.946774089339512	0.837586345124796	group=low	low
1210	78	0	1	0.8905083094215	3.1259797279172302E-2	0.946774089339512	0.837586345124796	group=low	low
1213	77	0	1	0.8905083094215	3.1259797279172302E-2	0.946774089339512	0.837586345124796	group=low	low
1217	76	0	1	0.8905083094215	3.1259797279172302E-2	0.946774089339512	0.837586345124796	group=low	low
1219	75	0	1	0.8905083094215	3.1259797279172302E-2	0.946774089339512	0.837586345124796	group=low	low
1220	74	1	0	0.878474413348237	3.4092397237620801E-2	0.939179528927151	0.821693053498602	group=low	low
1229	73	0	1	0.878474413348237	3.4092397237620801E-2	0.939179528927151	0.821693053498602	group=low	low
1236	72	0	1	0.878474413348237	3.4092397237620801E-2	0.939179528927151	0.821693053498602	group=low	low
1242	71	1	0	0.866101534286994	3.6925584529814801E-2	0.931107709276322	0.805633827559333	group=low	low
1251	70	1	0	0.853728655225751	3.9630015522866199E-2	0.922683998601376	0.789926581428073	group=low	low
1257	69	0	1	0.853728655225751	3.9630015522866199E-2	0.922683998601376	0.789926581428073	group=low	low
1262	68	1	0	0.841173822060667	4.2308733279664598E-2	0.91390069526716	0.774234446460626	group=low	low
1294	67	0	1	0.841173822060667	4.2308733279664598E-2	0.91390069526716	0.774234446460626	group=low	low
1320	66	0	1	0.841173822060667	4.2308733279664598E-2	0.91390069526716	0.774234446460626	group=low	low
1335	65	1	0	0.828232686336657	4.5060110154264102E-2	0.904706272362684	0.758223308129602	group=low	low
1339	64	1	0	0.815291550612646	4.7732896414635101E-2	0.895247787889614	0.742476352907037	group=low	low
1341	63	0	1	0.815291550612646	4.7732896414635101E-2	0.895247787889614	0.742476352907037	group=low	low
1354	62	0	1	0.815291550612646	4.7732896414635101E-2	0.895247787889614	0.742476352907037	group=low	low
1359	61	0	1	0.815291550612646	4.7732896414635101E-2	0.895247787889614	0.742476352907037	group=low	low
1382	60	0	1	0.815291550612646	4.7732896414635101E-2	0.895247787889614	0.742476352907037	group=low	low
1393	59	0	1	0.815291550612646	4.7732896414635101E-2	0.895247787889614	0.742476352907037	group=low	low
1397	58	0	1	0.815291550612646	4.7732896414635101E-2	0.895247787889614	0.742476352907037	group=low	low
1401	57	0	1	0.815291550612646	4.7732896414635101E-2	0.895247787889614	0.742476352907037	group=low	low
1412	56	0	1	0.815291550612646	4.7732896414635101E-2	0.895247787889614	0.742476352907037	group=low	low
1421	55	0	1	0.815291550612646	4.7732896414635101E-2	0.895247787889614	0.742476352907037	group=low	low
1426	54	0	2	0.815291550612646	4.7732896414635101E-2	0.895247787889614	0.742476352907037	group=low	low
1453	52	0	1	0.815291550612646	4.7732896414635101E-2	0.895247787889614	0.742476352907037	group=low	low
1458	51	0	1	0.815291550612646	4.7732896414635101E-2	0.895247787889614	0.742476352907037	group=low	low
1470	50	0	1	0.815291550612646	4.7732896414635101E-2	0.895247787889614	0.742476352907037	group=low	low
1481	49	1	0	0.798652947538919	5.1996148589655199E-2	0.884335991627115	0.721271707418592	group=low	low
1491	48	1	0	0.782014344465191	5.6096897235988201E-2	0.872899982689192	0.700591645179438	group=low	low
1519	47	0	1	0.782014344465191	5.6096897235988201E-2	0.872899982689192	0.700591645179438	group=low	low
1547	46	1	0	0.765014032628992	6.0249096814347598E-2	0.860901621211775	0.679806444429155	group=low	low
1553	45	0	1	0.765014032628992	6.0249096814347598E-2	0.860901621211775	0.679806444429155	group=low	low
1585	44	1	0	0.747627350069242	6.4486393085365495E-2	0.848352019237211	0.658861701153407	group=low	low
1650	43	0	1	0.747627350069242	6.4486393085365495E-2	0.848352019237211	0.658861701153407	group=low	low
1706	42	0	1	0.747627350069242	6.4486393085365495E-2	0.848352019237211	0.658861701153407	group=low	low
1721	41	0	1	0.747627350069242	6.4486393085365495E-2	0.848352019237211	0.658861701153407	group=low	low
1752	40	0	1	0.747627350069242	6.4486393085365495E-2	0.848352019237211	0.658861701153407	group=low	low
1762	39	1	0	0.728457418016184	6.9521642139831905E-2	0.834797422035827	0.635663450623392	group=low	low
1806	38	0	1	0.728457418016184	6.9521642139831905E-2	0.834797422035827	0.635663450623392	group=low	low
1834	37	0	1	0.728457418016184	6.9521642139831905E-2	0.834797422035827	0.635663450623392	group=low	low
1868	36	0	1	0.728457418016184	6.9521642139831905E-2	0.834797422035827	0.635663450623392	group=low	low
1933	35	1	0	0.707644348930008	7.5323269049295996E-2	0.820219945078251	0.610519809445503	group=low	low
1943	34	0	1	0.707644348930008	7.5323269049295996E-2	0.820219945078251	0.610519809445503	group=low	low
1989	33	0	1	0.707644348930008	7.5323269049295996E-2	0.820219945078251	0.610519809445503	group=low	low
2000	32	1	0	0.685530463025945	8.1741417753802503E-2	0.804646597726978	0.584047726124885	group=low	low
2078	31	0	1	0.685530463025945	8.1741417753802503E-2	0.804646597726978	0.584047726124885	group=low	low
2219	30	0	1	0.685530463025945	8.1741417753802503E-2	0.804646597726978	0.584047726124885	group=low	low
2287	29	0	1	0.685530463025945	8.1741417753802503E-2	0.804646597726978	0.584047726124885	group=low	low
2289	28	0	1	0.685530463025945	8.1741417753802503E-2	0.804646597726978	0.584047726124885	group=low	low
2565	27	0	1	0.685530463025945	8.1741417753802503E-2	0.804646597726978	0.584047726124885	group=low	low
2585	26	0	1	0.685530463025945	8.1741417753802503E-2	0.804646597726978	0.584047726124885	group=low	low
2702	25	0	1	0.685530463025945	8.1741417753802503E-2	0.804646597726978	0.584047726124885	group=low	low
2761	24	0	1	0.685530463025945	8.1741417753802503E-2	0.804646597726978	0.584047726124885	group=low	low
2772	23	0	1	0.685530463025945	8.1741417753802503E-2	0.804646597726978	0.584047726124885	group=low	low
2835	22	1	0	0.654369987433857	9.4054035218611595E-2	0.786832540067561	0.544207386767988	group=low	low
2860	21	0	1	0.654369987433857	9.4054035218611595E-2	0.786832540067561	0.544207386767988	group=low	low
2869	20	0	1	0.654369987433857	9.4054035218611595E-2	0.786832540067561	0.544207386767988	group=low	low
2875	19	1	0	0.619929461779443	0.108490267531659	0.766812810349767	0.501181686579875	group=low	low
2893	18	0	1	0.619929461779443	0.108490267531659	0.766812810349767	0.501181686579875	group=low	low
2918	17	0	1	0.619929461779443	0.108490267531659	0.766812810349767	0.501181686579875	group=low	low
2988	16	1	0	0.581183870418228	0.12624105835962299	0.744337906299648	0.45379213980046	group=low	low
3013	15	0	1	0.581183870418228	0.12624105835962299	0.744337906299648	0.45379213980046	group=low	low
3253	14	0	1	0.581183870418228	0.12624105835962299	0.744337906299648	0.45379213980046	group=low	low
3470	13	1	0	0.536477418847595	0.14948933482363899	0.719112766763644	0.400226548930084	group=low	low
3574	12	0	1	0.536477418847595	0.14948933482363899	0.719112766763644	0.400226548930084	group=low	low
3725	11	0	1	0.536477418847595	0.14948933482363899	0.719112766763644	0.400226548930084	group=low	low
3733	10	0	1	0.536477418847595	0.14948933482363899	0.719112766763644	0.400226548930084	group=low	low
3761	9	0	1	0.536477418847595	0.14948933482363899	0.719112766763644	0.400226548930084	group=low	low
3978	8	1	0	0.469417741491646	0.200509860314043	0.695398584163216	0.316872971911888	group=low	low
4113	7	0	1	0.469417741491646	0.200509860314043	0.695398584163216	0.316872971911888	group=low	low
4229	6	1	0	0.391181451243038	0.27117805482098001	0.665587921701597	0.229906407263824	group=low	low
4412	5	1	0	0.31294516099443	0.35147907109313098	0.623229164451277	0.157140710634196	group=low	low
4445	4	1	0	0.234708870745823	0.454830595661532	0.57237678228344	0.0962447389759771	group=low	low
4695	3	1	0	0.156472580497215	0.61117717350739598	0.518409794404589	0.0472284063914684	group=low	low
4752	2	0	1	0.156472580497215	0.61117717350739598	0.518409794404589	0.0472284063914684	group=low	low
5166	1	1	0	0	Inf	NA	NA	group=low	low
