# Supplementary material for: Identifying clinically relevant cell state interactions in the tumor microenvironment of IDH-mutant gliomas using CSI-TME
Source: Mol Syst Biol. 2026 Mar 10;22(6):928–61. doi: 10.1038/s44320-026-00201-0 (PMC13230996; doi:10.1038/s44320-026-00201-0)
Supplement: Supplementary file 15 — Source data Fig. 5 [file 44320_2026_201_MOESM15_ESM.zip › Figure5/Figure5I.txt]

time	n.risk	n.event	n.censor	surv	std.err	upper	lower	strata	group
2	141	0	1	1	0	1	1	group=high	high
3	140	0	2	1	0	1	1	group=high	high
4	138	0	1	1	0	1	1	group=high	high
7	137	1	0	0.992700729927007	0.00732605647520462	1	0.978548579047577	group=high	high
8	136	0	1	0.992700729927007	0.00732605647520462	1	0.978548579047577	group=high	high
37	135	1	0	0.985347391186807	0.0104379242780669	1	0.965393996695936	group=high	high
50	134	0	1	0.985347391186807	0.0104379242780669	1	0.965393996695936	group=high	high
70	133	0	1	0.985347391186807	0.0104379242780669	1	0.965393996695936	group=high	high
72	132	0	1	0.985347391186807	0.0104379242780669	1	0.965393996695936	group=high	high
84	131	0	1	0.985347391186807	0.0104379242780669	1	0.965393996695936	group=high	high
111	130	1	0	0.977767795869986	0.0129838574939457	1	0.953199595858074	group=high	high
178	129	2	0	0.962608605236342	0.017048704319052	0.995317461300189	0.930974651710233	group=high	high
184	127	0	1	0.962608605236342	0.017048704319052	0.995317461300189	0.930974651710233	group=high	high
190	126	0	1	0.962608605236342	0.017048704319052	0.995317461300189	0.930974651710233	group=high	high
194	125	0	1	0.962608605236342	0.017048704319052	0.995317461300189	0.930974651710233	group=high	high
199	124	0	1	0.962608605236342	0.017048704319052	0.995317461300189	0.930974651710233	group=high	high
207	123	0	1	0.962608605236342	0.017048704319052	0.995317461300189	0.930974651710233	group=high	high
230	122	0	1	0.962608605236342	0.017048704319052	0.995317461300189	0.930974651710233	group=high	high
243	121	0	1	0.962608605236342	0.017048704319052	0.995317461300189	0.930974651710233	group=high	high
274	120	0	1	0.962608605236342	0.017048704319052	0.995317461300189	0.930974651710233	group=high	high
286	119	0	1	0.962608605236342	0.017048704319052	0.995317461300189	0.930974651710233	group=high	high
333	118	0	1	0.962608605236342	0.017048704319052	0.995317461300189	0.930974651710233	group=high	high
354	117	0	1	0.962608605236342	0.017048704319052	0.995317461300189	0.930974651710233	group=high	high
368	116	0	1	0.962608605236342	0.017048704319052	0.995317461300189	0.930974651710233	group=high	high
378	115	1	0	0.954238095625592	0.0191555728081105	0.990745261425865	0.919076152665799	group=high	high
403	114	0	1	0.954238095625592	0.0191555728081105	0.990745261425865	0.919076152665799	group=high	high
411	113	0	1	0.954238095625592	0.0191555728081105	0.990745261425865	0.919076152665799	group=high	high
414	112	0	1	0.954238095625592	0.0191555728081105	0.990745261425865	0.919076152665799	group=high	high
417	111	0	1	0.954238095625592	0.0191555728081105	0.990745261425865	0.919076152665799	group=high	high
438	110	0	1	0.954238095625592	0.0191555728081105	0.990745261425865	0.919076152665799	group=high	high
443	109	0	1	0.954238095625592	0.0191555728081105	0.990745261425865	0.919076152665799	group=high	high
455	108	0	1	0.954238095625592	0.0191555728081105	0.990745261425865	0.919076152665799	group=high	high
461	107	0	2	0.954238095625592	0.0191555728081105	0.990745261425865	0.919076152665799	group=high	high
466	105	0	1	0.954238095625592	0.0191555728081105	0.990745261425865	0.919076152665799	group=high	high
467	104	0	2	0.954238095625592	0.0191555728081105	0.990745261425865	0.919076152665799	group=high	high
471	102	0	1	0.954238095625592	0.0191555728081105	0.990745261425865	0.919076152665799	group=high	high
482	101	0	1	0.954238095625592	0.0191555728081105	0.990745261425865	0.919076152665799	group=high	high
494	100	0	1	0.954238095625592	0.0191555728081105	0.990745261425865	0.919076152665799	group=high	high
532	99	0	1	0.954238095625592	0.0191555728081105	0.990745261425865	0.919076152665799	group=high	high
547	98	1	0	0.944500972200841	0.0217286144857242	0.985593520013077	0.905121704205702	group=high	high
567	97	0	1	0.944500972200841	0.0217286144857242	0.985593520013077	0.905121704205702	group=high	high
571	96	0	1	0.944500972200841	0.0217286144857242	0.985593520013077	0.905121704205702	group=high	high
573	95	0	1	0.944500972200841	0.0217286144857242	0.985593520013077	0.905121704205702	group=high	high
576	94	1	0	0.934453089517853	0.0242182366652036	0.979878220145813	0.8911337741332	group=high	high
584	93	0	1	0.934453089517853	0.0242182366652036	0.979878220145813	0.8911337741332	group=high	high
585	92	0	1	0.934453089517853	0.0242182366652036	0.979878220145813	0.8911337741332	group=high	high
623	91	0	1	0.934453089517853	0.0242182366652036	0.979878220145813	0.8911337741332	group=high	high
629	90	0	1	0.934453089517853	0.0242182366652036	0.979878220145813	0.8911337741332	group=high	high
648	89	1	0	0.923953616601922	0.0267246009255218	0.973639514884424	0.876803244507911	group=high	high
651	88	0	1	0.923953616601922	0.0267246009255218	0.973639514884424	0.876803244507911	group=high	high
656	87	0	1	0.923953616601922	0.0267246009255218	0.973639514884424	0.876803244507911	group=high	high
671	86	0	1	0.923953616601922	0.0267246009255218	0.973639514884424	0.876803244507911	group=high	high
677	85	0	1	0.923953616601922	0.0267246009255218	0.973639514884424	0.876803244507911	group=high	high
682	84	1	0	0.912954168785233	0.0292854086696913	0.966889315454197	0.862027639545075	group=high	high
686	83	0	1	0.912954168785233	0.0292854086696913	0.966889315454197	0.862027639545075	group=high	high
709	82	1	0	0.901820581361022	0.0317520428016372	0.9597265964997	0.847408380608098	group=high	high
714	81	0	1	0.901820581361022	0.0317520428016372	0.9597265964997	0.847408380608098	group=high	high
736	80	0	1	0.901820581361022	0.0317520428016372	0.9597265964997	0.847408380608098	group=high	high
737	79	1	0	0.890405130964047	0.0342122374960854	0.952158312687601	0.832657013736773	group=high	high
738	78	0	1	0.890405130964047	0.0342122374960854	0.952158312687601	0.832657013736773	group=high	high
800	77	0	1	0.890405130964047	0.0342122374960854	0.952158312687601	0.832657013736773	group=high	high
805	76	0	1	0.890405130964047	0.0342122374960854	0.952158312687601	0.832657013736773	group=high	high
826	75	0	1	0.890405130964047	0.0342122374960854	0.952158312687601	0.832657013736773	group=high	high
860	74	0	1	0.890405130964047	0.0342122374960854	0.952158312687601	0.832657013736773	group=high	high
886	73	1	0	0.878207800402896	0.0368881545538828	0.944053364494321	0.816954813885559	group=high	high
908	72	0	1	0.878207800402896	0.0368881545538828	0.944053364494321	0.816954813885559	group=high	high
914	71	0	1	0.878207800402896	0.0368881545538828	0.944053364494321	0.816954813885559	group=high	high
916	70	0	1	0.878207800402896	0.0368881545538828	0.944053364494321	0.816954813885559	group=high	high
919	69	1	0	0.865480151121695	0.0396719633512625	0.935461565378964	0.800734011645024	group=high	high
933	68	1	1	0.852752501840493	0.0423480277879749	0.926551810123798	0.784831265181016	group=high	high
946	66	0	1	0.852752501840493	0.0423480277879749	0.926551810123798	0.784831265181016	group=high	high
949	65	0	1	0.852752501840493	0.0423480277879749	0.926551810123798	0.784831265181016	group=high	high
953	64	0	1	0.852752501840493	0.0423480277879749	0.926551810123798	0.784831265181016	group=high	high
958	63	0	1	0.852752501840493	0.0423480277879749	0.926551810123798	0.784831265181016	group=high	high
962	62	1	1	0.838998429230163	0.0453626037878934	0.917009565905339	0.767623796329453	group=high	high
968	60	0	1	0.838998429230163	0.0453626037878934	0.917009565905339	0.767623796329453	group=high	high
987	59	1	0	0.82477811687033	0.0484767221498045	0.906986014440195	0.750021423966534	group=high	high
993	58	0	1	0.82477811687033	0.0484767221498045	0.906986014440195	0.750021423966534	group=high	high
1011	57	1	0	0.810308325346289	0.0516069355649935	0.89655761616664	0.73235625941464	group=high	high
1021	56	0	1	0.810308325346289	0.0516069355649935	0.89655761616664	0.73235625941464	group=high	high
1040	55	0	1	0.810308325346289	0.0516069355649935	0.89655761616664	0.73235625941464	group=high	high
1115	54	0	1	0.810308325346289	0.0516069355649935	0.89655761616664	0.73235625941464	group=high	high
1120	53	1	1	0.795019489019	0.0550101854284889	0.885528472685714	0.713761338472916	group=high	high
1127	51	0	1	0.795019489019	0.0550101854284889	0.885528472685714	0.713761338472916	group=high	high
1152	50	1	0	0.77911909923862	0.0586027624449809	0.873950052027354	0.69457810476725	group=high	high
1219	49	0	1	0.77911909923862	0.0586027624449809	0.873950052027354	0.69457810476725	group=high	high
1222	48	0	1	0.77911909923862	0.0586027624449809	0.873950052027354	0.69457810476725	group=high	high
1227	47	0	1	0.77911909923862	0.0586027624449809	0.873950052027354	0.69457810476725	group=high	high
1245	46	0	1	0.77911909923862	0.0586027624449809	0.873950052027354	0.69457810476725	group=high	high
1250	45	0	1	0.77911909923862	0.0586027624449809	0.873950052027354	0.69457810476725	group=high	high
1277	44	0	1	0.77911909923862	0.0586027624449809	0.873950052027354	0.69457810476725	group=high	high
1294	43	0	1	0.77911909923862	0.0586027624449809	0.873950052027354	0.69457810476725	group=high	high
1300	42	0	1	0.77911909923862	0.0586027624449809	0.873950052027354	0.69457810476725	group=high	high
1301	41	0	1	0.77911909923862	0.0586027624449809	0.873950052027354	0.69457810476725	group=high	high
1337	40	0	1	0.77911909923862	0.0586027624449809	0.873950052027354	0.69457810476725	group=high	high
1354	39	0	1	0.77911909923862	0.0586027624449809	0.873950052027354	0.69457810476725	group=high	high
1387	38	0	1	0.77911909923862	0.0586027624449809	0.873950052027354	0.69457810476725	group=high	high
1401	37	1	0	0.758061826286225	0.064691842738738	0.860538735029325	0.667788338955856	group=high	high
1426	36	0	2	0.758061826286225	0.064691842738738	0.860538735029325	0.667788338955856	group=high	high
1428	34	0	1	0.758061826286225	0.064691842738738	0.860538735029325	0.667788338955856	group=high	high
1469	33	0	1	0.758061826286225	0.064691842738738	0.860538735029325	0.667788338955856	group=high	high
1500	32	0	1	0.758061826286225	0.064691842738738	0.860538735029325	0.667788338955856	group=high	high
1537	31	1	0	0.733608218986669	0.0725279486414576	0.845668375585839	0.636397238565255	group=high	high
1547	30	1	0	0.709154611687114	0.0800607807949325	0.829638297589099	0.606168091249539	group=high	high
1585	29	1	0	0.684701004387558	0.0874142763802932	0.812658592940226	0.576891045615036	group=high	high
1588	28	0	1	0.684701004387558	0.0874142763802932	0.812658592940226	0.576891045615036	group=high	high
1631	27	0	1	0.684701004387558	0.0874142763802932	0.812658592940226	0.576891045615036	group=high	high
1650	26	0	1	0.684701004387558	0.0874142763802932	0.812658592940226	0.576891045615036	group=high	high
1796	25	0	1	0.684701004387558	0.0874142763802932	0.812658592940226	0.576891045615036	group=high	high
1886	24	1	0	0.65617179587141	0.0972257677675463	0.793919159476549	0.542324014426092	group=high	high
1891	23	1	0	0.627642587355262	0.106907130271882	0.773948242393659	0.508994265874484	group=high	high
1915	22	1	0	0.599113378839113	0.116591752141698	0.752925658244605	0.476722816885874	group=high	high
2052	21	1	0	0.570584170322965	0.126390620887879	0.73097682869632	0.445385247031409	group=high	high
2078	20	0	1	0.570584170322965	0.126390620887879	0.73097682869632	0.445385247031409	group=high	high
2235	19	1	0	0.540553424516493	0.137472054093226	0.707709536169653	0.412878433626846	group=high	high
2282	18	1	0	0.510522678710021	0.148884315872492	0.6835111424616	0.381315518191276	group=high	high
2286	17	1	0	0.480491932903549	0.160757612886778	0.658450647025857	0.350629919840177	group=high	high
2289	16	0	1	0.480491932903549	0.160757612886778	0.658450647025857	0.350629919840177	group=high	high
2379	15	1	0	0.448459137376646	0.174942604482041	0.631879538263693	0.318281548488245	group=high	high
2381	14	0	1	0.448459137376646	0.174942604482041	0.631879538263693	0.318281548488245	group=high	high
2433	13	1	0	0.413962280655366	0.192393272421923	0.603568020952746	0.283919564749121	group=high	high
2602	12	0	1	0.413962280655366	0.192393272421923	0.603568020952746	0.283919564749121	group=high	high
2650	11	0	1	0.413962280655366	0.192393272421923	0.603568020952746	0.283919564749121	group=high	high
2660	10	1	0	0.372566052589829	0.219377032490476	0.572713405807084	0.242364614019745	group=high	high
2681	9	1	0	0.331169824524293	0.249028454746072	0.539540640210851	0.203271902988792	group=high	high
2907	8	1	0	0.289773596458756	0.282616903475994	0.504223119960116	0.166530914352527	group=high	high
2918	7	0	1	0.289773596458756	0.282616903475994	0.504223119960116	0.166530914352527	group=high	high
3000	6	0	1	0.289773596458756	0.282616903475994	0.504223119960116	0.166530914352527	group=high	high
3200	5	1	0	0.231818877167005	0.360378015603559	0.469789299990747	0.11439168966179	group=high	high
4084	4	1	0	0.173864157875254	0.461741970654274	0.42977934468067	0.0703355006884552	group=high	high
5166	3	1	0	0.115909438583502	0.616337824679257	0.387923875424573	0.0346330783018664	group=high	high
5255	2	0	1	0.115909438583502	0.616337824679257	0.387923875424573	0.0346330783018664	group=high	high
5546	1	0	1	0.115909438583502	0.616337824679257	0.387923875424573	0.0346330783018664	group=high	high
0	282	0	3	1	0	1	1	group=low	low
1	279	0	1	1	0	1	1	group=low	low
3	278	0	4	1	0	1	1	group=low	low
4	274	0	2	1	0	1	1	group=low	low
5	272	0	1	1	0	1	1	group=low	low
6	271	0	1	1	0	1	1	group=low	low
7	270	0	3	1	0	1	1	group=low	low
10	267	0	1	1	0	1	1	group=low	low
23	266	1	0	0.996240601503759	0.00376648502184409	1	0.988913258191659	group=low	low
55	265	0	1	0.996240601503759	0.00376648502184409	1	0.988913258191659	group=low	low
58	264	0	1	0.996240601503759	0.00376648502184409	1	0.988913258191659	group=low	low
62	263	0	2	0.996240601503759	0.00376648502184409	1	0.988913258191659	group=low	low
63	261	0	1	0.996240601503759	0.00376648502184409	1	0.988913258191659	group=low	low
73	260	0	1	0.996240601503759	0.00376648502184409	1	0.988913258191659	group=low	low
76	259	0	1	0.996240601503759	0.00376648502184409	1	0.988913258191659	group=low	low
77	258	0	1	0.996240601503759	0.00376648502184409	1	0.988913258191659	group=low	low
82	257	0	1	0.996240601503759	0.00376648502184409	1	0.988913258191659	group=low	low
90	256	0	1	0.996240601503759	0.00376648502184409	1	0.988913258191659	group=low	low
96	255	1	0	0.992333775615509	0.00544294552467168	1	0.9818038479023	group=low	low
105	254	0	1	0.992333775615509	0.00544294552467168	1	0.9818038479023	group=low	low
112	253	0	1	0.992333775615509	0.00544294552467168	1	0.9818038479023	group=low	low
114	252	0	1	0.992333775615509	0.00544294552467168	1	0.9818038479023	group=low	low
122	251	0	1	0.992333775615509	0.00544294552467168	1	0.9818038479023	group=low	low
134	250	0	1	0.992333775615509	0.00544294552467168	1	0.9818038479023	group=low	low
139	249	0	1	0.992333775615509	0.00544294552467168	1	0.9818038479023	group=low	low
153	248	0	1	0.992333775615509	0.00544294552467168	1	0.9818038479023	group=low	low
155	247	0	1	0.992333775615509	0.00544294552467168	1	0.9818038479023	group=low	low
162	246	0	1	0.992333775615509	0.00544294552467168	1	0.9818038479023	group=low	low
166	245	0	1	0.992333775615509	0.00544294552467168	1	0.9818038479023	group=low	low
169	244	0	1	0.992333775615509	0.00544294552467168	1	0.9818038479023	group=low	low
179	243	0	1	0.992333775615509	0.00544294552467168	1	0.9818038479023	group=low	low
182	242	0	1	0.992333775615509	0.00544294552467168	1	0.9818038479023	group=low	low
194	241	0	1	0.992333775615509	0.00544294552467168	1	0.9818038479023	group=low	low
203	240	0	1	0.992333775615509	0.00544294552467168	1	0.9818038479023	group=low	low
204	239	0	1	0.992333775615509	0.00544294552467168	1	0.9818038479023	group=low	low
210	238	0	1	0.992333775615509	0.00544294552467168	1	0.9818038479023	group=low	low
231	237	0	1	0.992333775615509	0.00544294552467168	1	0.9818038479023	group=low	low
241	236	1	0	0.988128971481545	0.00690338100697719	1	0.974849255226211	group=low	low
242	235	0	2	0.988128971481545	0.00690338100697719	1	0.974849255226211	group=low	low
249	233	0	1	0.988128971481545	0.00690338100697719	1	0.974849255226211	group=low	low
279	232	0	1	0.988128971481545	0.00690338100697719	1	0.974849255226211	group=low	low
287	231	0	1	0.988128971481545	0.00690338100697719	1	0.974849255226211	group=low	low
292	230	0	1	0.988128971481545	0.00690338100697719	1	0.974849255226211	group=low	low
301	229	0	1	0.988128971481545	0.00690338100697719	1	0.974849255226211	group=low	low
313	228	0	1	0.988128971481545	0.00690338100697719	1	0.974849255226211	group=low	low
317	227	0	1	0.988128971481545	0.00690338100697719	1	0.974849255226211	group=low	low
320	226	0	1	0.988128971481545	0.00690338100697719	1	0.974849255226211	group=low	low
336	225	0	1	0.988128971481545	0.00690338100697719	1	0.974849255226211	group=low	low
337	224	0	1	0.988128971481545	0.00690338100697719	1	0.974849255226211	group=low	low
342	223	0	1	0.988128971481545	0.00690338100697719	1	0.974849255226211	group=low	low
343	222	0	1	0.988128971481545	0.00690338100697719	1	0.974849255226211	group=low	low
372	221	0	1	0.988128971481545	0.00690338100697719	1	0.974849255226211	group=low	low
384	220	0	1	0.988128971481545	0.00690338100697719	1	0.974849255226211	group=low	low
395	219	0	1	0.988128971481545	0.00690338100697719	1	0.974849255226211	group=low	low
405	218	0	1	0.988128971481545	0.00690338100697719	1	0.974849255226211	group=low	low
407	217	0	1	0.988128971481545	0.00690338100697719	1	0.974849255226211	group=low	low
408	216	0	1	0.988128971481545	0.00690338100697719	1	0.974849255226211	group=low	low
414	215	0	1	0.988128971481545	0.00690338100697719	1	0.974849255226211	group=low	low
416	214	0	1	0.988128971481545	0.00690338100697719	1	0.974849255226211	group=low	low
427	213	0	1	0.988128971481545	0.00690338100697719	1	0.974849255226211	group=low	low
428	212	0	1	0.988128971481545	0.00690338100697719	1	0.974849255226211	group=low	low
431	211	0	1	0.988128971481545	0.00690338100697719	1	0.974849255226211	group=low	low
433	210	0	1	0.988128971481545	0.00690338100697719	1	0.974849255226211	group=low	low
434	209	0	1	0.988128971481545	0.00690338100697719	1	0.974849255226211	group=low	low
438	208	1	0	0.983378351426346	0.00841915886721001	0.999739943727582	0.967284530463357	group=low	low
442	207	0	2	0.983378351426346	0.00841915886721001	0.999739943727582	0.967284530463357	group=low	low
449	205	0	1	0.983378351426346	0.00841915886721001	0.999739943727582	0.967284530463357	group=low	low
451	204	0	1	0.983378351426346	0.00841915886721001	0.999739943727582	0.967284530463357	group=low	low
454	203	0	2	0.983378351426346	0.00841915886721001	0.999739943727582	0.967284530463357	group=low	low
455	201	0	1	0.983378351426346	0.00841915886721001	0.999739943727582	0.967284530463357	group=low	low
456	200	1	0	0.978461459669214	0.00979836027976235	0.997433851382596	0.959849945669003	group=low	low
457	199	0	1	0.978461459669214	0.00979836027976235	0.997433851382596	0.959849945669003	group=low	low
458	198	0	1	0.978461459669214	0.00979836027976235	0.997433851382596	0.959849945669003	group=low	low
466	197	1	0	0.973494650229269	0.0110411298569874	0.994790882040662	0.952654322766771	group=low	low
486	196	0	1	0.973494650229269	0.0110411298569874	0.994790882040662	0.952654322766771	group=low	low
487	195	0	2	0.973494650229269	0.0110411298569874	0.994790882040662	0.952654322766771	group=low	low
497	193	0	1	0.973494650229269	0.0110411298569874	0.994790882040662	0.952654322766771	group=low	low
500	192	0	1	0.973494650229269	0.0110411298569874	0.994790882040662	0.952654322766771	group=low	low
502	191	0	1	0.973494650229269	0.0110411298569874	0.994790882040662	0.952654322766771	group=low	low
503	190	0	1	0.973494650229269	0.0110411298569874	0.994790882040662	0.952654322766771	group=low	low
509	189	0	1	0.973494650229269	0.0110411298569874	0.994790882040662	0.952654322766771	group=low	low
510	188	1	0	0.968316487196134	0.0122617778171172	0.991869579467829	0.945322690387314	group=low	low
512	187	0	1	0.968316487196134	0.0122617778171172	0.991869579467829	0.945322690387314	group=low	low
515	186	0	1	0.968316487196134	0.0122617778171172	0.991869579467829	0.945322690387314	group=low	low
516	185	0	1	0.968316487196134	0.0122617778171172	0.991869579467829	0.945322690387314	group=low	low
522	184	0	1	0.968316487196134	0.0122617778171172	0.991869579467829	0.945322690387314	group=low	low
523	183	0	2	0.968316487196134	0.0122617778171172	0.991869579467829	0.945322690387314	group=low	low
526	181	0	1	0.968316487196134	0.0122617778171172	0.991869579467829	0.945322690387314	group=low	low
530	180	0	1	0.968316487196134	0.0122617778171172	0.991869579467829	0.945322690387314	group=low	low
531	179	1	0	0.962906897882189	0.0134809697186547	0.98868812983444	0.937797942556833	group=low	low
533	178	0	2	0.962906897882189	0.0134809697186547	0.98868812983444	0.937797942556833	group=low	low
542	176	0	1	0.962906897882189	0.0134809697186547	0.98868812983444	0.937797942556833	group=low	low
544	175	0	2	0.962906897882189	0.0134809697186547	0.98868812983444	0.937797942556833	group=low	low
563	173	0	1	0.962906897882189	0.0134809697186547	0.98868812983444	0.937797942556833	group=low	low
564	172	0	1	0.962906897882189	0.0134809697186547	0.98868812983444	0.937797942556833	group=low	low
566	171	0	3	0.962906897882189	0.0134809697186547	0.98868812983444	0.937797942556833	group=low	low
567	168	0	1	0.962906897882189	0.0134809697186547	0.98868812983444	0.937797942556833	group=low	low
569	167	0	1	0.962906897882189	0.0134809697186547	0.98868812983444	0.937797942556833	group=low	low
576	166	0	1	0.962906897882189	0.0134809697186547	0.98868812983444	0.937797942556833	group=low	low
578	165	1	0	0.957071098501085	0.0147882202972156	0.985217137436597	0.929729145769169	group=low	low
596	164	0	1	0.957071098501085	0.0147882202972156	0.985217137436597	0.929729145769169	group=low	low
599	163	0	1	0.957071098501085	0.0147882202972156	0.985217137436597	0.929729145769169	group=low	low
608	162	0	1	0.957071098501085	0.0147882202972156	0.985217137436597	0.929729145769169	group=low	low
609	161	0	2	0.957071098501085	0.0147882202972156	0.985217137436597	0.929729145769169	group=low	low
611	159	0	1	0.957071098501085	0.0147882202972156	0.985217137436597	0.929729145769169	group=low	low
615	158	0	1	0.957071098501085	0.0147882202972156	0.985217137436597	0.929729145769169	group=low	low
622	157	0	1	0.957071098501085	0.0147882202972156	0.985217137436597	0.929729145769169	group=low	low
627	156	0	1	0.957071098501085	0.0147882202972156	0.985217137436597	0.929729145769169	group=low	low
629	155	0	1	0.957071098501085	0.0147882202972156	0.985217137436597	0.929729145769169	group=low	low
630	154	0	1	0.957071098501085	0.0147882202972156	0.985217137436597	0.929729145769169	group=low	low
633	153	0	1	0.957071098501085	0.0147882202972156	0.985217137436597	0.929729145769169	group=low	low
638	152	0	1	0.957071098501085	0.0147882202972156	0.985217137436597	0.929729145769169	group=low	low
650	151	0	1	0.957071098501085	0.0147882202972156	0.985217137436597	0.929729145769169	group=low	low
651	150	0	1	0.957071098501085	0.0147882202972156	0.985217137436597	0.929729145769169	group=low	low
655	149	0	1	0.957071098501085	0.0147882202972156	0.985217137436597	0.929729145769169	group=low	low
678	148	0	1	0.957071098501085	0.0147882202972156	0.985217137436597	0.929729145769169	group=low	low
685	147	0	1	0.957071098501085	0.0147882202972156	0.985217137436597	0.929729145769169	group=low	low
705	146	0	1	0.957071098501085	0.0147882202972156	0.985217137436597	0.929729145769169	group=low	low
706	145	0	2	0.957071098501085	0.0147882202972156	0.985217137436597	0.929729145769169	group=low	low
715	143	0	1	0.957071098501085	0.0147882202972156	0.985217137436597	0.929729145769169	group=low	low
718	142	0	1	0.957071098501085	0.0147882202972156	0.985217137436597	0.929729145769169	group=low	low
721	141	0	1	0.957071098501085	0.0147882202972156	0.985217137436597	0.929729145769169	group=low	low
724	140	0	1	0.957071098501085	0.0147882202972156	0.985217137436597	0.929729145769169	group=low	low
748	139	0	1	0.957071098501085	0.0147882202972156	0.985217137436597	0.929729145769169	group=low	low
754	138	0	1	0.957071098501085	0.0147882202972156	0.985217137436597	0.929729145769169	group=low	low
758	137	0	1	0.957071098501085	0.0147882202972156	0.985217137436597	0.929729145769169	group=low	low
760	136	0	1	0.957071098501085	0.0147882202972156	0.985217137436597	0.929729145769169	group=low	low
772	135	0	1	0.957071098501085	0.0147882202972156	0.985217137436597	0.929729145769169	group=low	low
777	134	0	1	0.957071098501085	0.0147882202972156	0.985217137436597	0.929729145769169	group=low	low
785	133	0	1	0.957071098501085	0.0147882202972156	0.985217137436597	0.929729145769169	group=low	low
787	132	0	1	0.957071098501085	0.0147882202972156	0.985217137436597	0.929729145769169	group=low	low
788	131	1	0	0.949765212252985	0.0166556706741918	0.981281454095609	0.91926119121178	group=low	low
792	130	0	1	0.949765212252985	0.0166556706741918	0.981281454095609	0.91926119121178	group=low	low
795	129	0	1	0.949765212252985	0.0166556706741918	0.981281454095609	0.91926119121178	group=low	low
796	128	0	1	0.949765212252985	0.0166556706741918	0.981281454095609	0.91926119121178	group=low	low
821	127	1	0	0.942286746014773	0.0184364734719949	0.97695877294466	0.908845220805857	group=low	low
835	126	0	1	0.942286746014773	0.0184364734719949	0.97695877294466	0.908845220805857	group=low	low
837	125	0	1	0.942286746014773	0.0184364734719949	0.97695877294466	0.908845220805857	group=low	low
846	124	0	2	0.942286746014773	0.0184364734719949	0.97695877294466	0.908845220805857	group=low	low
854	122	0	2	0.942286746014773	0.0184364734719949	0.97695877294466	0.908845220805857	group=low	low
863	120	0	1	0.942286746014773	0.0184364734719949	0.97695877294466	0.908845220805857	group=low	low
868	119	0	1	0.942286746014773	0.0184364734719949	0.97695877294466	0.908845220805857	group=low	low
878	118	0	1	0.942286746014773	0.0184364734719949	0.97695877294466	0.908845220805857	group=low	low
889	117	0	1	0.942286746014773	0.0184364734719949	0.97695877294466	0.908845220805857	group=low	low
900	116	0	1	0.942286746014773	0.0184364734719949	0.97695877294466	0.908845220805857	group=low	low
908	115	0	2	0.942286746014773	0.0184364734719949	0.97695877294466	0.908845220805857	group=low	low
919	113	0	1	0.942286746014773	0.0184364734719949	0.97695877294466	0.908845220805857	group=low	low
926	112	0	1	0.942286746014773	0.0184364734719949	0.97695877294466	0.908845220805857	group=low	low
935	111	0	1	0.942286746014773	0.0184364734719949	0.97695877294466	0.908845220805857	group=low	low
939	110	0	1	0.942286746014773	0.0184364734719949	0.97695877294466	0.908845220805857	group=low	low
954	109	1	0	0.933641913482527	0.0206119112829773	0.972131981041725	0.896675800828222	group=low	low
955	108	0	1	0.933641913482527	0.0206119112829773	0.972131981041725	0.896675800828222	group=low	low
956	107	0	1	0.933641913482527	0.0206119112829773	0.972131981041725	0.896675800828222	group=low	low
961	106	1	0	0.924833970902503	0.0226869598314959	0.966885281171944	0.88461153602274	group=low	low
964	105	0	2	0.924833970902503	0.0226869598314959	0.966885281171944	0.88461153602274	group=low	low
984	103	1	0	0.915855000311217	0.0246957860969374	0.961275363916031	0.872580753737416	group=low	low
992	102	0	2	0.915855000311217	0.0246957860969374	0.961275363916031	0.872580753737416	group=low	low
1012	100	0	1	0.915855000311217	0.0246957860969374	0.961275363916031	0.872580753737416	group=low	low
1024	99	1	0	0.906603939702013	0.026701186913481	0.955313012703124	0.860378423148975	group=low	low
1026	98	0	1	0.906603939702013	0.026701186913481	0.955313012703124	0.860378423148975	group=low	low
1058	97	0	1	0.906603939702013	0.026701186913481	0.955313012703124	0.860378423148975	group=low	low
1069	96	0	1	0.906603939702013	0.026701186913481	0.955313012703124	0.860378423148975	group=low	low
1076	95	0	1	0.906603939702013	0.026701186913481	0.955313012703124	0.860378423148975	group=low	low
1078	94	0	1	0.906603939702013	0.026701186913481	0.955313012703124	0.860378423148975	group=low	low
1079	93	0	1	0.906603939702013	0.026701186913481	0.955313012703124	0.860378423148975	group=low	low
1099	92	0	1	0.906603939702013	0.026701186913481	0.955313012703124	0.860378423148975	group=low	low
1106	91	1	0	0.896641259045947	0.0288972923418228	0.948890588050679	0.847268966040752	group=low	low
1112	90	0	1	0.896641259045947	0.0288972923418228	0.948890588050679	0.847268966040752	group=low	low
1116	89	0	1	0.896641259045947	0.0288972923418228	0.948890588050679	0.847268966040752	group=low	low
1120	88	1	0	0.886452153829515	0.0310752315295578	0.942120783540061	0.834072907378519	group=low	low
1130	87	0	1	0.886452153829515	0.0310752315295578	0.942120783540061	0.834072907378519	group=low	low
1137	86	1	1	0.876144570645451	0.0332034474147547	0.935058106548144	0.820942894667027	group=low	low
1139	84	0	1	0.876144570645451	0.0332034474147547	0.935058106548144	0.820942894667027	group=low	low
1147	83	0	1	0.876144570645451	0.0332034474147547	0.935058106548144	0.820942894667027	group=low	low
1164	82	0	1	0.876144570645451	0.0332034474147547	0.935058106548144	0.820942894667027	group=low	low
1173	81	0	1	0.876144570645451	0.0332034474147547	0.935058106548144	0.820942894667027	group=low	low
1189	80	0	1	0.876144570645451	0.0332034474147547	0.935058106548144	0.820942894667027	group=low	low
1191	79	0	1	0.876144570645451	0.0332034474147547	0.935058106548144	0.820942894667027	group=low	low
1201	78	0	1	0.876144570645451	0.0332034474147547	0.935058106548144	0.820942894667027	group=low	low
1209	77	1	0	0.864766069727978	0.035684039430164	0.927412511530518	0.806351376604397	group=low	low
1210	76	0	1	0.864766069727978	0.035684039430164	0.927412511530518	0.806351376604397	group=low	low
1213	75	0	1	0.864766069727978	0.035684039430164	0.927412511530518	0.806351376604397	group=low	low
1217	74	0	1	0.864766069727978	0.035684039430164	0.927412511530518	0.806351376604397	group=low	low
1220	73	1	0	0.852919959183759	0.038257148638602	0.919332940227438	0.791304678579288	group=low	low
1229	72	0	1	0.852919959183759	0.038257148638602	0.919332940227438	0.791304678579288	group=low	low
1236	71	0	1	0.852919959183759	0.038257148638602	0.919332940227438	0.791304678579288	group=low	low
1242	70	1	0	0.840735388338277	0.0408735704267465	0.910858623631942	0.776010650682415	group=low	low
1251	69	1	0	0.828550817492795	0.0434025055634231	0.902118169208198	0.76098285191454	group=low	low
1257	68	0	1	0.828550817492795	0.0434025055634231	0.902118169208198	0.76098285191454	group=low	low
1262	67	1	0	0.816184387380962	0.0459338601292094	0.893073608570321	0.745914947896462	group=low	low
1279	66	0	1	0.816184387380962	0.0459338601292094	0.893073608570321	0.745914947896462	group=low	low
1294	65	0	1	0.816184387380962	0.0459338601292094	0.893073608570321	0.745914947896462	group=low	low
1320	64	0	1	0.816184387380962	0.0459338601292094	0.893073608570321	0.745914947896462	group=low	low
1335	63	1	0	0.803229079644756	0.0486408870336306	0.88357337597367	0.730190578316144	group=low	low
1339	62	1	0	0.79027377190855	0.0512869014106401	0.873842288813249	0.714697197150684	group=low	low
1341	61	0	1	0.79027377190855	0.0512869014106401	0.873842288813249	0.714697197150684	group=low	low
1351	60	1	0	0.777102542376741	0.0539706599182457	0.86381002270013	0.699098581283808	group=low	low
1359	59	0	1	0.777102542376741	0.0539706599182457	0.86381002270013	0.699098581283808	group=low	low
1382	58	0	1	0.777102542376741	0.0539706599182457	0.86381002270013	0.699098581283808	group=low	low
1393	57	0	1	0.777102542376741	0.0539706599182457	0.86381002270013	0.699098581283808	group=low	low
1397	56	0	1	0.777102542376741	0.0539706599182457	0.86381002270013	0.699098581283808	group=low	low
1399	55	0	1	0.777102542376741	0.0539706599182457	0.86381002270013	0.699098581283808	group=low	low
1401	54	0	1	0.777102542376741	0.0539706599182457	0.86381002270013	0.699098581283808	group=low	low
1412	53	0	1	0.777102542376741	0.0539706599182457	0.86381002270013	0.699098581283808	group=low	low
1421	52	0	1	0.777102542376741	0.0539706599182457	0.86381002270013	0.699098581283808	group=low	low
1453	51	0	1	0.777102542376741	0.0539706599182457	0.86381002270013	0.699098581283808	group=low	low
1458	50	0	1	0.777102542376741	0.0539706599182457	0.86381002270013	0.699098581283808	group=low	low
1470	49	0	1	0.777102542376741	0.0539706599182457	0.86381002270013	0.699098581283808	group=low	low
1481	48	1	0	0.760912906077226	0.057931809425897	0.852406192233386	0.679240080504206	group=low	low
1491	47	1	0	0.74472326977771	0.0617950583255668	0.84061081487761	0.659773510800184	group=low	low
1519	46	0	1	0.74472326977771	0.0617950583255668	0.84061081487761	0.659773510800184	group=low	low
1525	45	1	0	0.72817386378265	0.0657546936614468	0.828334182448619	0.640124707070197	group=low	low
1540	44	0	1	0.72817386378265	0.0657546936614468	0.828334182448619	0.640124707070197	group=low	low
1553	43	0	1	0.72817386378265	0.0657546936614468	0.828334182448619	0.640124707070197	group=low	low
1706	42	0	1	0.72817386378265	0.0657546936614468	0.828334182448619	0.640124707070197	group=low	low
1721	41	0	1	0.72817386378265	0.0657546936614468	0.828334182448619	0.640124707070197	group=low	low
1752	40	0	1	0.72817386378265	0.0657546936614468	0.828334182448619	0.640124707070197	group=low	low
1762	39	1	0	0.709502739070274	0.0706996716482423	0.81495522029347	0.617695456404276	group=low	low
1806	38	0	1	0.709502739070274	0.0706996716482423	0.81495522029347	0.617695456404276	group=low	low
1828	37	0	1	0.709502739070274	0.0706996716482423	0.81495522029347	0.617695456404276	group=low	low
1834	36	0	1	0.709502739070274	0.0706996716482423	0.81495522029347	0.617695456404276	group=low	low
1868	35	0	1	0.709502739070274	0.0706996716482423	0.81495522029347	0.617695456404276	group=low	low
1933	34	1	0	0.68863501145056	0.0767444406345973	0.800412911320544	0.592466928367178	group=low	low
1943	33	0	1	0.68863501145056	0.0767444406345973	0.800412911320544	0.592466928367178	group=low	low
1989	32	0	1	0.68863501145056	0.0767444406345973	0.800412911320544	0.592466928367178	group=low	low
2000	31	1	0	0.666420978823123	0.0834564436429059	0.784850453863828	0.565861838811683	group=low	low
2219	30	0	1	0.666420978823123	0.0834564436429059	0.784850453863828	0.565861838811683	group=low	low
2287	29	0	1	0.666420978823123	0.0834564436429059	0.784850453863828	0.565861838811683	group=low	low
2289	28	0	1	0.666420978823123	0.0834564436429059	0.784850453863828	0.565861838811683	group=low	low
2493	27	0	1	0.666420978823123	0.0834564436429059	0.784850453863828	0.565861838811683	group=low	low
2565	26	0	1	0.666420978823123	0.0834564436429059	0.784850453863828	0.565861838811683	group=low	low
2585	25	0	1	0.666420978823123	0.0834564436429059	0.784850453863828	0.565861838811683	group=low	low
2702	24	0	1	0.666420978823123	0.0834564436429059	0.784850453863828	0.565861838811683	group=low	low
2761	23	0	1	0.666420978823123	0.0834564436429059	0.784850453863828	0.565861838811683	group=low	low
2772	22	0	1	0.666420978823123	0.0834564436429059	0.784850453863828	0.565861838811683	group=low	low
2835	21	1	0	0.634686646498212	0.096674352164749	0.767094234897803	0.525133837431087	group=low	low
2860	20	0	1	0.634686646498212	0.096674352164749	0.767094234897803	0.525133837431087	group=low	low
2869	19	0	1	0.634686646498212	0.096674352164749	0.767094234897803	0.525133837431087	group=low	low
2875	18	1	0	0.599426277248312	0.112311638856723	0.747025828155107	0.480989877877642	group=low	low
2893	17	0	1	0.599426277248312	0.112311638856723	0.747025828155107	0.480989877877642	group=low	low
2918	16	0	1	0.599426277248312	0.112311638856723	0.747025828155107	0.480989877877642	group=low	low
2988	15	1	0	0.559464525431758	0.131817331882374	0.724395377405493	0.432085246509482	group=low	low
3013	14	0	1	0.559464525431758	0.131817331882374	0.724395377405493	0.432085246509482	group=low	low
3253	13	0	1	0.559464525431758	0.131817331882374	0.724395377405493	0.432085246509482	group=low	low
3470	12	1	0	0.512842481645778	0.157960648771602	0.698940716850954	0.376294304566442	group=low	low
3574	11	0	1	0.512842481645778	0.157960648771602	0.698940716850954	0.376294304566442	group=low	low
3725	10	0	1	0.512842481645778	0.157960648771602	0.698940716850954	0.376294304566442	group=low	low
3733	9	0	1	0.512842481645778	0.157960648771602	0.698940716850954	0.376294304566442	group=low	low
3761	8	0	1	0.512842481645778	0.157960648771602	0.698940716850954	0.376294304566442	group=low	low
3978	7	1	0	0.439579269982095	0.220819134972197	0.677639622582385	0.285151470130422	group=low	low
4113	6	0	1	0.439579269982095	0.220819134972197	0.677639622582385	0.285151470130422	group=low	low
4229	5	1	0	0.351663415985676	0.314262772803062	0.651070694446421	0.189944285924071	group=low	low
4412	4	1	0	0.263747561989257	0.426725232091099	0.608720082438778	0.114277117614685	group=low	low
4445	3	1	0	0.175831707992838	0.590559980332116	0.559477674944304	0.0552600951213226	group=low	low
4695	2	1	0	0.087915853996419	0.921282307639667	0.534889559638754	0.0144500808524655	group=low	low
4752	1	0	1	0.087915853996419	0.921282307639667	0.534889559638754	0.0144500808524655	group=low	low
