# Supplementary material for: Identifying clinically relevant cell state interactions in the tumor microenvironment of IDH-mutant gliomas using CSI-TME
Source: Mol Syst Biol. 2026 Mar 10;22(6):928–61. doi: 10.1038/s44320-026-00201-0 (PMC13230996; doi:10.1038/s44320-026-00201-0)
Supplement: Supplementary file 15 — Source data Fig. 5 [file 44320_2026_201_MOESM15_ESM.zip › Figure5/Figure5J.txt]

time	n.risk	n.event	n.censor	surv	std.err	upper	lower	strata	group
0	419	0	3	1	0	1	1	group=0	0
1	416	0	1	1	0	1	1	group=0	0
2	415	0	1	1	0	1	1	group=0	0
3	414	0	6	1	0	1	1	group=0	0
4	408	0	3	1	0	1	1	group=0	0
5	405	0	1	1	0	1	1	group=0	0
6	404	0	1	1	0	1	1	group=0	0
7	403	1	2	0.997518610421836	2.4844739666486102E-3	1	0.992673021325533	group=0	0
8	400	0	1	0.997518610421836	2.4844739666486102E-3	1	0.992673021325533	group=0	0
10	399	0	1	0.997518610421836	2.4844739666486102E-3	1	0.992673021325533	group=0	0
23	398	1	0	0.995012282254947	3.5357438365969901E-3	1	0.988140753323407	group=0	0
37	397	1	0	0.992505954088058	4.3430774887317104E-3	1	0.9840933261119	group=0	0
50	396	0	1	0.992505954088058	4.3430774887317104E-3	1	0.9840933261119	group=0	0
55	395	0	1	0.992505954088058	4.3430774887317104E-3	1	0.9840933261119	group=0	0
58	394	0	1	0.992505954088058	4.3430774887317104E-3	1	0.9840933261119	group=0	0
62	393	0	2	0.992505954088058	4.3430774887317104E-3	1	0.9840933261119	group=0	0
63	391	0	1	0.992505954088058	4.3430774887317104E-3	1	0.9840933261119	group=0	0
70	390	0	1	0.992505954088058	4.3430774887317104E-3	1	0.9840933261119	group=0	0
72	389	0	1	0.992505954088058	4.3430774887317104E-3	1	0.9840933261119	group=0	0
73	388	0	1	0.992505954088058	4.3430774887317104E-3	1	0.9840933261119	group=0	0
76	387	0	1	0.992505954088058	4.3430774887317104E-3	1	0.9840933261119	group=0	0
77	386	0	1	0.992505954088058	4.3430774887317104E-3	1	0.9840933261119	group=0	0
82	385	0	1	0.992505954088058	4.3430774887317104E-3	1	0.9840933261119	group=0	0
84	384	0	1	0.992505954088058	4.3430774887317104E-3	1	0.9840933261119	group=0	0
90	383	0	1	0.992505954088058	4.3430774887317104E-3	1	0.9840933261119	group=0	0
96	382	1	0	0.989907770962173	5.0727892685590598E-3	0.999799003632521	0.980114394444296	group=0	0
105	381	0	1	0.989907770962173	5.0727892685590598E-3	0.999799003632521	0.980114394444296	group=0	0
111	380	1	0	0.987302750512273	5.7163511994470896E-3	0.998426533197353	0.976302901373739	group=0	0
112	379	0	1	0.987302750512273	5.7163511994470896E-3	0.998426533197353	0.976302901373739	group=0	0
114	378	0	1	0.987302750512273	5.7163511994470896E-3	0.998426533197353	0.976302901373739	group=0	0
122	377	0	1	0.987302750512273	5.7163511994470896E-3	0.998426533197353	0.976302901373739	group=0	0
134	376	0	1	0.987302750512273	5.7163511994470896E-3	0.998426533197353	0.976302901373739	group=0	0
139	375	0	1	0.987302750512273	5.7163511994470896E-3	0.998426533197353	0.976302901373739	group=0	0
153	374	0	1	0.987302750512273	5.7163511994470896E-3	0.998426533197353	0.976302901373739	group=0	0
155	373	0	1	0.987302750512273	5.7163511994470896E-3	0.998426533197353	0.976302901373739	group=0	0
162	372	0	1	0.987302750512273	5.7163511994470896E-3	0.998426533197353	0.976302901373739	group=0	0
166	371	0	1	0.987302750512273	5.7163511994470896E-3	0.998426533197353	0.976302901373739	group=0	0
169	370	0	1	0.987302750512273	5.7163511994470896E-3	0.998426533197353	0.976302901373739	group=0	0
178	369	2	0	0.981951516092152	6.8880484240017503E-3	0.995298071213458	0.968783933018274	group=0	0
179	367	0	1	0.981951516092152	6.8880484240017503E-3	0.995298071213458	0.968783933018274	group=0	0
182	366	0	1	0.981951516092152	6.8880484240017503E-3	0.995298071213458	0.968783933018274	group=0	0
184	365	0	1	0.981951516092152	6.8880484240017503E-3	0.995298071213458	0.968783933018274	group=0	0
190	364	0	1	0.981951516092152	6.8880484240017503E-3	0.995298071213458	0.968783933018274	group=0	0
194	363	0	2	0.981951516092152	6.8880484240017503E-3	0.995298071213458	0.968783933018274	group=0	0
199	361	0	1	0.981951516092152	6.8880484240017503E-3	0.995298071213458	0.968783933018274	group=0	0
203	360	0	1	0.981951516092152	6.8880484240017503E-3	0.995298071213458	0.968783933018274	group=0	0
204	359	0	1	0.981951516092152	6.8880484240017503E-3	0.995298071213458	0.968783933018274	group=0	0
207	358	0	1	0.981951516092152	6.8880484240017503E-3	0.995298071213458	0.968783933018274	group=0	0
210	357	0	1	0.981951516092152	6.8880484240017503E-3	0.995298071213458	0.968783933018274	group=0	0
230	356	0	1	0.981951516092152	6.8880484240017503E-3	0.995298071213458	0.968783933018274	group=0	0
231	355	0	1	0.981951516092152	6.8880484240017503E-3	0.995298071213458	0.968783933018274	group=0	0
242	354	0	2	0.981951516092152	6.8880484240017503E-3	0.995298071213458	0.968783933018274	group=0	0
243	352	0	1	0.981951516092152	6.8880484240017503E-3	0.995298071213458	0.968783933018274	group=0	0
249	351	0	1	0.981951516092152	6.8880484240017503E-3	0.995298071213458	0.968783933018274	group=0	0
274	350	0	1	0.981951516092152	6.8880484240017503E-3	0.995298071213458	0.968783933018274	group=0	0
279	349	0	1	0.981951516092152	6.8880484240017503E-3	0.995298071213458	0.968783933018274	group=0	0
286	348	0	1	0.981951516092152	6.8880484240017503E-3	0.995298071213458	0.968783933018274	group=0	0
287	347	0	1	0.981951516092152	6.8880484240017503E-3	0.995298071213458	0.968783933018274	group=0	0
292	346	0	1	0.981951516092152	6.8880484240017503E-3	0.995298071213458	0.968783933018274	group=0	0
301	345	0	1	0.981951516092152	6.8880484240017503E-3	0.995298071213458	0.968783933018274	group=0	0
313	344	0	1	0.981951516092152	6.8880484240017503E-3	0.995298071213458	0.968783933018274	group=0	0
317	343	0	1	0.981951516092152	6.8880484240017503E-3	0.995298071213458	0.968783933018274	group=0	0
320	342	0	1	0.981951516092152	6.8880484240017503E-3	0.995298071213458	0.968783933018274	group=0	0
333	341	0	1	0.981951516092152	6.8880484240017503E-3	0.995298071213458	0.968783933018274	group=0	0
336	340	0	1	0.981951516092152	6.8880484240017503E-3	0.995298071213458	0.968783933018274	group=0	0
337	339	0	1	0.981951516092152	6.8880484240017503E-3	0.995298071213458	0.968783933018274	group=0	0
342	338	0	1	0.981951516092152	6.8880484240017503E-3	0.995298071213458	0.968783933018274	group=0	0
343	337	0	1	0.981951516092152	6.8880484240017503E-3	0.995298071213458	0.968783933018274	group=0	0
354	336	0	1	0.981951516092152	6.8880484240017503E-3	0.995298071213458	0.968783933018274	group=0	0
368	335	0	1	0.981951516092152	6.8880484240017503E-3	0.995298071213458	0.968783933018274	group=0	0
372	334	0	1	0.981951516092152	6.8880484240017503E-3	0.995298071213458	0.968783933018274	group=0	0
378	333	1	0	0.979002712740524	7.5160096367337297E-3	0.993531255664161	0.964686622679623	group=0	0
384	332	0	1	0.979002712740524	7.5160096367337297E-3	0.993531255664161	0.964686622679623	group=0	0
395	331	0	1	0.979002712740524	7.5160096367337297E-3	0.993531255664161	0.964686622679623	group=0	0
403	330	0	1	0.979002712740524	7.5160096367337297E-3	0.993531255664161	0.964686622679623	group=0	0
405	329	0	1	0.979002712740524	7.5160096367337297E-3	0.993531255664161	0.964686622679623	group=0	0
407	328	0	1	0.979002712740524	7.5160096367337297E-3	0.993531255664161	0.964686622679623	group=0	0
408	327	0	1	0.979002712740524	7.5160096367337297E-3	0.993531255664161	0.964686622679623	group=0	0
411	326	0	1	0.979002712740524	7.5160096367337297E-3	0.993531255664161	0.964686622679623	group=0	0
414	325	0	2	0.979002712740524	7.5160096367337297E-3	0.993531255664161	0.964686622679623	group=0	0
416	323	0	1	0.979002712740524	7.5160096367337297E-3	0.993531255664161	0.964686622679623	group=0	0
417	322	0	1	0.979002712740524	7.5160096367337297E-3	0.993531255664161	0.964686622679623	group=0	0
427	321	0	1	0.979002712740524	7.5160096367337297E-3	0.993531255664161	0.964686622679623	group=0	0
428	320	0	1	0.979002712740524	7.5160096367337297E-3	0.993531255664161	0.964686622679623	group=0	0
431	319	0	1	0.979002712740524	7.5160096367337297E-3	0.993531255664161	0.964686622679623	group=0	0
433	318	0	1	0.979002712740524	7.5160096367337297E-3	0.993531255664161	0.964686622679623	group=0	0
434	317	0	1	0.979002712740524	7.5160096367337297E-3	0.993531255664161	0.964686622679623	group=0	0
438	316	1	1	0.975904602890079	8.1569978201132595E-3	0.991632188338163	0.960426461688497	group=0	0
442	314	0	2	0.975904602890079	8.1569978201132595E-3	0.991632188338163	0.960426461688497	group=0	0
443	312	0	1	0.975904602890079	8.1569978201132595E-3	0.991632188338163	0.960426461688497	group=0	0
449	311	0	1	0.975904602890079	8.1569978201132595E-3	0.991632188338163	0.960426461688497	group=0	0
451	310	0	1	0.975904602890079	8.1569978201132595E-3	0.991632188338163	0.960426461688497	group=0	0
454	309	0	2	0.975904602890079	8.1569978201132595E-3	0.991632188338163	0.960426461688497	group=0	0
455	307	0	2	0.975904602890079	8.1569978201132595E-3	0.991632188338163	0.960426461688497	group=0	0
456	305	1	0	0.972704915667489	8.7932799942737408E-3	0.989614304287201	0.956084455191048	group=0	0
457	304	0	1	0.972704915667489	8.7932799942737408E-3	0.989614304287201	0.956084455191048	group=0	0
458	303	0	1	0.972704915667489	8.7932799942737408E-3	0.989614304287201	0.956084455191048	group=0	0
461	302	0	2	0.972704915667489	8.7932799942737408E-3	0.989614304287201	0.956084455191048	group=0	0
466	300	1	1	0.969462565948597	9.4058516400978807E-3	0.987500489713206	0.951754127280074	group=0	0
467	298	0	2	0.969462565948597	9.4058516400978807E-3	0.987500489713206	0.951754127280074	group=0	0
471	296	0	1	0.969462565948597	9.4058516400978807E-3	0.987500489713206	0.951754127280074	group=0	0
482	295	0	1	0.969462565948597	9.4058516400978807E-3	0.987500489713206	0.951754127280074	group=0	0
486	294	0	1	0.969462565948597	9.4058516400978807E-3	0.987500489713206	0.951754127280074	group=0	0
487	293	0	2	0.969462565948597	9.4058516400978807E-3	0.987500489713206	0.951754127280074	group=0	0
494	291	0	1	0.969462565948597	9.4058516400978807E-3	0.987500489713206	0.951754127280074	group=0	0
497	290	0	1	0.969462565948597	9.4058516400978807E-3	0.987500489713206	0.951754127280074	group=0	0
500	289	0	1	0.969462565948597	9.4058516400978807E-3	0.987500489713206	0.951754127280074	group=0	0
502	288	0	1	0.969462565948597	9.4058516400978807E-3	0.987500489713206	0.951754127280074	group=0	0
503	287	0	1	0.969462565948597	9.4058516400978807E-3	0.987500489713206	0.951754127280074	group=0	0
509	286	0	1	0.969462565948597	9.4058516400978807E-3	0.987500489713206	0.951754127280074	group=0	0
510	285	1	0	0.966060942910181	1.00411590871946E-2	0.985261640029136	0.94723442738409	group=0	0
512	284	0	1	0.966060942910181	1.00411590871946E-2	0.985261640029136	0.94723442738409	group=0	0
515	283	0	1	0.966060942910181	1.00411590871946E-2	0.985261640029136	0.94723442738409	group=0	0
516	282	0	1	0.966060942910181	1.00411590871946E-2	0.985261640029136	0.94723442738409	group=0	0
522	281	0	1	0.966060942910181	1.00411590871946E-2	0.985261640029136	0.94723442738409	group=0	0
523	280	0	1	0.966060942910181	1.00411590871946E-2	0.985261640029136	0.94723442738409	group=0	0
526	279	0	1	0.966060942910181	1.00411590871946E-2	0.985261640029136	0.94723442738409	group=0	0
530	278	0	1	0.966060942910181	1.00411590871946E-2	0.985261640029136	0.94723442738409	group=0	0
531	277	1	0	0.962573358278736	1.0672627528512099E-2	0.982920503168567	0.942647413581427	group=0	0
532	276	0	1	0.962573358278736	1.0672627528512099E-2	0.982920503168567	0.942647413581427	group=0	0
533	275	0	2	0.962573358278736	1.0672627528512099E-2	0.982920503168567	0.942647413581427	group=0	0
542	273	0	1	0.962573358278736	1.0672627528512099E-2	0.982920503168567	0.942647413581427	group=0	0
544	272	0	2	0.962573358278736	1.0672627528512099E-2	0.982920503168567	0.942647413581427	group=0	0
547	270	1	0	0.959008271766593	1.12992651804336E-2	0.980483535017076	0.938003375345543	group=0	0
563	269	0	1	0.959008271766593	1.12992651804336E-2	0.980483535017076	0.938003375345543	group=0	0
564	268	0	1	0.959008271766593	1.12992651804336E-2	0.980483535017076	0.938003375345543	group=0	0
566	267	0	3	0.959008271766593	1.12992651804336E-2	0.980483535017076	0.938003375345543	group=0	0
567	264	0	2	0.959008271766593	1.12992651804336E-2	0.980483535017076	0.938003375345543	group=0	0
569	262	0	1	0.959008271766593	1.12992651804336E-2	0.980483535017076	0.938003375345543	group=0	0
571	261	0	1	0.959008271766593	1.12992651804336E-2	0.980483535017076	0.938003375345543	group=0	0
573	260	0	1	0.959008271766593	1.12992651804336E-2	0.980483535017076	0.938003375345543	group=0	0
576	259	1	1	0.955305537126568	1.19431371449029E-2	0.97793122174043	0.933203326549391	group=0	0
578	257	1	0	0.95158839495876	1.2563357083374299E-2	0.975310918048532	0.928442875664732	group=0	0
584	256	0	1	0.95158839495876	1.2563357083374299E-2	0.975310918048532	0.928442875664732	group=0	0
585	255	0	1	0.95158839495876	1.2563357083374299E-2	0.975310918048532	0.928442875664732	group=0	0
596	254	0	1	0.95158839495876	1.2563357083374299E-2	0.975310918048532	0.928442875664732	group=0	0
599	253	0	1	0.95158839495876	1.2563357083374299E-2	0.975310918048532	0.928442875664732	group=0	0
608	252	0	1	0.95158839495876	1.2563357083374299E-2	0.975310918048532	0.928442875664732	group=0	0
609	251	0	2	0.95158839495876	1.2563357083374299E-2	0.975310918048532	0.928442875664732	group=0	0
611	249	0	1	0.95158839495876	1.2563357083374299E-2	0.975310918048532	0.928442875664732	group=0	0
615	248	0	1	0.95158839495876	1.2563357083374299E-2	0.975310918048532	0.928442875664732	group=0	0
622	247	0	1	0.95158839495876	1.2563357083374299E-2	0.975310918048532	0.928442875664732	group=0	0
623	246	0	1	0.95158839495876	1.2563357083374299E-2	0.975310918048532	0.928442875664732	group=0	0
627	245	0	1	0.95158839495876	1.2563357083374299E-2	0.975310918048532	0.928442875664732	group=0	0
629	244	0	2	0.95158839495876	1.2563357083374299E-2	0.975310918048532	0.928442875664732	group=0	0
630	242	0	1	0.95158839495876	1.2563357083374299E-2	0.975310918048532	0.928442875664732	group=0	0
633	241	0	1	0.95158839495876	1.2563357083374299E-2	0.975310918048532	0.928442875664732	group=0	0
638	240	0	1	0.95158839495876	1.2563357083374299E-2	0.975310918048532	0.928442875664732	group=0	0
648	239	1	0	0.947606853557259	1.3244553411241901E-2	0.972527694262926	0.9233246047448	group=0	0
650	238	0	1	0.947606853557259	1.3244553411241901E-2	0.972527694262926	0.9233246047448	group=0	0
651	237	0	2	0.947606853557259	1.3244553411241901E-2	0.972527694262926	0.9233246047448	group=0	0
655	235	0	1	0.947606853557259	1.3244553411241901E-2	0.972527694262926	0.9233246047448	group=0	0
656	234	0	1	0.947606853557259	1.3244553411241901E-2	0.972527694262926	0.9233246047448	group=0	0
671	233	0	1	0.947606853557259	1.3244553411241901E-2	0.972527694262926	0.9233246047448	group=0	0
677	232	0	1	0.947606853557259	1.3244553411241901E-2	0.972527694262926	0.9233246047448	group=0	0
678	231	0	1	0.947606853557259	1.3244553411241901E-2	0.972527694262926	0.9233246047448	group=0	0
682	230	1	0	0.943486823759184	1.3942895509217301E-2	0.969625556234501	0.918052727554047	group=0	0
685	229	0	1	0.943486823759184	1.3942895509217301E-2	0.969625556234501	0.918052727554047	group=0	0
686	228	0	1	0.943486823759184	1.3942895509217301E-2	0.969625556234501	0.918052727554047	group=0	0
705	227	0	1	0.943486823759184	1.3942895509217301E-2	0.969625556234501	0.918052727554047	group=0	0
706	226	0	2	0.943486823759184	1.3942895509217301E-2	0.969625556234501	0.918052727554047	group=0	0
709	224	1	0	0.939274829010259	1.4643208447285901E-2	0.966622735473521	0.91270065562866	group=0	0
714	223	0	1	0.939274829010259	1.4643208447285901E-2	0.966622735473521	0.91270065562866	group=0	0
715	222	0	1	0.939274829010259	1.4643208447285901E-2	0.966622735473521	0.91270065562866	group=0	0
718	221	0	1	0.939274829010259	1.4643208447285901E-2	0.966622735473521	0.91270065562866	group=0	0
721	220	0	1	0.939274829010259	1.4643208447285901E-2	0.966622735473521	0.91270065562866	group=0	0
724	219	0	1	0.939274829010259	1.4643208447285901E-2	0.966622735473521	0.91270065562866	group=0	0
736	218	0	1	0.939274829010259	1.4643208447285901E-2	0.966622735473521	0.91270065562866	group=0	0
737	217	1	0	0.934946373577032	1.53544212650532E-2	0.963510403938159	0.907229146558284	group=0	0
738	216	0	1	0.934946373577032	1.53544212650532E-2	0.963510403938159	0.907229146558284	group=0	0
748	215	0	1	0.934946373577032	1.53544212650532E-2	0.963510403938159	0.907229146558284	group=0	0
754	214	0	1	0.934946373577032	1.53544212650532E-2	0.963510403938159	0.907229146558284	group=0	0
758	213	0	1	0.934946373577032	1.53544212650532E-2	0.963510403938159	0.907229146558284	group=0	0
760	212	0	1	0.934946373577032	1.53544212650532E-2	0.963510403938159	0.907229146558284	group=0	0
772	211	0	1	0.934946373577032	1.53544212650532E-2	0.963510403938159	0.907229146558284	group=0	0
777	210	0	1	0.934946373577032	1.53544212650532E-2	0.963510403938159	0.907229146558284	group=0	0
785	209	0	1	0.934946373577032	1.53544212650532E-2	0.963510403938159	0.907229146558284	group=0	0
787	208	0	1	0.934946373577032	1.53544212650532E-2	0.963510403938159	0.907229146558284	group=0	0
788	207	1	0	0.930429724429317	1.6099978572265802E-2	0.960257931344858	0.901528062245929	group=0	0
792	206	0	1	0.930429724429317	1.6099978572265802E-2	0.960257931344858	0.901528062245929	group=0	0
795	205	0	1	0.930429724429317	1.6099978572265802E-2	0.960257931344858	0.901528062245929	group=0	0
796	204	0	1	0.930429724429317	1.6099978572265802E-2	0.960257931344858	0.901528062245929	group=0	0
800	203	0	1	0.930429724429317	1.6099978572265802E-2	0.960257931344858	0.901528062245929	group=0	0
805	202	0	1	0.930429724429317	1.6099978572265802E-2	0.960257931344858	0.901528062245929	group=0	0
821	201	1	0	0.925800720825191	1.6854819249044601E-2	0.956895170636261	0.895716689750387	group=0	0
826	200	0	1	0.925800720825191	1.6854819249044601E-2	0.956895170636261	0.895716689750387	group=0	0
835	199	0	1	0.925800720825191	1.6854819249044601E-2	0.956895170636261	0.895716689750387	group=0	0
837	198	0	1	0.925800720825191	1.6854819249044601E-2	0.956895170636261	0.895716689750387	group=0	0
846	197	0	2	0.925800720825191	1.6854819249044601E-2	0.956895170636261	0.895716689750387	group=0	0
854	195	0	2	0.925800720825191	1.6854819249044601E-2	0.956895170636261	0.895716689750387	group=0	0
860	193	0	1	0.925800720825191	1.6854819249044601E-2	0.956895170636261	0.895716689750387	group=0	0
863	192	0	1	0.925800720825191	1.6854819249044601E-2	0.956895170636261	0.895716689750387	group=0	0
868	191	0	1	0.925800720825191	1.6854819249044601E-2	0.956895170636261	0.895716689750387	group=0	0
878	190	0	1	0.925800720825191	1.6854819249044601E-2	0.956895170636261	0.895716689750387	group=0	0
886	189	1	0	0.920902304312888	1.7669990862558101E-2	0.953354197753802	0.889555063676129	group=0	0
889	188	0	1	0.920902304312888	1.7669990862558101E-2	0.953354197753802	0.889555063676129	group=0	0
900	187	0	1	0.920902304312888	1.7669990862558101E-2	0.953354197753802	0.889555063676129	group=0	0
908	186	0	3	0.920902304312888	1.7669990862558101E-2	0.953354197753802	0.889555063676129	group=0	0
914	183	0	1	0.920902304312888	1.7669990862558101E-2	0.953354197753802	0.889555063676129	group=0	0
916	182	0	1	0.920902304312888	1.7669990862558101E-2	0.953354197753802	0.889555063676129	group=0	0
919	181	1	1	0.915814446278011	1.8518160118796999E-2	0.949664440319787	0.883171006939117	group=0	0
926	179	0	1	0.915814446278011	1.8518160118796999E-2	0.949664440319787	0.883171006939117	group=0	0
933	178	1	1	0.910669421298921	1.93561938464102E-2	0.945881597191312	0.87676808318449	group=0	0
935	176	0	1	0.910669421298921	1.93561938464102E-2	0.945881597191312	0.87676808318449	group=0	0
939	175	0	1	0.910669421298921	1.93561938464102E-2	0.945881597191312	0.87676808318449	group=0	0
946	174	0	1	0.910669421298921	1.93561938464102E-2	0.945881597191312	0.87676808318449	group=0	0
949	173	0	1	0.910669421298921	1.93561938464102E-2	0.945881597191312	0.87676808318449	group=0	0
953	172	0	1	0.910669421298921	1.93561938464102E-2	0.945881597191312	0.87676808318449	group=0	0
954	171	1	0	0.905343869127582	2.02252803447075E-2	0.941953262788078	0.870157314324528	group=0	0
955	170	0	1	0.905343869127582	2.02252803447075E-2	0.941953262788078	0.870157314324528	group=0	0
956	169	0	1	0.905343869127582	2.02252803447075E-2	0.941953262788078	0.870157314324528	group=0	0
958	168	0	1	0.905343869127582	2.02252803447075E-2	0.941953262788078	0.870157314324528	group=0	0
961	167	1	0	0.899922648354363	2.10982084184504E-2	0.937916139973556	0.863468212674071	group=0	0
962	166	1	1	0.894501427581144	2.1946390899923899E-2	0.933817137366421	0.856840993731667	group=0	0
964	164	0	2	0.894501427581144	2.1946390899923899E-2	0.933817137366421	0.856840993731667	group=0	0
968	162	0	1	0.894501427581144	2.1946390899923899E-2	0.933817137366421	0.856840993731667	group=0	0
984	161	1	0	0.888945518093062	2.2813678995476799E-2	0.929595865371067	0.850072772023689	group=0	0
987	160	1	0	0.88338960860498	2.3659503913000601E-2	0.925318600978557	0.843360546049744	group=0	0
992	159	0	2	0.88338960860498	2.3659503913000601E-2	0.925318600978557	0.843360546049744	group=0	0
993	157	0	1	0.88338960860498	2.3659503913000601E-2	0.925318600978557	0.843360546049744	group=0	0
1011	156	1	0	0.877726854703667	2.45179244304791E-2	0.920935217675382	0.836545738160216	group=0	0
1012	155	0	1	0.877726854703667	2.45179244304791E-2	0.920935217675382	0.836545738160216	group=0	0
1021	154	0	1	0.877726854703667	2.45179244304791E-2	0.920935217675382	0.836545738160216	group=0	0
1026	153	0	1	0.877726854703667	2.45179244304791E-2	0.920935217675382	0.836545738160216	group=0	0
1040	152	0	1	0.877726854703667	2.45179244304791E-2	0.920935217675382	0.836545738160216	group=0	0
1058	151	0	1	0.877726854703667	2.45179244304791E-2	0.920935217675382	0.836545738160216	group=0	0
1069	150	0	1	0.877726854703667	2.45179244304791E-2	0.920935217675382	0.836545738160216	group=0	0
1076	149	0	1	0.877726854703667	2.45179244304791E-2	0.920935217675382	0.836545738160216	group=0	0
1078	148	0	1	0.877726854703667	2.45179244304791E-2	0.920935217675382	0.836545738160216	group=0	0
1079	147	0	1	0.877726854703667	2.45179244304791E-2	0.920935217675382	0.836545738160216	group=0	0
1099	146	0	1	0.877726854703667	2.45179244304791E-2	0.920935217675382	0.836545738160216	group=0	0
1106	145	1	0	0.871673566050538	2.54758972106028E-2	0.916302769061124	0.829218061329002	group=0	0
1112	144	0	1	0.871673566050538	2.54758972106028E-2	0.916302769061124	0.829218061329002	group=0	0
1115	143	0	1	0.871673566050538	2.54758972106028E-2	0.916302769061124	0.829218061329002	group=0	0
1116	142	0	1	0.871673566050538	2.54758972106028E-2	0.916302769061124	0.829218061329002	group=0	0
1120	141	2	1	0.859309401993083	2.74056082114859E-2	0.906728485454488	0.814370189311511	group=0	0
1127	138	0	1	0.859309401993083	2.74056082114859E-2	0.906728485454488	0.814370189311511	group=0	0
1130	137	0	1	0.859309401993083	2.74056082114859E-2	0.906728485454488	0.814370189311511	group=0	0
1137	136	1	1	0.85299095050784	2.8381923690586602E-2	0.901785319425257	0.806836778083715	group=0	0
1139	134	0	1	0.85299095050784	2.8381923690586602E-2	0.901785319425257	0.806836778083715	group=0	0
1147	133	0	1	0.85299095050784	2.8381923690586602E-2	0.901785319425257	0.806836778083715	group=0	0
1152	132	1	0	0.846528897852478	2.9383052987738498E-2	0.896711394157914	0.799154755440893	group=0	0
1164	131	0	1	0.846528897852478	2.9383052987738498E-2	0.896711394157914	0.799154755440893	group=0	0
1173	130	0	1	0.846528897852478	2.9383052987738498E-2	0.896711394157914	0.799154755440893	group=0	0
1189	129	0	1	0.846528897852478	2.9383052987738498E-2	0.896711394157914	0.799154755440893	group=0	0
1191	128	0	1	0.846528897852478	2.9383052987738498E-2	0.896711394157914	0.799154755440893	group=0	0
1201	127	0	1	0.846528897852478	2.9383052987738498E-2	0.896711394157914	0.799154755440893	group=0	0
1209	126	1	0	0.839810414536188	3.0444307618540299E-2	0.8914469382035	0.791164905209919	group=0	0
1210	125	0	1	0.839810414536188	3.0444307618540299E-2	0.8914469382035	0.791164905209919	group=0	0
1213	124	0	1	0.839810414536188	3.0444307618540299E-2	0.8914469382035	0.791164905209919	group=0	0
1217	123	0	1	0.839810414536188	3.0444307618540299E-2	0.8914469382035	0.791164905209919	group=0	0
1219	122	0	1	0.839810414536188	3.0444307618540299E-2	0.8914469382035	0.791164905209919	group=0	0
1220	121	1	0	0.832869832597873	3.1555132542714699E-2	0.886006502621129	0.782919940203006	group=0	0
1222	120	0	1	0.832869832597873	3.1555132542714699E-2	0.886006502621129	0.782919940203006	group=0	0
1227	119	0	1	0.832869832597873	3.1555132542714699E-2	0.886006502621129	0.782919940203006	group=0	0
1229	118	0	1	0.832869832597873	3.1555132542714699E-2	0.886006502621129	0.782919940203006	group=0	0
1236	117	0	1	0.832869832597873	3.1555132542714699E-2	0.886006502621129	0.782919940203006	group=0	0
1242	116	1	0	0.825689920247891	3.2721383047312001E-2	0.880378594628576	0.774398478743794	group=0	0
1245	115	0	1	0.825689920247891	3.2721383047312001E-2	0.880378594628576	0.774398478743794	group=0	0
1250	114	0	1	0.825689920247891	3.2721383047312001E-2	0.880378594628576	0.774398478743794	group=0	0
1251	113	1	0	0.81838292980322	3.3907267878383399E-2	0.874618140516113	0.765763467240778	group=0	0
1257	112	0	1	0.81838292980322	3.3907267878383399E-2	0.874618140516113	0.765763467240778	group=0	0
1262	111	1	0	0.811010110615803	3.5094200331059498E-2	0.868757378085626	0.757101368129307	group=0	0
1277	110	0	1	0.811010110615803	3.5094200331059498E-2	0.868757378085626	0.757101368129307	group=0	0
1279	109	0	1	0.811010110615803	3.5094200331059498E-2	0.868757378085626	0.757101368129307	group=0	0
1294	108	0	2	0.811010110615803	3.5094200331059498E-2	0.868757378085626	0.757101368129307	group=0	0
1300	106	0	1	0.811010110615803	3.5094200331059498E-2	0.868757378085626	0.757101368129307	group=0	0
1301	105	0	1	0.811010110615803	3.5094200331059498E-2	0.868757378085626	0.757101368129307	group=0	0
1320	104	0	1	0.811010110615803	3.5094200331059498E-2	0.868757378085626	0.757101368129307	group=0	0
1335	103	1	0	0.803136226046718	3.6425082037331302E-2	0.862569904977073	0.747797707602271	group=0	0
1337	102	0	1	0.803136226046718	3.6425082037331302E-2	0.862569904977073	0.747797707602271	group=0	0
1339	101	1	0	0.795184382224473	3.77597206347772E-2	0.856266541217607	0.738459546526906	group=0	0
1341	100	0	1	0.795184382224473	3.77597206347772E-2	0.856266541217607	0.738459546526906	group=0	0
1351	99	1	0	0.787152216747458	3.91007421164788E-2	0.849848152954535	0.729081554365141	group=0	0
1354	98	0	1	0.787152216747458	3.91007421164788E-2	0.849848152954535	0.729081554365141	group=0	0
1359	97	0	1	0.787152216747458	3.91007421164788E-2	0.849848152954535	0.729081554365141	group=0	0
1382	96	0	1	0.787152216747458	3.91007421164788E-2	0.849848152954535	0.729081554365141	group=0	0
1387	95	0	1	0.787152216747458	3.91007421164788E-2	0.849848152954535	0.729081554365141	group=0	0
1393	94	0	1	0.787152216747458	3.91007421164788E-2	0.849848152954535	0.729081554365141	group=0	0
1397	93	0	1	0.787152216747458	3.91007421164788E-2	0.849848152954535	0.729081554365141	group=0	0
1399	92	0	1	0.787152216747458	3.91007421164788E-2	0.849848152954535	0.729081554365141	group=0	0
1401	91	1	1	0.778502192387596	4.0632107454075E-2	0.843035673701884	0.71890868021157	group=0	0
1412	89	0	1	0.778502192387596	4.0632107454075E-2	0.843035673701884	0.71890868021157	group=0	0
1421	88	0	1	0.778502192387596	4.0632107454075E-2	0.843035673701884	0.71890868021157	group=0	0
1426	87	0	2	0.778502192387596	4.0632107454075E-2	0.843035673701884	0.71890868021157	group=0	0
1428	85	0	1	0.778502192387596	4.0632107454075E-2	0.843035673701884	0.71890868021157	group=0	0
1453	84	0	1	0.778502192387596	4.0632107454075E-2	0.843035673701884	0.71890868021157	group=0	0
1458	83	0	1	0.778502192387596	4.0632107454075E-2	0.843035673701884	0.71890868021157	group=0	0
1469	82	0	1	0.778502192387596	4.0632107454075E-2	0.843035673701884	0.71890868021157	group=0	0
1470	81	0	1	0.778502192387596	4.0632107454075E-2	0.843035673701884	0.71890868021157	group=0	0
1481	80	1	0	0.768770914982751	4.2534644752963001E-2	0.835607827403402	0.707280018618229	group=0	0
1491	79	1	0	0.759039637577906	4.4401362329013302E-2	0.828054580328776	0.695776806385932	group=0	0
1500	78	0	1	0.759039637577906	4.4401362329013302E-2	0.828054580328776	0.695776806385932	group=0	0
1519	77	0	1	0.759039637577906	4.4401362329013302E-2	0.828054580328776	0.695776806385932	group=0	0
1525	76	1	0	0.749052273925565	4.63348634741007E-2	0.820261700540742	0.684024755395966	group=0	0
1537	75	1	0	0.739064910273224	4.8240022319063297E-2	0.812352580804052	0.67238900263791	group=0	0
1540	74	0	1	0.739064910273224	4.8240022319063297E-2	0.812352580804052	0.67238900263791	group=0	0
1547	73	1	0	0.728940733420166	5.0173284776326099E-2	0.804266161782379	0.660670084218843	group=0	0
1553	72	0	1	0.728940733420166	5.0173284776326099E-2	0.804266161782379	0.660670084218843	group=0	0
1585	71	1	0	0.718673962526925	5.21398671719355E-2	0.796000693491179	0.648859063361953	group=0	0
1588	70	0	1	0.718673962526925	5.21398671719355E-2	0.796000693491179	0.648859063361953	group=0	0
1631	69	0	1	0.718673962526925	5.21398671719355E-2	0.796000693491179	0.648859063361953	group=0	0
1650	68	0	1	0.718673962526925	5.21398671719355E-2	0.796000693491179	0.648859063361953	group=0	0
1706	67	0	1	0.718673962526925	5.21398671719355E-2	0.796000693491179	0.648859063361953	group=0	0
1721	66	0	1	0.718673962526925	5.21398671719355E-2	0.796000693491179	0.648859063361953	group=0	0
1752	65	0	1	0.718673962526925	5.21398671719355E-2	0.796000693491179	0.648859063361953	group=0	0
1762	64	1	0	0.707444681862441	5.4466334755727298E-2	0.787144226520517	0.635814836764742	group=0	0
1796	63	0	1	0.707444681862441	5.4466334755727298E-2	0.787144226520517	0.635814836764742	group=0	0
1806	62	0	1	0.707444681862441	5.4466334755727298E-2	0.787144226520517	0.635814836764742	group=0	0
1828	61	0	1	0.707444681862441	5.4466334755727298E-2	0.787144226520517	0.635814836764742	group=0	0
1834	60	0	1	0.707444681862441	5.4466334755727298E-2	0.787144226520517	0.635814836764742	group=0	0
1868	59	0	1	0.707444681862441	5.4466334755727298E-2	0.787144226520517	0.635814836764742	group=0	0
1886	58	1	0	0.695247359761365	5.7175711281110701E-2	0.777691589040267	0.621543164497464	group=0	0
1891	57	1	0	0.683050037660288	5.9852695582747001E-2	0.768067212956546	0.60744339307466	group=0	0
1915	56	1	0	0.670852715559212	6.25061636416466E-2	0.758285104714408	0.593501524921379	group=0	0
1933	55	1	0	0.658655393458135	6.51438472144273E-2	0.748356948969094	0.579705884911088	group=0	0
1943	54	0	1	0.658655393458135	6.51438472144273E-2	0.748356948969094	0.579705884911088	group=0	0
1989	53	0	1	0.658655393458135	6.51438472144273E-2	0.748356948969094	0.579705884911088	group=0	0
2000	52	1	0	0.64598894358394	6.7976427799512296E-2	0.738051598428147	0.565409947111335	group=0	0
2052	51	1	0	0.633322493709745	7.0802200524612294E-2	0.72759860123056	0.551261891323553	group=0	0
2078	50	0	1	0.633322493709745	7.0802200524612294E-2	0.72759860123056	0.551261891323553	group=0	0
2219	49	0	1	0.633322493709745	7.0802200524612294E-2	0.72759860123056	0.551261891323553	group=0	0
2235	48	1	0	0.620128275090792	7.3866189900893997E-2	0.716731593425797	0.536545453129791	group=0	0
2282	47	1	0	0.606934056471839	7.6933404322028304E-2	0.705711736169788	0.521982177743938	group=0	0
2286	46	1	0	0.593739837852886	8.0011502223219802E-2	0.69454774193154	0.507563373646846	group=0	0
2287	45	0	1	0.593739837852886	8.0011502223219802E-2	0.69454774193154	0.507563373646846	group=0	0
2289	44	0	2	0.593739837852886	8.0011502223219802E-2	0.69454774193154	0.507563373646846	group=0	0
2379	42	1	0	0.579603175046865	8.35617171971203E-2	0.682745141750612	0.492042813608356	group=0	0
2381	41	0	1	0.579603175046865	8.35617171971203E-2	0.682745141750612	0.492042813608356	group=0	0
2433	40	1	0	0.565113095670693	8.7313150338062806E-2	0.670589053517451	0.476227294828939	group=0	0
2493	39	0	1	0.565113095670693	8.7313150338062806E-2	0.670589053517451	0.476227294828939	group=0	0
2565	38	0	1	0.565113095670693	8.7313150338062806E-2	0.670589053517451	0.476227294828939	group=0	0
2585	37	0	1	0.565113095670693	8.7313150338062806E-2	0.670589053517451	0.476227294828939	group=0	0
2602	36	0	1	0.565113095670693	8.7313150338062806E-2	0.670589053517451	0.476227294828939	group=0	0
2650	35	0	1	0.565113095670693	8.7313150338062806E-2	0.670589053517451	0.476227294828939	group=0	0
2660	34	1	0	0.548492122268614	9.2275954717928002E-2	0.657227654912003	0.457746423088372	group=0	0
2681	33	1	0	0.531871148866535	9.7271894790195199E-2	0.643582786508448	0.439550163439454	group=0	0
2702	32	0	1	0.531871148866535	9.7271894790195199E-2	0.643582786508448	0.439550163439454	group=0	0
2761	31	0	1	0.531871148866535	9.7271894790195199E-2	0.643582786508448	0.439550163439454	group=0	0
2772	30	0	1	0.531871148866535	9.7271894790195199E-2	0.643582786508448	0.439550163439454	group=0	0
2835	29	1	0	0.513530764422861	0.103408648621239	0.628909373355392	0.419319312418175	group=0	0
2860	28	0	1	0.513530764422861	0.103408648621239	0.628909373355392	0.419319312418175	group=0	0
2869	27	0	1	0.513530764422861	0.103408648621239	0.628909373355392	0.419319312418175	group=0	0
2875	26	1	0	0.493779581175828	0.110597514204128	0.613301323288614	0.397550544125335	group=0	0
2893	25	0	1	0.493779581175828	0.110597514204128	0.613301323288614	0.397550544125335	group=0	0
2907	24	1	0	0.473205431960169	0.11850487057936	0.596927036838252	0.375126886566684	group=0	0
2918	23	0	2	0.473205431960169	0.11850487057936	0.596927036838252	0.375126886566684	group=0	0
2988	21	1	0	0.450671839962065	0.128157546527637	0.579359754698178	0.350568201687745	group=0	0
3000	20	0	1	0.450671839962065	0.128157546527637	0.579359754698178	0.350568201687745	group=0	0
3013	19	0	1	0.450671839962065	0.128157546527637	0.579359754698178	0.350568201687745	group=0	0
3200	18	1	0	0.425634515519728	0.140329364668242	0.560383591445237	0.323287019047948	group=0	0
3253	17	0	1	0.425634515519728	0.140329364668242	0.560383591445237	0.323287019047948	group=0	0
3470	16	1	0	0.399032358299745	0.15446357905622701	0.540116881830172	0.294800678013841	group=0	0
3574	15	0	1	0.399032358299745	0.15446357905622701	0.540116881830172	0.294800678013841	group=0	0
3725	14	0	1	0.399032358299745	0.15446357905622701	0.540116881830172	0.294800678013841	group=0	0
3733	13	0	1	0.399032358299745	0.15446357905622701	0.540116881830172	0.294800678013841	group=0	0
3761	12	0	1	0.399032358299745	0.15446357905622701	0.540116881830172	0.294800678013841	group=0	0
3978	11	1	0	0.362756689363405	0.18152109063623501	0.517757575824472	0.254158358703591	group=0	0
4084	10	1	0	0.326481020427064	0.20990716390080499	0.49264178030631	0.216363818417558	group=0	0
4113	9	0	1	0.326481020427064	0.20990716390080499	0.49264178030631	0.216363818417558	group=0	0
4229	8	1	0	0.285670892873681	0.24883359964848401	0.465236239012314	0.175411655825647	group=0	0
4412	7	1	0	0.244860765320298	0.29279290313043099	0.434655293948722	0.137941019534242	group=0	0
4445	6	1	0	0.204050637766915	0.34505219526454201	0.401279448196141	0.103759768810122	group=0	0
4695	5	1	0	0.163240510213532	0.4111703022555	0.365440552904086	0.0729187386649129	group=0	0
4752	4	0	1	0.163240510213532	0.4111703022555	0.365440552904086	0.0729187386649129	group=0	0
5166	3	1	0	0.108827006809021	0.57942012747534599	0.338797339399914	0.0349569374776909	group=0	0
5255	2	0	1	0.108827006809021	0.57942012747534599	0.338797339399914	0.0349569374776909	group=0	0
5546	1	0	1	0.108827006809021	0.57942012747534599	0.338797339399914	0.0349569374776909	group=0	0
7	4	0	1	1	0	1	1	group=1	1
241	3	1	0	0.666666666666667	0.40824829046386302	1	0.299507130359022	group=1	1
523	2	0	1	0.666666666666667	0.40824829046386302	1	0.299507130359022	group=1	1
1024	1	1	0	0	Inf	NA	NA	group=1	1
