# Supplementary material for: Identifying clinically relevant cell state interactions in the tumor microenvironment of IDH-mutant gliomas using CSI-TME
Source: Mol Syst Biol. 2026 Mar 10;22(6):928–61. doi: 10.1038/s44320-026-00201-0 (PMC13230996; doi:10.1038/s44320-026-00201-0)
Supplement: Supplementary file 16 — Source data Fig. 6 [file 44320_2026_201_MOESM16_ESM.zip]

Archive with 4 entries (3 files):
- Figure6/
- Figure6/Figure6B.txt
- Figure6/Figure6C.txt
- Figure6/Figure6A.txt
