# Supplementary material for: Identifying clinically relevant cell state interactions in the tumor microenvironment of IDH-mutant gliomas using CSI-TME
Source: Mol Syst Biol. 2026 Mar 10;22(6):928–61. doi: 10.1038/s44320-026-00201-0 (PMC13230996; doi:10.1038/s44320-026-00201-0)
Supplement: Supplementary file 16 — Source data Fig. 6 [file 44320_2026_201_MOESM16_ESM.zip › Figure6/Figure6B.txt]

string	int.type	Primary	Recurrent	remodelling
Bcell:Myeloid_Dim.3:Dim.6_Bin.1	Anti-tumor	0.04	0.161290322580645	P > 0.05
Bcell:Oligos_Dim.8:Dim.5_Bin.1	Pro-tumor	0	0.0645161290322581	P > 0.05
Bcell:Tcell_Dim.7:Dim.8_Bin.9	Pro-tumor	0.04	0.0967741935483871	P > 0.05
Endothelial:Malignant_Dim.2:Dim.10_Bin.3	Pro-tumor	0.04	0.0967741935483871	P > 0.05
Endothelial:Malignant_Dim.5:Dim.10_Bin.1	Pro-tumor	0.04	0.0645161290322581	P > 0.05
Endothelial:Malignant_Dim.7:Dim.10_Bin.1	Pro-tumor	0.12	0.32258064516129	P > 0.05
Endothelial:Oligos_Dim.2:Dim.8_Bin.9	Pro-tumor	0	0.0645161290322581	P > 0.05
Endothelial:Oligos_Dim.4:Dim.8_Bin.9	Pro-tumor	0	0.129032258064516	P > 0.05
Malignant:Tcell_Dim.10:Dim.1_Bin.1	Pro-tumor	0.08	0.129032258064516	P > 0.05
Myeloid:Malignant_Dim.7:Dim.10_Bin.3	Pro-tumor	0.12	0.387096774193548	P < 0.05
Myeloid:Oligos_Dim.2:Dim.10_Bin.1	Anti-tumor	0.12	0.290322580645161	P > 0.05
Oligos:Malignant_Dim.6:Dim.10_Bin.3	Pro-tumor	0.04	0.0967741935483871	P > 0.05
Oligos:Stromal_Dim.5:Dim.1_Bin.1	Pro-tumor	0.04	0.290322580645161	P < 0.05
Oligos:Stromal_Dim.5:Dim.9_Bin.1	Pro-tumor	0	0.258064516129032	P < 0.05
Oligos:Tcell_Dim.7:Dim.8_Bin.9	Pro-tumor	0.08	0.258064516129032	P > 0.05
Stromal:Malignant_Dim.10:Dim.10_Bin.3	Pro-tumor	0.08	0.0645161290322581	P > 0.05
Stromal:Malignant_Dim.6:Dim.10_Bin.3	Pro-tumor	0.16	0.32258064516129	P > 0.05
Stromal:Myeloid_Dim.8:Dim.9_Bin.3	Anti-tumor	0.16	0.290322580645161	P > 0.05
Stromal:Tcell_Dim.10:Dim.4_Bin.9	Pro-tumor	0.04	0.0967741935483871	P > 0.05
Stromal:Tcell_Dim.9:Dim.3_Bin.9	Pro-tumor	0.12	0.161290322580645	P > 0.05
Tcell:Malignant_Dim.7:Dim.10_Bin.3	Pro-tumor	0.12	0.258064516129032	P > 0.05
Tcell:Malignant_Dim.8:Dim.4_Bin.3	Pro-tumor	0	0.129032258064516	P > 0.05
Tcell:Oligos_Dim.10:Dim.5_Bin.3	Pro-tumor	0	0.225806451612903	P < 0.05
Tcell:Oligos_Dim.8:Dim.9_Bin.3	Pro-tumor	0.04	0.0645161290322581	P > 0.05
