# Supplementary material for: Identifying clinically relevant cell state interactions in the tumor microenvironment of IDH-mutant gliomas using CSI-TME
Source: Mol Syst Biol. 2026 Mar 10;22(6):928–61. doi: 10.1038/s44320-026-00201-0 (PMC13230996; doi:10.1038/s44320-026-00201-0)
Supplement: Supplementary file 16 — Source data Fig. 6 [file 44320_2026_201_MOESM16_ESM.zip › Figure6/Figure6C.txt]

string	type	int.type	proportion
Bcell:Myeloid_Dim.3:Dim.6_Bin.1	Primary	Anti-tumor	0.04
Bcell:Myeloid_Dim.3:Dim.6_Bin.1	Recurrent	Anti-tumor	0.161290322580645
Bcell:Oligos_Dim.8:Dim.5_Bin.1	Primary	Pro-tumor	0
Bcell:Oligos_Dim.8:Dim.5_Bin.1	Recurrent	Pro-tumor	0.0645161290322581
Bcell:Tcell_Dim.7:Dim.8_Bin.9	Primary	Pro-tumor	0.04
Bcell:Tcell_Dim.7:Dim.8_Bin.9	Recurrent	Pro-tumor	0.0967741935483871
Endothelial:Malignant_Dim.2:Dim.10_Bin.3	Primary	Pro-tumor	0.04
Endothelial:Malignant_Dim.2:Dim.10_Bin.3	Recurrent	Pro-tumor	0.0967741935483871
Endothelial:Malignant_Dim.5:Dim.10_Bin.1	Primary	Pro-tumor	0.04
Endothelial:Malignant_Dim.5:Dim.10_Bin.1	Recurrent	Pro-tumor	0.0645161290322581
Endothelial:Malignant_Dim.7:Dim.10_Bin.1	Primary	Pro-tumor	0.12
Endothelial:Malignant_Dim.7:Dim.10_Bin.1	Recurrent	Pro-tumor	0.32258064516129
Endothelial:Oligos_Dim.2:Dim.8_Bin.9	Primary	Pro-tumor	0
Endothelial:Oligos_Dim.2:Dim.8_Bin.9	Recurrent	Pro-tumor	0.0645161290322581
Endothelial:Oligos_Dim.4:Dim.8_Bin.9	Primary	Pro-tumor	0
Endothelial:Oligos_Dim.4:Dim.8_Bin.9	Recurrent	Pro-tumor	0.129032258064516
Malignant:Tcell_Dim.10:Dim.1_Bin.1	Primary	Pro-tumor	0.08
Malignant:Tcell_Dim.10:Dim.1_Bin.1	Recurrent	Pro-tumor	0.129032258064516
Myeloid:Malignant_Dim.7:Dim.10_Bin.3	Primary	Pro-tumor	0.12
Myeloid:Malignant_Dim.7:Dim.10_Bin.3	Recurrent	Pro-tumor	0.387096774193548
Myeloid:Oligos_Dim.2:Dim.10_Bin.1	Primary	Anti-tumor	0.12
Myeloid:Oligos_Dim.2:Dim.10_Bin.1	Recurrent	Anti-tumor	0.290322580645161
Oligos:Malignant_Dim.6:Dim.10_Bin.3	Primary	Pro-tumor	0.04
Oligos:Malignant_Dim.6:Dim.10_Bin.3	Recurrent	Pro-tumor	0.0967741935483871
Oligos:Stromal_Dim.5:Dim.1_Bin.1	Primary	Pro-tumor	0.04
Oligos:Stromal_Dim.5:Dim.1_Bin.1	Recurrent	Pro-tumor	0.290322580645161
Oligos:Stromal_Dim.5:Dim.9_Bin.1	Primary	Pro-tumor	0
Oligos:Stromal_Dim.5:Dim.9_Bin.1	Recurrent	Pro-tumor	0.258064516129032
Oligos:Tcell_Dim.7:Dim.8_Bin.9	Primary	Pro-tumor	0.08
Oligos:Tcell_Dim.7:Dim.8_Bin.9	Recurrent	Pro-tumor	0.258064516129032
Stromal:Malignant_Dim.10:Dim.10_Bin.3	Primary	Pro-tumor	0.08
Stromal:Malignant_Dim.10:Dim.10_Bin.3	Recurrent	Pro-tumor	0.0645161290322581
Stromal:Malignant_Dim.6:Dim.10_Bin.3	Primary	Pro-tumor	0.16
Stromal:Malignant_Dim.6:Dim.10_Bin.3	Recurrent	Pro-tumor	0.32258064516129
Stromal:Myeloid_Dim.8:Dim.9_Bin.3	Primary	Anti-tumor	0.16
Stromal:Myeloid_Dim.8:Dim.9_Bin.3	Recurrent	Anti-tumor	0.290322580645161
Stromal:Tcell_Dim.10:Dim.4_Bin.9	Primary	Pro-tumor	0.04
Stromal:Tcell_Dim.10:Dim.4_Bin.9	Recurrent	Pro-tumor	0.0967741935483871
Stromal:Tcell_Dim.9:Dim.3_Bin.9	Primary	Pro-tumor	0.12
Stromal:Tcell_Dim.9:Dim.3_Bin.9	Recurrent	Pro-tumor	0.161290322580645
Tcell:Malignant_Dim.7:Dim.10_Bin.3	Primary	Pro-tumor	0.12
Tcell:Malignant_Dim.7:Dim.10_Bin.3	Recurrent	Pro-tumor	0.258064516129032
Tcell:Malignant_Dim.8:Dim.4_Bin.3	Primary	Pro-tumor	0
Tcell:Malignant_Dim.8:Dim.4_Bin.3	Recurrent	Pro-tumor	0.129032258064516
Tcell:Oligos_Dim.10:Dim.5_Bin.3	Primary	Pro-tumor	0
Tcell:Oligos_Dim.10:Dim.5_Bin.3	Recurrent	Pro-tumor	0.225806451612903
Tcell:Oligos_Dim.8:Dim.9_Bin.3	Primary	Pro-tumor	0.04
Tcell:Oligos_Dim.8:Dim.9_Bin.3	Recurrent	Pro-tumor	0.0645161290322581
