# Supplementary material for: Identifying clinically relevant cell state interactions in the tumor microenvironment of IDH-mutant gliomas using CSI-TME
Source: Mol Syst Biol. 2026 Mar 10;22(6):928–61. doi: 10.1038/s44320-026-00201-0 (PMC13230996; doi:10.1038/s44320-026-00201-0)
Supplement: Supplementary file 16 — Source data Fig. 6 [file 44320_2026_201_MOESM16_ESM.zip › Figure6/Figure6A.txt]

string	cellTypes	components	bin	HR	FDR	variable	Penetrance	interaction
Bcell:Myeloid_Dim.3:Dim.6_Bin.1	Bcell:Myeloid	Dim.3:Dim.6	Bin.1	-1.12435470760714	0.189662278698479	Responder	0.25	Anti-tumor
Bcell:Oligos_Dim.8:Dim.5_Bin.1	Bcell:Oligos	Dim.8:Dim.5	Bin.1	1.22446602833185	0.0925950519702615	Responder	0.0833333333333333	Pro-tumor
Bcell:Tcell_Dim.7:Dim.8_Bin.9	Bcell:Tcell	Dim.7:Dim.8	Bin.9	1.31145291148921	0.0386537246200673	Responder	0.166666666666667	Pro-tumor
Endothelial:Malignant_Dim.2:Dim.10_Bin.3	Endothelial:Malignant	Dim.2:Dim.10	Bin.3	1.44062166514917	0.175904342341119	Responder	NA	Pro-tumor
Endothelial:Malignant_Dim.5:Dim.10_Bin.1	Endothelial:Malignant	Dim.5:Dim.10	Bin.1	1.06270452556536	0.0811734951240063	Responder	0.0833333333333333	Pro-tumor
Endothelial:Malignant_Dim.7:Dim.10_Bin.1	Endothelial:Malignant	Dim.7:Dim.10	Bin.1	1.13366007048997	0.0811734951240063	Responder	0	Pro-tumor
Endothelial:Oligos_Dim.2:Dim.8_Bin.9	Endothelial:Oligos	Dim.2:Dim.8	Bin.9	1.54364658035496	0.0885280831460866	Responder	NA	Pro-tumor
Endothelial:Oligos_Dim.4:Dim.8_Bin.9	Endothelial:Oligos	Dim.4:Dim.8	Bin.9	1.21894754908763	0.0146717386675714	Responder	0.25	Pro-tumor
Malignant:Tcell_Dim.10:Dim.1_Bin.1	Malignant:Tcell	Dim.10:Dim.1	Bin.1	1.11853075368638	0.0285256164624351	Responder	0	Pro-tumor
Myeloid:Malignant_Dim.7:Dim.10_Bin.3	Myeloid:Malignant	Dim.7:Dim.10	Bin.3	1.25012955074134	0.0690627882687004	Responder	0	Pro-tumor
Myeloid:Oligos_Dim.2:Dim.10_Bin.1	Myeloid:Oligos	Dim.2:Dim.10	Bin.1	-1.29708188737245	0.184148148360285	Responder	0.166666666666667	Anti-tumor
Oligos:Malignant_Dim.6:Dim.10_Bin.3	Oligos:Malignant	Dim.6:Dim.10	Bin.3	1.14419000222326	0.180432417156196	Responder	0	Pro-tumor
Oligos:Stromal_Dim.5:Dim.1_Bin.1	Oligos:Stromal	Dim.5:Dim.1	Bin.1	1.17367182254083	0.0950656261654491	Responder	0	Pro-tumor
Oligos:Stromal_Dim.5:Dim.9_Bin.1	Oligos:Stromal	Dim.5:Dim.9	Bin.1	1.14213933236961	0.101161678678826	Responder	0.0833333333333333	Pro-tumor
Oligos:Tcell_Dim.7:Dim.8_Bin.9	Oligos:Tcell	Dim.7:Dim.8	Bin.9	1.18302148656122	0.0453062310196932	Responder	0.25	Pro-tumor
Stromal:Malignant_Dim.10:Dim.10_Bin.3	Stromal:Malignant	Dim.10:Dim.10	Bin.3	0.978818560638099	0.187388845412119	Responder	0.0833333333333333	Pro-tumor
Stromal:Malignant_Dim.6:Dim.10_Bin.3	Stromal:Malignant	Dim.6:Dim.10	Bin.3	0.948506350994253	0.187388845412119	Responder	0	Pro-tumor
Stromal:Myeloid_Dim.8:Dim.9_Bin.3	Stromal:Myeloid	Dim.8:Dim.9	Bin.3	-1.47102619715081	0.0760224451379668	Responder	0.416666666666667	Anti-tumor
Stromal:Tcell_Dim.10:Dim.4_Bin.9	Stromal:Tcell	Dim.10:Dim.4	Bin.9	1.086285291135	0.123921487491261	Responder	0.0833333333333333	Pro-tumor
Stromal:Tcell_Dim.9:Dim.3_Bin.9	Stromal:Tcell	Dim.9:Dim.3	Bin.9	1.95121781148587	0.00272663541210071	Responder	0.25	Pro-tumor
Tcell:Malignant_Dim.7:Dim.10_Bin.3	Tcell:Malignant	Dim.7:Dim.10	Bin.3	1.1897745922954	0.0480204345499047	Responder	0	Pro-tumor
Tcell:Malignant_Dim.8:Dim.4_Bin.3	Tcell:Malignant	Dim.8:Dim.4	Bin.3	0.922191136104662	0.074444853982098	Responder	0	Pro-tumor
Tcell:Oligos_Dim.10:Dim.5_Bin.3	Tcell:Oligos	Dim.10:Dim.5	Bin.3	1.39761138244226	0.0511488609789417	Responder	0.0833333333333333	Pro-tumor
Tcell:Oligos_Dim.8:Dim.9_Bin.3	Tcell:Oligos	Dim.8:Dim.9	Bin.3	1.09401399100043	0.147850324260887	Responder	0.166666666666667	Pro-tumor
Bcell:Myeloid_Dim.3:Dim.6_Bin.1	Bcell:Myeloid	Dim.3:Dim.6	Bin.1	-1.12435470760714	0.189662278698479	Non.Responder	0.0666666666666667	Anti-tumor
Bcell:Oligos_Dim.8:Dim.5_Bin.1	Bcell:Oligos	Dim.8:Dim.5	Bin.1	1.22446602833185	0.0925950519702615	Non.Responder	0.266666666666667	Pro-tumor
Bcell:Tcell_Dim.7:Dim.8_Bin.9	Bcell:Tcell	Dim.7:Dim.8	Bin.9	1.31145291148921	0.0386537246200673	Non.Responder	0.2	Pro-tumor
Endothelial:Malignant_Dim.2:Dim.10_Bin.3	Endothelial:Malignant	Dim.2:Dim.10	Bin.3	1.44062166514917	0.175904342341119	Non.Responder	NA	Pro-tumor
Endothelial:Malignant_Dim.5:Dim.10_Bin.1	Endothelial:Malignant	Dim.5:Dim.10	Bin.1	1.06270452556536	0.0811734951240063	Non.Responder	0.4	Pro-tumor
Endothelial:Malignant_Dim.7:Dim.10_Bin.1	Endothelial:Malignant	Dim.7:Dim.10	Bin.1	1.13366007048997	0.0811734951240063	Non.Responder	0.0666666666666667	Pro-tumor
Endothelial:Oligos_Dim.2:Dim.8_Bin.9	Endothelial:Oligos	Dim.2:Dim.8	Bin.9	1.54364658035496	0.0885280831460866	Non.Responder	NA	Pro-tumor
Endothelial:Oligos_Dim.4:Dim.8_Bin.9	Endothelial:Oligos	Dim.4:Dim.8	Bin.9	1.21894754908763	0.0146717386675714	Non.Responder	0.0666666666666667	Pro-tumor
Malignant:Tcell_Dim.10:Dim.1_Bin.1	Malignant:Tcell	Dim.10:Dim.1	Bin.1	1.11853075368638	0.0285256164624351	Non.Responder	0.4	Pro-tumor
Myeloid:Malignant_Dim.7:Dim.10_Bin.3	Myeloid:Malignant	Dim.7:Dim.10	Bin.3	1.25012955074134	0.0690627882687004	Non.Responder	0.2	Pro-tumor
Myeloid:Oligos_Dim.2:Dim.10_Bin.1	Myeloid:Oligos	Dim.2:Dim.10	Bin.1	-1.29708188737245	0.184148148360285	Non.Responder	0.0666666666666667	Anti-tumor
Oligos:Malignant_Dim.6:Dim.10_Bin.3	Oligos:Malignant	Dim.6:Dim.10	Bin.3	1.14419000222326	0.180432417156196	Non.Responder	0.4	Pro-tumor
Oligos:Stromal_Dim.5:Dim.1_Bin.1	Oligos:Stromal	Dim.5:Dim.1	Bin.1	1.17367182254083	0.0950656261654491	Non.Responder	0.133333333333333	Pro-tumor
Oligos:Stromal_Dim.5:Dim.9_Bin.1	Oligos:Stromal	Dim.5:Dim.9	Bin.1	1.14213933236961	0.101161678678826	Non.Responder	0.266666666666667	Pro-tumor
Oligos:Tcell_Dim.7:Dim.8_Bin.9	Oligos:Tcell	Dim.7:Dim.8	Bin.9	1.18302148656122	0.0453062310196932	Non.Responder	0.2	Pro-tumor
Stromal:Malignant_Dim.10:Dim.10_Bin.3	Stromal:Malignant	Dim.10:Dim.10	Bin.3	0.978818560638099	0.187388845412119	Non.Responder	0.4	Pro-tumor
Stromal:Malignant_Dim.6:Dim.10_Bin.3	Stromal:Malignant	Dim.6:Dim.10	Bin.3	0.948506350994253	0.187388845412119	Non.Responder	0.466666666666667	Pro-tumor
Stromal:Myeloid_Dim.8:Dim.9_Bin.3	Stromal:Myeloid	Dim.8:Dim.9	Bin.3	-1.47102619715081	0.0760224451379668	Non.Responder	0.133333333333333	Anti-tumor
Stromal:Tcell_Dim.10:Dim.4_Bin.9	Stromal:Tcell	Dim.10:Dim.4	Bin.9	1.086285291135	0.123921487491261	Non.Responder	0.266666666666667	Pro-tumor
Stromal:Tcell_Dim.9:Dim.3_Bin.9	Stromal:Tcell	Dim.9:Dim.3	Bin.9	1.95121781148587	0.00272663541210071	Non.Responder	0	Pro-tumor
Tcell:Malignant_Dim.7:Dim.10_Bin.3	Tcell:Malignant	Dim.7:Dim.10	Bin.3	1.1897745922954	0.0480204345499047	Non.Responder	0.333333333333333	Pro-tumor
Tcell:Malignant_Dim.8:Dim.4_Bin.3	Tcell:Malignant	Dim.8:Dim.4	Bin.3	0.922191136104662	0.074444853982098	Non.Responder	0.2	Pro-tumor
Tcell:Oligos_Dim.10:Dim.5_Bin.3	Tcell:Oligos	Dim.10:Dim.5	Bin.3	1.39761138244226	0.0511488609789417	Non.Responder	0.266666666666667	Pro-tumor
Tcell:Oligos_Dim.8:Dim.9_Bin.3	Tcell:Oligos	Dim.8:Dim.9	Bin.3	1.09401399100043	0.147850324260887	Non.Responder	0.266666666666667	Pro-tumor
