# Supplementary material for: Identifying clinically relevant cell state interactions in the tumor microenvironment of IDH-mutant gliomas using CSI-TME
Source: Mol Syst Biol. 2026 Mar 10;22(6):928–61. doi: 10.1038/s44320-026-00201-0 (PMC13230996; doi:10.1038/s44320-026-00201-0)
Supplement: Supplementary file 17 — Source data Fig. 7 [file 44320_2026_201_MOESM17_ESM.zip]

Archive with 6 entries (5 files):
- Figure7/
- Figure7/Figure7E.txt
- Figure7/Figure7D.txt
- Figure7/Figure7A.txt
- Figure7/Figure7C.txt
- Figure7/Figure7B.txt
