# Supplementary material for: Identifying clinically relevant cell state interactions in the tumor microenvironment of IDH-mutant gliomas using CSI-TME
Source: Mol Syst Biol. 2026 Mar 10;22(6):928–61. doi: 10.1038/s44320-026-00201-0 (PMC13230996; doi:10.1038/s44320-026-00201-0)
Supplement: Supplementary file 17 — Source data Fig. 7 [file 44320_2026_201_MOESM17_ESM.zip › Figure7/Figure7E.txt]

comparison	mutant	wildtype	Odds Ratio	type
APOB-Bcell:Tcell_Dim.2:Dim.2_Bin.1	0.33333333333333298	0.7	0.476190476190476	Anti-tumor
ATRX-Bcell:Endothelial_Dim.2:Dim.1_Bin.1	0.79166666666666696	0.42857142857142899	1.8472222222222201	Anti-tumor
ATRX-Bcell:Endothelial_Dim.2:Dim.2_Bin.1	1.27272727272727	0.66666666666666696	1.9090909090909101	Anti-tumor
ATRX-Bcell:Endothelial_Dim.2:Dim.6_Bin.1	1.1666666666666701	1	1.1666666666666701	Anti-tumor
ATRX-Bcell:Malignant_Dim.1:Dim.3_Bin.1	1.375	0.4	3.4375	Anti-tumor
ATRX-Bcell:Malignant_Dim.2:Dim.3_Bin.1	1.07317073170732	0.66666666666666696	1.6097560975609799	Anti-tumor
ATRX-Bcell:Malignant_Dim.3:Dim.3_Bin.1	0.58333333333333304	0.4	1.4583333333333299	Anti-tumor
ATRX-Bcell:Malignant_Dim.8:Dim.1_Bin.3	0.66666666666666696	0.92857142857142905	0.71794871794871795	Anti-tumor
ATRX-Bcell:Myeloid_Dim.2:Dim.1_Bin.1	1.45	0.57142857142857095	2.5375000000000001	Anti-tumor
ATRX-Bcell:Myeloid_Dim.3:Dim.6_Bin.1	0.61904761904761896	0.4	1.5476190476190499	Anti-tumor
ATRX-Bcell:Myeloid_Dim.4:Dim.6_Bin.3	0.52	0.6	0.86666666666666703	Anti-tumor
ATRX-Bcell:Oligos_Dim.1:Dim.2_Bin.1	1.5333333333333301	0.5	3.06666666666667	Anti-tumor
ATRX-Bcell:Oligos_Dim.2:Dim.1_Bin.1	0.76190476190476197	0.71428571428571397	1.06666666666667	Anti-tumor
ATRX-Bcell:Oligos_Dim.2:Dim.2_Bin.1	1.12820512820513	0.625	1.8051282051282	Anti-tumor
ATRX-Bcell:Oligos_Dim.2:Dim.3_Bin.1	0.81818181818181801	0.3	2.7272727272727302	Anti-tumor
ATRX-Bcell:Oligos_Dim.9:Dim.2_Bin.1	2.0714285714285698	0.2	10.3571428571429	Anti-tumor
ATRX-Bcell:Stromal_Dim.2:Dim.3_Bin.1	1.28571428571429	0.66666666666666696	1.9285714285714299	Anti-tumor
ATRX-Bcell:Stromal_Dim.2:Dim.4_Bin.1	1	0.57142857142857095	1.75	Anti-tumor
ATRX-Bcell:Stromal_Dim.2:Dim.8_Bin.1	1.1304347826087	0.42857142857142899	2.63768115942029	Anti-tumor
ATRX-Bcell:Stromal_Dim.4:Dim.1_Bin.9	0.66666666666666696	0.91304347826086996	0.73015873015873001	Anti-tumor
ATRX-Bcell:Stromal_Dim.4:Dim.5_Bin.9	0.625	0.5	1.25	Anti-tumor
ATRX-Bcell:Tcell_Dim.2:Dim.2_Bin.1	0.61111111111111105	0.8	0.76388888888888895	Anti-tumor
ATRX-Bcell:Tcell_Dim.2:Dim.3_Bin.1	0.95833333333333304	1.1666666666666701	0.82142857142857095	Anti-tumor
ATRX-Endothelial:Malignant_Dim.1:Dim.3_Bin.1	0.65384615384615397	0.6	1.0897435897435901	Anti-tumor
ATRX-Endothelial:Malignant_Dim.5:Dim.2_Bin.9	1	0.5	2	Anti-tumor
ATRX-Endothelial:Myeloid_Dim.5:Dim.4_Bin.9	0.78571428571428603	0.66666666666666696	1.1785714285714299	Anti-tumor
ATRX-Endothelial:Oligos_Dim.1:Dim.2_Bin.1	0.83333333333333304	0.66666666666666696	1.25	Anti-tumor
ATRX-Malignant:Bcell_Dim.1:Dim.2_Bin.3	0.94444444444444398	0.5	1.8888888888888899	Anti-tumor
ATRX-Malignant:Bcell_Dim.2:Dim.2_Bin.3	0.52380952380952395	0.3	1.74603174603175	Anti-tumor
ATRX-Malignant:Oligos_Dim.1:Dim.2_Bin.3	1.0588235294117601	0.55555555555555602	1.9058823529411799	Anti-tumor
ATRX-Malignant:Stromal_Dim.3:Dim.3_Bin.1	1.15789473684211	0.85714285714285698	1.3508771929824599	Anti-tumor
ATRX-Malignant:Tcell_Dim.3:Dim.2_Bin.1	0.54545454545454497	0.66666666666666696	0.81818181818181801	Anti-tumor
ATRX-Myeloid:Bcell_Dim.4:Dim.2_Bin.3	0.68181818181818199	0.42857142857142899	1.5909090909090899	Anti-tumor
ATRX-Myeloid:Bcell_Dim.5:Dim.2_Bin.3	1.3333333333333299	0.85714285714285698	1.55555555555556	Anti-tumor
ATRX-Myeloid:Oligos_Dim.1:Dim.2_Bin.1	1.44444444444444	1	1.44444444444444	Anti-tumor
ATRX-Oligos:Stromal_Dim.2:Dim.3_Bin.1	1.3888888888888899	1	1.3888888888888899	Anti-tumor
ATRX-Stromal:Endothelial_Dim.1:Dim.7_Bin.3	0.5	1.1304347826087	0.44230769230769201	Anti-tumor
ATRX-Stromal:Endothelial_Dim.5:Dim.1_Bin.3	0.625	0.5	1.25	Anti-tumor
ATRX-Stromal:Endothelial_Dim.8:Dim.7_Bin.3	0.6	1.3043478260869601	0.46	Anti-tumor
ATRX-Stromal:Myeloid_Dim.8:Dim.9_Bin.3	1	1.1785714285714299	0.84848484848484895	Anti-tumor
CIC-Bcell:Malignant_Dim.4:Dim.5_Bin.3	1	1.13333333333333	0.88235294117647001	Anti-tumor
CIC-Bcell:Malignant_Dim.8:Dim.1_Bin.3	1	0.77777777777777801	1.28571428571429	Anti-tumor
CIC-Bcell:Stromal_Dim.4:Dim.1_Bin.9	0.77777777777777801	0.92857142857142905	0.83760683760683796	Anti-tumor
CIC-Stromal:Endothelial_Dim.1:Dim.7_Bin.3	0.84210526315789502	1.5	0.56140350877193002	Anti-tumor
CIC-Stromal:Endothelial_Dim.8:Dim.7_Bin.3	0.94117647058823495	1.5454545454545501	0.60899653979238799	Anti-tumor
CIC-Stromal:Myeloid_Dim.8:Dim.9_Bin.3	0.95652173913043503	1.6666666666666701	0.573913043478261	Anti-tumor
DNMT3A-Bcell:Oligos_Dim.4:Dim.9_Bin.9	1	1	1	Anti-tumor
FUBP1-Bcell:Malignant_Dim.8:Dim.1_Bin.3	0.375	1.3333333333333299	0.28125	Anti-tumor
FUBP1-Stromal:Endothelial_Dim.8:Dim.7_Bin.3	0.66666666666666696	1.42105263157895	0.469135802469136	Anti-tumor
FUBP1-Stromal:Myeloid_Dim.8:Dim.9_Bin.3	0.75	1.4	0.53571428571428603	Anti-tumor
KIF2B-Bcell:Tcell_Dim.2:Dim.2_Bin.1	0.33333333333333298	0.7	0.476190476190476	Anti-tumor
KIF2B-Malignant:Tcell_Dim.3:Dim.2_Bin.1	0.33333333333333298	0.6	0.55555555555555602	Anti-tumor
KIF2B-Myeloid:Bcell_Dim.4:Dim.2_Bin.3	0.25	0.68	0.36764705882352899	Anti-tumor
LRP2-Myeloid:Oligos_Dim.1:Dim.2_Bin.1	3	1.27272727272727	2.3571428571428599	Anti-tumor
NOTCH1-Stromal:Endothelial_Dim.8:Dim.7_Bin.3	0.85714285714285698	1.28571428571429	0.66666666666666696	Anti-tumor
NOTCH1-Stromal:Myeloid_Dim.8:Dim.9_Bin.3	0.7	1.36363636363636	0.51333333333333298	Anti-tumor
OBSCN-Bcell:Oligos_Dim.4:Dim.9_Bin.9	NA	0.8125	NA	Anti-tumor
PIK3CA-Bcell:Malignant_Dim.2:Dim.3_Bin.1	Inf	0.94642857142857095	Inf	Anti-tumor
PIK3CA-Bcell:Oligos_Dim.2:Dim.2_Bin.1	0	1	0	Anti-tumor
PKHD1-Myeloid:Bcell_Dim.5:Dim.2_Bin.3	0.25	1.375	0.18181818181818199	Anti-tumor
TP53-Bcell:Endothelial_Dim.2:Dim.1_Bin.1	0.7	1	0.7	Anti-tumor
TP53-Bcell:Endothelial_Dim.2:Dim.2_Bin.1	1.1923076923076901	0.5	2.3846153846153801	Anti-tumor
TP53-Bcell:Endothelial_Dim.2:Dim.3_Bin.1	0.45454545454545497	0.5	0.90909090909090895	Anti-tumor
TP53-Bcell:Endothelial_Dim.2:Dim.6_Bin.1	1.2	0.5	2.4	Anti-tumor
TP53-Bcell:Malignant_Dim.2:Dim.3_Bin.1	0.98148148148148195	0.5	1.9629629629629599	Anti-tumor
TP53-Bcell:Malignant_Dim.3:Dim.3_Bin.1	0.54838709677419395	0.33333333333333298	1.6451612903225801	Anti-tumor
TP53-Bcell:Malignant_Dim.4:Dim.5_Bin.3	1.1111111111111101	1.05	1.0582010582010599	Anti-tumor
TP53-Bcell:Malignant_Dim.8:Dim.1_Bin.3	0.6	1	0.6	Anti-tumor
TP53-Bcell:Myeloid_Dim.2:Dim.1_Bin.1	1.28	0.5	2.56	Anti-tumor
TP53-Bcell:Myeloid_Dim.3:Dim.6_Bin.1	0.55555555555555602	0.5	1.1111111111111101	Anti-tumor
TP53-Bcell:Myeloid_Dim.4:Dim.6_Bin.3	0.55555555555555602	0.33333333333333298	1.6666666666666701	Anti-tumor
TP53-Bcell:Oligos_Dim.1:Dim.2_Bin.1	1.19047619047619	Inf	0	Anti-tumor
TP53-Bcell:Oligos_Dim.2:Dim.1_Bin.1	0.83333333333333304	0.25	3.3333333333333299	Anti-tumor
TP53-Bcell:Oligos_Dim.2:Dim.2_Bin.1	0.98076923076923095	1	0.98076923076923095	Anti-tumor
TP53-Bcell:Oligos_Dim.2:Dim.3_Bin.1	0.68965517241379304	0.33333333333333298	2.0689655172413799	Anti-tumor
TP53-Bcell:Oligos_Dim.9:Dim.2_Bin.1	1.38095238095238	0.66666666666666696	2.0714285714285698	Anti-tumor
TP53-Bcell:Stromal_Dim.2:Dim.3_Bin.1	1.1481481481481499	0.66666666666666696	1.7222222222222201	Anti-tumor
TP53-Bcell:Stromal_Dim.2:Dim.4_Bin.1	0.94444444444444398	0.33333333333333298	2.8333333333333299	Anti-tumor
TP53-Bcell:Stromal_Dim.2:Dim.8_Bin.1	1.03571428571429	0	Inf	Anti-tumor
TP53-Bcell:Stromal_Dim.4:Dim.1_Bin.9	0.7	0.90909090909090895	0.77	Anti-tumor
TP53-Bcell:Stromal_Dim.4:Dim.5_Bin.9	0.62962962962962998	0.33333333333333298	1.8888888888888899	Anti-tumor
TP53-Bcell:Tcell_Dim.2:Dim.2_Bin.1	0.66666666666666696	0.5	1.3333333333333299	Anti-tumor
TP53-Bcell:Tcell_Dim.2:Dim.3_Bin.1	1.03571428571429	0.5	2.0714285714285698	Anti-tumor
TP53-Endothelial:Malignant_Dim.3:Dim.3_Bin.1	0.434782608695652	0.5	0.86956521739130399	Anti-tumor
TP53-Endothelial:Oligos_Dim.1:Dim.2_Bin.1	0.76666666666666705	Inf	0	Anti-tumor
TP53-Malignant:Bcell_Dim.1:Dim.2_Bin.3	0.86956521739130399	0.33333333333333298	2.60869565217391	Anti-tumor
TP53-Malignant:Bcell_Dim.2:Dim.2_Bin.3	0.48148148148148101	0.25	1.92592592592593	Anti-tumor
TP53-Malignant:Oligos_Dim.1:Dim.2_Bin.3	0.875	1	0.875	Anti-tumor
TP53-Malignant:Stromal_Dim.3:Dim.3_Bin.1	1.08	1	1.08	Anti-tumor
TP53-Malignant:Tcell_Dim.3:Dim.2_Bin.1	0.6	0.33333333333333298	1.8	Anti-tumor
TP53-Myeloid:Bcell_Dim.4:Dim.2_Bin.3	0.65384615384615397	0.33333333333333298	1.9615384615384599	Anti-tumor
TP53-Myeloid:Bcell_Dim.5:Dim.2_Bin.3	1.2692307692307701	0.5	2.5384615384615401	Anti-tumor
TP53-Myeloid:Oligos_Dim.1:Dim.2_Bin.1	1.36363636363636	1	1.36363636363636	Anti-tumor
TP53-Oligos:Stromal_Dim.2:Dim.3_Bin.1	1.25	2	0.625	Anti-tumor
TP53-Stromal:Endothelial_Dim.1:Dim.7_Bin.3	0.33333333333333298	1.2380952380952399	0.269230769230769	Anti-tumor
TP53-Stromal:Endothelial_Dim.5:Dim.1_Bin.3	0.57142857142857095	Inf	0	Anti-tumor
TP53-Stromal:Endothelial_Dim.8:Dim.7_Bin.3	0.71428571428571397	1.3333333333333299	0.53571428571428603	Anti-tumor
TP53-Stromal:Myeloid_Dim.8:Dim.9_Bin.3	1.2	1.1481481481481499	1.04516129032258	Anti-tumor
ATRX-Bcell:Stromal_Dim.1:Dim.5_Bin.1	0	0.88	0	Pro-tumor
ATRX-Bcell:Stromal_Dim.2:Dim.3_Bin.3	0	0.53333333333333299	0	Pro-tumor
ATRX-Bcell:Tcell_Dim.9:Dim.1_Bin.1	2.1	1.25	1.68	Pro-tumor
ATRX-Endothelial:Bcell_Dim.8:Dim.1_Bin.3	0	0.88461538461538503	0	Pro-tumor
ATRX-Endothelial:Malignant_Dim.4:Dim.6_Bin.9	0	0.55882352941176505	0	Pro-tumor
ATRX-Endothelial:Malignant_Dim.8:Dim.7_Bin.1	0.375	0.33333333333333298	1.125	Pro-tumor
ATRX-Endothelial:Myeloid_Dim.8:Dim.1_Bin.3	0	0.8	0	Pro-tumor
ATRX-Endothelial:Stromal_Dim.8:Dim.3_Bin.3	0	0.57142857142857095	0	Pro-tumor
ATRX-Endothelial:Tcell_Dim.4:Dim.7_Bin.9	6.25E-2	0.68965517241379304	9.0624999999999997E-2	Pro-tumor
ATRX-Malignant:Stromal_Dim.6:Dim.7_Bin.1	2.2222222222222201	1	2.2222222222222201	Pro-tumor
ATRX-Malignant:Tcell_Dim.10:Dim.1_Bin.1	0.91304347826086996	0.27272727272727298	3.3478260869565202	Pro-tumor
ATRX-Malignant:Tcell_Dim.10:Dim.6_Bin.1	0.66666666666666696	0.8	0.83333333333333304	Pro-tumor
ATRX-Malignant:Tcell_Dim.6:Dim.5_Bin.1	2.4444444444444402	0.83333333333333304	2.93333333333333	Pro-tumor
ATRX-Malignant:Tcell_Dim.7:Dim.1_Bin.1	0.41666666666666702	0.4	1.0416666666666701	Pro-tumor
ATRX-Myeloid:Malignant_Dim.3:Dim.10_Bin.3	0.625	0.5	1.25	Pro-tumor
ATRX-Myeloid:Malignant_Dim.7:Dim.10_Bin.3	0.34482758620689702	0.4375	0.78817733990147798	Pro-tumor
ATRX-Myeloid:Malignant_Dim.9:Dim.6_Bin.3	2.2000000000000002	1.2666666666666699	1.73684210526316	Pro-tumor
ATRX-Myeloid:Oligos_Dim.9:Dim.6_Bin.3	2.4285714285714302	1.3333333333333299	1.8214285714285701	Pro-tumor
ATRX-Myeloid:Stromal_Dim.9:Dim.7_Bin.3	2.5714285714285698	1	2.5714285714285698	Pro-tumor
ATRX-Oligos:Stromal_Dim.5:Dim.9_Bin.1	0.217391304347826	0.8	0.27173913043478298	Pro-tumor
ATRX-Oligos:Tcell_Dim.7:Dim.1_Bin.3	0.6	0.625	0.96	Pro-tumor
ATRX-Oligos:Tcell_Dim.8:Dim.8_Bin.9	0.3	0.35714285714285698	0.84	Pro-tumor
ATRX-Stromal:Malignant_Dim.10:Dim.10_Bin.3	1.0454545454545501	0.78571428571428603	1.33057851239669	Pro-tumor
ATRX-Stromal:Malignant_Dim.6:Dim.10_Bin.3	0.233333333333333	0.38888888888888901	0.6	Pro-tumor
ATRX-Stromal:Tcell_Dim.10:Dim.1_Bin.3	1.1818181818181801	0.6	1.9696969696969699	Pro-tumor
ATRX-Stromal:Tcell_Dim.10:Dim.4_Bin.9	0.78571428571428603	1	0.78571428571428603	Pro-tumor
ATRX-Tcell:Malignant_Dim.8:Dim.10_Bin.3	0.24	0.41666666666666702	0.57599999999999996	Pro-tumor
CIC-Bcell:Stromal_Dim.1:Dim.5_Bin.1	0.875	0.8	1.09375	Pro-tumor
CIC-Bcell:Stromal_Dim.2:Dim.3_Bin.3	0.42857142857142899	0.7	0.61224489795918402	Pro-tumor
CIC-Bcell:Stromal_Dim.9:Dim.1_Bin.3	2	0.58333333333333304	3.4285714285714302	Pro-tumor
CIC-Endothelial:Bcell_Dim.8:Dim.1_Bin.3	0.82352941176470595	0.9	0.91503267973856195	Pro-tumor
CIC-Endothelial:Malignant_Dim.4:Dim.6_Bin.9	0.476190476190476	0.26470588235294101	1.7989417989418	Pro-tumor
CIC-Endothelial:Myeloid_Dim.8:Dim.1_Bin.3	0.6	1.1666666666666701	0.51428571428571401	Pro-tumor
CIC-Endothelial:Oligos_Dim.4:Dim.5_Bin.3	0.52380952380952395	0.34375	1.52380952380952	Pro-tumor
CIC-Endothelial:Stromal_Dim.8:Dim.3_Bin.3	0.45	0.77777777777777801	0.57857142857142896	Pro-tumor
CIC-Endothelial:Tcell_Dim.4:Dim.7_Bin.9	0.61111111111111105	0.37037037037037002	1.65	Pro-tumor
CIC-Malignant:Tcell_Dim.10:Dim.1_Bin.1	1	0.6875	1.4545454545454499	Pro-tumor
CIC-Malignant:Tcell_Dim.10:Dim.6_Bin.1	1	0.68181818181818199	1.4666666666666699	Pro-tumor
CIC-Myeloid:Malignant_Dim.3:Dim.10_Bin.3	0.5	0.6	0.83333333333333304	Pro-tumor
CIC-Myeloid:Malignant_Dim.9:Dim.6_Bin.3	3	1.5925925925925899	1.8837209302325599	Pro-tumor
CIC-Oligos:Tcell_Dim.8:Dim.8_Bin.9	0.25	0.32500000000000001	0.76923076923076905	Pro-tumor
EXPH5-Malignant:Tcell_Dim.9:Dim.1_Bin.1	0.5	1	0.5	Pro-tumor
FUBP1-Bcell:Endothelial_Dim.9:Dim.5_Bin.3	1	0.83333333333333304	1.2	Pro-tumor
FUBP1-Bcell:Stromal_Dim.1:Dim.5_Bin.1	0.45454545454545497	1.13333333333333	0.40106951871657798	Pro-tumor
FUBP1-Bcell:Stromal_Dim.2:Dim.3_Bin.3	0.25	0.68421052631579005	0.36538461538461497	Pro-tumor
FUBP1-Endothelial:Bcell_Dim.8:Dim.1_Bin.3	0.45454545454545497	1.125	0.40404040404040398	Pro-tumor
FUBP1-Endothelial:Myeloid_Dim.8:Dim.1_Bin.3	0.33333333333333298	1.0833333333333299	0.30769230769230799	Pro-tumor
FUBP1-Endothelial:Stromal_Dim.8:Dim.3_Bin.3	0.27272727272727298	0.72222222222222199	0.37762237762237799	Pro-tumor
HEATR5B-Bcell:Stromal_Dim.2:Dim.3_Bin.3	0	0.57142857142857095	0	Pro-tumor
HEATR5B-Endothelial:Stromal_Dim.8:Dim.3_Bin.3	0	0.61538461538461497	0	Pro-tumor
IDH1-Bcell:Tcell_Dim.5:Dim.10_Bin.3	1.5833333333333299	2	0.79166666666666696	Pro-tumor
IDH2-Bcell:Tcell_Dim.5:Dim.10_Bin.3	2	1.5833333333333299	1.26315789473684	Pro-tumor
ITPR3-Bcell:Malignant_Dim.9:Dim.10_Bin.3	0.33333333333333298	0.44	0.75757575757575801	Pro-tumor
ITPR3-Oligos:Malignant_Dim.6:Dim.10_Bin.3	0.33333333333333298	0.61904761904761896	0.53846153846153799	Pro-tumor
MROH2B-Bcell:Malignant_Dim.9:Dim.4_Bin.3	1	0.96296296296296302	1.0384615384615401	Pro-tumor
NEB-Endothelial:Tcell_Dim.4:Dim.1_Bin.3	0.33333333333333298	0.36842105263157898	0.90476190476190499	Pro-tumor
NOTCH1-Bcell:Stromal_Dim.1:Dim.5_Bin.1	0.27272727272727298	1.2666666666666699	0.21531100478468901	Pro-tumor
NOTCH1-Endothelial:Bcell_Dim.8:Dim.1_Bin.3	0.27272727272727298	1.25	0.218181818181818	Pro-tumor
NOTCH1-Endothelial:Myeloid_Dim.8:Dim.1_Bin.3	0.25	1.07692307692308	0.23214285714285701	Pro-tumor
NPAP1-Bcell:Endothelial_Dim.9:Dim.4_Bin.9	0.25	0.60606060606060597	0.41249999999999998	Pro-tumor
NPAP1-Endothelial:Malignant_Dim.4:Dim.10_Bin.3	0.25	0.52941176470588203	0.47222222222222199	Pro-tumor
NPAP1-Endothelial:Oligos_Dim.4:Dim.5_Bin.3	0.2	0.4375	0.45714285714285702	Pro-tumor
NPAP1-Endothelial:Stromal_Dim.4:Dim.9_Bin.3	0.2	0.46511627906976699	0.43	Pro-tumor
NPAP1-Endothelial:Tcell_Dim.4:Dim.7_Bin.9	0.2	0.5	0.4	Pro-tumor
NPAP1-Malignant:Oligos_Dim.10:Dim.5_Bin.1	0.25	0.194444444444444	1.28571428571429	Pro-tumor
NPAP1-Oligos:Stromal_Dim.5:Dim.9_Bin.1	0.16666666666666699	0.61538461538461497	0.27083333333333298	Pro-tumor
PIK3CA-Endothelial:Malignant_Dim.4:Dim.8_Bin.9	0.28571428571428598	0.63157894736842102	0.452380952380952	Pro-tumor
PIK3CA-Tcell:Malignant_Dim.8:Dim.4_Bin.3	1	0.34482758620689702	2.9	Pro-tumor
PIK3R1-Bcell:Endothelial_Dim.9:Dim.4_Bin.9	0.16666666666666699	0.64516129032258096	0.25833333333333303	Pro-tumor
PIK3R1-Bcell:Endothelial_Dim.9:Dim.5_Bin.3	0.33333333333333298	0.96875	0.34408602150537598	Pro-tumor
PIK3R1-Bcell:Malignant_Dim.9:Dim.4_Bin.3	0.28571428571428598	1.1818181818181801	0.24175824175824201	Pro-tumor
TP53-Bcell:Malignant_Dim.9:Dim.10_Bin.3	0.5	0.25	2	Pro-tumor
TP53-Bcell:Stromal_Dim.1:Dim.5_Bin.1	0	0.91666666666666696	0	Pro-tumor
TP53-Bcell:Stromal_Dim.2:Dim.3_Bin.3	0	0.57142857142857095	0	Pro-tumor
TP53-Bcell:Stromal_Dim.9:Dim.1_Bin.3	0.68421052631579005	0.5	1.3684210526315801	Pro-tumor
TP53-Bcell:Tcell_Dim.10:Dim.1_Bin.1	1.1111111111111101	1	1.1111111111111101	Pro-tumor
TP53-Bcell:Tcell_Dim.5:Dim.10_Bin.3	1.5	1.72727272727273	0.86842105263157898	Pro-tumor
TP53-Bcell:Tcell_Dim.9:Dim.1_Bin.1	1.7692307692307701	1.6	1.1057692307692299	Pro-tumor
TP53-Endothelial:Bcell_Dim.8:Dim.1_Bin.3	0	0.92	0	Pro-tumor
TP53-Endothelial:Malignant_Dim.4:Dim.6_Bin.9	8.3333333333333301E-2	0.54838709677419395	0.15196078431372601	Pro-tumor
TP53-Endothelial:Malignant_Dim.8:Dim.7_Bin.1	0.4	0.2	2	Pro-tumor
TP53-Endothelial:Myeloid_Dim.8:Dim.1_Bin.3	0	0.84210526315789502	0	Pro-tumor
TP53-Endothelial:Oligos_Dim.4:Dim.5_Bin.3	0.13636363636363599	0.61290322580645196	0.22248803827751201	Pro-tumor
TP53-Endothelial:Stromal_Dim.4:Dim.9_Bin.3	0.13636363636363599	0.69230769230769196	0.19696969696969699	Pro-tumor
TP53-Endothelial:Stromal_Dim.8:Dim.3_Bin.3	0	0.61538461538461497	0	Pro-tumor
TP53-Endothelial:Tcell_Dim.4:Dim.7_Bin.9	0.105263157894737	0.73076923076923095	0.14404432132964001	Pro-tumor
TP53-Malignant:Bcell_Dim.10:Dim.4_Bin.3	1.44444444444444	2.5	0.57777777777777795	Pro-tumor
TP53-Malignant:Stromal_Dim.10:Dim.6_Bin.3	1.7777777777777799	2.6363636363636398	0.67432950191570895	Pro-tumor
TP53-Malignant:Stromal_Dim.6:Dim.7_Bin.1	1.6666666666666701	2.5	0.66666666666666696	Pro-tumor
TP53-Malignant:Tcell_Dim.10:Dim.1_Bin.1	0.72413793103448298	0.6	1.2068965517241399	Pro-tumor
TP53-Malignant:Tcell_Dim.10:Dim.6_Bin.1	0.61904761904761896	1.5	0.41269841269841301	Pro-tumor
TP53-Malignant:Tcell_Dim.6:Dim.5_Bin.1	1.6	Inf	0	Pro-tumor
TP53-Malignant:Tcell_Dim.7:Dim.1_Bin.1	0.42307692307692302	0.375	1.12820512820513	Pro-tumor
TP53-Malignant:Tcell_Dim.9:Dim.1_Bin.1	0.9	1	0.9	Pro-tumor
TP53-Myeloid:Malignant_Dim.3:Dim.10_Bin.3	0.63157894736842102	0.33333333333333298	1.8947368421052599	Pro-tumor
TP53-Myeloid:Malignant_Dim.7:Dim.10_Bin.3	0.39393939393939398	0.33333333333333298	1.1818181818181801	Pro-tumor
TP53-Myeloid:Malignant_Dim.9:Dim.6_Bin.3	1.52173913043478	2.4285714285714302	0.62659846547314602	Pro-tumor
TP53-Myeloid:Malignant_Dim.9:Dim.8_Bin.3	2.4	3	0.8	Pro-tumor
TP53-Myeloid:Oligos_Dim.9:Dim.6_Bin.3	1.7777777777777799	5	0.35555555555555601	Pro-tumor
TP53-Myeloid:Stromal_Dim.9:Dim.7_Bin.3	1.8888888888888899	2.5	0.75555555555555598	Pro-tumor
TP53-Myeloid:Tcell_Dim.3:Dim.10_Bin.9	0.64285714285714302	1	0.64285714285714302	Pro-tumor
TP53-Oligos:Malignant_Dim.6:Dim.10_Bin.3	0.76470588235294101	0.14285714285714299	5.3529411764705896	Pro-tumor
TP53-Oligos:Tcell_Dim.7:Dim.1_Bin.3	0.59090909090909105	0.66666666666666696	0.88636363636363602	Pro-tumor
TP53-Oligos:Tcell_Dim.8:Dim.8_Bin.9	0.32258064516128998	0.30769230769230799	1.04838709677419	Pro-tumor
TP53-Stromal:Malignant_Dim.10:Dim.10_Bin.3	1.1666666666666701	0.5	2.3333333333333299	Pro-tumor
TP53-Stromal:Tcell_Dim.10:Dim.1_Bin.3	1.07692307692308	0.66666666666666696	1.6153846153846201	Pro-tumor
TP53-Stromal:Tcell_Dim.10:Dim.4_Bin.9	0.93333333333333302	0.33333333333333298	2.8	Pro-tumor
TP53-Tcell:Malignant_Dim.8:Dim.10_Bin.3	0.296296296296296	0.3	0.98765432098765404	Pro-tumor
ZNF292-Endothelial:Stromal_Dim.4:Dim.9_Bin.3	0.5	0.43181818181818199	1.15789473684211	Pro-tumor
