# Supplementary material for: Identifying clinically relevant cell state interactions in the tumor microenvironment of IDH-mutant gliomas using CSI-TME
Source: Mol Syst Biol. 2026 Mar 10;22(6):928–61. doi: 10.1038/s44320-026-00201-0 (PMC13230996; doi:10.1038/s44320-026-00201-0)
Supplement: Supplementary file 17 — Source data Fig. 7 [file 44320_2026_201_MOESM17_ESM.zip › Figure7/Figure7D.txt]

comparison	Estimate.Grade	StdErr	z.value	p.value.x	warning.x	response	predictor	Estimate	p.value.y	warning.y	FDR	prognosis	mutation.freqeuncy
APOB-Bcell:Tcell_Dim.2:Dim.2_Bin.1	0.58966813299885	1.57066491405403	0.375425800705551	0.707343819622478	No	APOB	Bcell:Tcell_Dim.2:Dim.2_Bin.1	10.2684473525229	0.00122058944526586	No	0.119585503359968	Better	0.023696682464455
ATRX-Bcell:Endothelial_Dim.2:Dim.1_Bin.1	-0.446515139481205	0.790366114599144	-0.564947220324176	0.572109664178189	No	ATRX	Bcell:Endothelial_Dim.2:Dim.1_Bin.1	5.5954729091428002	2.06683771819336e-08	No	5.34493847123492e-06	Better	0.438388625592417
ATRX-Bcell:Endothelial_Dim.2:Dim.2_Bin.1	-0.638925807137988	0.743958725872372	-0.858818889971051	0.390440444080025	No	ATRX	Bcell:Endothelial_Dim.2:Dim.2_Bin.1	7.8100782872050099	9.81116492740825e-12	No	6.41765611722234e-09	Better	0.438388625592417
ATRX-Bcell:Endothelial_Dim.2:Dim.6_Bin.1	-0.083198943796794	0.77737088756204	-0.107026060697641	0.914768305048198	No	ATRX	Bcell:Endothelial_Dim.2:Dim.6_Bin.1	3.1431111127647799	0.00023995144479085	No	0.0298129616321146	Better	0.438388625592417
ATRX-Bcell:Malignant_Dim.1:Dim.3_Bin.1	-1.24431391400695	0.927332414872143	-1.34182079052905	0.179654109404829	No	ATRX	Bcell:Malignant_Dim.1:Dim.3_Bin.1	8.2253210569887791	1.14493418471563e-09	No	4.39023039104752e-07	Better	0.438388625592417
ATRX-Bcell:Malignant_Dim.2:Dim.3_Bin.1	-0.390594248762896	0.53621191724632	-0.728432614419998	0.466348804517853	No	ATRX	Bcell:Malignant_Dim.2:Dim.3_Bin.1	6.8311174854308696	3.57994089125629e-17	No	1.51643908306598e-13	Better	0.438388625592417
ATRX-Bcell:Malignant_Dim.3:Dim.3_Bin.1	-0.161947990285381	0.71883372857515	-0.225292698224371	0.821751579645547	No	ATRX	Bcell:Malignant_Dim.3:Dim.3_Bin.1	3.7292610707611198	1.60448058843215e-05	No	0.00262379766814198	Better	0.438388625592417
ATRX-Bcell:Malignant_Dim.8:Dim.1_Bin.3	0.406162232379645	1.01447372293981	0.400367425193271	0.688885913216287	No	ATRX	Bcell:Malignant_Dim.8:Dim.1_Bin.3	0.202113184443583	0.000260683822819334	No	0.0318549902170438	Better	0.438388625592417
ATRX-Bcell:Myeloid_Dim.2:Dim.1_Bin.1	-0.987522230516237	0.729921515717688	-1.35291563442306	0.176082584082002	No	ATRX	Bcell:Myeloid_Dim.2:Dim.1_Bin.1	6.63699287623208	6.83984098096312e-11	No	3.45722871401408e-08	Better	0.438388625592417
ATRX-Bcell:Myeloid_Dim.3:Dim.6_Bin.1	-0.263855225351454	0.725902715689981	-0.36348565675313	0.716242125558655	No	ATRX	Bcell:Myeloid_Dim.3:Dim.6_Bin.1	3.0749149760395502	0.00021520927743329	No	0.0275072087937723	Better	0.438388625592417
ATRX-Bcell:Myeloid_Dim.4:Dim.6_Bin.3	0.435297596446867	0.838695270957323	0.519017587818278	0.603748476490851	No	ATRX	Bcell:Myeloid_Dim.4:Dim.6_Bin.3	5.9101110758909199	1.34183047986129e-08	No	3.82593716309167e-06	Better	0.438388625592417
ATRX-Bcell:Oligos_Dim.1:Dim.2_Bin.1	-1.16309598374115	0.813821162895291	-1.42917883777224	0.152952838509615	No	ATRX	Bcell:Oligos_Dim.1:Dim.2_Bin.1	6.0937953396355997	2.7640969637545e-08	No	6.90713668246067e-06	Better	0.438388625592417
ATRX-Bcell:Oligos_Dim.2:Dim.1_Bin.1	0.109130149624209	0.711093890777445	0.153467989304332	0.878029232075201	No	ATRX	Bcell:Oligos_Dim.2:Dim.1_Bin.1	3.99492402243449	6.8256335789506e-06	No	0.00120477849837985	Better	0.438388625592417
ATRX-Bcell:Oligos_Dim.2:Dim.2_Bin.1	-0.572409135998076	0.532188987554944	-1.0755749355655	0.282117401997975	No	ATRX	Bcell:Oligos_Dim.2:Dim.2_Bin.1	6.16955321620327	1.29883291006447e-15	No	1.92573626132225e-12	Better	0.438388625592417
ATRX-Bcell:Oligos_Dim.2:Dim.3_Bin.1	-0.891711043453285	0.766784494548599	-1.16292263314248	0.244860893623295	No	ATRX	Bcell:Oligos_Dim.2:Dim.3_Bin.1	4.3927441772224798	1.14119378690991e-06	No	0.000211501248507303	Better	0.438388625592417
ATRX-Bcell:Oligos_Dim.9:Dim.2_Bin.1	-2.54746863094432	0.871661924797831	-2.92254205268306	0.00347186734262838	No	ATRX	Bcell:Oligos_Dim.9:Dim.2_Bin.1	5.5406262799164301	3.85383669849009e-09	No	1.24216417644086e-06	Better	0.438388625592417
ATRX-Bcell:Stromal_Dim.1:Dim.5_Bin.1	13.474735210781	535.411294718201	0.0251670731336982	0.979921700465877	No	ATRX	Bcell:Stromal_Dim.1:Dim.5_Bin.1	1.8735620158528199E-2	5.82225772054094e-14	No	4.890392981167e-11	Worst	0.438388625592417
ATRX-Bcell:Stromal_Dim.2:Dim.3_Bin.1	-0.663100041522726	0.646536554334128	-1.02561879460266	0.305071304862533	No	ATRX	Bcell:Stromal_Dim.2:Dim.3_Bin.1	4.68297642898027	4.82288656577888e-08	No	1.12857216604267e-05	Better	0.438388625592417
ATRX-Bcell:Stromal_Dim.2:Dim.3_Bin.3	12.8376982096	535.411304551818	0.0239772640219956	0.980870744174944	No	ATRX	Bcell:Stromal_Dim.2:Dim.3_Bin.3	1.91930184753373E-2	1.16193338690283e-13	No	8.91082707748926e-11	Worst	0.438388625592417
ATRX-Bcell:Stromal_Dim.2:Dim.4_Bin.1	-0.487724937791752	0.765433827358982	-0.637187592655234	0.524002658477163	No	ATRX	Bcell:Stromal_Dim.2:Dim.4_Bin.1	3.37270151105084	8.32673735915093e-05	No	0.0117953273164023	Better	0.438388625592417
ATRX-Bcell:Stromal_Dim.2:Dim.8_Bin.1	-0.930414348728543	0.78335487770517	-1.18773033169102	0.234939669762685	No	ATRX	Bcell:Stromal_Dim.2:Dim.8_Bin.1	7.1784496521116203	1.97941202624567e-11	No	1.12877239650522e-08	Better	0.438388625592417
ATRX-Bcell:Stromal_Dim.4:Dim.1_Bin.9	0.406611340039595	0.648500582921566	0.627002273780182	0.530657744694648	No	ATRX	Bcell:Stromal_Dim.4:Dim.1_Bin.9	0.37431768048422098	0.000769574212183454	No	0.0811153103268248	Better	0.438388625592417
ATRX-Bcell:Stromal_Dim.4:Dim.5_Bin.9	0.0117648415797925	0.813384598310923	0.0144640574756682	0.988459754242135	No	ATRX	Bcell:Stromal_Dim.4:Dim.5_Bin.9	5.5954729091428002	2.06683771819336e-08	No	5.34493847123492e-06	Better	0.438388625592417
ATRX-Bcell:Tcell_Dim.2:Dim.2_Bin.1	0.4692424667617	0.804356462413258	0.583376262501656	0.559640033927957	No	ATRX	Bcell:Tcell_Dim.2:Dim.2_Bin.1	3.5202288163576299	0.000378845261913438	No	0.0445794636240998	Better	0.438388625592417
ATRX-Bcell:Tcell_Dim.2:Dim.3_Bin.1	0.353056363877211	0.670857119037081	0.526276540649926	0.598696080143022	No	ATRX	Bcell:Tcell_Dim.2:Dim.3_Bin.1	5.3147087409132903	5.76709663197612e-09	No	1.75698943965958e-06	Better	0.438388625592417
ATRX-Bcell:Tcell_Dim.9:Dim.1_Bin.1	-0.560905278764904	0.651140512212417	-0.861419721619047	0.389006917967046	No	ATRX	Bcell:Tcell_Dim.9:Dim.1_Bin.1	2.5600119871469502	0.00197260757319983	No	0.170703472482351	Worst	0.438388625592417
ATRX-Endothelial:Bcell_Dim.8:Dim.1_Bin.3	13.4785554910888	535.411291728316	0.0251742084997494	0.979916009070678	No	ATRX	Endothelial:Bcell_Dim.8:Dim.1_Bin.3	1.78698657584688E-2	2.5116574403464e-14	No	2.42866354231756e-11	Worst	0.438388625592417
ATRX-Endothelial:Malignant_Dim.1:Dim.3_Bin.1	0.170487099146939	0.827608685051877	0.205999649624571	0.83679118499517	No	ATRX	Endothelial:Malignant_Dim.1:Dim.3_Bin.1	6.6695561928215596	2.03718492341499e-09	No	7.19158614234116e-07	Better	0.438388625592417
ATRX-Endothelial:Malignant_Dim.4:Dim.6_Bin.9	16.1700776152799	523.623717948116	0.0308811023279165	0.975364360892868	No	ATRX	Endothelial:Malignant_Dim.4:Dim.6_Bin.9	0.43451506314808702	0.00181384997138536	No	0.162661384530687	Worst	0.438388625592417
ATRX-Endothelial:Malignant_Dim.5:Dim.2_Bin.9	-0.622730821287935	0.838674072584572	-0.742518269783687	0.457773386685373	No	ATRX	Endothelial:Malignant_Dim.5:Dim.2_Bin.9	4.08699254640202	0.000113283560138669	No	0.0154566035428466	Better	0.438388625592417
ATRX-Endothelial:Malignant_Dim.8:Dim.7_Bin.1	0.187598613895173	0.933565460503129	0.200948537442752	0.840738814320713	No	ATRX	Endothelial:Malignant_Dim.8:Dim.7_Bin.1	6.1218597940090804	6.33950464150603e-08	No	1.42414730532418e-05	Worst	0.438388625592417
ATRX-Endothelial:Myeloid_Dim.5:Dim.4_Bin.9	-0.0415561398964698	0.792755104666198	-0.0524198956927154	0.958194121439724	No	ATRX	Endothelial:Myeloid_Dim.5:Dim.4_Bin.9	3.2360704274110201	0.00104749516436279	No	0.105892238433765	Better	0.438388625592417
ATRX-Endothelial:Myeloid_Dim.8:Dim.1_Bin.3	13.3749325953464	535.411318493289	0.0249806683821795	0.980070383193272	No	ATRX	Endothelial:Myeloid_Dim.8:Dim.1_Bin.3	2.6391679817945799E-2	2.87522649309988e-10	No	1.25382425895179e-07	Worst	0.438388625592417
ATRX-Endothelial:Oligos_Dim.1:Dim.2_Bin.1	-0.0505466947747471	0.750107389719763	-0.0673859442894319	0.946274458586016	No	ATRX	Endothelial:Oligos_Dim.1:Dim.2_Bin.1	5.4820323775694897	1.71497300822768e-08	No	4.54059520273613e-06	Better	0.438388625592417
ATRX-Endothelial:Stromal_Dim.8:Dim.3_Bin.3	12.9344706451914	535.411306414651	0.0241580080402229	0.980726573075221	No	ATRX	Endothelial:Stromal_Dim.8:Dim.3_Bin.3	2.01616699188699E-2	4.65513104652762e-13	No	3.3396811120895e-10	Worst	0.438388625592417
ATRX-Endothelial:Tcell_Dim.4:Dim.7_Bin.9	2.57178589986985	1.09573483151764	2.34708784086732	0.0189207935367808	No	ATRX	Endothelial:Tcell_Dim.4:Dim.7_Bin.9	0.37052335856177998	0.000415044710936747	No	0.0485820756380697	Worst	0.438388625592417
ATRX-Malignant:Bcell_Dim.1:Dim.2_Bin.3	-0.550066030293239	0.735776777895121	-0.747599063763394	0.4547020296194	No	ATRX	Malignant:Bcell_Dim.1:Dim.2_Bin.3	3.7292610707611198	1.60448058843215e-05	No	0.00262379766814198	Better	0.438388625592417
ATRX-Malignant:Bcell_Dim.2:Dim.2_Bin.3	-0.367476876969604	0.789813208978739	-0.465270614358004	0.64173767572277	No	ATRX	Malignant:Bcell_Dim.2:Dim.2_Bin.3	3.3657342235503198	0.000228620897483329	No	0.0288893679547116	Better	0.438388625592417
ATRX-Malignant:Oligos_Dim.1:Dim.2_Bin.3	-0.591560254285723	0.691090114218684	-0.855981357734388	0.392008091153635	No	ATRX	Malignant:Oligos_Dim.1:Dim.2_Bin.3	3.4074707936367399	2.1393418749624e-05	No	0.00342294699993983	Better	0.438388625592417
ATRX-Malignant:Stromal_Dim.3:Dim.3_Bin.1	-0.24124388640873	0.679025920276286	-0.35527934826195	0.7223803253091	No	ATRX	Malignant:Stromal_Dim.3:Dim.3_Bin.1	4.3566809246148601	9.24782307475025e-07	No	0.000174297953544445	Better	0.438388625592417
ATRX-Malignant:Stromal_Dim.6:Dim.7_Bin.1	-0.85913231803347	0.781781506968714	-1.09894172524581	0.271793485209802	No	ATRX	Malignant:Stromal_Dim.6:Dim.7_Bin.1	3.49374211423555	0.000134952277459853	No	0.0181899312164068	Worst	0.438388625592417
ATRX-Malignant:Tcell_Dim.10:Dim.1_Bin.1	-1.1335296062605	0.755039899399002	-1.50128437869676	0.133282023625787	No	ATRX	Malignant:Tcell_Dim.10:Dim.1_Bin.1	4.9803795874138599	1.69169712161077e-08	No	4.53293301019561e-06	Worst	0.438388625592417
ATRX-Malignant:Tcell_Dim.10:Dim.6_Bin.1	0.368985863022046	0.799743086536802	0.461380497354341	0.64452564117732	No	ATRX	Malignant:Tcell_Dim.10:Dim.6_Bin.1	3.4898401417278002	4.84409912132953e-05	No	0.00727924084178167	Worst	0.438388625592417
ATRX-Malignant:Tcell_Dim.3:Dim.2_Bin.1	0.448322665805038	0.773008036637608	0.579971545645411	0.561933806430829	No	ATRX	Malignant:Tcell_Dim.3:Dim.2_Bin.1	4.0611697502081396	1.88964697692351e-05	No	0.0030453441135347	Better	0.438388625592417
ATRX-Malignant:Tcell_Dim.6:Dim.5_Bin.1	-1.17754070399344	0.757543638574376	-1.55441963212768	0.120084353325047	No	ATRX	Malignant:Tcell_Dim.6:Dim.5_Bin.1	4.0611697502081396	1.88964697692351e-05	No	0.0030453441135347	Worst	0.438388625592417
ATRX-Malignant:Tcell_Dim.7:Dim.1_Bin.1	0.227870227039675	0.737957718432742	0.308784936247595	0.757485128694274	No	ATRX	Malignant:Tcell_Dim.7:Dim.1_Bin.1	3.3931462235858199	4.79040106726255e-05	No	0.00724751834938226	Worst	0.438388625592417
ATRX-Myeloid:Bcell_Dim.4:Dim.2_Bin.3	-0.277719652549509	0.800607467254972	-0.346886163205198	0.728676842143239	No	ATRX	Myeloid:Bcell_Dim.4:Dim.2_Bin.3	4.35127453285053	5.93128454030416e-06	No	0.00105529414541092	Better	0.438388625592417
ATRX-Myeloid:Bcell_Dim.5:Dim.2_Bin.3	-0.443454222065011	0.669718449348464	-0.662150225212439	0.507874950172997	No	ATRX	Myeloid:Bcell_Dim.5:Dim.2_Bin.3	5.1164361102186504	8.93938783483141e-09	No	2.58197383696949e-06	Better	0.438388625592417
ATRX-Myeloid:Malignant_Dim.3:Dim.10_Bin.3	-0.0641966992232492	0.843975823902397	-0.0760646186835244	0.939367688761256	No	ATRX	Myeloid:Malignant_Dim.3:Dim.10_Bin.3	2.9452852506482401	0.000475186035636366	No	0.0541955765771937	Worst	0.438388625592417
ATRX-Myeloid:Malignant_Dim.7:Dim.10_Bin.3	0.569171054451758	0.629180263930735	0.904623185247299	0.365665048072734	No	ATRX	Myeloid:Malignant_Dim.7:Dim.10_Bin.3	2.83999920804562	0.000117313219954276	No	0.0159088171450189	Worst	0.438388625592417
ATRX-Myeloid:Malignant_Dim.9:Dim.6_Bin.3	-0.696947918133109	0.523613768287838	-1.33103436224004	0.183177704592102	No	ATRX	Myeloid:Malignant_Dim.9:Dim.6_Bin.3	2.2582077428853999	0.00078281783775784	No	0.082122022225162	Worst	0.438388625592417
ATRX-Myeloid:Oligos_Dim.1:Dim.2_Bin.1	-0.377918518511198	0.740177489650014	-0.510578238051921	0.609646417357676	No	ATRX	Myeloid:Oligos_Dim.1:Dim.2_Bin.1	5.79978218506883	2.64883852743175e-09	No	8.79256251493762e-07	Better	0.438388625592417
ATRX-Myeloid:Oligos_Dim.9:Dim.6_Bin.3	-0.6349938946545	0.913074509807221	-0.695445867597998	0.486775924253058	No	ATRX	Myeloid:Oligos_Dim.9:Dim.6_Bin.3	5.1513911772899599	1.59420681040327e-05	No	0.00262379766814198	Worst	0.438388625592417
ATRX-Myeloid:Stromal_Dim.9:Dim.7_Bin.3	-1.00447961856487	0.864532211409152	-1.16187645215394	0.245285653483258	No	ATRX	Myeloid:Stromal_Dim.9:Dim.7_Bin.3	4.9487968864552903	1.25870771816611e-05	No	0.00215335843477033	Worst	0.438388625592417
ATRX-Oligos:Stromal_Dim.2:Dim.3_Bin.1	-0.323688081786785	0.659751469805936	-0.490621236330094	0.623694363567812	No	ATRX	Oligos:Stromal_Dim.2:Dim.3_Bin.1	4.0711364109294399	9.72054845723765e-07	No	0.000181668065284845	Better	0.438388625592417
ATRX-Oligos:Stromal_Dim.5:Dim.9_Bin.1	1.55954697545238	0.605505370371406	2.57561212792511	0.0100062823644107	No	ATRX	Oligos:Stromal_Dim.5:Dim.9_Bin.1	0.468611041149601	0.00178931922499298	No	0.161111172323255	Worst	0.438388625592417
ATRX-Oligos:Tcell_Dim.7:Dim.1_Bin.3	0.240585097190393	0.714199133029927	0.336859968129242	0.736222464143248	No	ATRX	Oligos:Tcell_Dim.7:Dim.1_Bin.3	3.7389036967382898	2.17986984807712e-05	No	0.00346287895865965	Worst	0.438388625592417
ATRX-Oligos:Tcell_Dim.8:Dim.8_Bin.9	0.543356122716485	0.686826154172319	0.791111578112911	0.428878883390292	No	ATRX	Oligos:Tcell_Dim.8:Dim.8_Bin.9	2.9935647521142998	0.000112577249578067	No	0.015455049571705	Worst	0.438388625592417
ATRX-Stromal:Endothelial_Dim.1:Dim.7_Bin.3	0.943994312143495	0.939552718327867	1.00472734922584	0.315028155129113	No	ATRX	Stromal:Endothelial_Dim.1:Dim.7_Bin.3	0.11535471633575101	2.20229805259506e-09	No	7.65298573276782e-07	Better	0.438388625592417
ATRX-Stromal:Endothelial_Dim.5:Dim.1_Bin.3	0.0230294774664699	0.95461290606877	0.0241244145350062	0.98075336900493	No	ATRX	Stromal:Endothelial_Dim.5:Dim.1_Bin.3	6.94056055931713	3.77166967294807e-09	No	1.23355784597596e-06	Better	0.438388625592417
ATRX-Stromal:Endothelial_Dim.8:Dim.7_Bin.3	0.957568890412948	0.8134873295014	1.17711592508744	0.239149239662524	No	ATRX	Stromal:Endothelial_Dim.8:Dim.7_Bin.3	0.16025242977617701	1.55969494899136e-08	No	4.23019703238633e-06	Better	0.438388625592417
ATRX-Stromal:Malignant_Dim.10:Dim.10_Bin.3	-0.214154853719205	0.554365659478411	-0.386306132166805	0.699269959528873	No	ATRX	Stromal:Malignant_Dim.10:Dim.10_Bin.3	2.44794412257371	0.000574980493892673	No	0.0645836675968336	Worst	0.438388625592417
ATRX-Stromal:Malignant_Dim.6:Dim.10_Bin.3	0.877881283761462	0.656422258761203	1.33737281459376	0.18110097368933	No	ATRX	Stromal:Malignant_Dim.6:Dim.10_Bin.3	2.2879707452259002	0.00235863073610418	No	0.197946971965875	Worst	0.438388625592417
ATRX-Stromal:Myeloid_Dim.8:Dim.9_Bin.3	0.292871887830704	0.786871121127365	0.372198038493395	0.709745406413601	No	ATRX	Stromal:Myeloid_Dim.8:Dim.9_Bin.3	0.13180341029659401	1.03342250009106e-10	No	5.10740364489448e-08	Better	0.438388625592417
ATRX-Stromal:Tcell_Dim.10:Dim.1_Bin.3	-0.628244370652993	0.865977584790196	-0.725474171257216	0.468161184754381	No	ATRX	Stromal:Tcell_Dim.10:Dim.1_Bin.3	3.5452332311640502	0.000472905002026608	No	0.0541955765771937	Worst	0.438388625592417
ATRX-Stromal:Tcell_Dim.10:Dim.4_Bin.9	0.384742999890993	0.843586901875237	0.456079864487861	0.648332548966684	No	ATRX	Stromal:Tcell_Dim.10:Dim.4_Bin.9	4.3694567270786804	8.08072595393422e-05	No	0.0115945384009998	Worst	0.438388625592417
ATRX-Tcell:Malignant_Dim.8:Dim.10_Bin.3	0.87793469668362	0.736880603640382	1.19142055354204	0.233488528108263	No	ATRX	Tcell:Malignant_Dim.8:Dim.10_Bin.3	2.5600119871469502	0.00197260757319983	No	0.170703472482351	Worst	0.438388625592417
CIC-Bcell:Malignant_Dim.4:Dim.5_Bin.3	0.404201397340476	0.585438930120832	0.690424528579011	0.489927256004832	No	CIC	Bcell:Malignant_Dim.4:Dim.5_Bin.3	2.4263232327257702	0.00170739973755755	No	0.157562531797842	Better	0.260663507109005
CIC-Bcell:Malignant_Dim.8:Dim.1_Bin.3	-0.047206123196749	0.754092235104562	-0.062599932739267	0.950085082980404	No	CIC	Bcell:Malignant_Dim.8:Dim.1_Bin.3	3.6330428753642598	0.000730862685437867	No	0.0781460871352796	Better	0.260663507109005
CIC-Bcell:Stromal_Dim.1:Dim.5_Bin.1	0.22874243001069	0.659391211405825	0.346899421851574	0.728666881006068	No	CIC	Bcell:Stromal_Dim.1:Dim.5_Bin.1	5.17788088736686	6.19245492344532e-08	No	1.40530813772882e-05	Worst	0.260663507109005
CIC-Bcell:Stromal_Dim.2:Dim.3_Bin.3	1.11315252979308	0.694629651821376	1.60251225509062	0.10904237973091	No	CIC	Bcell:Stromal_Dim.2:Dim.3_Bin.3	5.9632358094176601	4.11972771817434e-09	No	1.29046118946757e-06	Worst	0.260663507109005
CIC-Bcell:Stromal_Dim.4:Dim.1_Bin.9	0.575523570970065	0.59542205649002	0.966580872671639	0.333753600251794	No	CIC	Bcell:Stromal_Dim.4:Dim.1_Bin.9	3.6794177019738701	3.23429972388774e-06	No	0.000584803462270433	Better	0.260663507109005
CIC-Bcell:Stromal_Dim.9:Dim.1_Bin.3	-1.16001773850701	1.29321024149068	-0.897006303607567	0.369715553385903	No	CIC	Bcell:Stromal_Dim.9:Dim.1_Bin.3	0.186860562139118	0.00161409728580669	No	0.152108151001444	Worst	0.260663507109005
CIC-Endothelial:Bcell_Dim.8:Dim.1_Bin.3	0.451180604399946	0.647002999249632	0.697339278060855	0.485590492634505	No	CIC	Endothelial:Bcell_Dim.8:Dim.1_Bin.3	5.1665680822803397	3.86502431909134e-08	No	9.44594954468037e-06	Worst	0.260663507109005
CIC-Endothelial:Malignant_Dim.4:Dim.6_Bin.9	-0.18844492903036	0.609619153538608	-0.309119108112842	0.75723092436378	No	CIC	Endothelial:Malignant_Dim.4:Dim.6_Bin.9	2.31645976912111	0.00182432877517215	No	0.162944064095698	Worst	0.260663507109005
CIC-Endothelial:Myeloid_Dim.8:Dim.1_Bin.3	1.0877070339681	0.747645128559577	1.45484400609109	0.145712452258742	No	CIC	Endothelial:Myeloid_Dim.8:Dim.1_Bin.3	5.7448020892428797	2.09140804079866e-07	No	4.22844680248748e-05	Worst	0.260663507109005
CIC-Endothelial:Oligos_Dim.4:Dim.5_Bin.3	-0.00942779416272672	0.587031508945602	-0.0160601160569055	0.987186432184078	No	CIC	Endothelial:Oligos_Dim.4:Dim.5_Bin.3	2.4778830195147701	0.000665890694801159	No	0.0722425765544946	Worst	0.260663507109005
CIC-Endothelial:Stromal_Dim.8:Dim.3_Bin.3	1.13526047709583	0.70294046589004	1.61501653722325	0.106307113676685	No	CIC	Endothelial:Stromal_Dim.8:Dim.3_Bin.3	6.0133139484895599	6.00175371410121e-09	No	1.80377030542717e-06	Worst	0.260663507109005
CIC-Endothelial:Tcell_Dim.4:Dim.7_Bin.9	-0.171055502262645	0.601561442572336	-0.284352503596631	0.776140253864657	No	CIC	Endothelial:Tcell_Dim.4:Dim.7_Bin.9	2.6103520088529701	0.00058063982040064	No	0.0648916060588454	Worst	0.260663507109005
CIC-Malignant:Tcell_Dim.10:Dim.1_Bin.1	-0.289124572129157	1.06669114178099	-0.271048067059435	0.786354063295404	No	CIC	Malignant:Tcell_Dim.10:Dim.1_Bin.1	0.14750786925273099	7.76183244224132e-06	No	0.00135923742925549	Worst	0.260663507109005
CIC-Malignant:Tcell_Dim.10:Dim.6_Bin.1	-0.265959648336799	1.47341603152529	-0.180505466647785	0.85675576312098	No	CIC	Malignant:Tcell_Dim.10:Dim.6_Bin.1	0.14815769965484801	9.10084382843861e-05	No	0.0127297337575141	Worst	0.260663507109005
CIC-Myeloid:Malignant_Dim.3:Dim.10_Bin.3	0.31683671732841	1.30091675009704	0.24354880303046	0.807580283600751	No	CIC	Myeloid:Malignant_Dim.3:Dim.10_Bin.3	0.21455819762570699	0.0010134684838436	No	0.103868843689777	Worst	0.260663507109005
CIC-Myeloid:Malignant_Dim.9:Dim.6_Bin.3	-0.419088806546886	0.755457828940934	-0.554748114973407	0.579066960725961	No	CIC	Myeloid:Malignant_Dim.9:Dim.6_Bin.3	0.36405993879772702	0.00172697838159446	No	0.158057609903954	Worst	0.260663507109005
CIC-Oligos:Tcell_Dim.8:Dim.8_Bin.9	0.258786443122257	1.18917198077906	0.217619021726965	0.827725962475601	No	CIC	Oligos:Tcell_Dim.8:Dim.8_Bin.9	0.24943483037345399	0.000587293525394454	No	0.0653070400238633	Worst	0.260663507109005
CIC-Stromal:Endothelial_Dim.1:Dim.7_Bin.3	1.00612783713998	0.636380350078658	1.58101650532676	0.113874263875783	No	CIC	Stromal:Endothelial_Dim.1:Dim.7_Bin.3	6.9871070865448104	3.0425426319485e-11	No	1.65039385693987e-08	Better	0.260663507109005
CIC-Stromal:Endothelial_Dim.8:Dim.7_Bin.3	0.863667473199586	0.591715854059314	1.45959833131835	0.144400498144377	No	CIC	Stromal:Endothelial_Dim.8:Dim.7_Bin.3	4.4345644005924303	9.65972455757031e-08	No	2.10619876627808e-05	Better	0.260663507109005
CIC-Stromal:Myeloid_Dim.8:Dim.9_Bin.3	1.00726251007987	0.600634400072294	1.67699770435831	0.0935429307528382	No	CIC	Stromal:Myeloid_Dim.8:Dim.9_Bin.3	8.5297235782958793	2.08865610861729e-15	No	2.90323199097803e-12	Better	0.260663507109005
DNMT3A-Bcell:Oligos_Dim.4:Dim.9_Bin.9	0.597835899087622	1.62895812049229	0.367005076169147	0.713615231587702	No	DNMT3A	Bcell:Oligos_Dim.4:Dim.9_Bin.9	14.6436828333348	0.00165057361095307	No	0.154238475242001	Better	0.0165876777251185
EXPH5-Malignant:Tcell_Dim.9:Dim.1_Bin.1	15.1666633957972	624.19519710984	0.0242979495292853	0.980614948688058	No	EXPH5	Malignant:Tcell_Dim.9:Dim.1_Bin.1	23.883900029470801	0.00218440428481916	No	0.186766583348033	Worst	0.0118483412322275
FUBP1-Bcell:Endothelial_Dim.9:Dim.5_Bin.3	-0.857420667482187	0.707520972184646	-1.21186608056958	0.22556364808978	No	FUBP1	Bcell:Endothelial_Dim.9:Dim.5_Bin.3	3.4386650494142201	0.000550149866875623	No	0.0624251685679278	Worst	0.104265402843602
FUBP1-Bcell:Malignant_Dim.8:Dim.1_Bin.3	1.07391967607516	0.891619732724276	1.20445929655894	0.228412105235951	No	FUBP1	Bcell:Malignant_Dim.8:Dim.1_Bin.3	5.0836464066319804	0.000230123233180637	No	0.028914919242584	Better	0.104265402843602
FUBP1-Bcell:Stromal_Dim.1:Dim.5_Bin.1	0.771969986254595	0.764055573708149	1.01035842524914	0.31232359880122	No	FUBP1	Bcell:Stromal_Dim.1:Dim.5_Bin.1	4.90937542960115	2.37960980253893e-05	No	0.00372693816961027	Worst	0.104265402843602
FUBP1-Bcell:Stromal_Dim.2:Dim.3_Bin.3	1.03403788987313	0.842507431096867	1.22733385096309	0.219697137566341	No	FUBP1	Bcell:Stromal_Dim.2:Dim.3_Bin.3	4.4459779229807701	8.93328230508905e-05	No	0.0125744429408342	Worst	0.104265402843602
FUBP1-Endothelial:Bcell_Dim.8:Dim.1_Bin.3	0.763626288821118	0.759235785643041	1.0057827927254	0.314520066395252	No	FUBP1	Endothelial:Bcell_Dim.8:Dim.1_Bin.3	4.6436478888532404	3.99825776420449e-05	No	0.00613250018454536	Worst	0.104265402843602
FUBP1-Endothelial:Myeloid_Dim.8:Dim.1_Bin.3	1.03366468591009	0.866752900378549	1.19257136083264	0.233037287608393	No	FUBP1	Endothelial:Myeloid_Dim.8:Dim.1_Bin.3	4.3021432559683603	0.000429019570410301	No	0.049889109556423	Worst	0.104265402843602
FUBP1-Endothelial:Stromal_Dim.8:Dim.3_Bin.3	0.928486004967122	0.84489807568945	1.09893255965752	0.271797483365958	No	FUBP1	Endothelial:Stromal_Dim.8:Dim.3_Bin.3	4.1304443184201203	0.000247539869136611	No	0.0305849260533235	Worst	0.104265402843602
FUBP1-Stromal:Endothelial_Dim.8:Dim.7_Bin.3	0.427612861239345	0.729087769361537	0.586503956325871	0.557536903638229	No	FUBP1	Stromal:Endothelial_Dim.8:Dim.7_Bin.3	3.21089653811201	0.00162344077850819	No	0.152343134658322	Better	0.104265402843602
FUBP1-Stromal:Myeloid_Dim.8:Dim.9_Bin.3	0.229609074254446	0.699182498114305	0.32839648428515	0.742611900869777	No	FUBP1	Stromal:Myeloid_Dim.8:Dim.9_Bin.3	5.2985231997483702	1.45893981209781e-06	No	0.000268155548934342	Better	0.104265402843602
HEATR5B-Bcell:Stromal_Dim.2:Dim.3_Bin.3	30.3799775987333	1680.54834718411	0.0180774195813155	0.985577091572347	No	HEATR5B	Bcell:Stromal_Dim.2:Dim.3_Bin.3	28.745674609209502	0.0011182322614674	No	0.111024488817121	Worst	0.0118483412322275
HEATR5B-Endothelial:Stromal_Dim.8:Dim.3_Bin.3	30.4676912229922	1680.5483479836	0.0181296130275268	0.985535454051089	No	HEATR5B	Endothelial:Stromal_Dim.8:Dim.3_Bin.3	30.085460916467401	0.000961330260910326	No	0.0994417907099798	Worst	0.0118483412322275
IDH1-Bcell:Tcell_Dim.5:Dim.10_Bin.3	-0.0225188635355255	0.969666348785057	-0.02322331136245	0.981472143842146	No	IDH1	Bcell:Tcell_Dim.5:Dim.10_Bin.3	0.15798853466933599	0.000215014012516303	No	0.0275072087937723	Worst	0.940758293838863
IDH2-Bcell:Tcell_Dim.5:Dim.10_Bin.3	-0.277235473657209	1.0239295448141	-0.270756396337349	0.78657839822048	No	IDH2	Bcell:Tcell_Dim.5:Dim.10_Bin.3	9.3084386181188403	2.5591576818258e-05	No	0.0039801165625039	Worst	0.04739336492891
ITPR3-Bcell:Malignant_Dim.9:Dim.10_Bin.3	0.0763469790945277	1.86454327782365	0.040946745512736	0.967338351144403	No	ITPR3	Bcell:Malignant_Dim.9:Dim.10_Bin.3	17.014438973918701	0.00176171950837928	No	0.159270901895753	Worst	0.014218009478673
ITPR3-Oligos:Malignant_Dim.6:Dim.10_Bin.3	0.45553392340877	1.86280398755357	0.244542059418192	0.806811031805274	No	ITPR3	Oligos:Malignant_Dim.6:Dim.10_Bin.3	19.475332844366999	0.00112877092906567	No	0.111572735388536	Worst	0.014218009478673
KIF2B-Bcell:Tcell_Dim.2:Dim.2_Bin.1	0.590591715826781	1.86196496545942	0.317187340676444	0.751101455044436	No	KIF2B	Bcell:Tcell_Dim.2:Dim.2_Bin.1	20.046021059602801	0.00102550054835976	No	0.104619872456519	Better	0.014218009478673
KIF2B-Malignant:Tcell_Dim.3:Dim.2_Bin.1	0.408849206089406	1.85806463059591	0.220040357777158	0.825839723902865	No	KIF2B	Malignant:Tcell_Dim.3:Dim.2_Bin.1	16.588446972279399	0.00191385103585526	No	0.166917831519298	Better	0.014218009478673
KIF2B-Myeloid:Bcell_Dim.4:Dim.2_Bin.3	14.3991246721588	535.412439768344	0.0268935190941563	0.978544662663063	No	KIF2B	Myeloid:Bcell_Dim.4:Dim.2_Bin.3	40.274591706094498	0.000108746212580045	No	0.0150218370669577	Better	0.014218009478673
LRP2-Myeloid:Oligos_Dim.1:Dim.2_Bin.1	12.6579725279284	535.412501261715	0.0236415333935975	0.981138542542147	No	LRP2	Myeloid:Oligos_Dim.1:Dim.2_Bin.1	23.822418516168501	0.00206588080442997	No	0.178082128257839	Better	0.0118483412322275
MROH2B-Bcell:Malignant_Dim.9:Dim.4_Bin.3	-13.7253620236924	535.412184850865	-0.0256351319825033	0.979548364001037	No	MROH2B	Bcell:Malignant_Dim.9:Dim.4_Bin.3	26.922108415070699	0.00138780108646697	No	0.133037483461316	Worst	0.0118483412322275
NEB-Endothelial:Tcell_Dim.4:Dim.1_Bin.3	-1.19500413434049	1.69532735403662	-0.704881055269446	0.480884260729005	No	NEB	Endothelial:Tcell_Dim.4:Dim.1_Bin.3	12.121352095669399	0.00224321724078531	No	0.189692591007852	Worst	0.0213270142180095
NOTCH1-Bcell:Stromal_Dim.1:Dim.5_Bin.1	1.39590981981849	0.859483839562895	1.62412573170475	0.104348977256482	No	NOTCH1	Bcell:Stromal_Dim.1:Dim.5_Bin.1	5.2905671823529197	3.65935019159878e-05	No	0.00565166307369145	Worst	0.0853080568720379
NOTCH1-Endothelial:Bcell_Dim.8:Dim.1_Bin.3	1.38172665334047	0.855572575648605	1.61497305157659	0.106316530854761	No	NOTCH1	Endothelial:Bcell_Dim.8:Dim.1_Bin.3	5.0167080324692703	5.77389386269778e-05	No	0.00856075996709323	Worst	0.0853080568720379
NOTCH1-Endothelial:Myeloid_Dim.8:Dim.1_Bin.3	1.15009009858236	0.969823671489224	1.18587546622401	0.235671483184559	No	NOTCH1	Endothelial:Myeloid_Dim.8:Dim.1_Bin.3	4.2084109324096604	0.00125745461707396	No	0.122656976683004	Worst	0.0853080568720379
NOTCH1-Stromal:Endothelial_Dim.8:Dim.7_Bin.3	-0.35574167275566	0.774496710795702	-0.459319798001696	0.646004532640031	No	NOTCH1	Stromal:Endothelial_Dim.8:Dim.7_Bin.3	3.4402302948429901	0.00160662236397635	No	0.152048005850358	Better	0.0853080568720379
NOTCH1-Stromal:Myeloid_Dim.8:Dim.9_Bin.3	0.00754720563539503	0.749680560229383	0.010067228678153	0.991967649346435	No	NOTCH1	Stromal:Myeloid_Dim.8:Dim.9_Bin.3	4.9021448730925004	2.3203885524953e-05	No	0.00365996038351032	Better	0.0853080568720379
NPAP1-Bcell:Endothelial_Dim.9:Dim.4_Bin.9	-0.0278688990088038	1.68622720522798	-0.016527368863697	0.986813667872084	No	NPAP1	Bcell:Endothelial_Dim.9:Dim.4_Bin.9	10.281316433957601	0.00236803913030958	No	0.19798943706047	Worst	0.018957345971564
NPAP1-Endothelial:Malignant_Dim.4:Dim.10_Bin.3	-0.18191595954636	1.68760556074929	-0.107795307018063	0.914158065656041	No	NPAP1	Endothelial:Malignant_Dim.4:Dim.10_Bin.3	10.492336533598101	0.00219182006537035	No	0.186766583348033	Worst	0.018957345971564
NPAP1-Endothelial:Oligos_Dim.4:Dim.5_Bin.3	0.453280138120388	1.81174787291132	0.250189413713513	0.802440871615349	No	NPAP1	Endothelial:Oligos_Dim.4:Dim.5_Bin.3	13.148619074172601	0.000946860025116568	No	0.0984026493392172	Worst	0.018957345971564
NPAP1-Endothelial:Stromal_Dim.4:Dim.9_Bin.3	0.548505857401225	1.81297606761554	0.302544455604773	0.762237049557938	No	NPAP1	Endothelial:Stromal_Dim.4:Dim.9_Bin.3	14.7673329566158	0.000563318904528816	No	0.0635949869884308	Worst	0.018957345971564
NPAP1-Endothelial:Tcell_Dim.4:Dim.7_Bin.9	0.643993578262057	1.81340770736541	0.355128951777577	0.722492988041705	No	NPAP1	Endothelial:Tcell_Dim.4:Dim.7_Bin.9	15.5654782423812	0.000443430282863846	No	0.0510978730098027	Worst	0.018957345971564
NPAP1-Malignant:Oligos_Dim.10:Dim.5_Bin.1	-1.25954265548073	1.71273073317804	-0.735400276927126	0.462095753252523	No	NPAP1	Malignant:Oligos_Dim.10:Dim.5_Bin.1	11.6694765919109	0.00145534552222793	No	0.138913667014375	Worst	0.018957345971564
NPAP1-Oligos:Stromal_Dim.5:Dim.9_Bin.1	14.5762678225467	535.412318504701	0.0272243788922437	0.978280771366119	No	NPAP1	Oligos:Stromal_Dim.5:Dim.9_Bin.1	23.806190659570198	0.000236388027211425	No	0.0295352231751803	Worst	0.018957345971564
OBSCN-Bcell:Oligos_Dim.4:Dim.9_Bin.9	-0.296718994831737	1328.59015467875	-0.000223333729959397	0.99982180546644	No	OBSCN	Bcell:Oligos_Dim.4:Dim.9_Bin.9	21.969864124217601	0.000756773553796024	No	0.0805293963465243	Better	0.014218009478673
PIK3CA-Bcell:Malignant_Dim.2:Dim.3_Bin.1	-13.8629619548823	535.411347934533	-0.0258921705868987	0.979343344921236	No	PIK3CA	Bcell:Malignant_Dim.2:Dim.3_Bin.1	6.7299427688599797E-2	0.000199281534892567	No	0.0259182534269631	Better	0.0781990521327014
PIK3CA-Bcell:Oligos_Dim.2:Dim.2_Bin.1	13.4888768546914	535.411348123655	0.0251934832945978	0.979900634885584	No	PIK3CA	Bcell:Oligos_Dim.2:Dim.2_Bin.1	6.8927948621224699E-2	0.00019513335085589	No	0.0255280336649117	Better	0.0781990521327014
PIK3CA-Endothelial:Malignant_Dim.4:Dim.8_Bin.9	1.12358927274039	0.996857737786835	1.12713101393476	0.259687092373025	No	PIK3CA	Endothelial:Malignant_Dim.4:Dim.8_Bin.9	4.1383118350493699	0.00223454069411812	No	0.189680095561783	Worst	0.0781990521327014
PIK3CA-Tcell:Malignant_Dim.8:Dim.4_Bin.3	-1.30426032369072	0.864822805460169	-1.50812434114377	0.131522706481333	No	PIK3CA	Tcell:Malignant_Dim.8:Dim.4_Bin.3	3.8612771948832001	0.00217768670100343	No	0.186766583348033	Worst	0.0781990521327014
PIK3R1-Bcell:Endothelial_Dim.9:Dim.4_Bin.9	0.715980515216524	1.29575110121379	0.552560221284655	0.580564586946792	No	PIK3R1	Bcell:Endothelial_Dim.9:Dim.4_Bin.9	5.3235144293047503	0.000848629960984413	No	0.0886081236257903	Worst	0.0497630331753555
PIK3R1-Bcell:Endothelial_Dim.9:Dim.5_Bin.3	0.201470504985608	1.11535703254523	0.180633195565956	0.856655498169561	No	PIK3R1	Bcell:Endothelial_Dim.9:Dim.5_Bin.3	5.12476731781162	0.000760575866243631	No	0.0805486060250398	Worst	0.0497630331753555
PIK3R1-Bcell:Malignant_Dim.9:Dim.4_Bin.3	0.778085858844291	1.12837657933436	0.689562219824956	0.490469532816008	No	PIK3R1	Bcell:Malignant_Dim.9:Dim.4_Bin.3	5.9581701605767803	0.000430697348688543	No	0.049889109556423	Worst	0.0497630331753555
PKHD1-Myeloid:Bcell_Dim.5:Dim.2_Bin.3	1.63305532773001	1.82586110371681	0.89440282418289	0.371106401964775	No	PKHD1	Myeloid:Bcell_Dim.5:Dim.2_Bin.3	13.496117167185499	0.00168617370531214	No	0.156252096692258	Better	0.0165876777251185
TP53-Bcell:Endothelial_Dim.2:Dim.1_Bin.1	0.279787881590776	1.46009696633391	0.191622808650361	0.848037674876272	No	TP53	Bcell:Endothelial_Dim.2:Dim.1_Bin.1	30.766570944755699	2.37126466563247e-14	No	2.39713300743937e-11	Better	0.545023696682464
TP53-Bcell:Endothelial_Dim.2:Dim.2_Bin.1	-1.15255102497944	1.27393867875909	-0.904714680695707	0.3656165615957	No	TP53	Bcell:Endothelial_Dim.2:Dim.2_Bin.1	23.926068547438099	2.40142972884437e-15	No	3.14163512761758e-12	Better	0.545023696682464
TP53-Bcell:Endothelial_Dim.2:Dim.3_Bin.1	0.0275796856986246	1.30133510373633	0.0211933771858142	0.983091397337486	No	TP53	Bcell:Endothelial_Dim.2:Dim.3_Bin.1	10.995086521982	3.88800820509376e-07	No	7.51906978098133e-05	Better	0.545023696682464
TP53-Bcell:Endothelial_Dim.2:Dim.6_Bin.1	-1.12439672077229	1.29189135962661	-0.870349284708636	0.384109553007606	No	TP53	Bcell:Endothelial_Dim.2:Dim.6_Bin.1	16.275454968224	1.29982453934321e-10	No	6.15065909680703e-08	Better	0.545023696682464
TP53-Bcell:Malignant_Dim.1:Dim.3_Bin.1	-0.172752105745439	0.339763704004484	-0.508447793891366	0.61113934228573	No	TP53	Bcell:Malignant_Dim.1:Dim.3_Bin.1	Inf	8.50027580472009e-15	No	9.94979652089341e-12	Better	0.545023696682464
TP53-Bcell:Malignant_Dim.2:Dim.3_Bin.1	-0.865036480353125	1.26643566143011	-0.683048106349352	0.494576444991319	No	TP53	Bcell:Malignant_Dim.2:Dim.3_Bin.1	70.633771396406203	9.13423908243648e-37	No	2.03145477193387e-32	Better	0.545023696682464
TP53-Bcell:Malignant_Dim.3:Dim.3_Bin.1	-0.536433554881791	1.21461321063247	-0.441649695710506	0.658742716675047	No	TP53	Bcell:Malignant_Dim.3:Dim.3_Bin.1	13.479305561568401	5.21078110597834e-11	No	2.69506446039438e-08	Better	0.545023696682464
TP53-Bcell:Malignant_Dim.4:Dim.5_Bin.3	-0.311365732754043	0.601524121160042	-0.51762800825605	0.604717836272031	No	TP53	Bcell:Malignant_Dim.4:Dim.5_Bin.3	0.40940677580256102	0.000725063711767092	No	0.0779005649743967	Better	0.545023696682464
TP53-Bcell:Malignant_Dim.8:Dim.1_Bin.3	0.30269294649253	0.86491421569992	0.349968749499139	0.726362150674587	No	TP53	Bcell:Malignant_Dim.8:Dim.1_Bin.3	0.23294048003790899	0.000228128323265982	No	0.0288893679547116	Better	0.545023696682464
TP53-Bcell:Malignant_Dim.8:Dim.6_Bin.3	8.89543823297693e-16	0.595683397181275	1.49331646224646e-15	0.999999999999999	No	TP53	Bcell:Malignant_Dim.8:Dim.6_Bin.3	12.4488661829783	0.00233394962375104	No	0.196617574364482	Worst	0.545023696682464
TP53-Bcell:Malignant_Dim.9:Dim.10_Bin.3	-0.858062914398722	0.907707123002785	-0.945308120487327	0.344501593856706	No	TP53	Bcell:Malignant_Dim.9:Dim.10_Bin.3	3.0776117655958899	0.00103679339932433	No	0.105288973520425	Worst	0.545023696682464
TP53-Bcell:Myeloid_Dim.2:Dim.1_Bin.1	-1.25194117428813	1.27416032287976	-0.98256173246597	0.325823186225655	No	TP53	Bcell:Myeloid_Dim.2:Dim.1_Bin.1	24.986471264429699	5.09667926253311e-16	No	9.44584556656136e-13	Better	0.545023696682464
TP53-Bcell:Myeloid_Dim.3:Dim.6_Bin.1	-0.179744235779481	0.950664644555936	-0.189072178931658	0.850036246183894	No	TP53	Bcell:Myeloid_Dim.3:Dim.6_Bin.1	5.9497032423502096	3.55193333208392e-07	No	6.9293857285567e-05	Better	0.545023696682464
TP53-Bcell:Myeloid_Dim.4:Dim.6_Bin.3	-0.582481612669511	1.21934408917309	-0.477700771949061	0.632863194810189	No	TP53	Bcell:Myeloid_Dim.4:Dim.6_Bin.3	13.8211259815312	2.65282819147703e-11	No	1.47497247446123e-08	Better	0.545023696682464
TP53-Bcell:Oligos_Dim.1:Dim.2_Bin.1	13.152483411229	535.411296163051	0.0245651959633358	0.980401780514756	No	TP53	Bcell:Oligos_Dim.1:Dim.2_Bin.1	56.066284175734097	4.33790988230882e-14	No	3.85900463130192e-11	Better	0.545023696682464
TP53-Bcell:Oligos_Dim.2:Dim.1_Bin.1	-1.39124192869174	1.17922274823353	-1.17979570083414	0.238081479843657	No	TP53	Bcell:Oligos_Dim.2:Dim.1_Bin.1	10.193201746284	1.06484271669709e-09	No	4.15475474023565e-07	Better	0.545023696682464
TP53-Bcell:Oligos_Dim.2:Dim.2_Bin.1	-0.1638289678558	0.878531637815752	-0.186480441686903	0.85206801511393	No	TP53	Bcell:Oligos_Dim.2:Dim.2_Bin.1	31.866527480288902	6.06805673954924e-31	No	6.74767909437876e-27	Better	0.545023696682464
TP53-Bcell:Oligos_Dim.2:Dim.3_Bin.1	-0.831902790548704	1.2119114521769	-0.686438591742325	0.492436575673267	No	TP53	Bcell:Oligos_Dim.2:Dim.3_Bin.1	14.166831919706199	1.34822549011402e-11	No	8.32903747225995e-09	Better	0.545023696682464
TP53-Bcell:Oligos_Dim.9:Dim.2_Bin.1	-1.05156339569931	0.983106283729742	-1.06963348022745	0.284784318895183	No	TP53	Bcell:Oligos_Dim.9:Dim.2_Bin.1	10.772366878592299	1.08547568865369e-11	No	6.8974226616166e-09	Better	0.545023696682464
TP53-Bcell:Stromal_Dim.1:Dim.5_Bin.1	14.1979898767663	624.19393856834	0.0227461194341793	0.981852787350923	No	TP53	Bcell:Stromal_Dim.1:Dim.5_Bin.1	3.6123560422336901E-2	2.63235875468907e-16	No	5.32215079129864e-13	Worst	0.545023696682464
TP53-Bcell:Stromal_Dim.2:Dim.3_Bin.1	-0.815885183927215	0.977335625386811	-0.834805529169474	0.403827212210988	No	TP53	Bcell:Stromal_Dim.2:Dim.3_Bin.1	14.522769937522501	5.93707780987001e-14	No	4.890392981167e-11	Better	0.545023696682464
TP53-Bcell:Stromal_Dim.2:Dim.3_Bin.3	13.5797988003527	509.652273787415	0.0266452236138106	0.978742702822411	No	TP53	Bcell:Stromal_Dim.2:Dim.3_Bin.3	5.10140824469845E-2	9.153493175108e-15	No	1.01786844107201e-11	Worst	0.545023696682464
TP53-Bcell:Stromal_Dim.2:Dim.4_Bin.1	-1.25499045096706	1.22320176323778	-1.02598809835356	0.304897194081218	No	TP53	Bcell:Stromal_Dim.2:Dim.4_Bin.1	12.476512779302899	3.91242305020731e-10	No	1.61133867845575e-07	Better	0.545023696682464
TP53-Bcell:Stromal_Dim.2:Dim.8_Bin.1	-14.8384872892626	624.193923607096	-0.0237722392482032	0.981034283660545	No	TP53	Bcell:Stromal_Dim.2:Dim.8_Bin.1	37.669816426674601	5.45481684556106e-17	No	1.51643908306598e-13	Better	0.545023696682464
TP53-Bcell:Stromal_Dim.4:Dim.1_Bin.9	0.00238053080511471	0.625766470580393	0.0038041840159745	0.996964707628235	No	TP53	Bcell:Stromal_Dim.4:Dim.1_Bin.9	0.289325471924819	8.45360612049324e-06	No	0.0014688140634357	Better	0.545023696682464
TP53-Bcell:Stromal_Dim.4:Dim.5_Bin.9	-0.731742307202532	1.21624308517963	-0.601641494302481	0.547412801964988	No	TP53	Bcell:Stromal_Dim.4:Dim.5_Bin.9	14.516490047582399	6.8391568354414e-12	No	4.60917721273384e-09	Better	0.545023696682464
TP53-Bcell:Stromal_Dim.9:Dim.1_Bin.3	-0.486459355308203	0.823675198395002	-0.590596094499517	0.554791082308997	No	TP53	Bcell:Stromal_Dim.9:Dim.1_Bin.3	3.6771776327799501	0.000354962078237072	No	0.0429041120651765	Worst	0.545023696682464
TP53-Bcell:Tcell_Dim.10:Dim.1_Bin.1	-0.318399968561801	1.12132436711655	-0.283949923767871	0.776448756718666	No	TP53	Bcell:Tcell_Dim.10:Dim.1_Bin.1	5.0032578906501302	0.00174299705956626	No	0.158869895921121	Worst	0.545023696682464
TP53-Bcell:Tcell_Dim.2:Dim.2_Bin.1	-0.414301084634535	1.291289463369	-0.32084292204601	0.748329430426568	No	TP53	Bcell:Tcell_Dim.2:Dim.2_Bin.1	12.544601358218999	3.05870614589607e-08	No	7.55840274274761e-06	Better	0.545023696682464
TP53-Bcell:Tcell_Dim.2:Dim.3_Bin.1	-0.954983474887301	1.27321591015948	-0.750056190208682	0.45322086351653	No	TP53	Bcell:Tcell_Dim.2:Dim.3_Bin.1	24.453055372048901	1.10599004282628e-15	No	1.75694418231832e-12	Better	0.545023696682464
TP53-Bcell:Tcell_Dim.5:Dim.10_Bin.3	-0.00623952108275352	0.780749378024331	-0.00799170804150045	0.993623607413248	No	TP53	Bcell:Tcell_Dim.5:Dim.10_Bin.3	0.239025953595316	5.53479696362036e-05	No	0.00826133452824945	Worst	0.545023696682464
TP53-Bcell:Tcell_Dim.9:Dim.1_Bin.1	-0.399603862695226	0.703832365340572	-0.567754315335961	0.570201804601493	No	TP53	Bcell:Tcell_Dim.9:Dim.1_Bin.1	2.78124402017546	0.00128563289451599	No	0.124315111191459	Worst	0.545023696682464
TP53-Endothelial:Bcell_Dim.8:Dim.1_Bin.3	14.1967208339355	624.193936084441	0.0227440864340838	0.981854409030777	No	TP53	Endothelial:Bcell_Dim.8:Dim.1_Bin.3	3.42926222367693E-2	4.80942954223857e-17	No	1.51643908306598e-13	Worst	0.545023696682464
TP53-Endothelial:Malignant_Dim.1:Dim.3_Bin.1	0.588195078222064	0.331092393650549	1.77652851440276	0.0756458463638558	No	TP53	Endothelial:Malignant_Dim.1:Dim.3_Bin.1	Inf	4.26671398804343e-17	No	1.51643908306598e-13	Better	0.545023696682464
TP53-Endothelial:Malignant_Dim.3:Dim.3_Bin.1	0.0851035298364466	1.30064123530763	0.0654319788779552	0.947830063163619	No	TP53	Endothelial:Malignant_Dim.3:Dim.3_Bin.1	11.7620898323476	1.09477497962911e-07	No	2.36386364533508e-05	Better	0.545023696682464
TP53-Endothelial:Malignant_Dim.4:Dim.6_Bin.9	1.63479442934588	0.830955704875505	1.96736651515113	0.0491409717945527	No	TP53	Endothelial:Malignant_Dim.4:Dim.6_Bin.9	0.38308752765557202	0.000184424004930315	No	0.024560418381139	Worst	0.545023696682464
TP53-Endothelial:Malignant_Dim.8:Dim.7_Bin.1	-0.761411245155517	1.17859501815208	-0.646032974370903	0.518258000737514	No	TP53	Endothelial:Malignant_Dim.8:Dim.7_Bin.1	7.1771525578427102	1.91186809592278e-07	No	3.90091251865345e-05	Worst	0.545023696682464
TP53-Endothelial:Myeloid_Dim.8:Dim.1_Bin.3	14.1227159828016	624.193958899026	0.0226255249373315	0.981948983081433	No	TP53	Endothelial:Myeloid_Dim.8:Dim.1_Bin.3	3.38277676063614E-2	6.92384283005126e-13	No	4.81207076688563e-10	Worst	0.545023696682464
TP53-Endothelial:Oligos_Dim.1:Dim.2_Bin.1	13.7418105343167	535.41128721943	0.0256658962228504	0.979523825762422	No	TP53	Endothelial:Oligos_Dim.1:Dim.2_Bin.1	67.758084860437194	8.26864626212115e-17	No	2.04327436521749e-13	Better	0.545023696682464
TP53-Endothelial:Oligos_Dim.4:Dim.5_Bin.3	1.24283897024498	0.722156285176963	1.72101108271934	0.0852488128233687	No	TP53	Endothelial:Oligos_Dim.4:Dim.5_Bin.3	0.358672918669661	6.49836073335997e-05	No	0.00957109554370368	Worst	0.545023696682464
TP53-Endothelial:Stromal_Dim.4:Dim.9_Bin.3	1.45268645074243	0.72692533764648	1.99839842623412	0.0456734821271608	No	TP53	Endothelial:Stromal_Dim.4:Dim.9_Bin.3	0.43279050541547398	0.00134175372366478	No	0.129180098763224	Worst	0.545023696682464
TP53-Endothelial:Stromal_Dim.8:Dim.3_Bin.3	13.693127485654	509.65227572499	0.0268675882319475	0.97856534502415	No	TP53	Endothelial:Stromal_Dim.8:Dim.3_Bin.3	5.3881827462816903E-2	9.54733454845743e-14	No	7.58331144134619e-11	Worst	0.545023696682464
TP53-Endothelial:Tcell_Dim.4:Dim.7_Bin.9	1.75082891757855	0.835927422367089	2.09447479617398	0.0362177059582861	No	TP53	Endothelial:Tcell_Dim.4:Dim.7_Bin.9	0.32831124774722797	4.47197912323559e-05	No	0.00681211066443558	Worst	0.545023696682464
TP53-Malignant:Bcell_Dim.1:Dim.2_Bin.3	-1.14594250284299	1.21515309780759	-0.943043724210991	0.345658538632709	No	TP53	Malignant:Bcell_Dim.1:Dim.2_Bin.3	13.479305561568401	5.21078110597834e-11	No	2.69506446039438e-08	Better	0.545023696682464
TP53-Malignant:Bcell_Dim.10:Dim.4_Bin.3	0.518371049800941	0.598310833097683	0.866390881002668	0.386275843005159	No	TP53	Malignant:Bcell_Dim.10:Dim.4_Bin.3	0.33747167049181398	7.21172181460889e-05	No	0.0104829211213661	Worst	0.545023696682464
TP53-Malignant:Bcell_Dim.2:Dim.2_Bin.3	-0.716955364405635	1.18896091079752	-0.603010038340725	0.546502011248769	No	TP53	Malignant:Bcell_Dim.2:Dim.2_Bin.3	8.1670330339912507	1.71039093807554e-07	No	3.55505555727103e-05	Better	0.545023696682464
TP53-Malignant:Oligos_Dim.1:Dim.2_Bin.3	-0.0291140465666647	1.06740325316924	-0.0272755835062541	0.97823993116116	No	TP53	Malignant:Oligos_Dim.1:Dim.2_Bin.3	12.1198598570606	1.71562837848478e-11	No	1.00409408256583e-08	Better	0.545023696682464
TP53-Malignant:Stromal_Dim.10:Dim.6_Bin.3	0.328105227112964	0.593497215419607	0.552833641992728	0.580377329692986	No	TP53	Malignant:Stromal_Dim.10:Dim.6_Bin.3	0.421340950382112	0.00157754125234053	No	0.149933835265185	Worst	0.545023696682464
TP53-Malignant:Stromal_Dim.3:Dim.3_Bin.1	-0.303849375228139	1.45878870779767	-0.208288817704698	0.835003462359269	No	TP53	Malignant:Stromal_Dim.3:Dim.3_Bin.1	32.237813079261301	5.39768778270476e-15	No	6.66914312707522e-12	Better	0.545023696682464
TP53-Malignant:Stromal_Dim.6:Dim.7_Bin.1	0.139928511874768	0.939017527354468	0.149015867966804	0.881541111937873	No	TP53	Malignant:Stromal_Dim.6:Dim.7_Bin.1	4.0547472527125397	8.0668692826673e-05	No	0.0115945384009998	Worst	0.545023696682464
TP53-Malignant:Tcell_Dim.10:Dim.1_Bin.1	-0.311167782763353	0.816767734584938	-0.380974626674598	0.70322207627928	No	TP53	Malignant:Tcell_Dim.10:Dim.1_Bin.1	8.1781357717461205	1.16075405968915e-10	No	5.61199354075797e-08	Worst	0.545023696682464
TP53-Malignant:Tcell_Dim.10:Dim.6_Bin.1	0.791621421171248	1.00317063549727	0.789119411154659	0.430042217724421	No	TP53	Malignant:Tcell_Dim.10:Dim.6_Bin.1	6.6537324434744196	1.1740895494155e-07	No	2.51074534413469e-05	Worst	0.545023696682464
TP53-Malignant:Tcell_Dim.3:Dim.2_Bin.1	-0.686841627993691	1.22040468854461	-0.562798254087982	0.57357226932145	No	TP53	Malignant:Tcell_Dim.3:Dim.2_Bin.1	11.1900591698361	5.63759369959239e-09	No	1.74139005387409e-06	Better	0.545023696682464
TP53-Malignant:Tcell_Dim.6:Dim.5_Bin.1	13.8176557138547	509.652279421975	0.0271119276254901	0.978370461389062	No	TP53	Malignant:Tcell_Dim.6:Dim.5_Bin.1	8.6572325272035506	4.87153452968057e-08	No	1.12857216604267e-05	Worst	0.545023696682464
TP53-Malignant:Tcell_Dim.7:Dim.1_Bin.1	-0.207043949457193	0.798699363945351	-0.259226385801103	0.795460573816418	No	TP53	Malignant:Tcell_Dim.7:Dim.1_Bin.1	3.3767896054419002	0.000107238016802145	No	0.0149060843354981	Worst	0.545023696682464
TP53-Malignant:Tcell_Dim.9:Dim.1_Bin.1	-0.0853323360624314	1.12132436711656	-0.0760996002270604	0.93933985819288	No	TP53	Malignant:Tcell_Dim.9:Dim.1_Bin.1	5.2558208907229398	0.00101274917798088	No	0.103868843689777	Worst	0.545023696682464
TP53-Myeloid:Bcell_Dim.4:Dim.2_Bin.3	-0.783275957317686	1.21675037954203	-0.643744165185718	0.519741345573366	No	TP53	Myeloid:Bcell_Dim.4:Dim.2_Bin.3	11.8262546555297	1.48949728782137e-09	No	5.43056060346678e-07	Better	0.545023696682464
TP53-Myeloid:Bcell_Dim.5:Dim.2_Bin.3	-1.2449243451104	1.27334612569058	-0.977679454150954	0.328232886562691	No	TP53	Myeloid:Bcell_Dim.5:Dim.2_Bin.3	25.526434617232201	2.35001831548586e-16	No	5.22644073364055e-13	Better	0.545023696682464
TP53-Myeloid:Malignant_Dim.3:Dim.10_Bin.3	-0.781005144039696	1.23177182511958	-0.634050177242752	0.526048076259956	No	TP53	Myeloid:Malignant_Dim.3:Dim.10_Bin.3	7.5923524143094996	5.70424447109947e-08	No	1.30785976327064e-05	Worst	0.545023696682464
TP53-Myeloid:Malignant_Dim.7:Dim.10_Bin.3	-0.223566294925632	0.702480370074661	-0.31825272911451	0.75029323824653	No	TP53	Myeloid:Malignant_Dim.7:Dim.10_Bin.3	3.4873309307853999	1.31717607624438e-05	No	0.00223618289585306	Worst	0.545023696682464
TP53-Myeloid:Malignant_Dim.9:Dim.6_Bin.3	0.201570142864111	0.573949512797608	0.351198386564692	0.725439520469962	No	TP53	Myeloid:Malignant_Dim.9:Dim.6_Bin.3	2.5404995084037298	0.000213039936054521	No	0.0275072087937723	Worst	0.545023696682464
TP53-Myeloid:Malignant_Dim.9:Dim.8_Bin.3	-0.0322262674980716	1.28943909822761	-0.0249924696268074	0.980060970101275	No	TP53	Myeloid:Malignant_Dim.9:Dim.8_Bin.3	4.75312045314441	0.00175782611546907	No	0.159270901895753	Worst	0.545023696682464
TP53-Myeloid:Oligos_Dim.1:Dim.2_Bin.1	-0.619343195562886	1.45941369927621	-0.424378088180238	0.671290098235141	No	TP53	Myeloid:Oligos_Dim.1:Dim.2_Bin.1	34.510372349654503	5.8330951505099e-16	No	9.97907970364155e-13	Better	0.545023696682464
TP53-Myeloid:Oligos_Dim.9:Dim.6_Bin.3	0.797100456520305	1.19200189492353	0.668707373633361	0.503682162946008	No	TP53	Myeloid:Oligos_Dim.9:Dim.6_Bin.3	4.6817752159849997	0.000187660777310946	No	0.0246957141266002	Worst	0.545023696682464
TP53-Myeloid:Stromal_Dim.9:Dim.7_Bin.3	0.0181352120423885	0.957866872546595	0.018932914961527	0.984894621900323	No	TP53	Myeloid:Stromal_Dim.9:Dim.7_Bin.3	4.3012539996708998	0.000288831138446142	No	0.035101664038482	Worst	0.545023696682464
TP53-Myeloid:Tcell_Dim.3:Dim.10_Bin.9	0.297125013252083	1.10874978183458	0.267982026350839	0.788713153791398	No	TP53	Myeloid:Tcell_Dim.3:Dim.10_Bin.9	4.6817752159849997	0.000187660777310946	No	0.0246957141266002	Worst	0.545023696682464
TP53-Oligos:Malignant_Dim.6:Dim.10_Bin.3	-1.91063301865923	1.15201590191663	-1.65851271278502	0.0972140237155937	No	TP53	Oligos:Malignant_Dim.6:Dim.10_Bin.3	4.0194287137911102	0.000249837365696863	No	0.0306982486911504	Worst	0.545023696682464
TP53-Oligos:Stromal_Dim.2:Dim.3_Bin.1	0.19782684878488	1.2748647063248	0.155174778785098	0.876683531039693	No	TP53	Oligos:Stromal_Dim.2:Dim.3_Bin.1	22.8909226316696	1.13383209062344e-14	No	1.20078217597454e-11	Better	0.545023696682464
TP53-Oligos:Tcell_Dim.7:Dim.1_Bin.3	-0.00302352531237663	0.767161714379586	-0.0039411837891595	0.996855398444158	No	TP53	Oligos:Tcell_Dim.7:Dim.1_Bin.3	3.5976518541540199	0.000156391254365512	No	0.0209526596210179	Worst	0.545023696682464
TP53-Oligos:Tcell_Dim.8:Dim.8_Bin.9	-0.114596456916154	0.71518939256321	-0.160232321826593	0.872698069185693	No	TP53	Oligos:Tcell_Dim.8:Dim.8_Bin.9	2.5048821014298701	0.00171664508948046	No	0.157761102438204	Worst	0.545023696682464
TP53-Stromal:Endothelial_Dim.1:Dim.7_Bin.3	1.16324263755062	0.897688522870922	1.29581988397314	0.195037545941761	No	TP53	Stromal:Endothelial_Dim.1:Dim.7_Bin.3	0.114176307947306	1.64628602026955e-11	No	9.89551380832292e-09	Better	0.545023696682464
TP53-Stromal:Endothelial_Dim.5:Dim.1_Bin.3	14.0952570549428	535.411306160515	0.0263260355034735	0.97899728877633	No	TP53	Stromal:Endothelial_Dim.5:Dim.1_Bin.3	56.066284175734097	4.33790988230882e-14	No	3.85900463130192e-11	Better	0.545023696682464
TP53-Stromal:Endothelial_Dim.8:Dim.7_Bin.3	0.484019140002527	0.692920123158155	0.698520830649989	0.484851535404885	No	TP53	Stromal:Endothelial_Dim.8:Dim.7_Bin.3	0.17229289549195101	1.53462040409966e-09	No	5.5048319011575e-07	Better	0.545023696682464
TP53-Stromal:Malignant_Dim.10:Dim.10_Bin.3	-1.20108772458771	0.617402762487697	-1.94538767489179	0.0517283370190688	No	TP53	Stromal:Malignant_Dim.10:Dim.10_Bin.3	2.9269258258680599	8.13725435032068e-05	No	0.0116008036378931	Worst	0.545023696682464
TP53-Stromal:Myeloid_Dim.8:Dim.9_Bin.3	-0.281923956596167	0.701842036566249	-0.401691466039105	0.687911105863802	No	TP53	Stromal:Myeloid_Dim.8:Dim.9_Bin.3	0.124426761807333	2.95005881089591e-13	No	2.18697693181083e-10	Better	0.545023696682464
TP53-Stromal:Tcell_Dim.10:Dim.1_Bin.3	-0.706380443563847	1.01441581716359	-0.696342103121934	0.48621461183209	No	TP53	Stromal:Tcell_Dim.10:Dim.1_Bin.3	5.0442474899002097	6.57654087508763e-05	No	0.00962251770144401	Worst	0.545023696682464
TP53-Stromal:Tcell_Dim.10:Dim.4_Bin.9	-1.24359162826491	1.23250451258383	-1.00899559844843	0.312976745113749	No	TP53	Stromal:Tcell_Dim.10:Dim.4_Bin.9	7.6441814081013701	5.84842339925092e-06	No	0.00104894303547855	Worst	0.545023696682464
TP53-Tcell:Malignant_Dim.8:Dim.10_Bin.3	-0.0556649643734161	0.803631038306732	-0.0692668173826429	0.944777238168933	No	TP53	Tcell:Malignant_Dim.8:Dim.10_Bin.3	2.78124402017546	0.00128563289451599	No	0.124315111191459	Worst	0.545023696682464
ZNF292-Endothelial:Stromal_Dim.4:Dim.9_Bin.3	-1.85207857482183	1.44539677638258	-1.28136343257736	0.20006604200459	No	ZNF292	Endothelial:Stromal_Dim.4:Dim.9_Bin.3	6.95124948927422	0.00166206051200445	No	0.154662032581502	Worst	0.028436018957346
