# Supplementary material for: Identifying clinically relevant cell state interactions in the tumor microenvironment of IDH-mutant gliomas using CSI-TME
Source: Mol Syst Biol. 2026 Mar 10;22(6):928–61. doi: 10.1038/s44320-026-00201-0 (PMC13230996; doi:10.1038/s44320-026-00201-0)
Supplement: Supplementary file 17 — Source data Fig. 7 [file 44320_2026_201_MOESM17_ESM.zip › Figure7/Figure7A.txt]

samples	interactions_count	variable	mutated_genes_count
TCGA-02-2483-01	37	total	54
TCGA-06-0129-01	36	total	73
TCGA-06-2570-01	23	total	47
TCGA-06-5417-01	44	total	70
TCGA-19-2629-01	72	total	49
TCGA-26-1442-01	30	total	9
TCGA-27-2521-01	46	total	51
TCGA-CS-4938-01	12	total	20
TCGA-CS-4942-01	18	total	7
TCGA-CS-4943-01	20	total	53
TCGA-CS-4944-01	16	total	14
TCGA-CS-5390-01	35	total	15
TCGA-CS-5393-01	19	total	15
TCGA-CS-5394-01	22	total	20
TCGA-CS-5396-01	25	total	24
TCGA-CS-6290-01	14	total	11
TCGA-CS-6666-01	28	total	51
TCGA-CS-6667-01	20	total	18
TCGA-CS-6668-01	16	total	23
TCGA-CS-6670-01	26	total	9
TCGA-DB-5270-01	16	total	15
TCGA-DB-5273-01	10	total	7
TCGA-DB-5274-01	30	total	17
TCGA-DB-5275-01	36	total	2
TCGA-DB-5277-01	30	total	57
TCGA-DB-5278-01	5	total	5
TCGA-DB-5279-01	32	total	21
TCGA-DB-5280-01	11	total	24
TCGA-DB-5281-01	41	total	27
TCGA-DB-A4X9-01	22	total	21
TCGA-DB-A4XA-01	11	total	9
TCGA-DB-A4XB-01	24	total	15
TCGA-DB-A4XC-01	17	total	21
TCGA-DB-A4XD-01	24	total	23
TCGA-DB-A4XE-01	20	total	5
TCGA-DB-A4XF-01	22	total	33
TCGA-DB-A4XG-01	18	total	19
TCGA-DB-A4XH-01	26	total	6
TCGA-DB-A64L-01	63	total	8
TCGA-DB-A64P-01	24	total	8
TCGA-DB-A64Q-01	17	total	22
TCGA-DB-A64R-01	11	total	16
TCGA-DB-A64S-01	8	total	24
TCGA-DB-A64U-01	6	total	8
TCGA-DB-A64V-01	22	total	6
TCGA-DB-A64W-01	37	total	23
TCGA-DB-A64X-01	51	total	13
TCGA-DB-A75K-01	28	total	14
TCGA-DB-A75L-01	26	total	13
TCGA-DB-A75M-01	23	total	24
TCGA-DB-A75O-01	13	total	14
TCGA-DH-5141-01	23	total	5
TCGA-DH-5142-01	26	total	36
TCGA-DH-5143-01	22	total	34
TCGA-DH-5144-01	27	total	27
TCGA-DH-A669-01	48	total	51
TCGA-DH-A66B-01	39	total	43
TCGA-DH-A66D-01	40	total	24
TCGA-DH-A66F-01	15	total	2
TCGA-DH-A66G-01	20	total	14
TCGA-DH-A7UR-01	48	total	14
TCGA-DH-A7US-01	25	total	7
TCGA-DH-A7UT-01	13	total	11
TCGA-DH-A7UU-01	36	total	33
TCGA-DH-A7UV-01	27	total	24
TCGA-DU-5849-01	24	total	5
TCGA-DU-5853-01	17	total	10
TCGA-DU-5855-01	34	total	33
TCGA-DU-5870-01	10	total	1
TCGA-DU-5871-01	23	total	31
TCGA-DU-5872-01	26	total	6
TCGA-DU-5874-01	32	total	26
TCGA-DU-6393-01	23	total	29
TCGA-DU-6394-01	28	total	42
TCGA-DU-6395-01	17	total	18
TCGA-DU-6396-01	32	total	36
TCGA-DU-6397-01	24	total	9
TCGA-DU-6399-01	40	total	29
TCGA-DU-6400-01	38	total	18
TCGA-DU-6401-01	20	total	36
TCGA-DU-6407-01	17	total	35
TCGA-DU-6408-01	14	total	18
TCGA-DU-6410-01	32	total	26
TCGA-DU-6542-01	18	total	35
TCGA-DU-7007-01	28	total	58
TCGA-DU-7008-01	21	total	26
TCGA-DU-7009-01	14	total	5
TCGA-DU-7010-01	77	total	65
TCGA-DU-7011-01	14	total	25
TCGA-DU-7015-01	27	total	19
TCGA-DU-7018-01	28	total	31
TCGA-DU-7019-01	27	total	25
TCGA-DU-7294-01	18	total	8
TCGA-DU-7298-01	28	total	46
TCGA-DU-7299-01	22	total	2
TCGA-DU-7300-01	46	total	7
TCGA-DU-7301-01	22	total	29
TCGA-DU-7302-01	31	total	18
TCGA-DU-7304-01	20	total	29
TCGA-DU-7306-01	47	total	21
TCGA-DU-7309-01	31	total	13
TCGA-DU-8163-01	8	total	13
TCGA-DU-8164-01	25	total	25
TCGA-DU-8166-01	17	total	8
TCGA-DU-8167-01	40	total	28
TCGA-DU-8168-01	47	total	26
TCGA-DU-A5TP-01	25	total	30
TCGA-DU-A5TR-01	33	total	20
TCGA-DU-A5TS-01	31	total	13
TCGA-DU-A5TU-01	29	total	31
TCGA-DU-A5TW-01	41	total	40
TCGA-DU-A6S2-01	12	total	9
TCGA-DU-A6S3-01	27	total	9
TCGA-DU-A6S6-01	11	total	4
TCGA-DU-A6S7-01	22	total	14
TCGA-DU-A6S8-01	42	total	25
TCGA-DU-A76O-01	15	total	15
TCGA-DU-A76R-01	32	total	19
TCGA-DU-A7T6-01	99	total	28
TCGA-DU-A7T8-01	13	total	12
TCGA-DU-A7TA-01	35	total	42
TCGA-DU-A7TC-01	20	total	13
TCGA-DU-A7TG-01	9	total	11
TCGA-E1-5302-01	25	total	19
TCGA-E1-5303-01	26	total	8
TCGA-E1-5304-01	25	total	65
TCGA-E1-5305-01	24	total	1
TCGA-E1-5307-01	45	total	19
TCGA-E1-5311-01	13	total	8
TCGA-E1-5318-01	29	total	23
TCGA-E1-5319-01	29	total	2
TCGA-E1-5322-01	19	total	15
TCGA-E1-A7YE-01	55	total	51
TCGA-E1-A7YH-01	19	total	7
TCGA-E1-A7YI-01	33	total	60
TCGA-E1-A7YK-01	40	total	15
TCGA-E1-A7YO-01	30	total	18
TCGA-E1-A7YS-01	43	total	43
TCGA-E1-A7YU-01	18	total	16
TCGA-E1-A7YV-01	32	total	63
TCGA-E1-A7YW-01	15	total	20
TCGA-E1-A7YY-01	6	total	14
TCGA-E1-A7Z3-01	19	total	19
TCGA-E1-A7Z4-01	14	total	17
TCGA-E1-A7Z6-01	14	total	26
TCGA-EZ-7264-01	21	total	42
TCGA-F6-A8O3-01	18	total	15
TCGA-F6-A8O4-01	23	total	24
TCGA-FG-5962-01	34	total	8
TCGA-FG-5964-01	33	total	10
TCGA-FG-5965-01	34	total	14
TCGA-FG-6689-01	14	total	14
TCGA-FG-6690-01	23	total	19
TCGA-FG-6691-01	8	total	23
TCGA-FG-7634-01	12	total	38
TCGA-FG-7636-01	31	total	16
TCGA-FG-7637-01	23	total	27
TCGA-FG-7638-01	11	total	16
TCGA-FG-7641-01	20	total	9
TCGA-FG-8182-01	17	total	5
TCGA-FG-8185-01	28	total	32
TCGA-FG-8186-01	20	total	5
TCGA-FG-8187-01	7	total	13
TCGA-FG-8188-01	22	total	11
TCGA-FG-8189-01	5	total	14
TCGA-FG-8191-01	20	total	15
TCGA-FG-A4MT-01	16	total	17
TCGA-FG-A4MX-01	18	total	6
TCGA-FG-A4MY-01	25	total	18
TCGA-FG-A60J-01	31	total	15
TCGA-FG-A60K-01	20	total	9
TCGA-FG-A60L-01	21	total	14
TCGA-FG-A6IZ-01	38	total	14
TCGA-FG-A6J1-01	16	total	14
TCGA-FG-A6J3-01	55	total	35
TCGA-FG-A70Y-01	14	total	12
TCGA-FG-A710-01	26	total	13
TCGA-FG-A711-01	27	total	13
TCGA-FG-A713-01	19	total	16
TCGA-FG-A87N-01	23	total	47
TCGA-FN-7833-01	13	total	21
TCGA-HT-7467-01	24	total	6
TCGA-HT-7468-01	12	total	18
TCGA-HT-7470-01	35	total	11
TCGA-HT-7471-01	13	total	25
TCGA-HT-7472-01	13	total	13
TCGA-HT-7473-01	12	total	32
TCGA-HT-7474-01	14	total	17
TCGA-HT-7475-01	41	total	6
TCGA-HT-7476-01	20	total	16
TCGA-HT-7477-01	33	total	61
TCGA-HT-7478-01	27	total	19
TCGA-HT-7479-01	19	total	8
TCGA-HT-7480-01	22	total	6
TCGA-HT-7481-01	23	total	2
TCGA-HT-7482-01	13	total	16
TCGA-HT-7483-01	12	total	1
TCGA-HT-7485-01	11	total	27
TCGA-HT-7601-01	18	total	12
TCGA-HT-7602-01	7	total	8
TCGA-HT-7603-01	19	total	11
TCGA-HT-7604-01	34	total	25
TCGA-HT-7605-01	22	total	16
TCGA-HT-7606-01	22	total	56
TCGA-HT-7607-01	25	total	18
TCGA-HT-7608-01	15	total	13
TCGA-HT-7609-01	21	total	25
TCGA-HT-7610-01	11	total	12
TCGA-HT-7611-01	23	total	20
TCGA-HT-7616-01	36	total	35
TCGA-HT-7620-01	14	total	10
TCGA-HT-7676-01	11	total	21
TCGA-HT-7677-01	29	total	22
TCGA-HT-7681-01	11	total	16
TCGA-HT-7684-01	27	total	15
TCGA-HT-7686-01	14	total	26
TCGA-HT-7687-01	27	total	16
TCGA-HT-7688-01	63	total	8
TCGA-HT-7689-01	35	total	22
TCGA-HT-7690-01	18	total	27
TCGA-HT-7692-01	18	total	7
TCGA-HT-7693-01	26	total	49
TCGA-HT-7694-01	25	total	11
TCGA-HT-7695-01	9	total	5
TCGA-HT-7855-01	32	total	42
TCGA-HT-7856-01	8	total	6
TCGA-HT-7858-01	11	total	20
TCGA-HT-7873-01	20	total	22
TCGA-HT-7874-01	21	total	11
TCGA-HT-7875-01	27	total	6
TCGA-HT-7877-01	10	total	8
TCGA-HT-7879-01	14	total	23
TCGA-HT-7880-01	7	total	17
TCGA-HT-7881-01	8	total	14
TCGA-HT-7884-01	26	total	11
TCGA-HT-7902-01	20	total	9
TCGA-HT-8010-01	10	total	13
TCGA-HT-8012-01	15	total	4
TCGA-HT-8013-01	24	total	28
TCGA-HT-8018-01	15	total	18
TCGA-HT-8105-01	40	total	25
TCGA-HT-8108-01	15	total	16
TCGA-HT-8109-01	25	total	14
TCGA-HT-8111-01	10	total	12
TCGA-HT-8113-01	14	total	4
TCGA-HT-8114-01	15	total	32
TCGA-HT-8563-01	19	total	28
TCGA-HT-A4DV-01	11	total	2
TCGA-HT-A5R5-01	22	total	22
TCGA-HT-A5R7-01	18	total	6
TCGA-HT-A5R9-01	29	total	22
TCGA-HT-A5RB-01	14	total	20
TCGA-HT-A614-01	25	total	16
TCGA-HT-A615-01	28	total	6
TCGA-HT-A616-01	15	total	7
TCGA-HT-A618-01	17	total	27
TCGA-HT-A619-01	40	total	41
TCGA-HT-A61A-01	7	total	11
TCGA-HT-A61B-01	34	total	34
TCGA-HT-A74J-01	20	total	15
TCGA-HT-A74K-01	24	total	14
TCGA-HT-A74L-01	13	total	12
TCGA-HT-A74O-01	15	total	24
TCGA-HW-7486-01	8	total	3
TCGA-HW-7487-01	12	total	11
TCGA-HW-7489-01	14	total	14
TCGA-HW-7490-01	29	total	29
TCGA-HW-7491-01	12	total	9
TCGA-HW-7495-01	11	total	8
TCGA-HW-8319-01	24	total	14
TCGA-HW-8320-01	21	total	32
TCGA-HW-8321-01	26	total	19
TCGA-HW-8322-01	19	total	31
TCGA-HW-A5KJ-01	34	total	10
TCGA-HW-A5KL-01	19	total	20
TCGA-HW-A5KM-01	14	total	27
TCGA-IK-7675-01	34	total	34
TCGA-IK-8125-01	41	total	3
TCGA-KT-A74X-01	6	total	12
TCGA-P5-A5ET-01	22	total	8
TCGA-P5-A5EU-01	20	total	65
TCGA-P5-A5EV-01	62	total	5
TCGA-P5-A5EW-01	11	total	25
TCGA-P5-A5EX-01	20	total	12
TCGA-P5-A5EZ-01	27	total	32
TCGA-P5-A5F0-01	25	total	15
TCGA-P5-A5F1-01	14	total	5
TCGA-P5-A5F2-01	25	total	11
TCGA-P5-A5F4-01	28	total	5
TCGA-P5-A72W-01	29	total	17
TCGA-P5-A72X-01	10	total	23
TCGA-P5-A72Z-01	22	total	31
TCGA-P5-A730-01	17	total	9
TCGA-P5-A731-01	21	total	18
TCGA-P5-A733-01	30	total	9
TCGA-P5-A735-01	21	total	13
TCGA-P5-A736-01	21	total	13
TCGA-P5-A737-01	15	total	10
TCGA-P5-A77W-01	20	total	22
TCGA-P5-A77X-01	27	total	5
TCGA-P5-A780-01	33	total	33
TCGA-P5-A781-01	9	total	12
TCGA-QH-A65R-01	27	total	10
TCGA-QH-A65S-01	15	total	11
TCGA-QH-A65V-01	23	total	10
TCGA-QH-A65X-01	20	total	13
TCGA-QH-A65Z-01	24	total	0
TCGA-QH-A6CU-01	13	total	10
TCGA-QH-A6CW-01	33	total	27
TCGA-QH-A6CY-01	14	total	10
TCGA-QH-A6CZ-01	22	total	22
TCGA-QH-A6X3-01	15	total	29
TCGA-QH-A6X4-01	20	total	5
TCGA-QH-A6X5-01	20	total	11
TCGA-QH-A6X8-01	24	total	10
TCGA-QH-A6X9-01	38	total	3
TCGA-QH-A6XA-01	9	total	10
TCGA-QH-A86X-01	15	total	3
TCGA-QH-A870-01	14	total	21
TCGA-R8-A6MK-01	21	total	3
TCGA-R8-A6ML-01	17	total	1
TCGA-R8-A6MO-01	23	total	11
TCGA-R8-A73M-01	23	total	15
TCGA-RY-A83X-01	13	total	6
TCGA-RY-A83Y-01	27	total	5
TCGA-RY-A83Z-01	39	total	24
TCGA-RY-A840-01	11	total	15
TCGA-RY-A843-01	16	total	14
TCGA-RY-A845-01	22	total	11
TCGA-RY-A847-01	12	total	7
TCGA-S9-A6TS-01	57	total	24
TCGA-S9-A6TU-01	14	total	29
TCGA-S9-A6TV-01	25	total	28
TCGA-S9-A6TW-01	24	total	11
TCGA-S9-A6TX-01	31	total	7
TCGA-S9-A6TY-01	14	total	19
TCGA-S9-A6TZ-01	23	total	9
TCGA-S9-A6U1-01	13	total	16
TCGA-S9-A6U2-01	21	total	4
TCGA-S9-A6U5-01	16	total	9
TCGA-S9-A6U6-01	29	total	16
TCGA-S9-A6U8-01	16	total	19
TCGA-S9-A6U9-01	15	total	22
TCGA-S9-A6UB-01	17	total	11
TCGA-S9-A6WD-01	18	total	0
TCGA-S9-A6WE-01	10	total	4
TCGA-S9-A6WG-01	14	total	21
TCGA-S9-A6WH-01	51	total	12
TCGA-S9-A6WI-01	17	total	11
TCGA-S9-A6WL-01	45	total	10
TCGA-S9-A6WN-01	32	total	14
TCGA-S9-A6WO-01	25	total	29
TCGA-S9-A6WP-01	27	total	5
TCGA-S9-A6WQ-01	27	total	13
TCGA-S9-A7IQ-01	12	total	7
TCGA-S9-A7IS-01	40	total	50
TCGA-S9-A7IY-01	22	total	13
TCGA-S9-A7IZ-01	25	total	25
TCGA-S9-A7J0-01	34	total	69
TCGA-S9-A7J1-01	17	total	7
TCGA-S9-A7J2-01	8	total	9
TCGA-S9-A7J3-01	17	total	5
TCGA-S9-A7QW-01	25	total	12
TCGA-S9-A7QX-01	22	total	34
TCGA-S9-A7QY-01	27	total	1
TCGA-S9-A7QZ-01	42	total	4
TCGA-S9-A7R1-01	17	total	7
TCGA-S9-A7R3-01	22	total	16
TCGA-S9-A7R4-01	19	total	22
TCGA-S9-A7R7-01	19	total	24
TCGA-S9-A7R8-01	25	total	28
TCGA-S9-A89Z-01	53	total	45
TCGA-TM-A7C4-01	26	total	5
TCGA-TM-A7C5-01	22	total	17
TCGA-TM-A7CA-01	30	total	26
TCGA-TM-A7CF-01	28	total	3
TCGA-TM-A84F-01	18	total	13
TCGA-TM-A84G-01	26	total	13
TCGA-TM-A84H-01	36	total	29
TCGA-TM-A84I-01	24	total	73
TCGA-TM-A84L-01	15	total	14
TCGA-TM-A84M-01	20	total	49
TCGA-TM-A84O-01	25	total	1
TCGA-TM-A84Q-01	23	total	29
TCGA-TM-A84R-01	5	total	9
TCGA-TM-A84S-01	11	total	3
TCGA-TM-A84T-01	18	total	38
TCGA-TQ-A7RF-01	20	total	33
TCGA-TQ-A7RG-01	21	total	1
TCGA-TQ-A7RH-01	29	total	0
TCGA-TQ-A7RI-01	22	total	6
TCGA-TQ-A7RJ-01	30	total	26
TCGA-TQ-A7RK-01	19	total	39
TCGA-TQ-A7RM-01	52	total	75
TCGA-TQ-A7RN-01	20	total	7
TCGA-TQ-A7RO-01	14	total	11
TCGA-TQ-A7RQ-01	21	total	19
TCGA-TQ-A7RR-01	19	total	15
TCGA-TQ-A7RS-01	14	total	4
TCGA-TQ-A7RV-01	15	total	7
TCGA-TQ-A7RW-01	31	total	14
TCGA-TQ-A8XE-01	34	total	12
TCGA-VM-A8C8-01	30	total	9
TCGA-VM-A8CA-01	19	total	14
TCGA-VM-A8CB-01	21	total	20
TCGA-VM-A8CE-01	8	total	9
TCGA-VM-A8CF-01	31	total	8
TCGA-VM-A8CH-01	7	total	27
TCGA-VV-A829-01	26	total	23
TCGA-VV-A86M-01	9	total	63
TCGA-VW-A7QS-01	31	total	25
TCGA-W9-A837-01	20	total	3
TCGA-WH-A86K-01	27	total	15
TCGA-WY-A858-01	28	total	2
TCGA-WY-A859-01	23	total	13
TCGA-WY-A85A-01	10	total	6
TCGA-WY-A85B-01	12	total	50
TCGA-WY-A85C-01	23	total	33
TCGA-WY-A85D-01	28	total	15
TCGA-WY-A85E-01	43	total	14
