# Supplementary material for: Identifying clinically relevant cell state interactions in the tumor microenvironment of IDH-mutant gliomas using CSI-TME
Source: Mol Syst Biol. 2026 Mar 10;22(6):928–61. doi: 10.1038/s44320-026-00201-0 (PMC13230996; doi:10.1038/s44320-026-00201-0)
Supplement: Supplementary file 17 — Source data Fig. 7 [file 44320_2026_201_MOESM17_ESM.zip › Figure7/Figure7C.txt]

Estimate.TCGA	Estimate.CGGA
3.36028664039669	-9.96578428466209
2.48451787723609	1.82753364694719
2.96552172022687	3.15672147157588
1.65265220328423	5.09554744669437
3.04024737846202	5.09554744669437
2.77233278382713	3.55732658695178
1.89927660429067	2.71653163840319
-2.29964420427342	-0.346658813571599
2.73074708114412	2.46608550470622
1.62101562510032	1.5532834640984
2.5634293305755	5.09554744669437
2.6075777766371	5.09554744669437
1.99852915232476	1.81705081400746
2.62539983888756	3.26479188134739
2.13545087226533	2.3876473961464
2.47030942061884	1.81705081400746
-5.6630543355766	-9.96578428466209
2.22773381583084	2.87270786582855
-5.62999960729215	-9.96578428466209
1.75433233652526	3.18099118661535
2.84387325705663	5.09554744669437
-1.41381584051088	-9.96578428466209
2.48451787723609	5.09554744669437
1.8160789794017	2.82624822163308
2.41026205842305	3.31287021528677
1.35671400567142	-0.291388895939225
-5.72777203023225	-9.96578428466209
2.73780705873694	3.07456764332838
-1.19920547674468	-1.04482093426186
2.03139256582577	1.37721031040927
2.61420564752038	3.68226056680695
1.69468875392253	1.37721031040927
-5.19011844652413	-9.96578428466209
2.45497399284336	2.87588301190463
-5.56240271125414	-9.96578428466209
-1.42847517558556	-1.2150114234451
1.89927660429067	5.09554744669437
1.75134983655016	3.60401745278897
1.76912462099067	5.09554744669437
2.12356056420776	4.2219738811744
1.80518599945181	-1.72833097176909
2.31654535038292	2.28501066592285
1.80357429214787	1.11356464731845
2.02225052832597	2.52464566818343
2.02225052832597	-0.685383048230675
1.76304871912275	2.66098351688178
2.12176956180199	4.94350990711745
2.35542118571061	2.20707748971542
1.55889711461458	1.85816050755606
1.50639842936314	2.67693454265177
1.17581693821678	1.09958652061039
2.5362474482463	3.43634480009527
2.36524212918868	0.765365257152974
2.30736932581531	0.462941745950206
2.02578589050868	4.07305930901547
-1.09046176645533	0.299954274024877
1.90300112090786	0.71519259108807
1.5823463283571	2.65195587715557
-3.10339840458849	-2.53278173662799
2.79526003716875	2.87802226768989
-2.63260719543903	-2.53278173662799
1.2921598563823	0.974066653849976
1.1946990242797	2.3876473961464
-2.91263590035002	-2.44128432214965
1.82628742354019	-0.431360231675794
2.12778405397318	3.68226056680695
1.35671400567142	2.26751736139558
-9.96578428466209	-9.96578428466209
-9.96578428466209	-9.96578428466209
-9.96578428466209	-9.96578428466209
-9.96578428466209	-9.96578428466209
-9.96578428466209	-9.96578428466209
-9.96578428466209	-9.96578428466209
-9.96578428466209	-9.96578428466209
1.27936623671325	1.41087817826372
1.86157544095631	1.42431801186133
-9.96578428466209	-9.96578428466209
-4.46670968094504	-9.96578428466209
-9.96578428466209	-9.96578428466209
-9.96578428466209	-9.96578428466209
-9.96578428466209	-9.96578428466209
-9.96578428466209	-9.96578428466209
-9.96578428466209	-9.96578428466209
-9.96578428466209	-9.96578428466209
2.37264037731771	2.86866241468885
-9.96578428466209	-9.96578428466209
2.57633729892787	3.09820847936893
-9.96578428466209	-9.96578428466209
-9.96578428466209	-9.96578428466209
1.87986951149114	1.09457554132359
-9.96578428466209	-9.96578428466209
-2.41226586356376	-9.96578428466209
-9.96578428466209	-9.96578428466209
-9.96578428466209	-9.96578428466209
2.36948549116329	2.86866241468885
-9.96578428466209	-9.96578428466209
-9.96578428466209	-9.96578428466209
1.21254429402092	0.838242174689962
-9.96578428466209	-9.96578428466209
2.5225083009482	2.14681916602487
-9.96578428466209	-9.96578428466209
1.30969019109063	0.838242174689962
2.58840017887088	3.59536923522225
1.38479694527872	0.680014577356024
-9.96578428466209	-9.96578428466209
-9.96578428466209	-9.96578428466209
-9.96578428466209	-9.96578428466209
-9.96578428466209	-9.96578428466209
-2.75138871516707	-2.9335695116301
-2.7450896420741	-9.96578428466209
-9.96578428466209	-9.96578428466209
-9.96578428466209	-9.96578428466209
-9.96578428466209	-9.96578428466209
-2.21385066598697	-9.96578428466209
-1.45379473690331	-1.26480858358048
-9.96578428466209	-9.96578428466209
-9.96578428466209	-9.96578428466209
-1.99749286922807	-9.96578428466209
2.80490171644634	1.42431801186133
-9.96578428466209	-9.96578428466209
2.14911769102661	3.11341203172653
3.09266811651963	1.43265045115365
-9.96578428466209	-9.96578428466209
3.87230504332964	-9.96578428466209
4.57802693329216	-9.96578428466209
-9.96578428466209	-9.96578428466209
-9.96578428466209	-9.96578428466209
1.78226808380047	-9.96578428466209
-9.96578428466209	-9.96578428466209
2.34614745055562	-9.96578428466209
-9.96578428466209	-9.96578428466209
-9.96578428466209	-9.96578428466209
-9.96578428466209	-9.96578428466209
-9.96578428466209	-9.96578428466209
-9.96578428466209	-9.96578428466209
2.29583333201812	3.67938577389687
-9.96578428466209	-9.96578428466209
2.15282524244854	4.2593569283273
-9.96578428466209	-9.96578428466209
-9.96578428466209	-9.96578428466209
-9.96578428466209	-9.96578428466209
2.21556922992114	2.56121713583053
-9.96578428466209	-9.96578428466209
2.1053908698551	3.54011985788641
-9.96578428466209	-9.96578428466209
2.04664622395846	2.85422025862039
-9.96578428466209	-9.96578428466209
-9.96578428466209	-9.96578428466209
-9.96578428466209	-0.880137088968678
-9.96578428466209	-9.96578428466209
-9.96578428466209	-9.96578428466209
-9.96578428466209	-9.96578428466209
1.68342542138675	3.89701603443083
2.40586256565661	3.8293361675121
4.84532317086512	5.09554744669437
4.91104250669155	5.09554744669437
-2.65300536442236	5.09554744669437
3.21869417237321	-9.96578428466209
4.08877246613306	-9.96578428466209
4.28365015601957	-9.96578428466209
4.32531596638868	-9.96578428466209
4.05219388813422	-9.96578428466209
5.33183387923019	-9.96578428466209
4.57430854093823	-9.96578428466209
4.75077308121443	-9.96578428466209
3.59959774646479	-9.96578428466209
2.40369506286198	2.67159344417025
2.32702852647381	2.05643457669649
2.07361835577327	1.9008869621716
1.78292444369081	2.98313783144148
2.29370738952576	2.22558532104404
3.36209341110368	-9.96578428466209
3.39140157500577	-9.96578428466209
3.71694910217969	-9.96578428466209
3.88443507935446	-9.96578428466209
3.96037068111865	-9.96578428466209
3.54479157304888	-9.96578428466209
4.5733254819537	-9.96578428466209
4.45751970762566	2.72514271286339
-3.87198270019462	-9.96578428466209
-3.83798700629986	-9.96578428466209
2.04939093809053	-9.96578428466209
1.94945170994686	-9.96578428466209
2.41264996432897	-9.96578428466209
2.35776798954279	0.617575853565221
2.57511144334269	0.241227394417876
3.75457939159038	-9.96578428466209
4.94333864436693	3.48228845211244
4.5805717491338	4.04463878724174
3.45891825864636	2.60004790382863
4.02471460796303	5.09554744669437
6.14230664909037	5.09554744669437
6.14230664909037	4.05751979275168
3.75278129371894	3.01115120661888
-1.28487354489742	-1.37291349288889
-2.09578657395382	0.349627182293222
3.6380583304987	0.967450343089667
1.6222799449519	0.967450343089667
4.64313300276017	2.28966741558728
2.57306017334482	2.76493088460167
3.78890762863968	5.09554744669437
5.80908728416559	5.09554744669437
3.34967690488969	1.73355309498156
4.99401518333784	3.83738974195842
3.82454709675635	2.74311245902757
3.42939728441279	5.09554744669437
-4.75152110761414	-4.7480610978597
3.86034407743748	3.13794648483046
-4.2649539141002	-4.62280015142294
3.64125847631663	5.09554744669437
5.23537539554594	4.04463878724174
-1.78425694142949	-2.86726038112017
3.85972013989346	5.09554744669437
1.87899115450312	0.504723606880918
2.32315613961864	0.250833459923471
3.64910972113281	3.49761575727571
4.61200183123013	4.17151849158373
-2.05873768447502	-1.44300987205882
1.47624895879396	0.294332498135465
-4.82448956364014	-4.7480610978597
6.14230664909037	3.32232740681308
3.55619516018915	2.74311245902757
-1.38049297840606	-0.970502268361144
2.84361258519136	5.09554744669437
-4.84361818789369	-4.89974025479497
6.08234248496148	3.15128957424498
-1.47524255807691	-0.970502268361144
-1.20492961850215	-0.484320639314185
-4.18752766840161	-4.62280015142294
-1.60247630633089	-1.67268447385482
3.75278129371894	5.09554744669437
-1.5628930071767	-2.20490347455353
3.02998870092176	3.77633536687348
3.5994201425031	5.09554744669437
-1.24351995655955	-2.01980981003306
5.01072672472766	3.13794648483046
2.01996774883539	-1.81156820845541
3.03194841239872	2.42596042641694
2.73438066309702	5.09554744669437
3.48427468050968	3.26090093100078
3.11407254637364	-0.719688170842747
1.75607946886202	5.09554744669437
2.3941905805503	0.612702364019229
3.56404332879365	3.91316611795949
4.67397665609654	3.01115120661888
2.92473696649692	5.09554744669437
1.8025369121205	2.0663292582345
1.34567995172928	0.0568610921509718
2.24917845669907	-0.437852320400772
5.10899993877598	2.44940547753527
2.22736378700836	0.441053319185864
2.10509270217803	0.189857911102982
2.22736378700836	-0.437852320400772
2.00734934973319	1.31573413484828
4.51676673098721	3.01115120661888
1.84745653777798	1.1452094235255
1.32531853928719	2.44940547753527
-3.11808411354278	-2.15427528849796
5.80908728416559	5.09554744669437
-2.52871558550544	-2.15427528849796
1.54987900580509	1.67036355945981
-2.99508289182322	-2.01980981003306
2.33492504112432	0.43437503532935
2.93455073487099	2.76493088460167
1.47624895879396	2.11889801276476
2.79747985581172	-9.96578428466209
