# Supplementary material for: Identifying clinically relevant cell state interactions in the tumor microenvironment of IDH-mutant gliomas using CSI-TME
Source: Mol Syst Biol. 2026 Mar 10;22(6):928–61. doi: 10.1038/s44320-026-00201-0 (PMC13230996; doi:10.1038/s44320-026-00201-0)
Supplement: Supplementary file 17 — Source data Fig. 7 [file 44320_2026_201_MOESM17_ESM.zip › Figure7/Figure7B.txt]

...1	APOB	ATRX	CIC	DNMT3A	EXPH5	FUBP1	HEATR5B	IDH1	IDH2	ITPR3	KIF2B	LRP2	MROH2B	NEB	NOTCH1	NPAP1	OBSCN	PIK3CA	PIK3R1	PKHD1	TP53	ZNF292
Bcell:Endothelial_Dim.2:Dim.1_Bin.1	1	5.5954729091428	0	1	1	0	1	1	1	1	1	1	1	1	1	1	1	1	1	1	30.7665709447557	1
Bcell:Endothelial_Dim.2:Dim.2_Bin.1	1	7.81007828720501	0	1	1	0	1	1	1	1	1	1	1	1	1	1	1	1	1	1	23.9260685474381	1
Bcell:Endothelial_Dim.2:Dim.3_Bin.1	1	1	0	1	1	1	1	1	1	1	1	1	1	1	1	1	1	1	1	1	10.995086521982	1
Bcell:Endothelial_Dim.2:Dim.6_Bin.1	1	3.14311111276478	0	1	1	1	1	1	1	1	1	1	1	1	1	1	1	1	1	1	16.275454968224	1
Bcell:Endothelial_Dim.9:Dim.4_Bin.9	1	1	1	1	1	1	1	1	1	1	1	1	1	1	1	10.2813164339576	1	1	5.32351442930475	1	1	1
Bcell:Endothelial_Dim.9:Dim.5_Bin.3	1	1	1	1	1	3.43866504941422	1	1	1	1	1	1	1	1	1	1	1	1	5.12476731781162	1	1	1
Bcell:Malignant_Dim.1:Dim.3_Bin.1	1	8.22532105698878	0	1	1	1	1	1	1	1	1	1	1	1	1	1	1	1	1	1	70.6337713964062	1
Bcell:Malignant_Dim.2:Dim.3_Bin.1	1	6.83111748543087	0	1	1	0	1	1	1	1	1	1	1	1	1	1	1	0.0672994276885998	1	1	70.6337713964062	1
Bcell:Malignant_Dim.3:Dim.3_Bin.1	1	3.72926107076112	0	1	1	1	1	1	1	1	1	1	1	1	1	1	1	1	1	1	13.4793055615684	1
Bcell:Malignant_Dim.4:Dim.5_Bin.3	1	1	2.42632323272577	1	1	1	1	1	1	1	1	1	1	1	1	1	1	1	1	1	0.409406775802561	1
Bcell:Malignant_Dim.8:Dim.1_Bin.3	1	0.202113184443583	3.63304287536426	1	1	5.08364640663198	1	1	1	1	1	1	1	1	1	1	1	1	1	1	0.232940480037909	1
Bcell:Malignant_Dim.8:Dim.6_Bin.3	1	1	1	1	1	1	1	1	1	1	1	1	1	1	1	1	1	1	1	1	12.4488661829783	1
Bcell:Malignant_Dim.9:Dim.10_Bin.3	1	1	1	1	1	1	1	1	1	17.0144389739187	1	1	1	1	1	1	1	1	1	1	3.07761176559589	1
Bcell:Malignant_Dim.9:Dim.4_Bin.3	1	1	1	1	1	1	1	1	1	1	1	1	26.9221084150707	1	1	1	1	1	5.95817016057678	1	1	1
Bcell:Myeloid_Dim.2:Dim.1_Bin.1	1	6.63699287623208	0	1	1	0	1	1	1	1	1	1	1	1	1	1	1	1	1	1	24.9864712644297	1
Bcell:Myeloid_Dim.3:Dim.6_Bin.1	1	3.07491497603955	0.0442258152320177	1	1	1	1	1	1	1	1	1	1	1	1	1	1	1	1	1	5.94970324235021	1
Bcell:Myeloid_Dim.4:Dim.6_Bin.3	1	5.91011107589092	0	1	1	0	1	1	1	1	1	1	1	1	1	1	1	1	1	1	13.8211259815312	1
Bcell:Oligos_Dim.1:Dim.2_Bin.1	1	6.0937953396356	0	1	1	1	1	1	1	1	1	1	1	1	1	1	1	1	1	1	56.0662841757341	1
Bcell:Oligos_Dim.2:Dim.1_Bin.1	1	3.99492402243449	0	1	1	1	1	1	1	1	1	1	1	1	1	1	1	1	1	1	10.193201746284	1
Bcell:Oligos_Dim.2:Dim.2_Bin.1	1	6.16955321620327	0	1	1	0	1	1	1	1	1	1	1	1	1	1	1	0.0689279486212247	1	1	31.8665274802889	1
Bcell:Oligos_Dim.2:Dim.3_Bin.1	1	4.39274417722248	0	1	1	0	1	1	1	1	1	1	1	1	1	1	1	1	1	1	14.1668319197062	1
Bcell:Oligos_Dim.4:Dim.9_Bin.9	1	1	1	14.6436828333348	1	1	1	1	1	1	1	1	1	1	1	1	21.9698641242176	1	1	1	1	1
Bcell:Oligos_Dim.9:Dim.2_Bin.1	1	5.54062627991643	0	1	1	0	1	1	1	1	1	1	1	1	1	1	1	1	1	1	10.7723668785923	1
Bcell:Stromal_Dim.1:Dim.5_Bin.1	1	0.0187356201585282	5.17788088736686	1	1	4.90937542960115	1	1	1	1	1	1	1	1	5.29056718235292	1	1	1	1	1	0.0361235604223369	1
Bcell:Stromal_Dim.2:Dim.3_Bin.1	1	4.68297642898027	0	1	1	0	1	1	1	1	1	1	1	1	1	1	1	1	1	1	14.5227699375225	1
Bcell:Stromal_Dim.2:Dim.3_Bin.3	1	0.0191930184753373	5.96323580941766	1	1	4.44597792298077	28.7456746092095	1	1	1	1	1	1	1	1	1	1	1	1	1	0.0510140824469845	1
Bcell:Stromal_Dim.2:Dim.4_Bin.1	1	3.37270151105084	0	1	1	1	1	1	1	1	1	1	1	1	1	1	1	1	1	1	12.4765127793029	1
Bcell:Stromal_Dim.2:Dim.8_Bin.1	1	7.17844965211162	0	1	1	0	1	1	1	1	1	1	1	1	1	1	1	1	1	1	37.6698164266746	1
Bcell:Stromal_Dim.4:Dim.1_Bin.9	1	0.374317680484221	3.67941770197387	1	1	1	1	1	1	1	1	1	1	1	1	1	1	1	1	1	0.289325471924819	1
Bcell:Stromal_Dim.4:Dim.5_Bin.9	1	5.5954729091428	0	1	1	0	1	1	1	1	1	1	1	1	1	1	1	1	1	1	14.5164900475824	1
Bcell:Stromal_Dim.9:Dim.1_Bin.3	1	1	0.186860562139118	1	1	1	1	1	1	1	1	1	1	1	1	1	1	1	1	1	3.67717763277995	1
Bcell:Tcell_Dim.10:Dim.1_Bin.1	1	1	1	1	1	1	1	1	1	1	1	1	1	1	1	1	1	1	1	1	5.00325789065013	1
Bcell:Tcell_Dim.2:Dim.2_Bin.1	10.2684473525229	3.52022881635763	0	1	1	1	1	1	1	1	20.0460210596028	1	1	1	1	1	1	1	1	1	12.544601358219	1
Bcell:Tcell_Dim.2:Dim.3_Bin.1	1	5.31470874091329	0	1	1	0	1	1	1	1	1	1	1	1	1	1	1	1	1	1	24.4530553720489	1
Bcell:Tcell_Dim.5:Dim.10_Bin.3	1	1	1	1	1	1	1	0.157988534669336	9.30843861811884	1	1	1	1	1	1	1	1	1	1	1	0.239025953595316	1
Bcell:Tcell_Dim.9:Dim.1_Bin.1	1	2.56001198714695	1	1	1	1	1	1	1	1	1	1	1	1	1	1	1	1	1	1	2.78124402017546	1
Endothelial:Bcell_Dim.8:Dim.1_Bin.3	1	0.0178698657584688	5.16656808228034	1	1	4.64364788885324	1	1	1	1	1	1	1	1	5.01670803246927	1	1	1	1	1	0.0342926222367693	1
Endothelial:Malignant_Dim.1:Dim.3_Bin.1	1	6.66955619282156	0	1	1	0	1	1	1	1	1	1	1	1	1	1	1	1	1	1	70.6337713964062	1
Endothelial:Malignant_Dim.3:Dim.3_Bin.1	1	1	0	1	1	1	1	1	1	1	1	1	1	1	1	1	1	1	1	1	11.7620898323476	1
Endothelial:Malignant_Dim.4:Dim.10_Bin.3	1	1	1	1	1	1	1	1	1	1	1	1	1	1	1	10.4923365335981	1	1	1	1	1	1
Endothelial:Malignant_Dim.4:Dim.6_Bin.9	1	0.434515063148087	2.31645976912111	1	1	1	1	1	1	1	1	1	1	1	1	1	1	1	1	1	0.383087527655572	1
Endothelial:Malignant_Dim.4:Dim.8_Bin.9	1	1	1	1	1	1	1	1	1	1	1	1	1	1	1	1	1	4.13831183504937	1	1	1	1
Endothelial:Malignant_Dim.5:Dim.2_Bin.9	1	4.08699254640202	1	1	1	1	1	1	1	1	1	1	1	1	1	1	1	1	1	1	1	1
Endothelial:Malignant_Dim.8:Dim.7_Bin.1	1	6.12185979400908	0	1	1	1	1	1	1	1	1	1	1	1	1	1	1	1	1	1	7.17715255784271	1
Endothelial:Myeloid_Dim.5:Dim.4_Bin.9	1	3.23607042741102	1	1	1	1	1	1	1	1	1	1	1	1	1	1	1	1	1	1	1	1
Endothelial:Myeloid_Dim.8:Dim.1_Bin.3	1	0.0263916798179458	5.74480208924288	1	1	4.30214325596836	1	1	1	1	1	1	1	1	4.20841093240966	1	1	1	1	1	0.0338277676063614	1
Endothelial:Oligos_Dim.1:Dim.2_Bin.1	1	5.48203237756949	0	1	1	0	1	1	1	1	1	1	1	1	1	1	1	1	1	1	67.7580848604372	1
Endothelial:Oligos_Dim.4:Dim.5_Bin.3	1	1	2.47788301951477	1	1	1	1	1	1	1	1	1	1	1	1	13.1486190741726	1	1	1	1	0.358672918669661	1
Endothelial:Stromal_Dim.4:Dim.9_Bin.3	1	1	1	1	1	1	1	1	1	1	1	1	1	1	1	14.7673329566158	1	1	1	1	0.432790505415474	6.95124948927422
Endothelial:Stromal_Dim.8:Dim.3_Bin.3	1	0.0201616699188699	6.01331394848956	1	1	4.13044431842012	30.0854609164674	1	1	1	1	1	1	1	1	1	1	1	1	1	0.0538818274628169	1
Endothelial:Tcell_Dim.4:Dim.1_Bin.3	1	1	1	1	1	1	1	1	1	1	1	1	1	12.1213520956694	1	1	1	1	1	1	1	1
Endothelial:Tcell_Dim.4:Dim.7_Bin.9	1	0.37052335856178	2.61035200885297	1	1	1	1	1	1	1	1	1	1	1	1	15.5654782423812	1	1	1	1	0.328311247747228	1
Malignant:Bcell_Dim.1:Dim.2_Bin.3	1	3.72926107076112	0	1	1	1	1	1	1	1	1	1	1	1	1	1	1	1	1	1	13.4793055615684	1
Malignant:Bcell_Dim.10:Dim.4_Bin.3	1	1	1	1	1	1	1	1	1	1	1	1	1	1	1	1	1	1	1	1	0.337471670491814	1
Malignant:Bcell_Dim.2:Dim.2_Bin.3	1	3.36573422355032	0	1	1	1	1	1	1	1	1	1	1	1	1	1	1	1	1	1	8.16703303399125	1
Malignant:Oligos_Dim.1:Dim.2_Bin.3	1	3.40747079363674	0	1	1	0	1	1	1	1	1	1	1	1	1	1	1	1	1	1	12.1198598570606	1
Malignant:Oligos_Dim.10:Dim.5_Bin.1	1	1	1	1	1	1	1	1	1	1	1	1	1	1	1	11.6694765919109	1	1	1	1	1	1
Malignant:Stromal_Dim.10:Dim.6_Bin.3	1	1	1	1	1	1	1	1	1	1	1	1	1	1	1	1	1	1	1	1	0.421340950382112	1
Malignant:Stromal_Dim.3:Dim.3_Bin.1	1	4.35668092461486	0	1	1	0	1	1	1	1	1	1	1	1	1	1	1	1	1	1	32.2378130792613	1
Malignant:Stromal_Dim.6:Dim.7_Bin.1	1	3.49374211423555	1	1	1	1	1	1	1	1	1	1	1	1	1	1	1	1	1	1	4.05474725271254	1
Malignant:Tcell_Dim.10:Dim.1_Bin.1	1	4.98037958741386	0.147507869252731	1	1	0	1	1	1	1	1	1	1	1	1	1	1	1	1	1	8.17813577174612	1
Malignant:Tcell_Dim.10:Dim.6_Bin.1	1	3.4898401417278	0.148157699654848	1	1	1	1	1	1	1	1	1	1	1	1	1	1	1	1	1	6.65373244347442	1
Malignant:Tcell_Dim.3:Dim.2_Bin.1	1	4.06116975020814	0	1	1	1	1	1	1	1	16.5884469722794	1	1	1	1	1	1	1	1	1	11.1900591698361	1
Malignant:Tcell_Dim.6:Dim.5_Bin.1	1	4.06116975020814	1	1	1	1	1	1	1	1	1	1	1	1	1	1	1	1	1	1	8.65723252720355	1
Malignant:Tcell_Dim.7:Dim.1_Bin.1	1	3.39314622358582	1	1	1	1	1	1	1	1	1	1	1	1	1	1	1	1	1	1	3.3767896054419	1
Malignant:Tcell_Dim.9:Dim.1_Bin.1	1	1	1	1	23.8839000294708	1	1	1	1	1	1	1	1	1	1	1	1	1	1	1	5.25582089072294	1
Myeloid:Bcell_Dim.4:Dim.2_Bin.3	1	4.35127453285053	0	1	1	1	1	1	1	1	40.2745917060945	1	1	1	1	1	1	1	1	1	11.8262546555297	1
Myeloid:Bcell_Dim.5:Dim.2_Bin.3	1	5.11643611021865	0	1	1	0	1	1	1	1	1	1	1	1	1	1	1	1	1	13.4961171671855	25.5264346172322	1
Myeloid:Malignant_Dim.3:Dim.10_Bin.3	1	2.94528525064824	0.214558197625707	1	1	1	1	1	1	1	1	1	1	1	1	1	1	1	1	1	7.5923524143095	1
Myeloid:Malignant_Dim.7:Dim.10_Bin.3	1	2.83999920804562	1	1	1	1	1	1	1	1	1	1	1	1	1	1	1	1	1	1	3.4873309307854	1
Myeloid:Malignant_Dim.9:Dim.6_Bin.3	1	2.2582077428854	0.364059938797727	1	1	1	1	1	1	1	1	1	1	1	1	1	1	1	1	1	2.54049950840373	1
Myeloid:Malignant_Dim.9:Dim.8_Bin.3	1	1	1	1	1	1	1	1	1	1	1	1	1	1	1	1	1	1	1	1	4.75312045314441	1
Myeloid:Oligos_Dim.1:Dim.2_Bin.1	1	5.79978218506883	0	1	1	0	1	1	1	1	1	23.8224185161685	1	1	1	1	1	1	1	1	34.5103723496545	1
Myeloid:Oligos_Dim.9:Dim.6_Bin.3	1	5.15139117728996	1	1	1	1	1	1	1	1	1	1	1	1	1	1	1	1	1	1	4.681775215985	1
Myeloid:Stromal_Dim.9:Dim.7_Bin.3	1	4.94879688645529	1	1	1	1	1	1	1	1	1	1	1	1	1	1	1	1	1	1	4.3012539996709	1
Myeloid:Tcell_Dim.3:Dim.10_Bin.9	1	1	1	1	1	1	1	1	1	1	1	1	1	1	1	1	1	1	1	1	4.681775215985	1
Oligos:Malignant_Dim.6:Dim.10_Bin.3	1	1	1	1	1	1	1	1	1	19.475332844367	1	1	1	1	1	1	1	1	1	1	4.01942871379111	1
Oligos:Stromal_Dim.2:Dim.3_Bin.1	1	4.07113641092944	0	1	1	0	1	1	1	1	1	1	1	1	1	1	1	1	1	1	22.8909226316696	1
Oligos:Stromal_Dim.5:Dim.9_Bin.1	1	0.468611041149601	1	1	1	1	1	1	1	1	1	1	1	1	1	23.8061906595702	1	1	1	1	1	1
Oligos:Tcell_Dim.7:Dim.1_Bin.3	1	3.73890369673829	1	1	1	1	1	1	1	1	1	1	1	1	1	1	1	1	1	1	3.59765185415402	1
Oligos:Tcell_Dim.8:Dim.8_Bin.9	1	2.9935647521143	0.249434830373454	1	1	1	1	1	1	1	1	1	1	1	1	1	1	1	1	1	2.50488210142987	1
Stromal:Endothelial_Dim.1:Dim.7_Bin.3	1	0.115354716335751	6.98710708654481	1	1	1	1	1	1	1	1	1	1	1	1	1	1	1	1	1	0.114176307947306	1
Stromal:Endothelial_Dim.5:Dim.1_Bin.3	1	6.94056055931713	0	1	1	1	1	1	1	1	1	1	1	1	1	1	1	1	1	1	56.0662841757341	1
Stromal:Endothelial_Dim.8:Dim.7_Bin.3	1	0.160252429776177	4.43456440059243	1	1	3.21089653811201	1	1	1	1	1	1	1	1	3.44023029484299	1	1	1	1	1	0.172292895491951	1
Stromal:Malignant_Dim.10:Dim.10_Bin.3	1	2.44794412257371	1	1	1	1	1	1	1	1	1	1	1	1	1	1	1	1	1	1	2.92692582586806	1
Stromal:Malignant_Dim.6:Dim.10_Bin.3	1	2.2879707452259	1	1	1	1	1	1	1	1	1	1	1	1	1	1	1	1	1	1	1	1
Stromal:Myeloid_Dim.8:Dim.9_Bin.3	1	0.131803410296594	8.52972357829588	1	1	5.29852319974837	1	1	1	1	1	1	1	1	4.9021448730925	1	1	1	1	1	0.124426761807333	1
Stromal:Tcell_Dim.10:Dim.1_Bin.3	1	3.54523323116405	1	1	1	1	1	1	1	1	1	1	1	1	1	1	1	1	1	1	5.04424748990021	1
Stromal:Tcell_Dim.10:Dim.4_Bin.9	1	4.36945672707868	0	1	1	1	1	1	1	1	1	1	1	1	1	1	1	1	1	1	7.64418140810137	1
Tcell:Malignant_Dim.8:Dim.10_Bin.3	1	2.56001198714695	1	1	1	1	1	1	1	1	1	1	1	1	1	1	1	1	1	1	2.78124402017546	1
Tcell:Malignant_Dim.8:Dim.4_Bin.3	1	1	1	1	1	1	1	1	1	1	1	1	1	1	1	1	1	3.8612771948832	1	1	1	1
