# Supplementary material for: Identifying clinically relevant cell state interactions in the tumor microenvironment of IDH-mutant gliomas using CSI-TME
Source: Mol Syst Biol. 2026 Mar 10;22(6):928–61. doi: 10.1038/s44320-026-00201-0 (PMC13230996; doi:10.1038/s44320-026-00201-0)
Supplement: Supplementary file 18 — Source data Fig. 8 [file 44320_2026_201_MOESM18_ESM.zip]

Archive with 7 entries (6 files):
- Figure8/
- Figure8/Figure8A.txt
- Figure8/Figure8C.txt
- Figure8/Figure8B.txt
- Figure8/Figure8F.txt
- Figure8/Figure8E.txt
- Figure8/Figure8D.txt
