# Supplementary material for: Identifying clinically relevant cell state interactions in the tumor microenvironment of IDH-mutant gliomas using CSI-TME
Source: Mol Syst Biol. 2026 Mar 10;22(6):928–61. doi: 10.1038/s44320-026-00201-0 (PMC13230996; doi:10.1038/s44320-026-00201-0)
Supplement: Supplementary file 18 — Source data Fig. 8 [file 44320_2026_201_MOESM18_ESM.zip › Figure8/Figure8A.txt]

project	type	n
TCGA-HNSC	Anti-Tumor	25
TCGA-HNSC	Pro-Tumor	122
TCGA-SKCM	Anti-Tumor	24
TCGA-SKCM	Pro-Tumor	94
TCGA-BRCA	Anti-Tumor	2
TCGA-BRCA	Pro-Tumor	88
