# Supplementary material for: Identifying clinically relevant cell state interactions in the tumor microenvironment of IDH-mutant gliomas using CSI-TME
Source: Mol Syst Biol. 2026 Mar 10;22(6):928–61. doi: 10.1038/s44320-026-00201-0 (PMC13230996; doi:10.1038/s44320-026-00201-0)
Supplement: Supplementary file 18 — Source data Fig. 8 [file 44320_2026_201_MOESM18_ESM.zip › Figure8/Figure8C.txt]

string	type	outcome	proportion
CD14.csv:CD4.csv-IC.10:IC.6-Bin.9	Pro-Tumor	Non-responder	0
CD14.csv:CD4.csv-IC.10:IC.6-Bin.9	Pro-Tumor	Responder	0
CD14.csv:CD56.csv-IC.10:IC.6-Bin.9	Pro-Tumor	Non-responder	0
CD14.csv:CD56.csv-IC.10:IC.6-Bin.9	Pro-Tumor	Responder	0
CD14.csv:CD56.csv-IC.6:IC.7-Bin.9	Pro-Tumor	Non-responder	0.235294117647059
CD14.csv:CD56.csv-IC.6:IC.7-Bin.9	Pro-Tumor	Responder	0.333333333333333
CD14.csv:CD56.csv-IC.7:IC.4-Bin.3	Pro-Tumor	Non-responder	0.411764705882353
CD14.csv:CD56.csv-IC.7:IC.4-Bin.3	Pro-Tumor	Responder	0.166666666666667
CD14.csv:CD56.csv-IC.7:IC.8-Bin.9	Pro-Tumor	Non-responder	0.294117647058824
CD14.csv:CD56.csv-IC.7:IC.8-Bin.9	Pro-Tumor	Responder	0.5
CD14.csv:Eos.csv-IC.9:IC.9-Bin.3	Pro-Tumor	Non-responder	0.117647058823529
CD14.csv:Eos.csv-IC.9:IC.9-Bin.3	Pro-Tumor	Responder	0.5
CD14.csv:Neu.csv-IC.6:IC.10-Bin.1	Pro-Tumor	Non-responder	0
CD14.csv:Neu.csv-IC.6:IC.10-Bin.1	Pro-Tumor	Responder	0
CD19.csv:CD4.csv-IC.6:IC.4-Bin.1	Pro-Tumor	Non-responder	0.176470588235294
CD19.csv:CD4.csv-IC.6:IC.4-Bin.1	Pro-Tumor	Responder	0
CD19.csv:CD4.csv-IC.8:IC.5-Bin.1	Pro-Tumor	Non-responder	0.0588235294117647
CD19.csv:CD4.csv-IC.8:IC.5-Bin.1	Pro-Tumor	Responder	0
CD19.csv:CD8.csv-IC.6:IC.10-Bin.1	Pro-Tumor	Non-responder	0.0588235294117647
CD19.csv:CD8.csv-IC.6:IC.10-Bin.1	Pro-Tumor	Responder	0
CD19.csv:Endothelial.csv-IC.6:IC.9-Bin.1	Pro-Tumor	Non-responder	0.352941176470588
CD19.csv:Endothelial.csv-IC.6:IC.9-Bin.1	Pro-Tumor	Responder	0
CD19.csv:Neu.csv-IC.6:IC.10-Bin.1	Pro-Tumor	Non-responder	0
CD19.csv:Neu.csv-IC.6:IC.10-Bin.1	Pro-Tumor	Responder	0
CD19.csv:Neu.csv-IC.9:IC.10-Bin.3	Pro-Tumor	Non-responder	0.0588235294117647
CD19.csv:Neu.csv-IC.9:IC.10-Bin.3	Pro-Tumor	Responder	0
CD4.csv:CD56.csv-IC.10:IC.6-Bin.9	Pro-Tumor	Non-responder	0
CD4.csv:CD56.csv-IC.10:IC.6-Bin.9	Pro-Tumor	Responder	0
CD4.csv:CD56.csv-IC.6:IC.9-Bin.9	Pro-Tumor	Non-responder	0
CD4.csv:CD56.csv-IC.6:IC.9-Bin.9	Pro-Tumor	Responder	0
CD4.csv:CD8.csv-IC.6:IC.10-Bin.3	Pro-Tumor	Non-responder	0.117647058823529
CD4.csv:CD8.csv-IC.6:IC.10-Bin.3	Pro-Tumor	Responder	0
CD4.csv:Endothelial.csv-IC.6:IC.9-Bin.3	Pro-Tumor	Non-responder	0.470588235294118
CD4.csv:Endothelial.csv-IC.6:IC.9-Bin.3	Pro-Tumor	Responder	0.166666666666667
CD4.csv:Eos.csv-IC.6:IC.8-Bin.9	Pro-Tumor	Non-responder	0
CD4.csv:Eos.csv-IC.6:IC.8-Bin.9	Pro-Tumor	Responder	0
CD4.csv:Neu.csv-IC.4:IC.3-Bin.1	Pro-Tumor	Non-responder	0.176470588235294
CD4.csv:Neu.csv-IC.4:IC.3-Bin.1	Pro-Tumor	Responder	0
CD4.csv:Neu.csv-IC.6:IC.10-Bin.3	Pro-Tumor	Non-responder	0
CD4.csv:Neu.csv-IC.6:IC.10-Bin.3	Pro-Tumor	Responder	0
CD4.csv:Neu.csv-IC.8:IC.10-Bin.1	Pro-Tumor	Non-responder	0
CD4.csv:Neu.csv-IC.8:IC.10-Bin.1	Pro-Tumor	Responder	0
CD4.csv:Treg.csv-IC.4:IC.10-Bin.1	Pro-Tumor	Non-responder	0
CD4.csv:Treg.csv-IC.4:IC.10-Bin.1	Pro-Tumor	Responder	0
CD56.csv:CD14.csv-IC.1:IC.6-Bin.3	Pro-Tumor	Non-responder	0.470588235294118
CD56.csv:CD14.csv-IC.1:IC.6-Bin.3	Pro-Tumor	Responder	0.5
CD56.csv:CD14.csv-IC.6:IC.9-Bin.3	Pro-Tumor	Non-responder	0.529411764705882
CD56.csv:CD14.csv-IC.6:IC.9-Bin.3	Pro-Tumor	Responder	0
CD56.csv:CD14.csv-IC.7:IC.2-Bin.3	Pro-Tumor	Non-responder	0.235294117647059
CD56.csv:CD14.csv-IC.7:IC.2-Bin.3	Pro-Tumor	Responder	0.5
CD56.csv:CD14.csv-IC.7:IC.9-Bin.3	Pro-Tumor	Non-responder	0.235294117647059
CD56.csv:CD14.csv-IC.7:IC.9-Bin.3	Pro-Tumor	Responder	0
CD56.csv:CD14.csv-IC.9:IC.9-Bin.3	Pro-Tumor	Non-responder	0
CD56.csv:CD14.csv-IC.9:IC.9-Bin.3	Pro-Tumor	Responder	0
CD56.csv:CD19.csv-IC.1:IC.6-Bin.3	Pro-Tumor	Non-responder	0.470588235294118
CD56.csv:CD19.csv-IC.1:IC.6-Bin.3	Pro-Tumor	Responder	0.5
CD56.csv:CD19.csv-IC.4:IC.6-Bin.3	Pro-Tumor	Non-responder	0.176470588235294
CD56.csv:CD19.csv-IC.4:IC.6-Bin.3	Pro-Tumor	Responder	0.5
CD56.csv:CD19.csv-IC.6:IC.8-Bin.3	Pro-Tumor	Non-responder	0.176470588235294
CD56.csv:CD19.csv-IC.6:IC.8-Bin.3	Pro-Tumor	Responder	0
CD56.csv:CD19.csv-IC.9:IC.6-Bin.3	Pro-Tumor	Non-responder	0
CD56.csv:CD19.csv-IC.9:IC.6-Bin.3	Pro-Tumor	Responder	0
CD56.csv:CD4.csv-IC.6:IC.4-Bin.3	Pro-Tumor	Non-responder	0.235294117647059
CD56.csv:CD4.csv-IC.6:IC.4-Bin.3	Pro-Tumor	Responder	0
CD56.csv:CD8.csv-IC.10:IC.9-Bin.3	Pro-Tumor	Non-responder	0
CD56.csv:CD8.csv-IC.10:IC.9-Bin.3	Pro-Tumor	Responder	0
CD56.csv:CD8.csv-IC.6:IC.10-Bin.3	Pro-Tumor	Non-responder	0.117647058823529
CD56.csv:CD8.csv-IC.6:IC.10-Bin.3	Pro-Tumor	Responder	0
CD56.csv:Endothelial.csv-IC.1:IC.4-Bin.3	Pro-Tumor	Non-responder	0.588235294117647
CD56.csv:Endothelial.csv-IC.1:IC.4-Bin.3	Pro-Tumor	Responder	0.5
CD56.csv:Endothelial.csv-IC.6:IC.9-Bin.3	Pro-Tumor	Non-responder	0.411764705882353
CD56.csv:Endothelial.csv-IC.6:IC.9-Bin.3	Pro-Tumor	Responder	0
CD56.csv:Eos.csv-IC.6:IC.8-Bin.9	Pro-Tumor	Non-responder	0
CD56.csv:Eos.csv-IC.6:IC.8-Bin.9	Pro-Tumor	Responder	0
CD56.csv:Fibroblast.csv-IC.4:IC.7-Bin.9	Pro-Tumor	Non-responder	0.235294117647059
CD56.csv:Fibroblast.csv-IC.4:IC.7-Bin.9	Pro-Tumor	Responder	0.833333333333333
CD56.csv:Fibroblast.csv-IC.6:IC.8-Bin.9	Pro-Tumor	Non-responder	0.176470588235294
CD56.csv:Fibroblast.csv-IC.6:IC.8-Bin.9	Pro-Tumor	Responder	0
CD56.csv:Fibroblast.csv-IC.8:IC.9-Bin.3	Pro-Tumor	Non-responder	0.176470588235294
CD56.csv:Fibroblast.csv-IC.8:IC.9-Bin.3	Pro-Tumor	Responder	0.166666666666667
CD56.csv:Fibroblast.csv-IC.9:IC.7-Bin.9	Pro-Tumor	Non-responder	0
CD56.csv:Fibroblast.csv-IC.9:IC.7-Bin.9	Pro-Tumor	Responder	0
CD56.csv:Neu.csv-IC.1:IC.10-Bin.3	Pro-Tumor	Non-responder	0
CD56.csv:Neu.csv-IC.1:IC.10-Bin.3	Pro-Tumor	Responder	0
CD56.csv:Neu.csv-IC.1:IC.3-Bin.3	Pro-Tumor	Non-responder	0.529411764705882
CD56.csv:Neu.csv-IC.1:IC.3-Bin.3	Pro-Tumor	Responder	0.5
CD56.csv:Neu.csv-IC.4:IC.3-Bin.3	Pro-Tumor	Non-responder	0.176470588235294
CD56.csv:Neu.csv-IC.4:IC.3-Bin.3	Pro-Tumor	Responder	0.5
CD56.csv:Neu.csv-IC.6:IC.10-Bin.3	Pro-Tumor	Non-responder	0
CD56.csv:Neu.csv-IC.6:IC.10-Bin.3	Pro-Tumor	Responder	0
CD56.csv:Neu.csv-IC.7:IC.10-Bin.3	Pro-Tumor	Non-responder	0
CD56.csv:Neu.csv-IC.7:IC.10-Bin.3	Pro-Tumor	Responder	0
CD56.csv:Neu.csv-IC.9:IC.3-Bin.3	Pro-Tumor	Non-responder	0
CD56.csv:Neu.csv-IC.9:IC.3-Bin.3	Pro-Tumor	Responder	0
CD56.csv:Neu.csv-IC.9:IC.8-Bin.3	Pro-Tumor	Non-responder	0.0588235294117647
CD56.csv:Neu.csv-IC.9:IC.8-Bin.3	Pro-Tumor	Responder	0
CD56.csv:Treg.csv-IC.4:IC.10-Bin.3	Pro-Tumor	Non-responder	0.411764705882353
CD56.csv:Treg.csv-IC.4:IC.10-Bin.3	Pro-Tumor	Responder	0.666666666666667
CD56.csv:Treg.csv-IC.6:IC.10-Bin.9	Pro-Tumor	Non-responder	0.470588235294118
CD56.csv:Treg.csv-IC.6:IC.10-Bin.9	Pro-Tumor	Responder	0.166666666666667
CD8.csv:CD4.csv-IC.7:IC.8-Bin.3	Pro-Tumor	Non-responder	0.0588235294117647
CD8.csv:CD4.csv-IC.7:IC.8-Bin.3	Pro-Tumor	Responder	0.166666666666667
CD8.csv:Endothelial.csv-IC.3:IC.8-Bin.3	Pro-Tumor	Non-responder	0.0588235294117647
CD8.csv:Endothelial.csv-IC.3:IC.8-Bin.3	Pro-Tumor	Responder	0.166666666666667
CD8.csv:Neu.csv-IC.10:IC.3-Bin.1	Pro-Tumor	Non-responder	0.117647058823529
CD8.csv:Neu.csv-IC.10:IC.3-Bin.1	Pro-Tumor	Responder	0
CD8.csv:Neu.csv-IC.5:IC.10-Bin.1	Pro-Tumor	Non-responder	0
CD8.csv:Neu.csv-IC.5:IC.10-Bin.1	Pro-Tumor	Responder	0
CD8.csv:Neu.csv-IC.7:IC.6-Bin.9	Pro-Tumor	Non-responder	0.117647058823529
CD8.csv:Neu.csv-IC.7:IC.6-Bin.9	Pro-Tumor	Responder	0.166666666666667
CD8.csv:Treg.csv-IC.10:IC.7-Bin.1	Pro-Tumor	Non-responder	0.117647058823529
CD8.csv:Treg.csv-IC.10:IC.7-Bin.1	Pro-Tumor	Responder	0
Cancer.csv:CD56.csv-IC.7:IC.7-Bin.9	Pro-Tumor	Non-responder	0.176470588235294
Cancer.csv:CD56.csv-IC.7:IC.7-Bin.9	Pro-Tumor	Responder	0.166666666666667
Cancer.csv:Endothelial.csv-IC.7:IC.8-Bin.9	Pro-Tumor	Non-responder	0.176470588235294
Cancer.csv:Endothelial.csv-IC.7:IC.8-Bin.9	Pro-Tumor	Responder	0.166666666666667
Endothelial.csv:CD4.csv-IC.10:IC.4-Bin.3	Pro-Tumor	Non-responder	0.0588235294117647
Endothelial.csv:CD4.csv-IC.10:IC.4-Bin.3	Pro-Tumor	Responder	0
Endothelial.csv:CD4.csv-IC.3:IC.4-Bin.3	Pro-Tumor	Non-responder	0.0588235294117647
Endothelial.csv:CD4.csv-IC.3:IC.4-Bin.3	Pro-Tumor	Responder	0
Endothelial.csv:CD4.csv-IC.8:IC.6-Bin.3	Pro-Tumor	Non-responder	0.0588235294117647
Endothelial.csv:CD4.csv-IC.8:IC.6-Bin.3	Pro-Tumor	Responder	0
Endothelial.csv:Treg.csv-IC.6:IC.6-Bin.1	Pro-Tumor	Non-responder	0.176470588235294
Endothelial.csv:Treg.csv-IC.6:IC.6-Bin.1	Pro-Tumor	Responder	0.666666666666667
Endothelial.csv:Treg.csv-IC.8:IC.4-Bin.1	Pro-Tumor	Non-responder	0.294117647058824
Endothelial.csv:Treg.csv-IC.8:IC.4-Bin.1	Pro-Tumor	Responder	0.5
Endothelial.csv:Treg.csv-IC.8:IC.7-Bin.9	Pro-Tumor	Non-responder	0.176470588235294
Endothelial.csv:Treg.csv-IC.8:IC.7-Bin.9	Pro-Tumor	Responder	0
Eos.csv:CD14.csv-IC.8:IC.6-Bin.3	Pro-Tumor	Non-responder	0
Eos.csv:CD14.csv-IC.8:IC.6-Bin.3	Pro-Tumor	Responder	0
Eos.csv:CD14.csv-IC.8:IC.9-Bin.3	Pro-Tumor	Non-responder	0
Eos.csv:CD14.csv-IC.8:IC.9-Bin.3	Pro-Tumor	Responder	0
Eos.csv:CD19.csv-IC.8:IC.6-Bin.3	Pro-Tumor	Non-responder	0
Eos.csv:CD19.csv-IC.8:IC.6-Bin.3	Pro-Tumor	Responder	0
Eos.csv:CD4.csv-IC.5:IC.10-Bin.3	Pro-Tumor	Non-responder	0.235294117647059
Eos.csv:CD4.csv-IC.5:IC.10-Bin.3	Pro-Tumor	Responder	0.5
Eos.csv:CD4.csv-IC.8:IC.4-Bin.3	Pro-Tumor	Non-responder	0.0588235294117647
Eos.csv:CD4.csv-IC.8:IC.4-Bin.3	Pro-Tumor	Responder	0
Eos.csv:CD8.csv-IC.4:IC.7-Bin.3	Pro-Tumor	Non-responder	0.176470588235294
Eos.csv:CD8.csv-IC.4:IC.7-Bin.3	Pro-Tumor	Responder	0
Eos.csv:CD8.csv-IC.7:IC.10-Bin.3	Pro-Tumor	Non-responder	0.0588235294117647
Eos.csv:CD8.csv-IC.7:IC.10-Bin.3	Pro-Tumor	Responder	0
Eos.csv:CD8.csv-IC.8:IC.3-Bin.3	Pro-Tumor	Non-responder	0
Eos.csv:CD8.csv-IC.8:IC.3-Bin.3	Pro-Tumor	Responder	0
Eos.csv:CD8.csv-IC.8:IC.5-Bin.3	Pro-Tumor	Non-responder	0
Eos.csv:CD8.csv-IC.8:IC.5-Bin.3	Pro-Tumor	Responder	0
Eos.csv:Fibroblast.csv-IC.8:IC.7-Bin.9	Pro-Tumor	Non-responder	0
Eos.csv:Fibroblast.csv-IC.8:IC.7-Bin.9	Pro-Tumor	Responder	0
Eos.csv:Neu.csv-IC.4:IC.10-Bin.1	Pro-Tumor	Non-responder	0
Eos.csv:Neu.csv-IC.4:IC.10-Bin.1	Pro-Tumor	Responder	0
Eos.csv:Neu.csv-IC.5:IC.3-Bin.1	Pro-Tumor	Non-responder	0.470588235294118
Eos.csv:Neu.csv-IC.5:IC.3-Bin.1	Pro-Tumor	Responder	0.333333333333333
Eos.csv:Neu.csv-IC.8:IC.3-Bin.3	Pro-Tumor	Non-responder	0
Eos.csv:Neu.csv-IC.8:IC.3-Bin.3	Pro-Tumor	Responder	0
Eos.csv:Neu.csv-IC.8:IC.8-Bin.3	Pro-Tumor	Non-responder	0.0588235294117647
Eos.csv:Neu.csv-IC.8:IC.8-Bin.3	Pro-Tumor	Responder	0
Eos.csv:Treg.csv-IC.5:IC.10-Bin.1	Pro-Tumor	Non-responder	0.176470588235294
Eos.csv:Treg.csv-IC.5:IC.10-Bin.1	Pro-Tumor	Responder	0.166666666666667
Eos.csv:Treg.csv-IC.9:IC.10-Bin.1	Pro-Tumor	Non-responder	0.176470588235294
Eos.csv:Treg.csv-IC.9:IC.10-Bin.1	Pro-Tumor	Responder	0.333333333333333
Fibroblast.csv:CD8.csv-IC.7:IC.10-Bin.3	Pro-Tumor	Non-responder	0.0588235294117647
Fibroblast.csv:CD8.csv-IC.7:IC.10-Bin.3	Pro-Tumor	Responder	0
Fibroblast.csv:Endothelial.csv-IC.7:IC.9-Bin.3	Pro-Tumor	Non-responder	0.294117647058824
Fibroblast.csv:Endothelial.csv-IC.7:IC.9-Bin.3	Pro-Tumor	Responder	0.166666666666667
Fibroblast.csv:Neu.csv-IC.7:IC.10-Bin.3	Pro-Tumor	Non-responder	0
Fibroblast.csv:Neu.csv-IC.7:IC.10-Bin.3	Pro-Tumor	Responder	0
Neu.csv:CD19.csv-IC.10:IC.10-Bin.3	Pro-Tumor	Non-responder	0
Neu.csv:CD19.csv-IC.10:IC.10-Bin.3	Pro-Tumor	Responder	0
Neu.csv:CD8.csv-IC.9:IC.2-Bin.3	Pro-Tumor	Non-responder	0.352941176470588
Neu.csv:CD8.csv-IC.9:IC.2-Bin.3	Pro-Tumor	Responder	0.5
Neu.csv:Endothelial.csv-IC.10:IC.8-Bin.3	Pro-Tumor	Non-responder	0.294117647058824
Neu.csv:Endothelial.csv-IC.10:IC.8-Bin.3	Pro-Tumor	Responder	0.5
Neu.csv:Fibroblast.csv-IC.9:IC.10-Bin.3	Pro-Tumor	Non-responder	0
Neu.csv:Fibroblast.csv-IC.9:IC.10-Bin.3	Pro-Tumor	Responder	0
Neu.csv:Treg.csv-IC.10:IC.7-Bin.1	Pro-Tumor	Non-responder	0
Neu.csv:Treg.csv-IC.10:IC.7-Bin.1	Pro-Tumor	Responder	0
Neu.csv:Treg.csv-IC.9:IC.8-Bin.9	Pro-Tumor	Non-responder	0.0588235294117647
Neu.csv:Treg.csv-IC.9:IC.8-Bin.9	Pro-Tumor	Responder	0
