# Supplementary material for: Identifying clinically relevant cell state interactions in the tumor microenvironment of IDH-mutant gliomas using CSI-TME
Source: Mol Syst Biol. 2026 Mar 10;22(6):928–61. doi: 10.1038/s44320-026-00201-0 (PMC13230996; doi:10.1038/s44320-026-00201-0)
Supplement: Supplementary file 18 — Source data Fig. 8 [file 44320_2026_201_MOESM18_ESM.zip › Figure8/Figure8B.txt]

string	type	progression	proportion	cohort
CD14.csv:CD4.csv-IC.10:IC.6-Bin.9	Pro-Tumor	No	0.106060606060606	Breast97
CD14.csv:CD4.csv-IC.10:IC.6-Bin.9	Pro-Tumor	Yes	0.225806451612903	Breast97
CD14.csv:CD56.csv-IC.10:IC.6-Bin.9	Pro-Tumor	No	0.136363636363636	Breast97
CD14.csv:CD56.csv-IC.10:IC.6-Bin.9	Pro-Tumor	Yes	0.225806451612903	Breast97
CD14.csv:CD56.csv-IC.6:IC.7-Bin.9	Pro-Tumor	No	0.227272727272727	Breast97
CD14.csv:CD56.csv-IC.6:IC.7-Bin.9	Pro-Tumor	Yes	0.290322580645161	Breast97
CD14.csv:CD56.csv-IC.7:IC.4-Bin.3	Pro-Tumor	No	0.227272727272727	Breast97
CD14.csv:CD56.csv-IC.7:IC.4-Bin.3	Pro-Tumor	Yes	0.580645161290323	Breast97
CD14.csv:CD56.csv-IC.7:IC.8-Bin.9	Pro-Tumor	No	0.242424242424242	Breast97
CD14.csv:CD56.csv-IC.7:IC.8-Bin.9	Pro-Tumor	Yes	0.419354838709677	Breast97
CD14.csv:Eos.csv-IC.9:IC.9-Bin.3	Pro-Tumor	No	0.0606060606060606	Breast97
CD14.csv:Eos.csv-IC.9:IC.9-Bin.3	Pro-Tumor	Yes	0.129032258064516	Breast97
CD14.csv:Neu.csv-IC.6:IC.10-Bin.1	Pro-Tumor	No	0.196969696969697	Breast97
CD14.csv:Neu.csv-IC.6:IC.10-Bin.1	Pro-Tumor	Yes	0.193548387096774	Breast97
CD19.csv:CD4.csv-IC.6:IC.4-Bin.1	Pro-Tumor	No	0.121212121212121	Breast97
CD19.csv:CD4.csv-IC.6:IC.4-Bin.1	Pro-Tumor	Yes	0.161290322580645	Breast97
CD19.csv:CD4.csv-IC.8:IC.5-Bin.1	Pro-Tumor	No	0.0454545454545455	Breast97
CD19.csv:CD4.csv-IC.8:IC.5-Bin.1	Pro-Tumor	Yes	0.0645161290322581	Breast97
CD19.csv:CD8.csv-IC.6:IC.10-Bin.1	Pro-Tumor	No	0.121212121212121	Breast97
CD19.csv:CD8.csv-IC.6:IC.10-Bin.1	Pro-Tumor	Yes	0.161290322580645	Breast97
CD19.csv:Endothelial.csv-IC.6:IC.9-Bin.1	Pro-Tumor	No	0.0606060606060606	Breast97
CD19.csv:Endothelial.csv-IC.6:IC.9-Bin.1	Pro-Tumor	Yes	0.0967741935483871	Breast97
CD19.csv:Neu.csv-IC.6:IC.10-Bin.1	Pro-Tumor	No	0.0757575757575758	Breast97
CD19.csv:Neu.csv-IC.6:IC.10-Bin.1	Pro-Tumor	Yes	0.161290322580645	Breast97
CD19.csv:Neu.csv-IC.9:IC.10-Bin.3	Pro-Tumor	No	0.0909090909090909	Breast97
CD19.csv:Neu.csv-IC.9:IC.10-Bin.3	Pro-Tumor	Yes	0.129032258064516	Breast97
CD4.csv:CD56.csv-IC.10:IC.6-Bin.9	Pro-Tumor	No	0.196969696969697	Breast97
CD4.csv:CD56.csv-IC.10:IC.6-Bin.9	Pro-Tumor	Yes	0.258064516129032	Breast97
CD4.csv:CD56.csv-IC.6:IC.9-Bin.9	Pro-Tumor	No	0.242424242424242	Breast97
CD4.csv:CD56.csv-IC.6:IC.9-Bin.9	Pro-Tumor	Yes	0.548387096774194	Breast97
CD4.csv:CD8.csv-IC.6:IC.10-Bin.3	Pro-Tumor	No	0.151515151515152	Breast97
CD4.csv:CD8.csv-IC.6:IC.10-Bin.3	Pro-Tumor	Yes	0.290322580645161	Breast97
CD4.csv:Endothelial.csv-IC.6:IC.9-Bin.3	Pro-Tumor	No	0.0909090909090909	Breast97
CD4.csv:Endothelial.csv-IC.6:IC.9-Bin.3	Pro-Tumor	Yes	0.161290322580645	Breast97
CD4.csv:Eos.csv-IC.6:IC.8-Bin.9	Pro-Tumor	No	0.106060606060606	Breast97
CD4.csv:Eos.csv-IC.6:IC.8-Bin.9	Pro-Tumor	Yes	0.258064516129032	Breast97
CD4.csv:Neu.csv-IC.4:IC.3-Bin.1	Pro-Tumor	No	0.318181818181818	Breast97
CD4.csv:Neu.csv-IC.4:IC.3-Bin.1	Pro-Tumor	Yes	0.354838709677419	Breast97
CD4.csv:Neu.csv-IC.6:IC.10-Bin.3	Pro-Tumor	No	0.121212121212121	Breast97
CD4.csv:Neu.csv-IC.6:IC.10-Bin.3	Pro-Tumor	Yes	0.290322580645161	Breast97
CD4.csv:Neu.csv-IC.8:IC.10-Bin.1	Pro-Tumor	No	0.0303030303030303	Breast97
CD4.csv:Neu.csv-IC.8:IC.10-Bin.1	Pro-Tumor	Yes	0.129032258064516	Breast97
CD4.csv:Treg.csv-IC.4:IC.10-Bin.1	Pro-Tumor	No	0.166666666666667	Breast97
CD4.csv:Treg.csv-IC.4:IC.10-Bin.1	Pro-Tumor	Yes	0.161290322580645	Breast97
CD56.csv:CD14.csv-IC.1:IC.6-Bin.3	Pro-Tumor	No	0.545454545454545	Breast97
CD56.csv:CD14.csv-IC.1:IC.6-Bin.3	Pro-Tumor	Yes	0.354838709677419	Breast97
CD56.csv:CD14.csv-IC.6:IC.9-Bin.3	Pro-Tumor	No	0.181818181818182	Breast97
CD56.csv:CD14.csv-IC.6:IC.9-Bin.3	Pro-Tumor	Yes	0.290322580645161	Breast97
CD56.csv:CD14.csv-IC.7:IC.2-Bin.3	Pro-Tumor	No	0.166666666666667	Breast97
CD56.csv:CD14.csv-IC.7:IC.2-Bin.3	Pro-Tumor	Yes	0.225806451612903	Breast97
CD56.csv:CD14.csv-IC.7:IC.9-Bin.3	Pro-Tumor	No	0.136363636363636	Breast97
CD56.csv:CD14.csv-IC.7:IC.9-Bin.3	Pro-Tumor	Yes	0.193548387096774	Breast97
CD56.csv:CD14.csv-IC.9:IC.9-Bin.3	Pro-Tumor	No	0.212121212121212	Breast97
CD56.csv:CD14.csv-IC.9:IC.9-Bin.3	Pro-Tumor	Yes	0.354838709677419	Breast97
CD56.csv:CD19.csv-IC.1:IC.6-Bin.3	Pro-Tumor	No	0.181818181818182	Breast97
CD56.csv:CD19.csv-IC.1:IC.6-Bin.3	Pro-Tumor	Yes	0.193548387096774	Breast97
CD56.csv:CD19.csv-IC.4:IC.6-Bin.3	Pro-Tumor	No	0.121212121212121	Breast97
CD56.csv:CD19.csv-IC.4:IC.6-Bin.3	Pro-Tumor	Yes	0.032258064516129	Breast97
CD56.csv:CD19.csv-IC.6:IC.8-Bin.3	Pro-Tumor	No	0.121212121212121	Breast97
CD56.csv:CD19.csv-IC.6:IC.8-Bin.3	Pro-Tumor	Yes	0.225806451612903	Breast97
CD56.csv:CD19.csv-IC.9:IC.6-Bin.3	Pro-Tumor	No	0.121212121212121	Breast97
CD56.csv:CD19.csv-IC.9:IC.6-Bin.3	Pro-Tumor	Yes	0.129032258064516	Breast97
CD56.csv:CD4.csv-IC.6:IC.4-Bin.3	Pro-Tumor	No	0.227272727272727	Breast97
CD56.csv:CD4.csv-IC.6:IC.4-Bin.3	Pro-Tumor	Yes	0.354838709677419	Breast97
CD56.csv:CD8.csv-IC.10:IC.9-Bin.3	Pro-Tumor	No	0.333333333333333	Breast97
CD56.csv:CD8.csv-IC.10:IC.9-Bin.3	Pro-Tumor	Yes	0.129032258064516	Breast97
CD56.csv:CD8.csv-IC.6:IC.10-Bin.3	Pro-Tumor	No	0.181818181818182	Breast97
CD56.csv:CD8.csv-IC.6:IC.10-Bin.3	Pro-Tumor	Yes	0.290322580645161	Breast97
CD56.csv:Endothelial.csv-IC.1:IC.4-Bin.3	Pro-Tumor	No	0.560606060606061	Breast97
CD56.csv:Endothelial.csv-IC.1:IC.4-Bin.3	Pro-Tumor	Yes	0.451612903225806	Breast97
CD56.csv:Endothelial.csv-IC.6:IC.9-Bin.3	Pro-Tumor	No	0.106060606060606	Breast97
CD56.csv:Endothelial.csv-IC.6:IC.9-Bin.3	Pro-Tumor	Yes	0.193548387096774	Breast97
CD56.csv:Eos.csv-IC.6:IC.8-Bin.9	Pro-Tumor	No	0.0909090909090909	Breast97
CD56.csv:Eos.csv-IC.6:IC.8-Bin.9	Pro-Tumor	Yes	0.193548387096774	Breast97
CD56.csv:Fibroblast.csv-IC.4:IC.7-Bin.9	Pro-Tumor	No	0.212121212121212	Breast97
CD56.csv:Fibroblast.csv-IC.4:IC.7-Bin.9	Pro-Tumor	Yes	0.032258064516129	Breast97
CD56.csv:Fibroblast.csv-IC.6:IC.8-Bin.9	Pro-Tumor	No	0.151515151515152	Breast97
CD56.csv:Fibroblast.csv-IC.6:IC.8-Bin.9	Pro-Tumor	Yes	0.258064516129032	Breast97
CD56.csv:Fibroblast.csv-IC.8:IC.9-Bin.3	Pro-Tumor	No	0.0606060606060606	Breast97
CD56.csv:Fibroblast.csv-IC.8:IC.9-Bin.3	Pro-Tumor	Yes	0.129032258064516	Breast97
CD56.csv:Fibroblast.csv-IC.9:IC.7-Bin.9	Pro-Tumor	No	0.0909090909090909	Breast97
CD56.csv:Fibroblast.csv-IC.9:IC.7-Bin.9	Pro-Tumor	Yes	0.0645161290322581	Breast97
CD56.csv:Neu.csv-IC.1:IC.10-Bin.3	Pro-Tumor	No	0.227272727272727	Breast97
CD56.csv:Neu.csv-IC.1:IC.10-Bin.3	Pro-Tumor	Yes	0.354838709677419	Breast97
CD56.csv:Neu.csv-IC.1:IC.3-Bin.3	Pro-Tumor	No	0.651515151515151	Breast97
CD56.csv:Neu.csv-IC.1:IC.3-Bin.3	Pro-Tumor	Yes	0.387096774193548	Breast97
CD56.csv:Neu.csv-IC.4:IC.3-Bin.3	Pro-Tumor	No	0.575757575757576	Breast97
CD56.csv:Neu.csv-IC.4:IC.3-Bin.3	Pro-Tumor	Yes	0.354838709677419	Breast97
CD56.csv:Neu.csv-IC.6:IC.10-Bin.3	Pro-Tumor	No	0.136363636363636	Breast97
CD56.csv:Neu.csv-IC.6:IC.10-Bin.3	Pro-Tumor	Yes	0.258064516129032	Breast97
CD56.csv:Neu.csv-IC.7:IC.10-Bin.3	Pro-Tumor	No	0.121212121212121	Breast97
CD56.csv:Neu.csv-IC.7:IC.10-Bin.3	Pro-Tumor	Yes	0.225806451612903	Breast97
CD56.csv:Neu.csv-IC.9:IC.3-Bin.3	Pro-Tumor	No	0.257575757575758	Breast97
CD56.csv:Neu.csv-IC.9:IC.3-Bin.3	Pro-Tumor	Yes	0.516129032258065	Breast97
CD56.csv:Neu.csv-IC.9:IC.8-Bin.3	Pro-Tumor	No	0.212121212121212	Breast97
CD56.csv:Neu.csv-IC.9:IC.8-Bin.3	Pro-Tumor	Yes	0.387096774193548	Breast97
CD56.csv:Treg.csv-IC.4:IC.10-Bin.3	Pro-Tumor	No	0.621212121212121	Breast97
CD56.csv:Treg.csv-IC.4:IC.10-Bin.3	Pro-Tumor	Yes	0.387096774193548	Breast97
CD56.csv:Treg.csv-IC.6:IC.10-Bin.9	Pro-Tumor	No	0.166666666666667	Breast97
CD56.csv:Treg.csv-IC.6:IC.10-Bin.9	Pro-Tumor	Yes	0.258064516129032	Breast97
CD8.csv:CD4.csv-IC.7:IC.8-Bin.3	Pro-Tumor	No	0.0454545454545455	Breast97
CD8.csv:CD4.csv-IC.7:IC.8-Bin.3	Pro-Tumor	Yes	0.032258064516129	Breast97
CD8.csv:Endothelial.csv-IC.3:IC.8-Bin.3	Pro-Tumor	No	0.439393939393939	Breast97
CD8.csv:Endothelial.csv-IC.3:IC.8-Bin.3	Pro-Tumor	Yes	0.516129032258065	Breast97
CD8.csv:Neu.csv-IC.10:IC.3-Bin.1	Pro-Tumor	No	0.242424242424242	Breast97
CD8.csv:Neu.csv-IC.10:IC.3-Bin.1	Pro-Tumor	Yes	0.258064516129032	Breast97
CD8.csv:Neu.csv-IC.5:IC.10-Bin.1	Pro-Tumor	No	0.166666666666667	Breast97
CD8.csv:Neu.csv-IC.5:IC.10-Bin.1	Pro-Tumor	Yes	0.225806451612903	Breast97
CD8.csv:Neu.csv-IC.7:IC.6-Bin.9	Pro-Tumor	No	0.151515151515152	Breast97
CD8.csv:Neu.csv-IC.7:IC.6-Bin.9	Pro-Tumor	Yes	0.0967741935483871	Breast97
CD8.csv:Treg.csv-IC.10:IC.7-Bin.1	Pro-Tumor	No	0.106060606060606	Breast97
CD8.csv:Treg.csv-IC.10:IC.7-Bin.1	Pro-Tumor	Yes	0.161290322580645	Breast97
Cancer.csv:CD56.csv-IC.7:IC.7-Bin.9	Pro-Tumor	No	0.227272727272727	Breast97
Cancer.csv:CD56.csv-IC.7:IC.7-Bin.9	Pro-Tumor	Yes	0.193548387096774	Breast97
Cancer.csv:Endothelial.csv-IC.7:IC.8-Bin.9	Pro-Tumor	No	0.0757575757575758	Breast97
Cancer.csv:Endothelial.csv-IC.7:IC.8-Bin.9	Pro-Tumor	Yes	0.0645161290322581	Breast97
Endothelial.csv:CD4.csv-IC.10:IC.4-Bin.3	Pro-Tumor	No	0.257575757575758	Breast97
Endothelial.csv:CD4.csv-IC.10:IC.4-Bin.3	Pro-Tumor	Yes	0.419354838709677	Breast97
Endothelial.csv:CD4.csv-IC.3:IC.4-Bin.3	Pro-Tumor	No	0.181818181818182	Breast97
Endothelial.csv:CD4.csv-IC.3:IC.4-Bin.3	Pro-Tumor	Yes	0.225806451612903	Breast97
Endothelial.csv:CD4.csv-IC.8:IC.6-Bin.3	Pro-Tumor	No	0.0757575757575758	Breast97
Endothelial.csv:CD4.csv-IC.8:IC.6-Bin.3	Pro-Tumor	Yes	0.032258064516129	Breast97
Endothelial.csv:Treg.csv-IC.6:IC.6-Bin.1	Pro-Tumor	No	0.0151515151515152	Breast97
Endothelial.csv:Treg.csv-IC.6:IC.6-Bin.1	Pro-Tumor	Yes	0.0645161290322581	Breast97
Endothelial.csv:Treg.csv-IC.8:IC.4-Bin.1	Pro-Tumor	No	0.121212121212121	Breast97
Endothelial.csv:Treg.csv-IC.8:IC.4-Bin.1	Pro-Tumor	Yes	0.419354838709677	Breast97
Endothelial.csv:Treg.csv-IC.8:IC.7-Bin.9	Pro-Tumor	No	0.121212121212121	Breast97
Endothelial.csv:Treg.csv-IC.8:IC.7-Bin.9	Pro-Tumor	Yes	0.0645161290322581	Breast97
Eos.csv:CD14.csv-IC.8:IC.6-Bin.3	Pro-Tumor	No	0.151515151515152	Breast97
Eos.csv:CD14.csv-IC.8:IC.6-Bin.3	Pro-Tumor	Yes	0.161290322580645	Breast97
Eos.csv:CD14.csv-IC.8:IC.9-Bin.3	Pro-Tumor	No	0.227272727272727	Breast97
Eos.csv:CD14.csv-IC.8:IC.9-Bin.3	Pro-Tumor	Yes	0.387096774193548	Breast97
Eos.csv:CD19.csv-IC.8:IC.6-Bin.3	Pro-Tumor	No	0.0454545454545455	Breast97
Eos.csv:CD19.csv-IC.8:IC.6-Bin.3	Pro-Tumor	Yes	0.0967741935483871	Breast97
Eos.csv:CD4.csv-IC.5:IC.10-Bin.3	Pro-Tumor	No	0.515151515151515	Breast97
Eos.csv:CD4.csv-IC.5:IC.10-Bin.3	Pro-Tumor	Yes	0.387096774193548	Breast97
Eos.csv:CD4.csv-IC.8:IC.4-Bin.3	Pro-Tumor	No	0.196969696969697	Breast97
Eos.csv:CD4.csv-IC.8:IC.4-Bin.3	Pro-Tumor	Yes	0.451612903225806	Breast97
Eos.csv:CD8.csv-IC.4:IC.7-Bin.3	Pro-Tumor	No	0.272727272727273	Breast97
Eos.csv:CD8.csv-IC.4:IC.7-Bin.3	Pro-Tumor	Yes	0.290322580645161	Breast97
Eos.csv:CD8.csv-IC.7:IC.10-Bin.3	Pro-Tumor	No	0.136363636363636	Breast97
Eos.csv:CD8.csv-IC.7:IC.10-Bin.3	Pro-Tumor	Yes	0.193548387096774	Breast97
Eos.csv:CD8.csv-IC.8:IC.3-Bin.3	Pro-Tumor	No	0.136363636363636	Breast97
Eos.csv:CD8.csv-IC.8:IC.3-Bin.3	Pro-Tumor	Yes	0.32258064516129	Breast97
Eos.csv:CD8.csv-IC.8:IC.5-Bin.3	Pro-Tumor	No	0.121212121212121	Breast97
Eos.csv:CD8.csv-IC.8:IC.5-Bin.3	Pro-Tumor	Yes	0.193548387096774	Breast97
Eos.csv:Fibroblast.csv-IC.8:IC.7-Bin.9	Pro-Tumor	No	0.0454545454545455	Breast97
Eos.csv:Fibroblast.csv-IC.8:IC.7-Bin.9	Pro-Tumor	Yes	0.0967741935483871	Breast97
Eos.csv:Neu.csv-IC.4:IC.10-Bin.1	Pro-Tumor	No	0.121212121212121	Breast97
Eos.csv:Neu.csv-IC.4:IC.10-Bin.1	Pro-Tumor	Yes	0.161290322580645	Breast97
Eos.csv:Neu.csv-IC.5:IC.3-Bin.1	Pro-Tumor	No	0.196969696969697	Breast97
Eos.csv:Neu.csv-IC.5:IC.3-Bin.1	Pro-Tumor	Yes	0.225806451612903	Breast97
Eos.csv:Neu.csv-IC.8:IC.3-Bin.3	Pro-Tumor	No	0.196969696969697	Breast97
Eos.csv:Neu.csv-IC.8:IC.3-Bin.3	Pro-Tumor	Yes	0.258064516129032	Breast97
Eos.csv:Neu.csv-IC.8:IC.8-Bin.3	Pro-Tumor	No	0.212121212121212	Breast97
Eos.csv:Neu.csv-IC.8:IC.8-Bin.3	Pro-Tumor	Yes	0.419354838709677	Breast97
Eos.csv:Treg.csv-IC.5:IC.10-Bin.1	Pro-Tumor	No	0.0606060606060606	Breast97
Eos.csv:Treg.csv-IC.5:IC.10-Bin.1	Pro-Tumor	Yes	0	Breast97
Eos.csv:Treg.csv-IC.9:IC.10-Bin.1	Pro-Tumor	No	0.0454545454545455	Breast97
Eos.csv:Treg.csv-IC.9:IC.10-Bin.1	Pro-Tumor	Yes	0.0967741935483871	Breast97
Fibroblast.csv:CD8.csv-IC.7:IC.10-Bin.3	Pro-Tumor	No	0.0757575757575758	Breast97
Fibroblast.csv:CD8.csv-IC.7:IC.10-Bin.3	Pro-Tumor	Yes	0.129032258064516	Breast97
Fibroblast.csv:Endothelial.csv-IC.7:IC.9-Bin.3	Pro-Tumor	No	0.0454545454545455	Breast97
Fibroblast.csv:Endothelial.csv-IC.7:IC.9-Bin.3	Pro-Tumor	Yes	0.0967741935483871	Breast97
Fibroblast.csv:Neu.csv-IC.7:IC.10-Bin.3	Pro-Tumor	No	0.0454545454545455	Breast97
Fibroblast.csv:Neu.csv-IC.7:IC.10-Bin.3	Pro-Tumor	Yes	0.129032258064516	Breast97
Neu.csv:CD19.csv-IC.10:IC.10-Bin.3	Pro-Tumor	No	0.0909090909090909	Breast97
Neu.csv:CD19.csv-IC.10:IC.10-Bin.3	Pro-Tumor	Yes	0.129032258064516	Breast97
Neu.csv:CD8.csv-IC.9:IC.2-Bin.3	Pro-Tumor	No	0.227272727272727	Breast97
Neu.csv:CD8.csv-IC.9:IC.2-Bin.3	Pro-Tumor	Yes	0.32258064516129	Breast97
Neu.csv:Endothelial.csv-IC.10:IC.8-Bin.3	Pro-Tumor	No	0.545454545454545	Breast97
Neu.csv:Endothelial.csv-IC.10:IC.8-Bin.3	Pro-Tumor	Yes	0.419354838709677	Breast97
Neu.csv:Fibroblast.csv-IC.9:IC.10-Bin.3	Pro-Tumor	No	0.272727272727273	Breast97
Neu.csv:Fibroblast.csv-IC.9:IC.10-Bin.3	Pro-Tumor	Yes	0.387096774193548	Breast97
Neu.csv:Treg.csv-IC.10:IC.7-Bin.1	Pro-Tumor	No	0.0757575757575758	Breast97
Neu.csv:Treg.csv-IC.10:IC.7-Bin.1	Pro-Tumor	Yes	0.161290322580645	Breast97
Neu.csv:Treg.csv-IC.9:IC.8-Bin.9	Pro-Tumor	No	0.181818181818182	Breast97
Neu.csv:Treg.csv-IC.9:IC.8-Bin.9	Pro-Tumor	Yes	0.354838709677419	Breast97
CD14.csv:CD4.csv-IC.10:IC.6-Bin.9	Pro-Tumor	No	0.189473684210526	BreastTBCRC
CD14.csv:CD4.csv-IC.10:IC.6-Bin.9	Pro-Tumor	Yes	0.260504201680672	BreastTBCRC
CD14.csv:CD56.csv-IC.10:IC.6-Bin.9	Pro-Tumor	No	0.2	BreastTBCRC
CD14.csv:CD56.csv-IC.10:IC.6-Bin.9	Pro-Tumor	Yes	0.26890756302521	BreastTBCRC
CD14.csv:CD56.csv-IC.6:IC.7-Bin.9	Pro-Tumor	No	0.336842105263158	BreastTBCRC
CD14.csv:CD56.csv-IC.6:IC.7-Bin.9	Pro-Tumor	Yes	0.26890756302521	BreastTBCRC
CD14.csv:CD56.csv-IC.7:IC.4-Bin.3	Pro-Tumor	No	0.378947368421053	BreastTBCRC
CD14.csv:CD56.csv-IC.7:IC.4-Bin.3	Pro-Tumor	Yes	0.327731092436975	BreastTBCRC
CD14.csv:CD56.csv-IC.7:IC.8-Bin.9	Pro-Tumor	No	0.168421052631579	BreastTBCRC
CD14.csv:CD56.csv-IC.7:IC.8-Bin.9	Pro-Tumor	Yes	0.142857142857143	BreastTBCRC
CD14.csv:Eos.csv-IC.9:IC.9-Bin.3	Pro-Tumor	No	0.0842105263157895	BreastTBCRC
CD14.csv:Eos.csv-IC.9:IC.9-Bin.3	Pro-Tumor	Yes	0.0672268907563025	BreastTBCRC
CD14.csv:Neu.csv-IC.6:IC.10-Bin.1	Pro-Tumor	No	0.115789473684211	BreastTBCRC
CD14.csv:Neu.csv-IC.6:IC.10-Bin.1	Pro-Tumor	Yes	0.168067226890756	BreastTBCRC
CD19.csv:CD4.csv-IC.6:IC.4-Bin.1	Pro-Tumor	No	0.2	BreastTBCRC
CD19.csv:CD4.csv-IC.6:IC.4-Bin.1	Pro-Tumor	Yes	0.260504201680672	BreastTBCRC
CD19.csv:CD4.csv-IC.8:IC.5-Bin.1	Pro-Tumor	No	0.0210526315789474	BreastTBCRC
CD19.csv:CD4.csv-IC.8:IC.5-Bin.1	Pro-Tumor	Yes	0.0252100840336134	BreastTBCRC
CD19.csv:CD8.csv-IC.6:IC.10-Bin.1	Pro-Tumor	No	0.157894736842105	BreastTBCRC
CD19.csv:CD8.csv-IC.6:IC.10-Bin.1	Pro-Tumor	Yes	0.26890756302521	BreastTBCRC
CD19.csv:Endothelial.csv-IC.6:IC.9-Bin.1	Pro-Tumor	No	0.147368421052632	BreastTBCRC
CD19.csv:Endothelial.csv-IC.6:IC.9-Bin.1	Pro-Tumor	Yes	0.235294117647059	BreastTBCRC
CD19.csv:Neu.csv-IC.6:IC.10-Bin.1	Pro-Tumor	No	0.115789473684211	BreastTBCRC
CD19.csv:Neu.csv-IC.6:IC.10-Bin.1	Pro-Tumor	Yes	0.201680672268908	BreastTBCRC
CD19.csv:Neu.csv-IC.9:IC.10-Bin.3	Pro-Tumor	No	0.126315789473684	BreastTBCRC
CD19.csv:Neu.csv-IC.9:IC.10-Bin.3	Pro-Tumor	Yes	0.159663865546218	BreastTBCRC
CD4.csv:CD56.csv-IC.10:IC.6-Bin.9	Pro-Tumor	No	0.168421052631579	BreastTBCRC
CD4.csv:CD56.csv-IC.10:IC.6-Bin.9	Pro-Tumor	Yes	0.260504201680672	BreastTBCRC
CD4.csv:CD56.csv-IC.6:IC.9-Bin.9	Pro-Tumor	No	0.189473684210526	BreastTBCRC
CD4.csv:CD56.csv-IC.6:IC.9-Bin.9	Pro-Tumor	Yes	0.277310924369748	BreastTBCRC
CD4.csv:CD8.csv-IC.6:IC.10-Bin.3	Pro-Tumor	No	0.210526315789474	BreastTBCRC
CD4.csv:CD8.csv-IC.6:IC.10-Bin.3	Pro-Tumor	Yes	0.285714285714286	BreastTBCRC
CD4.csv:Endothelial.csv-IC.6:IC.9-Bin.3	Pro-Tumor	No	0.210526315789474	BreastTBCRC
CD4.csv:Endothelial.csv-IC.6:IC.9-Bin.3	Pro-Tumor	Yes	0.218487394957983	BreastTBCRC
CD4.csv:Eos.csv-IC.6:IC.8-Bin.9	Pro-Tumor	No	0.168421052631579	BreastTBCRC
CD4.csv:Eos.csv-IC.6:IC.8-Bin.9	Pro-Tumor	Yes	0.19327731092437	BreastTBCRC
CD4.csv:Neu.csv-IC.4:IC.3-Bin.1	Pro-Tumor	No	0.231578947368421	BreastTBCRC
CD4.csv:Neu.csv-IC.4:IC.3-Bin.1	Pro-Tumor	Yes	0.218487394957983	BreastTBCRC
CD4.csv:Neu.csv-IC.6:IC.10-Bin.3	Pro-Tumor	No	0.147368421052632	BreastTBCRC
CD4.csv:Neu.csv-IC.6:IC.10-Bin.3	Pro-Tumor	Yes	0.218487394957983	BreastTBCRC
CD4.csv:Neu.csv-IC.8:IC.10-Bin.1	Pro-Tumor	No	0.0315789473684211	BreastTBCRC
CD4.csv:Neu.csv-IC.8:IC.10-Bin.1	Pro-Tumor	Yes	0.0336134453781513	BreastTBCRC
CD4.csv:Treg.csv-IC.4:IC.10-Bin.1	Pro-Tumor	No	0.189473684210526	BreastTBCRC
CD4.csv:Treg.csv-IC.4:IC.10-Bin.1	Pro-Tumor	Yes	0.109243697478992	BreastTBCRC
CD56.csv:CD14.csv-IC.1:IC.6-Bin.3	Pro-Tumor	No	0.31578947368421	BreastTBCRC
CD56.csv:CD14.csv-IC.1:IC.6-Bin.3	Pro-Tumor	Yes	0.336134453781513	BreastTBCRC
CD56.csv:CD14.csv-IC.6:IC.9-Bin.3	Pro-Tumor	No	0.231578947368421	BreastTBCRC
CD56.csv:CD14.csv-IC.6:IC.9-Bin.3	Pro-Tumor	Yes	0.319327731092437	BreastTBCRC
CD56.csv:CD14.csv-IC.7:IC.2-Bin.3	Pro-Tumor	No	0.31578947368421	BreastTBCRC
CD56.csv:CD14.csv-IC.7:IC.2-Bin.3	Pro-Tumor	Yes	0.260504201680672	BreastTBCRC
CD56.csv:CD14.csv-IC.7:IC.9-Bin.3	Pro-Tumor	No	0.126315789473684	BreastTBCRC
CD56.csv:CD14.csv-IC.7:IC.9-Bin.3	Pro-Tumor	Yes	0.184873949579832	BreastTBCRC
CD56.csv:CD14.csv-IC.9:IC.9-Bin.3	Pro-Tumor	No	0.168421052631579	BreastTBCRC
CD56.csv:CD14.csv-IC.9:IC.9-Bin.3	Pro-Tumor	Yes	0.310924369747899	BreastTBCRC
CD56.csv:CD19.csv-IC.1:IC.6-Bin.3	Pro-Tumor	No	0.294736842105263	BreastTBCRC
CD56.csv:CD19.csv-IC.1:IC.6-Bin.3	Pro-Tumor	Yes	0.294117647058824	BreastTBCRC
CD56.csv:CD19.csv-IC.4:IC.6-Bin.3	Pro-Tumor	No	0.0736842105263158	BreastTBCRC
CD56.csv:CD19.csv-IC.4:IC.6-Bin.3	Pro-Tumor	Yes	0.0756302521008403	BreastTBCRC
CD56.csv:CD19.csv-IC.6:IC.8-Bin.3	Pro-Tumor	No	0.221052631578947	BreastTBCRC
CD56.csv:CD19.csv-IC.6:IC.8-Bin.3	Pro-Tumor	Yes	0.285714285714286	BreastTBCRC
CD56.csv:CD19.csv-IC.9:IC.6-Bin.3	Pro-Tumor	No	0.0842105263157895	BreastTBCRC
CD56.csv:CD19.csv-IC.9:IC.6-Bin.3	Pro-Tumor	Yes	0.210084033613445	BreastTBCRC
CD56.csv:CD4.csv-IC.6:IC.4-Bin.3	Pro-Tumor	No	0.273684210526316	BreastTBCRC
CD56.csv:CD4.csv-IC.6:IC.4-Bin.3	Pro-Tumor	Yes	0.310924369747899	BreastTBCRC
CD56.csv:CD8.csv-IC.10:IC.9-Bin.3	Pro-Tumor	No	0.431578947368421	BreastTBCRC
CD56.csv:CD8.csv-IC.10:IC.9-Bin.3	Pro-Tumor	Yes	0.46218487394958	BreastTBCRC
CD56.csv:CD8.csv-IC.6:IC.10-Bin.3	Pro-Tumor	No	0.231578947368421	BreastTBCRC
CD56.csv:CD8.csv-IC.6:IC.10-Bin.3	Pro-Tumor	Yes	0.319327731092437	BreastTBCRC
CD56.csv:Endothelial.csv-IC.1:IC.4-Bin.3	Pro-Tumor	No	0.389473684210526	BreastTBCRC
CD56.csv:Endothelial.csv-IC.1:IC.4-Bin.3	Pro-Tumor	Yes	0.470588235294118	BreastTBCRC
CD56.csv:Endothelial.csv-IC.6:IC.9-Bin.3	Pro-Tumor	No	0.221052631578947	BreastTBCRC
CD56.csv:Endothelial.csv-IC.6:IC.9-Bin.3	Pro-Tumor	Yes	0.277310924369748	BreastTBCRC
CD56.csv:Eos.csv-IC.6:IC.8-Bin.9	Pro-Tumor	No	0.168421052631579	BreastTBCRC
CD56.csv:Eos.csv-IC.6:IC.8-Bin.9	Pro-Tumor	Yes	0.201680672268908	BreastTBCRC
CD56.csv:Fibroblast.csv-IC.4:IC.7-Bin.9	Pro-Tumor	No	0.0736842105263158	BreastTBCRC
CD56.csv:Fibroblast.csv-IC.4:IC.7-Bin.9	Pro-Tumor	Yes	0.0672268907563025	BreastTBCRC
CD56.csv:Fibroblast.csv-IC.6:IC.8-Bin.9	Pro-Tumor	No	0.28421052631579	BreastTBCRC
CD56.csv:Fibroblast.csv-IC.6:IC.8-Bin.9	Pro-Tumor	Yes	0.336134453781513	BreastTBCRC
CD56.csv:Fibroblast.csv-IC.8:IC.9-Bin.3	Pro-Tumor	No	0.0631578947368421	BreastTBCRC
CD56.csv:Fibroblast.csv-IC.8:IC.9-Bin.3	Pro-Tumor	Yes	0.0420168067226891	BreastTBCRC
CD56.csv:Fibroblast.csv-IC.9:IC.7-Bin.9	Pro-Tumor	No	0.0736842105263158	BreastTBCRC
CD56.csv:Fibroblast.csv-IC.9:IC.7-Bin.9	Pro-Tumor	Yes	0.142857142857143	BreastTBCRC
CD56.csv:Neu.csv-IC.1:IC.10-Bin.3	Pro-Tumor	No	0.168421052631579	BreastTBCRC
CD56.csv:Neu.csv-IC.1:IC.10-Bin.3	Pro-Tumor	Yes	0.252100840336134	BreastTBCRC
CD56.csv:Neu.csv-IC.1:IC.3-Bin.3	Pro-Tumor	No	0.305263157894737	BreastTBCRC
CD56.csv:Neu.csv-IC.1:IC.3-Bin.3	Pro-Tumor	Yes	0.369747899159664	BreastTBCRC
CD56.csv:Neu.csv-IC.4:IC.3-Bin.3	Pro-Tumor	No	0.157894736842105	BreastTBCRC
CD56.csv:Neu.csv-IC.4:IC.3-Bin.3	Pro-Tumor	Yes	0.142857142857143	BreastTBCRC
CD56.csv:Neu.csv-IC.6:IC.10-Bin.3	Pro-Tumor	No	0.178947368421053	BreastTBCRC
CD56.csv:Neu.csv-IC.6:IC.10-Bin.3	Pro-Tumor	Yes	0.243697478991597	BreastTBCRC
CD56.csv:Neu.csv-IC.7:IC.10-Bin.3	Pro-Tumor	No	0.136842105263158	BreastTBCRC
CD56.csv:Neu.csv-IC.7:IC.10-Bin.3	Pro-Tumor	Yes	0.184873949579832	BreastTBCRC
CD56.csv:Neu.csv-IC.9:IC.3-Bin.3	Pro-Tumor	No	0.0947368421052632	BreastTBCRC
CD56.csv:Neu.csv-IC.9:IC.3-Bin.3	Pro-Tumor	Yes	0.126050420168067	BreastTBCRC
CD56.csv:Neu.csv-IC.9:IC.8-Bin.3	Pro-Tumor	No	0.221052631578947	BreastTBCRC
CD56.csv:Neu.csv-IC.9:IC.8-Bin.3	Pro-Tumor	Yes	0.361344537815126	BreastTBCRC
CD56.csv:Treg.csv-IC.4:IC.10-Bin.3	Pro-Tumor	No	0.189473684210526	BreastTBCRC
CD56.csv:Treg.csv-IC.4:IC.10-Bin.3	Pro-Tumor	Yes	0.176470588235294	BreastTBCRC
CD56.csv:Treg.csv-IC.6:IC.10-Bin.9	Pro-Tumor	No	0.210526315789474	BreastTBCRC
CD56.csv:Treg.csv-IC.6:IC.10-Bin.9	Pro-Tumor	Yes	0.310924369747899	BreastTBCRC
CD8.csv:CD4.csv-IC.7:IC.8-Bin.3	Pro-Tumor	No	0.105263157894737	BreastTBCRC
CD8.csv:CD4.csv-IC.7:IC.8-Bin.3	Pro-Tumor	Yes	0.0420168067226891	BreastTBCRC
CD8.csv:Endothelial.csv-IC.3:IC.8-Bin.3	Pro-Tumor	No	0.305263157894737	BreastTBCRC
CD8.csv:Endothelial.csv-IC.3:IC.8-Bin.3	Pro-Tumor	Yes	0.235294117647059	BreastTBCRC
CD8.csv:Neu.csv-IC.10:IC.3-Bin.1	Pro-Tumor	No	0.136842105263158	BreastTBCRC
CD8.csv:Neu.csv-IC.10:IC.3-Bin.1	Pro-Tumor	Yes	0.201680672268908	BreastTBCRC
CD8.csv:Neu.csv-IC.5:IC.10-Bin.1	Pro-Tumor	No	0.147368421052632	BreastTBCRC
CD8.csv:Neu.csv-IC.5:IC.10-Bin.1	Pro-Tumor	Yes	0.218487394957983	BreastTBCRC
CD8.csv:Neu.csv-IC.7:IC.6-Bin.9	Pro-Tumor	No	0.210526315789474	BreastTBCRC
CD8.csv:Neu.csv-IC.7:IC.6-Bin.9	Pro-Tumor	Yes	0.117647058823529	BreastTBCRC
CD8.csv:Treg.csv-IC.10:IC.7-Bin.1	Pro-Tumor	No	0.2	BreastTBCRC
CD8.csv:Treg.csv-IC.10:IC.7-Bin.1	Pro-Tumor	Yes	0.26890756302521	BreastTBCRC
Cancer.csv:CD56.csv-IC.7:IC.7-Bin.9	Pro-Tumor	No	0.28421052631579	BreastTBCRC
Cancer.csv:CD56.csv-IC.7:IC.7-Bin.9	Pro-Tumor	Yes	0.243697478991597	BreastTBCRC
Cancer.csv:Endothelial.csv-IC.7:IC.8-Bin.9	Pro-Tumor	No	0.273684210526316	BreastTBCRC
Cancer.csv:Endothelial.csv-IC.7:IC.8-Bin.9	Pro-Tumor	Yes	0.235294117647059	BreastTBCRC
Endothelial.csv:CD4.csv-IC.10:IC.4-Bin.3	Pro-Tumor	No	0.252631578947368	BreastTBCRC
Endothelial.csv:CD4.csv-IC.10:IC.4-Bin.3	Pro-Tumor	Yes	0.302521008403361	BreastTBCRC
Endothelial.csv:CD4.csv-IC.3:IC.4-Bin.3	Pro-Tumor	No	0.242105263157895	BreastTBCRC
Endothelial.csv:CD4.csv-IC.3:IC.4-Bin.3	Pro-Tumor	Yes	0.159663865546218	BreastTBCRC
Endothelial.csv:CD4.csv-IC.8:IC.6-Bin.3	Pro-Tumor	No	0.210526315789474	BreastTBCRC
Endothelial.csv:CD4.csv-IC.8:IC.6-Bin.3	Pro-Tumor	Yes	0.201680672268908	BreastTBCRC
Endothelial.csv:Treg.csv-IC.6:IC.6-Bin.1	Pro-Tumor	No	0	BreastTBCRC
Endothelial.csv:Treg.csv-IC.6:IC.6-Bin.1	Pro-Tumor	Yes	0.0168067226890756	BreastTBCRC
Endothelial.csv:Treg.csv-IC.8:IC.4-Bin.1	Pro-Tumor	No	0.378947368421053	BreastTBCRC
Endothelial.csv:Treg.csv-IC.8:IC.4-Bin.1	Pro-Tumor	Yes	0.403361344537815	BreastTBCRC
Endothelial.csv:Treg.csv-IC.8:IC.7-Bin.9	Pro-Tumor	No	0.263157894736842	BreastTBCRC
Endothelial.csv:Treg.csv-IC.8:IC.7-Bin.9	Pro-Tumor	Yes	0.243697478991597	BreastTBCRC
Eos.csv:CD14.csv-IC.8:IC.6-Bin.3	Pro-Tumor	No	0.0947368421052632	BreastTBCRC
Eos.csv:CD14.csv-IC.8:IC.6-Bin.3	Pro-Tumor	Yes	0.151260504201681	BreastTBCRC
Eos.csv:CD14.csv-IC.8:IC.9-Bin.3	Pro-Tumor	No	0.305263157894737	BreastTBCRC
Eos.csv:CD14.csv-IC.8:IC.9-Bin.3	Pro-Tumor	Yes	0.38655462184874	BreastTBCRC
Eos.csv:CD19.csv-IC.8:IC.6-Bin.3	Pro-Tumor	No	0.105263157894737	BreastTBCRC
Eos.csv:CD19.csv-IC.8:IC.6-Bin.3	Pro-Tumor	Yes	0.168067226890756	BreastTBCRC
Eos.csv:CD4.csv-IC.5:IC.10-Bin.3	Pro-Tumor	No	0.463157894736842	BreastTBCRC
Eos.csv:CD4.csv-IC.5:IC.10-Bin.3	Pro-Tumor	Yes	0.336134453781513	BreastTBCRC
Eos.csv:CD4.csv-IC.8:IC.4-Bin.3	Pro-Tumor	No	0.347368421052632	BreastTBCRC
Eos.csv:CD4.csv-IC.8:IC.4-Bin.3	Pro-Tumor	Yes	0.369747899159664	BreastTBCRC
Eos.csv:CD8.csv-IC.4:IC.7-Bin.3	Pro-Tumor	No	0.157894736842105	BreastTBCRC
Eos.csv:CD8.csv-IC.4:IC.7-Bin.3	Pro-Tumor	Yes	0.218487394957983	BreastTBCRC
Eos.csv:CD8.csv-IC.7:IC.10-Bin.3	Pro-Tumor	No	0.410526315789474	BreastTBCRC
Eos.csv:CD8.csv-IC.7:IC.10-Bin.3	Pro-Tumor	Yes	0.46218487394958	BreastTBCRC
Eos.csv:CD8.csv-IC.8:IC.3-Bin.3	Pro-Tumor	No	0.210526315789474	BreastTBCRC
Eos.csv:CD8.csv-IC.8:IC.3-Bin.3	Pro-Tumor	Yes	0.319327731092437	BreastTBCRC
Eos.csv:CD8.csv-IC.8:IC.5-Bin.3	Pro-Tumor	No	0.126315789473684	BreastTBCRC
Eos.csv:CD8.csv-IC.8:IC.5-Bin.3	Pro-Tumor	Yes	0.201680672268908	BreastTBCRC
Eos.csv:Fibroblast.csv-IC.8:IC.7-Bin.9	Pro-Tumor	No	0.0947368421052632	BreastTBCRC
Eos.csv:Fibroblast.csv-IC.8:IC.7-Bin.9	Pro-Tumor	Yes	0.134453781512605	BreastTBCRC
Eos.csv:Neu.csv-IC.4:IC.10-Bin.1	Pro-Tumor	No	0.105263157894737	BreastTBCRC
Eos.csv:Neu.csv-IC.4:IC.10-Bin.1	Pro-Tumor	Yes	0.142857142857143	BreastTBCRC
Eos.csv:Neu.csv-IC.5:IC.3-Bin.1	Pro-Tumor	No	0.157894736842105	BreastTBCRC
Eos.csv:Neu.csv-IC.5:IC.3-Bin.1	Pro-Tumor	Yes	0.243697478991597	BreastTBCRC
Eos.csv:Neu.csv-IC.8:IC.3-Bin.3	Pro-Tumor	No	0.115789473684211	BreastTBCRC
Eos.csv:Neu.csv-IC.8:IC.3-Bin.3	Pro-Tumor	Yes	0.176470588235294	BreastTBCRC
Eos.csv:Neu.csv-IC.8:IC.8-Bin.3	Pro-Tumor	No	0.336842105263158	BreastTBCRC
Eos.csv:Neu.csv-IC.8:IC.8-Bin.3	Pro-Tumor	Yes	0.361344537815126	BreastTBCRC
Eos.csv:Treg.csv-IC.5:IC.10-Bin.1	Pro-Tumor	No	0.0842105263157895	BreastTBCRC
Eos.csv:Treg.csv-IC.5:IC.10-Bin.1	Pro-Tumor	Yes	0.0840336134453782	BreastTBCRC
Eos.csv:Treg.csv-IC.9:IC.10-Bin.1	Pro-Tumor	No	0.0631578947368421	BreastTBCRC
Eos.csv:Treg.csv-IC.9:IC.10-Bin.1	Pro-Tumor	Yes	0.0420168067226891	BreastTBCRC
Fibroblast.csv:CD8.csv-IC.7:IC.10-Bin.3	Pro-Tumor	No	0.126315789473684	BreastTBCRC
Fibroblast.csv:CD8.csv-IC.7:IC.10-Bin.3	Pro-Tumor	Yes	0.210084033613445	BreastTBCRC
Fibroblast.csv:Endothelial.csv-IC.7:IC.9-Bin.3	Pro-Tumor	No	0.126315789473684	BreastTBCRC
Fibroblast.csv:Endothelial.csv-IC.7:IC.9-Bin.3	Pro-Tumor	Yes	0.176470588235294	BreastTBCRC
Fibroblast.csv:Neu.csv-IC.7:IC.10-Bin.3	Pro-Tumor	No	0.0947368421052632	BreastTBCRC
Fibroblast.csv:Neu.csv-IC.7:IC.10-Bin.3	Pro-Tumor	Yes	0.151260504201681	BreastTBCRC
Neu.csv:CD19.csv-IC.10:IC.10-Bin.3	Pro-Tumor	No	0.0526315789473684	BreastTBCRC
Neu.csv:CD19.csv-IC.10:IC.10-Bin.3	Pro-Tumor	Yes	0.0420168067226891	BreastTBCRC
Neu.csv:CD8.csv-IC.9:IC.2-Bin.3	Pro-Tumor	No	0.294736842105263	BreastTBCRC
Neu.csv:CD8.csv-IC.9:IC.2-Bin.3	Pro-Tumor	Yes	0.235294117647059	BreastTBCRC
Neu.csv:Endothelial.csv-IC.10:IC.8-Bin.3	Pro-Tumor	No	0.389473684210526	BreastTBCRC
Neu.csv:Endothelial.csv-IC.10:IC.8-Bin.3	Pro-Tumor	Yes	0.310924369747899	BreastTBCRC
Neu.csv:Fibroblast.csv-IC.9:IC.10-Bin.3	Pro-Tumor	No	0.189473684210526	BreastTBCRC
Neu.csv:Fibroblast.csv-IC.9:IC.10-Bin.3	Pro-Tumor	Yes	0.218487394957983	BreastTBCRC
Neu.csv:Treg.csv-IC.10:IC.7-Bin.1	Pro-Tumor	No	0.147368421052632	BreastTBCRC
Neu.csv:Treg.csv-IC.10:IC.7-Bin.1	Pro-Tumor	Yes	0.210084033613445	BreastTBCRC
Neu.csv:Treg.csv-IC.9:IC.8-Bin.9	Pro-Tumor	No	0.252631578947368	BreastTBCRC
Neu.csv:Treg.csv-IC.9:IC.8-Bin.9	Pro-Tumor	Yes	0.151260504201681	BreastTBCRC
