# Supplementary material for: Identifying clinically relevant cell state interactions in the tumor microenvironment of IDH-mutant gliomas using CSI-TME
Source: Mol Syst Biol. 2026 Mar 10;22(6):928–61. doi: 10.1038/s44320-026-00201-0 (PMC13230996; doi:10.1038/s44320-026-00201-0)
Supplement: Supplementary file 18 — Source data Fig. 8 [file 44320_2026_201_MOESM18_ESM.zip › Figure8/Figure8F.txt]

string	type	outcome	proportion
CD14.csv:CD19.csv-IC.1:IC.2-Bin.1	Pro-Tumor	Non-responder	0.0769230769230769
CD14.csv:CD19.csv-IC.1:IC.2-Bin.1	Pro-Tumor	Responder	0.142857142857143
CD14.csv:CD19.csv-IC.3:IC.3-Bin.1	Anti-Tumor	Non-responder	0.423076923076923
CD14.csv:CD19.csv-IC.3:IC.3-Bin.1	Anti-Tumor	Responder	0.214285714285714
CD14.csv:CD19.csv-IC.4:IC.5-Bin.1	Anti-Tumor	Non-responder	0.461538461538462
CD14.csv:CD19.csv-IC.4:IC.5-Bin.1	Anti-Tumor	Responder	0.214285714285714
CD14.csv:CD4.csv-IC.10:IC.9-Bin.1	Pro-Tumor	Non-responder	0.153846153846154
CD14.csv:CD4.csv-IC.10:IC.9-Bin.1	Pro-Tumor	Responder	0
CD14.csv:CD4.csv-IC.1:IC.3-Bin.1	Pro-Tumor	Non-responder	0.0384615384615385
CD14.csv:CD4.csv-IC.1:IC.3-Bin.1	Pro-Tumor	Responder	0.0714285714285714
CD14.csv:CD4.csv-IC.4:IC.8-Bin.1	Anti-Tumor	Non-responder	0.346153846153846
CD14.csv:CD4.csv-IC.4:IC.8-Bin.1	Anti-Tumor	Responder	0.214285714285714
CD14.csv:CD56.csv-IC.10:IC.3-Bin.3	Anti-Tumor	Non-responder	0
CD14.csv:CD56.csv-IC.10:IC.3-Bin.3	Anti-Tumor	Responder	0
CD14.csv:CD56.csv-IC.3:IC.3-Bin.9	Pro-Tumor	Non-responder	0.0769230769230769
CD14.csv:CD56.csv-IC.3:IC.3-Bin.9	Pro-Tumor	Responder	0.0714285714285714
CD14.csv:CD56.csv-IC.7:IC.10-Bin.3	Pro-Tumor	Non-responder	0.5
CD14.csv:CD56.csv-IC.7:IC.10-Bin.3	Pro-Tumor	Responder	0.357142857142857
CD14.csv:CD8.csv-IC.2:IC.5-Bin.1	Pro-Tumor	Non-responder	0.153846153846154
CD14.csv:CD8.csv-IC.2:IC.5-Bin.1	Pro-Tumor	Responder	0.142857142857143
CD14.csv:CD8.csv-IC.6:IC.9-Bin.1	Pro-Tumor	Non-responder	0.115384615384615
CD14.csv:CD8.csv-IC.6:IC.9-Bin.1	Pro-Tumor	Responder	0
CD14.csv:CD8.csv-IC.8:IC.2-Bin.1	Pro-Tumor	Non-responder	0.423076923076923
CD14.csv:CD8.csv-IC.8:IC.2-Bin.1	Pro-Tumor	Responder	0.142857142857143
CD14.csv:Endothelial.csv-IC.2:IC.10-Bin.1	Pro-Tumor	Non-responder	0.153846153846154
CD14.csv:Endothelial.csv-IC.2:IC.10-Bin.1	Pro-Tumor	Responder	0.142857142857143
CD14.csv:Endothelial.csv-IC.4:IC.1-Bin.1	Anti-Tumor	Non-responder	0.269230769230769
CD14.csv:Endothelial.csv-IC.4:IC.1-Bin.1	Anti-Tumor	Responder	0
CD14.csv:Endothelial.csv-IC.6:IC.8-Bin.3	Anti-Tumor	Non-responder	0.423076923076923
CD14.csv:Endothelial.csv-IC.6:IC.8-Bin.3	Anti-Tumor	Responder	0.142857142857143
CD14.csv:Eos.csv-IC.2:IC.4-Bin.1	Pro-Tumor	Non-responder	0.384615384615385
CD14.csv:Eos.csv-IC.2:IC.4-Bin.1	Pro-Tumor	Responder	0.214285714285714
CD14.csv:Fibroblast.csv-IC.8:IC.2-Bin.1	Pro-Tumor	Non-responder	0.384615384615385
CD14.csv:Fibroblast.csv-IC.8:IC.2-Bin.1	Pro-Tumor	Responder	0.142857142857143
CD14.csv:Treg.csv-IC.2:IC.5-Bin.1	Pro-Tumor	Non-responder	0.115384615384615
CD14.csv:Treg.csv-IC.2:IC.5-Bin.1	Pro-Tumor	Responder	0.142857142857143
CD19.csv:CD14.csv-IC.2:IC.8-Bin.3	Pro-Tumor	Non-responder	0.461538461538462
CD19.csv:CD14.csv-IC.2:IC.8-Bin.3	Pro-Tumor	Responder	0.142857142857143
CD19.csv:CD14.csv-IC.4:IC.2-Bin.3	Pro-Tumor	Non-responder	0.153846153846154
CD19.csv:CD14.csv-IC.4:IC.2-Bin.3	Pro-Tumor	Responder	0.142857142857143
CD19.csv:CD14.csv-IC.5:IC.2-Bin.3	Pro-Tumor	Non-responder	0.0769230769230769
CD19.csv:CD14.csv-IC.5:IC.2-Bin.3	Pro-Tumor	Responder	0.0714285714285714
CD19.csv:CD56.csv-IC.2:IC.3-Bin.1	Pro-Tumor	Non-responder	0
CD19.csv:CD56.csv-IC.2:IC.3-Bin.1	Pro-Tumor	Responder	0.0714285714285714
CD19.csv:CD56.csv-IC.2:IC.8-Bin.1	Pro-Tumor	Non-responder	0
CD19.csv:CD56.csv-IC.2:IC.8-Bin.1	Pro-Tumor	Responder	0
CD19.csv:CD8.csv-IC.2:IC.6-Bin.9	Pro-Tumor	Non-responder	0.423076923076923
CD19.csv:CD8.csv-IC.2:IC.6-Bin.9	Pro-Tumor	Responder	0.0714285714285714
CD19.csv:Endothelial.csv-IC.2:IC.5-Bin.9	Pro-Tumor	Non-responder	0.461538461538462
CD19.csv:Endothelial.csv-IC.2:IC.5-Bin.9	Pro-Tumor	Responder	0.142857142857143
CD19.csv:Eos.csv-IC.2:IC.1-Bin.1	Pro-Tumor	Non-responder	0.0769230769230769
CD19.csv:Eos.csv-IC.2:IC.1-Bin.1	Pro-Tumor	Responder	0.142857142857143
CD19.csv:Eos.csv-IC.2:IC.4-Bin.3	Pro-Tumor	Non-responder	0.807692307692308
CD19.csv:Eos.csv-IC.2:IC.4-Bin.3	Pro-Tumor	Responder	0.5
CD19.csv:Fibroblast.csv-IC.2:IC.4-Bin.3	Pro-Tumor	Non-responder	0.807692307692308
CD19.csv:Fibroblast.csv-IC.2:IC.4-Bin.3	Pro-Tumor	Responder	0.214285714285714
CD19.csv:Neu.csv-IC.2:IC.3-Bin.9	Pro-Tumor	Non-responder	0.846153846153846
CD19.csv:Neu.csv-IC.2:IC.3-Bin.9	Pro-Tumor	Responder	0.428571428571429
CD19.csv:Neu.csv-IC.2:IC.9-Bin.9	Pro-Tumor	Non-responder	0.5
CD19.csv:Neu.csv-IC.2:IC.9-Bin.9	Pro-Tumor	Responder	0.142857142857143
CD19.csv:Neu.csv-IC.4:IC.1-Bin.9	Pro-Tumor	Non-responder	0.423076923076923
CD19.csv:Neu.csv-IC.4:IC.1-Bin.9	Pro-Tumor	Responder	0.428571428571429
CD19.csv:Treg.csv-IC.2:IC.8-Bin.9	Pro-Tumor	Non-responder	0.5
CD19.csv:Treg.csv-IC.2:IC.8-Bin.9	Pro-Tumor	Responder	0.142857142857143
CD4.csv:CD8.csv-IC.3:IC.6-Bin.9	Pro-Tumor	Non-responder	0.423076923076923
CD4.csv:CD8.csv-IC.3:IC.6-Bin.9	Pro-Tumor	Responder	0.0714285714285714
CD4.csv:CD8.csv-IC.5:IC.9-Bin.1	Pro-Tumor	Non-responder	0.192307692307692
CD4.csv:CD8.csv-IC.5:IC.9-Bin.1	Pro-Tumor	Responder	0
CD4.csv:Eos.csv-IC.1:IC.4-Bin.1	Pro-Tumor	Non-responder	0.269230769230769
CD4.csv:Eos.csv-IC.1:IC.4-Bin.1	Pro-Tumor	Responder	0
CD4.csv:Eos.csv-IC.3:IC.1-Bin.1	Pro-Tumor	Non-responder	0.0384615384615385
CD4.csv:Eos.csv-IC.3:IC.1-Bin.1	Pro-Tumor	Responder	0.0714285714285714
CD4.csv:Neu.csv-IC.3:IC.9-Bin.9	Pro-Tumor	Non-responder	0.461538461538462
CD4.csv:Neu.csv-IC.3:IC.9-Bin.9	Pro-Tumor	Responder	0.142857142857143
CD4.csv:Neu.csv-IC.4:IC.1-Bin.9	Pro-Tumor	Non-responder	0.576923076923077
CD4.csv:Neu.csv-IC.4:IC.1-Bin.9	Pro-Tumor	Responder	0.428571428571429
CD4.csv:Neu.csv-IC.6:IC.1-Bin.9	Pro-Tumor	Non-responder	0.230769230769231
CD4.csv:Neu.csv-IC.6:IC.1-Bin.9	Pro-Tumor	Responder	0.0714285714285714
CD56.csv:CD14.csv-IC.2:IC.8-Bin.3	Pro-Tumor	Non-responder	0.153846153846154
CD56.csv:CD14.csv-IC.2:IC.8-Bin.3	Pro-Tumor	Responder	0.142857142857143
CD56.csv:CD14.csv-IC.4:IC.2-Bin.3	Pro-Tumor	Non-responder	0.153846153846154
CD56.csv:CD14.csv-IC.4:IC.2-Bin.3	Pro-Tumor	Responder	0.0714285714285714
CD56.csv:CD14.csv-IC.5:IC.2-Bin.3	Pro-Tumor	Non-responder	0.192307692307692
CD56.csv:CD14.csv-IC.5:IC.2-Bin.3	Pro-Tumor	Responder	0.0714285714285714
CD56.csv:CD14.csv-IC.5:IC.3-Bin.3	Pro-Tumor	Non-responder	0.384615384615385
CD56.csv:CD14.csv-IC.5:IC.3-Bin.3	Pro-Tumor	Responder	0.142857142857143
CD56.csv:CD19.csv-IC.1:IC.2-Bin.3	Pro-Tumor	Non-responder	0.0769230769230769
CD56.csv:CD19.csv-IC.1:IC.2-Bin.3	Pro-Tumor	Responder	0.142857142857143
CD56.csv:CD19.csv-IC.3:IC.3-Bin.3	Anti-Tumor	Non-responder	0.5
CD56.csv:CD19.csv-IC.3:IC.3-Bin.3	Anti-Tumor	Responder	0.0714285714285714
CD56.csv:CD8.csv-IC.2:IC.6-Bin.9	Pro-Tumor	Non-responder	0.115384615384615
CD56.csv:CD8.csv-IC.2:IC.6-Bin.9	Pro-Tumor	Responder	0.0714285714285714
CD56.csv:CD8.csv-IC.5:IC.4-Bin.9	Pro-Tumor	Non-responder	0.384615384615385
CD56.csv:CD8.csv-IC.5:IC.4-Bin.9	Pro-Tumor	Responder	0.142857142857143
CD56.csv:Endothelial.csv-IC.2:IC.5-Bin.9	Pro-Tumor	Non-responder	0.153846153846154
CD56.csv:Endothelial.csv-IC.2:IC.5-Bin.9	Pro-Tumor	Responder	0.142857142857143
CD56.csv:Eos.csv-IC.1:IC.2-Bin.9	Pro-Tumor	Non-responder	0.0769230769230769
CD56.csv:Eos.csv-IC.1:IC.2-Bin.9	Pro-Tumor	Responder	0.142857142857143
CD56.csv:Fibroblast.csv-IC.5:IC.5-Bin.3	Pro-Tumor	Non-responder	0.307692307692308
CD56.csv:Fibroblast.csv-IC.5:IC.5-Bin.3	Pro-Tumor	Responder	0.0714285714285714
CD56.csv:Neu.csv-IC.1:IC.9-Bin.9	Pro-Tumor	Non-responder	0.307692307692308
CD56.csv:Neu.csv-IC.1:IC.9-Bin.9	Pro-Tumor	Responder	0.214285714285714
CD56.csv:Neu.csv-IC.2:IC.9-Bin.9	Pro-Tumor	Non-responder	0.192307692307692
CD56.csv:Neu.csv-IC.2:IC.9-Bin.9	Pro-Tumor	Responder	0.142857142857143
CD56.csv:Neu.csv-IC.5:IC.3-Bin.9	Pro-Tumor	Non-responder	0.384615384615385
CD56.csv:Neu.csv-IC.5:IC.3-Bin.9	Pro-Tumor	Responder	0.142857142857143
CD56.csv:Treg.csv-IC.2:IC.8-Bin.9	Pro-Tumor	Non-responder	0.192307692307692
CD56.csv:Treg.csv-IC.2:IC.8-Bin.9	Pro-Tumor	Responder	0.142857142857143
CD8.csv:CD14.csv-IC.3:IC.2-Bin.3	Pro-Tumor	Non-responder	0.192307692307692
CD8.csv:CD14.csv-IC.3:IC.2-Bin.3	Pro-Tumor	Responder	0.142857142857143
CD8.csv:CD14.csv-IC.6:IC.1-Bin.3	Pro-Tumor	Non-responder	0.346153846153846
CD8.csv:CD14.csv-IC.6:IC.1-Bin.3	Pro-Tumor	Responder	0.142857142857143
CD8.csv:CD14.csv-IC.6:IC.2-Bin.3	Pro-Tumor	Non-responder	0.115384615384615
CD8.csv:CD14.csv-IC.6:IC.2-Bin.3	Pro-Tumor	Responder	0
CD8.csv:CD19.csv-IC.4:IC.3-Bin.3	Anti-Tumor	Non-responder	0.5
CD8.csv:CD19.csv-IC.4:IC.3-Bin.3	Anti-Tumor	Responder	0.214285714285714
CD8.csv:Cancer.csv-IC.3:IC.10-Bin.3	Anti-Tumor	Non-responder	0.192307692307692
CD8.csv:Cancer.csv-IC.3:IC.10-Bin.3	Anti-Tumor	Responder	0.571428571428571
CD8.csv:Cancer.csv-IC.6:IC.1-Bin.3	Pro-Tumor	Non-responder	0.423076923076923
CD8.csv:Cancer.csv-IC.6:IC.1-Bin.3	Pro-Tumor	Responder	0.0714285714285714
CD8.csv:Endothelial.csv-IC.3:IC.8-Bin.1	Anti-Tumor	Non-responder	0.384615384615385
CD8.csv:Endothelial.csv-IC.3:IC.8-Bin.1	Anti-Tumor	Responder	0.142857142857143
CD8.csv:Eos.csv-IC.10:IC.3-Bin.9	Pro-Tumor	Non-responder	0
CD8.csv:Eos.csv-IC.10:IC.3-Bin.9	Pro-Tumor	Responder	0
CD8.csv:Eos.csv-IC.9:IC.2-Bin.9	Pro-Tumor	Non-responder	0.0384615384615385
CD8.csv:Eos.csv-IC.9:IC.2-Bin.9	Pro-Tumor	Responder	0.142857142857143
CD8.csv:Fibroblast.csv-IC.2:IC.4-Bin.1	Pro-Tumor	Non-responder	0.653846153846154
CD8.csv:Fibroblast.csv-IC.2:IC.4-Bin.1	Pro-Tumor	Responder	0.214285714285714
CD8.csv:Fibroblast.csv-IC.3:IC.5-Bin.3	Pro-Tumor	Non-responder	0.192307692307692
CD8.csv:Fibroblast.csv-IC.3:IC.5-Bin.3	Pro-Tumor	Responder	0.142857142857143
CD8.csv:Fibroblast.csv-IC.6:IC.2-Bin.3	Pro-Tumor	Non-responder	0.346153846153846
CD8.csv:Fibroblast.csv-IC.6:IC.2-Bin.3	Pro-Tumor	Responder	0.0714285714285714
CD8.csv:Neu.csv-IC.3:IC.6-Bin.9	Anti-Tumor	Non-responder	0.192307692307692
CD8.csv:Neu.csv-IC.3:IC.6-Bin.9	Anti-Tumor	Responder	0.5
CD8.csv:Neu.csv-IC.6:IC.1-Bin.9	Pro-Tumor	Non-responder	0.346153846153846
CD8.csv:Neu.csv-IC.6:IC.1-Bin.9	Pro-Tumor	Responder	0.0714285714285714
CD8.csv:Neu.csv-IC.6:IC.4-Bin.9	Pro-Tumor	Non-responder	0.0769230769230769
CD8.csv:Neu.csv-IC.6:IC.4-Bin.9	Pro-Tumor	Responder	0.0714285714285714
CD8.csv:Treg.csv-IC.6:IC.3-Bin.9	Pro-Tumor	Non-responder	0.346153846153846
CD8.csv:Treg.csv-IC.6:IC.3-Bin.9	Pro-Tumor	Responder	0.142857142857143
CD8.csv:Treg.csv-IC.6:IC.5-Bin.9	Pro-Tumor	Non-responder	0.115384615384615
CD8.csv:Treg.csv-IC.6:IC.5-Bin.9	Pro-Tumor	Responder	0.0714285714285714
Cancer.csv:CD14.csv-IC.10:IC.2-Bin.3	Pro-Tumor	Non-responder	0.269230769230769
Cancer.csv:CD14.csv-IC.10:IC.2-Bin.3	Pro-Tumor	Responder	0
Cancer.csv:CD14.csv-IC.1:IC.8-Bin.1	Pro-Tumor	Non-responder	0.461538461538462
Cancer.csv:CD14.csv-IC.1:IC.8-Bin.1	Pro-Tumor	Responder	0.142857142857143
Cancer.csv:CD14.csv-IC.4:IC.2-Bin.1	Pro-Tumor	Non-responder	0.115384615384615
Cancer.csv:CD14.csv-IC.4:IC.2-Bin.1	Pro-Tumor	Responder	0.142857142857143
Cancer.csv:CD19.csv-IC.2:IC.2-Bin.1	Pro-Tumor	Non-responder	0.0769230769230769
Cancer.csv:CD19.csv-IC.2:IC.2-Bin.1	Pro-Tumor	Responder	0.142857142857143
Cancer.csv:CD4.csv-IC.10:IC.1-Bin.3	Pro-Tumor	Non-responder	0.269230769230769
Cancer.csv:CD4.csv-IC.10:IC.1-Bin.3	Pro-Tumor	Responder	0
Cancer.csv:CD4.csv-IC.2:IC.3-Bin.1	Pro-Tumor	Non-responder	0.0384615384615385
Cancer.csv:CD4.csv-IC.2:IC.3-Bin.1	Pro-Tumor	Responder	0.0714285714285714
Cancer.csv:CD56.csv-IC.8:IC.3-Bin.3	Anti-Tumor	Non-responder	0
Cancer.csv:CD56.csv-IC.8:IC.3-Bin.3	Anti-Tumor	Responder	0
Cancer.csv:CD56.csv-IC.9:IC.5-Bin.9	Pro-Tumor	Non-responder	0.153846153846154
Cancer.csv:CD56.csv-IC.9:IC.5-Bin.9	Pro-Tumor	Responder	0
Cancer.csv:CD8.csv-IC.6:IC.10-Bin.9	Anti-Tumor	Non-responder	0.230769230769231
Cancer.csv:CD8.csv-IC.6:IC.10-Bin.9	Anti-Tumor	Responder	0.5
Cancer.csv:Endothelial.csv-IC.5:IC.8-Bin.1	Anti-Tumor	Non-responder	0.346153846153846
Cancer.csv:Endothelial.csv-IC.5:IC.8-Bin.1	Anti-Tumor	Responder	0.142857142857143
Cancer.csv:Eos.csv-IC.5:IC.3-Bin.3	Anti-Tumor	Non-responder	0.461538461538462
Cancer.csv:Eos.csv-IC.5:IC.3-Bin.3	Anti-Tumor	Responder	0.571428571428571
Cancer.csv:Eos.csv-IC.6:IC.2-Bin.3	Anti-Tumor	Non-responder	0.346153846153846
Cancer.csv:Eos.csv-IC.6:IC.2-Bin.3	Anti-Tumor	Responder	0.571428571428571
Cancer.csv:Fibroblast.csv-IC.10:IC.6-Bin.9	Pro-Tumor	Non-responder	0.192307692307692
Cancer.csv:Fibroblast.csv-IC.10:IC.6-Bin.9	Pro-Tumor	Responder	0
Cancer.csv:Fibroblast.csv-IC.1:IC.4-Bin.1	Pro-Tumor	Non-responder	0.692307692307692
Cancer.csv:Fibroblast.csv-IC.1:IC.4-Bin.1	Pro-Tumor	Responder	0.214285714285714
Cancer.csv:Fibroblast.csv-IC.5:IC.5-Bin.3	Pro-Tumor	Non-responder	0.192307692307692
Cancer.csv:Fibroblast.csv-IC.5:IC.5-Bin.3	Pro-Tumor	Responder	0.142857142857143
Cancer.csv:Neu.csv-IC.10:IC.5-Bin.1	Anti-Tumor	Non-responder	0.230769230769231
Cancer.csv:Neu.csv-IC.10:IC.5-Bin.1	Anti-Tumor	Responder	0.5
Cancer.csv:Neu.csv-IC.2:IC.1-Bin.1	Pro-Tumor	Non-responder	0.115384615384615
Cancer.csv:Neu.csv-IC.2:IC.1-Bin.1	Pro-Tumor	Responder	0.142857142857143
Endothelial.csv:CD19.csv-IC.3:IC.3-Bin.3	Anti-Tumor	Non-responder	0.5
Endothelial.csv:CD19.csv-IC.3:IC.3-Bin.3	Anti-Tumor	Responder	0.214285714285714
Endothelial.csv:CD8.csv-IC.4:IC.9-Bin.3	Pro-Tumor	Non-responder	0.0769230769230769
Endothelial.csv:CD8.csv-IC.4:IC.9-Bin.3	Pro-Tumor	Responder	0
Endothelial.csv:CD8.csv-IC.5:IC.2-Bin.3	Pro-Tumor	Non-responder	0.384615384615385
Endothelial.csv:CD8.csv-IC.5:IC.2-Bin.3	Pro-Tumor	Responder	0.142857142857143
Endothelial.csv:Cancer.csv-IC.5:IC.1-Bin.3	Pro-Tumor	Non-responder	0.423076923076923
Endothelial.csv:Cancer.csv-IC.5:IC.1-Bin.3	Pro-Tumor	Responder	0.142857142857143
Endothelial.csv:Fibroblast.csv-IC.5:IC.2-Bin.3	Pro-Tumor	Non-responder	0.346153846153846
Endothelial.csv:Fibroblast.csv-IC.5:IC.2-Bin.3	Pro-Tumor	Responder	0.142857142857143
Endothelial.csv:Neu.csv-IC.4:IC.6-Bin.9	Anti-Tumor	Non-responder	0.307692307692308
Endothelial.csv:Neu.csv-IC.4:IC.6-Bin.9	Anti-Tumor	Responder	0.428571428571429
Endothelial.csv:Neu.csv-IC.5:IC.1-Bin.9	Pro-Tumor	Non-responder	0.346153846153846
Endothelial.csv:Neu.csv-IC.5:IC.1-Bin.9	Pro-Tumor	Responder	0.142857142857143
Endothelial.csv:Treg.csv-IC.10:IC.8-Bin.9	Pro-Tumor	Non-responder	0.346153846153846
Endothelial.csv:Treg.csv-IC.10:IC.8-Bin.9	Pro-Tumor	Responder	0.142857142857143
Endothelial.csv:Treg.csv-IC.5:IC.3-Bin.9	Pro-Tumor	Non-responder	0.346153846153846
Endothelial.csv:Treg.csv-IC.5:IC.3-Bin.9	Pro-Tumor	Responder	0.214285714285714
Endothelial.csv:Treg.csv-IC.5:IC.5-Bin.9	Pro-Tumor	Non-responder	0.153846153846154
Endothelial.csv:Treg.csv-IC.5:IC.5-Bin.9	Pro-Tumor	Responder	0.142857142857143
Eos.csv:CD14.csv-IC.2:IC.1-Bin.3	Pro-Tumor	Non-responder	0.0769230769230769
Eos.csv:CD14.csv-IC.2:IC.1-Bin.3	Pro-Tumor	Responder	0.142857142857143
Eos.csv:CD4.csv-IC.2:IC.2-Bin.3	Pro-Tumor	Non-responder	0.0769230769230769
Eos.csv:CD4.csv-IC.2:IC.2-Bin.3	Pro-Tumor	Responder	0.142857142857143
Eos.csv:CD4.csv-IC.2:IC.6-Bin.3	Pro-Tumor	Non-responder	0.0769230769230769
Eos.csv:CD4.csv-IC.2:IC.6-Bin.3	Pro-Tumor	Responder	0.0714285714285714
Eos.csv:CD56.csv-IC.2:IC.3-Bin.3	Pro-Tumor	Non-responder	0
Eos.csv:CD56.csv-IC.2:IC.3-Bin.3	Pro-Tumor	Responder	0.0714285714285714
Eos.csv:CD56.csv-IC.2:IC.8-Bin.3	Pro-Tumor	Non-responder	0.0384615384615385
Eos.csv:CD56.csv-IC.2:IC.8-Bin.3	Pro-Tumor	Responder	0
Eos.csv:CD8.csv-IC.2:IC.1-Bin.3	Pro-Tumor	Non-responder	0.0769230769230769
Eos.csv:CD8.csv-IC.2:IC.1-Bin.3	Pro-Tumor	Responder	0.142857142857143
Eos.csv:Cancer.csv-IC.2:IC.2-Bin.3	Pro-Tumor	Non-responder	0.0769230769230769
Eos.csv:Cancer.csv-IC.2:IC.2-Bin.3	Pro-Tumor	Responder	0.142857142857143
Eos.csv:Endothelial.csv-IC.2:IC.3-Bin.3	Pro-Tumor	Non-responder	0.0384615384615385
Eos.csv:Endothelial.csv-IC.2:IC.3-Bin.3	Pro-Tumor	Responder	0.0714285714285714
Eos.csv:Fibroblast.csv-IC.2:IC.3-Bin.9	Pro-Tumor	Non-responder	0.0769230769230769
Eos.csv:Fibroblast.csv-IC.2:IC.3-Bin.9	Pro-Tumor	Responder	0.142857142857143
Eos.csv:Neu.csv-IC.2:IC.2-Bin.9	Pro-Tumor	Non-responder	0.0769230769230769
Eos.csv:Neu.csv-IC.2:IC.2-Bin.9	Pro-Tumor	Responder	0.142857142857143
Eos.csv:Treg.csv-IC.2:IC.1-Bin.9	Pro-Tumor	Non-responder	0.0769230769230769
Eos.csv:Treg.csv-IC.2:IC.1-Bin.9	Pro-Tumor	Responder	0.142857142857143
Eos.csv:Treg.csv-IC.2:IC.4-Bin.9	Pro-Tumor	Non-responder	0
Eos.csv:Treg.csv-IC.2:IC.4-Bin.9	Pro-Tumor	Responder	0.0714285714285714
Fibroblast.csv:CD14.csv-IC.1:IC.4-Bin.3	Anti-Tumor	Non-responder	0.269230769230769
Fibroblast.csv:CD14.csv-IC.1:IC.4-Bin.3	Anti-Tumor	Responder	0
Fibroblast.csv:CD56.csv-IC.10:IC.10-Bin.3	Pro-Tumor	Non-responder	0.307692307692308
Fibroblast.csv:CD56.csv-IC.10:IC.10-Bin.3	Pro-Tumor	Responder	0.0714285714285714
Fibroblast.csv:CD56.csv-IC.6:IC.3-Bin.3	Anti-Tumor	Non-responder	0
Fibroblast.csv:CD56.csv-IC.6:IC.3-Bin.3	Anti-Tumor	Responder	0.357142857142857
Fibroblast.csv:Endothelial.csv-IC.9:IC.5-Bin.3	Pro-Tumor	Non-responder	0.346153846153846
Fibroblast.csv:Endothelial.csv-IC.9:IC.5-Bin.3	Pro-Tumor	Responder	0.642857142857143
Fibroblast.csv:Eos.csv-IC.9:IC.6-Bin.3	Pro-Tumor	Non-responder	0.653846153846154
Fibroblast.csv:Eos.csv-IC.9:IC.6-Bin.3	Pro-Tumor	Responder	0.642857142857143
Fibroblast.csv:Neu.csv-IC.10:IC.2-Bin.9	Pro-Tumor	Non-responder	0.115384615384615
Fibroblast.csv:Neu.csv-IC.10:IC.2-Bin.9	Pro-Tumor	Responder	0
Fibroblast.csv:Treg.csv-IC.10:IC.1-Bin.9	Pro-Tumor	Non-responder	0.153846153846154
Fibroblast.csv:Treg.csv-IC.10:IC.1-Bin.9	Pro-Tumor	Responder	0.0714285714285714
Fibroblast.csv:Treg.csv-IC.10:IC.8-Bin.9	Pro-Tumor	Non-responder	0.461538461538462
Fibroblast.csv:Treg.csv-IC.10:IC.8-Bin.9	Pro-Tumor	Responder	0.0714285714285714
Neu.csv:CD14.csv-IC.1:IC.8-Bin.3	Pro-Tumor	Non-responder	0.384615384615385
Neu.csv:CD14.csv-IC.1:IC.8-Bin.3	Pro-Tumor	Responder	0.142857142857143
Neu.csv:CD14.csv-IC.4:IC.8-Bin.3	Pro-Tumor	Non-responder	0.115384615384615
Neu.csv:CD14.csv-IC.4:IC.8-Bin.3	Pro-Tumor	Responder	0.142857142857143
Neu.csv:CD14.csv-IC.9:IC.1-Bin.3	Pro-Tumor	Non-responder	0.346153846153846
Neu.csv:CD14.csv-IC.9:IC.1-Bin.3	Pro-Tumor	Responder	0.214285714285714
Neu.csv:CD8.csv-IC.1:IC.5-Bin.3	Pro-Tumor	Non-responder	0.423076923076923
Neu.csv:CD8.csv-IC.1:IC.5-Bin.3	Pro-Tumor	Responder	0.428571428571429
Neu.csv:CD8.csv-IC.9:IC.1-Bin.3	Pro-Tumor	Non-responder	0.307692307692308
Neu.csv:CD8.csv-IC.9:IC.1-Bin.3	Pro-Tumor	Responder	0.214285714285714
Neu.csv:CD8.csv-IC.9:IC.2-Bin.3	Pro-Tumor	Non-responder	0.423076923076923
Neu.csv:CD8.csv-IC.9:IC.2-Bin.3	Pro-Tumor	Responder	0.142857142857143
Neu.csv:Cancer.csv-IC.1:IC.4-Bin.3	Pro-Tumor	Non-responder	0.423076923076923
Neu.csv:Cancer.csv-IC.1:IC.4-Bin.3	Pro-Tumor	Responder	0.428571428571429
Neu.csv:Cancer.csv-IC.6:IC.10-Bin.3	Anti-Tumor	Non-responder	0.230769230769231
Neu.csv:Cancer.csv-IC.6:IC.10-Bin.3	Anti-Tumor	Responder	0.714285714285714
Neu.csv:Cancer.csv-IC.9:IC.1-Bin.3	Pro-Tumor	Non-responder	0.461538461538462
Neu.csv:Cancer.csv-IC.9:IC.1-Bin.3	Pro-Tumor	Responder	0.142857142857143
Neu.csv:Cancer.csv-IC.9:IC.2-Bin.3	Pro-Tumor	Non-responder	0.230769230769231
Neu.csv:Cancer.csv-IC.9:IC.2-Bin.3	Pro-Tumor	Responder	0.214285714285714
Neu.csv:Endothelial.csv-IC.10:IC.9-Bin.3	Anti-Tumor	Non-responder	0.384615384615385
Neu.csv:Endothelial.csv-IC.10:IC.9-Bin.3	Anti-Tumor	Responder	0.142857142857143
Neu.csv:Endothelial.csv-IC.5:IC.8-Bin.3	Anti-Tumor	Non-responder	0.307692307692308
Neu.csv:Endothelial.csv-IC.5:IC.8-Bin.3	Anti-Tumor	Responder	0.142857142857143
Neu.csv:Fibroblast.csv-IC.1:IC.4-Bin.3	Pro-Tumor	Non-responder	0.615384615384615
Neu.csv:Fibroblast.csv-IC.1:IC.4-Bin.3	Pro-Tumor	Responder	0.214285714285714
Neu.csv:Fibroblast.csv-IC.9:IC.2-Bin.3	Pro-Tumor	Non-responder	0.384615384615385
Neu.csv:Fibroblast.csv-IC.9:IC.2-Bin.3	Pro-Tumor	Responder	0.142857142857143
Neu.csv:Treg.csv-IC.1:IC.8-Bin.9	Pro-Tumor	Non-responder	0.384615384615385
Neu.csv:Treg.csv-IC.1:IC.8-Bin.9	Pro-Tumor	Responder	0.142857142857143
Neu.csv:Treg.csv-IC.9:IC.1-Bin.9	Pro-Tumor	Non-responder	0.307692307692308
Neu.csv:Treg.csv-IC.9:IC.1-Bin.9	Pro-Tumor	Responder	0.214285714285714
Neu.csv:Treg.csv-IC.9:IC.3-Bin.9	Pro-Tumor	Non-responder	0.384615384615385
Neu.csv:Treg.csv-IC.9:IC.3-Bin.9	Pro-Tumor	Responder	0.214285714285714
Treg.csv:CD14.csv-IC.3:IC.8-Bin.3	Pro-Tumor	Non-responder	0.384615384615385
Treg.csv:CD14.csv-IC.3:IC.8-Bin.3	Pro-Tumor	Responder	0.214285714285714
Treg.csv:CD14.csv-IC.5:IC.8-Bin.3	Pro-Tumor	Non-responder	0.153846153846154
Treg.csv:CD14.csv-IC.5:IC.8-Bin.3	Pro-Tumor	Responder	0.142857142857143
Treg.csv:CD14.csv-IC.8:IC.1-Bin.3	Pro-Tumor	Non-responder	0.346153846153846
Treg.csv:CD14.csv-IC.8:IC.1-Bin.3	Pro-Tumor	Responder	0.214285714285714
Treg.csv:CD14.csv-IC.8:IC.2-Bin.3	Pro-Tumor	Non-responder	0.192307692307692
Treg.csv:CD14.csv-IC.8:IC.2-Bin.3	Pro-Tumor	Responder	0.0714285714285714
Treg.csv:CD19.csv-IC.1:IC.2-Bin.3	Pro-Tumor	Non-responder	0.0769230769230769
Treg.csv:CD19.csv-IC.1:IC.2-Bin.3	Pro-Tumor	Responder	0.142857142857143
Treg.csv:CD19.csv-IC.4:IC.2-Bin.3	Pro-Tumor	Non-responder	0
Treg.csv:CD19.csv-IC.4:IC.2-Bin.3	Pro-Tumor	Responder	0.0714285714285714
Treg.csv:CD19.csv-IC.8:IC.1-Bin.3	Pro-Tumor	Non-responder	0.115384615384615
Treg.csv:CD19.csv-IC.8:IC.1-Bin.3	Pro-Tumor	Responder	0.142857142857143
Treg.csv:CD56.csv-IC.3:IC.3-Bin.3	Anti-Tumor	Non-responder	0
Treg.csv:CD56.csv-IC.3:IC.3-Bin.3	Anti-Tumor	Responder	0.571428571428571
Treg.csv:CD8.csv-IC.6:IC.9-Bin.3	Pro-Tumor	Non-responder	0.115384615384615
Treg.csv:CD8.csv-IC.6:IC.9-Bin.3	Pro-Tumor	Responder	0
Treg.csv:CD8.csv-IC.8:IC.1-Bin.3	Pro-Tumor	Non-responder	0.307692307692308
Treg.csv:CD8.csv-IC.8:IC.1-Bin.3	Pro-Tumor	Responder	0.214285714285714
Treg.csv:CD8.csv-IC.8:IC.2-Bin.3	Pro-Tumor	Non-responder	0.423076923076923
Treg.csv:CD8.csv-IC.8:IC.2-Bin.3	Pro-Tumor	Responder	0.142857142857143
Treg.csv:Fibroblast.csv-IC.3:IC.4-Bin.3	Pro-Tumor	Non-responder	0.615384615384615
Treg.csv:Fibroblast.csv-IC.3:IC.4-Bin.3	Pro-Tumor	Responder	0.285714285714286
Treg.csv:Fibroblast.csv-IC.8:IC.2-Bin.3	Pro-Tumor	Non-responder	0.384615384615385
Treg.csv:Fibroblast.csv-IC.8:IC.2-Bin.3	Pro-Tumor	Responder	0.142857142857143
