# Supplementary material for: Identifying clinically relevant cell state interactions in the tumor microenvironment of IDH-mutant gliomas using CSI-TME
Source: Mol Syst Biol. 2026 Mar 10;22(6):928–61. doi: 10.1038/s44320-026-00201-0 (PMC13230996; doi:10.1038/s44320-026-00201-0)
Supplement: Supplementary file 18 — Source data Fig. 8 [file 44320_2026_201_MOESM18_ESM.zip › Figure8/Figure8E.txt]

string	type	outcome	proportion
CD14.csv:CD19.csv-IC.10:IC.5-Bin.9	Anti-Tumor	Non-responder	0.125
CD14.csv:CD19.csv-IC.10:IC.5-Bin.9	Anti-Tumor	Responder	0
CD14.csv:CD19.csv-IC.4:IC.5-Bin.3	Pro-Tumor	Non-responder	0.325
CD14.csv:CD19.csv-IC.4:IC.5-Bin.3	Pro-Tumor	Responder	0.2
CD14.csv:CD19.csv-IC.7:IC.10-Bin.9	Pro-Tumor	Non-responder	0.175
CD14.csv:CD19.csv-IC.7:IC.10-Bin.9	Pro-Tumor	Responder	0.5
CD14.csv:CD19.csv-IC.9:IC.9-Bin.9	Pro-Tumor	Non-responder	0.125
CD14.csv:CD19.csv-IC.9:IC.9-Bin.9	Pro-Tumor	Responder	0.1
CD14.csv:CD4.csv-IC.1:IC.2-Bin.9	Anti-Tumor	Non-responder	0.075
CD14.csv:CD4.csv-IC.1:IC.2-Bin.9	Anti-Tumor	Responder	0
CD14.csv:CD4.csv-IC.5:IC.10-Bin.9	Pro-Tumor	Non-responder	0.225
CD14.csv:CD4.csv-IC.5:IC.10-Bin.9	Pro-Tumor	Responder	0.7
CD14.csv:CD4.csv-IC.7:IC.10-Bin.9	Pro-Tumor	Non-responder	0.1
CD14.csv:CD4.csv-IC.7:IC.10-Bin.9	Pro-Tumor	Responder	0.3
CD14.csv:CD4.csv-IC.8:IC.3-Bin.9	Pro-Tumor	Non-responder	0.325
CD14.csv:CD4.csv-IC.8:IC.3-Bin.9	Pro-Tumor	Responder	0.2
CD14.csv:CD4.csv-IC.8:IC.4-Bin.3	Pro-Tumor	Non-responder	0
CD14.csv:CD4.csv-IC.8:IC.4-Bin.3	Pro-Tumor	Responder	0
CD14.csv:CD56.csv-IC.10:IC.2-Bin.1	Anti-Tumor	Non-responder	0.05
CD14.csv:CD56.csv-IC.10:IC.2-Bin.1	Anti-Tumor	Responder	0.7
CD14.csv:CD8.csv-IC.10:IC.8-Bin.1	Anti-Tumor	Non-responder	0.15
CD14.csv:CD8.csv-IC.10:IC.8-Bin.1	Anti-Tumor	Responder	0.3
CD14.csv:CD8.csv-IC.7:IC.10-Bin.1	Pro-Tumor	Non-responder	0.525
CD14.csv:CD8.csv-IC.7:IC.10-Bin.1	Pro-Tumor	Responder	0.2
CD14.csv:CD8.csv-IC.9:IC.6-Bin.1	Pro-Tumor	Non-responder	0.075
CD14.csv:CD8.csv-IC.9:IC.6-Bin.1	Pro-Tumor	Responder	0.1
CD14.csv:Cancer.csv-IC.10:IC.3-Bin.3	Anti-Tumor	Non-responder	0.6
CD14.csv:Cancer.csv-IC.10:IC.3-Bin.3	Anti-Tumor	Responder	0.1
CD14.csv:Cancer.csv-IC.5:IC.5-Bin.3	Pro-Tumor	Non-responder	0.55
CD14.csv:Cancer.csv-IC.5:IC.5-Bin.3	Pro-Tumor	Responder	0.2
CD14.csv:Cancer.csv-IC.7:IC.5-Bin.3	Pro-Tumor	Non-responder	0.025
CD14.csv:Cancer.csv-IC.7:IC.5-Bin.3	Pro-Tumor	Responder	0
CD14.csv:Cancer.csv-IC.8:IC.1-Bin.3	Pro-Tumor	Non-responder	0.55
CD14.csv:Cancer.csv-IC.8:IC.1-Bin.3	Pro-Tumor	Responder	0.3
CD14.csv:Cancer.csv-IC.8:IC.2-Bin.3	Pro-Tumor	Non-responder	0.2
CD14.csv:Cancer.csv-IC.8:IC.2-Bin.3	Pro-Tumor	Responder	0.2
CD14.csv:Endothelial.csv-IC.5:IC.10-Bin.9	Pro-Tumor	Non-responder	0.225
CD14.csv:Endothelial.csv-IC.5:IC.10-Bin.9	Pro-Tumor	Responder	0.4
CD14.csv:Endothelial.csv-IC.7:IC.10-Bin.9	Pro-Tumor	Non-responder	0.175
CD14.csv:Endothelial.csv-IC.7:IC.10-Bin.9	Pro-Tumor	Responder	0.3
CD14.csv:Endothelial.csv-IC.8:IC.4-Bin.9	Pro-Tumor	Non-responder	0.325
CD14.csv:Endothelial.csv-IC.8:IC.4-Bin.9	Pro-Tumor	Responder	0.2
CD14.csv:Endothelial.csv-IC.8:IC.6-Bin.9	Pro-Tumor	Non-responder	0.575
CD14.csv:Endothelial.csv-IC.8:IC.6-Bin.9	Pro-Tumor	Responder	0.4
CD14.csv:Eos.csv-IC.7:IC.8-Bin.3	Pro-Tumor	Non-responder	0.05
CD14.csv:Eos.csv-IC.7:IC.8-Bin.3	Pro-Tumor	Responder	0.2
CD14.csv:Neu.csv-IC.3:IC.4-Bin.3	Anti-Tumor	Non-responder	0.175
CD14.csv:Neu.csv-IC.3:IC.4-Bin.3	Anti-Tumor	Responder	0.2
CD14.csv:Neu.csv-IC.5:IC.9-Bin.3	Pro-Tumor	Non-responder	0.35
CD14.csv:Neu.csv-IC.5:IC.9-Bin.3	Pro-Tumor	Responder	0.8
CD14.csv:Neu.csv-IC.6:IC.6-Bin.3	Pro-Tumor	Non-responder	0.1
CD14.csv:Neu.csv-IC.6:IC.6-Bin.3	Pro-Tumor	Responder	0
CD14.csv:Neu.csv-IC.7:IC.9-Bin.3	Pro-Tumor	Non-responder	0.2
CD14.csv:Neu.csv-IC.7:IC.9-Bin.3	Pro-Tumor	Responder	0.4
CD14.csv:Treg.csv-IC.10:IC.9-Bin.3	Pro-Tumor	Non-responder	0.175
CD14.csv:Treg.csv-IC.10:IC.9-Bin.3	Pro-Tumor	Responder	0
CD14.csv:Treg.csv-IC.3:IC.8-Bin.3	Anti-Tumor	Non-responder	0.425
CD14.csv:Treg.csv-IC.3:IC.8-Bin.3	Anti-Tumor	Responder	0.2
CD14.csv:Treg.csv-IC.7:IC.9-Bin.3	Pro-Tumor	Non-responder	0.25
CD14.csv:Treg.csv-IC.7:IC.9-Bin.3	Pro-Tumor	Responder	0.5
CD19.csv:CD4.csv-IC.5:IC.10-Bin.9	Pro-Tumor	Non-responder	0.125
CD19.csv:CD4.csv-IC.5:IC.10-Bin.9	Pro-Tumor	Responder	0.4
CD19.csv:CD56.csv-IC.5:IC.10-Bin.3	Anti-Tumor	Non-responder	0.075
CD19.csv:CD56.csv-IC.5:IC.10-Bin.3	Anti-Tumor	Responder	0
CD19.csv:CD56.csv-IC.5:IC.4-Bin.1	Pro-Tumor	Non-responder	0.35
CD19.csv:CD56.csv-IC.5:IC.4-Bin.1	Pro-Tumor	Responder	0.3
CD19.csv:CD56.csv-IC.8:IC.5-Bin.3	Pro-Tumor	Non-responder	0.225
CD19.csv:CD56.csv-IC.8:IC.5-Bin.3	Pro-Tumor	Responder	0.1
CD19.csv:CD8.csv-IC.10:IC.4-Bin.9	Pro-Tumor	Non-responder	0.2
CD19.csv:CD8.csv-IC.10:IC.4-Bin.9	Pro-Tumor	Responder	0.3
CD19.csv:CD8.csv-IC.5:IC.10-Bin.1	Pro-Tumor	Non-responder	0.6
CD19.csv:CD8.csv-IC.5:IC.10-Bin.1	Pro-Tumor	Responder	0.2
CD19.csv:CD8.csv-IC.5:IC.2-Bin.1	Pro-Tumor	Non-responder	0.25
CD19.csv:CD8.csv-IC.5:IC.2-Bin.1	Pro-Tumor	Responder	0.2
CD19.csv:Endothelial.csv-IC.5:IC.10-Bin.9	Pro-Tumor	Non-responder	0.2
CD19.csv:Endothelial.csv-IC.5:IC.10-Bin.9	Pro-Tumor	Responder	0.3
CD19.csv:Endothelial.csv-IC.6:IC.4-Bin.9	Pro-Tumor	Non-responder	0.15
CD19.csv:Endothelial.csv-IC.6:IC.4-Bin.9	Pro-Tumor	Responder	0
CD19.csv:Endothelial.csv-IC.8:IC.2-Bin.9	Anti-Tumor	Non-responder	0.05
CD19.csv:Endothelial.csv-IC.8:IC.2-Bin.9	Anti-Tumor	Responder	0
CD19.csv:Endothelial.csv-IC.8:IC.8-Bin.9	Pro-Tumor	Non-responder	0.25
CD19.csv:Endothelial.csv-IC.8:IC.8-Bin.9	Pro-Tumor	Responder	0.4
CD19.csv:Endothelial.csv-IC.9:IC.3-Bin.9	Pro-Tumor	Non-responder	0.475
CD19.csv:Endothelial.csv-IC.9:IC.3-Bin.9	Pro-Tumor	Responder	0.6
CD19.csv:Eos.csv-IC.10:IC.5-Bin.3	Pro-Tumor	Non-responder	0.15
CD19.csv:Eos.csv-IC.10:IC.5-Bin.3	Pro-Tumor	Responder	0.3
CD19.csv:Eos.csv-IC.5:IC.8-Bin.3	Pro-Tumor	Non-responder	0.125
CD19.csv:Eos.csv-IC.5:IC.8-Bin.3	Pro-Tumor	Responder	0.2
CD19.csv:Fibroblast.csv-IC.5:IC.3-Bin.1	Pro-Tumor	Non-responder	0.35
CD19.csv:Fibroblast.csv-IC.5:IC.3-Bin.1	Pro-Tumor	Responder	0.2
CD19.csv:Neu.csv-IC.10:IC.9-Bin.9	Pro-Tumor	Non-responder	0.05
CD19.csv:Neu.csv-IC.10:IC.9-Bin.9	Pro-Tumor	Responder	0.1
CD19.csv:Neu.csv-IC.4:IC.9-Bin.9	Pro-Tumor	Non-responder	0.075
CD19.csv:Neu.csv-IC.4:IC.9-Bin.9	Pro-Tumor	Responder	0
CD19.csv:Neu.csv-IC.6:IC.8-Bin.1	Pro-Tumor	Non-responder	0.25
CD19.csv:Neu.csv-IC.6:IC.8-Bin.1	Pro-Tumor	Responder	0.6
CD19.csv:Neu.csv-IC.8:IC.5-Bin.9	Pro-Tumor	Non-responder	0.25
CD19.csv:Neu.csv-IC.8:IC.5-Bin.9	Pro-Tumor	Responder	0.3
CD19.csv:Treg.csv-IC.5:IC.2-Bin.1	Pro-Tumor	Non-responder	0.275
CD19.csv:Treg.csv-IC.5:IC.2-Bin.1	Pro-Tumor	Responder	0.2
CD4.csv:CD19.csv-IC.3:IC.5-Bin.3	Pro-Tumor	Non-responder	0.325
CD4.csv:CD19.csv-IC.3:IC.5-Bin.3	Pro-Tumor	Responder	0.2
CD4.csv:CD56.csv-IC.10:IC.2-Bin.9	Pro-Tumor	Non-responder	0.2
CD4.csv:CD56.csv-IC.10:IC.2-Bin.9	Pro-Tumor	Responder	0.2
CD4.csv:CD8.csv-IC.10:IC.2-Bin.9	Anti-Tumor	Non-responder	0.05
CD4.csv:CD8.csv-IC.10:IC.2-Bin.9	Anti-Tumor	Responder	0.4
CD4.csv:CD8.csv-IC.10:IC.4-Bin.9	Pro-Tumor	Non-responder	0.225
CD4.csv:CD8.csv-IC.10:IC.4-Bin.9	Pro-Tumor	Responder	0.3
CD4.csv:Eos.csv-IC.4:IC.7-Bin.9	Pro-Tumor	Non-responder	0.55
CD4.csv:Eos.csv-IC.4:IC.7-Bin.9	Pro-Tumor	Responder	0.7
CD4.csv:Neu.csv-IC.10:IC.7-Bin.3	Pro-Tumor	Non-responder	0.175
CD4.csv:Neu.csv-IC.10:IC.7-Bin.3	Pro-Tumor	Responder	0.5
CD4.csv:Neu.csv-IC.5:IC.4-Bin.3	Anti-Tumor	Non-responder	0.075
CD4.csv:Neu.csv-IC.5:IC.4-Bin.3	Anti-Tumor	Responder	0.2
CD4.csv:Treg.csv-IC.10:IC.9-Bin.1	Pro-Tumor	Non-responder	0.275
CD4.csv:Treg.csv-IC.10:IC.9-Bin.1	Pro-Tumor	Responder	0.2
CD56.csv:CD8.csv-IC.6:IC.5-Bin.1	Pro-Tumor	Non-responder	0.225
CD56.csv:CD8.csv-IC.6:IC.5-Bin.1	Pro-Tumor	Responder	0
CD56.csv:Eos.csv-IC.9:IC.7-Bin.1	Pro-Tumor	Non-responder	0.375
CD56.csv:Eos.csv-IC.9:IC.7-Bin.1	Pro-Tumor	Responder	0.2
CD56.csv:Fibroblast.csv-IC.6:IC.4-Bin.1	Pro-Tumor	Non-responder	0.125
CD56.csv:Fibroblast.csv-IC.6:IC.4-Bin.1	Pro-Tumor	Responder	0.1
CD56.csv:Neu.csv-IC.2:IC.9-Bin.1	Anti-Tumor	Non-responder	0.125
CD56.csv:Neu.csv-IC.2:IC.9-Bin.1	Anti-Tumor	Responder	0.7
CD56.csv:Neu.csv-IC.2:IC.9-Bin.3	Pro-Tumor	Non-responder	0.275
CD56.csv:Neu.csv-IC.2:IC.9-Bin.3	Pro-Tumor	Responder	0.1
CD56.csv:Neu.csv-IC.6:IC.8-Bin.3	Pro-Tumor	Non-responder	0.075
CD56.csv:Neu.csv-IC.6:IC.8-Bin.3	Pro-Tumor	Responder	0.3
CD56.csv:Treg.csv-IC.10:IC.9-Bin.9	Pro-Tumor	Non-responder	0.2
CD56.csv:Treg.csv-IC.10:IC.9-Bin.9	Pro-Tumor	Responder	0
CD56.csv:Treg.csv-IC.6:IC.6-Bin.3	Pro-Tumor	Non-responder	0.125
CD56.csv:Treg.csv-IC.6:IC.6-Bin.3	Pro-Tumor	Responder	0.5
CD8.csv:Endothelial.csv-IC.6:IC.3-Bin.9	Pro-Tumor	Non-responder	0.55
CD8.csv:Endothelial.csv-IC.6:IC.3-Bin.9	Pro-Tumor	Responder	0.6
CD8.csv:Fibroblast.csv-IC.4:IC.10-Bin.9	Pro-Tumor	Non-responder	0.375
CD8.csv:Fibroblast.csv-IC.4:IC.10-Bin.9	Pro-Tumor	Responder	0.3
CD8.csv:Treg.csv-IC.10:IC.1-Bin.3	Anti-Tumor	Non-responder	0.075
CD8.csv:Treg.csv-IC.10:IC.1-Bin.3	Anti-Tumor	Responder	0.2
CD8.csv:Treg.csv-IC.10:IC.8-Bin.3	Anti-Tumor	Non-responder	0.075
CD8.csv:Treg.csv-IC.10:IC.8-Bin.3	Anti-Tumor	Responder	0.2
CD8.csv:Treg.csv-IC.10:IC.9-Bin.3	Anti-Tumor	Non-responder	0.2
CD8.csv:Treg.csv-IC.10:IC.9-Bin.3	Anti-Tumor	Responder	0.6
CD8.csv:Treg.csv-IC.4:IC.9-Bin.3	Pro-Tumor	Non-responder	0.3
CD8.csv:Treg.csv-IC.4:IC.9-Bin.3	Pro-Tumor	Responder	0.3
CD8.csv:Treg.csv-IC.8:IC.6-Bin.3	Pro-Tumor	Non-responder	0.125
CD8.csv:Treg.csv-IC.8:IC.6-Bin.3	Pro-Tumor	Responder	0.5
Cancer.csv:CD14.csv-IC.8:IC.9-Bin.3	Pro-Tumor	Non-responder	0.075
Cancer.csv:CD14.csv-IC.8:IC.9-Bin.3	Pro-Tumor	Responder	0.1
Cancer.csv:CD19.csv-IC.2:IC.5-Bin.1	Pro-Tumor	Non-responder	0.225
Cancer.csv:CD19.csv-IC.2:IC.5-Bin.1	Pro-Tumor	Responder	0.2
Cancer.csv:CD4.csv-IC.3:IC.5-Bin.1	Anti-Tumor	Non-responder	0.375
Cancer.csv:CD4.csv-IC.3:IC.5-Bin.1	Anti-Tumor	Responder	0.2
Cancer.csv:CD4.csv-IC.4:IC.4-Bin.1	Pro-Tumor	Non-responder	0.075
Cancer.csv:CD4.csv-IC.4:IC.4-Bin.1	Pro-Tumor	Responder	0.1
Cancer.csv:CD4.csv-IC.5:IC.8-Bin.1	Pro-Tumor	Non-responder	0.35
Cancer.csv:CD4.csv-IC.5:IC.8-Bin.1	Pro-Tumor	Responder	0.2
Cancer.csv:CD4.csv-IC.8:IC.8-Bin.1	Pro-Tumor	Non-responder	0.625
Cancer.csv:CD4.csv-IC.8:IC.8-Bin.1	Pro-Tumor	Responder	0.6
Cancer.csv:CD56.csv-IC.1:IC.6-Bin.1	Pro-Tumor	Non-responder	0.525
Cancer.csv:CD56.csv-IC.1:IC.6-Bin.1	Pro-Tumor	Responder	0.2
Cancer.csv:CD56.csv-IC.3:IC.10-Bin.1	Anti-Tumor	Non-responder	0.4
Cancer.csv:CD56.csv-IC.3:IC.10-Bin.1	Anti-Tumor	Responder	0.1
Cancer.csv:CD56.csv-IC.4:IC.5-Bin.1	Pro-Tumor	Non-responder	0.3
Cancer.csv:CD56.csv-IC.4:IC.5-Bin.1	Pro-Tumor	Responder	0.1
Cancer.csv:CD56.csv-IC.5:IC.7-Bin.1	Pro-Tumor	Non-responder	0.025
Cancer.csv:CD56.csv-IC.5:IC.7-Bin.1	Pro-Tumor	Responder	0.1
Cancer.csv:CD56.csv-IC.6:IC.2-Bin.1	Anti-Tumor	Non-responder	0.05
Cancer.csv:CD56.csv-IC.6:IC.2-Bin.1	Anti-Tumor	Responder	0.2
Cancer.csv:CD56.csv-IC.7:IC.9-Bin.1	Pro-Tumor	Non-responder	0.3
Cancer.csv:CD56.csv-IC.7:IC.9-Bin.1	Pro-Tumor	Responder	0
Cancer.csv:CD56.csv-IC.8:IC.6-Bin.3	Pro-Tumor	Non-responder	0.075
Cancer.csv:CD56.csv-IC.8:IC.6-Bin.3	Pro-Tumor	Responder	0
Cancer.csv:CD8.csv-IC.4:IC.5-Bin.1	Pro-Tumor	Non-responder	0.2
Cancer.csv:CD8.csv-IC.4:IC.5-Bin.1	Pro-Tumor	Responder	0.1
Endothelial.csv:CD19.csv-IC.4:IC.5-Bin.3	Pro-Tumor	Non-responder	0.375
Endothelial.csv:CD19.csv-IC.4:IC.5-Bin.3	Pro-Tumor	Responder	0.2
Endothelial.csv:CD56.csv-IC.6:IC.6-Bin.3	Pro-Tumor	Non-responder	0.55
Endothelial.csv:CD56.csv-IC.6:IC.6-Bin.3	Pro-Tumor	Responder	0.2
Endothelial.csv:Cancer.csv-IC.3:IC.5-Bin.3	Pro-Tumor	Non-responder	0.25
Endothelial.csv:Cancer.csv-IC.3:IC.5-Bin.3	Pro-Tumor	Responder	0
Endothelial.csv:Eos.csv-IC.3:IC.8-Bin.9	Pro-Tumor	Non-responder	0.45
Endothelial.csv:Eos.csv-IC.3:IC.8-Bin.9	Pro-Tumor	Responder	0.5
Endothelial.csv:Eos.csv-IC.4:IC.5-Bin.9	Pro-Tumor	Non-responder	0.35
Endothelial.csv:Eos.csv-IC.4:IC.5-Bin.9	Pro-Tumor	Responder	0.3
Endothelial.csv:Fibroblast.csv-IC.5:IC.4-Bin.3	Anti-Tumor	Non-responder	0.075
Endothelial.csv:Fibroblast.csv-IC.5:IC.4-Bin.3	Anti-Tumor	Responder	0.2
Endothelial.csv:Fibroblast.csv-IC.8:IC.1-Bin.3	Pro-Tumor	Non-responder	0
Endothelial.csv:Fibroblast.csv-IC.8:IC.1-Bin.3	Pro-Tumor	Responder	0
Endothelial.csv:Treg.csv-IC.3:IC.5-Bin.9	Pro-Tumor	Non-responder	0.225
Endothelial.csv:Treg.csv-IC.3:IC.5-Bin.9	Pro-Tumor	Responder	0
Eos.csv:CD19.csv-IC.2:IC.4-Bin.3	Anti-Tumor	Non-responder	0.125
Eos.csv:CD19.csv-IC.2:IC.4-Bin.3	Anti-Tumor	Responder	0.3
Eos.csv:CD19.csv-IC.4:IC.5-Bin.3	Pro-Tumor	Non-responder	0.3
Eos.csv:CD19.csv-IC.4:IC.5-Bin.3	Pro-Tumor	Responder	0.2
Eos.csv:CD19.csv-IC.7:IC.6-Bin.3	Pro-Tumor	Non-responder	0.275
Eos.csv:CD19.csv-IC.7:IC.6-Bin.3	Pro-Tumor	Responder	0.8
Eos.csv:CD19.csv-IC.8:IC.5-Bin.3	Pro-Tumor	Non-responder	0.575
Eos.csv:CD19.csv-IC.8:IC.5-Bin.3	Pro-Tumor	Responder	0.3
Eos.csv:CD4.csv-IC.5:IC.4-Bin.3	Pro-Tumor	Non-responder	0.075
Eos.csv:CD4.csv-IC.5:IC.4-Bin.3	Pro-Tumor	Responder	0.2
Eos.csv:CD4.csv-IC.7:IC.9-Bin.3	Pro-Tumor	Non-responder	0.475
Eos.csv:CD4.csv-IC.7:IC.9-Bin.3	Pro-Tumor	Responder	0.8
Eos.csv:CD4.csv-IC.9:IC.8-Bin.3	Pro-Tumor	Non-responder	0.625
Eos.csv:CD4.csv-IC.9:IC.8-Bin.3	Pro-Tumor	Responder	0.7
Eos.csv:CD56.csv-IC.10:IC.2-Bin.3	Anti-Tumor	Non-responder	0.075
Eos.csv:CD56.csv-IC.10:IC.2-Bin.3	Anti-Tumor	Responder	0.7
Eos.csv:CD56.csv-IC.1:IC.6-Bin.3	Pro-Tumor	Non-responder	0.5
Eos.csv:CD56.csv-IC.1:IC.6-Bin.3	Pro-Tumor	Responder	0.3
Eos.csv:CD56.csv-IC.2:IC.10-Bin.3	Anti-Tumor	Non-responder	0.025
Eos.csv:CD56.csv-IC.2:IC.10-Bin.3	Anti-Tumor	Responder	0
Eos.csv:CD56.csv-IC.3:IC.6-Bin.3	Pro-Tumor	Non-responder	0.05
Eos.csv:CD56.csv-IC.3:IC.6-Bin.3	Pro-Tumor	Responder	0
Eos.csv:CD56.csv-IC.6:IC.6-Bin.3	Pro-Tumor	Non-responder	0.4
Eos.csv:CD56.csv-IC.6:IC.6-Bin.3	Pro-Tumor	Responder	0.3
Eos.csv:CD56.csv-IC.7:IC.5-Bin.3	Pro-Tumor	Non-responder	0.225
Eos.csv:CD56.csv-IC.7:IC.5-Bin.3	Pro-Tumor	Responder	0.2
Eos.csv:Cancer.csv-IC.1:IC.5-Bin.3	Pro-Tumor	Non-responder	0.525
Eos.csv:Cancer.csv-IC.1:IC.5-Bin.3	Pro-Tumor	Responder	0.2
Eos.csv:Cancer.csv-IC.5:IC.1-Bin.3	Pro-Tumor	Non-responder	0.575
Eos.csv:Cancer.csv-IC.5:IC.1-Bin.3	Pro-Tumor	Responder	0.2
Eos.csv:Cancer.csv-IC.5:IC.10-Bin.3	Pro-Tumor	Non-responder	0.7
Eos.csv:Cancer.csv-IC.5:IC.10-Bin.3	Pro-Tumor	Responder	0.7
Eos.csv:Cancer.csv-IC.6:IC.4-Bin.3	Pro-Tumor	Non-responder	0.4
Eos.csv:Cancer.csv-IC.6:IC.4-Bin.3	Pro-Tumor	Responder	0.6
Eos.csv:Cancer.csv-IC.7:IC.5-Bin.3	Pro-Tumor	Non-responder	0.225
Eos.csv:Cancer.csv-IC.7:IC.5-Bin.3	Pro-Tumor	Responder	0.2
Eos.csv:Endothelial.csv-IC.7:IC.5-Bin.3	Pro-Tumor	Non-responder	0.475
Eos.csv:Endothelial.csv-IC.7:IC.5-Bin.3	Pro-Tumor	Responder	0.7
Eos.csv:Neu.csv-IC.7:IC.6-Bin.1	Pro-Tumor	Non-responder	0.425
Eos.csv:Neu.csv-IC.7:IC.6-Bin.1	Pro-Tumor	Responder	0.2
Eos.csv:Neu.csv-IC.8:IC.7-Bin.1	Pro-Tumor	Non-responder	0.1
Eos.csv:Neu.csv-IC.8:IC.7-Bin.1	Pro-Tumor	Responder	0.2
Fibroblast.csv:CD4.csv-IC.4:IC.4-Bin.3	Pro-Tumor	Non-responder	0.025
Fibroblast.csv:CD4.csv-IC.4:IC.4-Bin.3	Pro-Tumor	Responder	0
Fibroblast.csv:CD8.csv-IC.4:IC.3-Bin.3	Pro-Tumor	Non-responder	0.075
Fibroblast.csv:CD8.csv-IC.4:IC.3-Bin.3	Pro-Tumor	Responder	0
Fibroblast.csv:CD8.csv-IC.7:IC.9-Bin.3	Pro-Tumor	Non-responder	0.125
Fibroblast.csv:CD8.csv-IC.7:IC.9-Bin.3	Pro-Tumor	Responder	0
Fibroblast.csv:Neu.csv-IC.4:IC.4-Bin.1	Anti-Tumor	Non-responder	0.075
Fibroblast.csv:Neu.csv-IC.4:IC.4-Bin.1	Anti-Tumor	Responder	0.2
Neu.csv:CD14.csv-IC.7:IC.10-Bin.3	Anti-Tumor	Non-responder	0.1
Neu.csv:CD14.csv-IC.7:IC.10-Bin.3	Anti-Tumor	Responder	0.2
Neu.csv:Cancer.csv-IC.8:IC.1-Bin.3	Anti-Tumor	Non-responder	0.425
Neu.csv:Cancer.csv-IC.8:IC.1-Bin.3	Anti-Tumor	Responder	0.2
Treg.csv:CD4.csv-IC.3:IC.5-Bin.3	Anti-Tumor	Non-responder	0.375
Treg.csv:CD4.csv-IC.3:IC.5-Bin.3	Anti-Tumor	Responder	0.3
