# Supplementary material for: Identifying clinically relevant cell state interactions in the tumor microenvironment of IDH-mutant gliomas using CSI-TME
Source: Mol Syst Biol. 2026 Mar 10;22(6):928–61. doi: 10.1038/s44320-026-00201-0 (PMC13230996; doi:10.1038/s44320-026-00201-0)
Supplement: Supplementary file 18 — Source data Fig. 8 [file 44320_2026_201_MOESM18_ESM.zip › Figure8/Figure8D.txt]

string	type	outcome	proportion
CD14.csv:CD19.csv-IC.10:IC.5-Bin.9	Anti-Tumor	Non-responder	0
CD14.csv:CD19.csv-IC.10:IC.5-Bin.9	Anti-Tumor	Responder	0
CD14.csv:CD19.csv-IC.4:IC.5-Bin.3	Pro-Tumor	Non-responder	0.333333333333333
CD14.csv:CD19.csv-IC.4:IC.5-Bin.3	Pro-Tumor	Responder	0.285714285714286
CD14.csv:CD19.csv-IC.7:IC.10-Bin.9	Pro-Tumor	Non-responder	0.333333333333333
CD14.csv:CD19.csv-IC.7:IC.10-Bin.9	Pro-Tumor	Responder	0.142857142857143
CD14.csv:CD19.csv-IC.9:IC.9-Bin.9	Pro-Tumor	Non-responder	0
CD14.csv:CD19.csv-IC.9:IC.9-Bin.9	Pro-Tumor	Responder	0
CD14.csv:CD4.csv-IC.1:IC.2-Bin.9	Anti-Tumor	Non-responder	0
CD14.csv:CD4.csv-IC.1:IC.2-Bin.9	Anti-Tumor	Responder	0.0714285714285714
CD14.csv:CD4.csv-IC.5:IC.10-Bin.9	Pro-Tumor	Non-responder	0.333333333333333
CD14.csv:CD4.csv-IC.5:IC.10-Bin.9	Pro-Tumor	Responder	0.285714285714286
CD14.csv:CD4.csv-IC.7:IC.10-Bin.9	Pro-Tumor	Non-responder	0.333333333333333
CD14.csv:CD4.csv-IC.7:IC.10-Bin.9	Pro-Tumor	Responder	0.214285714285714
CD14.csv:CD4.csv-IC.8:IC.3-Bin.9	Pro-Tumor	Non-responder	0.333333333333333
CD14.csv:CD4.csv-IC.8:IC.3-Bin.9	Pro-Tumor	Responder	0.214285714285714
CD14.csv:CD4.csv-IC.8:IC.4-Bin.3	Pro-Tumor	Non-responder	0
CD14.csv:CD4.csv-IC.8:IC.4-Bin.3	Pro-Tumor	Responder	0.0714285714285714
CD14.csv:CD56.csv-IC.10:IC.2-Bin.1	Anti-Tumor	Non-responder	0
CD14.csv:CD56.csv-IC.10:IC.2-Bin.1	Anti-Tumor	Responder	0.0714285714285714
CD14.csv:CD8.csv-IC.10:IC.8-Bin.1	Anti-Tumor	Non-responder	0
CD14.csv:CD8.csv-IC.10:IC.8-Bin.1	Anti-Tumor	Responder	0
CD14.csv:CD8.csv-IC.7:IC.10-Bin.1	Pro-Tumor	Non-responder	0.333333333333333
CD14.csv:CD8.csv-IC.7:IC.10-Bin.1	Pro-Tumor	Responder	0.428571428571429
CD14.csv:CD8.csv-IC.9:IC.6-Bin.1	Pro-Tumor	Non-responder	0.333333333333333
CD14.csv:CD8.csv-IC.9:IC.6-Bin.1	Pro-Tumor	Responder	0.357142857142857
CD14.csv:Cancer.csv-IC.10:IC.3-Bin.3	Anti-Tumor	Non-responder	0.666666666666667
CD14.csv:Cancer.csv-IC.10:IC.3-Bin.3	Anti-Tumor	Responder	0.357142857142857
CD14.csv:Cancer.csv-IC.5:IC.5-Bin.3	Pro-Tumor	Non-responder	0.333333333333333
CD14.csv:Cancer.csv-IC.5:IC.5-Bin.3	Pro-Tumor	Responder	0.285714285714286
CD14.csv:Cancer.csv-IC.7:IC.5-Bin.3	Pro-Tumor	Non-responder	0.333333333333333
CD14.csv:Cancer.csv-IC.7:IC.5-Bin.3	Pro-Tumor	Responder	0.142857142857143
CD14.csv:Cancer.csv-IC.8:IC.1-Bin.3	Pro-Tumor	Non-responder	0.666666666666667
CD14.csv:Cancer.csv-IC.8:IC.1-Bin.3	Pro-Tumor	Responder	0.285714285714286
CD14.csv:Cancer.csv-IC.8:IC.2-Bin.3	Pro-Tumor	Non-responder	0.333333333333333
CD14.csv:Cancer.csv-IC.8:IC.2-Bin.3	Pro-Tumor	Responder	0.142857142857143
CD14.csv:Endothelial.csv-IC.5:IC.10-Bin.9	Pro-Tumor	Non-responder	0.333333333333333
CD14.csv:Endothelial.csv-IC.5:IC.10-Bin.9	Pro-Tumor	Responder	0.285714285714286
CD14.csv:Endothelial.csv-IC.7:IC.10-Bin.9	Pro-Tumor	Non-responder	0.333333333333333
CD14.csv:Endothelial.csv-IC.7:IC.10-Bin.9	Pro-Tumor	Responder	0.214285714285714
CD14.csv:Endothelial.csv-IC.8:IC.4-Bin.9	Pro-Tumor	Non-responder	0.333333333333333
CD14.csv:Endothelial.csv-IC.8:IC.4-Bin.9	Pro-Tumor	Responder	0.357142857142857
CD14.csv:Endothelial.csv-IC.8:IC.6-Bin.9	Pro-Tumor	Non-responder	1
CD14.csv:Endothelial.csv-IC.8:IC.6-Bin.9	Pro-Tumor	Responder	0.214285714285714
CD14.csv:Eos.csv-IC.7:IC.8-Bin.3	Pro-Tumor	Non-responder	0.333333333333333
CD14.csv:Eos.csv-IC.7:IC.8-Bin.3	Pro-Tumor	Responder	0.214285714285714
CD14.csv:Neu.csv-IC.3:IC.4-Bin.3	Anti-Tumor	Non-responder	0
CD14.csv:Neu.csv-IC.3:IC.4-Bin.3	Anti-Tumor	Responder	0.214285714285714
CD14.csv:Neu.csv-IC.5:IC.9-Bin.3	Pro-Tumor	Non-responder	0
CD14.csv:Neu.csv-IC.5:IC.9-Bin.3	Pro-Tumor	Responder	0.214285714285714
CD14.csv:Neu.csv-IC.6:IC.6-Bin.3	Pro-Tumor	Non-responder	0
CD14.csv:Neu.csv-IC.6:IC.6-Bin.3	Pro-Tumor	Responder	0.214285714285714
CD14.csv:Neu.csv-IC.7:IC.9-Bin.3	Pro-Tumor	Non-responder	0
CD14.csv:Neu.csv-IC.7:IC.9-Bin.3	Pro-Tumor	Responder	0.214285714285714
CD14.csv:Treg.csv-IC.10:IC.9-Bin.3	Pro-Tumor	Non-responder	0
CD14.csv:Treg.csv-IC.10:IC.9-Bin.3	Pro-Tumor	Responder	0.428571428571429
CD14.csv:Treg.csv-IC.3:IC.8-Bin.3	Anti-Tumor	Non-responder	0
CD14.csv:Treg.csv-IC.3:IC.8-Bin.3	Anti-Tumor	Responder	0.142857142857143
CD14.csv:Treg.csv-IC.7:IC.9-Bin.3	Pro-Tumor	Non-responder	0.333333333333333
CD14.csv:Treg.csv-IC.7:IC.9-Bin.3	Pro-Tumor	Responder	0.357142857142857
CD19.csv:CD4.csv-IC.5:IC.10-Bin.9	Pro-Tumor	Non-responder	0.333333333333333
CD19.csv:CD4.csv-IC.5:IC.10-Bin.9	Pro-Tumor	Responder	0.285714285714286
CD19.csv:CD56.csv-IC.5:IC.10-Bin.3	Anti-Tumor	Non-responder	0
CD19.csv:CD56.csv-IC.5:IC.10-Bin.3	Anti-Tumor	Responder	0
CD19.csv:CD56.csv-IC.5:IC.4-Bin.1	Pro-Tumor	Non-responder	0.333333333333333
CD19.csv:CD56.csv-IC.5:IC.4-Bin.1	Pro-Tumor	Responder	0.285714285714286
CD19.csv:CD56.csv-IC.8:IC.5-Bin.3	Pro-Tumor	Non-responder	0.333333333333333
CD19.csv:CD56.csv-IC.8:IC.5-Bin.3	Pro-Tumor	Responder	0.142857142857143
CD19.csv:CD8.csv-IC.10:IC.4-Bin.9	Pro-Tumor	Non-responder	0.333333333333333
CD19.csv:CD8.csv-IC.10:IC.4-Bin.9	Pro-Tumor	Responder	0.142857142857143
CD19.csv:CD8.csv-IC.5:IC.10-Bin.1	Pro-Tumor	Non-responder	0.666666666666667
CD19.csv:CD8.csv-IC.5:IC.10-Bin.1	Pro-Tumor	Responder	0.571428571428571
CD19.csv:CD8.csv-IC.5:IC.2-Bin.1	Pro-Tumor	Non-responder	0.333333333333333
CD19.csv:CD8.csv-IC.5:IC.2-Bin.1	Pro-Tumor	Responder	0.285714285714286
CD19.csv:Endothelial.csv-IC.5:IC.10-Bin.9	Pro-Tumor	Non-responder	0.333333333333333
CD19.csv:Endothelial.csv-IC.5:IC.10-Bin.9	Pro-Tumor	Responder	0.285714285714286
CD19.csv:Endothelial.csv-IC.6:IC.4-Bin.9	Pro-Tumor	Non-responder	0
CD19.csv:Endothelial.csv-IC.6:IC.4-Bin.9	Pro-Tumor	Responder	0.285714285714286
CD19.csv:Endothelial.csv-IC.8:IC.2-Bin.9	Anti-Tumor	Non-responder	0
CD19.csv:Endothelial.csv-IC.8:IC.2-Bin.9	Anti-Tumor	Responder	0.0714285714285714
CD19.csv:Endothelial.csv-IC.8:IC.8-Bin.9	Pro-Tumor	Non-responder	0.333333333333333
CD19.csv:Endothelial.csv-IC.8:IC.8-Bin.9	Pro-Tumor	Responder	0.285714285714286
CD19.csv:Endothelial.csv-IC.9:IC.3-Bin.9	Pro-Tumor	Non-responder	0.666666666666667
CD19.csv:Endothelial.csv-IC.9:IC.3-Bin.9	Pro-Tumor	Responder	0.357142857142857
CD19.csv:Eos.csv-IC.10:IC.5-Bin.3	Pro-Tumor	Non-responder	0.333333333333333
CD19.csv:Eos.csv-IC.10:IC.5-Bin.3	Pro-Tumor	Responder	0.285714285714286
CD19.csv:Eos.csv-IC.5:IC.8-Bin.3	Pro-Tumor	Non-responder	0.333333333333333
CD19.csv:Eos.csv-IC.5:IC.8-Bin.3	Pro-Tumor	Responder	0.285714285714286
CD19.csv:Fibroblast.csv-IC.5:IC.3-Bin.1	Pro-Tumor	Non-responder	0.333333333333333
CD19.csv:Fibroblast.csv-IC.5:IC.3-Bin.1	Pro-Tumor	Responder	0.428571428571429
CD19.csv:Neu.csv-IC.10:IC.9-Bin.9	Pro-Tumor	Non-responder	0.333333333333333
CD19.csv:Neu.csv-IC.10:IC.9-Bin.9	Pro-Tumor	Responder	0.142857142857143
CD19.csv:Neu.csv-IC.4:IC.9-Bin.9	Pro-Tumor	Non-responder	0
CD19.csv:Neu.csv-IC.4:IC.9-Bin.9	Pro-Tumor	Responder	0.357142857142857
CD19.csv:Neu.csv-IC.6:IC.8-Bin.1	Pro-Tumor	Non-responder	0.666666666666667
CD19.csv:Neu.csv-IC.6:IC.8-Bin.1	Pro-Tumor	Responder	0.142857142857143
CD19.csv:Neu.csv-IC.8:IC.5-Bin.9	Pro-Tumor	Non-responder	0.666666666666667
CD19.csv:Neu.csv-IC.8:IC.5-Bin.9	Pro-Tumor	Responder	0.142857142857143
CD19.csv:Treg.csv-IC.5:IC.2-Bin.1	Pro-Tumor	Non-responder	0.333333333333333
CD19.csv:Treg.csv-IC.5:IC.2-Bin.1	Pro-Tumor	Responder	0.285714285714286
CD4.csv:CD19.csv-IC.3:IC.5-Bin.3	Pro-Tumor	Non-responder	0.333333333333333
CD4.csv:CD19.csv-IC.3:IC.5-Bin.3	Pro-Tumor	Responder	0.357142857142857
CD4.csv:CD56.csv-IC.10:IC.2-Bin.9	Pro-Tumor	Non-responder	0.333333333333333
CD4.csv:CD56.csv-IC.10:IC.2-Bin.9	Pro-Tumor	Responder	0.285714285714286
CD4.csv:CD8.csv-IC.10:IC.2-Bin.9	Anti-Tumor	Non-responder	0
CD4.csv:CD8.csv-IC.10:IC.2-Bin.9	Anti-Tumor	Responder	0.428571428571429
CD4.csv:CD8.csv-IC.10:IC.4-Bin.9	Pro-Tumor	Non-responder	0.333333333333333
CD4.csv:CD8.csv-IC.10:IC.4-Bin.9	Pro-Tumor	Responder	0.142857142857143
CD4.csv:Eos.csv-IC.4:IC.7-Bin.9	Pro-Tumor	Non-responder	0.666666666666667
CD4.csv:Eos.csv-IC.4:IC.7-Bin.9	Pro-Tumor	Responder	0.5
CD4.csv:Neu.csv-IC.10:IC.7-Bin.3	Pro-Tumor	Non-responder	0.333333333333333
CD4.csv:Neu.csv-IC.10:IC.7-Bin.3	Pro-Tumor	Responder	0.357142857142857
CD4.csv:Neu.csv-IC.5:IC.4-Bin.3	Anti-Tumor	Non-responder	0
CD4.csv:Neu.csv-IC.5:IC.4-Bin.3	Anti-Tumor	Responder	0.214285714285714
CD4.csv:Treg.csv-IC.10:IC.9-Bin.1	Pro-Tumor	Non-responder	0
CD4.csv:Treg.csv-IC.10:IC.9-Bin.1	Pro-Tumor	Responder	0.357142857142857
CD56.csv:CD8.csv-IC.6:IC.5-Bin.1	Pro-Tumor	Non-responder	0.333333333333333
CD56.csv:CD8.csv-IC.6:IC.5-Bin.1	Pro-Tumor	Responder	0.285714285714286
CD56.csv:Eos.csv-IC.9:IC.7-Bin.1	Pro-Tumor	Non-responder	0.333333333333333
CD56.csv:Eos.csv-IC.9:IC.7-Bin.1	Pro-Tumor	Responder	0.285714285714286
CD56.csv:Fibroblast.csv-IC.6:IC.4-Bin.1	Pro-Tumor	Non-responder	0
CD56.csv:Fibroblast.csv-IC.6:IC.4-Bin.1	Pro-Tumor	Responder	0.142857142857143
CD56.csv:Neu.csv-IC.2:IC.9-Bin.1	Anti-Tumor	Non-responder	0
CD56.csv:Neu.csv-IC.2:IC.9-Bin.1	Anti-Tumor	Responder	0.0714285714285714
CD56.csv:Neu.csv-IC.2:IC.9-Bin.3	Pro-Tumor	Non-responder	0
CD56.csv:Neu.csv-IC.2:IC.9-Bin.3	Pro-Tumor	Responder	0.214285714285714
CD56.csv:Neu.csv-IC.6:IC.8-Bin.3	Pro-Tumor	Non-responder	0.333333333333333
CD56.csv:Neu.csv-IC.6:IC.8-Bin.3	Pro-Tumor	Responder	0.142857142857143
CD56.csv:Treg.csv-IC.10:IC.9-Bin.9	Pro-Tumor	Non-responder	0
CD56.csv:Treg.csv-IC.10:IC.9-Bin.9	Pro-Tumor	Responder	0.142857142857143
CD56.csv:Treg.csv-IC.6:IC.6-Bin.3	Pro-Tumor	Non-responder	0.333333333333333
CD56.csv:Treg.csv-IC.6:IC.6-Bin.3	Pro-Tumor	Responder	0.285714285714286
CD8.csv:Endothelial.csv-IC.6:IC.3-Bin.9	Pro-Tumor	Non-responder	0.666666666666667
CD8.csv:Endothelial.csv-IC.6:IC.3-Bin.9	Pro-Tumor	Responder	0.214285714285714
CD8.csv:Fibroblast.csv-IC.4:IC.10-Bin.9	Pro-Tumor	Non-responder	0.333333333333333
CD8.csv:Fibroblast.csv-IC.4:IC.10-Bin.9	Pro-Tumor	Responder	0.142857142857143
CD8.csv:Treg.csv-IC.10:IC.1-Bin.3	Anti-Tumor	Non-responder	0
CD8.csv:Treg.csv-IC.10:IC.1-Bin.3	Anti-Tumor	Responder	0.0714285714285714
CD8.csv:Treg.csv-IC.10:IC.8-Bin.3	Anti-Tumor	Non-responder	0
CD8.csv:Treg.csv-IC.10:IC.8-Bin.3	Anti-Tumor	Responder	0.142857142857143
CD8.csv:Treg.csv-IC.10:IC.9-Bin.3	Anti-Tumor	Non-responder	0.333333333333333
CD8.csv:Treg.csv-IC.10:IC.9-Bin.3	Anti-Tumor	Responder	0.285714285714286
CD8.csv:Treg.csv-IC.4:IC.9-Bin.3	Pro-Tumor	Non-responder	0.333333333333333
CD8.csv:Treg.csv-IC.4:IC.9-Bin.3	Pro-Tumor	Responder	0.357142857142857
CD8.csv:Treg.csv-IC.8:IC.6-Bin.3	Pro-Tumor	Non-responder	0.333333333333333
CD8.csv:Treg.csv-IC.8:IC.6-Bin.3	Pro-Tumor	Responder	0.285714285714286
Cancer.csv:CD14.csv-IC.8:IC.9-Bin.3	Pro-Tumor	Non-responder	0.333333333333333
Cancer.csv:CD14.csv-IC.8:IC.9-Bin.3	Pro-Tumor	Responder	0.571428571428571
Cancer.csv:CD19.csv-IC.2:IC.5-Bin.1	Pro-Tumor	Non-responder	0.333333333333333
Cancer.csv:CD19.csv-IC.2:IC.5-Bin.1	Pro-Tumor	Responder	0.285714285714286
Cancer.csv:CD4.csv-IC.3:IC.5-Bin.1	Anti-Tumor	Non-responder	0
Cancer.csv:CD4.csv-IC.3:IC.5-Bin.1	Anti-Tumor	Responder	0.214285714285714
Cancer.csv:CD4.csv-IC.4:IC.4-Bin.1	Pro-Tumor	Non-responder	0
Cancer.csv:CD4.csv-IC.4:IC.4-Bin.1	Pro-Tumor	Responder	0.142857142857143
Cancer.csv:CD4.csv-IC.5:IC.8-Bin.1	Pro-Tumor	Non-responder	0.333333333333333
Cancer.csv:CD4.csv-IC.5:IC.8-Bin.1	Pro-Tumor	Responder	0.428571428571429
Cancer.csv:CD4.csv-IC.8:IC.8-Bin.1	Pro-Tumor	Non-responder	0
Cancer.csv:CD4.csv-IC.8:IC.8-Bin.1	Pro-Tumor	Responder	0.142857142857143
Cancer.csv:CD56.csv-IC.1:IC.6-Bin.1	Pro-Tumor	Non-responder	0.666666666666667
Cancer.csv:CD56.csv-IC.1:IC.6-Bin.1	Pro-Tumor	Responder	0.357142857142857
Cancer.csv:CD56.csv-IC.3:IC.10-Bin.1	Anti-Tumor	Non-responder	0.666666666666667
Cancer.csv:CD56.csv-IC.3:IC.10-Bin.1	Anti-Tumor	Responder	0.214285714285714
Cancer.csv:CD56.csv-IC.4:IC.5-Bin.1	Pro-Tumor	Non-responder	0
Cancer.csv:CD56.csv-IC.4:IC.5-Bin.1	Pro-Tumor	Responder	0.142857142857143
Cancer.csv:CD56.csv-IC.5:IC.7-Bin.1	Pro-Tumor	Non-responder	0.333333333333333
Cancer.csv:CD56.csv-IC.5:IC.7-Bin.1	Pro-Tumor	Responder	0.5
Cancer.csv:CD56.csv-IC.6:IC.2-Bin.1	Anti-Tumor	Non-responder	0
Cancer.csv:CD56.csv-IC.6:IC.2-Bin.1	Anti-Tumor	Responder	0.285714285714286
Cancer.csv:CD56.csv-IC.7:IC.9-Bin.1	Pro-Tumor	Non-responder	0
Cancer.csv:CD56.csv-IC.7:IC.9-Bin.1	Pro-Tumor	Responder	0.0714285714285714
Cancer.csv:CD56.csv-IC.8:IC.6-Bin.3	Pro-Tumor	Non-responder	0.333333333333333
Cancer.csv:CD56.csv-IC.8:IC.6-Bin.3	Pro-Tumor	Responder	0.5
Cancer.csv:CD8.csv-IC.4:IC.5-Bin.1	Pro-Tumor	Non-responder	0
Cancer.csv:CD8.csv-IC.4:IC.5-Bin.1	Pro-Tumor	Responder	0.285714285714286
Endothelial.csv:CD19.csv-IC.4:IC.5-Bin.3	Pro-Tumor	Non-responder	0.333333333333333
Endothelial.csv:CD19.csv-IC.4:IC.5-Bin.3	Pro-Tumor	Responder	0.571428571428571
Endothelial.csv:CD56.csv-IC.6:IC.6-Bin.3	Pro-Tumor	Non-responder	0.666666666666667
Endothelial.csv:CD56.csv-IC.6:IC.6-Bin.3	Pro-Tumor	Responder	0.285714285714286
Endothelial.csv:Cancer.csv-IC.3:IC.5-Bin.3	Pro-Tumor	Non-responder	0.666666666666667
Endothelial.csv:Cancer.csv-IC.3:IC.5-Bin.3	Pro-Tumor	Responder	0.142857142857143
Endothelial.csv:Eos.csv-IC.3:IC.8-Bin.9	Pro-Tumor	Non-responder	0.666666666666667
Endothelial.csv:Eos.csv-IC.3:IC.8-Bin.9	Pro-Tumor	Responder	0.285714285714286
Endothelial.csv:Eos.csv-IC.4:IC.5-Bin.9	Pro-Tumor	Non-responder	0.333333333333333
Endothelial.csv:Eos.csv-IC.4:IC.5-Bin.9	Pro-Tumor	Responder	0.571428571428571
Endothelial.csv:Fibroblast.csv-IC.5:IC.4-Bin.3	Anti-Tumor	Non-responder	0
Endothelial.csv:Fibroblast.csv-IC.5:IC.4-Bin.3	Anti-Tumor	Responder	0.0714285714285714
Endothelial.csv:Fibroblast.csv-IC.8:IC.1-Bin.3	Pro-Tumor	Non-responder	0
Endothelial.csv:Fibroblast.csv-IC.8:IC.1-Bin.3	Pro-Tumor	Responder	0.142857142857143
Endothelial.csv:Treg.csv-IC.3:IC.5-Bin.9	Pro-Tumor	Non-responder	0.666666666666667
Endothelial.csv:Treg.csv-IC.3:IC.5-Bin.9	Pro-Tumor	Responder	0.142857142857143
Eos.csv:CD19.csv-IC.2:IC.4-Bin.3	Anti-Tumor	Non-responder	0
Eos.csv:CD19.csv-IC.2:IC.4-Bin.3	Anti-Tumor	Responder	0.285714285714286
Eos.csv:CD19.csv-IC.4:IC.5-Bin.3	Pro-Tumor	Non-responder	0.333333333333333
Eos.csv:CD19.csv-IC.4:IC.5-Bin.3	Pro-Tumor	Responder	0.428571428571429
Eos.csv:CD19.csv-IC.7:IC.6-Bin.3	Pro-Tumor	Non-responder	0.666666666666667
Eos.csv:CD19.csv-IC.7:IC.6-Bin.3	Pro-Tumor	Responder	0.357142857142857
Eos.csv:CD19.csv-IC.8:IC.5-Bin.3	Pro-Tumor	Non-responder	0.666666666666667
Eos.csv:CD19.csv-IC.8:IC.5-Bin.3	Pro-Tumor	Responder	0.5
Eos.csv:CD4.csv-IC.5:IC.4-Bin.3	Pro-Tumor	Non-responder	0
Eos.csv:CD4.csv-IC.5:IC.4-Bin.3	Pro-Tumor	Responder	0.357142857142857
Eos.csv:CD4.csv-IC.7:IC.9-Bin.3	Pro-Tumor	Non-responder	0.333333333333333
Eos.csv:CD4.csv-IC.7:IC.9-Bin.3	Pro-Tumor	Responder	0.285714285714286
Eos.csv:CD4.csv-IC.9:IC.8-Bin.3	Pro-Tumor	Non-responder	0.333333333333333
Eos.csv:CD4.csv-IC.9:IC.8-Bin.3	Pro-Tumor	Responder	0.285714285714286
Eos.csv:CD56.csv-IC.10:IC.2-Bin.3	Anti-Tumor	Non-responder	0
Eos.csv:CD56.csv-IC.10:IC.2-Bin.3	Anti-Tumor	Responder	0.285714285714286
Eos.csv:CD56.csv-IC.1:IC.6-Bin.3	Pro-Tumor	Non-responder	0.666666666666667
Eos.csv:CD56.csv-IC.1:IC.6-Bin.3	Pro-Tumor	Responder	0.357142857142857
Eos.csv:CD56.csv-IC.2:IC.10-Bin.3	Anti-Tumor	Non-responder	0
Eos.csv:CD56.csv-IC.2:IC.10-Bin.3	Anti-Tumor	Responder	0.142857142857143
Eos.csv:CD56.csv-IC.3:IC.6-Bin.3	Pro-Tumor	Non-responder	0
Eos.csv:CD56.csv-IC.3:IC.6-Bin.3	Pro-Tumor	Responder	0.285714285714286
Eos.csv:CD56.csv-IC.6:IC.6-Bin.3	Pro-Tumor	Non-responder	0.666666666666667
Eos.csv:CD56.csv-IC.6:IC.6-Bin.3	Pro-Tumor	Responder	0.285714285714286
Eos.csv:CD56.csv-IC.7:IC.5-Bin.3	Pro-Tumor	Non-responder	0.333333333333333
Eos.csv:CD56.csv-IC.7:IC.5-Bin.3	Pro-Tumor	Responder	0.214285714285714
Eos.csv:Cancer.csv-IC.1:IC.5-Bin.3	Pro-Tumor	Non-responder	0.666666666666667
Eos.csv:Cancer.csv-IC.1:IC.5-Bin.3	Pro-Tumor	Responder	0.5
Eos.csv:Cancer.csv-IC.5:IC.1-Bin.3	Pro-Tumor	Non-responder	0.666666666666667
Eos.csv:Cancer.csv-IC.5:IC.1-Bin.3	Pro-Tumor	Responder	0.5
Eos.csv:Cancer.csv-IC.5:IC.10-Bin.3	Pro-Tumor	Non-responder	0.666666666666667
Eos.csv:Cancer.csv-IC.5:IC.10-Bin.3	Pro-Tumor	Responder	0.642857142857143
Eos.csv:Cancer.csv-IC.6:IC.4-Bin.3	Pro-Tumor	Non-responder	0
Eos.csv:Cancer.csv-IC.6:IC.4-Bin.3	Pro-Tumor	Responder	0.285714285714286
Eos.csv:Cancer.csv-IC.7:IC.5-Bin.3	Pro-Tumor	Non-responder	0.333333333333333
Eos.csv:Cancer.csv-IC.7:IC.5-Bin.3	Pro-Tumor	Responder	0.428571428571429
Eos.csv:Endothelial.csv-IC.7:IC.5-Bin.3	Pro-Tumor	Non-responder	0.666666666666667
Eos.csv:Endothelial.csv-IC.7:IC.5-Bin.3	Pro-Tumor	Responder	0.571428571428571
Eos.csv:Neu.csv-IC.7:IC.6-Bin.1	Pro-Tumor	Non-responder	0.333333333333333
Eos.csv:Neu.csv-IC.7:IC.6-Bin.1	Pro-Tumor	Responder	0.142857142857143
Eos.csv:Neu.csv-IC.8:IC.7-Bin.1	Pro-Tumor	Non-responder	0.333333333333333
Eos.csv:Neu.csv-IC.8:IC.7-Bin.1	Pro-Tumor	Responder	0.357142857142857
Fibroblast.csv:CD4.csv-IC.4:IC.4-Bin.3	Pro-Tumor	Non-responder	0
Fibroblast.csv:CD4.csv-IC.4:IC.4-Bin.3	Pro-Tumor	Responder	0.214285714285714
Fibroblast.csv:CD8.csv-IC.4:IC.3-Bin.3	Pro-Tumor	Non-responder	0
Fibroblast.csv:CD8.csv-IC.4:IC.3-Bin.3	Pro-Tumor	Responder	0.214285714285714
Fibroblast.csv:CD8.csv-IC.7:IC.9-Bin.3	Pro-Tumor	Non-responder	0
Fibroblast.csv:CD8.csv-IC.7:IC.9-Bin.3	Pro-Tumor	Responder	0.0714285714285714
Fibroblast.csv:Neu.csv-IC.4:IC.4-Bin.1	Anti-Tumor	Non-responder	0
Fibroblast.csv:Neu.csv-IC.4:IC.4-Bin.1	Anti-Tumor	Responder	0.142857142857143
Neu.csv:CD14.csv-IC.7:IC.10-Bin.3	Anti-Tumor	Non-responder	0
Neu.csv:CD14.csv-IC.7:IC.10-Bin.3	Anti-Tumor	Responder	0.0714285714285714
Neu.csv:Cancer.csv-IC.8:IC.1-Bin.3	Anti-Tumor	Non-responder	0.333333333333333
Neu.csv:Cancer.csv-IC.8:IC.1-Bin.3	Anti-Tumor	Responder	0.428571428571429
Treg.csv:CD4.csv-IC.3:IC.5-Bin.3	Anti-Tumor	Non-responder	0
Treg.csv:CD4.csv-IC.3:IC.5-Bin.3	Anti-Tumor	Responder	0.214285714285714
