# Supplementary material for: Identifying clinically relevant cell state interactions in the tumor microenvironment of IDH-mutant gliomas using CSI-TME
Source: Mol Syst Biol. 2026 Mar 10;22(6):928–61. doi: 10.1038/s44320-026-00201-0 (PMC13230996; doi:10.1038/s44320-026-00201-0)
Supplement: Supplementary file 19 — Figure EV2 Source Data [file 44320_2026_201_MOESM19_ESM.zip]

Archive with 10 entries (9 files):
- EV2/
- EV2/.DS_Store
- EV2/FigureEV2H.txt
- EV2/FigureEV2D.txt
- EV2/FigureEV2E.txt
- EV2/FigureEV2G.txt
- EV2/FigureEV2F.txt
- EV2/FigureEV2B.txt
- EV2/FigureEV2C.txt
- EV2/FigureEV2A.txt
