# Supplementary material for: Identifying clinically relevant cell state interactions in the tumor microenvironment of IDH-mutant gliomas using CSI-TME
Source: Mol Syst Biol. 2026 Mar 10;22(6):928–61. doi: 10.1038/s44320-026-00201-0 (PMC13230996; doi:10.1038/s44320-026-00201-0)
Supplement: Supplementary file 19 — Figure EV2 Source Data [file 44320_2026_201_MOESM19_ESM.zip › EV2/FigureEV2H.txt]

cell	Dim.7	UMAP_1	UMAP_2
JWS_AAACGCTCACAAAGTA-1	-0.0602560997432013	3.41455887593473	12.3046647017579
JWS_AAGATAGTCGACTCCT-1	0.012509961922205	3.15556119717802	12.3663836424927
JWS_ATCCACCAGTCAATCC-1	0.00357759506598204	4.47150372304167	11.5872155135255
JWS_ATTATCCGTCCATAGT-1	0.00962960222293424	2.5536270026132	12.131427854834
JWS_CATGGTATCCGGCTTT-1	-0.0857540015895707	4.10217856206144	12.2837410872559
JWS_CCATAAGGTTGAATCC-1	0.0276143701109789	4.33555649556364	10.1225739424805
JWS_CCCTTAGCAATAACGA-1	0.00526239842451215	3.89447783269132	11.6688166564088
JWS_CCTACGTCAGAGGAAA-1	-0.0197737768988488	4.1387476805612	12.3643456404786
JWS_CGTCCATTCGAACTCA-1	-0.00608627729000003	5.03254555501188	11.5179215376954
JWS_CTGAGGCTCAATCCGA-1	-0.0429439679450927	4.30755089558805	11.5673657363038
JWS_CTGCAGGTCTACACTT-1	-0.0309497259484477	2.29255532063688	11.9269247954468
JWS_CTTCAATTCTGCGTCT-1	-0.0380268562677986	4.17757271565641	11.2104798262696
JWS_GAGTTTGAGGCTGTAG-1	-0.0551111897642689	2.65004109181608	11.8087168639283
JWS_GCACGGTCATGTCAGT-1	0.036098342615051	3.00865482129301	6.89896640234991
JWS_GGGTCTGGTAGGCTGA-1	-0.0529962971343428	4.19896649159635	12.0013094847779
JWS_GTAACACAGCATCAGG-1	0.0503214199205803	4.18697499074186	11.4127264922242
JWS_GTCAAGTGTCGAATTC-1	-0.0812686147783007	4.78450726308073	12.463760465918
JWS_GTGAGCCTCAGTGGGA-1	0.0476327560602564	2.99621795453275	11.5187235777955
JWS_GTGAGGAGTGACATCT-1	0.024953019708169	4.98503969945158	11.9169617598633
JWS_GTGCTTCGTTGCATTG-1	-0.050699583896565	2.33582447804655	11.7238493865113
JWS_GTTACCCCAATTCACG-1	-0.0162127405024196	4.82656239308561	10.5427266066651
JWS_TAGATCGAGAGGACTC-1	-0.0592726887048266	2.66416095532621	11.685105413733
JWS_TCCTCGACAGTTCTAG-1	0.012676347868813	4.94568728245939	11.2715874617676
JWS_TCCTCGAGTATCGAGG-1	-0.0555579322713512	3.77569006718839	11.9213276808839
JWS_TGACAGTCACTTGGGC-1	0.022866624583205	4.63803957738127	11.9755698149781
JWS_TGGTGATCAGGCATTT-1	-0.0364222961934326	4.8556871298715	11.6543990080933
JWS_TTAGGGTAGCGACTTT-1	-0.0609599030798531	3.43732546605314	12.3774863188843
JWS_TTCACCGGTCGAGCTC-1	0.0178993543718	3.61650847233976	12.0043946211915
JAS_AAAGTGAAGTCACTAC-1	0.00234830951167561	3.62175987996305	10.7974883025269
JAS_AACAACCTCTGCTAGA-1	0.122683338466641	3.77164744176115	9.23944291525885
JAS_AAGCGTTGTGTCGATT-1	0.00666068792827834	4.81324528493131	11.4439106886964
JAS_AATCGACTCCGAACGC-1	-0.0632383247140923	3.46461557187284	10.5260802214722
JAS_ACTCCCACACAACGCC-1	0.00310037530671534	3.88058065213407	11.44522389823
JAS_ATACCGAAGACGTCCC-1	0.0297441001765771	4.88178681172575	11.6714859908204
JAS_ATACTTCAGATCACCT-1	0.0841643970287673	3.65015338696684	9.91100224906012
JAS_ATCTCTATCTGCAGCG-1	-0.0933379563111365	3.92778872288908	11.1494513457398
JAS_CACAGGCGTAAGCTCT-1	0.0224548393900497	3.57917331494535	12.394988149939
JAS_CACTTCGTCTTACTGT-1	0.183589005257531	4.02458523549284	9.85351857596442
JAS_CATTGAGTCGCGGACT-1	-0.0158093671484763	3.53238939084257	11.9325343077759
JAS_CCAAGCGTCAAACCCA-1	-0.0461227826370884	3.6000125292703	11.7900896971802
JAS_CGCCATTGTAGCTTTG-1	-0.029270130610752	3.23000596799101	10.7171097701172
JAS_CGTGATACAGAGCTAG-1	-0.104361332012685	3.22780584134306	11.8136616652589
JAS_CTCATGCCATGTTCGA-1	0.165647928843783	3.93327163495268	9.76844510489508
JAS_CTGTAGAAGATAACAC-1	-0.0167940210028303	3.66776512898649	11.1906338637452
JAS_CTTAGGAAGGATGAGA-1	0.0450884644981716	5.09705637730802	11.4724970763306
JAS_GAGCCTGTCGCCATAA-1	-0.0385008860701352	4.25556610860075	10.35857495719
JAS_GAGTGTTGTGAACTAA-1	-0.0850650813374148	3.85663651265348	11.6440964644532
JAS_GGGCGTTTCTGAGAAA-1	0.0701108955369637	3.4930903796121	10.8649197524171
JAS_GTGCACGTCTCCCATG-1	0.0480879533522103	2.9930527094766	11.5612812941651
JAS_TCATCCGCAGTTGTCA-1	-0.000219310886081764	3.70995615758146	12.4248028700928
JAS_TCCGGGATCGTAACCA-1	-0.0811009830588897	3.50592635907377	10.7378016417603
JAS_TCTCCGAAGCCTGGAA-1	0.169607797535698	3.85204242505277	9.40212449484869
JAS_TTCCTTCGTTCTCAGA-1	-0.0617602740156507	2.94835923947538	12.3696881239991
JAS_TTGGGTAGTAATTAGG-1	-0.0258085308603517	3.54579447545255	12.3014183943848
SAB_AAACCCAGTAGCTGCC-1	-0.0530792243280334	4.73077868260587	11.8369017546754
SAB_AAACGCTGTTCAATCG-1	-0.00886234797050836	4.82920407094206	10.5500651305298
SAB_AAAGAACCAACGTATC-1	0.00780406967524086	3.32348321713651	12.1463728850464
SAB_AAATGGAAGCTGACCC-1	-0.0255449766623912	4.24353789128507	11.5300417845826
SAB_AAATGGATCCTGGGAC-1	0.0818051500862963	4.82345055379118	11.6733923857789
SAB_AACAACCCAGGACGAT-1	-0.0269775299844308	3.66653703488554	12.0541974013428
SAB_AACAACCTCATTCATC-1	0.0450559686023014	3.34980891980375	11.5562630599122
SAB_AACCATGTCATCTACT-1	-0.040882992888646	1.6846825961038	4.45946702414557
SAB_AACCTGACATGGCTAT-1	-0.030233530625172	1.84769104756559	4.31741771155402
SAB_AACCTGATCTGGAAGG-1	-0.0612621428198465	3.36326526440824	11.4174509947877
SAB_AACGAAATCAGTGCGC-1	-0.0676860761490713	3.64949177540983	12.2996235793214
SAB_AACGAAATCATACGAC-1	-0.0594184528973663	4.24473618306364	11.7724190657715
SAB_AAGTACCAGCATCTTG-1	0.0369449748823685	2.50764106549467	12.0017014449219
SAB_AATCACGCAAGGGCAT-1	-0.0187866254575531	3.50530718602384	11.6971388762574
SAB_AATCACGTCAGCAGAG-1	-0.0295554752846613	4.65141724385465	11.6006985610108
SAB_AATCACGTCCCATACC-1	-0.028757765457994	3.40447925366606	11.4115611022095
SAB_AATCGACGTTCTAACG-1	-0.00314587224966306	4.86699246205534	11.4272852843384
SAB_AATGAAGAGAAACACT-1	-0.0158645837754686	4.07016323842253	11.6411295836548
SAB_ACAAAGAGTGCAGTGA-1	-0.0741023926050071	1.9137492064401	10.6115809386353
SAB_ACAACCAGTGTCACAT-1	-0.0955851631098361	3.68876837529386	11.9527989333253
SAB_ACAAGCTAGCGCTTCG-1	0.000158957365690937	4.76866673268522	11.2754021590333
SAB_ACAAGCTGTTCCCAAA-1	0.0130498917646428	4.95828913487638	11.4381142562012
SAB_ACAGAAATCACTCCGT-1	-0.0148666133079466	2.60444163121427	12.0325098937134
SAB_ACATCCCAGCTAGCCC-1	-0.0477165852468726	2.1473278883859	5.05717524939581
SAB_ACATCGAAGTTTGCTG-1	0.0180078636838031	4.46199988164152	11.4353743498902
SAB_ACATCGAGTGACGCCT-1	0.0355839815753217	4.92544363774504	11.3485938017945
SAB_ACATGCACACCGTACG-1	0.0127959483893311	4.74991463460172	12.2200604384522
SAB_ACATGCAGTATGAGCG-1	-0.0134998700102102	3.6931910399362	12.0461789076905
SAB_ACATTTCTCCGCCTAT-1	-0.0492805035902108	3.97679280080045	11.643734068213
SAB_ACCAAACCAAGCGGAT-1	-0.00923490006737329	2.52861880101408	11.9529314940552
SAB_ACCAACAAGGCTAAAT-1	-0.0652689915964371	2.96643017567838	12.2222729628663
SAB_ACCAACATCTCCTACG-1	-0.130725307523861	2.87357567586149	12.1431036894898
SAB_ACCATTTAGCAATTCC-1	-0.0236680245368261	1.73696910180296	4.18537673407599
SAB_ACCGTTCGTTACTCAG-1	0.0580064718355544	3.4183034781381	11.9766198104005
SAB_ACGATCAAGCGTACAG-1	0.00750218386550822	4.09355639256681	12.0136166518311
SAB_ACGATGTGTAAGTTAG-1	0.105534777686805	3.59512590207304	9.43303594046637
SAB_ACGATGTGTTTCCCAC-1	-0.0630379170536279	3.33212088383879	11.6734305327515
SAB_ACGATGTTCGCTGCGA-1	0.0951673273657681	3.55369447507108	10.3897276824097
SAB_ACGGGTCTCGGACAAG-1	-0.0854590965834214	3.69936512746061	11.1491480773072
SAB_ACGGTCGTCACCCTGT-1	-0.0286528728620742	2.72380660809721	11.8739539092164
SAB_ACGGTTACAATACGAA-1	0.00539441864089055	2.88969086446012	11.8168946211915
SAB_ACGTACATCGCTAGCG-1	-0.0173905488527037	2.29187916554655	5.22202310019537
SAB_ACGTAGTCACACGTGC-1	-0.037218319872656	4.34844874180998	12.6365872328858
SAB_ACTACGAAGCACCTGC-1	-0.01147142826057	4.48124741353239	11.4430008833985
SAB_ACTATGGTCAGATTGC-1	-0.0580991909345293	3.55861042775358	12.1920538848023
SAB_ACTGATGCACCCTATC-1	-0.011472418002048	2.68444441594328	11.9241696303467
SAB_ACTGCAACACGGAAGT-1	0.0866979742273088	3.76982973851408	10.3706456130128
SAB_ACTGTCCAGCTCTGTA-1	-0.0452692611922265	5.19969080723966	10.9036894744019
SAB_ACTGTCCTCCCTATTA-1	0.0759444321771355	4.38775109090055	11.5450602477173
SAB_ACTGTGATCGAGTCCG-1	-0.0589493280264115	3.32037256993498	12.1760178511719
SAB_ACTTAGGCACGTTCGG-1	0.0808488516528506	3.74665998257841	11.381448835669
SAB_ACTTATCGTGGCTGAA-1	-0.00687378399732702	4.46045826710905	11.4036742156129
SAB_ACTTCCGAGTGCCAGA-1	-0.014212852921633	4.38830565251554	11.4938727324586
SAB_AGAAGCGGTACACGCC-1	0.0254700352987135	4.14630554951872	12.134342283545
SAB_AGAAGCGTCGGCGATC-1	-0.0327180882061803	3.35881398953642	11.7619830077271
SAB_AGACAGGTCAAAGACA-1	-0.0788284364482048	4.29330252446379	12.1372843688111
SAB_AGACTCATCCGAAATC-1	-0.109648599694415	4.44049643315519	11.2482043212037
SAB_AGAGAATAGTACTGTC-1	-0.0236563798906786	4.5472884062692	11.5185318892579
SAB_AGAGCAGAGGCCTGCT-1	0.0352445576426826	4.74744461812223	10.9848519270997
SAB_AGAGCAGAGTGGTTCT-1	0.0423773916682167	3.41663955487455	12.1151266997437
SAB_AGCGCCAAGCCTGACC-1	0.030103693750586	4.83809136189665	10.4725371306519
SAB_AGCGTATTCCTAAGTG-1	0.0456697080287519	4.54959725178922	12.0320301955323
SAB_AGCTCAATCCTCACCA-1	0.0064426718700672	3.40767048634733	10.3010626738648
SAB_AGGACTTAGCTTCATG-1	-0.00474525970739116	4.56581257619108	11.4955397551636
SAB_AGGAGGTAGATTGCGG-1	-0.0568340223911333	3.74108742512907	11.8823662703614
SAB_AGGATCTCAGTGTGCC-1	0.0284997672172657	4.77410362996305	11.1002045577149
SAB_AGGTAGGGTTTGAAAG-1	-0.015890410749931	3.77968000210966	11.7564087813477
SAB_AGGTTGTTCCTGTAAG-1	-0.0390963859519299	4.54710673131193	11.2860165541749
SAB_AGTCAACGTCTGTAGT-1	-0.0615911711491365	4.71594618596281	11.4488488143067
SAB_AGTCTCCTCGGTTGTA-1	-0.0286006949761332	3.32711314000334	12.2863951628785
SAB_AGTGATCGTTCCCACT-1	-0.0638289994244573	2.87838982381071	12.1360684340577
SAB_AGTGCCGGTAGTCACT-1	-0.00806316681458771	5.10151242055143	10.7970782225709
SAB_AGTTAGCAGGCAGGTT-1	0.0279043221169854	4.50350235738004	11.5375023787598
SAB_ATACTTCGTTCGCGTG-1	-0.0509470968899767	2.31132243909086	10.8420163100342
SAB_ATAGAGACACCCTGTT-1	-0.0202182242616417	4.9761500243112	11.0309706633668
SAB_ATCACGACAGCCCACA-1	-0.0526785121092919	4.91214369572843	10.5068341200928
SAB_ATCCTATTCTCTATGT-1	-0.0599765884213633	3.9022905711099	11.5842562621216
SAB_ATCGGCGCAAGAGTGC-1	-0.0791615696673396	4.99618243016447	10.8261376326661
SAB_ATCGGCGTCGGACGTC-1	-0.0741739590155999	3.65925406254972	11.6060467665772
SAB_ATCGTCCTCGCAACAT-1	0.0220943972054002	4.17033098973478	12.0818634932618
SAB_ATCGTGATCGTGGGAA-1	-0.0848544969847562	2.17238734997953	10.7732954924683
SAB_ATCTCTACATGACGTT-1	0.00301451961006829	4.25870751179899	11.2944699233155
SAB_ATCTCTATCCCGTAAA-1	-0.077324338596719	3.3061048869058	11.7672968810181
SAB_ATCTTCACAACCTAAC-1	-0.00530783224864426	2.48811601437773	10.9125472014527
SAB_ATGAAAGCACATACGT-1	0.0039241120367961	2.74693702496733	12.1601916258912
SAB_ATGAGGGGTAGCGCTC-1	-0.0460750519842857	3.45572160519804	12.2981854384522
SAB_ATGCCTCGTTGCGGCT-1	0.0361875483424017	3.32639526166166	12.1600304549317
SAB_ATGGGAGCACGACGTC-1	-0.0844809537294535	3.89447687901701	11.5220633452515
SAB_ATGGGAGGTCCGATCG-1	-0.0775922473954357	3.49101041592802	11.6668730681519
SAB_ATGGGTTTCATCGACA-1	-0.0123920104291109	4.125988471882	11.9313374465089
SAB_ATTATCCAGTGCCTCG-1	-0.0636606191184265	2.76543735303129	11.8392392104249
SAB_ATTCACTGTCCATAGT-1	-0.0940811060976928	4.06542300023283	11.7154112761597
SAB_ATTCATCTCCCGTTCA-1	0.127541896569958	1.90529238023008	4.53498086386725
SAB_ATTCCCGAGGGCAGTT-1	-0.0105093216081628	3.47514509000028	12.076179594336
SAB_ATTCCCGCAACTGCCG-1	-0.0564796392611342	3.36545227803434	12.0247603362183
SAB_ATTCTACTCTCGTCAC-1	0.0107049166891488	5.14555882252897	11.0055495207886
SAB_ATTCTACTCTCTTGCG-1	-0.089678568592994	3.3123624209329	11.9792853301148
SAB_ATTCTTGCATGACTTG-1	0.0216501936579301	1.95307217873777	4.16095408850714
SAB_CAACCAAGTGATAGAT-1	0.0176794780054553	4.97610949315275	11.6824189131837
SAB_CAACCTCCAACGTATC-1	-0.0111236645270229	5.10963534154142	10.8533631270508
SAB_CAAGAGGCAGAAGCGT-1	-0.0371282964929118	4.78216933049406	11.4345465605836
SAB_CAAGCTAAGCTAGAAT-1	-0.0057097220613653	3.65515135564054	11.9873972838502
SAB_CAAGCTAAGTTATGGA-1	0.0728098110204208	3.09925888814176	12.0478621428589
SAB_CAAGGGATCAAGCCCG-1	-0.032285134529013	3.28725146092619	11.4858761733155
SAB_CAAGGGATCTTTGCAT-1	-0.0257871440988117	3.99913262166227	12.1922665541749
SAB_CAATGACCATCGCTAA-1	0.0244635461753735	5.23369597233976	10.8745881026368
SAB_CACAACACATTATGCG-1	-0.0120163336510195	3.20589398183073	12.2505904143433
SAB_CACAACAGTGTCCCTT-1	-0.0313271086304526	3.78823088444914	11.4793225234131
SAB_CACAGGCCACCTCTAC-1	0.010572285902818	3.04419921673979	11.9679118102173
SAB_CACCGTTCAGATACCT-1	0.0136528233980524	3.75832961835111	11.5774203246216
SAB_CACGAATTCGGTCACG-1	0.0496268558162445	3.67177318371977	11.7351733153443
SAB_CACTGAACAAAGCGTG-1	0.0858723294736393	4.43593691624845	10.2509594863038
SAB_CACTGAAGTAAGCAAT-1	-0.0622845199375231	4.18515919484342	11.6704560225587
SAB_CACTGAAGTAGATCGG-1	0.07869943547064	3.91360329426969	11.0882245009522
SAB_CACTTCGTCTTCGTAT-1	-0.0160838086013606	5.0900130156442	10.9921799605469
SAB_CAGATACCAGAACTAA-1	0.0310719160671067	2.04613028802122	4.98633441382452
SAB_CAGATTGCACCAATTG-1	-0.0236988908252798	4.52213238515104	11.4579420989136
SAB_CAGCGTGAGTAAACGT-1	0.0283285681633653	4.43263052739347	11.4595452254395
SAB_CAGCGTGGTTGGATCT-1	-0.0268898872772906	2.10149191655363	5.08919629508063
SAB_CAGGCCAAGTTGTACC-1	-0.0572107255169533	4.47539709843839	11.4744416182618
SAB_CAGGGCTAGAGTGTGC-1	0.20942253570588	4.85034130849088	10.6674719756226
SAB_CAGGTATGTTGACTAC-1	0.0333623428711287	4.32920645512785	11.273128599463
SAB_CATAAGCAGAATCGAT-1	0.0414631982205136	3.70988105572904	11.7233344023804
SAB_CATACAGTCCAAGAGG-1	-0.0462235999562289	3.5389933470651	12.2034579222779
SAB_CATACTTCAAGCCCAC-1	0.00971970986386311	4.56642340459074	11.1607056563477
SAB_CATACTTGTAACTGCT-1	0.00948989388483726	2.80392121113981	12.1907902663331
SAB_CATAGACCATCCCACT-1	0.00334491062428602	4.02255557812895	11.1859055464844
SAB_CATCCACGTCACAGTT-1	-0.0275594985305714	4.78832434453214	11.533771604834
SAB_CATGAGTAGATGCAGC-1	-0.0122937598573335	3.13524721898283	11.9459687178712
SAB_CATGCAACACGTGAGA-1	-0.0184040210395776	4.9873804930612	10.5361109679322
SAB_CATGCAATCCTCTCGA-1	-0.0224609001734701	5.14050005711759	11.7552329009156
SAB_CATGCGGTCTCACTCG-1	-0.0676741803089654	4.51610277928556	11.1383753722291
SAB_CATTCATGTATACGGG-1	0.0304988586123167	3.44809030331816	12.2819662993531
SAB_CCAAGCGTCCGCAAAT-1	-0.0795299042054066	2.41834186352934	11.8956318801026
SAB_CCAATTTCAACGTTAC-1	-0.0142006220573309	3.01873921193327	12.2346774046998
SAB_CCACGAGGTAGAAACT-1	0.113260499083649	4.81827591695036	11.0910807555298
SAB_CCCATTGAGTGTACCT-1	-0.0541819844273849	2.64503358639921	12.1079293196778
SAB_CCCTAACGTTGTCAGT-1	-0.0252364393699614	4.18416785039152	11.3214169447999
SAB_CCCTGATCAAGATGGC-1	-0.00464961700387719	5.18531655110563	10.9811669295411
SAB_CCGATGGCAGTGGGTA-1	-0.0219015447419901	5.0693683508798	10.6927510207276
SAB_CCGATGGCATCGATCA-1	-0.017560030522138	4.26853607930387	12.2301522200684
SAB_CCGGACAAGCTTTGTG-1	-0.080933064690855	3.04334758557524	12.0036784117798
SAB_CCGTTCAAGTATTGCC-1	-0.039323137210924	3.97298597134794	12.2291918700318
SAB_CCTAACCTCCCGAGTG-1	-0.0600074654962071	3.45329879559721	12.2293539946656
SAB_CCTGTTGAGTTCACTG-1	-0.0384982118545528	4.15089892186369	12.2999964659791
SAB_CGATGCGCACTGTGTA-1	-0.0864571686936086	4.86008070744718	10.9656268065552
SAB_CGCCATTTCAAATGCC-1	-0.0422744005990008	3.4184574965402	12.026414007483
SAB_CGGACACCAGGCGTTC-1	0.00206529295672787	4.13902758397306	11.7654953902344
SAB_CGGGTGTAGGTTCACT-1	0.0275437728286664	4.0671973112985	11.3717747634034
SAB_CGTTAGAGTCATCCCT-1	0.072819903060469	2.08190797604765	5.10594663077399
SAB_CGTTCTGGTGGGTCAA-1	-0.103990919270465	3.23499892987455	11.7377053206544
SAB_CTAACCCCAGCGCTTG-1	-0.0277516086745846	4.3364434126779	11.6164618437867
SAB_CTACGGGGTAGGCAGT-1	-0.0463257407164464	3.40549038686003	11.6036969130616
SAB_CTATCCGCACCAAAGG-1	0.00236416482562243	4.17303274907316	10.9362040465455
SAB_CTCAAGATCCATAGAC-1	-0.0362350260057233	4.37837218083586	11.9871579115967
SAB_CTCAATTCAAATGAAC-1	0.0155106810783728	4.79686497487272	11.4628859465699
SAB_CTCATCGGTGAGTTTC-1	-0.10359605865097	3.86658071316923	11.697499365149
SAB_CTCATCGTCGTTCATT-1	0.0428096894882121	3.4693767908975	11.9497128432374
SAB_CTCATTAAGAGGGCGA-1	0.0735112755279544	3.86696981229032	11.6284428542237
SAB_CTCCATGGTACGAAAT-1	-0.124045062388351	3.95854162015165	12.35857495719
SAB_CTCCGATGTTCGAACT-1	-0.0257783434990812	3.89999960698332	12.1793595259766
SAB_CTGATCCTCTCGCTTG-1	-0.0564418865285991	4.63672302998747	10.511554807959
SAB_CTGCATCCACTTCATT-1	-0.00851382139621926	2.45520924367155	11.8946286147217
SAB_CTGCCATAGTGTCATC-1	0.0490744573996547	4.57593058385099	11.403795332251
SAB_CTGTGGGTCTGTAAGC-1	-0.0208751660281627	1.99159907139982	4.86024102622076
SAB_CTTCCGAAGTCCGTCG-1	-0.0502237029967463	4.28539942540373	11.6357356017213
SAB_CTTGAGATCGAGAGAC-1	0.00374469144777054	4.78499459065641	10.8697882598023
SAB_GAAGAATTCGCATTGA-1	-0.000421435392555888	3.8180210474893	10.8742085402589
SAB_GAAGCCCTCACCTGGG-1	-0.11394839875689	3.16989468373503	11.8367978041749
SAB_GAAGCCCTCCTACCGT-1	-0.0338375373197648	1.95596658028806	4.36200818472907
SAB_GAAGGACAGCCGCACT-1	0.0664901963929273	5.09200571812834	10.6380482619385
SAB_GAATCGTTCATGAGGG-1	-0.0672707948569793	3.93105839528288	12.102658361731
SAB_GACACGCCACGGTCTG-1	-0.0293202512856992	2.3588826540872	10.891081899939
SAB_GACACGCTCTTCGGAA-1	-0.00196541744830178	4.24999569691862	11.9691039031129
SAB_GACAGCCCATCTTTCA-1	0.00521428002690402	2.38984702862943	10.921732038794
SAB_GACATCAAGTTACGTC-1	-0.00398461120815097	3.48142956532682	9.86057767325446
SAB_GACCCAGGTCTCGCGA-1	-0.0956316759307953	4.70889805592741	10.834537596045
SAB_GACCCAGGTGCCTTTC-1	-4.72514417187431e-05	4.67227505482878	10.9916926329713
SAB_GACCGTGTCTCAGAAC-1	-0.0489066329061582	3.38944481648649	11.9156294768433
SAB_GAGACTTCAACAGAGC-1	-0.073898959006542	4.2358255270883	11.7127734130005
SAB_GAGCCTGTCGAGTTGT-1	0.0675150514403972	3.94061468877043	10.400868505774
SAB_GAGGGATGTAGGCTCC-1	-0.0292616085438694	4.1412038687631	11.4951754515748
SAB_GAGTCATTCAGTCTTT-1	-0.0421821262913313	4.24374722279753	11.9169770186524
SAB_GAGTCTATCTTGCGCT-1	0.0519521741659705	4.1301650885507	9.88883027487799
SAB_GAGTGAGAGATGGTCG-1	-0.078679874335269	5.05742834843839	10.9233590071778
SAB_GAGTGTTGTTCAACGT-1	-0.0602845555597985	4.46494339741911	11.5931683486085
SAB_GAGTTACAGCGTTCAT-1	-0.0118565867121741	4.49264000691618	12.2238446181397
SAB_GATCACATCCAGCTCT-1	-0.0536085928218921	3.00378059186186	12.2579489653687
SAB_GATCCCTAGGAACGAA-1	-0.025158726341802	4.4408602599069	11.4516735976319
SAB_GATCCCTTCGCCCAGA-1	0.0409890124248695	4.89873694218839	10.8736830657105
SAB_GATGTTGCAATAAGGT-1	-0.080599183271024	4.32453202046598	11.7193509047608
SAB_GATTCTTGTCGAGCTC-1	-0.0300556780556558	3.4504125002786	11.9978781645875
SAB_GATTGGTCAGGCTACC-1	-0.00985263752166848	3.2094731215402	12.0263777678589
SAB_GCAACATAGTTAGTGA-1	-0.0147041364830486	3.22268389500822	11.7456437056641
SAB_GCAACCGCAGGCTTGC-1	0.0512550652803414	4.87783526219572	10.7575779860596
SAB_GCAGCCAAGTAACGTA-1	-0.0948205701536837	4.87901781834806	11.5182076399903
SAB_GCCAGTGCACATCCCT-1	-0.0128319978284037	1.67461870946134	3.91376742774054
SAB_GCCATTCAGAGTCCGA-1	-0.0550328007769243	4.43744276799406	11.567073911963
SAB_GCCATTCAGTGGAATT-1	-0.000521551831208555	3.93619035519804	12.5107556288819
SAB_GCCGATGAGATACATG-1	-0.0537129631473923	4.70099734105314	11.1341067259888
SAB_GCCGATGGTCGTTATG-1	-0.0191110311248171	3.4677648428842	11.3569394057374
SAB_GCTGGGTCAATTTCCT-1	-0.068047611450514	4.55751751698698	11.2611866896729
SAB_GCTGGGTGTTCTTAGG-1	0.0318007825097788	3.38083123006071	12.0723286574464
SAB_GCTTGGGCATGCCGGT-1	-0.0532817319311537	4.54444168843473	11.3495245879273
SAB_GCTTTCGAGTCACTCA-1	0.0848711383967639	3.0449223402902	12.0724545424561
SAB_GGAAGTGAGGTAAGAG-1	-0.00188350275325526	3.97274159230436	11.8932028716187
SAB_GGAATGGCACAAGCCC-1	-0.0554303307330037	4.97186278142179	11.547747701941
SAB_GGAATGGGTACCAATC-1	-0.00826342142566841	3.20178555287565	11.6812678282838
SAB_GGACGTCCACTTGGGC-1	-0.0615773138815465	3.71726535596098	11.3246289198975
SAB_GGACGTCTCGTAGGGA-1	0.0627811541366852	4.87463043965544	10.6417036955933
SAB_GGAGATGCAAGTGCTT-1	-0.0473600723392718	4.74755619801725	11.698849767981
SAB_GGAGATGGTAGAGTTA-1	-0.0584204959333206	4.390645969288	11.0661240523438
SAB_GGAGGATGTCACCTTC-1	-0.0719381997523711	2.88277672566618	12.1221981947999
SAB_GGATGTTAGAGTATAC-1	0.0256614819301159	4.52683590687956	11.2969418471436
SAB_GGCAGTCAGGCAGGGA-1	-0.0233080197954285	4.61463164128507	11.330872625647
SAB_GGCGTCAGTCCTCAGG-1	-0.020955099484533	3.55183194913114	12.0081664031129
SAB_GGCTTGGAGTATTGCC-1	-0.0539725990803393	2.38120983876432	10.8936139052491
SAB_GGGAAGTCAGGTTCGC-1	-0.00239959540353701	2.71882175244535	11.954353422461
SAB_GGGACCTAGCGATCGA-1	0.0374385822917368	3.04185484685148	11.9579688017945
SAB_GGGATGACAAGCCATT-1	-0.00128427637176798	3.50360749997343	11.967838377295
SAB_GGGCCATTCGTCCTCA-1	-0.0197029675167459	3.58710097111906	11.9058133071046
SAB_GGGCGTTTCCCTCGAT-1	0.00551287570632569	2.9385044459268	11.9323130553345
SAB_GGGCTCATCTGCGAGC-1	-0.0274171069574437	3.71974490918363	11.7688055937867
SAB_GGGTAGAAGTGATCGG-1	0.0514511821407754	4.34860371388639	11.3438130324464
SAB_GGGTAGACATCACAGT-1	-0.0465534622283137	4.10132359303678	11.7383624022584
SAB_GGGTAGATCGTGTTCC-1	0.0103229925860046	4.00488828458036	12.0612460082154
SAB_GGGTCACAGACAGCTG-1	-0.0451125213232596	4.36516093053068	11.9932366316895
SAB_GGGTCACTCTTCGGTC-1	-0.025679254254935	2.47442363537992	11.1511565154175
SAB_GGGTCTGTCCAGCTCT-1	-0.0782108574677166	5.16683338917936	10.9373217528443
SAB_GGGTCTGTCCTGTTAT-1	0.12482670898763	4.59058951176847	10.437938780127
SAB_GGGTGTCTCTGTGTGA-1	0.0650551425242179	4.92781447209562	10.4207058852296
SAB_GGTAGAGTCCCATAGA-1	0.059674464312834	4.23171566762174	10.4429093306641
SAB_GGTGGCTGTTGCCGAC-1	-0.0552941881669027	2.32660173215116	10.8673077529053
SAB_GTAAGTCTCCTCGCAT-1	-0.0686681027673619	2.55267809666837	11.9233761733155
SAB_GTAATGCCAGTCGGTC-1	0.0759155231002812	3.81255315579618	11.4718504851441
SAB_GTAGATCAGTCATGGG-1	-0.042173356956063	4.49641560353483	11.5917950575928
SAB_GTAGGAGCACGATTCA-1	0.0984504829689043	2.08495711125578	3.83000883513495
SAB_GTCAAACAGTTACGAA-1	-0.0353913638089318	3.09510635174955	11.5617476409058
SAB_GTCAAACCAATGAACA-1	0.0570275297589858	3.60089587010587	11.8616391127686
SAB_GTCAAACGTCAAGGCA-1	-0.0224852112058558	4.43998192586149	11.6761198943238
SAB_GTCAGCGCAAGGATGC-1	-0.0446223625784262	3.21204160489286	11.6632424300294
SAB_GTCATCCCATTGCTGA-1	-0.0653546818435097	2.94523977078642	12.1599961226563
SAB_GTCATGAGTTGTACGT-1	-0.0334341813257304	3.43330692090238	12.0607634490113
SAB_GTCCACTGTATAATGG-1	-0.00824700797291569	2.3523490313455	10.8707104628663
SAB_GTGAGGATCCTCATAT-1	0.0974188208279751	3.99470113553251	11.8072138732056
SAB_GTGATGTAGGAGGGTG-1	-0.078100195915187	2.92196821011747	12.0665207808594
SAB_GTGCAGCTCTAGTGAC-1	-0.0741528913871283	2.8245112780496	12.1891356413941
SAB_GTGCGTGGTGTTGACT-1	-0.048007845512884	4.46869324483122	11.417244047461
SAB_GTGTTAGAGAAGATCT-1	0.0596647697041422	3.96255754269804	12.0548783248047
SAB_GTTACCCAGTGCTCGC-1	-0.054152604503944	3.38939307965483	11.4837552016358
SAB_GTTAGACGTGGGCTCT-1	-0.00849487924117873	2.43991516865934	10.9810534422974
SAB_GTTCCGTTCCGTAATG-1	-0.0215041583726206	3.26159762181486	11.8677149718384
SAB_GTTCGCTGTGGCGCTT-1	0.000806117437948534	3.82419632710661	12.3113194411378
SAB_GTTGCTCGTAATCAAG-1	-0.0360016563491173	4.88997267522062	11.2922202056031
SAB_GTTGTGAGTCGCACAC-1	-0.0719706557836965	3.4289407614633	12.2486296599488
SAB_GTTTGGATCACTGAAC-1	-0.0317398714126279	4.66772078313078	10.6487875884156
SAB_TAACACGAGGTTCTTG-1	-0.0259415234764398	3.75071095265592	11.6792746489625
SAB_TAACACGCAAGGTACG-1	-0.0111075582254044	5.1603312376901	10.8833323424439
SAB_TAACCAGAGACAAGCC-1	-0.036886824530012	4.38146351613249	10.6590252822022
SAB_TAAGCACAGTTGTCGT-1	0.00195413508944747	3.23699616231169	12.0977240508179
SAB_TAAGCCAGTGGATTTC-1	0.154767253613608	4.83703945912565	11.1058178847413
SAB_TAAGCCAGTTCTCTCG-1	0.0420220389508511	4.24923895634855	11.0762844985108
SAB_TAATCTCAGGAGTACC-1	-0.0972382059738977	3.65332053937162	12.3033677046876
SAB_TAATCTCCATGAATCC-1	-0.0170067503588058	5.09164952077116	10.8736287062745
SAB_TAATCTCGTACAACGG-1	-0.0519486881818214	3.41071962155546	12.1369048064332
SAB_TACACCCGTCGGTAAG-1	0.0348449514626755	3.5189328078195	10.0381699507813
SAB_TACAGGTCAAGGATGC-1	-0.039058407171218	4.4244856718942	11.844698042212
SAB_TACATTCTCTGCGGCA-1	0.0552196608960301	2.95578860081877	11.7192812865357
SAB_TAGACTGGTGTTCGAT-1	-0.0225965172518684	3.78407548703398	12.110546202002
SAB_TAGCACAAGACGTCCC-1	-0.052671641603922	3.88071130551542	11.4996567671876
SAB_TAGGGTTGTGCCTACG-1	0.155834637668929	2.9702906493112	11.3541680281739
SAB_TAGTGCAAGAAGCCTG-1	-0.0163995040972281	2.71520518101896	11.9838829939942
SAB_TATTTCGAGGCCCAAA-1	0.0259975604887445	3.60470675267423	12.1875859206299
SAB_TCAAGCAGTCGTCTCT-1	-0.0064719965506955	3.14239810742582	12.2848711913209
SAB_TCAAGTGAGGGCATGT-1	0.0416181093847707	3.40082024373258	12.015973181067
SAB_TCAATTCTCTGCAGCG-1	-0.0996253948001528	3.74271320141996	11.9962817137818
SAB_TCACAAGCACAGTCCG-1	0.0766507058368572	4.35325239934171	10.9192448561768
SAB_TCACGCTAGACCTCAT-1	-0.0616500983670101	3.90539120473112	12.3324747984986
SAB_TCACTCGAGCGACTAG-1	0.024571941404483	3.48225735463346	12.3965874617676
SAB_TCAGGGCCAATCGCCG-1	-0.0603127953002119	4.17171524800504	11.7708283370118
SAB_TCAGTCCAGGCACTAG-1	-0.000350259579381271	3.97596453465666	11.754986852942
SAB_TCAGTTTTCGTGGGTC-1	-0.0356358678736751	2.27316354550566	10.8592520659547
SAB_TCATACTCACGCTTAA-1	-0.0286362620612355	4.93630360402311	10.4345761244874
SAB_TCATGAGCATGGCGCT-1	-0.0891554754572125	2.88242696561064	12.1621075575928
SAB_TCATGCCAGGAGCTGT-1	0.0160077700827723	2.75446366109098	11.628199667273
SAB_TCATGTTTCCACGTAA-1	0.00146472463068412	3.86224840916837	11.6190091078858
SAB_TCATTACCAATTAGGA-1	-0.0133262605300326	4.41644476689543	11.5315781539063
SAB_TCATTTGTCCGCGATG-1	-0.0672686329729567	5.18976591862882	11.6722050612549
SAB_TCCACGTGTTACACTG-1	0.130105619980406	4.80239580907072	11.1003504698853
SAB_TCCAGAATCCAAGCAT-1	-0.054642821312127	4.34283064641203	11.1901083891968
SAB_TCCATCGTCACGGGCT-1	0.04862069570174	4.92971323765959	10.8343277876954
SAB_TCCATGCGTACCCGCA-1	-0.0468203472641194	2.83105562962736	12.260994047461
SAB_TCCCAGTCATCTCGTC-1	0.0297152789239794	4.4586186293527	11.6366587584595
SAB_TCCTAATCAGGCATTT-1	-0.0351630498410824	5.13219641484464	10.9410458510499
SAB_TCCTCTTAGGATGAGA-1	0.0564153584211445	2.15402053631986	5.27393826895758
SAB_TCCTTTCCACATGGTT-1	-0.0148452974294323	1.70606504716123	4.15773353034064
SAB_TCGCAGGGTCCTTAAG-1	0.076520690951485	4.03694843091215	10.1153088515381
SAB_TCGCTCAGTGCTGATT-1	-0.000916235715808927	2.3950040224954	11.0015536254029
SAB_TCGGGCAAGCTGTACT-1	0.0270787855794673	1.98465739525999	4.07611283713385
SAB_TCGTGGGCAATGTCTG-1	0.0180815552785742	3.49091337956632	11.8386774962525
SAB_TCTAACTTCAAACGAA-1	-0.00393295966750656	2.58206867016996	11.8855877822022
SAB_TCTATACCACGCCACA-1	0.0150729686646705	4.13894795216764	11.9425784056763
SAB_TCTATACGTGCCGTTG-1	0.0748337534801393	3.32399271764005	12.2489977782349
SAB_TCTTAGTTCTCCCATG-1	-0.0288744630324418	4.69672154225553	11.9494124358277
SAB_TCTTCCTCACTGATTG-1	-0.0122147680142956	2.89214657582487	12.2150002425294
SAB_TGAACGTGTGAGTAGC-1	0.0786880466579489	4.92760323323454	11.0361786788087
SAB_TGAATCGCACCAGGTC-1	-0.0498171242205623	3.69007848538603	11.7298632567505
SAB_TGATGCATCAGACAAA-1	-0.00616665061460081	4.32371567525114	12.3257819121461
SAB_TGATTTCGTGGAAGTC-1	0.00204475038753832	4.83673619069303	11.3269225066285
SAB_TGCACGGTCTGCCCTA-1	-0.0362893365012283	3.35953711308683	12.4212189620118
SAB_TGCAGATGTCGCTCGA-1	-0.0237074835495855	2.44680570401396	10.9311228697877
SAB_TGCAGATGTGGGTATG-1	-0.0355992238195789	4.67430447377409	10.7003212874512
SAB_TGCAGATTCATACAGC-1	-0.0732382428586064	2.81301521100248	11.6633215849976
SAB_TGCAGTAGTTGCATTG-1	-0.0201306771076282	3.37085508145536	11.9612532561402
SAB_TGCATCCGTACGATTC-1	-0.0716841079180166	4.40565012730802	11.722248167334
SAB_TGCGACGTCTGACGCG-1	-0.0556390753949365	3.5670080069467	11.5261736815552
SAB_TGCGATACACATTCTT-1	-0.0782757525012659	2.91428731717314	12.2688580458741
SAB_TGCGGGTAGAGGCTGT-1	-0.0432254980289118	3.44884752072538	12.2510291045289
SAB_TGCTCGTAGACTAAGT-1	-0.00259352242249372	5.13689278401579	10.9680005019288
SAB_TGCTTCGTCTGTCGTC-1	-0.0571129819393277	3.57966326512541	12.0949107115845
SAB_TGCTTGCAGGTATTGA-1	-0.0410960752432117	3.7450857047006	12.0510550444703
SAB_TGGGATTCAGTGTACT-1	0.0527653237108652	4.32650564946379	11.9419928496461
SAB_TGGTACAAGCTAGCCC-1	-0.0167014481075233	3.3439192656442	11.6114912932496
SAB_TGGTGATCAAGTACCT-1	0.0614424394546624	4.78413580693449	10.6820860808472
SAB_TGGTTAGCAGTGAGCA-1	-0.0155603297007012	3.17679165639128	11.9708052580933
SAB_TGTAAGCTCCGTCCTA-1	0.0475204300819767	3.45890091695036	11.2582894270997
SAB_TGTCCTGAGGTAAAGG-1	0.0499203884162838	3.90530275143827	11.7987271254639
SAB_TGTGATGTCGAGAAAT-1	0.0414494667856972	5.04754303731169	10.6318131392579
SAB_TGTGGCGTCCGTCAAA-1	0.0490475179774694	4.89980362691129	10.437209219275
SAB_TGTGTGATCAAGTGGG-1	-0.0198744322476909	2.78196858205045	12.0884009307007
SAB_TGTTCCGTCTCTATAC-1	0.0193424913490819	2.79253290929045	11.8917542403321
SAB_TGTTCTACACTGAGTT-1	-0.024993181654681	3.51199291981901	9.88642892294928
SAB_TGTTCTAGTGACACAG-1	-0.0836785477370155	2.88704274930204	12.0875111525635
SAB_TGTTCTATCATGTCTT-1	0.129842617384492	4.16463326253141	9.76136407309576
SAB_TGTTGAGAGGTGCTGA-1	-0.0361945921918202	2.32605122365202	11.9336958830933
SAB_TTACCGCCACGTCGTG-1	-0.0534618210737196	2.81403969563688	11.9218064253907
SAB_TTATTGCCAACCGGAA-1	0.0939639799759185	2.90151737965788	11.9532004302125
SAB_TTCACCGAGGCCTGCT-1	-0.112319555970337	3.71369289197172	12.466557592688
SAB_TTCATGTCAATTCGTG-1	-0.034044247660536	3.42248081006254	12.4386492674927
SAB_TTCCACGAGGGCAAGG-1	-0.0652698042415399	3.08087514676298	12.0040341322999
SAB_TTGCATTAGTAGCCAG-1	0.00313487791765944	5.0837669257089	10.8424302046876
SAB_TTGCTGCCAATTGAAG-1	0.089297746274253	4.17642735280241	11.0224762862305
SAB_TTGGTTTGTAGCTTGT-1	0.0547810691436231	3.68986986912931	12.2563048308472
SAB_TTGTGGAAGTTCCAGT-1	-0.0476083216715657	3.68298362530912	12.0517188017945
SAB_TTGTTCAAGCAAGGAA-1	-0.0378639016632047	2.91615365781034	12.0158120101075
SAB_TTGTTGTGTACAAACA-1	-0.0407317817898302	4.00884484090055	11.7529593413453
SAB_TTGTTGTGTGCGGTAA-1	0.0578187083295328	3.82790850438322	11.3437119429688
SAB_TTGTTGTTCCACTAGA-1	0.0163100426056922	3.0343878153726	12.1977692549805
SAB_TTTACCATCGATGCAT-1	0.0357386314496137	4.98969124592985	10.9732752745728
SAB_TTTACTGTCTCAGAAC-1	0.0232849052287546	4.1929468993112	11.5589743559937
SAB_TTTCACAGTATCGCGC-1	-0.0428589182900891	4.06278990544523	11.8269396727662
SAB_TTTCAGTAGTAACGAT-1	-0.0443284848028583	3.84335492886747	11.9198857253174
SAB_TTTGATCGTGATGTAA-1	-0.0156740364687086	4.88204525746549	10.6534501021485
FNF_AAACCCACAGGTTCAT-1	0.018173675870565	3.7748458269998	12.1975823348145
FNF_AAACGAAAGAACCCGA-1	-0.0327486931269784	4.75776718892301	11.3183833067994
FNF_AAACGAAAGCCGTCGT-1	-0.0319651218602733	3.88453100957121	12.078394979773
FNF_AAACGAAAGTGCGACA-1	-0.0264196298081522	3.80672453679289	12.0328150694947
FNF_AAACGAAGTGTGTTTG-1	-0.0631536302848608	4.65070627965177	11.5464373534302
FNF_AAACGAATCAGGCGAA-1	-0.0709939056779369	2.88893650807585	11.9559069579224
FNF_AAACGCTAGCCTCAAT-1	-0.0516706537910028	4.88416432179655	10.9164696639161
FNF_AAACGCTTCCGTTGGG-1	-0.00430280406521455	4.69294928349699	11.6125756209473
FNF_AAAGAACAGTGACACG-1	-0.0832954421385402	3.93035696782316	12.0720940535645
FNF_AAAGGGCCAAAGGCAC-1	-0.0482986821613645	2.31268261708463	11.9085427229981
FNF_AAAGGTACACCAGCTG-1	-0.0218373413636243	3.89176963605131	12.1219645445923
FNF_AAAGGTAGTCGAACGA-1	-0.00733243631164207	4.88311194218839	10.778569311438
FNF_AAAGTCCAGGATTTGA-1	-0.0638206516753636	2.57669614590849	11.9922963088135
FNF_AAAGTCCTCGAGTTGT-1	-0.0159844280336731	2.77670930661405	11.8322430556397
FNF_AAAGTGAAGCAGTACG-1	-0.0505927391917096	2.94509838856901	11.8970709746461
FNF_AAAGTGAAGTTTCGAC-1	-0.0855359408421709	4.83662270344938	10.7088614409547
FNF_AAAGTGACATGGAATA-1	-0.0202914178195334	2.22522519864286	5.58766183310553
FNF_AAAGTGATCTGGACCG-1	-0.0543481875192826	2.52388428487028	11.7014313643555
FNF_AAATGGAGTGAGTGAC-1	-0.047436696582924	3.03895567692961	12.2451411192994
FNF_AAATGGATCACTGGTA-1	-0.0342826131312382	2.50964068211759	11.9337111418824
FNF_AAATGGATCGGTGTAT-1	-0.0535818895640839	3.94609497822965	11.5453206008057
FNF_AACAAGATCACAAGGG-1	-0.0094592593413127	4.62462185658659	11.3979063933472
FNF_AACACACAGCGCAATG-1	0.0185210324527309	4.16466711796964	12.0307713454346
FNF_AACACACGTTGTCCCT-1	0.0263018795177677	4.23380087651457	11.1302042906861
FNF_AACAGGGAGACGCCAA-1	-0.0308964845052612	3.08760999478544	11.8814202254395
FNF_AACAGGGGTATCCCTC-1	-0.0407012261205234	2.4266247633859	11.8869868224244
FNF_AACAGGGGTTCAGGTT-1	-0.0751960994337204	4.0789914015695	11.7856617873292
FNF_AACCAACCAAAGGTTA-1	0.00677782588715056	4.89747809209074	10.8655272429566
FNF_AACCACATCCTCACCA-1	-0.0537397636503182	3.3106796626016	11.3149338667969
FNF_AACCACATCGCGTGAC-1	-0.101654934989823	3.74809144772733	12.3175869887452
FNF_AACCATGTCGTAACCA-1	0.0220582697808941	4.3630285147592	11.1281863158326
FNF_AACCCAAGTATAGGAT-1	-0.055271756644061	3.07617853917326	12.0711842482667
FNF_AACCCAAGTCTTTCTA-1	-0.0428152514581167	4.83605145253385	11.7745018904786
FNF_AACCTTTCAGCGTTGC-1	-0.0572091515673401	3.64013336934294	11.9682608550172
FNF_AACCTTTGTAGTGGCA-1	0.00882888758850076	4.25727652348722	11.3968859618287
FNF_AACCTTTTCCTTATGT-1	-0.0491651078625599	2.8419935587808	11.8289185469727
FNF_AACCTTTTCGCTAGCG-1	-0.0477392683026198	2.00902758874143	10.6644917433839
FNF_AACGAAAAGCGCCTTG-1	0.0199135435526686	2.48167251385893	11.8917656844239
FNF_AACGAAATCAACCTTT-1	-0.0417361347835383	2.69596194066252	12.1436310713868
FNF_AACGAAATCCATTCAT-1	-0.0110142760929473	3.6525769118234	11.8229218428712
FNF_AACGGGAAGCACACCC-1	-0.0754991696478522	2.59212683476652	11.7608786528687
FNF_AACGGGAGTTGTTGTG-1	0.0092304827507131	4.7807474020883	11.1764660781006
FNF_AACGTCATCATCGCTC-1	-0.139719415095962	5.02993153371061	11.1899796431641
FNF_AACTTCTAGCCGGAAT-1	-0.0930618202399895	2.37543796338285	11.8673935835938
FNF_AACTTCTAGTAACGAT-1	-0.0204230253531698	2.12372492589201	10.7445898955445
FNF_AACTTCTTCCTTTGAT-1	-0.089530514349323	3.27995871342863	12.2535668318848
FNF_AACTTCTTCTGGCCGA-1	-0.0744818165994178	5.16764258183683	11.1732922499756
FNF_AAGAACAGTAGATGTA-1	-0.0348993526465907	2.78197644986357	12.2201510375123
FNF_AAGAACATCTACTGCC-1	-0.104781786961077	4.81032131947721	12.1127625411133
FNF_AAGACAACAAGTCCCG-1	-0.0821112522335114	3.54485200680937	12.0950413649659
FNF_AAGACAACAGTAGAGC-1	-0.00969959393464093	2.84142969884123	11.5370932524781
FNF_AAGACTCAGTCACTCA-1	-0.0707861426452603	3.04601596631254	12.2468396132569
FNF_AAGACTCCAGCGCTTG-1	-0.0190211422152614	4.66406153477873	11.9689570372681
FNF_AAGACTCGTAGTAAGT-1	-0.0159004200142689	3.31266163624967	11.7821398680787
FNF_AAGACTCGTGATATAG-1	-0.0765306228900034	3.27471565045561	11.6367932265381
FNF_AAGATAGGTCACTTAG-1	-0.100886578044091	3.66505883969511	11.9446564620118
FNF_AAGATAGTCACTCCGT-1	-0.0288663660164689	4.77165125645841	10.5855446761231
FNF_AAGCATCAGACATATG-1	-0.023703385852901	3.26225875653471	12.0404940550904
FNF_AAGCATCGTATTGAGA-1	-0.0466255863321664	3.28116225041593	11.8375206893067
FNF_AAGCCATCATCGCCTT-1	-0.00996456932567416	3.38987158574308	12.1048928206544
FNF_AAGCCATGTACTCAAC-1	-0.0078893970905615	4.06848691739286	11.7309170668702
FNF_AAGCCATTCCCTAGGG-1	-0.101422388301134	5.16121624745573	11.0157328551392
FNF_AAGCGAGCAGCGAACA-1	0.107326137609044	4.92574166096891	10.3276425307374
FNF_AAGCGTTAGACTAAGT-1	-0.0291378664820733	2.43456147946562	11.9663992827515
FNF_AAGCGTTCAGCGACCT-1	-0.0194915360704667	3.90014504231657	11.7081643050294
FNF_AAGCGTTCAGGAACCA-1	-0.0487413807698091	4.7967066649362	11.896736234961
FNF_AAGCGTTGTCAAACGG-1	-0.0162004767051538	2.6910302523538	11.5532189314942
FNF_AAGCGTTGTTGCATCA-1	-0.00794759386147942	3.21976279057707	11.7759524291138
FNF_AAGGAATGTGATGGCA-1	-0.0293438179291368	3.94546102322782	11.4010001128297
FNF_AAGGAATTCACTGCTC-1	-0.0203344222281417	4.27924250401701	12.2246066039185
FNF_AAGGAATTCTTAGGAC-1	-0.0529014401625318	4.73492049016203	11.7506400054078
FNF_AAGGTAATCTACTATC-1	0.017272318796124	4.92792271413053	11.8708344405274
FNF_AAGTACCAGGTGATCG-1	-0.0485220410464121	3.57783316411222	11.7296315138917
FNF_AAGTACCTCCAAGCCG-1	-0.0342603987417881	3.83648251332487	10.9510632460694
FNF_AAGTCGTTCACGGGAA-1	4.02017572097846e-05	5.09406613148893	11.5552330916505
FNF_AAGTGAAGTCAAGCGA-1	-0.0369193220087468	2.46716235913481	11.6789198821168
FNF_AAGTTCGTCGCTCATC-1	-0.00906359167079965	3.7904274348184	12.3503924315552
FNF_AATAGAGCACATAGCT-1	-0.0276061750513078	2.55201982297148	12.0196467345338
FNF_AATCGTGAGCGTTAGG-1	-0.000165780122435039	3.64361046590055	12.0536337798218
FNF_AATCGTGCAAGTCCCG-1	-0.0305401251284769	2.3872406367227	11.7880116408448
FNF_AATGAAGAGCCATTCA-1	0.00468600496795341	3.9145033244058	12.3577624266724
FNF_AATGACCCAATCCTTT-1	-0.0295256928293837	4.74539898671354	11.5268135970215
FNF_AATGCCACAATAACGA-1	-0.062945364956698	3.35629605092253	12.02201661521
FNF_AATGCCATCGAGTTGT-1	-0.0247304683937522	2.84128903187956	11.6637316649537
FNF_AATGGAACAAGAGTAT-1	0.0123200912558201	4.35515831746305	11.0952216094117
FNF_AATGGCTAGATGGCGT-1	-0.0246564852731413	3.41088174618925	11.8598414366822
FNF_AATGGCTCATTGAAGA-1	-0.0251689410753991	3.05891989506925	12.2033596938233
FNF_AATGGCTTCAAACCTG-1	-0.0204681358814933	3.75187872685636	12.1265355055909
FNF_AATTCCTAGTAACGTA-1	-0.0240660356847643	3.94846962727751	11.5810023253541
FNF_AATTCCTCATGTGGTT-1	-0.0719961292776387	3.12648390568937	11.8483773177247
FNF_AATTTCCAGCTTTCTT-1	-0.102431349793284	2.81727885045255	11.7557850783448
FNF_AATTTCCAGGTGGGTT-1	0.00112496784638483	2.40443347729887	11.9297753279786
FNF_AATTTCCAGTAATCCC-1	-0.0357415694269018	2.68408893384184	12.031483740149
FNF_AATTTCCCACTACGGC-1	-0.0716568969298345	3.02922867573942	11.8700705474
FNF_AATTTCCCATTACTCT-1	-0.00622141607632491	2.11521219052519	5.32643422537848
FNF_AATTTCCTCATTTGCT-1	-0.0269071587251896	4.99450634755338	11.8897276824097
FNF_ACAAAGACACACAGCC-1	-0.0612861249443075	3.79526923932279	12.2028103774171
FNF_ACAACCACATGTGGTT-1	-0.014338217848755	3.36299728192533	11.3969679778199
FNF_ACAACCATCGCCGTGA-1	-0.0350108731846545	5.05964182652677	10.4999085372071
FNF_ACAACCATCGTAGGGA-1	-0.0191374162141645	3.44165514744962	12.2002821868043
FNF_ACAACCATCGTGGACC-1	-0.00149597507251312	2.32064865864958	11.8671446745972
FNF_ACAAGCTCAAGTGGAC-1	-0.0635129046053112	3.93067859448637	12.0964337294678
FNF_ACAAGCTTCGGCTATA-1	-0.00993897187586024	2.34121917523588	11.7082653945069
FNF_ACACAGTAGTATGAAC-1	-0.0607430544113658	2.70497440137113	12.1187067931275
FNF_ACACAGTCACAGCCTG-1	-0.0051062929934686	4.52338026799406	11.8441811507325
FNF_ACACAGTCATCATGAC-1	-0.115485445008669	3.29507206715788	12.0086089079957
FNF_ACACCAAGTTCGGTCG-1	-0.122387078446026	5.04777382649626	10.7340908949952
FNF_ACACGCGAGGCATGGT-1	-0.0454799856083373	4.36197232045378	12.1979609435181
FNF_ACACGCGCAATGAGCG-1	-0.0352118634849611	2.15458225049223	11.8508673613648
FNF_ACACGCGGTATCGAGG-1	-0.0357817000775094	5.23203228749479	11.6534729903321
FNF_ACACGCGGTTACCTGA-1	-0.0191608563617668	4.7817125204965	11.8893872206788
FNF_ACACTGAAGCAATTCC-1	-0.0224276246655821	5.11383246220793	10.9980202620606
FNF_ACACTGACATGTACGT-1	-0.000768380999650264	3.32872175015653	11.9164811080079
FNF_ACACTGAGTGACTGAG-1	-0.0407609982329971	3.51424120701994	11.5555811827759
FNF_ACACTGAGTGTTCATG-1	-0.00901709353264388	3.68747662343229	12.2598210280518
FNF_ACAGAAAAGAGGATCC-1	-0.019177566058587	4.35358761586393	10.4479218428712
FNF_ACAGAAAAGTTTCGAC-1	0.0899496395033476	3.51127790250028	9.59366330557867
FNF_ACAGAAACAGGATCTT-1	-0.0499418178564899	4.88356970586027	11.8637305205445
FNF_ACAGCCGCAGAGGACT-1	-0.0855791216839838	3.10803912915434	12.1086512511353
FNF_ACAGCCGCATTGGGAG-1	-0.076442795402096	5.19109343327726	11.7410670226197
FNF_ACAGCCGTCTGTGCAA-1	-0.0109658506785922	5.28080176152433	11.3532143538575
FNF_ACAGGGAAGCATGGGT-1	-0.0581182524915628	2.24790715016569	4.90851602011725
FNF_ACATCCCAGGGACTGT-1	-0.0608149297825005	5.06899212636198	11.328153700171
FNF_ACATCCCCATCTCGTC-1	-0.0265665722616801	2.15964769162382	10.7720395033936
FNF_ACATCCCGTACCCGCA-1	-0.0564640578254244	5.02978705205168	11.7538128798585
FNF_ACATCGAAGTGATAAC-1	-0.00647117234373221	3.74128125943388	12.3250075286011
FNF_ACATCGATCTCAGGCG-1	-0.0521275869594534	4.78549479283537	10.5325690215211
FNF_ACATGCAAGTGGGAAA-1	0.0533835605944921	2.18247126378263	4.86507996970221
FNF_ACATGCACAAATGAGT-1	-0.0137664895638303	2.14193843640531	10.7580147688965
FNF_ACATGCATCTTCGCTG-1	-0.0427076877975576	4.24751614369596	11.9709330504517
FNF_ACATTTCGTTGGGATG-1	-0.0387959454102086	2.32104824818815	11.7313986724
FNF_ACATTTCTCATTGAGC-1	-0.0496052022629606	4.93268297948087	11.5525589888672
FNF_ACCACAAGTTAACAGA-1	0.0156761065286043	5.04886292256559	11.4921303694825
FNF_ACCACAATCGTTCCTG-1	-0.0727249918708489	5.28376625813688	11.3659525817017
FNF_ACCATTTGTCGGTGAA-1	-0.0336361093601349	2.5158650759622	11.6938458388428
FNF_ACCATTTGTGCAACAG-1	-0.0103762596811124	3.31492494382108	12.2485266631226
FNF_ACCATTTTCTCCCTAG-1	-0.0384269350032738	4.01000498570646	11.4904852812867
FNF_ACCCAAAAGAATTGCA-1	-0.0483611488110147	4.21360968388761	11.6012230818848
FNF_ACCCAAATCATTGCCC-1	0.0186780075132422	4.42366122044767	11.8981409972291
FNF_ACCCAAATCGAACTCA-1	0.011571878697911	4.09449194707121	11.8084031050782
FNF_ACCCTCAGTCTCAAGT-1	-0.0351085504445961	2.77538942136015	12.0065232222657
FNF_ACCCTTGAGAATCGAT-1	-0.0420585009219094	2.51076577939237	12.0483427947144
FNF_ACCTACCAGCGTGCTC-1	-0.0354393427859127	2.44484828747953	11.939349264441
FNF_ACCTACCGTTGACTAC-1	-0.0318512508211313	2.63070105351652	11.9481268828492
FNF_ACCTGAACAACAGAGC-1	-0.0305357693599635	3.24506043233122	11.7855540221314
FNF_ACCTGAACATGGGTCC-1	-0.0480534384277374	5.08422278203214	10.9750519698243
FNF_ACCTGTCAGCGCGTTC-1	-0.01461671231183	3.6211433295175	11.99675855094
FNF_ACCTGTCAGTCACGAG-1	-0.0407841031604683	2.46288489140714	11.8779631560425
FNF_ACCTGTCCAGGGAGAG-1	-0.014898658444681	3.93862937726225	11.8538962309937
FNF_ACCTGTCCAGTTGAAA-1	-0.062337774006363	4.43093584813322	11.2353669112305
FNF_ACGATCACAGATAAAC-1	0.00988259744350736	2.40540479459013	12.0730219786744
FNF_ACGATCAGTTGTTTGG-1	-0.0395136867258376	5.14983509816374	11.070130438147
FNF_ACGATGTAGCGCTGCT-1	-0.0900128620965231	3.00735353268827	11.7519885008912
FNF_ACGATGTAGGACAACC-1	-0.077235107248609	2.60141705311979	11.7517624800782
FNF_ACGATGTGTAACATCC-1	-0.0111491071952771	4.76977108754362	11.6042805617432
FNF_ACGATGTGTATACCCA-1	0.00899354189907936	3.34682773389066	11.4465819304566
FNF_ACGATGTGTATCGTGT-1	-0.0602823927131408	4.24778507985319	12.441769689856
FNF_ACGATGTTCGAGCACC-1	-0.0260216839998431	2.30009673871244	11.8483353560547
FNF_ACGCACGGTGGTCCGT-1	0.00607945073564822	2.8459362868234	11.3468876784424
FNF_ACGCACGTCCTACCGT-1	0.00201881832495338	5.10076140202726	11.3156920378785
FNF_ACGGAAGCAGAAGTTA-1	-0.0141120080496658	2.26869701184477	10.8824139540772
FNF_ACGGAAGCATCTCCCA-1	-0.0346209160641856	2.92255924977506	12.2360688155274
FNF_ACGGAAGCATGTTTGG-1	-0.0259568484630854	4.23556469716276	11.1527787154297
FNF_ACGGAAGTCGCTGACG-1	-0.0417582887123697	2.62864612378324	11.8389388030152
FNF_ACGGAAGTCTCAACGA-1	0.00890728359683712	2.91616390980924	11.8146286910157
FNF_ACGGGTCCAGTTAGGG-1	-0.0490572480761897	4.71785162724699	11.9848414366822
FNF_ACGGGTCCATCGAGCC-1	-0.0437078331251863	2.42683457173551	11.7783347075562
FNF_ACGGTCGAGGCCATAG-1	-0.0353989789847481	4.3946218375131	12.2298785155396
FNF_ACGGTCGAGTTGGCTT-1	-0.021260291552982	5.11574648656095	11.2739163344483
FNF_ACGGTCGCATGGGCAA-1	-0.0521405985493848	4.78556441106046	10.5304118102173
FNF_ACGGTTACAATTCTTC-1	-0.122021565150664	5.26544617451872	11.0172759001832
FNF_ACGGTTAGTCGAAGCA-1	0.02998634604565	2.52306317128385	11.7458687728028
FNF_ACGGTTAGTGTCATTG-1	-0.0656076350737312	2.99889467992033	12.2347699111085
FNF_ACGTAACAGGCAGGTT-1	-0.0909265550980089	3.71967600621427	12.491088957129
FNF_ACGTAACCAATCCTAG-1	0.0197940852039688	3.94655512608732	11.9378357833008
FNF_ACGTACATCCGCAACG-1	-0.0563372097140045	4.99861620701994	11.3684254592042
FNF_ACGTAGTGTACAGAGC-1	-0.0083103766540954	3.83756636418546	12.1284008925538
FNF_ACGTCCTGTCGCTGCA-1	-0.0524799237442507	4.79553221501554	11.1610852187256
FNF_ACGTTCCAGAACAAGG-1	-0.0384204728467235	5.13933609761442	11.4510956709962
FNF_ACGTTCCAGACAGCTG-1	-0.0193168931760094	2.83693765439237	12.2213116591553
FNF_ACGTTCCGTACGCGTC-1	-0.0867363111143873	3.89007114209379	10.7402678435425
FNF_ACTACGACACTGCATA-1	-0.00871757832535028	3.8501403216287	11.3923932021241
FNF_ACTACGAGTGTCCCTT-1	-0.0145880751753747	2.47536062039579	11.8302288954835
FNF_ACTACGATCCTACGGG-1	0.0636864333626867	3.71948241032804	10.1183968489747
FNF_ACTATCTAGTGCGCTC-1	-0.0337372822799101	3.22632359303678	12.0513392394166
FNF_ACTATCTGTCGGAAAC-1	-0.0579980023374308	5.08518170155729	11.4770813887696
FNF_ACTATCTGTTCTGACA-1	-0.0372521837624063	4.22922943867887	12.3364611571412
FNF_ACTATCTTCCGGCAGT-1	-0.0356415527585066	2.29896353520597	11.7952404921631
FNF_ACTATTCAGTGATAAC-1	-0.00794268562234443	3.48998473920072	12.0628510420899
FNF_ACTATTCCAGTTGCGC-1	-0.0244820807507123	3.35234974660124	12.3301468794922
FNF_ACTATTCTCCTGTTGC-1	0.0163112021305952	5.17673825062956	11.2239142363648
FNF_ACTCCCAAGCTGGAGT-1	-0.0489010590917646	2.40567539967741	11.8523331587891
FNF_ACTCCCAAGTCATTGC-1	0.0306509216334604	5.15480850972379	11.5127659743409
FNF_ACTCCCATCTATCGTT-1	0.00745570174851287	5.22925804890837	11.4813891356568
FNF_ACTCTCGGTACAAGTA-1	0.00681895838680294	3.89275192059721	12.3529616301636
FNF_ACTCTCGGTGGTAATA-1	-0.0404775269773422	4.69128416814054	11.7193900054078
FNF_ACTCTCGTCGTGTGGC-1	0.10404554246329	5.10392426289762	11.1246090834717
FNF_ACTGATGTCATACGAC-1	-0.0450521164596645	4.97226380147184	11.3796978896241
FNF_ACTGCAAAGTAACGAT-1	-0.0252181559233536	2.27657746113981	5.58768090659186
FNF_ACTGCAAAGTATTCCG-1	-0.0141993476343644	2.16414831914152	5.40256461554572
FNF_ACTGCAACAAGGATGC-1	0.015152059687914	5.00572346486295	11.2263632720093
FNF_ACTGCAAGTACATTGC-1	-0.067624958004739	2.3299405459329	5.75288018637701
FNF_ACTGCAAGTACGACAG-1	0.000801726482070927	4.3596892241403	10.8354264205079
FNF_ACTGCAAGTCGCTGCA-1	-0.0626458293874621	3.21799205579008	11.6792832320313
FNF_ACTGCAAGTGCTAGCC-1	-0.0348850654538275	2.86965965069975	12.0669671004395
FNF_ACTGCAATCGCTGCGA-1	-0.0198665229011787	2.19219611920561	5.41190633231207
FNF_ACTGTCCAGGAGAGGC-1	-0.0864195462427975	4.92999552525724	11.1911803191285
FNF_ACTGTCCGTTCCGGTG-1	-0.0813234941275248	4.12867449559416	11.2586975997071
FNF_ACTGTGAAGCCGTCGT-1	-0.0807250804497847	4.69804333485807	11.4500208800416
FNF_ACTGTGATCGCCGAAC-1	-0.0299993926668014	3.14045976437773	11.7629843657593
FNF_ACTTAGGGTACGGTTT-1	-0.0625852256578875	4.22822951115812	12.1581841414551
FNF_ACTTATCAGCACTCCG-1	-0.0837727249056123	5.09572600163664	11.7523642485718
FNF_ACTTATCTCGGTCACG-1	-0.0399953178083519	4.55945824422087	11.7632819121461
FNF_ACTTCCGAGATGGGCT-1	0.00907415017842605	3.97193406857694	11.0457488005738
FNF_ACTTCCGCACCGTACG-1	-0.0146720391527105	2.93598340787138	11.8589831297974
FNF_ACTTCCGCAGTATGAA-1	-0.0734306546177004	5.04598139561857	10.673009962378
FNF_ACTTCCGTCCATGAGT-1	-0.0140929060849202	2.64025043286527	11.860735983191
FNF_ACTTCGCGTAGGAGGG-1	-0.0492989493390698	4.13324021138395	11.4331932967286
FNF_ACTTCGCGTTTCTTAC-1	-0.0499618951514527	2.5450456026956	12.0147591536622
FNF_ACTTCGCTCAAGCCGC-1	-0.00819066897760026	3.61624573506559	12.4124985640626
FNF_ACTTCGCTCCATTGGA-1	-0.0398585712426876	5.15639065541471	11.1812830870728
FNF_ACTTTCACAACACACT-1	-0.0383312301498187	2.91141699589933	12.0201931899171
FNF_ACTTTCATCCACACAA-1	0.023106192085664	4.8162698630258	11.4799538558106
FNF_ACTTTGTTCAGTGCGC-1	-0.104892028450056	4.25270985402311	12.2740069335084
FNF_AGAAATGCAGCCTTCT-1	-0.0387364966821926	3.32944630421842	12.1327153151612
FNF_AGAAATGGTATGCTAC-1	-0.0289385947631451	4.79975746907438	11.8238926833253
FNF_AGAACAAAGGCAGTCA-1	-0.000572108732710019	2.73410772122587	11.4609023039918
FNF_AGAACCTAGCTGGAGT-1	-0.0141342773324392	4.07672976292814	11.9562512343506
FNF_AGAACCTAGTTCCGGC-1	-0.102479898141226	4.49399327077116	11.2203169768433
FNF_AGAAGCGCACGGCGTT-1	-0.0677790591686957	3.46871207989897	12.2369843428712
FNF_AGAAGCGTCAAATGCC-1	-0.0147192510125491	2.51238368787016	11.7082472746949
FNF_AGAAGTAGTGCAATAA-1	-0.0608735057098157	2.77092574872221	11.8866167967896
FNF_AGAAGTATCGCTCCTA-1	-0.0406280100933483	2.6441118601724	12.0214520400147
FNF_AGACAAAGTATCTTCT-1	-0.0629172824853026	3.7378425482675	12.1224966948609
FNF_AGACAAATCCTGCCAT-1	-0.00836575029188022	3.11939452923979	12.109120458899
FNF_AGACAAATCTTAATCC-1	-0.0276512414331049	3.9973947886392	12.0797148650269
FNF_AGACACTGTCCTTTGC-1	-0.0102515498816721	4.35680960454191	12.2538920348267
FNF_AGACAGGCAGATACCT-1	-0.0633991545328204	4.83283613957609	10.9835501616578
FNF_AGACCATCACTCGATA-1	-0.0393779072570634	2.48083590306486	11.7826538985352
FNF_AGACCATCAGGAACCA-1	0.00724203834818532	3.04156397618498	11.8296719496827
FNF_AGACCATGTACTGTTG-1	-0.0833922314344123	4.58713530339445	11.2890101378541
FNF_AGACCATTCGCAATGT-1	0.020729064869984	2.74530075825895	12.1786089842896
FNF_AGACCCGTCGTTGTGA-1	-0.0492101442639282	3.48405026234831	12.0674076979737
FNF_AGACTCACACTTCATT-1	-0.0212372127196157	3.96254514493192	11.9406138365845
FNF_AGACTCATCGACGACC-1	0.0750694240480281	4.90104435719694	10.6234990065674
FNF_AGAGAGCAGAGGATGA-1	-0.0368593583741191	2.64610909260954	11.5644484465699
FNF_AGAGAGCCAAGAGGCT-1	-0.047204387536294	5.08842419423307	10.9420414870362
FNF_AGAGAGCCAGCGAGTA-1	-0.0525020079764708	3.81462668217863	11.9520493453126
FNF_AGAGAGCGTTGGGCCT-1	-0.043508717627474	2.19882391728605	10.8238202040772
FNF_AGAGCAGAGGTGCCTC-1	-0.0649960052352445	3.05883907117094	11.6397095625977
FNF_AGATAGATCCTACCAC-1	-0.00460965946787947	3.94244884289945	11.8168755477051
FNF_AGATCGTAGAAGGATG-1	-0.0450178016006521	5.16888521947111	11.5793038313965
FNF_AGATCGTCAGCTCCTT-1	-0.0821969128624496	4.03876971043791	12.0194769805054
FNF_AGATGAAAGAATTGTG-1	-0.0538687722364765	2.35505603589262	11.9192524855714
FNF_AGATGAACAGCAGTAG-1	-0.033393947875696	3.25157474316801	11.6871319716553
FNF_AGATGCTCACAGAGCA-1	-0.064646996092317	4.67262171544279	11.2854243224244
FNF_AGATGCTGTCAACGCC-1	-0.0604841996382453	2.9608945731088	11.9673834746461
FNF_AGATGCTTCATCGACA-1	-0.0220715562201675	4.50955008305754	12.0409289305787
FNF_AGCATCAAGCGACATG-1	-0.00430316111263246	3.29387949742521	11.1631155913453
FNF_AGCATCAGTACGATCT-1	-0.00778839120254984	3.22074817456449	12.1683512633423
FNF_AGCATCAGTGCTCCGA-1	-0.0697393362613759	4.33429573811735	11.4158478682618
FNF_AGCATCAGTTTCGTTT-1	-0.0430888467756052	4.52790640629972	11.71586427146
FNF_AGCCAATAGAGGTGCT-1	-0.112409611369751	5.0533132437631	10.547786802588
FNF_AGCCAATCAGGATTCT-1	-0.0365209700507744	2.51114462651457	11.8594714110474
FNF_AGCCAATGTTCGATTG-1	-0.0388057154017254	5.00462149419035	11.7253504698853
FNF_AGCCAATTCACGGAGA-1	0.00550151077593236	3.16038178242887	12.2064629500489
FNF_AGCCACGCATATCGGT-1	-0.0348350620289123	4.47536324300016	11.2997990553956
FNF_AGCCACGGTTAGGAGC-1	-0.0448182259242509	3.71590684689726	11.2215319579224
FNF_AGCCACGGTTCTCCAC-1	-0.0365032509027984	5.12925862111295	11.9109755461793
FNF_AGCCAGCAGACCAAAT-1	-0.0781527549539728	4.6846175078317	12.1626501982789
FNF_AGCCAGCGTCTTCGAA-1	-0.00139409288143419	3.01421641148771	11.3624697630982
FNF_AGCCAGCGTGCTCCGA-1	-0.048507124770816	2.80776785649504	12.1541710799317
FNF_AGCGATTAGTTGCGCC-1	-0.0379918760799715	5.25627611912931	11.1403113310914
FNF_AGCGCCAAGCTACTAC-1	-0.0424708281603415	5.27117632664884	11.3958865111451
FNF_AGCGCTGAGGCTTTCA-1	-0.0919737270936962	5.15923641957487	11.6520634596924
FNF_AGCGCTGGTTGGCCGT-1	-0.00439462209371178	3.35260056294645	12.1049481337647
FNF_AGCGCTGTCTATACTC-1	-0.11441483635825	2.84282373227323	10.932175726233
FNF_AGCGTATGTACGCGTC-1	-0.010522691334566	5.04725550450529	11.5786448424439
FNF_AGCTACAAGCATCAAA-1	-0.0133233864973226	3.82266687192167	11.8465786879639
FNF_AGCTACAGTCGTACAT-1	-0.0565558255598531	3.79809950627531	10.0391522353272
FNF_AGCTACAGTGTCCTAA-1	-0.0606521645073511	5.01596163548673	10.8164444869141
FNF_AGCTACATCTCGAGTA-1	-0.0216420078014098	4.97763203419889	10.493168920813
FNF_AGCTCAAAGTAGTGCG-1	-0.0597464825738754	3.34363530911649	10.7602301543336
FNF_AGCTCAAGTAGTTAGA-1	0.00133509945630378	4.57362841405119	11.3724833434205
FNF_AGCTTCCAGGTGGGTT-1	-0.0321349392371418	3.28078745640959	12.2271901076417
FNF_AGCTTCCCAGAGAATT-1	-0.053612517718524	2.89379738606657	11.9108887618165
FNF_AGCTTCCTCTCCCAAC-1	-0.064818994013266	3.26691602505888	12.1781178420167
FNF_AGGAAATCATCGCTGG-1	-0.0328127371330556	2.1553549651071	10.7755557005982
FNF_AGGAAATGTGTGGACA-1	-0.0258394360130736	3.76187943257536	12.389056295691
FNF_AGGAAATTCGCCTATC-1	-0.0356487031172884	2.91672419347013	11.8463917677979
FNF_AGGAATACAGAGAAAG-1	0.0367038288018698	2.25346325673307	5.65162906104132
FNF_AGGAATATCCCAACTC-1	-0.0559989488942967	5.17779587544645	11.0218249266724
FNF_AGGAATATCCTGCCAT-1	-0.0279969165131239	2.34395622052397	11.8017912810425
FNF_AGGAATATCTCCTGTG-1	-0.0255643133562885	4.76890848912443	12.2127772276978
FNF_AGGACGAAGAGCAACC-1	-0.0331333465692508	2.74011443890775	11.9976111357789
FNF_AGGACGACAAATACAG-1	-0.0708383491976687	2.35653947629179	11.7528487151246
FNF_AGGACGACACTAACCA-1	-0.0372120965086704	2.41093348302091	11.9135676329713
FNF_AGGACGAGTAGTGCGA-1	-0.0487193382580349	3.28932808675016	11.518282026587
FNF_AGGACGAGTCAATCTG-1	-0.0253831900966738	3.26230715550627	11.5591517394166
FNF_AGGACTTAGGCGCTTC-1	-0.00533728522662558	2.75275706090177	12.0726958220582
FNF_AGGACTTGTTAAGAAC-1	-0.0273986790743131	3.63515542782987	12.1525498335938
FNF_AGGACTTTCCGCCTAT-1	-0.061300388584193	4.5426349524423	12.2490044539551
FNF_AGGAGGTGTAACCCTA-1	0.0372416449935193	3.83016489781584	10.1422177260499
FNF_AGGAGGTTCAATCTTC-1	-0.0784869477322031	5.07507609166349	11.5454703276734
FNF_AGGAGGTTCTCATTTG-1	-0.0375346034494832	3.19034289159025	11.7945853179078
FNF_AGGATAAGTCGATTTG-1	-0.107072676403955	4.01286171712126	11.8006840651612
FNF_AGGATAAGTTGGGTAG-1	-0.0380612767456649	4.47824381627287	10.5660725539307
FNF_AGGATCTCACAGGATG-1	-0.0196470897161488	2.7939925078317	11.8087264006714
FNF_AGGCATTAGGTGGCTA-1	-0.0572611353317464	2.46197508610929	11.7418375914673
FNF_AGGCATTGTCTGCATA-1	-0.0450587018978645	2.54020785130705	12.0321970885377
FNF_AGGCATTTCGACATCA-1	-0.0634469540001564	3.62518953122343	12.4381009047608
FNF_AGGCCACCATCAACCA-1	-0.0136437421964281	3.28322600163664	12.1719494765381
FNF_AGGCCACTCAGCATTG-1	-0.0380748141654708	2.8712813738748	11.9773169463257
FNF_AGGCCACTCGCTTAAG-1	0.0136489937807993	4.02106093205656	11.4650469725709
FNF_AGGCTGCGTTTACTGG-1	-0.0123351598341378	5.08440684117521	12.0467625563721
FNF_AGGGAGTGTGTGGACA-1	-0.0436802547995368	4.78497360982145	11.0963698332886
FNF_AGGGAGTGTTGGGTAG-1	-0.0308033230218621	4.42109869755949	10.6288090651612
FNF_AGGGAGTTCGCTAATG-1	-0.0664165718236778	4.58402966298307	11.9299126570801
FNF_AGGGCCTAGCGTTCAT-1	-0.0839251110360021	3.6208090666696	12.4898339217286
FNF_AGGGCCTCATCTAGAC-1	-0.0207747525592545	2.40518091954435	11.9777441924195
FNF_AGGGCTCCAAATGCTC-1	-0.0499711409654723	4.90068243779386	10.8898344939332
FNF_AGGGCTCCACTGTGAT-1	-0.0128126783512579	2.50467180051054	11.7801743453126
FNF_AGGGCTCGTATTGGCT-1	-0.0420925351424383	2.76523517407621	11.7147990172486
FNF_AGGGCTCTCTGTCGCT-1	0.0232106418347902	3.4946510676309	11.6400195067505
FNF_AGGGTCCCAGAGGTAC-1	-0.028992517269096	3.00243328847135	11.9343224471192
FNF_AGGGTCCCATGACCCG-1	-0.0690422710406839	4.77155207432951	10.4725018447022
FNF_AGGGTGAAGCTCATAC-1	-0.0530997426886476	4.43099974431242	11.8698960250001
FNF_AGGGTGAGTTGTTGTG-1	0.00560596505041122	2.42679237164701	11.8504353468995
FNF_AGGGTTTAGCCATTGT-1	0.00991123684287096	4.02767013348783	12.3162918990235
FNF_AGGGTTTCACTGAATC-1	-0.0930321531205174	3.13556169308866	11.9867649977784
FNF_AGGGTTTGTTACGTAC-1	-0.0135606743794079	2.88099550046171	11.6578684752564
FNF_AGGTAGGCATGTGGCC-1	-0.0857055394337954	4.89311455525602	10.4957400267701
FNF_AGGTAGGGTACGCTAT-1	-0.00242540287445414	4.7793726805612	11.3668747847657
FNF_AGGTAGGTCCACGGGT-1	-0.0327240049321944	2.21392558850492	10.7911930983643
FNF_AGGTCATAGACGTCCC-1	-0.0540488389511429	3.16878412999357	11.6009303038697
FNF_AGGTCATAGCATGTTC-1	0.00648324321952129	2.32976387776579	11.8967829650025
FNF_AGGTCATAGGTCTTTG-1	-0.0515918780647364	2.72308181561674	12.004384130774
FNF_AGGTCTAGTCAGACTT-1	-0.0714269105158834	2.70812963284696	12.1829758589844
FNF_AGGTGTTCAGGCTCTG-1	-0.0443512481610988	3.55142926015104	12.1636506026368
FNF_AGGTTACAGTCAAGCG-1	-0.137740890697325	4.85590266026701	11.6198388045411
FNF_AGGTTACTCTGTGCTC-1	-0.0198692606002226	5.26030443944181	11.0677128737549
FNF_AGGTTGTAGACAGCGT-1	-0.0400892268173905	5.23843621052946	11.2570143645386
FNF_AGTAACCCACGACTAT-1	-0.0479488642062355	3.63960479535307	12.4298716490845
FNF_AGTAACCCACTCACTC-1	-0.0187316011275398	5.13179110326017	11.7396794264893
FNF_AGTACCATCACAACCA-1	-0.0471799568904088	4.52208327092375	12.4811306899171
FNF_AGTACTGTCTCGCAGG-1	-0.0159871135299254	2.88983200825895	11.4925728743653
FNF_AGTAGTCAGACCATGG-1	-0.04503820058058	4.52991770543302	12.2331601088624
FNF_AGTAGTCAGGGTAGCT-1	-0.0451967433533007	3.1995763663217	11.5401125853638
FNF_AGTCAACCACCGTCTT-1	-0.00976742261919009	2.92518590726103	12.0918656294922
FNF_AGTCACAAGTGATTCC-1	0.0187222634286815	4.4709911230966	11.9521666472535
FNF_AGTCACACACCAAAGG-1	-0.0328406858820405	3.48580335416044	11.3881722395997
FNF_AGTCACACATCGTCCT-1	-0.00408294643790293	5.06578348912443	10.6713496153931
FNF_AGTCACAGTCCCTCAT-1	-0.0333344658508139	5.00236748494352	11.1392260497193
FNF_AGTCACAGTTTCCATT-1	-0.032726448356186	3.81254481114591	11.9977971022706
FNF_AGTCACATCATGCGGC-1	-0.0493604313227464	4.39972971715177	11.4508019393067
FNF_AGTCACATCCGTGGCA-1	-0.0570962820699335	5.13519285954679	10.8540059035401
FNF_AGTCACATCTTCGTGC-1	-0.0416214628591661	3.1267745379373	12.0518780654053
FNF_AGTCATGCATACTGAC-1	0.00777237020257049	5.00295542515959	10.495221227942
FNF_AGTCTCCAGAGTTGAT-1	-0.088064218719521	5.16638897694792	10.9598589842896
FNF_AGTCTCCAGGAGTACC-1	-0.0272612952194162	2.42613028325285	11.7643052046876
FNF_AGTCTCCCATCGATAC-1	0.00781107185689162	3.78019689358915	11.8837281172852
FNF_AGTGACTTCCCATGGG-1	-0.0566352087487571	2.30525373257841	4.77727660590216
FNF_AGTGATCCAATAACCC-1	-0.0331681818863764	4.3321914557382	11.8426009123902
FNF_AGTGATCGTATCGAGG-1	-0.0288480313518384	3.09498809613432	12.0131054823975
FNF_AGTGATCGTTTGGGAG-1	0.0360153371235555	4.97201393880094	11.3563176100831
FNF_AGTGTTGAGCTTTCTT-1	-0.0415943169100354	4.59643315114225	11.5471535628419
FNF_AGTGTTGAGGTCGCCT-1	-0.0396535565074111	4.83167074956144	11.5289526885132
FNF_AGTGTTGTCATCTGTT-1	0.0156769825459845	4.83421944417204	11.5180598204713
FNF_AGTGTTGTCGGCATCG-1	-0.0351932485459907	3.04603909291471	12.2732315962891
FNF_AGTTAGCAGGCTTAGG-1	-0.0392518607641997	3.60519980229582	11.2313996260743
FNF_AGTTCGAGTCGCGTTG-1	-0.0322872903835658	4.89090393819059	11.4496289198975
FNF_ATACCGACATAGTCGT-1	-0.0102838528291068	4.97109316624845	11.3681317275147
FNF_ATACTTCGTCGATTAC-1	-0.0252515667875601	2.4268016699716	11.8566962187867
FNF_ATACTTCTCTCCGTGT-1	-0.0423568554789818	3.19627569951261	11.8492747252564
FNF_ATAGACCAGCATGGGT-1	0.0260746666942671	4.75587509907926	10.470918745337
FNF_ATAGACCGTGTTGACT-1	-0.0394781321416618	2.79196928776945	11.4260607665162
FNF_ATAGACCTCCATAGGT-1	-0.0173185705447448	2.23466156758512	5.46639689856574
FNF_ATAGAGAGTCTAGATC-1	-0.0695947317032136	3.31972216405119	11.8932896559815
FNF_ATAGAGAGTTATCTGG-1	-0.0351948457978641	2.46934245862211	11.7678099578004
FNF_ATAGAGATCGACATTG-1	-0.0184636649984617	2.97561334408964	11.5702725356202
FNF_ATAGGCTAGAAGCGGG-1	-0.0397951231749682	2.21711634434904	10.8204222624879
FNF_ATAGGCTAGCATGCAG-1	-0.0953844450968077	4.57811116017545	11.3011008208375
FNF_ATAGGCTTCAGGCGAA-1	0.0154358323883887	4.6079950217172	10.5242787306885
FNF_ATATCCTCAGCTGAAG-1	0.0154341113252233	4.25181006230558	11.9981785719971
FNF_ATATCCTGTTCGGTAT-1	-0.0205232997556583	3.06349324025358	11.7632885878663
FNF_ATATCCTGTTGCGGAA-1	0.0273572634325014	4.93445252217497	11.5241938536744
FNF_ATCACAGAGTTTGCTG-1	-0.0614547057162748	4.33528040684904	11.6769972746949
FNF_ATCACAGGTCACTTAG-1	-0.00119075600108817	5.17550467290129	11.519315809546
FNF_ATCACAGGTCGAACAG-1	-0.0468008697809506	4.5144629362985	11.1605082457642
FNF_ATCACGACAGGTGACA-1	-0.045950899438001	5.1356148604318	11.4495516722779
FNF_ATCACGAGTACGACAG-1	-0.0289422237708216	5.01099013127531	10.9669714873414
FNF_ATCACTTAGAGCTGAC-1	-0.11765467519448	4.82999180592741	12.2104617064576
FNF_ATCACTTGTACGGTTT-1	0.0349981837130395	4.76596974171842	12.404509634314
FNF_ATCAGGTCATGACGGA-1	-0.0183723435312967	2.60156773366178	11.9613276427369
FNF_ATCAGGTGTCTTGTCC-1	0.0057204679341559	3.51171206273283	12.267209142981
FNF_ATCATTCGTCAAGTTC-1	-0.0591981239184495	4.47568987645353	12.1892128890137
FNF_ATCATTCGTTCAACGT-1	-0.033408833545217	3.61481593884672	10.4657584136109
FNF_ATCATTCGTTTGACAC-1	-0.0839883573446413	4.24023340977873	11.3352614348511
FNF_ATCCACCCAACGAGGT-1	-0.0817084320947448	5.18823050297941	11.3554593031983
FNF_ATCCACCGTAAGCTCT-1	0.0357251731010189	2.88976453580107	11.9977885192017
FNF_ATCCATTAGACCCGCT-1	-0.024697155121996	3.59922694005216	11.345466703711
FNF_ATCCATTCAGAACATA-1	-0.0477943113738841	4.51729534901823	12.3691340392213
FNF_ATCCATTCAGTCAGAG-1	-0.0932955804017443	5.11820362843717	10.8537598555665
FNF_ATCCGTCAGCCAAGGT-1	-0.0154338850866449	3.44754408635343	12.2751236861329
FNF_ATCCGTCGTTGTTTGG-1	0.0463907551971047	4.32130335606779	11.4132367079835
FNF_ATCCTATCACTCCGGA-1	-0.0362779540265411	5.04618500508512	11.6139164870362
FNF_ATCGCCTAGCCTTCTC-1	-0.0773552899745093	2.99858855046476	12.2095681136231
FNF_ATCGCCTCATCAGCTA-1	-0.0292366575807736	2.4393839720651	11.7532378142457
FNF_ATCGCCTGTAGCTGTT-1	-0.0513068507281052	4.78687475957121	11.6517821257691
FNF_ATCGCCTGTGGAGAAA-1	-0.070414067662893	2.72494553364958	12.1534520094971
FNF_ATCGCCTTCCGGCTTT-1	-0.0339571111240272	5.13399456776823	11.113041967688
FNF_ATCGGATCAAAGACGC-1	-0.0687441742686333	4.39222239293302	12.1768685286622
FNF_ATCGGATGTACGTGTT-1	-0.0333775876434605	2.52353452481474	12.0117760604005
FNF_ATCGGATGTGATCATC-1	-0.014482533025157	4.58761929311003	12.2476883833985
FNF_ATCGGATTCAGGGATG-1	-0.0221182386814077	4.53051375188078	9.56636533194586
FNF_ATCGTAGGTACCAGAG-1	0.0187797670794393	2.29847739972318	11.7820092146973
FNF_ATCGTAGTCCACTGGG-1	-0.0130628916687382	3.93110178746427	11.7912751143555
FNF_ATCGTAGTCGGACTGC-1	-0.0338248511295285	2.75804041661466	11.6815720503907
FNF_ATCGTAGTCTGCCCTA-1	-0.0856833519606001	4.89040945805754	10.5496655409913
FNF_ATCGTCCGTATGGAAT-1	-0.0415497568663032	3.19046829976286	11.5258246367554
FNF_ATCGTGATCCGGACGT-1	-0.0181744003909141	4.588888156788	11.5876570647339
FNF_ATCTCTATCTCTCGCA-1	-0.0214504336534588	3.1079277876779	11.8889294570069
FNF_ATCTTCAAGACGACGT-1	-0.0266073955473617	2.32943867482389	11.6921864455323
FNF_ATCTTCAGTGGCTCTG-1	-0.0508227150703681	5.21542452611173	11.0167342131714
FNF_ATCTTCATCTCCTACG-1	-0.0489959875658532	4.24025725163664	10.5006304686646
FNF_ATGAAAGCATCGCTCT-1	-0.0586241103455759	3.63058780469145	12.1519165938477
FNF_ATGAAAGTCACGGAGA-1	-0.0659130405450973	3.19538234509672	11.150265783606
FNF_ATGAAAGTCTGGGAGA-1	-0.0441844473254909	3.85891150273527	11.4605656569581
FNF_ATGACCACATCCGGTG-1	0.0811872555683975	5.2074675444528	10.9318591063599
FNF_ATGACCATCAGGACAG-1	-0.0391266728289522	2.30580543317045	11.7797490065674
FNF_ATGAGGGAGAGGTGCT-1	-0.0345614654887845	4.67554138936247	11.2540293639283
FNF_ATGAGGGGTTCTCAGA-1	-0.0542943069460438	3.14192222394193	11.9544888442139
FNF_ATGAGTCAGGCCTAGA-1	-0.000901524039908369	3.45727943219389	11.7306500380616
FNF_ATGAGTCCAAAGGCTG-1	0.00912386048364944	3.87549256123747	11.6581183379273
FNF_ATGAGTCGTCGATTCA-1	-0.0262091512267054	2.76055597104276	11.7760153716187
FNF_ATGATCGGTTCAATCG-1	0.0256254643677908	4.32620953358854	11.934406370459
FNF_ATGCATGAGGGCGAAG-1	0.0476868727729582	4.53203867711271	10.0076914733033
FNF_ATGCATGCAAAGAACT-1	-0.061702063813314	2.95351933278288	11.5026770537476
FNF_ATGCATGCATCGAAGG-1	-0.0141243298203163	3.42729352750028	11.2477875655274
FNF_ATGCCTCCAACTGTGT-1	-0.00458321745337351	3.6231865767404	11.512365431128
FNF_ATGCGATGTCATCACA-1	-0.0205782276855033	4.06545590199674	11.5066662734131
FNF_ATGCGATGTCGTGGTC-1	0.00785965738459432	4.26420782841886	11.01287183219
FNF_ATGGAGGCACTCTAGA-1	-0.00793502324233275	3.10620783604826	11.4053479140381
FNF_ATGGAGGCAGAGGAAA-1	-0.0270761402603431	5.05945490636076	11.3879843657593
FNF_ATGGAGGTCACTTTGT-1	-0.00660693531830098	5.0529413107797	11.8337317412476
FNF_ATGGAGGTCCTCACTG-1	-0.0181834823374553	2.67471312321867	12.1545287078004
FNF_ATGGATCCATAGGTTC-1	0.031439082351693	3.90799998082365	11.151130766211
FNF_ATGGATCTCTCCATAT-1	-0.0648504570198743	4.43882464207853	12.0917054122071
FNF_ATGGGTTCAAAGAACT-1	-0.0107179162364134	2.3085372332498	10.8471566145997
FNF_ATGGGTTCACTCTCGT-1	-0.078259358782458	3.54315589703764	11.7537032073121
FNF_ATGGTTGCAAGCGATG-1	-0.0185088747751973	2.70603941716398	11.567034811316
FNF_ATGGTTGGTCGGCACT-1	-0.00222602558918658	4.81669853963102	10.3607598250489
FNF_ATGTCCCCACGGGTAA-1	-0.0756877180127207	2.68487571515287	12.0230370467286
FNF_ATGTCCCTCAGACCGC-1	-0.0143096518986657	3.45500515736784	11.7319794600587
FNF_ATGTCCCTCCTCTGCA-1	-0.0306728507654616	2.76352714337553	12.0913058226685
FNF_ATGTCTTTCCTGTTAT-1	-0.0704465107098387	4.38524626530851	11.8209372466187
FNF_ATTATCCTCTCATGGA-1	-0.0530178832720332	2.95012639798368	11.7808896010499
FNF_ATTCACTCACGCGCAT-1	-0.0273710260088295	3.54145263470854	11.187001318274
FNF_ATTCACTCAGACACCC-1	0.00479202854764524	2.3948659781381	11.8979397719483
FNF_ATTCACTCAGCTGAGA-1	0.0266344961086479	3.4860091093942	12.0230284636597
FNF_ATTCAGGAGCCGAATG-1	-0.0380687542719295	3.64098786153044	11.9348660414796
FNF_ATTCAGGAGGTCCCTG-1	-0.0420178729504781	5.00906370915617	11.7766123717408
FNF_ATTCAGGTCTCATTGT-1	-0.0277331485504516	4.36618231572355	12.2448521559815
FNF_ATTCATCAGCGATGCA-1	0.00666347210409488	4.02337120808805	11.1338635390381
FNF_ATTCATCAGTTAGTAG-1	-0.00969821905543496	4.86441324986662	12.1515055602173
FNF_ATTCATCTCGACACTA-1	-0.010157104941273	4.7512702826425	11.7726851409058
FNF_ATTCCATTCCGCAACG-1	-0.0383742952267787	4.92712019719328	11.6329422896485
FNF_ATTCCCGAGTCTCGTA-1	-0.0559252053533371	4.60145281590666	9.71216687613532
FNF_ATTCCTAAGGATTTAG-1	-0.102884916848252	4.96007012166227	12.1087695067505
FNF_ATTCCTATCGCCAGTG-1	-0.0861447916324034	4.60841130055631	12.0609007781129
FNF_ATTCCTATCGCGTCGA-1	-0.114430493599425	5.20230625905241	10.995574087439
FNF_ATTCGTTCAAGAGTAT-1	-0.0102589593332701	4.78681420125212	11.9213448470215
FNF_ATTCTACAGCAACCAG-1	0.0650919685033649	3.49908446110929	11.6055537169556
FNF_ATTCTACAGGGTCTTT-1	0.108331781532091	4.85531901158537	10.8340302413087
FNF_ATTCTACCATTGTACG-1	-0.0222480905354993	2.32555674351896	11.9212704604249
FNF_ATTCTACGTACAGGTG-1	-0.0214717837022606	2.66001318730558	11.9647208159547
FNF_ATTCTACGTTGTATGC-1	-0.0046290937318174	4.90668581761564	10.3952971404175
FNF_ATTCTACTCGAGCTGC-1	0.0251153870020274	3.35791395940031	11.8688031142335
FNF_ATTCTTGTCGGCTTGG-1	0.0557027785296059	3.77466534413542	10.5944424574952
FNF_ATTGGGTCACGACTAT-1	-0.0630213743150465	5.10736464299406	11.1059332793336
FNF_ATTGTTCAGATTGTGA-1	0.0275417517643499	3.59235833920683	10.9329892104249
FNF_ATTGTTCCACTGTCGG-1	-0.0660581741241539	5.26331900395597	11.9475375121216
FNF_ATTGTTCGTAACTAAG-1	-0.0779364294972669	4.78548048772062	11.3717881148438
FNF_ATTTCACAGCATGGGT-1	0.0187917590511071	4.50612019337858	9.55751332694098
FNF_ATTTCACAGGCAGCTA-1	-0.0690354985616003	5.10880326070036	10.982749075232
FNF_ATTTCACAGTGGTGGT-1	-0.071246352442749	4.69348000325407	11.1677237456422
FNF_ATTTCTGAGACTACGG-1	-0.0844099249867701	2.73721002377714	11.8035803740601
FNF_ATTTCTGCAGAATCGG-1	-0.0883848188828876	2.95309542454923	12.2005625670533
FNF_ATTTCTGTCGTACACA-1	-0.00144875936577646	4.5292391661569	11.3646307890992
FNF_CAAAGAAAGGCTCAAG-1	-0.0550857607078764	4.63675974644865	11.7599593108277
FNF_CAAAGAAAGTTCATCG-1	-0.0353582304839631	3.41047786511625	11.9879628127198
FNF_CAAAGAATCCGTACGG-1	-0.0632648255866776	4.30206202305998	11.8478775923829
FNF_CAACAACGTGGTACAG-1	-0.0719158550331626	3.00043963231291	11.8934451048951
FNF_CAACAGTCAGTCAACT-1	-0.0337281055658151	2.49288080968107	11.1562071745972
FNF_CAACAGTGTAAGTTAG-1	-0.0356082589570755	4.24807070531095	12.4292097991089
FNF_CAACCAACAAGAGTTA-1	-0.00798663120311346	3.22959564961637	11.8608227675538
FNF_CAACCAAGTCCAGCAC-1	-0.040418578255539	2.45878599919523	11.9195013945679
FNF_CAACCTCTCGACACCG-1	-0.0324625826500556	4.14076327122892	11.6464577620606
FNF_CAACGATCAATCAGCT-1	-0.0142040220280943	4.85799120701994	10.5589066451172
FNF_CAACGATGTATTGAGA-1	-0.0358491067536293	2.88465021886076	12.0701924269776
FNF_CAACGGCAGTTACTCG-1	-0.0530943863511389	4.56207989491667	12.0488387053589
FNF_CAACGGCCACAAATGA-1	-0.051368900263064	5.23223351277555	11.7256451552491
FNF_CAACGGCGTCGCAGTC-1	-0.0643287631310243	2.75308750905241	11.9732323592286
FNF_CAAGACTCAGGATGAC-1	-0.0438121962811365	4.51616476811613	11.0558539336304
FNF_CAAGACTCATGCTGCG-1	0.0852770544092784	4.80804871358122	11.0454426711182
FNF_CAAGAGGGTAACAAGT-1	0.00646612648262024	3.56463979520048	11.895832151709
FNF_CAAGAGGGTAGCTCGC-1	-0.0312502469460915	4.22181509770597	11.9463473265748
FNF_CAAGAGGGTGTAGCAG-1	-0.0229950037127813	2.20285700597013	10.8304835265259
FNF_CAAGAGGGTTCTGACA-1	-0.0428828099931543	4.4043145064279	11.2311182921509
FNF_CAAGAGGTCCATATGG-1	-0.0559711764671306	5.09871481694425	10.8690253203492
FNF_CAAGAGGTCGGCCAAC-1	-0.0503583473866575	3.87506722249235	11.5220309203248
FNF_CAAGAGGTCGGCCCAA-1	-0.0231329478298452	3.18694781102384	11.5678692763428
FNF_CAAGCTACAAGTACCT-1	-0.0838100249405166	4.60110615529264	12.0735608046631
FNF_CAAGCTACAGCATGCC-1	-0.0278708435463862	3.54638193883146	12.3985815947632
FNF_CAAGCTATCGAACCAT-1	-0.0142592289259459	4.54630469121183	11.7793303435425
FNF_CAAGGGAAGAAGTCTA-1	-0.0394180012059039	4.0887250784799	12.2943001692872
FNF_CAAGGGAAGATTAGCA-1	0.02249941405843	4.76059244908537	10.9601021712403
FNF_CAAGGGAGTAGTCTGT-1	-0.0375123393118055	5.06810234822477	11.5067826216797
FNF_CAAGGGAGTCTGCGCA-1	0.0160470434224256	3.02251266278471	11.442954153357
FNF_CAAGGGATCGTGCAGC-1	-0.0189029191884073	2.55217145718778	11.8551608031373
FNF_CAAGGGATCTAGTTCT-1	-0.0850355590907372	3.88409899510587	11.4103804534058
FNF_CAAGGGATCTCGAGTA-1	-0.0637988210727205	2.40264366902555	11.9060021346192
FNF_CAAGGGATCTTACTGT-1	-0.0630382502099291	2.54753350056852	11.9766140883546
FNF_CAATCGACATAGATCC-1	-0.0447644377990873	3.14920495785917	12.2440529769044
FNF_CAATGACCAGCTCGGT-1	-0.00882968199416329	2.79812859334196	11.9047499602418
FNF_CAATGACGTGACGCCT-1	-0.0427285403054252	4.19359539784635	11.7636395400147
FNF_CAATGACTCCGTGCGA-1	-0.0544063432637799	4.00354336537565	11.2711277907471
FNF_CAATTTCCATCATCCC-1	-0.0501548172891851	4.95354460515226	11.5278540557007
FNF_CACAACAGTGTTATCG-1	-0.0758585742100772	5.06416415013517	11.2368842070679
FNF_CACAACATCGCAGAGA-1	-0.0622055236291852	4.82178686894621	11.4204588835816
FNF_CACACAAGTAGTTCCA-1	0.00107782494521505	3.70971416272367	12.0397253935914
FNF_CACACAAGTCCTGGTG-1	-0.0896753026264778	4.61199520863737	11.6395779555421
FNF_CACACAAGTGCAGATG-1	-0.000726777552594982	2.42697333134855	11.8943711226563
FNF_CACAGATAGGGTCACA-1	-0.0738626226762276	4.58857249058927	10.6517048781495
FNF_CACAGATGTTCGATTG-1	-0.0181001096004144	3.44434808530058	9.88358220511481
FNF_CACAGGCAGGGTAATT-1	-0.0142908061017761	3.09208534993376	11.5537253325562
FNF_CACAGGCCAACGATCT-1	-0.0593487351580899	5.11925791539396	11.5406237547974
FNF_CACAGGCCACAAGCCC-1	-0.0775510893985038	3.95898293294157	11.4894171660523
FNF_CACAGGCGTAGAAACT-1	-0.0200506943641183	3.34395383633817	11.8409024184327
FNF_CACCAAACAACGGTAG-1	-0.0237949309027754	2.90441798009123	11.9136715834717
FNF_CACCAAACAGACACAG-1	-0.106925459393042	3.69051741399015	12.047105879126
FNF_CACCAAACATGGCGCT-1	-0.0480215147426648	3.12812327183927	11.7065640395264
FNF_CACCAAAGTCTGTTAG-1	-0.0334493875931151	4.2803869131967	12.0927325194459
FNF_CACCAAAGTGCTTCAA-1	-0.066480632857453	2.30632518567289	11.9385996764283
FNF_CACCGTTAGGTCCGAA-1	-0.0494569215296399	3.4501740816995	11.679770559607
FNF_CACCGTTCAGGATGAC-1	-0.0598444652331758	4.0656492594644	11.9539643233399
FNF_CACGAATAGAGTCTTC-1	-0.000540118458387029	3.56876491345609	12.1008978789429
FNF_CACGGGTAGGTCATAA-1	-0.0289814153314222	4.19890354909147	11.7466460173707
FNF_CACGGGTCATCGTGCG-1	0.0177090186607504	2.80909465588774	11.5972977583985
FNF_CACGGGTTCATAGAGA-1	-0.0175177672905529	3.93516730107511	11.7409602110963
FNF_CACGGGTTCGAAGTGG-1	0.0127704018220483	4.80603407658781	10.9371357863526
FNF_CACGTGGAGTAAGACT-1	-0.11275750407893	3.01010464467253	11.4411202376465
FNF_CACGTGGAGTTGCGAG-1	-0.0573220066049824	3.99404572285856	11.9984551375489
FNF_CACGTTCAGAAACACT-1	-0.0506035443767917	4.34946297444547	11.2249928420167
FNF_CACGTTCCAATTTCTC-1	0.02290337302156	4.37852524556364	12.1223669951539
FNF_CACTAAGTCAAGTGTC-1	0.0516125708773657	4.91830967702116	10.7008868163209
FNF_CACTGAAGTCGCATTA-1	0.058070960260063	4.50060128010954	11.3900261824708
FNF_CACTGAATCATCGCTC-1	-0.0289964557380715	3.94070957936491	12.2722378676514
FNF_CACTGTCAGTAACCTC-1	-0.0909652896393869	4.72768257893766	12.1451435988526
FNF_CACTGTCCATCAGTCA-1	-0.0748681345275489	4.68925713338102	11.1973410552125
FNF_CACTGTCCATGGCACC-1	-0.0572342700570628	4.50578402318205	11.2175322478394
FNF_CACTGTCGTAGCACGA-1	-0.00594156168902257	4.20995043553556	9.55426415854498
FNF_CACTGTCGTTGGACCC-1	-0.0144704032276634	3.51389216222013	12.0304223006348
FNF_CACTGTCGTTTACCAG-1	-0.0201348565607278	3.57647703923429	11.8339577620606
FNF_CACTGTCTCTCAGTCC-1	-0.00312088358800192	2.53852390088285	11.9049111312012
FNF_CACTTCGGTGATCATC-1	-0.0181553150970201	2.19431160725797	10.7586108153443
FNF_CAGAGCCAGGAAGTGA-1	-0.0150527006697624	3.65763114728178	11.513604254065
FNF_CAGAGCCTCTGCTAGA-1	-0.0388677751004219	4.61130427159513	12.1809235518555
FNF_CAGATACAGGCATTTC-1	-0.0817530813693048	3.59672211446012	12.408228964148
FNF_CAGATACTCCAATCTT-1	-0.0187688611351804	2.92023848332609	11.8925848906617
FNF_CAGATACTCCGCTAGG-1	-0.0638040746141067	4.01870130337919	12.0474120085816
FNF_CAGATTGAGCAGGCTA-1	-0.109729326081808	4.40709780492033	11.4620982115845
FNF_CAGATTGCAAGTTCCA-1	-0.0341118329053553	5.14691590108122	10.9783965056519
FNF_CAGATTGGTAGATCGG-1	-0.0351619221237829	4.62572335042204	11.4615889494996
FNF_CAGCAATGTAGAAACT-1	-0.0625665616869411	5.10479353703703	10.8707419341187
FNF_CAGCAATGTCGTTCAA-1	0.0380578971418264	4.75232123173918	10.3388329451661
FNF_CAGCAATGTGTGTCGC-1	0.00822291646846385	2.4374468211099	11.9672957366089
FNF_CAGCAATGTTGGGATG-1	-0.0317130580660259	4.80377672948087	11.0430289214234
FNF_CAGCACGGTATCGCTA-1	0.00768630904441236	3.25270627774442	11.5406695311646
FNF_CAGCCAGGTCACTGAT-1	-0.00824508663008233	2.9727640036508	12.2116900389771
FNF_CAGCCAGTCCCGAAAT-1	-0.103666948105378	2.98776339329923	11.6902228301148
FNF_CAGCGTGAGCATGGGT-1	-0.0558082466404582	2.25404785908903	4.62105044776007
FNF_CAGCGTGGTACAAACA-1	0.0204870808081285	4.58700989522184	12.0560332244019
FNF_CAGCGTGTCTAGGAAA-1	-0.0541127995001148	3.4428977850839	11.6111041014771
FNF_CAGGCCATCCTCAGAA-1	-0.0442860536876439	3.52790950574125	11.935066313086
FNF_CAGGGCTAGTGATGGC-1	-0.0402228863195932	2.69193815030302	11.5394793456177
FNF_CAGGGCTGTTTGCCGG-1	0.0386599489796443	2.8983113650247	12.0101386015992
FNF_CAGGGCTTCAAGCCAT-1	-0.0267915111182606	2.23595713414396	11.8845826094727
FNF_CAGGGCTTCCCTCGTA-1	-0.0941675031049232	3.32523082532133	12.0017043059449
FNF_CAGGTATCACAGCTTA-1	0.0131898774592939	2.42584394253935	11.8005324309449
FNF_CAGGTATCAGCTTCGG-1	-0.0129804801444176	4.31327151097502	10.9021597807984
FNF_CAGGTATGTAATGATG-1	-0.0125705917931639	3.59208129681791	12.0027638381104
FNF_CAGTGCGAGGTGAGCT-1	-0.0388410867312608	3.8170535448953	11.1993390029053
FNF_CAGTGCGGTTGTTGAC-1	0.00498359918306901	3.43380473889555	9.80669316702887
FNF_CAGTTAGCACAATCTG-1	-0.0342260441066243	4.38933323659147	10.7367993300538
FNF_CAGTTCCAGTATGACA-1	-0.067745535609143	4.72246884144987	11.129345030127
FNF_CAGTTCCCACATGTTG-1	-0.0709379117788347	3.03891848363127	11.8203297560792
FNF_CAGTTCCTCCATCACC-1	-0.0443343240278077	4.35919188298429	11.4931040709595
FNF_CATAAGCGTAACTAAG-1	-0.123280669368339	4.24963139332975	12.3099022811036
FNF_CATAAGCGTCACAGTT-1	-0.0743162087481256	5.05394219197477	11.5162545149903
FNF_CATACAGAGGTAGACC-1	0.0208488499628801	4.23274849690641	12.300544828711
FNF_CATACAGCACGACAGA-1	-0.0227874682576728	4.91806792058195	10.9563237135987
FNF_CATACAGCAGCTGTCG-1	-0.0356362265571361	2.87192748822416	11.7601405089478
FNF_CATACAGGTCCGATCG-1	0.0290522592940793	2.80972646512235	11.6356879180054
FNF_CATACCCCATCAGTCA-1	-0.0984900117097846	3.84099220074858	12.3596878951172
FNF_CATACCCGTTGGCCTG-1	-0.0300573228988674	4.70737217702116	11.0962992613892
FNF_CATACCCTCGCTTACC-1	-0.0780634329061365	3.59365986623014	12.4801741545777
FNF_CATACTTCAAACCGGA-1	0.0304811756783422	2.87264703549589	12.1749649947266
FNF_CATACTTCAGTACTAC-1	-0.0375483814453179	3.41464351453031	11.4775744383912
FNF_CATACTTTCTAGGCCG-1	0.0541322508949452	4.00811194218839	11.3550759261231
FNF_CATAGACAGGCATGGT-1	0.0164150079391602	3.27556799687589	12.1229992812256
FNF_CATAGACCAGAGTTCT-1	-0.0533030341438025	4.48338936604704	12.1304140990357
FNF_CATAGACCAGTTCACA-1	-0.0528872838668337	4.25407837666715	11.976060957251
FNF_CATAGACTCGCCTCTA-1	0.0310230042836091	5.221860397236	11.3080645506959
FNF_CATAGACTCTCTTAAC-1	-0.107281177689138	5.10725735463346	11.3295718138795
FNF_CATCAAGTCAGATTGC-1	-0.0156482858849198	3.60258220471586	11.6043654387574
FNF_CATCAAGTCCAAGAGG-1	-0.0793085035784109	2.92810534276212	12.2211371367554
FNF_CATCCACGTATGCGGA-1	-0.0384640356605794	4.52471874989713	11.2605725234131
FNF_CATCCACTCCGCACGA-1	0.0478276279207213	3.45174001492704	9.54710683280035
FNF_CATCCACTCTGCCTGT-1	-0.0973999230042887	4.86230038441862	11.6674767439942
FNF_CATCCCACAAGTGACG-1	-0.0419634272522054	2.68978618420805	11.9030533736329
FNF_CATCCCAGTTTCGTTT-1	-0.0250460230393407	2.34532450474943	11.8337317412476
FNF_CATCCCATCCACAAGT-1	-0.034583735072317	3.68748282231535	11.8800650542359
FNF_CATCCGTCACGGCTAC-1	-0.0409870778828645	5.20302580632414	11.340770811377
FNF_CATCCGTGTCGCACGT-1	-0.0078782294422684	4.14744375981535	12.4024725859742
FNF_CATCCGTTCATCGCTC-1	-0.0510556828331892	4.53540324010099	12.3298970168214
FNF_CATCCGTTCCCAGGCA-1	-0.0458986384338951	2.28313349522795	11.9364319747071
FNF_CATCGCTAGGCAATGC-1	-0.0217971882917321	2.49964498318876	11.9682284300904
FNF_CATCGCTGTGACGTCC-1	-0.0443416369100186	3.71153639592375	11.7247544234376
FNF_CATCGCTTCGCTCTAC-1	-0.0432881234911371	4.94850252904142	11.2434378569703
FNF_CATCGCTTCTGGTCAA-1	-0.0972400147285866	4.79288529195036	12.0660754149537
FNF_CATCGGGTCGCTAATG-1	-0.0613818659269138	4.74253510274137	11.1277752822022
FNF_CATCGTCAGGGAGGAC-1	-0.0458951858998254	4.94397209920133	10.4466715758423
FNF_CATGAGTGTCTACTGA-1	-0.056976043372987	5.0648517493173	10.7465992873292
FNF_CATGCAACAGTTGAAA-1	-0.10320966035651	3.26249288357939	11.7643385832886
FNF_CATGCAACATCTGGGC-1	-0.026383781888782	3.5135936621591	10.1910773223023
FNF_CATGCAAGTAACCAGG-1	-0.0560767546194788	2.59240101613249	11.9020605986695
FNF_CATGCCTAGGACTATA-1	-0.0110234686074472	4.27774189748014	12.3311081832032
FNF_CATGCCTCATTGCCGG-1	-0.0423549539964943	5.15431879796232	11.3449002211671
FNF_CATGCCTTCCATGAGT-1	0.0673191291879133	4.40474413670744	10.6151963179688
FNF_CATGCGGCAATTGAAG-1	-0.0727329590215513	4.04473470486845	11.3609276717286
FNF_CATGCGGGTATTGACC-1	-0.0657753274470331	3.01400016583647	12.1255694335084
FNF_CATGCGGGTCAATGGG-1	-0.020813434924385	5.16456984318937	10.9120846694092
FNF_CATGCGGGTCCTACAA-1	-0.078848809380037	4.74381159581388	11.3786631529908
FNF_CATGCGGGTTGTGCAT-1	-0.00660419717739599	4.86546133794035	10.8257218306641
FNF_CATGCTCAGGATCACG-1	-0.015818240728746	4.2665815237924	12.3327790206055
FNF_CATGCTCAGTGTAGTA-1	-0.0568034429498023	2.85193418301786	11.9415760939698
FNF_CATGCTCGTCGAGCTC-1	-0.0600417862612745	3.34258602894987	11.8234377806763
FNF_CATGGATGTGCCTAAT-1	-0.0241515123574312	2.67399762906278	11.8028136199097
FNF_CATGGATTCAAGATAG-1	-0.0178501552233644	3.41229485310758	11.1766320174317
FNF_CATGGTATCGGTAGAG-1	-0.0179941473848668	2.52340816296781	11.9084559386353
FNF_CATTCATGTCATCAGT-1	-0.031963645809484	2.99241207875456	11.8368454878907
FNF_CATTCATTCACTGGTA-1	-0.0243570451274724	5.32402704991545	11.6235495513062
FNF_CATTCCGCAGGAGGAG-1	-0.0512280147875005	4.66763829030241	11.1244708006959
FNF_CATTCCGGTTCTCCAC-1	-0.0252685147758439	2.96771358288969	12.1404829924683
FNF_CATTCTAAGAGTGGCT-1	-0.00597071230095483	3.62379525937284	12.371098608313
FNF_CATTCTACACGCAGTC-1	0.0168133509292085	5.14099453725065	11.4875040953736
FNF_CATTGAGAGGATGCGT-1	-0.0757908208740825	3.82355808057035	12.0717211669068
FNF_CATTGTTCACAGCTTA-1	0.026730848397235	4.58188198842253	11.6646901076417
FNF_CATTTCACAAGTGGGT-1	-0.0371606709829396	5.15789889134611	11.8780957167725
FNF_CATTTCACACACACGC-1	-0.0235049961802034	3.97811459340299	11.1086779540162
FNF_CATTTCACAGCGGATA-1	-0.0602748830564894	3.76756690777983	12.4859038298707
FNF_CCAATGAAGCGTTAGG-1	-0.0422263295239601	3.99969552792753	12.2811709349732
FNF_CCAATGACAATGCAGG-1	-0.0161504001261704	3.76427959241117	11.9459811156373
FNF_CCAATGATCGGATACT-1	-0.0310882100414954	3.15546630658354	11.909298986731
FNF_CCACAAACAAAGGGCT-1	-0.0300826520056757	5.17770909108366	11.5398903792481
FNF_CCACAAACACTCCTGT-1	-0.0254166441810134	3.22352360524381	11.7987128203492
FNF_CCACACTAGTGGGAAA-1	-0.0333305017523883	4.46275900639738	9.36241635733649
FNF_CCACACTCACCATATG-1	-0.107861577628392	4.90960263051237	11.0275059645753
FNF_CCACACTTCTTCGTAT-1	0.00844089674819715	4.73072384633268	11.2905207579713
FNF_CCACCATAGAGGTCGT-1	-0.0729007637023023	4.84018133916105	10.8982573454957
FNF_CCACCATAGTGGGAAA-1	0.00845815845633387	4.20116757191862	8.92195615225836
FNF_CCACCATAGTTAACAG-1	-0.0800598378217015	4.4579934958383	12.4082032149415
FNF_CCACCATTCACCCTCA-1	0.00875284835428283	3.67063831128324	12.0349074309449
FNF_CCACGAGAGGATACCG-1	-0.0978424062440318	4.60574291981901	10.5600863402466
FNF_CCACGAGGTGCCGGTT-1	-0.0470369494448091	4.76598213948454	11.1236744826417
FNF_CCACGAGTCGCACGAC-1	-0.0478772514589377	4.77203940190519	10.8810158675294
FNF_CCACGTTAGGAAACGA-1	-0.0561745577776409	4.90093373097624	11.577005476294
FNF_CCACTTGGTGGCTTGC-1	-0.0467490262048668	3.4461936835214	11.5235358183961
FNF_CCATAAGAGCAACCAG-1	0.0194774909259971	2.41963981427397	11.8077050154786
FNF_CCATAAGCAGACCATT-1	-0.0276488833763119	4.78510378636564	11.7766295378785
FNF_CCATAAGCAGCGAGTA-1	-0.0346084357328247	3.35582207478727	12.2821894591431
FNF_CCATAAGTCAAGCCAT-1	-0.0950746023779336	4.94227980412687	11.7947379057984
FNF_CCCATTGAGGCCTAGA-1	-0.0560160040872653	3.49063109196867	9.7473746245484
FNF_CCCGAAGCAATCAAGA-1	-0.032757425249517	3.34104131497587	11.5586863463502
FNF_CCCGGAAAGTGGGAAA-1	-0.0616278612493089	4.84670256413664	10.3599501555543
FNF_CCCGGAAGTTCTCACC-1	-0.0963210229964238	3.88428257741178	12.1860762541871
FNF_CCCTAACCAACTGCCG-1	-0.013359283342204	3.56709955968107	11.9301796858887
FNF_CCCTCAAAGAAACACT-1	-0.0216589500733259	5.16225146092619	11.5640002196412
FNF_CCCTCAAAGCTTAGTC-1	0.00151115941842392	3.8454344157144	11.4004851286988
FNF_CCCTCAAAGTAAACTG-1	0.0269078659849345	4.0410525683328	11.2575322096924
FNF_CCCTCAACAGCTGGTC-1	-0.0362076026371105	5.03917216099943	11.9558897917847
FNF_CCCTCAAGTGGGACAT-1	-0.0369539956331356	2.53466604985441	11.6601229613404
FNF_CCCTCTCAGAGGGTAA-1	-0.0454531239947672	4.77914522923673	10.5033446257691
FNF_CCCTCTCAGTTCTCTT-1	0.018175485042376	2.45603989400114	11.9176417296509
FNF_CCCTCTCCAAGTATAG-1	-0.00598247357075771	4.8806214217111	10.7824202483277
FNF_CCCTTAGAGCTGGAGT-1	-0.0703910687205996	4.09053086079801	11.6362420027833
FNF_CCGAACGAGAGATGCC-1	-0.104485560475136	4.42895792760099	12.2485094969849
FNF_CCGAACGTCGTGGTAT-1	-0.0750658836817786	2.49377988614286	11.8467408125977
FNF_CCGAACGTCTACTGCC-1	-0.00967550117774385	3.6032252196237	11.1325684493165
FNF_CCGATCTAGCCTGCCA-1	0.00284021153418348	3.6542882803842	12.0434370940308
FNF_CCGATCTCATACCGTA-1	-0.00104022343426288	4.76712607182707	10.3523503249268
FNF_CCGATGGCACTGTTCC-1	-0.00700691353687605	3.33840726651396	11.6907187407593
FNF_CCGATGGCAGCTCGGT-1	-0.00748643577142921	5.14456080235685	11.3047533934693
FNF_CCGGACATCCCAGGCA-1	-0.0965077952429845	5.15310095586027	10.9883938735108
FNF_CCGGGTACAGGTCTCG-1	-0.0485114481936917	2.64214752949919	11.7143460219483
FNF_CCGGGTAGTAGGACCA-1	-0.124494834633877	4.67054079808439	12.1205664580445
FNF_CCGGGTAGTTGAATCC-1	-0.0266571327646198	5.00996969975675	11.3253937666993
FNF_CCGGTGACAATTGCTG-1	-0.0855568367934931	4.42951821126188	11.3708897536378
FNF_CCGGTGACAGTCTGGC-1	-0.0425331522184763	3.59553526677336	10.6808901732545
FNF_CCGGTGACATACAGAA-1	-0.0232486548696951	3.91795991696562	11.6672516768555
FNF_CCGTAGGAGGCCTAGA-1	-0.0662457397113087	4.63248633183683	11.0895205443482
FNF_CCGTAGGCAGGTTCAT-1	-0.0619694205172534	3.17753504552091	12.1009217208008
FNF_CCGTGAGAGAGAGCAA-1	-0.079878175473471	2.91653560437406	12.1633625929932
FNF_CCGTGAGAGGCCTTCG-1	-0.0641605753323767	4.85888432301725	11.7913905089478
FNF_CCGTGAGAGTCGGGAT-1	-0.0323886920805111	3.0435008887216	11.7771397536378
FNF_CCGTGAGAGTTGCTGT-1	0.0122672408979667	3.67025374211515	12.2138806288819
FNF_CCGTGAGCAGCACGAA-1	2.89102945063568e-05	4.90853260792936	12.5076714461426
FNF_CCGTGAGTCATAGACC-1	-0.0461003306775999	3.49183486737455	12.2773791258912
FNF_CCGTTCACACAGCTTA-1	-0.0502720305900573	3.79065607823576	11.1521349852662
FNF_CCGTTCAGTTCGTTCC-1	-0.0976436507130488	5.31964873112882	11.4275465911011
FNF_CCGTTCAGTTGGGACA-1	-0.0264449822067125	5.29715679921354	11.2309704726319
FNF_CCTAACCGTATCGAAA-1	-0.060150104240262	4.85490893162931	11.8782349532227
FNF_CCTAACCTCACCCATC-1	-0.0139486304653908	2.40883897580351	11.9824429457764
FNF_CCTAAGATCTCCTACG-1	-0.0443578480769617	5.09116791524137	11.0049792235474
FNF_CCTACGTCATTATGCG-1	-0.060717362253914	5.20198248662199	11.527052969275
FNF_CCTACGTGTGGTTCTA-1	-0.0106728245297108	3.34819887913908	11.7930661147217
FNF_CCTACGTGTGTGCTTA-1	-0.0364834435587641	2.74002574719633	11.7327910369019
FNF_CCTACGTTCGTGTTCC-1	0.0340933793250334	3.96238135136808	11.3672982161622
FNF_CCTATCGAGCACCGAA-1	-0.0344146019927531	2.8954079035684	12.2912426894288
FNF_CCTATCGAGCGGGTAT-1	-0.0154533355774094	3.92616628445829	11.8959990447144
FNF_CCTCACACAGCCCACA-1	0.0667227662893406	3.90051792897428	9.39680203848883
FNF_CCTCACAGTTTGTTGG-1	-0.0326672394162607	3.94471620358671	12.092633337317
FNF_CCTCATGAGAGCTGCA-1	-0.0384019078854344	2.34714649953092	11.7259922927003
FNF_CCTCATGGTCATCACA-1	-0.0277846437467175	4.85696362294401	12.2201777403931
FNF_CCTCCTCGTATTCCGA-1	-0.0482641121136203	2.47474740781034	11.8554144805054
FNF_CCTCCTCGTCGTGGAA-1	-0.0884094828504568	5.24558161534513	11.4105444853882
FNF_CCTCCTCGTGCGGTAA-1	-0.0123415188137969	3.7032897356912	11.9352837508301
FNF_CCTCCTCTCCATAGAC-1	-0.0996893645842925	4.33741949834074	12.2608595793824
FNF_CCTGCATAGGTTACAA-1	0.0206213098706829	4.12613056935514	12.1665106719117
FNF_CCTGCATAGTGGGAAA-1	0.029989730618459	2.19202684201444	5.45713624411627
FNF_CCTGCATCACAAAGCG-1	-0.0107500494253741	2.23263930119718	11.8598223631959
FNF_CCTGCATCACGTAGAG-1	-0.0505116469673187	5.14058731831754	10.8843222563843
FNF_CCTGCATGTAATACCC-1	-0.0541941275191483	3.95334314145292	12.2183314269166
FNF_CCTGTTGAGCTGAGTG-1	-0.047564519530107	4.15061854161466	11.6091795867066
FNF_CCTGTTGCAATTGGTC-1	-0.072007398829161	5.05119036473478	10.8441096251588
FNF_CCTTGTGAGTCGGCCT-1	-0.0886565098993431	5.03201721944059	11.5313530867676
FNF_CCTTGTGCAACTGAAA-1	0.00895430921176399	4.20413636006559	11.5706025069337
FNF_CCTTGTGGTAAGACCG-1	-0.0578294046190566	4.95569657124723	12.0293885176758
FNF_CCTTGTGTCTGGGAGA-1	-0.0109263607531963	4.18498085774626	11.288413137732
FNF_CCTTTGGAGTATCTGC-1	-0.0272897372792404	4.27622460164274	11.7727976744752
FNF_CCTTTGGGTATACCCA-1	-0.0698516703522756	4.49436425008024	12.4323683684449
FNF_CGAAGGACACGCTTAA-1	0.00371630410594576	4.71729611195768	11.3365651076417
FNF_CGAAGGATCAATCTTC-1	-0.0572369685933101	2.95356653966154	11.92080983573
FNF_CGAAGTTCAGCGGATA-1	-0.076958281700943	5.13938902653898	11.6942692702393
FNF_CGAAGTTTCCCGGTAG-1	-0.0508524071945248	4.96874808110441	11.3464451735596
FNF_CGAATTGCACCCGTAG-1	-0.0412351485445303	5.12626169957365	11.7717848723511
FNF_CGACAGCCAATGCTCA-1	-0.063398488505339	3.53296827115263	12.3450423186402
FNF_CGACAGCGTGTTCGTA-1	0.0391154931863765	4.82580422200407	11.1839705412964
FNF_CGACAGCTCCTTCTTC-1	-0.020864500659207	3.91519116200651	10.9944954817872
FNF_CGAGAAGCAATGGCAG-1	0.0140360677191992	3.03976320065702	11.8177023833375
FNF_CGAGAAGTCTGCGAGC-1	-0.0489424979663382	4.98927210606779	11.7213831847291
FNF_CGAGGAAAGAATTCAG-1	-0.0417520885916455	3.60382937230314	10.4676085417847
FNF_CGAGGAAAGGATGAGA-1	0.00867149787999344	2.84507058896269	12.0631600325684
FNF_CGAGGAACAGATCCTA-1	-0.0414119646540288	5.2747020605966	11.1643696730714
FNF_CGAGGAATCAGGGATG-1	0.00530818207766739	3.81964491643156	11.1806527083497
FNF_CGAGGCTAGTATGTAG-1	-0.00199798739835291	2.77221177853788	11.9536190932374
FNF_CGAGGCTTCGTCCATC-1	-0.0275143709471997	4.6292409781381	11.5802441542725
FNF_CGAGTGCAGCTCGGCT-1	-0.0202998808359723	4.97808073796476	11.3419381087403
FNF_CGAGTGCGTGGAGAAA-1	0.00813469571241796	2.70521281995024	11.8449707930665
FNF_CGAGTTATCCTCACCA-1	-0.0533037073646991	2.83924030102934	11.8591862624268
FNF_CGATCGGAGGATTTGA-1	0.0171738009252267	4.69166659154142	10.6787415450196
FNF_CGATCGGAGTACAACA-1	0.0127470203750686	5.08319519795622	10.9529562895875
FNF_CGATCGGGTTGTATGC-1	-0.0210959530568549	2.4779434088632	11.8192387526612
FNF_CGATCGGTCCCATTCG-1	-0.0221963960172399	5.13522099293913	11.8602600997071
FNF_CGATGCGCACAAATCC-1	-0.0231848564118501	2.60330413617338	11.7052308028321
FNF_CGATGCGGTCAATCTG-1	-0.0198143657943209	2.54695676602567	11.5584193175416
FNF_CGATGCGGTCATCACA-1	-0.00561226654928923	3.93750571049894	11.1382695143799
FNF_CGATGCGGTTACCTGA-1	-0.0227282278969743	4.67807720936979	11.9117480223755
FNF_CGATGCGGTTGACTAC-1	-0.0154135349018577	3.24003838338102	11.2478772109131
FNF_CGATGCGTCCTCATAT-1	-0.0144365043042555	4.61960409917082	11.2732897704224
FNF_CGATGGCAGCATTTGC-1	-0.113392235463111	5.15848730839933	11.7390910094361
FNF_CGATGGCAGTCCCAGC-1	-0.0509497549051788	3.63479183949674	12.0176726286988
FNF_CGATGGCGTCCACGCA-1	-0.0278906484025626	2.38653396405424	11.9081316893677
FNF_CGATGGCGTCTGTGTA-1	-0.0326824463902115	5.01680992879118	11.5093527739625
FNF_CGATGGCTCGGTAAGG-1	-0.0720612204433226	2.73591469563688	11.5824194853882
FNF_CGCATGGAGGTGGGTT-1	-0.0116324018721967	2.89947079457487	11.9250060027222
FNF_CGCATGGAGTCCGCGT-1	-0.0748459558003478	3.97258065976347	11.6874562209229
FNF_CGCCAGACATGTACGT-1	-0.0463689847191874	2.54749058522428	11.6188202803712
FNF_CGCCAGAGTTTACCTT-1	-0.0396695115746169	4.28902148045744	12.0579033797364
FNF_CGCCAGATCGTCGGGT-1	-0.0424356359171636	2.41631983555998	11.8228026335816
FNF_CGCCATTAGGGAGGGT-1	-0.033797472243204	4.04158471860136	11.4934836333375
FNF_CGCGTGAAGCACCTGC-1	-0.096882967087392	5.11220549382414	11.3064490264039
FNF_CGCGTGACAACAGATA-1	-0.00495959677518817	2.90325521268095	12.0089388793091
FNF_CGGAATTAGCTCGAAG-1	-0.0412769062301563	3.89703940190519	10.8617421095948
FNF_CGGAATTCACCCTTAC-1	-0.0938725697446142	5.26084088124479	11.113530248938
FNF_CGGACACAGTGACACG-1	-0.0074915110156081	3.13004444874967	11.8531742995362
FNF_CGGACACGTTGCAAGG-1	-0.0357987384495385	5.17346285618986	10.9910374587159
FNF_CGGACACGTTGTTTGG-1	0.00196344067860307	2.59008644856657	11.7708435958008
FNF_CGGACACTCTCATTAC-1	-0.0818245208435583	4.20871542729582	12.2193251555543
FNF_CGGAGAAAGAGCATTA-1	-0.00369910560916625	3.10438154973234	12.1573077147584
FNF_CGGAGAACACATACGT-1	-0.0584532104056661	4.8264427069589	12.074112028418
FNF_CGGCAGTTCTTCGGTC-1	-0.107110411696298	5.20645235814298	11.041195005713
FNF_CGGGACTAGTAGGTTA-1	0.0699935786329496	3.79933093823637	10.4590321486573
FNF_CGGGACTGTTGCCTAA-1	-0.0621888216730509	5.11616324223722	10.8476572936158
FNF_CGGGCATAGAATCGCG-1	-0.0560971751472037	4.48158644475187	11.1806069319825
FNF_CGGGCATCACTGGAAG-1	-0.0238251193836121	5.15983532704557	10.930448622046
FNF_CGGGTCAAGACGAAGA-1	0.0453370497877629	2.83467553891386	11.618717283545
FNF_CGGGTCAAGCCAACCC-1	-0.0493609079547425	3.60500739850248	12.3183003371339
FNF_CGGGTCAAGGTCGAGT-1	-0.0027681390384566	2.42128132619108	11.9250918334107
FNF_CGGGTCAAGTCGAATA-1	-0.0217177880558115	4.14495085515226	11.5718794768433
FNF_CGGGTCAGTATCGATC-1	-0.0229690981407038	2.85053299702848	11.8384753172974
FNF_CGGGTCAGTCGCTTGG-1	-0.0660285370523741	4.57639550008024	12.3699875777344
FNF_CGGTCAGAGTCACGAG-1	-0.0382735655782002	2.00745116509641	10.6587220137696
FNF_CGGTCAGCAAGCACAG-1	-0.0118549507555954	4.76282833852018	11.913319677649
FNF_CGGTCAGGTTCTTAGG-1	-0.0662544517287026	3.46842311658109	12.2294102614503
FNF_CGTAAGTAGCGTTGTT-1	-0.0822197970432412	4.33819483555998	10.1657124465089
FNF_CGTAAGTCAGACTCTA-1	-0.0431344157319033	4.05825232304777	11.1955347960572
FNF_CGTAAGTCAGTCGCTG-1	-0.0495115025668138	4.81713675297941	11.7535077040772
FNF_CGTAAGTGTAACGATA-1	-0.083266951352448	4.66727875508512	11.8651247923951
FNF_CGTAAGTGTAGATCGG-1	-0.0428810564538893	2.70687102116789	11.6946164076905
FNF_CGTAATGAGTGGTTAA-1	0.00947749732418093	3.32966684140409	11.7938328688721
FNF_CGTAATGGTACTCGAT-1	-0.0516758377146249	4.18970774449552	11.8315125411133
FNF_CGTAGTATCGGACAAG-1	-0.0370325644287113	4.99003075398649	11.9690113967042
FNF_CGTCAAAAGCCTCGTG-1	-0.0520969485583334	2.81078313626493	12.1216126387696
FNF_CGTCAAAGTTACCCAA-1	-0.006104828111681	4.96434067525114	11.7313662474732
FNF_CGTCCATAGCCTTGAT-1	-0.0966031707946638	5.1680126074716	11.620839208899
FNF_CGTCCATCACAATCTG-1	-0.0426178494050611	4.19194363393034	11.9604531233887
FNF_CGTGAATCACGTAGAG-1	-0.0385158597841136	4.45566366948332	11.1497994368653
FNF_CGTGAATGTTATAGCC-1	-0.0020953359845845	5.07667683400358	11.0340968077759
FNF_CGTGATACAAGTATCC-1	-0.0337373493799578	2.96797560490812	11.7088681166749
FNF_CGTGATACATCAGTGT-1	-0.0134813343600755	4.07458256520475	11.7799607222657
FNF_CGTGATACATGAATCC-1	-0.0745490671877388	2.9353875998422	12.1155692046265
FNF_CGTGATACATGACTCA-1	0.15823288836412	4.19532536305631	9.78690061026617
FNF_CGTGCTTCATGTGGTT-1	-0.0111944544767494	3.66548322476591	11.0903693144898
FNF_CGTGTCTAGACTTCAC-1	-0.0534579379063028	4.0038165930673	11.1825781767945
FNF_CGTGTCTAGGACAGTC-1	-0.0755539895267843	4.05124043263639	11.1301985686402
FNF_CGTGTCTCAAACTGCT-1	-0.0195712675853199	2.42118166722502	11.7897358840089
FNF_CGTGTCTCAGAGGACT-1	-0.0370688078997633	2.43380593098844	11.7177182143311
FNF_CGTGTCTGTGACAACG-1	0.0531403377513165	5.20109318532194	10.9228869383912
FNF_CGTTAGAAGTCTAACC-1	-0.0297041029132558	2.66785239018644	11.7738142912964
FNF_CGTTAGACATCTATCT-1	0.00494564957806598	5.2277083281442	11.0036650603394
FNF_CGTTAGAGTTCGCGTG-1	-0.0378109682369917	3.8284118060037	10.7940913146119
FNF_CGTTCTGGTGCCTGAC-1	-0.0720603284888094	3.41913842000212	12.0835934584717
FNF_CGTTCTGTCGGCACTG-1	-0.0197810171157135	4.91250704564298	11.2639876311402
FNF_CGTTGGGGTCACGTGC-1	-0.033359640797907	3.42593525685514	12.0968962615113
FNF_CTAACCCAGAACGCGT-1	-0.0930966407272236	4.91253279484953	12.095539182959
FNF_CTAACCCGTCTGTAAC-1	0.00198798282567164	4.46680258549894	11.2346783583741
FNF_CTAACCCGTGGACAGT-1	-0.0380162312223371	4.47574423588957	11.0972729628663
FNF_CTAACCCTCATGCCAA-1	0.0239825830137416	5.02723454274381	11.4601670210938
FNF_CTAACCCTCTTCGCTG-1	-0.0103062807622691	2.24463032521452	10.8094626372437
FNF_CTAACTTAGTTGCTCA-1	-0.0750904578599167	4.53930329121794	12.1216793959717
FNF_CTAACTTCACTTCCTG-1	-0.0186530759868422	4.86980866231169	11.5568438475709
FNF_CTAACTTGTTAGAAGT-1	-0.0572023234463117	3.28797410763944	11.730286688147
FNF_CTAACTTGTTCTGACA-1	0.0203744557657805	3.22917674817289	12.2403613036255
FNF_CTAAGTGAGTGATAGT-1	-0.0352301516036308	4.83784197606291	10.533756346045
FNF_CTAAGTGGTATCGGTT-1	-0.0544265913081985	2.97512720860685	11.399834722815
FNF_CTACAGAGTTGCCAAT-1	-0.049318597220453	3.96001433171476	12.2163220351319
FNF_CTACAGATCAGGTAAA-1	-0.0720958361161331	3.98338888920988	11.9309798186402
FNF_CTACAGATCGAAGTGG-1	-0.0634738161886422	3.78814410008634	12.1603299086671
FNF_CTACATTGTCGAATGG-1	-0.0311032671166724	3.75719450749601	11.6089058821778
FNF_CTACATTGTTCCATTT-1	-0.04325529967022	4.09310721196379	12.1963606780152
FNF_CTACCCAAGAAACTCA-1	-0.0801824944354556	4.99753235615934	10.9808693831544
FNF_CTACCTGAGCGTTCAT-1	-0.0225932049103847	2.66735028065885	11.9322853987794
FNF_CTACCTGCAGAAATCA-1	0.0284628481111905	3.502870786564	10.6982918685059
FNF_CTACCTGTCCATTTAC-1	-0.0172723104700458	5.1090731505319	10.7415457671265
FNF_CTACGGGCACCGGAAA-1	-0.0606457435193735	4.95629500188078	11.7178545897584
FNF_CTACTATAGTGGACGT-1	-0.0591527794347121	4.89837216176237	11.8669110243897
FNF_CTACTATCACCCAAGC-1	-0.0115124487608765	4.94470642842497	10.8594914382081
FNF_CTACTATTCTCACGAA-1	-0.02820941437077	3.65177201070036	12.0059309905152
FNF_CTAGGTAAGATAGTCA-1	0.082968919475639	5.27478598393644	11.1728135054688
FNF_CTAGGTAAGATGAACT-1	-0.0439158455622529	5.00569866933073	11.1959219878297
FNF_CTAGGTATCCGCACGA-1	-0.040954917575951	4.97099732197965	11.8039999907593
FNF_CTATAGGAGGCATTTC-1	-0.0483047872985893	5.17197607793058	11.4038048689942
FNF_CTATAGGAGGCTCCCA-1	0.00329384239425309	3.98459719456877	10.5349751418214
FNF_CTATAGGGTAAGCTCT-1	-0.0740483730752679	3.78519629277433	11.4661093657593
FNF_CTATCCGAGAAGTCTA-1	-0.0194410151924598	2.58265255727018	11.7798090880494
FNF_CTATCCGCAGAACATA-1	-0.0080107713084181	3.70228480138029	12.4348832076172
FNF_CTATCCGGTGATAGTA-1	-0.0705152471996103	3.71555541791166	11.9904032652955
FNF_CTATCCGGTGTCTTGA-1	-0.0525370332676111	4.07315157689298	11.4141980116944
FNF_CTATCTAGTCGTCAGC-1	0.0146389040559625	2.55627177991117	11.4925852721314
FNF_CTATCTAGTCTGTAAC-1	-0.00564511174114188	2.79643129147733	11.6232481902222
FNF_CTCAAGATCCGACGGT-1	0.0406875843329957	4.85416888035978	11.270720571814
FNF_CTCAAGATCTGCGGCA-1	-0.0601641005926138	4.29636858739103	12.5465966170411
FNF_CTCAATTAGTTAACAG-1	0.0081284356437181	2.94632219113554	11.6482802336793
FNF_CTCAATTGTCACAGAG-1	0.0389291670161649	3.65168904103483	12.0445691054444
FNF_CTCAATTGTCAGCGTC-1	0.0557911298205226	2.84218000210966	11.7810650771241
FNF_CTCAATTGTGTCTTAG-1	-0.0108532386961792	3.36183952130522	11.8216677611451
FNF_CTCACTGAGAGTCGAC-1	-0.0767986696010927	2.79821728505338	11.961641401587
FNF_CTCAGAAAGCTCGTGC-1	-0.0279019759923367	4.3490428809091	11.7855864470582
FNF_CTCAGAATCCCGAAAT-1	-0.0645008011453557	4.88303469456877	11.2503806059937
FNF_CTCAGGGAGCCACAAG-1	-0.0767812519767475	2.43784879483427	10.9965792601685
FNF_CTCAGGGGTGTTTCTT-1	-0.0542424670229136	5.13600968159879	10.9814873641114
FNF_CTCAGGGTCGAGCCTG-1	-0.0815568898241192	2.7937450293466	11.9994746153931
FNF_CTCAGTCCACGTCGGT-1	-0.0404319003488975	2.48347471989836	11.7599001830201
FNF_CTCAGTCGTCCATAGT-1	-0.0470786680310719	4.17465399541105	10.6310063307862
FNF_CTCATCGAGTCACGAG-1	-0.0358457286143019	4.01083587445463	12.2125340407471
FNF_CTCATCGCAAGAGATT-1	-0.0473357100171155	3.87734125889982	11.3582468932252
FNF_CTCATCGCACAGTACT-1	-0.0468574014023253	4.7364416006967	11.1726561492066
FNF_CTCATCGCAGAAGCGT-1	-0.0635032551974709	4.58848236836637	11.6985035842042
FNF_CTCATCGCATCCTTGC-1	-0.0400952991393161	2.99195860661711	12.1466570799927
FNF_CTCATCGGTTACACAC-1	-0.0670283325890961	4.47005747594084	11.6690331404786
FNF_CTCATCGTCTTCCCAG-1	-0.05712696607097	3.63469027318205	11.0523348754029
FNF_CTCATGCAGACATCCT-1	0.0311404730544501	5.17332791127409	11.7817021315674
FNF_CTCATGCAGAGTAACT-1	-0.0626600933105552	4.81782435216154	12.1156769698243
FNF_CTCATGCCAGCATGCC-1	-0.0494110214306983	2.90542172230924	11.7947951262574
FNF_CTCATGCGTACAAGTA-1	-0.0695949302812538	3.26521490849699	12.2256222670655
FNF_CTCATTAAGCATTTCG-1	-0.0172314352488536	3.04845355786527	12.0086356108765
FNF_CTCATTAAGTCGCGAA-1	-0.0557994057615608	4.07254980839933	11.719188780127
FNF_CTCATTACACTGATTG-1	-0.0339550347048776	4.27181290425504	10.9017106001954
FNF_CTCATTAGTGTTAAAG-1	-0.0234759625853839	4.91775320805754	11.3082753127198
FNF_CTCCAACCAAAGCTAA-1	-0.0248837817412506	4.75876187123503	11.1030693953614
FNF_CTCCAACCAGTCTTCC-1	-0.000151987921437113	3.47748969830717	11.8189240401368
FNF_CTCCAACTCTGCGTCT-1	-0.0947367656154536	4.735128391163	10.5945959990601
FNF_CTCCATGCACTGGACC-1	-0.0258435314816198	3.81502674855436	11.450444311438
FNF_CTCCATGGTCAAAGTA-1	-0.0913084926421629	4.77415941991056	10.1381426756959
FNF_CTCCCAAAGAAATCCA-1	-0.0344196828458785	4.40864704884733	10.7309304183106
FNF_CTCCCAACAATCTGCA-1	-0.0305514276754737	4.68443011082853	11.519481748877
FNF_CTCCCAACAGCCCACA-1	-0.0493643973279685	4.65363596715177	10.5247975295167
FNF_CTCCCAATCCAGCAAT-1	-0.0889230159480057	3.16847060956205	12.1451579039673
FNF_CTCCCTCGTACATTGC-1	-0.0349341156952764	3.73873995579923	12.0514794295411
FNF_CTCCGATAGAGCAGAA-1	-0.0527390941037762	2.84876345433439	11.749236196814
FNF_CTCCTTTTCTTCGGTC-1	-0.0609857347245037	2.72863982953275	12.0901194518189
FNF_CTCGAGGAGAAGCCTG-1	-0.0186066846047811	2.84456037320341	12.1351605361085
FNF_CTCGAGGGTGAAGCGT-1	-0.0217740139981153	3.74877284802641	11.6349669402222
FNF_CTCTCAGAGGATACAT-1	-0.0644373466170868	4.64316700734342	11.5590487425904
FNF_CTCTCAGGTACTGACT-1	-0.0601093079957152	3.99409984387602	12.0217600768189
FNF_CTCTCAGTCTAAGAAG-1	0.0108209069858824	3.74871872700895	11.4719124739747
FNF_CTCTCGAGTCTCACAA-1	-0.0260161294849765	4.92595194615568	10.5797902052979
FNF_CTCTGGTCACTGCGTG-1	-0.0560073532979172	3.42847942151274	11.7928315108399
FNF_CTCTGGTCATGACAGG-1	-0.0367086466861964	2.5740435007974	11.8009692137818
FNF_CTGAATGGTTAGAGTA-1	0.0550950588387966	4.35351179875578	11.4693346922974
FNF_CTGAGCGAGATTGTGA-1	-0.0204628457228552	3.48602937497343	12.2102003996949
FNF_CTGAGCGAGTAACGTA-1	-0.0800731489142187	4.72695683278288	11.6659489577393
FNF_CTGAGCGAGTGCAGCA-1	-0.0528118142262798	3.40188168324674	11.5224362319092
FNF_CTGAGCGTCAAGATAG-1	0.0557999220074529	3.91785215176786	11.3485070174317
FNF_CTGAGCGTCCGACGGT-1	0.00323935126381533	2.71533440388883	11.7871647780518
FNF_CTGAGGCAGGTCACAG-1	-0.0321756898980253	4.83919571675504	11.5992985671143
FNF_CTGAGGCGTGTGCCTG-1	-0.0414548943703764	4.16863678731169	10.6431408827881
FNF_CTGATCCCAAGGTCGA-1	-0.0653249520387037	2.75458143986906	12.2150212233643
FNF_CTGATCCTCGAGGCAA-1	-0.0391240362328887	3.2393860701486	12.1916781371216
FNF_CTGCAGGTCAAGCTTG-1	-0.0611288082000715	5.12261198796476	11.6766282027344
FNF_CTGCAGGTCGTTCGCT-1	0.0015974835784735	3.62279914654936	12.2017527526002
FNF_CTGCAGGTCTTTCTAG-1	-0.0161133512564973	4.46397064961637	11.9577837889771
FNF_CTGCATCGTATGCTTG-1	-0.0730677916725947	5.06373881139005	11.2753630583863
FNF_CTGCCATGTTGTCTAG-1	-0.0432520381100024	5.00009344853605	11.894876570044
FNF_CTGCGAGAGACCGTTT-1	-0.0976641676521854	5.00846909321989	11.1553622191529
FNF_CTGCGAGAGCGTTAGG-1	-0.0543428780002652	3.55157374180998	12.3695679610352
FNF_CTGCGAGCAAGTCCCG-1	0.0125936198071708	3.7380056265756	11.1086045210938
FNF_CTGCGAGCAGGACAGT-1	-0.0147444658674191	2.19461320676054	10.7974539702515
FNF_CTGCGAGGTTGCAAGG-1	-0.0461764178349706	3.97306274213041	11.9448653166871
FNF_CTGCTCAAGATGCCGA-1	-0.0159179716840833	5.02261494435514	10.9082518523316
FNF_CTGCTCACAATACCTG-1	-0.034710053965921	4.74430941380705	11.9915858214478
FNF_CTGGACGAGAAATCCA-1	-0.0284817529804438	3.36629866399015	10.8671723311524
FNF_CTGGACGCAACTTCTT-1	-0.0251765950403144	5.2094468954965	11.7616959517579
FNF_CTGGACGCATCAGCTA-1	-0.0367709145416898	5.31812809743131	11.0923367446046
FNF_CTGGACGGTAAGACCG-1	0.00568678075794452	4.19466875828947	11.682435125647
FNF_CTGGACGTCGTTCCTG-1	-0.0442749967933728	4.54737709798063	11.7949591582398
FNF_CTGGCAGCATGACGAG-1	-0.0722084231395155	4.6008214835092	12.0733729308228
FNF_CTGGCAGGTAACTGCT-1	-0.0111515081970618	5.13795040883268	11.4176169341187
FNF_CTGGCAGGTTTCGTTT-1	-0.0605304253680752	3.0432031039163	12.006545156775
FNF_CTGGTCTCAACGCATT-1	-0.0494055217262015	5.16457461156095	11.3154631560425
FNF_CTGTACCGTGTCCGGT-1	-0.00847319654969392	2.23859261311735	11.8130827849488
FNF_CTGTACCTCACCACAA-1	-0.0307624194871461	4.80531977452482	11.8227511351685
FNF_CTGTACCTCGTGGCGT-1	-0.00468691272593233	4.67237232960905	11.2329884474854
FNF_CTGTATTAGCGGTAAC-1	-0.0123356188766837	5.08132647313322	11.9432106917481
FNF_CTGTATTAGTAGCAAT-1	-0.0848027439573077	4.22312163151945	12.0918303435425
FNF_CTGTATTCAGCGCGTT-1	-0.0916539369693569	4.2891964796945	11.6622963851075
FNF_CTGTATTTCACAAGAA-1	-0.0141478930291747	4.41387985982145	11.7463026946168
FNF_CTGTATTTCCAAGCAT-1	-0.0214136450691531	4.50117396153654	11.5536986296754
FNF_CTGTATTTCCCGTAAA-1	-0.0396848758442568	3.76584600247587	11.4643660491089
FNF_CTGTATTTCTGTCAGA-1	-0.06450976317324	3.42408846654142	11.6867237990479
FNF_CTGTCGTGTATTGAGA-1	-0.0711781771116405	2.76037000455107	11.5882836287598
FNF_CTGTGAAAGCCACCGT-1	-0.0284502244113602	4.62818764485563	10.7614708846192
FNF_CTGTGGGAGACCAAAT-1	-0.0359999171889941	2.26992510594572	11.7660675948243
FNF_CTGTGGGCAAGACAAT-1	-0.0813117392761126	5.01245497502531	11.2486658995728
FNF_CTGTGGGTCCTAGCTC-1	-0.0636584870312806	3.13709806241239	12.3271971648316
FNF_CTTACCGTCGCCGTGA-1	-0.069782371541422	5.06298159398283	11.4812546675782
FNF_CTTAGGAGTCCCAAAT-1	0.0314098306978052	3.98763989247526	11.3255778258423
FNF_CTTCAATCAAGAGTAT-1	-0.00961781953084806	4.10780953206266	12.2501994078736
FNF_CTTCAATGTAGGCTCC-1	-0.0875664640510763	4.95690201558317	11.8855343764405
FNF_CTTCAATTCTTGGATG-1	-0.0402496778276909	5.31950901784147	11.3536597197632
FNF_CTTCCGAAGCTACTGT-1	-0.0565459159343961	5.07644556798185	10.878386587439
FNF_CTTCCGACACTCCTGT-1	-0.0901049848775092	4.6116833571359	12.1010046904664
FNF_CTTCCGAGTCTGATAC-1	-0.0570726486129875	4.73265360631193	11.0686665480714
FNF_CTTCCTTCAGACCATT-1	-0.0211236193207601	5.00744150914396	11.2074395125489
FNF_CTTCCTTTCGTAGCTA-1	-0.0263988940278469	3.80149983205045	11.9734002059083
FNF_CTTCGGTTCCTTCTTC-1	-0.0356058424771782	3.51780961789335	10.9161845152955
FNF_CTTCTAAAGTGAGTTA-1	0.0130458801735075	3.51828979291166	10.9359961455445
FNF_CTTCTAACAGAGGTAC-1	-0.0123751232659063	4.10998963154997	11.9035979216675
FNF_CTTCTAATCCATTTAC-1	-0.0655572129765747	4.04111622609342	12.4688473647217
FNF_CTTCTCTCACTATCGA-1	-0.0248507043290371	5.22790526189054	11.1321679061036
FNF_CTTCTCTTCATTTACC-1	-0.0453625804216424	2.74432371892179	11.9368124907593
FNF_CTTCTCTTCCTAGCTC-1	-0.0428090826869896	2.30736683644499	11.8580618804078
FNF_CTTCTCTTCTAGTCAG-1	-0.0126409987614023	4.30850647725309	12.1019068663697
FNF_CTTGAGACATACTTTC-1	0.0119777468813351	3.11827324666227	12.2201052611451
FNF_CTTGAGAGTGCTAGCC-1	-0.0211674024947017	5.07566832341398	11.7686720793824
FNF_CTTGATTAGTCACACT-1	-0.0455422114084598	5.18527077473844	11.4315606062989
FNF_CTTGATTCAAGAGTGC-1	-0.0294044142022826	4.65834902562345	10.8556528990845
FNF_CTTGATTGTGTGATGG-1	-0.0653321556058365	2.39653300084318	11.8195401137452
FNF_CTTGATTTCAGCCTTC-1	-0.0159454912397208	3.01785372533048	12.2357579177003
FNF_CTTTCAAGTTCACCGG-1	-0.0520247715867107	3.8396332148477	12.1891089385132
FNF_CTTTCAATCTGTGCGG-1	-0.00647774120325714	3.48018144406523	9.91122826987311
FNF_CTTTCGGCAACGGCTC-1	0.0201382090204243	2.50520561970915	11.362086386023
FNF_CTTTCGGCACGTAGAG-1	-0.0599088117487285	3.49900840558256	12.2803011839966
FNF_CTTTCGGTCTTCCCGA-1	-0.0347870309701852	3.72211073674406	12.0420266097169
FNF_GAAACCTAGCGTGAAC-1	-0.0517707697220672	5.2443475607797	11.2028618758301
FNF_GAAACCTGTCTCTCAC-1	-0.0109776558269341	2.545914876835	11.8743735259156
FNF_GAAACCTGTGCCTTCT-1	-0.0163360792733909	4.92256211079801	10.8089676802735
FNF_GAACACTAGTGCCCGT-1	-0.0186473474820019	5.04213570393766	11.9206705992798
FNF_GAACACTTCATCACCC-1	-0.0468113344870828	3.15269254483427	11.8167134230714
FNF_GAACGTTCACGTCATA-1	-0.0579067980737258	4.22347687520231	12.1717539733033
FNF_GAACGTTTCACCACAA-1	-0.0152853792829144	3.26084183491911	11.9525319045167
FNF_GAACTGTAGAGCTGCA-1	-0.0515409773190367	5.27026366032804	11.3227950041871
FNF_GAACTGTGTATTGCCA-1	-0.0340021790277837	4.57370613850797	10.9594651167969
FNF_GAAGAATAGCCGGAAT-1	-0.0319492472393293	2.58303498067106	4.75381526404425
FNF_GAAGAATTCCTTATAC-1	-0.0228333818827468	3.89086316861357	12.3610983794312
FNF_GAAGCCCAGTCAGCCC-1	0.00938991840522702	3.56302880086149	10.9897042220215
FNF_GAAGCCCAGTCGAAGC-1	0.00490850180271077	3.31497191228117	11.818234533606
FNF_GAAGCGAAGAGGGTCT-1	-0.00443976310981437	5.25584458150114	11.2596331542115
FNF_GAAGCGACACCACATA-1	-0.0176660559875205	4.90001868046964	12.3550721114258
FNF_GAAGCGAGTATCGTAC-1	-0.0799253108018469	3.12981962002958	11.7404805129151
FNF_GAAGCGAGTGACATCT-1	-0.0416469517152307	4.38914631642545	10.8500920241456
FNF_GAAGCGATCCTCTGCA-1	-0.0214185730096307	2.98776696957792	11.992891401587
FNF_GAAGGACCACCGTACG-1	-0.024810580819438	5.27449415959562	11.8068324034791
FNF_GAAGGACTCAGGTAAA-1	-0.0265328262557244	5.08897303380216	11.8457365935425
FNF_GAAGGGTCAACCACGC-1	-0.00388809902442622	3.56803416051115	12.0978175109009
FNF_GAAGGGTCAGAAGCGT-1	-0.00430611365052705	3.95989631451811	12.1150313323121
FNF_GAAGGGTCATGACACT-1	0.0260946776316639	2.25406860150541	11.8851128523926
FNF_GAAGTAACATCTGGGC-1	-0.03343645585116	3.83979557790006	10.8477707808594
FNF_GAAGTAATCGGTTAGT-1	-0.0583622690713191	4.87794207371916	10.8214732115845
FNF_GAATCACAGTCCTACA-1	-0.0427820291916542	5.24379061497892	11.5972414916138
FNF_GAATCACCAAGTGGTG-1	0.000221613201919491	2.78202365674223	11.7505312865357
FNF_GAATCACCACAGTACT-1	-0.120570572812578	4.6705269698068	11.6022120421509
FNF_GAATCACGTACCATAC-1	-0.00419200061708386	5.24279211796964	11.4023753111939
FNF_GAATCACGTCGTTTCC-1	-0.0579837729992755	4.40133999623503	12.1309052413087
FNF_GAATCGTGTTTACTTC-1	0.000935021344390274	3.27333878316129	11.4720011656861
FNF_GACACGCAGGTTAAAC-1	-0.0246920379868154	3.38213728703703	12.0045615141968
FNF_GACACGCTCGCCAGTG-1	0.0430639389076982	3.2386798743173	11.7374287551026
FNF_GACAGCCTCTCCTGTG-1	-0.0613617825707764	2.68642686642851	11.9094868605714
FNF_GACATCAAGTCAACAA-1	-0.00961607890876262	2.63343905247892	11.6845665877442
FNF_GACATCAGTTCCTAAG-1	-0.0638150229458287	5.00497530736173	11.8106308882813
FNF_GACCAATAGCAACCAG-1	-0.0239456601088687	3.53553699292387	11.9229689543824
FNF_GACCAATGTCTCTCTG-1	-0.0629375518906029	2.46777867116178	11.9505120223145
FNF_GACCAATGTGTTCGAT-1	-0.0362271905475386	4.94885491170133	10.7981110518555
FNF_GACCCAGCAGTAACGG-1	-0.0483264531610929	3.31492089070524	11.8047896330933
FNF_GACCCAGTCGCAGAGA-1	-0.052384798936906	3.08123682774748	12.1674786513428
FNF_GACCCTTAGAGGCGTT-1	-0.0200674117652844	3.47349213399137	12.232746214209
FNF_GACCCTTAGTCCTACA-1	-0.0387584952435418	4.60355709828581	11.8444434111695
FNF_GACCCTTGTACTGAGG-1	-0.0213034394510493	5.03616617955412	10.7443810408692
FNF_GACCGTGCAAGGACAC-1	-0.0297251310182306	4.70952700413908	10.8392268126588
FNF_GACCGTGCATACATCG-1	-0.0514859158508925	4.65586756505216	12.2366457884888
FNF_GACCGTGGTGCCGGTT-1	-0.0164852278815736	4.65694664754118	10.4106951659302
FNF_GACCTTCAGGCATGCA-1	0.0366087003782072	4.7336921576425	11.0536528533082
FNF_GACCTTCAGGTTTGAA-1	0.00424200262156071	4.63874720372404	11.692239851294
FNF_GACCTTCTCCGCAAAT-1	-0.0281401853262507	3.84249280728544	11.6926194136719
FNF_GACCTTCTCGACCTAA-1	0.0346212220849141	3.40504859723295	11.1445256178956
FNF_GACGCTGCAACCTAAC-1	-0.0486461557914861	5.22540520467008	11.200203031836
FNF_GACGCTGCATCGATAC-1	-0.0784172198420153	2.7746963385507	11.9444085066895
FNF_GACGCTGGTGCAGTGA-1	-0.0436766967332563	5.01161097325529	10.9256688063721
FNF_GACGTTACAGGGACTA-1	-0.0542043989578029	4.86616991795744	11.4397479003052
FNF_GACGTTACATGAAGGC-1	-0.0022528762299017	5.18679760731901	11.804824919043
FNF_GACTATGAGGCATGCA-1	-0.0390398359681331	3.42056392468656	11.6405220931153
FNF_GACTCAATCTCTTAAC-1	-0.0329551762448066	5.00488518513883	11.6772280638795
FNF_GACTCTCCACTTCATT-1	-0.0147754896531478	2.42243670262541	12.0662356322388
FNF_GACTGATCAAGAGAGA-1	-0.0691751496751611	2.65116428174223	11.7055235808472
FNF_GACTGATCACATGAAA-1	-0.0466591329413786	5.09099625386442	10.9186793273072
FNF_GACTGATTCAACTGGT-1	-0.0115422336957774	3.24181174077238	12.2838593428712
FNF_GACTTCCCAAAGGAGA-1	-0.0337884889811171	2.5272905711099	12.1284991210084
FNF_GACTTCCGTCAACATC-1	-0.0461332828808469	4.70475720204557	10.9600726073365
FNF_GACTTCCGTTAGGGAC-1	-0.022018000023466	4.78071354665006	10.507913679419
FNF_GAGAAATAGGAGTCTG-1	-0.0206904488410164	4.73881481923307	10.5418358748536
FNF_GAGAAATCAGCGATTT-1	-0.0265196617603248	4.96336411275114	11.0431433623414
FNF_GAGACCCCAAAGAGTT-1	-0.0401914834135437	2.89088605679716	11.5465470259766
FNF_GAGACCCCACATCATG-1	-0.0589726297546836	4.86690663136686	11.4838238661866
FNF_GAGACCCCATCAGTCA-1	-0.0952464671407843	3.11550139226164	11.7174015944581
FNF_GAGACTTCAAGCTGCC-1	-0.0481841572205209	2.89990948476042	12.0886002486329
FNF_GAGACTTGTACGTAGG-1	-0.0672809823838878	2.70988010205473	11.8850308364014
FNF_GAGACTTGTGCCTGAC-1	-0.0108757695454542	2.36394308842863	11.8476239150147
FNF_GAGAGGTCAGCTCTGG-1	-0.0615300481123373	4.64134024419035	9.82138356619879
FNF_GAGATGGAGGTATTGA-1	-0.0428049620976206	3.80727218426908	12.0411721175294
FNF_GAGCCTGAGAGATGCC-1	-0.0224248951811584	4.8398499373361	10.2714034026246
FNF_GAGCCTGTCCGTGACG-1	0.0374495663822881	3.73555635251249	10.1942845290284
FNF_GAGCCTGTCCGTGCGA-1	0.0248968148652924	4.17253588475431	11.1269827788453
FNF_GAGCTGCAGCGTCGAA-1	-0.072754728647935	3.35387109555448	11.0674143736939
FNF_GAGCTGCCATTGGGAG-1	-0.0769658416479134	4.95230196751798	11.4258538191895
FNF_GAGCTGCGTCTACACA-1	-0.104699853218749	2.53994892873014	11.8534241622071
FNF_GAGCTGCTCTAGTACG-1	-0.0282935576522563	5.1970915678903	10.9665671294312
FNF_GAGGCAACAATTGAGA-1	-0.0238953621785455	2.96604846753324	12.098526090918
FNF_GAGGCAACATTCTCCG-1	-0.047488797293054	3.86152862347807	12.325896353064
FNF_GAGGCAAGTCAGCGTC-1	-0.0474062194490632	4.7652592543527	12.1620131438355
FNF_GAGGCAAGTGCCCACA-1	-0.0506835929937479	3.91721867360319	12.0545016234498
FNF_GAGGCAAGTGCTGATT-1	0.0589976104759499	3.79970763959135	11.9374724333863
FNF_GAGGCCTCAACATCGT-1	-0.0884456886650856	4.52604388035978	11.5499077742676
FNF_GAGGCCTCACTCCCTA-1	-0.0819270701745395	3.49605225362028	11.3894787734131
FNF_GAGGCCTCATGAATAG-1	-0.0887431827862812	2.49965809621061	11.9207611983399
FNF_GAGGGATAGGCGATAC-1	-0.0491267863063063	3.85801862515653	10.7875576918702
FNF_GAGGGATGTAGCACAG-1	-0.0175627516095627	4.29607962407316	10.9245816176514
FNF_GAGGGATGTGGCCTCA-1	-0.0178786923288765	4.18882464207853	11.8669653838257
FNF_GAGGGATTCCTCTAAT-1	-0.00970669144605055	2.65497826375212	11.6529684966187
FNF_GAGGGTAAGGCACTCC-1	-0.0389640350918627	4.8478689078256	10.7297335570435
FNF_GAGTCATAGAAGCTCG-1	-0.0694454155872775	2.72706650532926	11.7688160842042
FNF_GAGTCATCAGAAGCGT-1	-0.104289634814297	4.31215666569914	11.7093068068604
FNF_GAGTCATTCGAAACAA-1	-0.0612007659235586	4.10201643742765	12.4351874297242
FNF_GAGTCTACAAATGAAC-1	-0.0331320023989507	2.10671995915617	10.7401352828126
FNF_GAGTCTACAATCCAGT-1	-0.000194730704738938	2.69715641774381	11.5910092299561
FNF_GAGTCTAGTGCTCTCT-1	-0.0922053780060507	3.93474029339994	11.4160481398682
FNF_GAGTGAGGTAGAGGAA-1	0.0117280375106023	4.6986465338632	9.83795270377203
FNF_GAGTTACAGGAAGAAC-1	-0.0554812142626234	2.71359204091276	12.0271893447022
FNF_GAGTTACGTGCTGTCG-1	-0.0430952127696977	2.51583074368681	11.6886502211671
FNF_GAGTTGTAGGCTAACG-1	-0.0154411112288474	5.1870589140817	12.0201102202515
FNF_GAGTTGTCATGCTGCG-1	-0.0646061679563627	2.75890802182401	11.7360039656739
FNF_GAGTTGTGTCTTACAG-1	-0.0478580193471919	4.02116249837126	12.0608321135621
FNF_GAGTTGTTCTCGCAGG-1	-0.0391909438990816	3.22542260922636	11.4611750548463
FNF_GAGTTTGAGGCACTCC-1	-0.0555990442191931	2.51183842457975	11.3653317397217
FNF_GAGTTTGGTGGGATTG-1	0.0636652381072215	3.60342119969572	9.4682522719483
FNF_GATAGAAAGAATCTAG-1	-0.0599855424708353	4.65107296742643	10.6698790495972
FNF_GATAGAACATGTTTGG-1	-0.0447448064510099	3.73645757474149	12.1634980147462
FNF_GATAGAAGTTGGGTAG-1	0.00340735422156922	2.2686669711038	5.46408376151129
FNF_GATAGAATCCGTGCGA-1	-0.0169978993575314	2.16501520909513	10.7576943343262
FNF_GATAGCTGTTTACGTG-1	-0.0218000505487729	2.59294651784147	12.0866909926514
FNF_GATAGCTTCTATTGTC-1	-0.0328997392891595	5.01023768223966	10.5297079985718
FNF_GATCACAGTATCGCAT-1	-0.0378624652195835	2.8739702586099	12.1891976302247
FNF_GATCAGTAGGGAGGCA-1	-0.028970863267718	3.68409060277189	11.950465292273
FNF_GATCAGTGTCCTATAG-1	-0.00315308170040954	4.20916746892179	11.675641149817
FNF_GATCATGTCGCGTGCA-1	-0.0075049085920551	2.91822289265837	12.0202856963257
FNF_GATCCCTAGTTACGAA-1	-0.0917713673253199	4.31880234517301	11.1936379378419
FNF_GATCCCTCATTGCCGG-1	-0.0401191557865005	4.10037850178922	11.9539233153443
FNF_GATCCCTTCTCCACTG-1	-0.107187373438697	4.84118412770475	12.0778056090455
FNF_GATGACTAGCAGCCCT-1	-0.0725882170681364	4.56291817464079	11.1951571410279
FNF_GATGAGGGTCCGACGT-1	-0.0442295211113759	5.23540781773771	11.527592748938
FNF_GATGATCAGTCGTCTA-1	-0.0952586678645931	4.16208981312956	11.7391425078492
FNF_GATGATCGTCCCTCAT-1	4.60023877950633e-05	4.89953182973112	12.1080332701783
FNF_GATGCTAGTCGAAACG-1	0.0342852589586683	3.36862491406645	12.0245209639649
FNF_GATGCTAGTGCCGTAC-1	-0.0172014004423944	4.45740984715666	10.8427105849366
FNF_GATGCTATCATGCCAA-1	0.0294441260986747	2.34572480954374	10.9751091902833
FNF_GATGGAGGTCCACAGC-1	-0.0485650493135222	4.37850426472868	12.3803454344849
FNF_GATGTTGAGTATTGCC-1	-0.0898895639743415	5.07409619130338	10.8561802809815
FNF_GATGTTGGTTAACAGA-1	-0.0149160042696909	3.71702002324308	10.1601010268311
FNF_GATGTTGTCGCTTTAT-1	-0.0449539065891676	4.63390969075407	10.6694861357789
FNF_GATTCGAAGCTGTCCG-1	-0.0346119778488565	4.80835245885099	11.7266617720704
FNF_GATTGGTAGCAGAAAG-1	-0.0454887123365526	4.13377856053556	11.1174775069337
FNF_GATTGGTAGCCTCGTG-1	-0.0409524769099709	2.57810281552519	11.7073708479981
FNF_GATTTCTAGCCTTTCC-1	-0.0355055349271653	4.60144184865202	12.2597437804322
FNF_GATTTCTAGTCTTCCC-1	-0.0598265605385453	3.32141970433439	12.0387927001099
FNF_GATTTCTAGTTACGAA-1	-0.0312262756286248	3.1782972697183	12.0466414397339
FNF_GCAACATTCAACCCGG-1	-0.0125498176797068	4.97990130223478	11.3116084044556
FNF_GCAACCGTCTCTCGAC-1	-0.0268562208191131	2.50427840985502	12.1439867919068
FNF_GCACATAAGCGCCATC-1	0.0414873476277522	5.24921892918791	11.2755623763184
FNF_GCACGGTGTGCGGCTT-1	-0.0206247126695106	2.98455928601469	12.1010590499024
FNF_GCACGGTTCTGCCCTA-1	-0.0133289944851467	2.88000916279997	11.7582264845948
FNF_GCACGTGCACAATGCT-1	-0.0529455016060302	3.18453191556181	12.096684545813
FNF_GCACGTGCATCACAGT-1	-0.0127175131840461	4.60804842747892	11.8810244505982
FNF_GCACTAAAGAGATGCC-1	0.00391740129412335	4.59701298512663	11.0203534072022
FNF_GCACTAAAGGCTGGAT-1	-0.00873975817118677	4.80633591450895	10.6300402587037
FNF_GCACTAACACGTCGGT-1	-0.0193600959166248	5.05637263097013	12.24711427146
FNF_GCACTAACAGGGCTTC-1	-0.0103426807177293	3.70896099843229	12.1905070250611
FNF_GCACTAACATGTTCGA-1	-0.00824944195627605	2.4688520316049	11.7393494551758
FNF_GCACTAAGTAGACGGT-1	-0.0303621509279631	4.40210102833952	11.2719603484254
FNF_GCAGCTGAGCATGTTC-1	-0.0179690888046443	2.79930518902983	11.9172755187134
FNF_GCAGCTGAGTCTGCGC-1	-0.0895823592436486	4.64859436787809	10.9751940672974
FNF_GCAGGCTAGAGAGTGA-1	-0.0575082616242625	2.96087144650663	11.23623952323
FNF_GCAGGCTAGCGATGCA-1	-0.0408856552234647	2.25721691884245	11.8377781813721
FNF_GCAGGCTCATCCAATG-1	-0.0534009596351133	5.02787731923307	11.5776463454346
FNF_GCAGTTACATCGATGT-1	-0.101467708288262	3.78505800999845	11.5872450774293
FNF_GCAGTTATCGCGAAGA-1	-0.0396177036230972	4.6940832022592	10.152315229712
FNF_GCATCGGAGCGAGTCA-1	-0.0331006988142604	4.36413811482633	11.8721733992676
FNF_GCATCTCCATCGGAGA-1	-0.0604159280260239	3.43572615422453	12.2149878447632
FNF_GCATGATAGAAGGGAT-1	-0.0492416970740378	4.69167803563322	10.8823338454346
FNF_GCATGATAGATGTTAG-1	-0.0424078326125403	2.80199002064909	12.0101214354615
FNF_GCATGATCAGGTAGTG-1	-0.100144790231202	4.87038277425016	10.3107500975709
FNF_GCATGATCAGGTTCGC-1	-0.0713157529010527	3.47018479146208	11.9626303618531
FNF_GCATGATGTCAATCTG-1	-0.0501543789041329	3.31051110066618	11.5515948241334
FNF_GCATGATGTCGCATTA-1	-0.0107539557946149	3.33515738286222	12.2155438368897
FNF_GCATTAGAGCATGGGT-1	-0.0564743929226133	4.64871596135343	10.3882056182007
FNF_GCATTAGAGGTATTGA-1	-0.0474594131518264	3.87814163006986	12.430463880835
FNF_GCATTAGAGTTAACAG-1	-0.0581212690389672	4.36954830922331	12.079202741919
FNF_GCATTAGCAGTCACGC-1	-0.0348694884265578	3.8198668841287	11.6238814299683
FNF_GCCAACGTCTCATTGT-1	-0.0126577194018358	5.21612595357145	10.9601689284424
FNF_GCCAGGTCACCAAATC-1	-0.0344994270060301	4.94426869191374	11.017700285254
FNF_GCCAGTGAGACAACTA-1	-0.0352554996720952	3.07393525876249	11.6574116652589
FNF_GCCAGTGAGACTACCT-1	-0.0449973151155623	4.37930773534025	12.3481188719849
FNF_GCCAGTGCACCTCTAC-1	-0.0258023061984876	3.50469921864713	12.332322210608
FNF_GCCAGTGTCAGCTCTC-1	-0.0628471306222044	3.7293271902963	11.465547651587
FNF_GCCAGTGTCCAATGCA-1	-0.0157974618494686	2.69357465542997	11.8764468138795
FNF_GCCATGGCACCCTAGG-1	-0.0671977663624129	3.87330745496	11.0811520522217
FNF_GCCATGGCATGTGTCA-1	-0.0382063718530896	2.70603560246671	11.241893858252
FNF_GCCATTCCAGGCACAA-1	-0.0527212503557685	4.82404516972746	11.3775359099488
FNF_GCCATTCGTGCGTTTA-1	-0.0452671951268775	4.29786156453337	11.2979269927125
FNF_GCCCAGAAGCTACAAA-1	0.0217620846940801	4.74179075993742	11.2646132414918
FNF_GCCCAGAAGGTACCTT-1	-0.0521997424884862	2.12341450490202	10.7352982466797
FNF_GCCCAGACAATTGAAG-1	-0.0385271122651163	2.69991897381986	12.1485873168091
FNF_GCCCAGAGTAATGTGA-1	-0.0982852589632016	4.4048986319467	11.8023177092652
FNF_GCCCGAACATCTTTCA-1	-0.0636273031988296	2.68935703076566	12.1007004683594
FNF_GCCCGAATCGGCCAAC-1	-0.0516087965737198	4.20228003300871	11.5562783187012
FNF_GCCGTGACACATTCTT-1	0.142629642553465	3.78792523183073	10.7437840407471
FNF_GCCGTGACATGAGGGT-1	-0.0418132918905717	3.67669271268095	11.5522662108521
FNF_GCCTGTTAGCCGAACA-1	-0.0277172198832435	4.54045056142057	12.3018713896851
FNF_GCCTGTTCAACGTAAA-1	-0.046950135750272	3.55126117505277	12.2608395522217
FNF_GCGAGAAGTCACTAGT-1	-0.0288500938750365	2.75070880688871	11.8251782363038
FNF_GCGATCGAGCGATGAC-1	-0.00216921584278038	5.19627522267545	11.5449791854005
FNF_GCGATCGGTCACTAGT-1	0.000568695384852602	3.95705508031095	11.6819554274659
FNF_GCGATCGTCACGTCCT-1	-0.0643115913956196	4.72567461766447	11.684261411963
FNF_GCGGAAACATGGAATA-1	-0.0595716989182611	2.23721360005583	5.48386725836798
FNF_GCGGATCAGCGAGTAC-1	-0.0176346546541462	4.31413601674284	12.3723593657593
FNF_GCGGATCTCCTAGCGG-1	0.044829048683919	3.47533344067777	9.7188740676026
FNF_GCGTTTCCACGCGTCA-1	-0.071488458898621	4.88328741826261	11.8361559813599
FNF_GCGTTTCGTGACCGTC-1	0.009611583143353	3.17453287877287	11.0071097319703
FNF_GCTACAAAGACAACTA-1	-0.0360225370688933	3.66439818181242	11.8120575850587
FNF_GCTACAAAGGCTGTAG-1	-0.0411442374447746	4.75036333836759	11.5555249159913
FNF_GCTACCTCAGCAGAAC-1	-0.0622712545838716	4.27792881764616	11.3338404601197
FNF_GCTACCTGTGGCTGAA-1	-0.0341539308955663	2.47641657628263	12.098357290564
FNF_GCTGAATGTTGGGATG-1	0.0155354953697774	2.94343446530546	11.4863968794922
FNF_GCTGCAGGTTAGCTAC-1	-0.0408097853669919	4.88929508961881	11.3556128447632
FNF_GCTGCAGGTTGCGTAT-1	-0.0332776823855073	4.08464287556852	11.431835264502
FNF_GCTGGGTAGTGCCTCG-1	-0.0175956940388201	3.78528188504423	11.1837664549927
FNF_GCTTCACAGTGGGAAA-1	0.0105989854834369	4.04534815587248	8.62958440238043
FNF_GCTTCACCAGTCGCTG-1	-0.038153197628829	3.82584499158109	11.3665505354981
FNF_GCTTCACTCAGGTGTT-1	-0.00865387274257784	2.5250306013986	11.9677678053956
FNF_GCTTTCGAGGGAGAAT-1	-0.0117963829671457	3.64261935986723	11.4904118483643
FNF_GCTTTCGCAACTCGAT-1	0.0147644688801571	4.66984270848478	12.2252093260865
FNF_GCTTTCGGTACGTGTT-1	-0.0131745930061373	3.35848950185026	11.8996544783692
FNF_GCTTTCGGTGCCTTTC-1	0.0197768272408716	4.96430872716154	12.0508566802125
FNF_GGAACCCGTCCTGTTC-1	-0.0189672012204383	2.56258200444425	11.7630358641724
FNF_GGAACCCGTGGACCAA-1	-0.0191915785680496	4.08707903660978	11.774403662024
FNF_GGAAGTGGTGTACAGG-1	-0.023131439796517	3.99669979848112	11.8808937972169
FNF_GGAAGTGTCTACGGGC-1	0.0199766767852532	3.00306986607755	12.1515866225342
FNF_GGAATCTCAATGCAAA-1	-0.033133669537273	2.68862985409941	12.0557051604371
FNF_GGAATGGAGACGGATC-1	-0.0612755962456714	3.78832577504362	10.9674092238526
FNF_GGACGTCCAAAGACTA-1	-0.0417792809544995	4.29644392766203	11.7090702956299
FNF_GGACGTCCAACCGTGC-1	-0.0320503139537009	5.32544659413542	11.2887621825318
FNF_GGAGAACCAGGACTAG-1	-0.0683479648728676	4.2824621085092	10.7116061156373
FNF_GGAGATGAGTGGGAAA-1	0.115934562289161	2.24670695103849	5.37195166998908
FNF_GGAGATGTCTGATGGT-1	-0.0515582502129738	3.92297362126554	11.3803025191407
FNF_GGAGCAAAGTATGGCG-1	-0.0519096249767856	3.37996696271147	12.392097563086
FNF_GGAGCAATCAGACAAA-1	-0.00643511292004903	2.88850592412199	11.9209643309693
FNF_GGAGGTAGTAGCGCTC-1	0.021440964535544	5.11376522816862	10.8452559416871
FNF_GGATGTTAGTAGTCTC-1	0.0971718403487777	4.92027519978727	10.3916474288087
FNF_GGCACGTAGTCCCAAT-1	-0.0337842055133048	3.7740003947183	12.103972524939
FNF_GGCACGTGTACGTAGG-1	-0.0433196446272337	3.92372082509245	11.7947178786378
FNF_GGCAGTCGTGAATATG-1	0.0423399627664508	4.68159245290006	12.0726958220582
FNF_GGCAGTCTCGCTCTAC-1	-0.0782609659217258	4.85977076329435	11.2906599944214
FNF_GGCTGTGGTTTAGAGA-1	-0.0668134243913406	4.8922591093942	12.0774298613648
FNF_GGCTTTCCACTCCACT-1	-0.0235360787606615	2.57969497479643	11.9673806136231
FNF_GGCTTTCCATAGGTAA-1	-0.0443574279036926	5.10074948109831	11.1836529677491
FNF_GGCTTTCTCTCGTTTA-1	-0.0382670896225928	3.91043971814359	10.819642156897
FNF_GGCTTTCTCTCTAAGG-1	-0.0349501562790706	2.48198889531339	11.7268973296265
FNF_GGGAAGTAGCGAATGC-1	-0.0342869719822463	2.41042350568022	11.9074278777222
FNF_GGGAAGTAGGCACTCC-1	0.0864118712665359	4.90533732213224	10.5240908568482
FNF_GGGAAGTCAGAGTCAG-1	0.0185005365922417	4.98042057790006	10.944340795813
FNF_GGGAAGTGTGAGCAGT-1	-0.0452099451384132	2.3101401213571	11.9913464491944
FNF_GGGACCTGTCATCCGG-1	-0.0547089798833437	4.34014557637419	10.6243439620118
FNF_GGGACCTTCACCTCTG-1	-0.105723717617247	5.14501904286588	11.5482169097047
FNF_GGGACTCGTGGCAGAT-1	-0.0174527578567431	3.52948592938627	9.92325505667731
FNF_GGGACTCGTTCAACGT-1	-0.0263587652133901	5.08052824773039	10.7251292174439
FNF_GGGAGATAGCCGTTGC-1	-0.0266466576393522	4.14332674779142	11.8631907408814
FNF_GGGAGATAGTACCATC-1	-0.0222148477007907	4.38098572529997	12.4283324187379
FNF_GGGAGATCAAATGAGT-1	-0.05181261585529	2.29796766080107	11.9902249281983
FNF_GGGAGATCAGGATCTT-1	0.0137030539819522	3.44245432652677	12.3599244063477
FNF_GGGAGTAAGTCAACAA-1	0.0306261842929191	3.87087153233732	10.1305180495362
FNF_GGGATCCGTGCCTATA-1	-0.0233602196455933	2.618344772236	11.7988606398682
FNF_GGGATCCTCACGATAC-1	-0.0351129018423421	3.60625170506681	12.1185770934205
FNF_GGGATCCTCGCAGTCG-1	-0.00757705003766526	4.96479224003996	11.4817887251954
FNF_GGGATGAAGTGCAAAT-1	-0.00855882725679064	2.8242933634683	11.9314757292847
FNF_GGGCCATGTAGACAAT-1	0.00482989880472473	2.72839878834928	12.0818291609864
FNF_GGGCCATGTGGATCGA-1	-0.078140720211101	2.96469067372526	11.9442749922852
FNF_GGGCCATTCATTGCTT-1	-0.0119619693198435	4.69120072163786	11.1416607802491
FNF_GGGCTCAAGAGGTGCT-1	0.00349861111038571	4.70395802296842	10.1621209090333
FNF_GGGCTCAGTAAGGTCG-1	-0.0436286051835255	2.39838837422575	11.7842951720338
FNF_GGGTAGATCCGTGGCA-1	-0.0682886881992755	3.67025111951078	11.9787293379883
FNF_GGGTAGATCGTGGTAT-1	-0.0565200391238946	5.02443980015959	11.4080105727296
FNF_GGGTATTGTGGCTTAT-1	-0.0541628555701222	4.51975678242887	11.7148390715699
FNF_GGGTCACAGACGGTCA-1	-0.0538459940551864	5.26580761708463	10.9787274306397
FNF_GGGTCACCAGAACTTC-1	-0.0451555794817865	5.18619917668546	10.9385729735474
FNF_GGGTCACGTATGCGTT-1	-0.0636727423046538	2.43367265500273	11.7213793700318
FNF_GGGTCACTCAACGCTA-1	-0.0570907083752717	4.03627156056608	11.9193678801636
FNF_GGGTCTGAGATAGTCA-1	-0.0982491014243971	4.4451818350717	10.9833556120972
FNF_GGGTGAAGTACGACAG-1	-0.0904497720443634	3.52760099209989	11.8856345122437
FNF_GGGTTATTCAAACCCA-1	-0.0281153862559751	4.59059904851164	11.6439143126588
FNF_GGGTTATTCAACCGAT-1	-0.0546341149034924	4.94930075444425	10.8675528472047
FNF_GGTAACTCAATTGCCA-1	-0.08510340459156	4.28062151707853	12.2037573760132
FNF_GGTAACTCACATGGTT-1	-0.05962614577596	2.73024152554716	12.0131312316041
FNF_GGTAACTCAGTGGGTA-1	-0.054761704930316	3.70649074353422	12.180913061438
FNF_GGTAACTGTGAAAGTT-1	-0.021840610295183	5.23671768941129	11.1001568739991
FNF_GGTAACTTCGTAGGAG-1	-0.0322020173978614	4.45283030308927	11.3341465895753
FNF_GGTAATCCAAATGGAT-1	-0.062696585073962	5.14690398015226	10.9434309905152
FNF_GGTAATCCAGGAAGTC-1	-0.00457281410064159	3.49963616170133	12.1338158553223
FNF_GGTAATCCATGGAACG-1	-0.0765694118832794	3.17484782971586	12.0613375609498
FNF_GGTAATCTCAGACTGT-1	0.0305012100903203	4.65830086507047	11.2801171248536
FNF_GGTAGAGAGATAGTCA-1	-0.016363691308287	2.33187865056242	11.8762570326905
FNF_GGTAGAGAGGTGATCG-1	-0.0144549978948978	4.8629999045297	10.3406706755738
FNF_GGTAGAGCACAAGTGG-1	-0.0486383038962874	4.08118675984587	11.8612709944825
FNF_GGTAGAGCACATAACC-1	-0.0232300633480962	4.2783379439279	12.3340922301392
FNF_GGTAGAGCATGGGAAC-1	-0.0493561393211427	3.65249418057646	10.3775673812012
FNF_GGTAGAGTCAGCTTGA-1	-0.0183298183561347	3.65606211461271	10.9357768004517
FNF_GGTCTGGCAGCTTCCT-1	0.0109479959888321	3.44929884709562	12.1435385649781
FNF_GGTCTGGGTGGGATTG-1	-0.0091138724688028	2.31071924008573	11.8166628783326
FNF_GGTGAAGAGACGGTTG-1	-0.00465541447597684	2.59148811139311	11.6058016722779
FNF_GGTGAAGAGAGGTTTA-1	-0.0543797804545894	3.9006295088693	12.4230194991212
FNF_GGTGAAGTCCATTTGT-1	-0.123180956720753	4.21921538151945	12.493548483191
FNF_GGTGAAGTCTCGTCGT-1	-0.0303760203411832	2.35551427640165	11.7026997511964
FNF_GGTGATTCAGGAATAT-1	-0.00529182537867093	5.05223892964567	12.2118636077027
FNF_GGTGATTTCGCGAAGA-1	-0.061085123050171	4.35306023396696	11.079332441626
FNF_GGTGATTTCTGCGGAC-1	-0.0473252657252923	2.49292062558378	11.7533389037232
FNF_GGTGGCTCAATGGGTG-1	-0.00408016933592475	5.06296108998503	11.5497294371705
FNF_GGTGGCTGTTGTCAGT-1	-0.0894616089170658	4.01413797177519	11.1060868208985
FNF_GGTTAACCACTAACGT-1	0.0142396760916421	2.55780838765348	11.7419243758301
FNF_GGTTAACCAGATACTC-1	-0.047356293382529	4.95085190571989	11.5423832839112
FNF_GGTTCTCAGCAGTCTT-1	0.0154948861638894	4.65907048024381	9.85492333823248
FNF_GGTTGTACACGACGTC-1	-0.0152943820370034	3.59410809315885	11.1625548308472
FNF_GGTTGTAGTCATCCGG-1	-0.0345385151708128	2.43705843724455	11.7426434462647
FNF_GTAACACCACAGGATG-1	0.00779871168049093	3.71548961438383	12.2499075835328
FNF_GTAACACGTCATCGCG-1	-0.0677089788253887	4.77139233388151	12.0542136138062
FNF_GTAACACGTTTCAGAC-1	-0.0524042103147801	5.36436318196501	11.0732155745606
FNF_GTAAGTCCATGTGACT-1	-0.0421474428783164	4.07822798527921	12.4235630934815
FNF_GTACAACAGAGGCTGT-1	-0.00109241090547355	4.01802133359159	11.500568479834
FNF_GTACAACAGATTCGCT-1	-0.0284420088763498	3.13587139882292	12.0047121947388
FNF_GTACAACCATACAGGG-1	-0.0652833266788783	4.06551359929289	11.5165654128174
FNF_GTACAACTCCATTTAC-1	-0.0474943419949281	3.46838353909696	12.0666151946168
FNF_GTACAGTAGCATACTC-1	-0.0568138182069987	5.03008269108976	11.1517249053101
FNF_GTACAGTTCTGCTTTA-1	-0.0421296412490634	2.47785400189604	11.854614347754
FNF_GTAGAAAAGCTCAGAG-1	0.0276929459975006	3.43746374882902	9.87122830802008
FNF_GTAGAAAGTAGTTCCA-1	-0.0552175676866624	4.91179751195158	10.5088320677857
FNF_GTAGAGGAGATAGTGT-1	0.0205629746730561	3.59668802060331	12.0251313155274
FNF_GTAGATCAGGATTTGA-1	-0.0413491133733303	4.20664070882047	10.7546120589356
FNF_GTAGATCCAGTTAGGG-1	0.00480723061491847	4.95350645817961	10.7558966582398
FNF_GTAGATCGTGACACAG-1	-0.0804849502457251	3.92057250775541	12.3001080458741
FNF_GTAGATCGTGTCCCTT-1	0.0315983393070115	3.21521805562223	11.8614207213502
FNF_GTAGCTAGTGCATACT-1	-0.0623837754134818	5.04570530690397	10.8087540572266
FNF_GTAGGAGAGTCGGCCT-1	-0.0254248505196189	2.34391878880705	11.7310620253663
FNF_GTAGGAGGTGGTAACG-1	-0.0835940039286569	4.78041266240324	12.3173438017945
FNF_GTAGGAGGTTAGGAGC-1	-0.10039246092702	4.64000557698454	11.2392970030884
FNF_GTAGGTTCAAGCTGTT-1	0.0141476493387943	2.95764397420133	11.6045304244141
FNF_GTAGGTTGTAGTTAGA-1	-0.029525806038545	3.78384660519804	12.2348433440308
FNF_GTAGGTTTCATTGCGA-1	-0.0219168267569909	2.50531672276701	11.8054181044678
FNF_GTATTTCAGCATGGGT-1	0.0178334196154095	2.1630556467935	5.18774709158942
FNF_GTATTTCCAATAGAGT-1	0.00120445869011263	5.14135931767668	11.2907820647339
FNF_GTATTTCCAGCGTTGC-1	-0.0515384146606824	5.11210821904386	10.7242241805176
FNF_GTATTTCCATCTAACG-1	-0.0816461690875834	5.12015627660002	11.8263617461304
FNF_GTATTTCCATCTGCGG-1	-0.0379454509847958	3.64875887669767	12.3448534911255
FNF_GTATTTCGTCAACCAT-1	-0.0318421682837481	3.89826296605314	12.1396056120972
FNF_GTCAAACAGAGCATTA-1	-0.0398783073673396	2.5283641699716	12.0277291243653
FNF_GTCAAACGTAGTTACC-1	-0.0405250086571064	2.40133737363066	11.9186268752198
FNF_GTCAAACGTGAGGATC-1	-0.0385590521043938	3.8699476603433	12.1765442793946
FNF_GTCAAGTCAGGTCCCA-1	-0.069625623140363	4.91210793294157	10.8119774764161
FNF_GTCACGGAGATGGTAT-1	-0.0119621211698969	4.97584627904142	11.2198286955933
FNF_GTCACGGCAGTGCGCT-1	-0.0850892350806753	4.88185070790495	10.7521420424561
FNF_GTCACTCAGCATGGGT-1	-0.0113502292711701	2.16235779561247	5.38991841727301
FNF_GTCACTCGTTCATCTT-1	-0.0259112059445518	3.96384214200224	12.5031872695069
FNF_GTCAGCGAGCAATTCC-1	-0.0403400153193534	3.60453056134428	12.1040049498658
FNF_GTCAGCGAGGCTAACG-1	-0.0516102847830217	2.42644475735868	11.9806109374146
FNF_GTCAGCGCACCATAAC-1	-0.0493926523685172	3.25959204472746	11.8536644881348
FNF_GTCATCCAGAGTCTGG-1	0.00342371930637089	3.05506728924955	11.7829037612061
FNF_GTCATCCAGGACGGAG-1	0.0198706455370895	4.73443173207487	10.8955708449464
FNF_GTCATCCGTAGGAGTC-1	-0.0139233579129533	3.07318710126127	11.7519188826661
FNF_GTCATCCGTTATAGCC-1	-0.0788477536946869	3.33061813153471	12.0930186217408
FNF_GTCATGACACTGGATT-1	-0.0149765520049428	5.12117813863004	10.9285031264405
FNF_GTCATGATCGTGTGGC-1	-0.0634945176514194	4.73137186803068	10.6521597807984
FNF_GTCATTTAGCACCCAC-1	-0.0266862663089333	5.21198891438688	11.064252943335
FNF_GTCATTTTCGGATAAA-1	-0.0338550886834358	3.74054645337309	11.2499333327393
FNF_GTCCACTTCGTTGTTT-1	-0.0223797666496017	2.41128348149504	12.0364399855714
FNF_GTCCCATGTTCCATTT-1	0.0132889839508509	2.87422632016386	11.3382330840211
FNF_GTCGAATAGTATGACA-1	-0.0205648342706577	4.30249975957121	11.6239491408448
FNF_GTCGAATCATGTACGT-1	-0.0462109436309943	2.54434918202604	11.5306864684205
FNF_GTCGAATGTGGCTGAA-1	-0.0799515703772849	2.48758386410917	11.775325865088
FNF_GTCGAATTCAAGGAGC-1	-0.0580789772336546	4.82269429005827	11.8835860198121
FNF_GTCGCGACAACCCGCA-1	-0.0501816956494545	3.81770204343046	11.5084944670777
FNF_GTCGTAAGTATGCGTT-1	0.00270797487015392	3.05802367963041	12.1859370177369
FNF_GTCGTAAGTCACTTCC-1	-0.0167861979307509	5.20000456608976	11.0172205870728
FNF_GTCGTAAGTTTGGGAG-1	-0.0323120735135829	5.08501194752897	11.0380040114503
FNF_GTCGTAATCCCGAAAT-1	-0.0681790455511227	4.55606125630583	11.081794828711
FNF_GTCGTTCCAGACACCC-1	-0.0131558929842931	4.17718981541837	11.9046612685303
FNF_GTCGTTCGTTGGACCC-1	-0.0511176428151176	4.96003340520109	10.5301476424317
FNF_GTCTACCCACAGTCCG-1	-0.0389395008013962	3.76747964657987	11.5859185164551
FNF_GTCTAGACATGGGATG-1	-0.00707371939550505	4.73472498692716	11.6897965376954
FNF_GTCTAGATCAGGGTAG-1	-0.0540494640276989	5.11346863545622	10.7517119353394
FNF_GTCTCACTCGCAAGAG-1	-0.0095047364084922	4.79469202794279	11.8059721892457
FNF_GTCTGTCCAGCGCTTG-1	0.0599754798188977	3.22208141125883	11.7572613661866
FNF_GTCTGTCGTAGACAAT-1	-0.042971096132428	2.787538755314	11.9174891417603
FNF_GTCTGTCTCTCGCCTA-1	-0.0475282472035946	2.41782187260832	11.9275418227296
FNF_GTCTTTAGTTCCCAAA-1	0.0127538989631956	3.46213434972013	11.1668034499268
FNF_GTCTTTATCATCACTT-1	-0.0473878340255769	3.6604180220529	12.102905363379
FNF_GTGACGCGTCCTACGG-1	-0.0500045793272846	2.77043937482084	11.9693261092286
FNF_GTGAGCCAGAGAACCC-1	-0.0840005398616031	5.09347246922697	11.8023138945679
FNF_GTGAGCCAGGAGCAAA-1	-0.0247817837119245	3.87059353627409	11.9897461836915
FNF_GTGAGCCGTAACCAGG-1	-0.0609305779347019	2.58054827489103	11.6663323348145
FNF_GTGAGGAAGTCATGGG-1	-0.0719070622777107	5.15872286595548	11.8658257430176
FNF_GTGAGGACAACTGGTT-1	-0.0252976862906097	3.66386936940397	12.3861638014893
FNF_GTGAGGAGTGACACGA-1	-0.071435355992672	2.99355195798124	12.0037413542847
FNF_GTGAGTTAGACGACTG-1	-0.0513724418043226	4.50683926381315	10.3391648238282
FNF_GTGAGTTGTAGTCTGT-1	-0.0521943860162692	2.97869919575895	12.2076397841553
FNF_GTGAGTTTCAAGGAGC-1	-0.0254944064974421	4.57205199040617	12.1877146666627
FNF_GTGATGTTCTAGACAC-1	-0.0796551877879709	3.97220181264128	11.6510039275269
FNF_GTGCACGGTCATTGCA-1	0.0585955802916727	5.27110098637785	11.5484238570313
FNF_GTGCACGTCATTGTTC-1	-0.0758118057906562	2.44874571599211	11.7948847716431
FNF_GTGCAGCAGGGAGTGG-1	-0.0876623344095414	4.51650141514982	11.8682003920655
FNF_GTGCGTGCACAGCCAC-1	-0.0600022260596112	3.93230079449858	12.4049158995728
FNF_GTGCGTGCACCGTGCA-1	-0.0555175754855794	5.02930115498747	12.1767331069092
FNF_GTGCGTGGTTGCAAGG-1	-0.0874384995091528	4.70503948964323	10.444400877295
FNF_GTGCTGGAGTTGTAGA-1	-0.0765605038561683	4.25795649327482	11.1250334685425
FNF_GTGCTGGCAATTGCTG-1	0.0125526784286428	3.41830848492826	11.381958097754
FNF_GTGCTGGCAGCTAACT-1	0.0313879556249131	3.61871432103361	9.91301450186774
FNF_GTGCTTCCACGAAGAC-1	-0.0459472062187229	4.21090267934049	12.2244387572388
FNF_GTGCTTCCATTCCTAT-1	-0.0454290031874679	3.67190145291532	12.3271704619507
FNF_GTGGAAGAGTTGTACC-1	0.0223721259240175	4.3559484366342	12.3355265563111
FNF_GTGGAAGCAGGGTCTC-1	-0.0508445167872534	4.34721707143034	11.2314806883912
FNF_GTGGAAGTCGGACTTA-1	-0.00747905464907059	4.9149117354318	10.851552099524
FNF_GTGGAAGTCGGCTTCT-1	0.00357438835709656	3.09295247830595	11.8037634795289
FNF_GTGGAGAAGCACTCGC-1	-0.00167747728350054	2.78516625203337	11.6288653319459
FNF_GTGGAGAGTAACTGCT-1	0.0190370882595738	4.688084590809	11.6678868239503
FNF_GTGGCGTGTGATACTC-1	-0.0903172185651129	4.07221411503996	12.1577387755494
FNF_GTGGGAAAGAGGGCGA-1	0.0305935350103086	3.90931509770597	11.3357983534913
FNF_GTGGGAAAGCTAGTTC-1	-0.00414425814563196	2.31036781110014	11.9504986708741
FNF_GTGGGAAAGTCATACC-1	-0.0378063981075009	3.31321381367887	11.8849945967774
FNF_GTGGGAACAATCGCGC-1	-0.0217123108926186	3.82011507786955	11.7192116683106
FNF_GTGGGAACAGAGTTGG-1	-0.00826263780201067	5.09195994176115	11.6881228392701
FNF_GTGGTTAAGGATACCG-1	-0.0126133848391507	2.3335456732675	11.7173062270264
FNF_GTGGTTAGTCAGATTC-1	-0.0103357449400733	3.96774505414213	11.8427706664185
FNF_GTGGTTAGTTGGGTTT-1	-0.035836639495152	5.03440188206877	11.469921202002
FNF_GTGGTTATCCCATTCG-1	-0.0702475269644955	4.97243784703459	10.8085184996705
FNF_GTGGTTATCCCGTGTT-1	-0.0346528957563048	3.58396481312956	12.0585423415284
FNF_GTGTCCTTCCTGTACC-1	-0.0363394768066537	4.74214981831754	10.7026902144532
FNF_GTGTGATAGCGCCTCA-1	-0.0410060620244812	5.22670410908903	11.0859175627808
FNF_GTGTGATTCACCATGA-1	-0.0522260923568605	3.31569837369169	12.1083956664185
FNF_GTGTGATTCGGCTCTT-1	0.000606074060482784	4.87345169820036	10.2186709349732
FNF_GTGTGGCTCTCCTGAC-1	0.0245409772042599	2.55312036313261	12.0366440718751
FNF_GTTACAGCATACGCAT-1	-0.0374104168220609	3.76044892110075	11.5990811293702
FNF_GTTACAGTCCAAGCTA-1	-0.086000419895908	4.25042771138395	10.7671166365723
FNF_GTTACCCAGGATGGCT-1	-0.110137852705076	4.72766255177702	11.5801449721436
FNF_GTTACCCCATTGACCA-1	-0.0645282637933554	3.71050571240629	12.1911965315919
FNF_GTTACGAGTAGGGTAC-1	-0.0215430644978906	4.54927395619596	12.2339039748292
FNF_GTTAGACAGCCTATTG-1	-0.0437575336427008	5.18766831196989	10.9337092345338
FNF_GTTAGACCAACACAGG-1	-0.0954831850988789	4.95311020650114	11.9753256743531
FNF_GTTAGTGCACACTTAG-1	-0.0282530287911992	3.97617958821501	11.6801711028199
FNF_GTTAGTGCACATAACC-1	-0.0560996518646537	5.06758784093107	10.8162022536378
FNF_GTTAGTGCAGAACTCT-1	-0.0288163259741396	4.7660236243173	12.2566243117432
FNF_GTTCATTAGAGTCTGG-1	0.0117782479650334	3.73182987012113	12.0315447753052
FNF_GTTCATTAGCCGTTAT-1	-0.0532140847499823	2.38083766736234	12.0356017058472
FNF_GTTCCGTAGAGTTCGG-1	-0.0748312140272099	5.07739828862394	11.0889330809693
FNF_GTTCCGTCATATGGCT-1	-0.031992819696594	5.11179350651945	11.5250588362794
FNF_GTTCCGTCATCCGATA-1	-0.0275979718820834	2.82737420834745	12.1042071288209
FNF_GTTCCGTGTTCCGTTC-1	-0.0688279199825458	3.76581095494474	12.3241949980836
FNF_GTTCGCTCAATCTAGC-1	-0.0967700853794982	5.15022372044767	11.1302004759888
FNF_GTTCGCTGTAAGATCA-1	-0.0065294393925755	2.37946771420683	11.8408413832764
FNF_GTTCGCTTCTAGCATG-1	-0.014259627429042	2.92566465176786	11.8840695326905
FNF_GTTCGCTTCTCCCTAG-1	0.025816625274285	4.2358984831735	11.5795775359254
FNF_GTTCTATAGTAATCCC-1	-0.0567421797255942	3.97573279179777	11.5929003661255
FNF_GTTCTATCACCTGCAG-1	-0.0241421866002764	3.75776194371427	11.443029493628
FNF_GTTCTATTCCTCACCA-1	-0.0387015867529303	4.74471281804289	12.0063954299073
FNF_GTTCTATTCGCTACAA-1	-0.00643329770632586	4.071873653309	12.0790739958863
FNF_GTTGCGGCAAACTAAG-1	-0.0333368273072435	2.33242272175993	11.8978711073975
FNF_GTTGCGGTCAAACTGC-1	-0.0380309450427767	3.60316823758329	12.1400109236817
FNF_GTTGCTCAGAGATCGC-1	-0.0690146432314464	4.40807436742033	12.4416113799195
FNF_GTTGCTCGTTCAACGT-1	-0.0147092734804227	4.88889168538297	11.2051964705567
FNF_GTTGCTCTCACCCATC-1	-0.0591875737858381	3.77750204838957	11.3606902068238
FNF_GTTGTCCAGACATATG-1	-0.013805650262126	5.05277012623991	11.2392903273682
FNF_GTTGTCCGTAACTAAG-1	-0.0646317238573146	4.36966990269865	12.3914652770142
FNF_GTTGTCCGTGGATCAG-1	-0.0717150646277564	2.81287835873808	11.9978295271973
FNF_GTTGTCCTCTCAACCC-1	0.0388964209724328	4.98968933858122	10.7825489943604
FNF_GTTGTGAGTCGGAACA-1	0.0038413735164291	4.81726073064054	11.8981791442017
FNF_GTTGTGAGTTGTCATG-1	-0.0426184396638079	4.98952101506437	11.3890772765259
FNF_GTTGTGATCGCAACAT-1	0.0189752458797754	4.75898646153654	11.6453247969727
FNF_GTTTACTGTCTCAAGT-1	-0.102287512273323	4.50116442479337	11.6437788909058
FNF_GTTTGGATCGGCATAT-1	-0.00239426926290973	5.19939421452726	11.6933957045655
FNF_TAACACGAGTTCGGTT-1	0.027854820338294	3.75319813527311	11.3874302809815
FNF_TAACACGGTCATCTAG-1	-0.0211235966952655	5.24597929753507	11.2509041731934
FNF_TAACCAGTCCTGGGTG-1	-0.0996618034440386	4.81909560002531	11.3091898863892
FNF_TAACCAGTCGACGCTG-1	-0.0689716074973803	3.29324315823759	11.8042393630128
FNF_TAACGACAGCACTAGG-1	-0.0958254815212994	5.08164643086637	11.8269568389039
FNF_TAACGACAGCTAAATG-1	0.0161665576122465	3.26402424611295	11.937975019751
FNF_TAACGACTCTAGAACC-1	-0.0246707771298644	3.57198904790129	12.1673041289429
FNF_TAACTTCGTCATTGCA-1	-0.015995963012199	4.75227068700041	12.1333361571412
FNF_TAAGCACAGGCGTTGA-1	-0.0339753326673879	2.29280065335478	11.83207520896
FNF_TAAGCACGTGAATAAC-1	-0.0375943290593442	5.14928005971159	11.0603180831055
FNF_TAAGTCGGTACACGCC-1	-0.027906975239205	2.26970671452726	10.8752718871216
FNF_TAAGTCGTCTATCGCC-1	0.00790537106378777	4.18954895772184	11.5822812026124
FNF_TAATCTCAGTTCCGGC-1	-0.110131239633468	4.4802775267526	12.3857212966065
FNF_TAATCTCCACTTCTCG-1	-0.0348622103408859	3.3225147608682	12.0304470961671
FNF_TAATTCCGTCGAACAG-1	-0.0652574307475606	3.31504629887785	12.0557509368043
FNF_TAATTCCGTGTCGATT-1	-0.0313607465514671	2.13963388241972	10.7593871062379
FNF_TAATTCCTCACCCATC-1	-0.0231171143658685	2.5676216963693	11.805144399939
FNF_TAATTCCTCACGGTCG-1	-0.0287999858980932	5.15222262181486	11.0562087004761
FNF_TACAACGCAGACGCTC-1	-0.0504842345120393	3.81664298810209	11.9436989729981
FNF_TACAACGTCGGTGTTA-1	0.0442373284270633	4.20220946110929	10.2165156310181
FNF_TACACCCTCCGGCAAC-1	-0.0722929155475148	5.11621187962736	11.6873713439088
FNF_TACATTCCAAGTTCGT-1	-0.0388178686548658	3.28350948132719	12.1087447112183
FNF_TACATTCCATGACTCA-1	-0.0320675116354179	2.65264009274687	11.8229018157105
FNF_TACATTCTCCACGTAA-1	-0.0556446708123001	5.0530428770944	12.0018416350464
FNF_TACATTCTCTTCGCTG-1	-0.0823997392042087	4.86379336156095	11.5546027129273
FNF_TACCCACAGACAGCGT-1	-0.0208976861741937	4.09707211293424	11.7117768233399
FNF_TACCCACAGTTACGAA-1	-0.048000905578886	4.45252941884245	11.6215191786866
FNF_TACCCACCACATTGTG-1	-0.0693191059900856	3.04091905392851	11.9022065108399
FNF_TACCCACGTTTCCAAG-1	0.0129218867810639	2.86668037213529	12.0034352248292
FNF_TACCCGTTCACCTCAC-1	-0.0270173564636935	3.52165983952726	12.4834614699464
FNF_TACCGAACAGTGTATC-1	-0.0425177410270853	4.30853270329679	12.206252188025
FNF_TACCGAATCCGATAAC-1	-0.0373954785437017	2.93448113240446	11.885825247107
FNF_TACCGAATCCGCTGTT-1	-0.0196232351019099	3.82854174412931	11.4091158812623
FNF_TACCGAATCGATTGGT-1	-0.105393087068844	3.79155491627897	11.1468411391358
FNF_TACCGAATCGTTACCC-1	-0.0313978357078231	2.93888233937467	11.8327914183716
FNF_TACCGGGGTATTTCGG-1	-0.039949959446939	4.42522286214079	11.5970669692139
FNF_TACCTCGAGGCTAACG-1	-0.0352410423037853	3.06586383618559	12.0981408064942
FNF_TACCTCGGTAGTTAGA-1	-0.0162798816655218	2.41874598302091	12.0668412154297
FNF_TACCTGCCAAGGGCAT-1	-0.0532012803999811	3.93958424367155	12.1425887053589
FNF_TACGGGCTCGCCTCTA-1	-0.0732409659658462	3.04652498997892	11.9437476103882
FNF_TACTGCCAGTCCGTCG-1	-0.0241940286341172	4.2370028380319	11.7813416426758
FNF_TACTGCCTCGCGTGAC-1	0.0491181096726828	5.30998085774626	11.2131625121216
FNF_TACTTACAGCGTCTCG-1	-0.0546675397644493	4.96897696294035	10.4699221556763
FNF_TACTTCACATCATCCC-1	-0.0345662872844333	5.11946343220915	11.0047703688721
FNF_TACTTCAGTATACCTG-1	-0.046658005299344	3.0729288939401	12.1617308562379
FNF_TACTTGTAGCCAGACA-1	-0.019401992424396	4.83001040257658	10.5263815825562
FNF_TACTTGTTCCCGAAAT-1	-0.0618170455775185	4.93787192143644	11.1017495101075
FNF_TAGACCACAAGGAGTC-1	-0.00548489501738189	4.07793663777555	10.8217507308106
FNF_TAGACCATCAAGAGGC-1	-0.0504104142976985	3.14470528401579	12.2179184859376
FNF_TAGACCATCGCTAGCG-1	-0.0404996100904448	3.28889106549467	11.9104948943238
FNF_TAGACTGTCCATGATG-1	-0.0784219763841334	2.69246100224699	11.6368399565797
FNF_TAGAGTCGTGCTCTTC-1	-0.102834016720939	3.83463906087126	11.9842635100464
FNF_TAGATCGTCAAGCTTG-1	-0.109641889526898	3.54914377965177	11.5402623122315
FNF_TAGCACAAGCACTGGA-1	-0.0618688553755379	2.61904095448698	11.9281865065674
FNF_TAGCACACAACGGGTA-1	-0.0152827252556929	4.79907511510099	12.2810154860596
FNF_TAGCACACATTGTACG-1	-0.0533315641005612	3.87240217961515	12.1065894072632
FNF_TAGCACATCAACGCTA-1	-0.0671389472910778	2.58463405408109	11.6972504561524
FNF_TAGCACATCAAGATAG-1	-0.05224612722611	2.5830926779672	11.927947134314
FNF_TAGCACATCATGCTAG-1	-0.0610705798875911	4.29233454503263	12.2754631941895
FNF_TAGGGTTCAGGATCTT-1	-0.0316624640383762	4.34250544347013	11.3837071364503
FNF_TAGGGTTGTTGTCTAG-1	-0.056427825659109	2.94597243108	12.2210970824341
FNF_TAGGGTTGTTTCGTTT-1	0.0168688767724928	4.4433507803842	11.9706650679688
FNF_TAGGTACTCCAGTGCG-1	-0.0489657484619238	2.35599993504728	11.8147459929566
FNF_TAGGTACTCCTAACAG-1	-0.0802819179161857	4.55840348042692	11.7635584776978
FNF_TAGGTTGAGAGAAGGT-1	-0.0523152656662788	3.48907564915861	12.1707507079224
FNF_TAGGTTGGTGACTATC-1	0.00478815154713458	2.69872020520414	11.9497710173707
FNF_TAGGTTGGTGATCGTT-1	0.0118216605956937	3.19186328686918	12.3554364150147
FNF_TAGTGCACACGCGTCA-1	-0.0453531794949956	3.55901883877958	12.3937903349976
FNF_TAGTGCACAGCTATTG-1	-0.0252443873282091	3.15393160618986	12.273987860022
FNF_TATACCTCAATCTCGA-1	-0.0713201072404405	4.2434348944589	12.3131037657838
FNF_TATACCTTCTTAAGGC-1	-0.00673782195572833	3.9528026465341	12.0059901183228
FNF_TATATCCGTAGTCTTG-1	-0.0656037164836024	4.83845042027677	11.3219233458619
FNF_TATCAGGGTTCAGTAC-1	-0.00894540487116094	3.37260030545439	11.397824377356
FNF_TATCAGGGTTGTATGC-1	0.0102996351898524	4.33346604146208	10.9824791854005
FNF_TATCCTAAGCGAGTAC-1	-0.020829658314651	2.86122297085966	11.9930716460328
FNF_TATCCTAAGTGGACGT-1	-0.0256560002849488	4.7902312163278	12.1411400740723
FNF_TATCGCCAGCCTGTCG-1	-0.0447891682411376	2.30773590840544	11.9116002028565
FNF_TATCGCCAGGCATGGT-1	-0.00820790788642306	3.16510080136503	11.33562573844
FNF_TATCTGTCAGGGAATC-1	-0.0591937581441748	5.18702887334074	11.7031479781251
FNF_TATCTTGGTATCGCAT-1	-0.0401363258198742	3.26120518483366	12.3101082747559
FNF_TATCTTGTCGTAGTCA-1	-0.0396087272698678	5.01413487233366	10.8553791945557
FNF_TATGTTCCAGACAAGC-1	-0.016039334971964	4.26416968144621	11.3544522231202
FNF_TATTGCTAGCCGATAG-1	-0.0183880115734476	3.0379917506143	11.8085785811524
FNF_TATTGCTCACTAGGCC-1	0.032261205318936	3.57995985783781	12.114976972876
FNF_TATTGCTTCAGACCGC-1	-0.0409979975015267	3.08489941395963	11.9105254119019
FNF_TATTGGGCAGATCACT-1	-0.0535747351414182	2.77640699185575	11.935271353064
FNF_TATTGGGGTAATGCTC-1	-0.036033491928638	3.97939418591703	10.988662809668
FNF_TATTTCGAGTAAACTG-1	0.0441633570666776	2.34213756360258	5.77577456885382
FNF_TCAAGACAGACATCCT-1	-0.0459385329127614	5.18158434666837	10.8266535704713
FNF_TCAAGACAGTTGGACG-1	-0.035738009175462	3.04983018674101	11.7582560484986
FNF_TCAAGACCAAAGGCTG-1	-0.029348454715715	3.79863404072965	10.9611426299195
FNF_TCAAGACCAGCGCTTG-1	-0.00945216845309885	4.48752211369718	11.9208365386109
FNF_TCAAGACCAGTAGATA-1	-0.0598930633171348	2.90708063878263	11.9746981566529
FNF_TCAAGACTCCATAGAC-1	-0.097088468679481	2.28926872052397	10.7634249632935
FNF_TCAAGCAAGCCGATAG-1	0.00311933361008851	5.03482197560514	12.1063939040284
FNF_TCAAGCAAGGACGGAG-1	-0.0226597109119821	2.8038699511453	12.1858855193238
FNF_TCAAGCAAGTCACAGG-1	-0.0853924663126317	2.98762439526762	12.0325184767823
FNF_TCAAGCAGTTAGGACG-1	-0.0421694466181112	4.86958645619596	10.7316475813965
FNF_TCAAGCATCGGAGCAA-1	-0.057422030277332	5.07071446217741	10.9011574690919
FNF_TCAAGTGAGGACGCAT-1	-0.0309198308800046	4.97141646184171	11.5828877394776
FNF_TCAAGTGAGTCCTGCG-1	-0.069778020106005	3.32924841679777	11.926970571814
FNF_TCAAGTGCACCCAAGC-1	-0.0282338158170497	4.48478697575773	11.4337788527589
FNF_TCAAGTGTCGACCCAG-1	-0.0565976378341242	5.11132715977873	11.0088892882447
FNF_TCAAGTGTCTTAGCCC-1	-0.0223142963294495	3.30318616666044	12.1875563567261
FNF_TCAATCTAGCACTTTG-1	-0.00258917762287364	2.91365050114836	11.8942156737427
FNF_TCAATCTTCGCCGAGT-1	-0.00337159141947832	4.64516733922209	10.7225209181885
FNF_TCAATTCAGCATGGGT-1	-0.0195213747783384	2.18290375508512	5.29232463294074
FNF_TCAATTCGTTCTTGTT-1	-0.00882053538618852	5.00410078801359	10.8140278761964
FNF_TCACAAGAGCGCCCAT-1	-0.0730324433253962	5.18189715184416	11.4578801100831
FNF_TCACAAGAGGGAGGGT-1	-0.00315978418827889	5.13002203740324	11.563800901709
FNF_TCACAAGAGTTGTAAG-1	-0.036534710637608	3.90397142209257	11.7627011244874
FNF_TCACAAGTCACTCACC-1	-0.0288252966716523	3.42349456586088	11.4487935011964
FNF_TCACACCGTGGTATGG-1	0.0123122698646097	2.99425934590544	11.9041186278443
FNF_TCACACCTCGAATGCT-1	-0.00179740778362564	3.22413228787626	12.1986504500489
FNF_TCACATTAGCCACAAG-1	-0.016853172647705	4.3495836142465	11.6619625990967
FNF_TCACATTCACACTTAG-1	-0.058287802184312	3.58716248311247	12.0492468779664
FNF_TCACATTGTACTCAAC-1	-0.0513177206930548	3.97466586865629	11.9394598906617
FNF_TCACATTTCGGTCACG-1	-0.0188127316971915	2.50721238888944	11.7874241774659
FNF_TCACGCTAGCAGTCTT-1	-0.0686834632267889	4.67396878041471	11.7611685698609
FNF_TCACGCTAGTAGAATC-1	-0.0357802994937938	4.25194929875578	12.0191956465821
FNF_TCACGCTCACTCCACT-1	-0.0280544293097142	4.8012289885446	12.1724053328614
FNF_TCACGCTCACTGCGTG-1	-0.0137262958346508	2.95321606435026	11.9278803771119
FNF_TCACGCTCAGAACTAA-1	-0.0349584067254973	3.61514495648588	11.9908257430176
FNF_TCACTATAGCCTTGAT-1	-0.0566465635995594	4.79645775593962	11.2049694960694
FNF_TCACTATAGCGACCCT-1	-0.0169054724179392	2.4160959605142	11.874784559546
FNF_TCACTATGTCGTGTTA-1	-0.038292204610368	3.67838023938383	12.0303545897584
FNF_TCACTATTCTGGACCG-1	-0.0493560568705911	5.07758425511564	11.5782996123414
FNF_TCACTCGCACCTGTCT-1	-0.0215460494257389	2.86952828206266	11.7430430358033
[truncated: 2,836 more rows]
