# Supplementary material for: Identifying clinically relevant cell state interactions in the tumor microenvironment of IDH-mutant gliomas using CSI-TME
Source: Mol Syst Biol. 2026 Mar 10;22(6):928–61. doi: 10.1038/s44320-026-00201-0 (PMC13230996; doi:10.1038/s44320-026-00201-0)
Supplement: Supplementary file 19 — Figure EV2 Source Data [file 44320_2026_201_MOESM19_ESM.zip › EV2/FigureEV2D.txt]

cellType1	correlation	type
Bcell	0.222811424224467	Genes
Endothelial	0.327364491847146	Genes
Malignant	0.607671462642337	Genes
Myeloid	0.305240746619363	Genes
Oligos	0.536705619452069	Genes
Stromal	0.415211951654865	Genes
Tcell	0.30452780177522	Genes
Bcell	0.890909090909091	ICs
Endothelial	0.890909090909091	ICs
Malignant	0.939393939393939	ICs
Myeloid	0.927272727272727	ICs
Oligos	0.890909090909091	ICs
Stromal	0.854545454545454	ICs
Tcell	0.951515151515151	ICs
