# Supplementary material for: Identifying clinically relevant cell state interactions in the tumor microenvironment of IDH-mutant gliomas using CSI-TME
Source: Mol Syst Biol. 2026 Mar 10;22(6):928–61. doi: 10.1038/s44320-026-00201-0 (PMC13230996; doi:10.1038/s44320-026-00201-0)
Supplement: Supplementary file 19 — Figure EV2 Source Data [file 44320_2026_201_MOESM19_ESM.zip › EV2/FigureEV2E.txt]

random_iteration	cell_type	correlation
teration1	Bcell	-0.240780511
teration1	Endothelial	-0.238605611
teration1	Malignant	0.483933377
teration1	Myeloid	0.077569517
teration1	Oligos	0.128050029
teration1	Stromal	0.026869749
teration1	Tcell	-0.060968318
teration2	Bcell	0.313554128
teration2	Endothelial	-0.322380207
teration2	Malignant	-0.166376347
teration2	Myeloid	-0.463437373
teration2	Oligos	0.368147926
teration2	Stromal	0.266844254
teration2	Tcell	0.013687213
teration3	Bcell	0.339705719
teration3	Endothelial	0.118472582
teration3	Malignant	0.020966131
teration3	Myeloid	-0.185646178
teration3	Oligos	-0.01197324
teration3	Stromal	0.052206393
teration3	Tcell	-0.255061993
teration4	Bcell	0.08273423
teration4	Endothelial	-0.60801022
teration4	Malignant	0.59814282
teration4	Myeloid	-0.478795227
teration4	Oligos	0.557195877
teration4	Stromal	0.110349088
teration4	Tcell	-0.597548544
teration5	Bcell	-0.020802188
teration5	Endothelial	-0.443088293
teration5	Malignant	-0.500650299
teration5	Myeloid	-0.363693147
teration5	Oligos	-0.013438557
teration5	Stromal	-0.172869506
teration5	Tcell	0.332095656
teration6	Bcell	0.889711904
teration6	Endothelial	-0.280886038
teration6	Malignant	0.380576656
teration6	Myeloid	0.287785833
teration6	Oligos	-0.114816679
teration6	Stromal	-0.264166752
teration6	Tcell	-0.300449391
teration7	Bcell	-0.241510124
teration7	Endothelial	-0.136439402
teration7	Malignant	-0.261550578
teration7	Myeloid	-0.142223376
teration7	Oligos	-0.424883599
teration7	Stromal	-0.367862275
teration7	Tcell	-0.23336685
teration8	Bcell	0.584302999
teration8	Endothelial	0.169170974
teration8	Malignant	-0.10981099
teration8	Myeloid	0.403399128
teration8	Oligos	0.086854912
teration8	Stromal	-0.39535152
teration8	Tcell	0.013154562
teration9	Bcell	-0.439757065
teration9	Endothelial	-0.573785309
teration9	Malignant	-0.519953594
teration9	Myeloid	0.450775486
teration9	Oligos	-0.299178179
teration9	Stromal	0.196793503
teration9	Tcell	0.165847274
teration10	Bcell	-0.095212109
teration10	Endothelial	0.142236133
teration10	Malignant	-0.091836805
teration10	Myeloid	0.175965887
teration10	Oligos	0.715220384
teration10	Stromal	-0.32311098
teration10	Tcell	0.078591948
