# Supplementary material for: Identifying clinically relevant cell state interactions in the tumor microenvironment of IDH-mutant gliomas using CSI-TME
Source: Mol Syst Biol. 2026 Mar 10;22(6):928–61. doi: 10.1038/s44320-026-00201-0 (PMC13230996; doi:10.1038/s44320-026-00201-0)
Supplement: Supplementary file 19 — Figure EV2 Source Data [file 44320_2026_201_MOESM19_ESM.zip › EV2/FigureEV2G.txt]

cell	Dim.7	UMAP_1	UMAP_2
JWS_AAACCCACACCTAAAC-1	-0.172637807119259	6.83844517506803	-5.8064321572204
JWS_AAACGCTAGGCCTGCT-1	-0.133147854797012	6.94189690388883	-5.41155281609491
JWS_AAATGGAGTACTGGGA-1	-0.107143647307044	9.87364434041227	-0.707920640172515
JWS_AACAACCTCTTCGTGC-1	-0.118745800122169	2.73052238263334	0.14283448511168
JWS_AACAAGAAGCGTATGG-1	-0.115903528773332	9.89480923451628	-0.38853533512548
JWS_AACACACAGCACCGAA-1	0.0527568342227536	5.80903147496427	-2.84929910248712
JWS_AACACACCAATACAGA-1	-0.109661179338447	8.11922024525846	-4.46219864434198
JWS_AACACACCACTACACA-1	0.442316876053573	4.82177161015714	-2.51304307526544
JWS_AACACACTCTAACGCA-1	-0.122831993361364	8.13075588978971	-4.81769457406
JWS_AACCAACAGGACACTG-1	-0.115113127148657	9.02545594014372	-5.24177828377679
JWS_AACCAACAGTAATTGG-1	0.505507064213197	4.57494782246794	-2.48547688073114
JWS_AACCATGCAACTGATC-1	-0.0980399550679121	7.71820305623258	-5.28771057671503
JWS_AACCATGCACGACGAA-1	-0.14324665516133	9.98784111775602	-1.89791396206811
JWS_AACCATGCATTGTCGA-1	-0.11459111708896	2.81229113377775	-0.0808796579261163
JWS_AACCTGACACGGCCAT-1	-0.146509923873869	3.73697375096525	-2.66529503411249
JWS_AACCTGAGTTGTAGCT-1	-0.126782568823951	8.5883211974069	-0.717951148213897
JWS_AACCTTTCAATTCACG-1	-0.0973181684512608	7.06110190190519	-5.88696566170648
JWS_AACGAAAAGCTATCTG-1	-0.0998700591771001	2.86974047459806	0.164472848711457
JWS_AACGAAAGTTTCGACA-1	-0.122532861528516	6.70258044041837	-4.92023315972284
JWS_AACTTCTAGGTTTACC-1	-0.125352958483015	9.49496601857389	-2.76116600579217
JWS_AACTTCTGTTCCGGTG-1	-0.130164392693932	6.93966387547697	0.610192448435273
JWS_AACTTCTTCACACCCT-1	-0.12223328741979	7.47904824055876	-5.35728350228265
JWS_AACTTCTTCCGCACGA-1	-0.148248998240702	4.89712761677946	-2.55589690751031
JWS_AAGAACAAGCGACTTT-1	-0.124624615869304	7.56619499959196	-4.26799908226923
JWS_AAGACAAAGACCAGCA-1	-0.153220566768131	9.09532021321501	-3.26651063507989
JWS_AAGACAAGTCAGATTC-1	0.407102869262757	7.02702759541715	-0.12149516439632
JWS_AAGACTCTCTCTCTAA-1	-0.0938831619620726	7.02236985005583	-4.24425688332513
JWS_AAGATAGCAGAGGTTG-1	-0.0706200426743248	7.19860934056486	-3.20985713547662
JWS_AAGATAGCATTGTCGA-1	-0.131296771082986	10.1745619658395	-1.60256615227655
JWS_AAGCCATCAGGTTCCG-1	-0.148056153535203	6.77025316991056	-6.45421257561639
JWS_AAGCGTTAGGGAGTTC-1	-0.130882879012325	6.76854895390714	-5.27900114602045
JWS_AAGGTAAAGCCTCATA-1	0.187375806800862	5.31222389973844	-2.41516151970819
JWS_AAGTACCGTCACCGCA-1	-0.177380048276761	7.01592396535124	-6.6114539200683
JWS_AAGTACCGTTCGGCTG-1	-0.12124253014446	3.52246927060331	-1.71546545571283
JWS_AAGTACCTCGACATAC-1	-0.128308662886434	4.98648976124967	-4.75219097680048
JWS_AAGTCGTCAACCGGAA-1	-0.107553659682046	10.118173110859	-1.61825862473444
JWS_AAGTCGTTCTAGCAAC-1	-0.130238024577831	5.99276922978605	-4.50131884163812
JWS_AAGTGAATCGATACGT-1	0.483947955157354	4.87456272877897	-2.0309102827926
JWS_AATGACCCACGGCCAT-1	-0.155390659971357	8.48965882100309	-2.43011346405939
JWS_AATGACCTCAACTGGT-1	-0.147050599505889	8.42513703145231	-1.46976366585687
JWS_AATTCCTTCGAAGCAG-1	-0.110019315427404	9.39140938557829	-2.97878447121576
JWS_ACAAGCTTCGTCCTTG-1	-0.136184146327287	7.46076201237882	-6.04682865685419
JWS_ACACAGTGTACAGGTG-1	-0.109225761711944	6.9630918387338	-5.34561768120721
JWS_ACACCAACACACGTGC-1	-0.0290001614599392	6.439953315632	-4.25096836632684
JWS_ACACCAACATCTTCGC-1	0.534882283582023	4.77435396947111	-2.07258346623376
JWS_ACACCAACATTCAGCA-1	-0.143161848663431	9.76774548329557	-2.43892684525445
JWS_ACACCAAGTAGCCAGA-1	0.0824553392890478	5.23651884831632	-2.48861518448785
JWS_ACAGAAAAGGGCAACT-1	-0.122599925146178	9.21001290120329	-2.97819271630243
JWS_ACAGCCGGTACGCTAT-1	-0.109563540845637	6.09668206013883	-4.42360106057123
JWS_ACAGGGAAGCACCCAC-1	-0.114781063636337	6.70172547139372	-6.0953177506347
JWS_ACAGGGACACATACTG-1	0.503072050692256	5.63134430684294	-2.4120160633941
JWS_ACATCCCAGGTGTGAC-1	-0.111090036004292	9.10333393849577	-3.68551388329462
JWS_ACATCCCGTGCTTATG-1	-0.123787931556376	6.98443506993498	-4.67727318352655
JWS_ACATCCCTCTGACCCT-1	-0.0947256179384805	6.19396876134123	-4.76055803841547
JWS_ACATGCAGTCTACAAC-1	-0.1278749273317	5.0319623831674	-4.5626782471557
JWS_ACCAACAAGACGCCAA-1	-0.162612995321544	7.54104279317106	-5.03217640465692
JWS_ACCACAACAATTTCGG-1	-0.121832078025127	7.70107315816129	-4.56591358727411
JWS_ACCACAATCTGGCCTT-1	-0.139810529805118	9.94962929524626	-0.706167727174316
JWS_ACCATTTGTTCTTGCC-1	-0.116586684017845	6.77076052464689	-5.37821331566766
JWS_ACCCTCACACAATCTG-1	-0.0954500895694362	6.98323105611051	-6.58789816445306
JWS_ACCCTTGCATGACGTT-1	-0.10988392119082	6.866955268757	-5.27275744027093
JWS_ACCTACCAGACGCCCT-1	-0.131714614458038	4.63754795827116	-6.07385149544672
JWS_ACCTACCAGCCTCCAG-1	-0.13823898587116	8.82772587575163	-3.27918639725641
JWS_ACCTACCGTATGCAAA-1	-0.139078242285435	3.59633086957182	-2.2338356072326
JWS_ACCTGAACACTGTGTA-1	-0.123667642434534	2.8623793009683	-0.312853604020629
JWS_ACCTGAATCGCATGAT-1	-0.132881795042963	9.3759302977487	-1.72678473538354
JWS_ACCTGTCAGCTTACGT-1	-0.121691277416392	5.91532229222502	-4.1804932648559
JWS_ACCTGTCCAAATCAGA-1	0.320252704612063	5.45795534886564	-2.24057879990533
JWS_ACGATCATCGGCAGTC-1	-0.144928356381228	6.99387692250456	-5.77074089592889
JWS_ACGCACGAGATTACCC-1	-0.147283342954974	9.206723678486	-2.41334453171686
JWS_ACGCACGTCCGAGAAG-1	-0.104547984908016	2.76398729123319	0.0920229112486503
JWS_ACGCACGTCGTCAGAT-1	-0.140657407363859	7.18893479146208	-5.26657190865472
JWS_ACGGAAGAGTAAACTG-1	0.283059341466894	6.22001313008512	-1.54446795529321
JWS_ACGGGTCCAACTTGGT-1	-0.130976961660183	7.38883589543546	-5.28291884011224
JWS_ACGGGTCGTGGCTACC-1	-0.151959228168046	6.63045977391447	-4.66999712532953
JWS_ACGGGTCTCGATTGAC-1	-0.0507844097085086	6.97093247212614	-3.92601528710321
JWS_ACGTAACCAAACTAAG-1	-0.122825031224094	6.91488074101652	-6.20126715249017
JWS_ACGTAACCATCCTAAG-1	-0.112618420185535	4.66494129933561	-5.77927103585199
JWS_ACGTAGTAGCACCAGA-1	-0.0826310079542391	8.46704243458952	-5.13546314782098
JWS_ACGTTCCTCGGTTAGT-1	-0.113221482910273	7.23407362736906	-4.60122671669916
JWS_ACTACGACACAGTACT-1	-0.130499919849815	6.29316614903654	-4.52705326622919
JWS_ACTATCTAGCAAGTCG-1	-0.104016921224324	8.89597557820524	-3.34188976830438
JWS_ACTATGGTCCGACAGC-1	-0.130428020885346	7.05236624516691	-6.99214640206293
JWS_ACTATTCAGCAATAAC-1	-0.123668449951746	8.79391812123503	-3.09460154122308
JWS_ACTATTCGTCTCACAA-1	-0.123602517210498	6.56270598210539	-4.85379496163324
JWS_ACTCCCACACAGTGAG-1	-0.1102609273231	8.30110214986051	-3.81106653756097
JWS_ACTGTGACAGAGAATT-1	-0.108825304244892	6.41979264058317	-6.01437893456415
JWS_ACTGTGATCTGGTGCG-1	0.493855613655242	5.79466007985319	-1.74476697987512
JWS_ACTTATCCAGCGTACC-1	-0.131060837222051	4.35567139424528	-6.0891675049682
JWS_ACTTCCGTCCCTATTA-1	-0.075829075878677	8.64694641865934	-4.7588075692077
JWS_ACTTCGCCACCACTGG-1	-0.112271913597143	6.0185494307443	-4.72995606011346
JWS_ACTTTGTGTCACGTGC-1	-0.0984597756633879	6.81437681950773	-4.78836193627313
JWS_ACTTTGTGTGATCGTT-1	-0.125080169429481	8.87919949330534	-3.09177008217767
JWS_AGAAATGAGATGTAGT-1	-0.0866003053336006	7.7286062125131	-5.05748405999139
JWS_AGAAATGTCCGACAGC-1	-0.127081536505549	5.57029293812956	1.28338441306159
JWS_AGAAATGTCCTTCTTC-1	-0.130548241097735	3.88404320515837	-2.68404045647577
JWS_AGAACAACAATAGTAG-1	-0.144016885333463	6.69660090245451	0.29679697805449
JWS_AGAAGTAAGGTCCTGC-1	-0.117680234247003	6.13967608250822	1.42190000468298
JWS_AGACACTAGAGATTCA-1	-0.150721174946122	6.75373362340177	-6.93617048806146
JWS_AGACACTTCAGTCTTT-1	-0.10912413597483	2.78156231679167	0.135595501003709
JWS_AGACCATCATCCGTTC-1	-0.125383662173162	8.0062899474069	-4.92090645379022
JWS_AGACCATGTCACCACG-1	-0.110360759285823	8.77091358937467	-2.83475080079034
JWS_AGACCCGCAAGCTGCC-1	-0.0630754636765555	6.73412274159635	-4.33550444191888
JWS_AGAGAATCAGCACCCA-1	-0.129786748994925	8.67590092457975	-1.93752983159021
JWS_AGAGCCCCAAGCTGCC-1	-0.158160713238013	6.83121298588957	-6.60212555474237
JWS_AGATAGAAGTATGGAT-1	-0.130942728325745	9.06275986470426	-0.677815168561492
JWS_AGATCGTCACTTCAAG-1	-0.123938142485633	9.78040455617155	-0.246344908537421
JWS_AGATCGTTCGACTCCT-1	-0.130371879082406	7.12945555485929	-5.92365303582147
JWS_AGATGAAGTCAACACT-1	-0.113884519150374	7.3753232840463	-5.14433804100946
JWS_AGATGCTCAAGCACAG-1	-0.102936434426862	8.57397698201383	-4.34219685143426
JWS_AGCATCACAGGTGTGA-1	-0.110014992246076	8.66787861623014	-0.0101333851237634
JWS_AGCATCATCCTTCAGC-1	-0.124575572287523	7.07822750844206	-5.05408325737909
JWS_AGCGATTTCTTTCTAG-1	-0.113170070431175	6.7824301604196	-5.12327852791742
JWS_AGCGCTGCAGGGAATC-1	0.276182700198922	4.30891226567472	-1.91247764176324
JWS_AGCGCTGGTTGCTCCT-1	-0.0965979433246927	7.71186970509733	-4.58531847542718
JWS_AGCTCAACAGTTGTTG-1	-0.127825798645639	5.79231737889494	0.646155685720887
JWS_AGCTTCCTCCGTGGCA-1	-0.130320073129499	7.66612099446501	-4.77893343514398
JWS_AGGACGAAGTGAGTTA-1	0.179148592061063	5.21870850362028	-3.70796409195856
JWS_AGGACTTTCGGATAAA-1	-0.0231507814692961	4.12107323445524	-2.1969441468139
JWS_AGGATAAAGATGGCAC-1	-0.130984892606094	4.73019551076139	-2.94067159241632
JWS_AGGATCTCACCAATTG-1	-0.105511176683364	6.84975527562345	-6.39623394555048
JWS_AGGCATTCACGGTAGA-1	-0.124233808471453	2.94556545056547	-0.525388776721511
JWS_AGGCATTTCTGTGCTC-1	-0.111434421063297	7.45905970372404	-6.30735245293573
JWS_AGGCTGCAGCCATATC-1	-0.0994642334051496	7.60847519673551	-4.92266264504388
JWS_AGGCTGCGTACCTATG-1	-0.0922152987604899	7.94695519246305	-4.63107147759393
JWS_AGGGCCTAGAACTCCT-1	-0.120956069620822	4.46625469960417	-2.95241156166986
JWS_AGGGCCTCAACCACAT-1	-0.113333801462675	7.00285671986784	-4.39284029549554
JWS_AGGGTTTAGTGACACG-1	-0.141583055231279	5.83632658757414	1.33461424761816
JWS_AGGGTTTTCCAGGACC-1	-0.12607876692152	8.38084362782682	-6.07195129937128
JWS_AGGGTTTTCTAGTACG-1	-0.125220394478984	6.77497147359098	-5.91064301079706
JWS_AGGTCATGTTGGGACA-1	-0.134205618326436	9.79754875935758	-0.864158063592468
JWS_AGGTCTAAGGTCACAG-1	0.447562919625522	4.86029766835417	-2.61956539696649
JWS_AGGTCTAGTAGCTTGT-1	-0.0977236035886691	6.99778937138761	-5.35496655053094
JWS_AGGTGTTTCGGTAGGA-1	-0.122390914636714	5.39077090062345	1.45857784205481
JWS_AGGTTACGTTGTGGCC-1	0.331156049510117	4.13663147725309	-1.96640601700738
JWS_AGGTTGTGTCGAGTGA-1	-0.133697821589905	6.98632954396452	0.887639970121827
JWS_AGTCAACCATCGCCTT-1	-0.144871810266439	7.32195614613737	-5.174881368341
JWS_AGTCTCCCACCTATCC-1	-0.114149002695565	2.84730480946745	0.240321964559998
JWS_AGTCTCCGTATTCTCT-1	-0.13150246657528	9.26454209126676	-3.34227672165826
JWS_AGTCTCCGTCCCTGAG-1	0.222547389135359	5.2125191573068	-2.79133239335016
JWS_AGTGACTCATTGTGCA-1	-0.121791483152722	3.44251440800871	-1.82570400780633
JWS_AGTTAGCGTACGTACT-1	-0.118495812362994	9.64385365285124	-0.409096270265136
JWS_AGTTAGCTCCGAGGCT-1	-0.128507032735544	9.55778549946989	-1.68359282559351
JWS_AGTTCCCTCGAGAATA-1	-0.116608540491482	2.91526483334745	0.00185449474855873
JWS_AGTTCCCTCGGTCGAC-1	-0.127357748537905	7.05249308385099	-5.41058960503534
JWS_AGTTCGATCCTGCTAC-1	-0.123929798012499	6.48799895085539	-5.0184740120788
JWS_ATACCTTAGAGAGGGC-1	-0.144947846114786	8.85926007069792	-2.60926619118646
JWS_ATAGACCAGTAACCGG-1	-0.0953477116606497	4.70974587239469	-3.48933282441095
JWS_ATAGACCAGTCTGTAC-1	-0.0611657334245902	7.30754088200773	-6.16917219704584
JWS_ATAGAGAAGAGCAACC-1	0.37528733141838	2.18031476773466	-1.93159905022577
JWS_ATATCCTGTCTCTCAC-1	-0.105932837926264	7.31875084675993	-5.47274485176996
JWS_ATCACGAAGAATCCCT-1	-0.132866744709592	8.82739208974088	-3.97648921555475
JWS_ATCACGACAACCTAAC-1	0.0917251296489921	5.69568346776212	-2.8408593232055
JWS_ATCACGACAATACCTG-1	-0.111735323220394	8.91639851369108	-2.16542640274957
JWS_ATCACGACAGCCGGTT-1	-0.10890379036993	7.20556639470304	-5.41632929390863
JWS_ATCACTTGTTTGTTGG-1	-0.110691802260146	5.890645969288	0.865014523802247
JWS_ATCATTCCAGGCTCTG-1	-0.0526144992951576	6.71774672307218	-4.64366760796503
JWS_ATCATTCTCCTCACCA-1	-0.0764244394339251	7.25309513844694	-5.35262957161859
JWS_ATCATTCTCGCCAACG-1	-0.124397853074859	9.03418206013883	-3.20187917298273
JWS_ATCATTCTCTTCTGGC-1	-0.118247578312472	6.74724911488737	-5.06861916130975
JWS_ATCCACCGTCAATCTG-1	-0.122888675200869	6.86615942753996	-5.28226605004266
JWS_ATCCACCTCTTCGTAT-1	-0.138630662030996	7.31702660359587	-4.59382715767816
JWS_ATCCATTTCATCCCGT-1	-0.124952180528111	6.05169104375089	-3.86771383828119
JWS_ATCCCTGTCCATTGTT-1	-0.088617919833038	6.49703787602629	-4.83600750512079
JWS_ATCCTATCATAACAGA-1	-0.136322102407497	9.18148182667936	-1.48607411927179
JWS_ATCGCCTCAGGTCCCA-1	-0.125821697074528	6.40547417439665	-2.30782142228082
JWS_ATCGGATGTAGGACTG-1	-0.119731589685988	6.95674513615812	-5.83416452950433
JWS_ATCGTAGCACCTCTGT-1	-0.119236765658572	6.71444891728605	-5.29953327721551
JWS_ATCGTCCAGTGAGCCA-1	-0.132959450482617	6.97225426472868	-6.03233137673334
JWS_ATCGTCCCATCGGCCA-1	-0.103531792855389	7.50663231648649	-4.90553417748407
JWS_ATCGTGACAAAGTATG-1	-0.134391189367758	9.05092476643766	-3.31049600190118
JWS_ATCTCTAGTTGTACGT-1	-0.14166762273343	7.31450508870329	-6.45769062584833
JWS_ATCTTCAGTAACATGA-1	-0.101947908292902	6.52778433598722	-5.02399292534784
JWS_ATGAAAGCACGGAAGT-1	-0.113884948581412	3.04340552128996	-0.00651822930768517
JWS_ATGAGTCCACCTGATA-1	-0.123179157622738	3.59691571034635	-2.54731932228998
JWS_ATGATCGAGATTAGTG-1	-0.116216395855743	3.03240393437589	0.0497966712097785
JWS_ATGATCGAGTGGAAGA-1	0.126604216263188	6.40632246770109	-0.512728541554962
JWS_ATGATCGCAGTCCCGA-1	-0.123333195993105	6.56217049397672	-5.24400082177118
JWS_ATGATCGTCTAGACCA-1	-0.125326969939475	6.49515055455412	-2.20621672219232
JWS_ATGCGATCAGAAGTTA-1	-0.103210752506907	2.84681676663603	0.191237807808366
JWS_ATGCGATTCTTGGCTC-1	-0.128568459476008	3.70833538808073	-2.27510848587945
JWS_ATGGGTTCAATAACCC-1	-0.123323707268021	3.0154943350717	-0.051047555567775
JWS_ATGGGTTTCGGCCCAA-1	-0.103992392218322	7.00100086964811	-6.26247158593134
JWS_ATGGGTTTCTTCCGTG-1	0.368558322751046	2.25003789700712	-2.27358332222894
JWS_ATGTCCCCACTTCTCG-1	-0.0161262226423869	7.90349196233	-4.9268459374328
JWS_ATGTCCCTCCCTCGTA-1	-0.107557438233407	2.8583555106088	0.0621925597767493
JWS_ATTACCTGTTCAACGT-1	-0.138192801668387	7.01809643544401	-5.52912846154169
JWS_ATTACCTGTTGTCCCT-1	-0.111748434178563	9.0619711760446	-3.17522039956049
JWS_ATTATCCCAAGCTCTA-1	-0.0793907121640705	8.21319721974577	-4.38648834771112
JWS_ATTCACTGTTAGCGGA-1	-0.124219784925347	9.93798683919157	-0.789401798905883
JWS_ATTCAGGCACTCCGGA-1	-0.0971705152943695	6.43393467702116	-4.31045618599847
JWS_ATTCATCAGGCCCACT-1	-0.124547627674133	7.33056353368009	-5.41508713311151
JWS_ATTCCCGGTCCATACA-1	-0.108365327780098	7.42192505635465	-4.85038509911493
JWS_ATTCTACTCTGGTGCG-1	-0.112985261785646	2.88606499470915	-0.0507238427419999
JWS_ATTCTTGGTTCAGTAC-1	-0.112390292861638	9.03308438100065	-2.02907028740839
JWS_ATTGTTCTCATTGCCC-1	-0.112144566872746	8.09892700947965	-5.38965025490717
JWS_ATTTACCCACGACTAT-1	-0.125243795139658	8.90357254780973	-2.25839272088007
JWS_ATTTACCTCGACGAGA-1	-0.122061951805919	8.87638806142057	-0.952585786046539
JWS_ATTTACCTCTGTAAGC-1	-0.142950550135155	7.13482188023771	-5.49849882668451
JWS_ATTTCTGAGTCACACT-1	-0.107895995417418	6.95067881383146	-4.64654007500604
JWS_ATTTCTGCAACCCTCT-1	-0.0977407482465167	8.06850336827482	-4.30941811150507
JWS_CAAAGAATCCTGCTAC-1	-0.117139798147942	6.7360057715341	-6.44788113182977
JWS_CAACAGTCACTTCAGA-1	-0.104744997579268	7.7638149146005	-5.31274834221796
JWS_CAACCAACAACCACAT-1	-0.114632825640672	5.47453926839079	-4.13289013451532
JWS_CAAGACTAGTGCTAGG-1	-0.154998831722734	9.8184409026071	-1.33889248913721
JWS_CAAGCTATCCTGTTGC-1	-0.087199245190651	8.45276020802702	-4.94864264077142
JWS_CAATCGATCATCTCTA-1	-0.109806556205974	2.89286016263212	0.119886428652253
JWS_CAATGACAGCGACAGT-1	-0.12758778381816	6.69274567403044	-5.65529957360223
JWS_CACAACACAAAGAACT-1	0.14164869506333	5.02407692708219	-2.85379090851739
JWS_CACACAAAGCAGCCTC-1	-0.154384584257495	6.96987580098356	0.238218069611039
JWS_CACATGAAGGACTAAT-1	-0.0611735690963633	6.1760692480966	-2.65722861832574
JWS_CACATGAGTCTACAAC-1	-0.122838431154012	7.24855421818937	-5.14872112816766
JWS_CACGAATGTCTCCTGT-1	0.234328333525199	3.76202296055998	-2.07535591668085
JWS_CACGGGTGTTGACTAC-1	-0.106303137964029	8.76165818013395	-2.66932716912225
JWS_CACGTGGTCGCCAATA-1	-0.0487112995903368	7.31351517476286	-6.01358881539301
JWS_CACTGGGTCACAATGC-1	-0.13346208628071	8.15746067799772	-1.38590362614587
JWS_CACTGTCTCGATCCCT-1	-0.126505578010721	7.10402869023527	-6.118644624414
JWS_CAGAGCCCAAAGGCTG-1	-0.120422430855444	7.03688763417448	-4.63535156792596
JWS_CAGATCAAGCGATTCT-1	-0.104668112506186	7.58775471486295	-5.63170567101434
JWS_CAGATTGAGATTGTGA-1	-0.0998345389089367	2.96602247990812	0.00622355991407844
JWS_CAGCAATTCTGACAGT-1	-0.0827273813827998	8.5161604765817	-5.36754932946161
JWS_CAGCCAGAGACGCCCT-1	-0.117114552514893	6.03979300297941	-4.08218946999506
JWS_CAGCCAGTCGCACGGT-1	-0.0454022471827024	6.00437639989103	-3.44744649476007
JWS_CAGGGCTGTGAGCAGT-1	-0.1210098670354	8.24274395741667	-0.956443517865691
JWS_CAGGTATCACGGATCC-1	-0.107905069278122	9.15473698415006	-3.32039228028253
JWS_CAGGTATTCAAGTGTC-1	-0.0689709430735776	6.8911571387216	-5.75620737618402
JWS_CAGTTAGAGTCTAGAA-1	-0.118874046859208	3.53264926709379	-1.5795171553512
JWS_CAGTTCCAGCCGCTTG-1	-0.106940369363158	2.77392100133146	-0.0169977242369988
JWS_CAGTTCCTCCGTGTAA-1	0.436221895197278	4.74700449742521	-3.11681428498224
JWS_CATAAGCCAGTAACCT-1	-0.117929242112976	6.2484135512277	-4.70251074379877
JWS_CATACCCAGATCCCAT-1	-0.134126393021835	6.95561646260465	-5.53999653405145
JWS_CATACCCAGGCATCTT-1	-0.121672122734971	2.82117651738371	0.000689164338555065
JWS_CATACCCCAATCGCAT-1	-0.110623019681878	6.65364836491789	0.723185629187073
JWS_CATACTTCATGGCCAC-1	-0.125261005821671	6.89639281071867	-5.22620192116693
JWS_CATACTTGTTATCTTC-1	-0.0691900683258643	7.10364102162565	-6.26859369820551
JWS_CATACTTTCGTCCTTG-1	-0.141003151795715	4.05894159115995	-3.86630168503717
JWS_CATCCACGTTTCGATG-1	-0.111887754949621	7.13482569493498	-4.76244297570184
JWS_CATCCACTCCATCACC-1	-0.112546668816201	7.97578762807096	-4.47697821206049
JWS_CATCCACTCCTAGAGT-1	-0.130948467013506	2.95720242299284	-0.0289537752290109
JWS_CATCCCACAGCTATTG-1	-0.146478561212212	8.70573662556852	-1.12578663176492
JWS_CATCCCACAGGTGACA-1	-0.116406927484841	9.79655503071989	-0.972970634164367
JWS_CATCCGTTCCTCCACA-1	-0.141013680862998	7.34360836781706	-4.63627996987299
JWS_CATCGCTAGTTCTCTT-1	-0.111291065637121	7.63224648274626	-4.8618783051391
JWS_CATGAGTAGTAGCTCT-1	-0.109656625925969	9.16342209614958	-3.3112989956756
JWS_CATGAGTCATCGTGGC-1	-0.162301330328224	10.2437682036325	-1.63810780590967
JWS_CATGCAAAGCCATCCG-1	-0.121287185722212	6.03267906941618	-4.35059633797601
JWS_CATGCAACACACTTAG-1	-0.149994206147525	9.07759903706754	-3.26301351136163
JWS_CATGCCTAGAAGTCTA-1	-0.0914892189692302	6.81457184590544	-4.95885935372308
JWS_CATGCGGAGTCTGGTT-1	0.0436576323805227	5.65738867558683	-3.04325380867914
JWS_CATGGTACACAGAGAC-1	-0.116141034255303	7.01183079518522	-4.78458777016595
JWS_CATGGTACAGTATTCG-1	-0.0972267442774873	9.06394718922819	-2.46261444634393
JWS_CATTCATCACCCGTAG-1	-0.14756387113963	7.71137331761564	-2.48430529183343
JWS_CATTCATTCCTCTGCA-1	-0.079604704776864	7.34870337285246	-4.61162653511957
JWS_CATTCCGTCTCTGAGA-1	-0.117593340908962	4.42724131383146	-6.26729956215814
JWS_CATTCTAGTTGGACTT-1	-0.0986203376574529	3.27914069928373	-1.68755689209894
JWS_CATTCTATCGTCAGAT-1	-0.0919391625980619	6.66790150441374	-4.63179579323724
JWS_CATTGCCAGAGCATCG-1	-0.133532038774237	6.62455176152433	-5.95152512139276
JWS_CATTGCCTCTTCGGTC-1	-0.139083290032027	3.59441231526579	-2.3561877304931
JWS_CATTGTTAGGTCCTGC-1	-0.137902493381486	4.34265564717497	-2.83617177552179
JWS_CATTTCAAGACTTCAC-1	-0.143956582664886	6.93424032963957	-0.233022860648189
JWS_CATTTCAGTAATGCTC-1	-0.136413080221887	7.38244532384123	-5.68116131371454
JWS_CCAAGCGCAGGTGTTT-1	-0.121185462613984	3.08789204396452	0.0414203559736869
JWS_CCAAGCGGTGACGCCT-1	-0.114790675887885	6.41426180638517	-4.32537642067865
JWS_CCAATTTAGTTGCCCG-1	-0.125188407800895	3.53791116513456	-1.8949308688064
JWS_CCAATTTCAGACCAAG-1	-0.106325812902981	7.01820801533903	-4.14328923767999
JWS_CCACAAAGTTGTCCCT-1	0.190348475577391	4.70980261601652	-2.93842735833124
JWS_CCACACTCAGTCACGC-1	-0.125965215052932	6.8836150053903	-5.90376082009271
JWS_CCACCATAGGGTTAAT-1	-0.142512999671628	9.64889763631071	-2.98902788704828
JWS_CCACCATCATGACACT-1	-0.152796827650619	8.00498532094206	-5.63917389458612
JWS_CCACCATGTACAATAG-1	-0.102113017253945	9.18359135426725	-2.62880149430231
JWS_CCACGTTCATGTCAGT-1	-0.108887739491769	2.81258438863004	0.0690783118586204
JWS_CCACGTTCATTGTGCA-1	-0.108926214957887	5.97340391911711	1.48718342238471
JWS_CCACGTTGTCAAGCGA-1	-0.134726686164912	3.84013365544523	-6.01017180031732
JWS_CCACGTTTCGAACCAT-1	-0.136958291784171	6.85489844121183	-0.892883330049072
JWS_CCACTTGTCATTGCTT-1	-0.105028626057254	9.73836563863004	-0.909889190854583
JWS_CCATAAGCATTCCTCG-1	-0.130996650080718	4.07429121770109	-3.0234605366607
JWS_CCATCACTCAGACCTA-1	-0.108661692485456	7.20810173787321	-5.45831194466547
JWS_CCCAACTTCCGAGTGC-1	-0.154122261195762	9.82439278401579	-2.16185346192316
JWS_CCCATTGAGTTCAACC-1	-0.09757723810673	8.04235934056486	-4.87207594460443
JWS_CCCGAAGAGAAGTCAT-1	-0.064860743786854	6.31845186986173	-5.01202145165399
JWS_CCCTAACTCACACCCT-1	-0.155186576426674	7.45640515126432	-2.97852793282465
JWS_CCCTCAACACTCAAGT-1	-0.133635672099407	4.1287789229318	-3.04590144700006
JWS_CCCTCAAGTTCAAGTC-1	-0.119320583284795	6.03873633183683	-3.14145913666681
JWS_CCCTCTCAGTATGACA-1	-0.118788840733945	3.59799002446379	-2.33148756569818
JWS_CCCTCTCTCGACCAAT-1	-0.08142801387073	9.00612877644743	-3.83576789444879
JWS_CCCTTAGCAGGTTCGC-1	-0.116722823082463	7.45299910344328	-4.8213190132995
JWS_CCCTTAGCATGACTAC-1	-0.114647082241112	10.2861180190011	-1.55552247113184
JWS_CCCTTAGGTCCCTCAT-1	-0.113076698340592	8.26730488576139	-4.89634457177118
JWS_CCGAACGTCCATTTGT-1	-0.125894836562834	7.28293179311003	-4.96328058785394
JWS_CCGGTAGAGTGAGGTC-1	-0.121943267985856	7.4912056807443	-5.93722811287836
JWS_CCGTAGGAGAGTCCGA-1	-0.109898311433964	6.71894930638517	-4.89151611870721
JWS_CCGTTCAAGACCAAAT-1	-0.0996413605958343	6.63680743016447	-6.52948275155023
JWS_CCGTTCACAGTCGTTA-1	-0.0835560153488868	7.14892815388883	-6.39633837288812
JWS_CCGTTCATCTACTGAG-1	-0.109524682535272	7.70878933705534	-6.19574442452386
JWS_CCTAACCAGTCTGCGC-1	-0.102999513792675	8.36753033436979	-4.42334261483148
JWS_CCTAACCAGTTACGAA-1	-0.110429752567632	6.79443024434294	-5.57201996392206
JWS_CCTAACCCAATTTCGG-1	-0.119231946741245	7.92633580006803	-5.0051077896972
JWS_CCTAACCGTACTCCGG-1	-0.118821982202339	6.92128132619108	-6.13771668023065
JWS_CCTAAGAAGGACAAGA-1	-0.126154167084374	6.84644125737394	-5.00298920220331
JWS_CCTAAGACAGGCATTT-1	-0.108652801087674	8.16649578847135	-4.75925388878778
JWS_CCTACGTAGCTAAACA-1	-0.130717896198335	8.33684872426237	-4.0033897454162
JWS_CCTATCGCAACGTTAC-1	0.239913292224832	5.06365631856169	-2.95128670281366
JWS_CCTATCGCAAGACGAC-1	-0.142074366538438	6.40673111714567	-6.05450668877557
JWS_CCTCAACGTCACCGCA-1	-0.112996962531398	9.16207550801481	-2.65585365838007
JWS_CCTCACAAGTTCCAGT-1	-0.0885562268709534	7.46159743108	-5.2628268296142
JWS_CCTCCAATCCTAAGTG-1	-0.116667084310448	5.7219996336862	-3.68501487320856
JWS_CCTCCTCAGATAGCTA-1	-0.129861706791788	7.6503476981088	-5.04358568734125
JWS_CCTCCTCTCAGAACCT-1	-0.118923095224191	2.80394266881193	0.11404237204596
JWS_CCTCTCCCAACTGTGT-1	-0.0228332949103237	6.06397341527189	-2.76677289551691
JWS_CCTCTCCCACCTGATA-1	-0.116472890293684	8.03657578267301	-5.22476473397211
JWS_CCTCTCCTCAATGTCG-1	-0.126361176224623	5.6732935789987	-4.09400024956659
JWS_CCTCTCCTCACCCATC-1	-0.138331816668366	7.89710902013029	-6.14447775429681
JWS_CCTCTCCTCCACATAG-1	-0.111205120470475	9.03296326436247	-3.7774466568847
JWS_CCTGTTGCATGCACTA-1	-0.10316441549008	7.03864191807951	-5.62450876778558
JWS_CCTGTTGTCCTACCGT-1	-0.106724769402633	7.95592831410612	-5.34796181267694
JWS_CCTTTGGGTCCATACA-1	-0.130604726844606	7.17743109502043	-5.38969269341425
JWS_CGAAGGATCCATCTCG-1	-0.123179362482052	6.91606997288908	-5.84445276802972
JWS_CGAATTGGTAACATCC-1	-0.101665409330415	4.94851969517912	-6.03309765404657
JWS_CGACAGCTCATTCATC-1	-0.151241588822835	6.08147286214079	-5.94163504189447
JWS_CGAGAAGCAACTCGAT-1	-0.125233441669385	5.57805680073942	-3.27747312134698
JWS_CGAGGCTGTGACTGAG-1	-0.113224483543962	6.87923620976652	-5.84528151101068
JWS_CGAGTGCAGCGCCATC-1	-0.110871056241723	7.10337446965421	-4.63960066384271
JWS_CGAGTTAGTAAGTTGA-1	0.142890825436602	5.22460364140714	-3.086986213388
JWS_CGAGTTAGTCAGCTTA-1	-0.111227948714523	3.38473080434049	-1.81214025563196
JWS_CGATGCGGTTTCACAG-1	-0.110638233956511	2.86901782788481	0.176160544691529
JWS_CGCAGGTAGTCATACC-1	0.208082825648684	5.1614904288217	-2.4424869114776
JWS_CGCATAAAGAGAGAAC-1	-0.0414286723277137	8.54873226918424	-4.69875565117792
JWS_CGCATAAGTGCCCAGT-1	-0.112186357770311	8.70094345845426	-4.86756268090204
JWS_CGCATAATCTCCTGAC-1	-0.116982198109445	7.97988652028288	-5.103996186914
JWS_CGCATGGTCCACTGAA-1	-0.0796708118874784	9.07346581258024	-3.31743422097162
JWS_CGCCATTCAATGCAAA-1	-0.0747909299399514	6.94295214451994	-5.91767683571771
JWS_CGCCATTGTATACAGA-1	-0.143043865709591	7.54573534764494	-4.6155723626037
JWS_CGCCATTTCTCCATAT-1	-0.123105079169066	3.8086318854257	-2.63209691590265
JWS_CGCGTGAAGTCACGCC-1	-0.131319420887133	8.85551403798307	-3.48337402886346
JWS_CGCGTGACATCAGTCA-1	-0.152576868693029	9.04032563008512	-1.77819409913019
JWS_CGGAACCAGCACACAG-1	-0.126661194469727	7.5213160399362	-6.29046001976923
JWS_CGGAACCGTGTATTGC-1	-0.10600861530048	6.36312483586515	-3.72084656304315
JWS_CGGACACTCAGTGTGT-1	-0.116354545721507	10.1231646422311	-0.846901505651031
JWS_CGGACACTCTAGACCA-1	-0.125869114559821	2.84206174649442	-0.0520738804955819
JWS_CGGAGAAGTAAGCTCT-1	-0.127764993750514	6.68721340932096	-4.1041194493194
JWS_CGGCAGTAGATGAAGG-1	-0.128272601352576	9.21717976369108	-0.819123356999908
JWS_CGGGACTCAACTGCTA-1	-0.124745402954155	8.25739334859098	-3.66620173996881
JWS_CGGGCATTCAGCAGAG-1	-0.124868787148284	9.65363167561735	-0.184289141954932
JWS_CGGGTCACATCCGATA-1	-0.1227815234332	8.24079178609098	-4.84397831505731
JWS_CGTAAGTCAATACGAA-1	0.0329415453461005	3.23317908086027	0.450447172460999
JWS_CGTAATGCACCTTCCA-1	-0.114834072603237	2.86095236577238	0.052407384453263
JWS_CGTCCATCATCATTGG-1	-0.135366239315919	6.6818270567819	-5.39549770897821
JWS_CGTCCATGTTAATGAG-1	-0.14522649448838	9.08685921467985	-1.14501240796045
JWS_CGTGCTTGTCATGACT-1	-0.0765196931283287	6.53512715138639	-5.88330975121454
JWS_CTAACTTCATCCTAAG-1	-0.143963298207297	6.95905493535246	0.492022127447571
JWS_CTACAGAAGCATGCAG-1	-0.0819026613293129	9.54884671010221	-3.29552426880792
JWS_CTACATTTCTCTGCTG-1	-0.118409783233244	2.87059425152983	-0.0901983523984292
JWS_CTACCTGGTGTCATCA-1	-0.115569743316635	6.72791670598234	0.64915093833014
JWS_CTACCTGTCCGAACGC-1	-0.103095345994789	7.69436882771696	-5.59980907982782
JWS_CTACCTGTCTCGTCAC-1	-0.15284118118098	7.00669716634001	0.486765057383027
JWS_CTACTATTCTAGCCTC-1	-0.0835560978341643	6.81664990224088	-6.24137583321527
JWS_CTAGACAGTTTCGTGA-1	-0.140839427230943	9.54776428975309	-0.627764492692504
JWS_CTAGACATCGGCTTCT-1	-0.000116704431853243	6.16404866017545	-4.34617987221674
JWS_CTATAGGCACCAGGTC-1	-0.160425678415082	10.1375422362253	-0.865576058091674
JWS_CTATCCGCAACGCATT-1	-0.131914225121205	8.22547386922087	-3.98933854645685
JWS_CTATCCGGTGCAGTGA-1	-0.154922815059404	8.1170191649362	-5.43449345177606
JWS_CTATCCGTCCAGCCTT-1	-0.144982618559784	6.00436257161344	-4.80723610466913
JWS_CTATCTAGTCATGACT-1	-0.132391907094965	7.13746117390837	-5.61605063027338
JWS_CTATCTATCATTCATC-1	0.484146725932344	5.86923550404753	-1.4553647333999
JWS_CTCAACCGTGGTCTGC-1	-0.0801862883062531	3.90046690739836	-1.86785009449914
JWS_CTCAACCTCAGACTGT-1	-0.0258616404096172	6.20988558568205	-2.61340752190546
JWS_CTCAAGACAAAGCACG-1	-0.132351748044063	9.26395081319059	-2.30281487053827
JWS_CTCAATTGTAACACCT-1	-0.121711194511486	6.60623787678922	-6.40267363137201
JWS_CTCAGAACATGAGGGT-1	-0.111747728934596	6.81038569249357	-6.65006151741937
JWS_CTCAGTCCAATTGAGA-1	-0.1360105692909	6.79739903248991	-5.50452223366693
JWS_CTCAGTCCACTTGTCC-1	-0.0927368481206023	7.10579680241789	-6.52353277749017
JWS_CTCAGTCGTTGCACGC-1	-0.107710298158369	6.72871159352506	-6.57980194634393
JWS_CTCATGCCAGATCACT-1	-0.131574611887466	6.8715824965402	-4.82080784386591
JWS_CTCATGCCAGTCCCGA-1	-0.0313954814227073	6.41814516820158	-3.81877461022333
JWS_CTCATGCCATTACGGT-1	-0.1305363518789	6.73040770329679	-6.47705402916864
JWS_CTCATGCTCCTTCTTC-1	-0.144172723231903	9.45906971730436	-1.48076239174799
JWS_CTCCAACCAGTACTAC-1	-0.136269036886981	5.52677630223478	1.12805303984686
JWS_CTCCATGAGCACCGAA-1	-0.0812880878417948	7.6840391043588	-4.94942417687372
JWS_CTCCATGTCACTTCTA-1	-0.115694526251857	2.91868852414335	0.206894249258485
JWS_CTCCATGTCTCGGTAA-1	-0.112298958882147	7.03326271809782	-4.67025604790643
JWS_CTCCCAAAGGATACAT-1	-0.138805124280389	9.11675595082487	-0.726709931554351
JWS_CTCCCAAGTAATTAGG-1	-0.0741959674330641	8.178891647236	-4.74743071145013
JWS_CTCCCAATCAACACCA-1	-0.149248567399509	6.39917324818815	-4.88602057045892
JWS_CTCCCAATCCCGATCT-1	-0.138467435341437	7.47495363988127	-6.23605194634393
JWS_CTCCCTCGTTGCCAAT-1	-0.125037090618975	6.41480301655973	-4.84989109581903
JWS_CTCGAGGAGCTCAGAG-1	-0.140981658900097	6.81983231343473	-6.03005447930292
JWS_CTCTCAGGTGCACATT-1	-0.156797393654251	7.72909735478605	-5.03176346367792
JWS_CTGAGCGGTCAACACT-1	-0.114288171900375	7.06798504628385	-6.17064753121332
JWS_CTGAGGCGTGGAAATT-1	-0.118067720776924	7.73402451314176	-4.32601061409906
JWS_CTGAGGCTCCAGCTCT-1	0.336518561048581	5.66700886525358	-2.4050330216308
JWS_CTGATCCTCCTTCTTC-1	-0.0961508261021153	7.97414015568937	-4.50976028984979
JWS_CTGCAGGCATCAGTCA-1	-0.124389188324809	6.94023655690397	-6.09084024971918
JWS_CTGCCATTCGAGAGAC-1	-0.075055949886306	9.04499577321256	-2.36836805886224
JWS_CTGCCTACAGCTACCG-1	-0.0954457900392465	6.644299018757	-5.24373808449701
JWS_CTGCGAGGTATTGACC-1	-0.116511481820991	8.64177750386442	-4.36221495217279
JWS_CTGCTCAAGTGCACTT-1	-0.140461725697684	2.78925966061796	-1.95121374672845
JWS_CTGGACGAGTGCAGCA-1	0.462004673895749	4.20993231572355	-2.66437688416437
JWS_CTGTAGAAGGAAGTCC-1	-0.0966935250225069	9.37065457143034	-1.12574490851358
JWS_CTGTAGACACAATTCG-1	0.26454636982797	2.42106245793546	-2.32414188927606
JWS_CTGTATTCACATGAAA-1	-0.121224312080946	3.99900673665251	-2.45316830223993
JWS_CTGTATTTCTGCTTAT-1	-0.114261726562685	6.89466856755461	-4.78773155754999
JWS_CTGTGAAGTCAGACTT-1	-0.145357502243405	6.78666685857023	-5.22326841896967
JWS_CTGTGAATCCTCGCAT-1	-0.0921150142825065	5.98332308568205	0.710655063925233
JWS_CTTAGGAAGTAACCGG-1	-0.135246515872357	10.0734848860666	-1.51433458870843
JWS_CTTAGGAGTCGCACAC-1	0.127939411035281	5.91029499806608	-2.63879719323114
JWS_CTTAGGAGTTTGTTCT-1	-0.123870166187301	3.45488570965971	-1.72048011368707
JWS_CTTCCGAAGATCGGTG-1	-0.108594396639246	6.87064455785002	-6.07705107277826
JWS_CTTCGGTTCTTGGAAC-1	-0.122148245780764	5.46162556447233	-3.90863528794244
JWS_CTTCTAACAGCCGGTT-1	-0.120279356482196	7.26523016728605	-5.54978075570062
JWS_CTTCTAACATACCGTA-1	-0.103299655065044	7.78149889744962	-5.40901318139032
JWS_CTTGATTAGTCATGAA-1	-0.119756729509794	10.0066189650461	-1.12250140255884
JWS_CTTTCAAGTGGCACTC-1	-0.115208950485359	9.72306584157194	-0.581520437659774
JWS_CTTTCAATCCCGTTGT-1	-0.136817922011337	6.11277006901945	-4.53605356759027
JWS_CTTTCGGCACACAGAG-1	-0.105703480111788	4.35422848500456	-6.13682356423334
JWS_CTTTCGGCATGCGTGC-1	-0.09095586201469	9.39834641255583	-2.94606748169855
JWS_GAAATGATCTGAGGTT-1	-0.108287540525949	8.12191342152799	-5.38861313408807
JWS_GAACGTTCAAGACGAC-1	-0.145108242346654	9.65819119252409	-0.430677860440765
JWS_GAACGTTTCATGCCCT-1	-0.119845268099909	7.19817398823942	-4.85357609337762
JWS_GAAGCGATCATAGGCT-1	-0.111488798102778	4.12369345463957	-6.00781670159296
JWS_GAAGGACAGCTTCTAG-1	-0.109779397474445	6.86735533513273	-5.5067552620788
JWS_GAAGGGTTCGGCTTCT-1	-0.151473027853505	5.52061604298795	-2.91301217621759
JWS_GAAGTAACAGTTCACA-1	-0.107221231084375	6.70551298894132	-3.84484520501092
JWS_GAATAGACAGCTCCTT-1	-0.0149479535554617	5.61403416432585	-4.56547632760004
JWS_GAATCACGTTGGACTT-1	-0.119276874200529	6.67329119481291	-5.20283785408929
JWS_GAATCGTGTTGCATAC-1	-0.119544699595544	9.62772892750944	-0.394243671955619
JWS_GACCAATCATCATTGG-1	-0.10860089321241	2.83832906522001	0.111159653006043
JWS_GACCCAGCAACTTGGT-1	-0.146313088130472	4.98231409825529	-2.03716614788965
JWS_GACCCAGCAGGAGACT-1	-0.1280063803478	9.78818177022184	-0.590703457059417
JWS_GACCCTTTCATCGCAA-1	-0.112395841248975	9.2814946059152	-3.49578848427728
JWS_GACCGTGGTCTGTGAT-1	-0.110099180735823	7.84223698415006	-4.27078905648187
JWS_GACCTTCAGAGTATAC-1	0.43726638884697	3.90406392850126	-1.92124274319604
JWS_GACCTTCTCGGCTTGG-1	-0.120606168455176	9.87763260640348	-0.392430185737167
JWS_GACGTTATCGACACTA-1	-0.0946101580253094	7.43907450474943	-4.9688848549743
JWS_GACTATGTCCATTCGC-1	-0.137125139393835	6.77014683522428	-4.51560154503778
JWS_GACTCTCTCCACGTGG-1	-0.120718548411654	6.70639418400968	-6.37253227776483
JWS_GACTTCCCACTTTATC-1	-0.130462443201096	7.65977619923795	-5.35568943566278
JWS_GAGAAATTCGCTCCTA-1	-0.0885886485051666	8.9182658080026	-4.853019624414
JWS_GAGACCCCACCAACAT-1	-0.123605197127314	9.84597920216764	-2.13059762066797
JWS_GAGACTTTCACTACGA-1	-0.109528859867405	3.46169446744169	-2.04694905823663
JWS_GAGCTGCGTGTGCTTA-1	-0.169687642054528	10.1846957091257	-1.68253508156732
JWS_GAGGCCTCACGTACTA-1	-0.130549383211201	4.9261331442758	-1.49221149033502
JWS_GAGGGTACATATGCGT-1	-0.110061950523973	8.01285980977262	-4.87388029641107
JWS_GAGTCATCAGACACAG-1	-0.128938879949281	10.1636137846872	-1.59864726609186
JWS_GAGTCTACAACTGTGT-1	-0.132342138903488	2.85492657460417	-0.100204601349387
JWS_GAGTGTTTCGTACCTC-1	-0.0850456751357115	4.08866738118376	-6.22853746956781
JWS_GAGTTACCAGCAGTTT-1	-0.114815623505434	7.23719404973234	-4.72465792244867
JWS_GAGTTTGCACATTGTG-1	-0.056962626220321	7.65401171483244	-5.34327641076044
JWS_GATAGAATCGAAGCAG-1	-0.105917909935241	2.91880964078153	0.163555920658555
JWS_GATAGCTCAGAGGGTT-1	0.133995862013043	2.30583761967863	-2.15091100281671
JWS_GATCACAGTGCATGTT-1	-0.127866069325155	7.08545349873747	-6.12984791344598
JWS_GATCACATCCATTGTT-1	-0.114384455241466	9.45900582112516	-2.23212924546197
JWS_GATCACATCTCCACTG-1	-0.118770389706181	7.92278384007658	-4.70267572945551
JWS_GATCAGTTCCCAATAG-1	-0.12137009863934	7.48541830815519	-4.40215340203241
JWS_GATCATGGTGCATTAC-1	-0.167810812107479	10.1256193999215	-1.04247525280908
JWS_GATCGTACATCGTGCG-1	-0.133571704593843	6.54517077244962	-4.86054602211908
JWS_GATGACTCAGACAAGC-1	-0.108592834402216	7.53906821049894	-5.36530056542352
JWS_GATGAGGAGATGTTGA-1	-0.116987136796497	3.05596708096708	0.00446912699743721
JWS_GATGGAGAGGCTAAAT-1	-0.127632659126425	5.74004124440397	-4.40177145546869
JWS_GATGTTGGTACAAACA-1	-0.0962389211851067	8.10158489979948	-5.92550554818109
JWS_GATGTTGGTACGTACT-1	-0.127671807296869	9.98329876698698	-1.11773684567407
JWS_GCAACATAGTATCCTG-1	-0.0998827384002258	7.78985499180998	-5.02811422890619
JWS_GCAACATCAAATGGAT-1	-0.08604530929412	8.05634545125212	-4.77166119164423
JWS_GCAACCGAGTAAGACT-1	-0.0532966661249671	4.24215315617765	-6.13076248711542
JWS_GCAACCGCAAGCACCC-1	-0.149560836278468	7.90106819905485	-4.54982939309076
JWS_GCAACCGGTATCGCTA-1	-0.0853077950603177	7.51262711323942	-5.77384129113153
JWS_GCACATATCTTCACAT-1	-0.127349565947397	4.73036145009245	-3.40368834084466
JWS_GCACGGTCAAAGACTA-1	-0.109451934748302	5.96957443989958	0.970957249937501
JWS_GCACGGTCAGTTGTCA-1	0.390496221231115	5.48980044163908	-2.2847560936828
JWS_GCACGTGAGAGCCGAT-1	0.17051760820844	4.32764767445768	-2.38591209000543
JWS_GCACTAAGTCCACTCT-1	-0.131738285101948	7.09541748799528	-5.30757227486566
JWS_GCACTAATCTACCTTA-1	-0.132161082063578	6.78706549443449	1.0694622700791
JWS_GCAGCCATCACCCTCA-1	-0.12595126078057	6.67937706746305	-5.25257959908441
JWS_GCAGCTGCATGGGTTT-1	-0.159651604748689	9.55230950154508	-3.16589918679193
JWS_GCAGGCTAGCTACGTT-1	-0.11165554958033	8.52148865498747	-4.47835817879633
JWS_GCAGTTATCCGACAGC-1	-0.124668784428348	6.21618460454191	-6.58657541817621
JWS_GCATCTCAGGGATCTG-1	-0.130148825145136	5.89511965550627	-3.81228056496576
JWS_GCATGATAGCTAGCCC-1	-0.117868929022163	8.5192294005319	-4.17131224221185
JWS_GCATTAGAGATAACGT-1	-0.0209854097130497	6.69425820149626	0.234712601242509
JWS_GCCAACGCAGATACTC-1	-0.117966479374664	4.67313145436491	-3.28731456345514
JWS_GCCAGCACAAATTAGG-1	-0.105301494369332	3.56495999135221	-1.82374384945825
JWS_GCCAGGTAGCTTTGTG-1	-0.152097927043121	9.2452282790109	-0.879231303395782
JWS_GCCAGGTCAACTGAAA-1	-0.134065634197423	5.94515465535368	-4.01062574929193
JWS_GCCAGGTCACAAGTTC-1	-0.120720751433612	7.61776970662321	-4.1417044693847
JWS_GCCAGTGAGATGACAT-1	-0.12114864166519	6.87486647404875	-5.86641493386224
JWS_GCCAGTGCACTTGTCC-1	0.2733889985575	4.56792019643034	-2.6248222882171
JWS_GCCATGGAGGATGCGT-1	-0.133002491993201	7.69428156651701	-6.00799027031854
JWS_GCCATGGGTTGTACGT-1	-0.096035415563779	5.28221463002409	-3.67972937172845
JWS_GCCCGAAAGCACTCAT-1	-0.121984945537846	6.09294985570158	-4.58684912270502
JWS_GCCCGAACAGCTGAGA-1	0.293100929204875	4.47612427510465	-3.0237812096496
JWS_GCCGATGCAAGACAAT-1	-0.120960288089458	2.93206809796537	0.0828833287338874
JWS_GCCGATGTCTCGCGTT-1	-0.125005086323749	9.46450852193083	-1.39562657422021
JWS_GCCGTGAAGCGATGGT-1	-0.115035930057743	9.06052635945524	-1.51073077267602
JWS_GCCTGTTTCCAACCAA-1	-0.0840306367382123	8.83542965687956	-2.42615309304193
JWS_GCGGAAACAGAATGTA-1	-0.106734553267458	9.40975617207731	-1.45492520874933
JWS_GCGGAAATCAGTCCGG-1	0.504903351548473	3.94682358540739	-1.78762784546808
JWS_GCGGAAATCGTTCTCG-1	-0.0987200134232105	8.74008606709684	-3.05959072655633
JWS_GCGGAAATCTAGACAC-1	-0.129859572037176	2.63549922742094	-2.17216244286493
JWS_GCGTGCAAGGCTGGAT-1	0.133265613875068	6.55705784596647	-0.42111313289598
JWS_GCTACAACAAGTATAG-1	-0.0940930313808845	9.31900547780241	-3.16016474312738
JWS_GCTACCTCACCAACAT-1	-0.120509833122823	6.01729391850675	-3.80928412026361
JWS_GCTACCTGTTTAAGGA-1	-0.125522612735747	9.22634457387174	-3.0117703968902
JWS_GCTCAAACAACAGTGG-1	-0.117888599250744	2.92596100606169	-0.326544358791862
JWS_GCTCAAATCTCATAGG-1	0.0680144544012324	2.3697833899423	-2.11429420060113
JWS_GCTGAATTCAGTCCGG-1	-0.122146192282992	9.22928761281217	-0.841349631013427
JWS_GCTGCAGCAACGGCTC-1	-0.0101188060909967	6.0176572684213	-4.98705950325922
JWS_GCTGCAGCATTGACTG-1	-0.107985280730597	7.68937586583341	-6.28918304985956
JWS_GCTTCACAGACATAAC-1	-0.117370116551418	2.94341014661039	0.153437912998643
JWS_GCTTCACGTACACGTT-1	-0.102941644650871	2.81785868443693	0.0232753311972282
JWS_GCTTCACGTACTGCCG-1	-0.119147687165553	6.4143595580026	-4.40618696755365
JWS_GCTTCACTCTTTACAC-1	-0.129605012540524	8.12930630482878	-4.08670988625482
JWS_GGAATCTTCCGCGAGT-1	-0.11914278425082	7.10889242924894	-5.18225613182977
JWS_GGATCTAAGTACCCTA-1	-0.113420962799262	6.26062248982633	-4.64089718407587
JWS_GGATCTAGTTGTGGCC-1	-0.139651702006577	9.22372578419889	-1.39709356373743
JWS_GGCACGTTCGACCACG-1	-0.0993823347253543	7.67456816472257	-5.31952992028192
JWS_GGCAGTCCAATAACCC-1	-0.111902064537537	2.9121885184213	-0.0505373249073365
JWS_GGCAGTCGTGCTGTCG-1	-0.141042840769035	9.71223210133756	-0.464061885537658
JWS_GGCGTCAGTAAGGCTG-1	-0.11845898897064	7.03255747594084	-5.16906395501092
JWS_GGCTGTGTCAAGCCAT-1	-0.139990840802566	9.31296299733366	-1.89704897946313
JWS_GGCTTGGTCGACACCG-1	-0.136101740246898	3.05447100438322	-0.201952393563543
JWS_GGCTTTCGTTCAGCGC-1	0.329986238491151	4.15066241063322	-2.14245191163019
JWS_GGGACAACATAACCCA-1	0.513653392976602	3.00117515362943	-2.24176040238336
JWS_GGGAGTATCGAGAAAT-1	0.464653794968666	2.88006948270048	-2.6006478363891
JWS_GGGATGAAGCCTCTGG-1	-0.112896642677254	9.19943665303434	-1.58254292553857
JWS_GGGCCATGTATCCTCC-1	-0.135649810642204	10.0127816084787	-0.720571368398223
JWS_GGGCCATTCGCAGTGC-1	-0.063421008433412	5.93431328572477	-4.26414862221674
JWS_GGGCTACCACTACAGT-1	-0.146471018486193	10.0646595839425	-1.70258834904626
JWS_GGGCTACGTATCTCGA-1	-0.11916545691218	6.96034430302824	-7.06163635796503
JWS_GGGTAGAAGTCATCCA-1	-0.147886458134215	10.0173334959909	-1.98943510598138
JWS_GGGTATTGTGGCGCTT-1	-0.138484178034122	6.89529894627775	-5.61761942452386
JWS_GGGTGAACATTCACCC-1	-0.0527246685827533	7.45402573384489	-4.54845753258661
JWS_GGGTTTAGTACGCTTA-1	-0.133281710244152	7.23443268574919	-5.35269585198358
JWS_GGTAACTAGACCCTTA-1	-0.116941449096595	8.46993778981413	-4.5455564553161
JWS_GGTAACTCAGATTCGT-1	-0.143002303371973	6.64856337346281	-6.09240141457513
JWS_GGTAACTGTGCAGTGA-1	-0.128514221243019	8.70223091878141	-2.17488685196832
JWS_GGTAATCTCACCGGGT-1	-0.111803653526941	10.2633089903757	-1.96004739350275
JWS_GGTAATCTCATTGTGG-1	-0.127428148314132	9.82703064717497	-1.92860153264001
JWS_GGTAGAGAGAGACAAG-1	-0.117980103191876	3.82190583981718	-2.61092463082269
JWS_GGTCACGAGACCGTTT-1	-0.105307596501037	4.55950402058805	-6.17488470620111
JWS_GGTGAAGAGCGACTTT-1	-0.132533314749125	7.2517413977548	-4.64290371483759
JWS_GGTGATTAGTACTGTC-1	-0.11048062220161	7.45888994969572	-6.02293148583368
JWS_GGTGGCTGTTAGAAGT-1	-0.117171729227077	6.38024758137907	-4.26715460366205
JWS_GGTGTTATCTGTGCGG-1	-0.0912751614766714	9.27697991170133	-0.756294756593261
JWS_GGTTAACAGTGTCATC-1	-0.145453426207073	8.96492337025846	-2.44072857445673
JWS_GGTTAACCAATTGAAG-1	-0.119429251144961	7.28154419697965	-4.97149077004388
JWS_GGTTAACTCCCTTTGG-1	-0.123473075760173	7.40670393742765	-6.11610928124384
JWS_GGTTCTCAGTTCTACG-1	0.0706528701042148	3.27736448086942	0.100315332947221
JWS_GTAACCAAGGCCTAGA-1	-0.128988778680694	6.949399459736	-7.08038654869989
JWS_GTAACCAAGGGCAGTT-1	-0.153294773290643	6.25852297581877	1.07408699446722
JWS_GTAATGCGTTCCACAA-1	-0.140257333393734	6.88363837041105	-6.54433336800531
JWS_GTACAACAGGTTAAAC-1	-0.123675845704583	6.44665812291349	-3.39775624817804
JWS_GTACAACGTGAGACCA-1	-0.149925809482213	6.73434256352629	0.569815546808686
JWS_GTAGAAAAGCGTGAGT-1	0.217681009739258	5.12774132527555	-2.3028749520202
JWS_GTAGATCTCTGTCTCG-1	-0.133234207039768	8.53094338216032	-4.90722265786127
JWS_GTAGTACTCGCACGGT-1	-0.117393844235589	6.70160101689543	-6.77205410546259
JWS_GTATTGGCAAAGACTA-1	0.255306129142915	2.4784214381143	-2.58674994057611
JWS_GTCAAACGTTCGAACT-1	-0.15327806417913	5.91499518193449	1.29089686327979
JWS_GTCACTCGTATGGGAC-1	-0.0953375686807942	2.80897234715666	0.184341192779984
JWS_GTCACTCGTCTCGGAC-1	-0.134332289285892	9.50901554860319	-1.08550187891916
JWS_GTCACTCTCCCTATTA-1	0.245792873296553	5.43278120793546	-2.78700056618646
JWS_GTCAGCGAGGACTGGT-1	-0.142607913035939	10.1293778304025	-0.888825863065276
JWS_GTCAGCGCACAATGCT-1	-0.0954618405511303	7.15628670491422	-5.96440401619867
JWS_GTCATCCAGGTGCTAG-1	-0.124828580730344	5.60990237035002	1.3647423689942
JWS_GTCATCCTCCAGCAAT-1	-0.147303083945371	7.43143700398649	-6.37831011361078
JWS_GTCATTTTCCTGCCAT-1	-0.107969061463178	2.93499707020963	0.0568827396015784
JWS_GTCCACTTCCGATGCG-1	0.474979288326554	5.61938427724088	-1.97232714241937
JWS_GTCGAATCACAAATCC-1	-0.128394141311757	6.9846777800485	-6.32760801857904
JWS_GTCGAATTCTGAGAAA-1	-0.119325739646187	3.78750466145719	-2.32056465691522
JWS_GTCGTAACATCCGTTC-1	0.466862347880549	3.56761359013761	-1.78252151555017
JWS_GTCGTAAGTGATGAAT-1	-0.109831553649974	9.90131996907438	-2.93558540886835
JWS_GTCTACCCACCGTGCA-1	-0.0997658615227016	7.70810221471037	-5.52033844536737
JWS_GTCTAGAGTCGCATGC-1	0.299549868164294	5.24155949391569	-2.48974457329706
JWS_GTCTAGATCAGCACCG-1	-0.0500905274407891	6.74090527333463	-5.51425686425165
JWS_GTCTCACAGATCCAAA-1	0.0693773187871074	5.73852108754362	-2.54629650658563
JWS_GTCTCACAGGCTCACC-1	-0.105555569881286	7.66575382985319	-4.62345352715448
JWS_GTGAGCCCACTGGAAG-1	-0.103300201383226	7.14450262822355	-4.73076572960809
JWS_GTGAGGAAGCTGGCTC-1	-0.140377330343921	7.21141384877409	-2.52684989518121
JWS_GTGAGGAGTGGTCCGT-1	-0.0967563140567041	2.95082258023466	0.0361095672230384
JWS_GTGAGTTTCCATCAGA-1	-0.130908551894075	8.90597103871549	-1.61092892235712
JWS_GTGAGTTTCCGAGCTG-1	-0.116287711641754	6.85030745305265	-5.79172936028436
JWS_GTGCGTGAGCGAGGAG-1	-0.0190884022606622	3.17303632535185	0.574666888056245
JWS_GTGGAAGTCAGTCATG-1	-0.108461125293609	9.85648011006559	-0.518897205056701
JWS_GTGGGAAAGTGCCCGT-1	-0.0261516372829508	6.16872643269743	1.03125640803381
JWS_GTGTCCTAGACGCCCT-1	-0.0875718116324276	6.61310290135587	-4.83165064400629
JWS_GTGTCCTGTGGCCTCA-1	-0.106618336437337	7.4661288145944	-5.02388516015009
JWS_GTGTGGCCACATTCGA-1	0.0607974346676711	5.85921524800504	-2.41989746636346
JWS_GTTACAGCACACTGGC-1	-0.133943162374433	7.6175975684091	-5.79009476250604
JWS_GTTACGAAGCAACCAG-1	-0.100355620338545	9.15239285268034	-3.10751882142023
JWS_GTTAGTGCACAACCGC-1	-0.119882318102422	3.01918314732755	0.00763239019915077
JWS_GTTATGGGTCTTACTT-1	-0.135366083418079	6.6945805434152	0.592852503595795
JWS_GTTCCGTAGCCTTGAT-1	-0.106537269203212	8.00969551839079	-4.94460859841302
JWS_GTTCCGTGTGGATGAC-1	-0.096854200783253	8.49632881917204	-3.83956423348382
JWS_GTTCGCTTCCGGCAAC-1	-0.108913329027808	8.0316076163217	-4.7666462952514
JWS_GTTCTATCACCGGCTA-1	-0.0971684912101666	8.12255238331999	-4.97347631997064
JWS_GTTGCTCTCTGAGGCC-1	-0.0971339037765714	7.63586901463712	-5.73769846505121
JWS_GTTGTAGCACGACGAA-1	-0.138264575636768	7.11751126088346	0.777891129789796
JWS_GTTGTGACAGTTGTCA-1	-0.120925495735615	4.12756155766691	-2.63393154686883
JWS_GTTGTGACATATCTCT-1	0.436188723655281	4.68023251332487	-1.92485323494867
JWS_GTTGTGATCACTCGAA-1	-0.121397319145211	9.12945412434782	-2.08947470730737
JWS_GTTTACTAGGGATCTG-1	-0.127713327389453	7.05351780690397	-6.64810314721063
JWS_GTTTACTTCCTCAGGG-1	0.439652631924203	4.25019167699064	-2.63482537812189
JWS_TAACACGCACTAGGCC-1	-0.131089551790736	5.8351907614633	-4.40236034935907
JWS_TAACCAGTCAAGCGTT-1	-0.0466969377340717	4.88555334843839	-3.05193057602838
JWS_TAACCAGTCACCCATC-1	0.298532212212718	5.74589012898649	-2.30557313507989
JWS_TAACCAGTCTGCTTAT-1	-0.129773690425419	6.91310166157926	-5.63561144417718
JWS_TAACGACCAGCGTTTA-1	0.0356813259783815	4.66976927556242	-2.19567599839166
JWS_TAACGACGTACGATTC-1	-0.121004530275591	9.28287838734831	-3.0859023625274
JWS_TAACGACGTCATCACA-1	-0.167738993002958	3.83218740262235	-2.57018700188592
JWS_TAACTTCCACGCACCA-1	-0.138782478343942	9.91240834035124	-0.601936846437011
JWS_TAAGCACTCTCTTAAC-1	-0.107734860943542	2.7825031165048	0.113334805307831
JWS_TAAGCGTAGTCACGCC-1	0.0289802944419627	6.62314270772184	-0.229049778940234
JWS_TAAGTCGAGAGCATAT-1	-0.0973252488830098	6.98505448140348	-5.18716230935052
JWS_TAATCTCAGGAACATT-1	-0.12789357638276	6.63692425526823	-6.34875240868524
JWS_TAATCTCCAACGATCT-1	-0.101042167872262	7.61797331608976	-5.74065962380365
JWS_TAATTCCCACCGGTCA-1	-0.136317119436284	7.17796229161466	-6.32334938591913
JWS_TAATTCCCATATTCGG-1	-0.0636808857390752	3.55410884656156	-0.932477265061889
JWS_TACAACGAGACAACTA-1	-0.116663677780664	3.34111903943266	-2.01206710881189
JWS_TACAACGCAGGCTTGC-1	-0.109138313970861	2.84639166630949	0.377985150156464
JWS_TACAACGGTACCCACG-1	-0.122019427163735	5.41429280080045	-2.92270913666681
JWS_TACACCCTCTGGCCTT-1	-0.115831190302456	2.76545809544767	-0.0978621872384885
JWS_TACAGGTAGCGTTGTT-1	-0.120789824373124	2.8446380976602	0.0661596214155814
JWS_TACCCACAGTGCAGCA-1	-0.107260020181056	9.39907025136198	-2.11810687130884
JWS_TACCCGTTCGCTCATC-1	-0.137179613773096	5.66998814381803	-4.07314482277826
JWS_TACCTCGCACATCCCT-1	-0.139725253635193	6.15167330540861	1.01714131289526
JWS_TACCTGCCACATCCCT-1	-0.151779376875707	6.66742228306974	-3.41202178544
JWS_TACGTCCAGGTTCCGC-1	-0.134173951667783	9.89441345967497	-2.37170138901666
JWS_TACGTCCCAGATTAAG-1	-0.119490204342083	6.76871632374967	0.491997153101411
JWS_TACGTCCGTCAACACT-1	-0.122565178204669	3.59898637570585	-2.46669283455804
JWS_TACTGCCGTTGGGTTT-1	-0.0945795734356916	7.34768008031095	-5.6637524659057
JWS_TACTTACAGCCTGGAA-1	-0.13131160845047	9.86435364522184	-0.699269145192657
JWS_TACTTACTCCACAAGT-1	-0.132106877364077	9.14610432423795	-3.25900664872125
JWS_TACTTCACAAATGCTC-1	-0.12864639909932	7.57441233433927	-3.91366830414728
JWS_TACTTCACAACCAGAG-1	-0.106900127713338	7.11493586339201	-6.26629629677728
JWS_TACTTCAGTTATCCAG-1	-0.102427582579758	7.44256495274748	-5.12517872399286
JWS_TAGACTGCACCTGATA-1	0.207048714952004	6.43286036290373	-0.880065828027282
JWS_TAGACTGTCGAACCAT-1	-0.116485006110308	9.63877724446501	-0.384991481365714
JWS_TAGATCGAGTAACCTC-1	-0.114464244327271	6.0316805724069	1.426601261435
JWS_TAGCACACACCTGATA-1	-0.108297469883927	2.88273738660063	-0.0937409097571709
JWS_TAGGTACCAATTTCGG-1	-0.136201281879806	7.54342650212492	-5.69083920067743
JWS_TAGGTTGTCCTTATCA-1	-0.0753999205323102	8.38269280232633	-4.53395691460565
JWS_TAGTGCATCTGTGCGG-1	-0.137828657397761	4.20307015217985	-3.00027504509882
JWS_TATACCTGTGTAAATG-1	0.314489499405417	4.63117741383756	-3.08732381409601
JWS_TATATCCAGTAGGCCA-1	-0.131983749869803	7.09262656010832	-5.14881697243646
JWS_TATATCCAGTCCGCGT-1	-0.130123648909884	4.08069561757292	-3.22646298951105
JWS_TATATCCTCCTTATAC-1	-0.127255288715106	6.62531803883756	-6.88614073342279
JWS_TATCAGGGTCGCAACC-1	-0.0961214153075001	7.81752489842619	-4.61074915474847
JWS_TATCAGGTCTGGCCTT-1	-0.11432697992616	2.83135913647856	0.109054297743287
JWS_TATCCTATCAGCCTCT-1	-0.109751501326009	6.72660921849455	-6.73558846062616
JWS_TATCCTATCTAGCCTC-1	-0.129352243258632	3.88472055234159	-2.27437415665582
JWS_TATCTTGTCGCAGTTA-1	-0.130469171252818	9.08066223897184	-0.627576082410369
JWS_TATGTTCAGCCGTTGC-1	-0.0141846330354367	5.62424086369718	-3.09509792870477
JWS_TATGTTCCAGTATACC-1	0.312049329257207	5.46079157628263	-2.84291067666009
JWS_TATGTTCGTAACATAG-1	-0.13440362036667	9.29609345235075	-2.59577050751642
JWS_TATTGCTCACACCTAA-1	-0.111368933172422	7.58342074193205	-5.11429396218256
JWS_TATTGGGGTTTGCAGT-1	-0.0807542597368955	6.59394644536222	0.580307335195985
JWS_TATTGGGTCGGAGTAG-1	-0.132525926490786	7.49847458638395	-4.46386328286127
JWS_TATTTCGCAAGGTACG-1	-0.111759459788796	9.0834441069528	-1.58060052937463
JWS_TATTTCGGTAGTGGCA-1	-0.128004786936354	9.51962040700163	-0.503092348041091
JWS_TCAAGACCAATAGTAG-1	-0.1050750860671	2.93569039143766	0.0924297874550483
JWS_TCAAGACTCAAAGGAT-1	-0.0973039382562029	3.89410899914945	-6.11310473031
JWS_TCAAGCACATAGCTGT-1	-0.071134487397937	6.31727312840666	-3.54939475602106
JWS_TCAAGCAGTCGTGGAA-1	-0.111615421430122	9.12691544331754	-2.26532140320734
JWS_TCACAAGAGATTGGGC-1	-0.137545603614601	9.68815087117399	-0.800575285615478
JWS_TCACAAGCATAACCCA-1	-0.0458161411564255	6.35208843983854	-5.16139498299554
JWS_TCACACCGTGCCGTAC-1	-0.13570683764758	8.9475741270944	-2.94602647370294
JWS_TCACGCTCATTCAGGT-1	-0.0907536951811342	6.76106165684904	-4.86973944252924
JWS_TCACGGGTCGATGCTA-1	-0.110646064418581	2.93891762532438	-0.212943415554319
JWS_TCAGCAACAGCACCCA-1	-0.180454465503013	10.0466914061471	-2.1801692540069
JWS_TCAGCCTCAAGACAAT-1	-0.116049083336131	2.95759128369535	0.0464542066435477
JWS_TCAGCCTGTCACAGTT-1	-0.124627784584985	7.33999728001798	-5.12454071587518
JWS_TCAGGGCCACATAGCT-1	-0.102468439991367	7.48999260701383	-5.84643021172479
JWS_TCAGGGCTCCAACTAG-1	-0.0380223668815725	5.71413277425016	-3.04684272355035
JWS_TCAGTCCAGGATTACA-1	-0.050132945401809	6.92628620900358	-6.60242024010614
JWS_TCAGTGATCAAGGCTT-1	0.421664820167719	3.17114733494962	-2.75510182923273
JWS_TCAGTGATCCATCTCG-1	-0.0776380182634137	5.97714566029753	-4.06730809754327
JWS_TCATACTCATAATCGC-1	-0.131221340149925	7.07775830067838	-6.379471212091
JWS_TCATCATAGTAGCCAG-1	-0.0923669577084978	6.8428320769235	-6.21491804665521
JWS_TCATCCGCAGCGACAA-1	-0.139616746125826	9.53356026448454	-0.392880960764442
JWS_TCATCCGCAGGAGGAG-1	-0.111732179384183	6.91843985356535	-4.59375134057001
JWS_TCATGAGAGCTGTGCC-1	-0.140872791327445	5.78255366124357	1.09168466979071
JWS_TCATGCCCACACGCCA-1	-0.115676013248204	7.00585554875578	-4.38147154396967
JWS_TCATGTTAGCAAGCCA-1	-0.100856640537454	3.07247971333708	-0.988302438916717
JWS_TCATGTTAGGGCAGAG-1	-0.0964648973943703	7.20612572468962	0.56605675869986
JWS_TCATGTTCACGGTGTC-1	-0.135338635613219	6.71112202443327	-6.29343596047357
JWS_TCATTACCACGAGGTA-1	-0.0958191146478032	7.44322155751432	-4.62968769616083
JWS_TCATTACTCACTCCGT-1	-0.17579471565823	8.90105675496305	-3.03534117287591
JWS_TCATTACTCCCATGGG-1	-0.0913035594415882	8.02015255727018	-4.13125839775995
JWS_TCATTGTGTTGCATTG-1	-0.123269697199564	7.00553559102262	0.253450125990357
JWS_TCATTTGTCGATACAC-1	-0.142929551931871	7.53217552937712	-5.61646118706659
JWS_TCCACCAAGAAGCGCT-1	0.0433029031076348	5.86624573506559	-3.05296245163873
JWS_TCCACCATCACTACTT-1	-0.125780576705889	6.89973925389494	-5.57673779076532
JWS_TCCACGTTCAACCCGG-1	-0.115496409108363	3.40936564244474	-1.85104528016046
JWS_TCCAGAACAATCCAGT-1	-0.1238458677164	7.07520197667326	-4.6269511277099
JWS_TCCATCGCATCTGGGC-1	-0.113361110536015	9.2794251326486	-3.20407095498041
JWS_TCCATGCAGCCATTGT-1	-0.121665878274648	7.93996285237516	-5.55353203362421
JWS_TCCCACAGTTGTGTAC-1	-0.0683397609632816	6.71457432545866	-5.42402735299066
JWS_TCCCAGTAGGCCACCT-1	-0.0658495135115424	7.09513853825773	-6.42872276848749
JWS_TCCCAGTTCACACGAT-1	-0.111114697941358	6.85157297887052	-5.66770115441278
JWS_TCCCATGTCGACCTAA-1	-0.116455065306288	3.53394459523405	-1.58068397587732
JWS_TCCGAAACAGAGATGC-1	-0.116096967389889	9.59832428731169	-0.837239056291137
JWS_TCCGAAATCCCACAGG-1	-0.114266264710971	2.85727261342253	0.181645751533951
JWS_TCCTCCCAGTGGCAGT-1	-0.119028848066779	3.79792188443388	-2.5040697152038
JWS_TCCTCCCTCCATTTAC-1	-0.115558845349943	6.81134794987882	-5.69515791481927
JWS_TCCTCGACAACCCTCT-1	-0.0956065401371047	7.6190509680673	-5.00948801583246
JWS_TCCTCGACATGGAATA-1	-0.134853249660789	7.26765488423551	-6.26479235238031
JWS_TCCTCGATCCACTGAA-1	-0.108957912389769	3.2986814860269	-2.05078187531427
JWS_TCCTCTTCAGGAGGTT-1	-0.149587560065877	8.36040257252897	-1.11297026223138
JWS_TCCTCTTGTCACTGAT-1	0.353770422099654	4.60123776234831	-1.85671904629663
JWS_TCCTCTTGTGAGATAT-1	-0.0394125348113095	6.81028507985319	-4.31388130730585
JWS_TCCTCTTTCCCTCGTA-1	-0.0309743973284664	6.82331560887541	-3.66549077576593
JWS_TCCTGCAGTTGTTGTG-1	-0.112180889093164	2.90188382901396	0.159680903492417
JWS_TCCTGCATCAGGACAG-1	-0.136204136433889	6.72200249470915	0.553731710253205
JWS_TCCTTCTAGAGGGTAA-1	-0.120870846200168	3.45843004025663	-2.16001382416681
JWS_TCCTTCTAGGCCCACT-1	0.00637117255955505	5.72482394017423	-4.46622124260858
JWS_TCCTTCTTCCACACCT-1	-0.13195877694896	5.4840469244882	-5.36856546944574
JWS_TCCTTCTTCCATACTT-1	-0.100890856024616	7.27996157445158	-4.39714232033685
JWS_TCCTTTCCACGCAGTC-1	-0.129928649645137	3.15233873166288	-2.04273298329309
JWS_TCCTTTCTCATTGCTT-1	-0.127149202690493	7.17406510152067	-6.41615906304315
JWS_TCGAACACACATTGTG-1	-0.12943026918031	6.77780197896208	-5.14865675515131
JWS_TCGAAGTTCTCAGGCG-1	-0.124361777348875	6.85402058400358	-5.22182217186884
JWS_TCGACGGGTCTACATG-1	-0.0981904285085902	7.57158659733976	-4.35577908104852
JWS_TCGACGGGTTCAGCGC-1	-0.11697146552212	6.43328331746305	0.669402391252961
JWS_TCGCACTAGCCTTTCC-1	-0.116177349775634	6.80152224339689	-6.48235502785638
JWS_TCGCAGGGTTACGCCG-1	-0.109588382341463	6.76786135472502	-5.16063395089105
JWS_TCGCTCACATCGCTCT-1	0.562465754146	4.75161503590788	-2.76618924683527
JWS_TCGCTCAGTATCCTTT-1	-0.117017464807269	8.00458382405485	-4.71428766793207
JWS_TCGGATATCAGACATC-1	-0.122446247976178	2.83931707181181	-0.22919288969234
JWS_TCGGGACGTGTGATGG-1	0.502501813939471	2.87535427846159	-2.69366207665399
JWS_TCGGTCTGTGGCCACT-1	0.0403611436583139	5.22695635594572	-2.50057020729974
JWS_TCGTAGATCCGTCACT-1	-0.124843342305127	7.0868449095651	-4.52621021813348
JWS_TCGTGCTGTCCACATA-1	-0.135521598185805	7.24175499715055	-5.34438839501337
JWS_TCTAACTAGTCACTCA-1	-0.120421130454351	7.74522589482511	-5.13490906304315
JWS_TCTAACTCAGGACTTT-1	0.247158986323756	6.38776491917814	-1.09365597313837
JWS_TCTAACTGTACTGCCG-1	-0.134629958461415	2.89739345349516	-0.260226986767803
JWS_TCTACATTCAACTTTC-1	-0.11602929060998	7.74176548756803	-5.25084629601434
JWS_TCTACCGAGGGATCAC-1	-0.100022616115947	7.13931416310514	-4.75588312691644
JWS_TCTACCGCACGTACAT-1	-0.144505976582762	6.81118105687345	-6.19004335946039
JWS_TCTACCGGTCGGCCTA-1	-0.1573199283571	7.14722679890837	-5.64569130486444
JWS_TCTATACTCTCAATCT-1	-0.135315735185151	7.99297331608976	-5.39876356667474
JWS_TCTCCGACATCCTCAC-1	-0.11951350959533	7.18840597905363	-6.25281611031488
JWS_TCTCCGAGTTGTTTGG-1	-0.0603868206590387	4.68005560673918	-5.79671660012201
JWS_TCTCCGATCCCGATCT-1	-0.112437950789162	2.80815314091886	-0.0122657710929253
JWS_TCTCTGGAGAGATGCC-1	0.112550434822696	3.23028658665861	0.493510932264771
JWS_TCTGCCAAGACTGGGT-1	-0.125318076883443	2.8799254778787	0.0506957923750541
JWS_TCTGCCAAGGCGAAGG-1	-0.112776535696103	3.26591228284086	-1.79835346287683
JWS_TCTGCCAAGGTCTACT-1	-0.102411069840117	3.85315846242155	-2.84771743363336
JWS_TCTGCCACACGACGTC-1	-0.106898732044151	2.76933001317228	0.14455133729979
JWS_TCTGGCTTCCTAAGTG-1	-0.129881348006297	2.87993382252897	0.0734731411318442
JWS_TCTTAGTGTTTACGTG-1	-0.120506631968336	2.99013708867277	-0.00733442551091698
JWS_TCTTCCTGTCCACACG-1	-0.10636383328792	7.40507983006681	-5.07721319741205
JWS_TCTTGCGCAGGCTTGC-1	-0.135492128153228	3.69228314198698	-2.44608679360345
JWS_TGAATCGGTACCTAGT-1	0.378690655966725	3.60194467343534	-1.65646484440759
JWS_TGAATCGTCAGAGCAG-1	-0.0892062172314377	3.60987089909757	-6.30586329049066
JWS_TGAATCGTCCCATAGA-1	0.149374237076116	5.60972927846159	-2.87511935776666
JWS_TGAATCGTCTAGCCAA-1	-0.00658596880301374	5.87720869816984	-3.40460768288568
JWS_TGACAGTCATAGACTC-1	-0.127629884696312	6.02730225362028	-4.70501413887933
JWS_TGACGCGAGGTTCAGG-1	-0.0838460544895144	6.58856676854337	-5.35585060662225
JWS_TGACTCCAGGCTCCCA-1	-0.141076697625238	5.9805068854257	-2.06393352097467
JWS_TGACTCCAGTTTGGCT-1	-0.107243878945981	2.79797767438139	0.104457736549821
JWS_TGACTCCCAGGGTTGA-1	-0.110790790083569	6.2578916434213	-3.64927640503839
JWS_TGAGACTGTCCCTGTT-1	-0.105351275103744	4.60324906148161	-6.06521263665155
JWS_TGAGACTGTGGGTCAA-1	-0.140138280895239	8.9006523970529	-0.763804882230316
JWS_TGAGCGCCACCGGAAA-1	0.179297573296736	2.32000325955595	-2.09329071587518
JWS_TGAGGAGTCTACCAGA-1	-0.114618252969754	6.94417570866789	-5.51475039071039
JWS_TGAGGGAGTTGTGGCC-1	-0.11218407812111	9.83653305806364	-0.3611391628404
JWS_TGATCTTAGGCTAAAT-1	-0.12511373531348	7.00219296254362	-6.49432554787592
JWS_TGATCTTGTCAACGCC-1	-0.101494108321216	6.8908638838693	-4.84747019356683
JWS_TGATGCACATGGGAAC-1	-0.123161361869268	6.28656290806974	-2.18925157135919
JWS_TGATGGTCATCTGCGG-1	0.118666430706842	6.48050402440275	-0.373653768958602
JWS_TGATTCTCAAGTGGGT-1	-0.135538649530319	9.83299969472135	-0.678105323972259
JWS_TGATTCTGTCCACATA-1	-0.158102239209557	4.12331579961027	-3.82665386742548
JWS_TGATTTCCATCAGCAT-1	-0.144382193571016	8.97838162221159	-3.22791901177362
JWS_TGCACGGGTGTCTCCT-1	0.332071197151944	2.47369455136503	-2.69775500840143
JWS_TGCAGTACATTCCTCG-1	-0.0885483506680298	7.50868653096403	-5.25253048485712
JWS_TGCATCCCACATGACT-1	-0.107636673358309	8.43609570302213	-4.62643948143915
JWS_TGCATCCTCCTTCGAC-1	-0.151919232502391	10.0522427443429	-1.04767516201929
JWS_TGCCGAGCACCGAATT-1	-0.128311206858647	6.55449770726408	-5.97731867379144
JWS_TGCCGAGGTACGGCAA-1	-0.131863207496112	9.84903858937467	-0.715333550633941
JWS_TGCGGCATCAAACGTC-1	0.0071568339459141	7.26854656972135	-6.266584783258
JWS_TGCTCCACAGGCTTGC-1	-0.140809519885375	6.94726084508146	-6.33837071007684
JWS_TGCTTGCGTCAGCGTC-1	0.13175892911681	5.55479954518522	-2.6933414036651
JWS_TGCTTGCTCGACCTAA-1	-0.158814454361849	4.2349104765817	-2.96829262322382
JWS_TGGAGGACAGACGCTC-1	-0.130846139049533	3.00389598645414	-0.0849348450322488
JWS_TGGATGTCACCGTCGA-1	-0.116419942238926	6.03420494832243	-2.38528981751398
JWS_TGGGAAGAGACTCCGC-1	-0.112265390091371	9.29866741933073	-3.30258193558649
JWS_TGGGAGAAGCAATTCC-1	-0.122955827190177	9.4444756392404	-0.446200966300521
JWS_TGGGATTTCAGCTTCC-1	-0.0989049481381336	9.15076397694792	-4.73732605523065
JWS_TGGGATTTCCGTGTGG-1	-0.123701163035447	9.10786675252165	-2.08047643250421
JWS_TGGGATTTCTTGTGCC-1	-0.147073075365592	8.58472393788542	-4.97427549904779
JWS_TGGGCGTAGACTGGGT-1	-0.106326630146813	9.92787979878629	-0.320296585025344
JWS_TGGGTTAGTTTACACG-1	-0.105225450735134	2.76836704053129	0.129138172207322
JWS_TGTAAGCCATGGATCT-1	-0.100297772146026	7.16969965733732	-5.09248247689203
JWS_TGTAAGCGTCGCATTA-1	0.300575504176844	2.146984565632	-2.3278035218139
JWS_TGTACAGGTCATGACT-1	-0.118250070095421	3.1133410815164	-1.1665543610473
JWS_TGTAGACGTTTCACTT-1	-0.164406419334124	10.1796622160837	-0.898606925668273
JWS_TGTCCACTCCCTCGTA-1	-0.126945869909568	7.93943499364103	-5.57956495827631
JWS_TGTCCTGGTAAGGTCG-1	-0.126676418531784	2.93611000813688	0.0813968037943504
JWS_TGTGAGTCAATACCTG-1	-0.12089053798129	9.75470017232145	-0.994615762891326
JWS_TGTGATGCACATACTG-1	-0.137851210082687	6.95824526585783	-5.95624962395624
JWS_TGTGCGGGTGGTCAAG-1	-0.115914049351584	9.42598961629118	-0.917768030824218
JWS_TGTTACTAGCTCGTGC-1	-0.111667757510635	6.10520314015592	-4.78283634728387
JWS_TGTTACTCATACAGAA-1	-0.11130055833444	9.68525265492643	-1.56866291111902
JWS_TGTTCATTCACAACCA-1	-0.134441509499872	6.68638562001432	-5.83419075554803
JWS_TGTTCATTCCTCGATC-1	0.326418214252025	5.12551306523527	-2.06300392693475
JWS_TGTTCCGCAGCTTTCC-1	-0.106622202473014	2.92025827206816	0.06091494911715
JWS_TGTTGAGGTCATCGGC-1	-0.120411164077287	2.90375374592985	0.0994467740635535
JWS_TGTTGGATCTTACGGA-1	0.0846674837923201	5.35715435780729	-2.86931171959833
JWS_TGTTTGTTCACAAGAA-1	-0.132369274836993	6.59445713795866	-4.73643293923334
JWS_TTAATCCCACATAGCT-1	-0.104778339767669	8.74406288899626	-4.54441872185663
JWS_TTAATCCTCCTTATGT-1	-0.100636318645321	8.29874085225309	-4.79582205361322
JWS_TTACCATGTCGATGCC-1	-0.163581176673182	9.44926117696012	-2.65817847794488
JWS_TTACGCCCACATTGTG-1	-0.112678251310784	8.1309933546945	-5.42789831704095
JWS_TTACGCCGTTCCTAGA-1	-0.12230228863824	7.27293251790251	-5.20455923623041
JWS_TTACGCCTCAGCTCTC-1	-0.107271931353456	6.80719279088224	-4.68934526986078
JWS_TTACGCCTCGTCTCAC-1	-0.135529330992464	6.71206139363493	-5.75766649788812
JWS_TTACTGTGTATGGTTC-1	-0.152935222340752	7.39722822941984	-4.92328825539545
JWS_TTACTGTTCCTCACCA-1	-0.106926825755303	6.73487900532926	-4.28246965950922
JWS_TTAGGCATCACTGCTC-1	-0.14464968685118	9.97460793294157	-0.896846502484832
JWS_TTAGTCTAGCCTATCA-1	-0.125878714116275	6.63772152699674	-4.44436827248529
JWS_TTAGTCTCATGGTGGA-1	-0.0599919463170949	7.1146621588632	-5.78474894112543
JWS_TTATTGCTCATTTCGT-1	-0.122957952148054	6.73680304326261	-5.5782188469787
JWS_TTCACCGAGAGTTGAT-1	-0.129283007010472	6.78298805989469	-5.50785770958856
JWS_TTCACCGTCCAGCTCT-1	-0.141896717171701	3.93874548711027	-2.94746008461908
JWS_TTCACCGTCTCATGCC-1	-0.119125234688158	7.19042156972135	-6.55915155953363
JWS_TTCACGCCAAGACCTT-1	-0.143130781970908	7.19515417851652	-4.5375637108703
JWS_TTCATGTAGCATTTGC-1	-0.136710651162793	9.94819783009733	-1.25611796921686
JWS_TTCATGTGTAAGTAGT-1	-0.101789765018974	7.49423836507047	-5.59798040932611
JWS_TTCATTGTCTTAGCTT-1	0.566689745868343	5.58860729970182	-2.1074518257995
JWS_TTCCAATCACTGCGTG-1	0.268078156691372	5.7721328619882	-2.26015511101678
JWS_TTCCACGCAAGCACCC-1	-0.141850715448492	4.4095258597299	-6.1712478691955
JWS_TTCCTAACAGCAGATG-1	-0.133622676142823	7.18717144765104	-5.31488171166376
JWS_TTCCTAATCTTCCTAA-1	-0.116185224360982	6.51883171834196	-5.01157131737665
JWS_TTCCTCTCATAGATGA-1	-0.116681266941066	6.04964445866789	-4.46573820656732
JWS_TTCCTTCAGACAACTA-1	-0.110410250449511	3.92388724126066	-3.07274141854242
JWS_TTCCTTCTCCCAGGAC-1	-0.109985221522718	7.56161354817594	-4.48789110726312
JWS_TTCGATTGTGGATCGA-1	0.543245015579186	4.11299465932096	-2.33738103455499
JWS_TTCGATTTCTCGCTCA-1	-0.159046642487217	6.83802174367155	-6.5170182282348
JWS_TTCTAACTCAGCTGTA-1	-0.127509794237221	7.91191576756681	-4.75575199669794
JWS_TTCTAGTTCATCGCTC-1	-0.129820610126023	7.24799441136564	-4.83075323647455
JWS_TTCTCTCTCTCAACCC-1	-0.0864072444851714	6.26398466862882	-4.50578966683343
JWS_TTCTTCCCATACATCG-1	0.431731291127111	5.91214512623991	-1.78822722977594
JWS_TTCTTCCGTTCCTACC-1	-0.124875943017258	7.25764654912199	-5.53899803704217
JWS_TTCTTCCTCCAATCCC-1	-0.114053946122451	5.9831867102548	0.704869837103333
JWS_TTGAACGGTATGAGCG-1	-0.082852780833059	9.3474707487985	-0.935242622556243
JWS_TTGATGGCAGGAGGAG-1	-0.127433317517016	9.04423188008512	-1.37530961579278
JWS_TTGCATTCATCGAGCC-1	-0.108569819785103	6.87563751973356	-4.52551832741693
JWS_TTGCCTGGTCCATCTC-1	-0.127470084823459	7.31002854146208	-6.29045429772333
JWS_TTGGGCGCAAGACGAC-1	-0.102488768152694	7.15448807515348	-5.94493475502924
JWS_TTGGGCGCATAGGCGA-1	-0.139153206062996	6.60818527974333	-6.32472696846918
JWS_TTGGGCGGTGACCGTC-1	-0.140826509738788	6.75447701253141	-6.24402752465204
JWS_TTGTGTTAGTCCCGGT-1	-0.0717944024393528	9.4277987364694	-2.76257148331598
JWS_TTGTTCAAGTTGCGAG-1	0.124798459335786	6.48597143925871	-0.376692190231834
JWS_TTGTTTGCAGGCCTGT-1	-0.116463862739881	6.94681929387296	-6.951980977716
JWS_TTTACCAAGTTCCATG-1	-0.127786769623653	9.76125763692106	-1.73786297387079
JWS_TTTACCAAGTTGGCTT-1	-0.115009299398146	7.37252472676481	-5.18728628701166
JWS_TTTACCACAGGGCTTC-1	-0.113619819255445	9.49052094258512	-1.04120853489831
JWS_TTTACCATCATTCGTT-1	0.427366685891475	5.56386851109709	-2.32053986138299
JWS_TTTACGTAGGGTCACA-1	-0.138437603058685	9.6575875166818	-0.710042505921874
JWS_TTTACTGTCACTGGTA-1	-0.166725586286304	7.60688542165006	-5.58619394844965
JWS_TTTACTGTCATTTGTC-1	-0.136617704619481	10.2381024245187	-2.26553264206842
JWS_TTTAGTCCACTCAAGT-1	-0.112728490331239	7.19511889256681	-6.01351538247064
JWS_TTTAGTCTCTATGCCC-1	-0.120094938053514	7.43782423772062	-4.52641001290277
JWS_TTTCATGCAGATTTCG-1	-0.121277943491043	7.10774992741789	-5.10902824944452
JWS_TTTCCTCGTATATGGA-1	-0.128284348753126	8.80501793660368	-5.33950319832758
JWS_TTTGATCCACTTGTCC-1	-0.0736099492431933	6.97535465993131	-6.63232508248285
JWS_TTTGATCTCACCTCGT-1	-0.125117917121817	6.98320483006681	-6.40480318612054
JWS_TTTGTTGGTACAGTAA-1	-0.111437429296571	7.51098917760099	-5.14058342522577
JAS_AAACCCACACCAACAT-1	-0.06367358103866	10.1610083464548	-1.15487423485712
JAS_AAACCCACATAGAATG-1	0.496066996928727	2.653412092106	-2.35887518471674
JAS_AAACCCATCAAAGGTA-1	0.496273598699692	3.96753357686247	-2.65405669754938
JAS_AAACCCATCGATACGT-1	-0.110699601336728	6.45329474248136	-7.41540232247308
JAS_AAACGAAAGCGTTAGG-1	-0.124744465813653	8.70046089925016	-1.52077999657587
JAS_AAACGAAAGGATTCCT-1	0.401732673828916	4.81685971059049	-2.47556725090936
JAS_AAACGAAAGGGACCAT-1	0.0201352220867431	6.18852757252897	-0.610632717074905
JAS_AAACGAAGTCAGATTC-1	0.304690601928343	5.39639900960172	-3.13754454201654
JAS_AAACGAAGTCCTTTGC-1	0.690524283028707	2.40645026005949	-2.56294360703424
JAS_AAACGAAGTGTTCCAA-1	0.615213666969075	2.407411802189	-2.55201712197259
JAS_AAACGCTCAATACAGA-1	0.217978888832133	5.68581246175016	-2.20209684914545
JAS_AAACGCTCACGACGTC-1	-0.0565407706931827	8.72217797078337	-3.57432213372186
JAS_AAACGCTCAGGACTAG-1	0.170555617610394	5.39550207890714	-3.66086998528436
JAS_AAACGCTCATCAGCAT-1	-0.0340994707688319	8.13354824818815	-5.35880175179437
JAS_AAACGCTTCCGGGACT-1	-0.081865343713162	7.48622511662687	-4.53929606026605
JAS_AAAGAACAGATTGAGT-1	0.325658582786689	4.89608572758879	-3.27145376748041
JAS_AAAGAACGTGGGTTGA-1	0.292899341239999	5.0313029173776	-2.40387168473199
JAS_AAAGAACTCTGTACAG-1	0.0336276458102778	7.18089817799772	-5.03450241631464
JAS_AAAGGATCACTCAGAT-1	-0.107164218640523	6.22109555043424	1.00810810977026
JAS_AAAGGATGTTCGAACT-1	-0.0464547648445456	8.15074776448454	-2.10644069260553
JAS_AAAGGGCAGAATAGTC-1	0.461151818869263	3.30746792592253	-2.53044739312128
JAS_AAAGGGCAGCAGGCAT-1	-0.0788745096053459	7.89999007024015	-5.27365055626825
JAS_AAAGGGCGTACCAGAG-1	-0.0298624395071739	7.49911354817594	-5.39241161889032
JAS_AAAGGGCGTAGTGGCA-1	-0.0880793339569883	6.44611882008756	1.00526854449316
JAS_AAAGGTAAGGTTGACG-1	-0.0447903173414986	6.80195759572233	-5.08707562035516
JAS_AAAGGTACACATATGC-1	-0.088280412104185	8.55623673238004	-3.75319734162286
JAS_AAAGGTACATTGTGCA-1	-0.12600406497252	7.23733328618254	0.660379022894349
JAS_AAAGGTAGTAGCGAGT-1	0.462320923473633	3.68661783971037	-1.75775566643671
JAS_AAAGGTAGTGTCCGGT-1	0.00556959102712781	8.14592980183805	-3.6961285168548
JAS_AAAGGTATCGCAGTCG-1	-0.0194880378419046	7.82058380879606	-5.45121470040277
JAS_AAAGTCCAGGATTTCC-1	-0.0388184736627774	7.70157336034025	-3.01926198548273
JAS_AAAGTCCCAGCATTGT-1	-0.0552613170769212	8.31593941487516	-5.26321163720087
JAS_AAAGTCCGTGTCCAAT-1	0.114377985590132	5.71078728474821	-4.6335863167663
JAS_AAAGTCCGTGTCCCTT-1	0.393497088292213	4.16017006673063	-1.63201382702783
JAS_AAAGTCCGTGTTTCTT-1	-0.0794611075309457	3.89176343716825	-6.19352188652948
JAS_AAAGTCCTCTGCGGAC-1	0.347424869085049	3.95328735150541	-3.03104224747613
JAS_AAAGTGAAGGGAGATA-1	-0.0293211932667837	7.5519499663278	-5.27316084450677
JAS_AAAGTGACACTAGAGG-1	0.472305438381033	4.22841643132414	-2.41988888329462
JAS_AAATGGAAGGCGCTCT-1	0.419490262742088	3.98789428509916	-3.06521478241876
JAS_AAATGGACAAGTGGTG-1	-0.0104737456769138	7.27696560658659	-5.40707579201654
JAS_AAATGGACATGGGTCC-1	0.232194150046117	5.07439421452726	-3.20579639023736
JAS_AAATGGAGTACGGATG-1	0.371949963975067	4.6409826163217	-3.03850856369928
JAS_AAATGGATCCACTGGG-1	-0.0811630836622067	10.1324019316598	-2.02417293137506
JAS_AAATGGATCGACCACG-1	-0.0365911866156839	7.17535351552213	-5.55541363305048
JAS_AACAAAGCATCGATAC-1	-0.0561154598680513	7.22992800511564	-5.0549181992431
JAS_AACAAAGGTCAACCTA-1	-0.0866396307563514	7.659360397236	-5.08167496270135
JAS_AACAAAGGTCAATGGG-1	0.316155412541029	4.52260874547209	-3.74824061936334
JAS_AACAAAGGTTGATCGT-1	0.247747494586945	5.11180638112272	-3.320473581018
JAS_AACAAAGTCCAACCAA-1	0.180789976223587	2.87834285535063	0.442381948767152
JAS_AACAACCAGGAAGTCC-1	-0.0841370832348189	6.98095940388883	-0.646162717999969
JAS_AACAACCAGGGTCACA-1	-0.0324814024813698	4.69294880665983	-5.96187201088861
JAS_AACAACCCAAACCACT-1	0.378571522587395	4.56344412602629	-2.970362334909
JAS_AACAACCCAAGTGGAC-1	-0.0911159354126501	7.96184395589079	-1.39977636879877
JAS_AACAACCTCAGCCTCT-1	0.175733077211058	4.31142567433561	-3.84976163453058
JAS_AACAACCTCGACCAAT-1	-0.0239875900795076	9.68182896413053	-1.76829472130731
JAS_AACAAGACATGCGTGC-1	0.641580979933208	2.69752405919279	-2.60627308434442
JAS_AACAAGAGTCTCGGGT-1	0.442659970059561	4.13376377858366	-1.93444040364221
JAS_AACAAGAGTTCTCGCT-1	-0.0327482212117959	6.78241442479337	-6.47278061455682
JAS_AACAAGATCCCGAATA-1	0.355974335926295	4.26155422963346	-2.54076781815485
JAS_AACAAGATCGTCAGAT-1	0.283523799304529	3.16675804890837	-0.53851967996553
JAS_AACACACAGCTGGCTC-1	-0.106558347441275	7.0442685965463	-1.39934721535638
JAS_AACACACAGGTACTGG-1	-0.0627635430445403	5.44651984013761	-5.94140472954706
JAS_AACACACCAGAGTCTT-1	-0.0792429892701708	7.39938210286344	-5.41737595147089
JAS_AACACACCATAATCGC-1	-0.0326129107078492	9.64418553151335	-2.22699895447687
JAS_AACACACGTGCAACGA-1	0.0345338955990361	9.18564366139616	-4.12075558251337
JAS_AACACACTCGGCTTGG-1	0.00624397512002373	7.08904265202726	-5.44922056740717
JAS_AACAGGGCAAGTAGTA-1	-0.0765079267307917	7.62488364018644	-5.14526978081659
JAS_AACAGGGGTCTAACTG-1	0.446918890893736	4.29628657139982	-2.94197598046258
JAS_AACAGGGGTTCTCCTG-1	0.422043014301031	3.78839205540861	-1.78324404305414
JAS_AACAGGGTCCGAGTGC-1	-0.062142426663104	6.05475949086393	-5.15844240731195
JAS_AACAGGGTCTAGCAAC-1	-0.0792697302742938	6.76688050069059	-1.68007817810968
JAS_AACCAACAGAGAAGGT-1	-0.0983830540066148	6.1082677725717	-0.334903075756584
JAS_AACCAACAGCCTAGGA-1	0.389926024005495	4.58093260564054	-2.4705745274444
JAS_AACCAACAGCTTCATG-1	0.424535119300276	4.43510054387296	-1.73658934182123
JAS_AACCAACAGTCTTCGA-1	0.20061474121335	4.80022858418669	-3.3634697491546
JAS_AACCAACCAAGACGGT-1	0.457744133528112	4.46884917058195	-2.91828265732721
JAS_AACCAACCAATTCACG-1	-0.0876326219150364	7.15393303670133	-5.64614954537347
JAS_AACCAACGTGTCTCCT-1	0.521715998975965	3.5486106757089	-1.76346293038324
JAS_AACCAACTCAAGAGTA-1	-0.0558098276594514	7.86737536229337	-5.26705685204462
JAS_AACCACACATGGAATA-1	-0.0454884075157968	10.2757124785348	-1.23601272648767
JAS_AACCACATCAGCTGAT-1	0.018855346493525	6.98384522237028	-3.51151052063898
JAS_AACCATGAGAATTGCA-1	-0.0609926805283048	10.1020970229074	-1.71567335671381
JAS_AACCATGCAACGCCCA-1	-0.0452939414925844	9.4955477599069	-2.31915417260126
JAS_AACCATGCATACCACA-1	0.556177272994543	3.34857152737821	-2.39632144516901
JAS_AACCATGTCACAAGAA-1	-0.0173267785419578	8.04426955022062	-2.44982448166803
JAS_AACCATGTCATTCTTG-1	-0.0801337581884015	7.89885233678068	-5.69613066262201
JAS_AACCCAAAGATTAGAC-1	0.534611401211217	2.93309043683256	-2.52188745087579
JAS_AACCCAAGTCCAAGAG-1	0.445031463429917	3.89921044148649	-1.90191760605768
JAS_AACCCAAGTGTATTGC-1	0.392607198779999	4.49219654835905	-2.94249787873224
JAS_AACCCAAGTTGGTGTT-1	0.563400470729894	3.52336405553068	-2.4786356980224
JAS_AACCTGAAGGGTGAAA-1	0.00701681791225403	7.28175638951505	-5.80643930977777
JAS_AACCTGACAGAGTGTG-1	0.149040412715969	5.74141262807096	-0.699982195558105
JAS_AACCTGAGTTTGGAGG-1	0.586731170356161	3.19524024762358	-2.66741409844354
JAS_AACCTGATCCGTGACG-1	-0.0565007792056405	8.02469157017912	-2.45241442269281
JAS_AACCTGATCTCTGCCA-1	0.423385787097374	4.42916392125334	-3.23040881699518
JAS_AACCTTTAGTAGGGTC-1	0.198264792391682	4.78439854420866	-3.23611035889581
JAS_AACGAAAAGAGCCGTA-1	0.655629239101637	2.37052558697904	-2.38975563591913
JAS_AACGAAACAAGTCCCG-1	0.504572379861578	2.65195583142484	-2.69875326699213
JAS_AACGAAACACTAACGT-1	0.393976995512877	3.78391693867887	-1.88078954762414
JAS_AACGAAACACTCAGAT-1	-0.0715397282968687	6.53644512929167	-7.38763990944818
JAS_AACGAAACATTACGGT-1	0.0825462046203528	8.16097782887663	-4.39210978096918
JAS_AACGAAAGTGTACATC-1	0.315019297625333	4.02292703427519	-1.79622343129114
JAS_AACGAAATCAAAGACA-1	-0.0905452643417648	6.6306910399362	-6.22169581002191
JAS_AACGAAATCAAGCCAT-1	0.627781168223527	3.86627124585356	-2.46335425919488
JAS_AACGGGAAGGCTAACG-1	-0.0598167988020459	4.76926087178434	1.85795459204718
JAS_AACGGGAAGTGGAAGA-1	0.00231445476390904	5.949399459736	-5.16022291726068
JAS_AACGGGACAAGCACCC-1	0.296092728980381	5.46934794224943	-2.53496065682367
JAS_AACGGGACACAATTCG-1	0.133612270801712	5.34301947392668	-3.49395528382257
JAS_AACGGGACAGCGTTTA-1	-0.0196343256621571	5.71649311818327	-5.53258934563592
JAS_AACGGGACATAACCCA-1	-0.00317482462410731	8.39096783436979	-4.74905005043939
JAS_AACGGGACATAGCTGT-1	0.256870425297571	5.29132508076872	-3.18529859131769
JAS_AACGGGAGTTCGGTAT-1	0.286897924411926	5.00068424977506	-2.65290394371942
JAS_AACGGGAGTTCTAACG-1	-0.0866135665873108	9.66128491200651	-0.907709031762634
JAS_AACGGGATCATGCATG-1	0.568544397010925	2.21810077466215	-2.16106024331049
JAS_AACGTCAAGATGCTAA-1	-0.0478448816405361	7.44697903432096	-4.78283253258661
JAS_AACGTCACAATCTAGC-1	0.129695966075766	4.4975910071298	-5.33954420632318
JAS_AACGTCACAGAGTCTT-1	-0.047607876478645	5.27309845723356	1.42750570231482
JAS_AACGTCACAGCGTAGA-1	0.491367425183274	3.36312173642362	-2.15606608933404
JAS_AACGTCACATGACGAG-1	-0.0939567240999898	7.51255034245695	-1.82186463421777
JAS_AACGTCAGTAGACAAT-1	-0.111095499864124	7.50342749394621	-0.0435665095467904
JAS_AACGTCATCTATACTC-1	0.405110417174318	3.64403723515714	-1.85996559208826
JAS_AACTTCTAGCGTGTTT-1	0.00118093136299843	6.61880539693083	-5.79058065957025
JAS_AACTTCTAGCTTAAGA-1	0.411228112316528	4.3347434882089	-3.10451021737054
JAS_AACTTCTAGTACCCTA-1	0.617431612467807	3.54004024304594	-2.3768393093963
JAS_AACTTCTGTCAGGCAA-1	-0.0453342830966064	8.75810288228239	-4.0041278893371
JAS_AACTTCTGTTGCATTG-1	0.0179850985725001	6.50735901631559	-5.48162880486444
JAS_AACTTCTTCAACGAGG-1	0.00726887860392178	6.74156760014738	-3.78908052987054
JAS_AACTTCTTCCTCATAT-1	-0.0999919675062239	8.532407272236	-3.71167913025812
JAS_AACTTCTTCGGTAGAG-1	0.457313965185141	3.16851304806913	-2.57368412560419
JAS_AAGAACAAGGGATCAC-1	0.360852238526159	4.32490013875212	-2.60748878067926
JAS_AAGAACACACACACTA-1	0.180481059791086	5.12018536366667	-3.01233568734125
JAS_AAGAACAGTGGATCAG-1	0.356615653633781	4.32706545628752	-3.01090756005243
JAS_AAGAACATCCGTGGGT-1	0.32524946305573	4.89358376301969	-2.97208276337579
JAS_AAGACAAAGTGCTACT-1	0.320100325497824	4.477475631611	-3.24029579705194
JAS_AAGACAAGTACGAAAT-1	0.105747070092668	5.67264317311491	-3.7131737763305
JAS_AAGACAAGTAGAATAC-1	0.358146169935551	4.62778090275968	-2.83430710381464
JAS_AAGACAAGTCCAGTTA-1	0.489405436103655	3.39236043729032	-2.34846320694879
JAS_AAGACAAGTGGAACAC-1	0.53243193320262	3.33425997533048	-2.62500563210443
JAS_AAGACAAGTGTGTCCG-1	-0.00168589410132083	9.33077572621549	-1.83951273507074
JAS_AAGACAAGTTTCACTT-1	-0.0158764518372865	7.44220923222746	-1.44491842335657
JAS_AAGACAATCTCTCAAT-1	0.470264793810129	4.07021044530119	-2.44723883217767
JAS_AAGACTCAGGTAGTCG-1	-0.0567457745280749	9.13852452077116	-2.51167193001703
JAS_AAGACTCGTTTACCAG-1	0.374523439443724	4.52950333394254	-2.34326472825006
JAS_AAGACTCTCTTGCAGA-1	-0.0875200277868585	8.13964508809294	-1.78388705796197
JAS_AAGATAGGTACGGTTT-1	0.55793644355606	2.37956689633573	-2.42576971596674
JAS_AAGCATCAGGGCATGT-1	-0.101953455049824	6.9014110449716	-5.14838829583124
JAS_AAGCATCCAAACTCTG-1	-0.0334621999359378	7.26430033482755	-5.43416348046259
JAS_AAGCATCCAAGCACCC-1	-0.0496722377659928	7.04150055684294	-6.13134279793695
JAS_AAGCCATAGCTGTACT-1	0.323400211612337	5.3688125494882	-3.8937214905639
JAS_AAGCCATCAAGAGGCT-1	0.18787497191238	6.18223952092375	-4.2201375061889
JAS_AAGCCATCATATGAAG-1	0.507897889021592	3.06274484433378	-2.25945153778986
JAS_AAGCCATGTAGTGATA-1	0.481266640292038	2.21065710820402	-2.29172339981988
JAS_AAGCCATGTGCGGATA-1	-0.0797317316492519	10.3107008818551	-0.988462954225097
JAS_AAGCCATGTGTAAATG-1	-0.0182512948553086	6.59663723744596	-5.11305466240839
JAS_AAGCCATTCACGATCA-1	-0.0925757892718838	9.74985932149137	-2.24972525185541
JAS_AAGCCATTCATGCAGT-1	-0.0528576340676762	8.10992001332487	-5.10304108208612
JAS_AAGCCATTCGTGCTCT-1	-0.0517762560860985	6.94125555791105	-5.15300598687128
JAS_AAGCCATTCTCCCTAG-1	-0.0756287425333428	8.45279740132536	-3.64781704491571
JAS_AAGCCATTCTTGCAGA-1	0.337528142517083	4.80669544972624	-2.62924137658075
JAS_AAGCGAGTCCGTGTCT-1	0.401474205881543	4.48962067403044	-2.84697070664361
JAS_AAGCGTTAGTGGTGGT-1	0.267982862511838	3.27170013226713	0.218964279232468
JAS_AAGCGTTGTAACATAG-1	-0.032933297030164	6.22512005604948	-2.7159346634765
JAS_AAGCGTTGTAATACCC-1	-0.0663864986291856	7.06835840977873	-2.8848856980224
JAS_AAGCGTTGTTTGCAGT-1	0.00724990943869028	6.98261450566496	-5.67067804879144
JAS_AAGCGTTTCGCACGGT-1	0.286505113611503	4.65772818364347	-2.77222338265375
JAS_AAGGAATCACCTCAGG-1	0.523727785429443	2.3677618388101	-2.06928208416894
JAS_AAGGAATCATGCCGCA-1	0.450270980650913	2.46794914044584	-2.65614429062799
JAS_AAGGAATGTATAGGGC-1	0.427729492021625	4.07103346623625	-1.81383374279932
JAS_AAGGAATGTCGAATGG-1	0.44498550801827	2.61395357884611	-2.76325884407953
JAS_AAGGTAAGTAACAGGC-1	-0.123897309534322	6.93595074452604	0.268744707642045
JAS_AAGGTAAGTTAGTTCG-1	0.342351016270802	3.91255830563749	-2.50712385720209
JAS_AAGGTAATCGTAGGGA-1	-0.111857734183695	9.37009762562956	-2.41941299981073
JAS_AAGTACCAGGCATTTC-1	-0.0204216623395384	5.95177887715544	-5.68068686074213
JAS_AAGTACCCACCGTCGA-1	0.479005279975823	3.54447697438444	-2.27149978226617
JAS_AAGTACCCACTGCGAC-1	0.404036720175563	3.86695812977995	-2.49456921166376
JAS_AAGTACCGTAGCACGA-1	-0.0715727325161003	5.87613295354093	-4.56335726326898
JAS_AAGTCGTAGAGCGACT-1	0.131892165842731	4.96640681065763	-4.01398172921136
JAS_AAGTCGTCACCCAAGC-1	-0.0318814234288027	7.21496008671964	-4.87240162438348
JAS_AAGTCGTTCGCTAAAC-1	-0.0897281724075825	10.2750754240915	-1.34245589322046
JAS_AAGTCGTTCGTAGTGT-1	0.345934168596576	4.38410710133756	-2.95458260125116
JAS_AAGTGAAAGCAACAGC-1	0.635644594222508	2.13243602551664	-2.40416279381708
JAS_AAGTGAACAAATCGTC-1	-0.109440376690595	8.00237463750089	-3.3694044644256
JAS_AAGTGAACAAATGGAT-1	0.256582689675465	4.16018246449674	-2.03846219128564
JAS_AAGTGAACACAGACGA-1	-0.0520746987916825	7.11650942601408	-6.45120659417108
JAS_AAGTGAACACCCAAGC-1	0.39863389675746	5.18765782155241	-2.31761375016168
JAS_AAGTGAACACCGGCTA-1	0.44861152279668	4.90888594426359	-3.18310943192438
JAS_AAGTGAAGTATCCCTC-1	0.170793365346486	5.24415587224211	-3.83038368767694
JAS_AAGTGAAGTTCCGCAG-1	0.516903242064904	2.26185368336881	-2.21874919480279
JAS_AAGTGAATCCGTGTGG-1	0.439797408674476	4.19511746205534	-3.03946581429437
JAS_AAGTTCGAGCACGATG-1	0.561992240003584	3.87192629613127	-2.06339207238153
JAS_AAGTTCGAGTGCGTCC-1	-0.0976436408041084	6.06665562428678	-4.73829498833612
JAS_AAGTTCGGTCGGTACC-1	0.610028281445504	3.10617398061003	-2.645664363565
JAS_AAGTTCGGTTGGGTTT-1	0.388101290639329	4.6104855421945	-3.1351880127807
JAS_AAGTTCGTCCGGCAGT-1	-0.0785011241383031	5.40943716801847	-5.10182943886713
JAS_AAGTTCGTCGTCGGGT-1	0.0227061938217284	6.04752825535978	-3.89839473313287
JAS_AATAGAGAGTCACTCA-1	0.18272625805606	6.03946064748014	-0.148291388923381
JAS_AATAGAGCACCGGAAA-1	0.399535764711647	3.62855552472318	-2.2624229485412
JAS_AATAGAGGTCTGCCTT-1	0.393305815127997	3.08911465443815	-1.87762430256799
JAS_AATAGAGGTTTAAGGA-1	-0.144840355124669	9.45137451924528	-1.81155505722955
JAS_AATAGAGTCAGCTCTC-1	0.31572200235481	3.76016925610746	-1.75394955223993
JAS_AATCACGCAAGCCATT-1	-0.0855509502337813	6.93179796971525	-5.52213135308221
JAS_AATCACGCATACAGCT-1	-0.0419900467773975	5.26742266453947	-4.29661884850458
JAS_AATCACGCATCGGTTA-1	0.0873840985230446	6.16202734746183	-2.9032851750274
JAS_AATCGACAGCCAAGCA-1	0.439380249923982	4.5220746878549	-2.95643821305231
JAS_AATCGACAGGTTGCCC-1	0.679400105602244	3.606781232731	-2.71560969895319
JAS_AATCGACCAAACTAAG-1	0.280981774425235	3.63137792386259	-2.88931074685052
JAS_AATCGACCAAAGGGTC-1	0.59805592590952	4.07811306752409	-2.42536678856805
JAS_AATCGACTCCCTCATG-1	-0.0452583988053491	6.97063111104215	-5.88452616280511
JAS_AATCGTGAGGTGCCAA-1	-0.0817331144255918	8.29567288197721	-4.71823206490472
JAS_AATCGTGAGTCGCCCA-1	-0.0519929594916465	7.53407763280119	-5.02556219643549
JAS_AATCGTGAGTGAGTTA-1	-0.0775584629020983	7.27444599904264	-5.15962162560419
JAS_AATCGTGGTTCCGCGA-1	0.428118128643312	4.01897620000089	-2.75904121941522
JAS_AATGAAGAGAGCAGAA-1	-0.0106424415948402	4.38252400197233	-6.14088621682123
JAS_AATGAAGCAATTGGTC-1	0.00904098419858623	6.57503174580778	-5.68154564446405
JAS_AATGAAGCATACCGTA-1	0.158566856405083	4.7295417670175	-3.7454072529693
JAS_AATGAAGGTGAACGGT-1	0.431966641477376	3.86418746747221	-2.17361989563898
JAS_AATGAAGGTTCAGCTA-1	-0.0711740714920559	8.65301178731169	-3.86380997246698
JAS_AATGAAGTCCCATACC-1	0.417100071474503	2.20041774548734	-2.19896855896905
JAS_AATGACCCAATCTGCA-1	-0.114931447374043	7.95116471089567	-2.97582760399774
JAS_AATGACCGTGGAAATT-1	-0.0299384323972039	7.54263876713957	-6.14184465950922
JAS_AATGACCTCGTGAGAG-1	-0.0927672156501759	7.97538613118376	-5.54810705727533
JAS_AATGCCAAGCCAACCC-1	-0.0816080528979146	7.09132527150358	-6.3920501763244
JAS_AATGCCAAGGAGGGTG-1	-0.0835380400829592	8.85272263325895	-3.77689996308282
JAS_AATGCCAAGGCATTTC-1	-0.0591030498034119	7.90800427235807	-0.67031243390039
JAS_AATGCCAAGTCATGCT-1	0.47845266980274	3.7850289229318	-1.87644484585718
JAS_AATGCCAGTACTAACC-1	-0.0644613223543399	6.7991833571359	-5.71608343666986
JAS_AATGCCAGTAGAGACC-1	0.165529671374011	5.4157891158029	-3.70423832482294
JAS_AATGCCAGTATCCTTT-1	0.34841194174695	4.16365717686857	-2.65880671090082
JAS_AATGCCAGTGAGCCAA-1	0.332732061996601	4.58344124592985	-2.89472785538629
JAS_AATGGAAAGCCTAACT-1	-0.0664002107470108	7.8335399512216	-4.80128708428339
JAS_AATGGAACATGCGTGC-1	-0.0968623923144143	7.66393135823454	-5.47803440636591
JAS_AATGGAAGTCCTCATC-1	-0.00926044884950733	3.88992713727201	3.12595757895514
JAS_AATGGAAGTCTAACGT-1	0.243887933041346	4.61316584386076	-2.46799364632562
JAS_AATGGCTAGCAAGTGC-1	-0.0466225554783607	6.98723315037931	-4.56423368996576
JAS_AATGGCTGTAATGCGG-1	0.518096952026164	4.14155339040006	-2.50599732941583
JAS_AATGGCTGTTGTAGCT-1	-0.030763198640167	7.56483744420255	-5.99319258278802
JAS_AATGGCTTCTTACGGA-1	-0.0995071739094388	8.97374104298795	-1.65234294480279
JAS_AATTCCTCAACCGACC-1	0.117167394021632	6.74325512685026	-0.364406585158859
JAS_AATTCCTCAATCCTAG-1	0.420734776703346	2.69146560467924	-1.99069800919488
JAS_AATTCCTGTCGACGCT-1	0.103724160740923	5.28349636830534	-4.27343359536127
JAS_AATTCCTGTTGGCCGT-1	-0.0646966495916487	9.36314152516569	-2.29130759781793
JAS_AATTCCTTCACCTCAC-1	-0.0498639286319693	6.81490658559049	-5.41421738213495
JAS_AATTCCTTCGTGCTCT-1	0.490388537270176	3.54807995595182	-1.97959712094263
JAS_AATTCCTTCGTTCTCG-1	-0.103029622515218	5.8302326086923	-4.13705292290643
JAS_AATTCCTTCTTGGTCC-1	-0.0978315854551365	6.77452038563932	-6.54923143929437
JAS_AATTTCCAGACCAAAT-1	-0.0669972254582616	7.86704396046842	-5.34953346795038
JAS_AATTTCCAGCGTCAGA-1	0.435409742985814	4.47930954732145	-3.23539534157709
JAS_AATTTCCAGCTCACTA-1	-0.0530085120601722	8.16844891347135	-4.50589552468256
JAS_AATTTCCCACACACGC-1	0.306452761406727	3.77860950268949	-3.31483092850641
JAS_AATTTCCCAGGCGAAT-1	0.188333027375128	3.89717601575102	-3.01399627274469
JAS_AATTTCCGTTTCGCTC-1	-0.123020517575465	6.82104395665373	-3.44435277527765
JAS_AATTTCCTCAACCCGG-1	0.378489969197104	4.78863190449919	-3.44525709694818
JAS_AATTTCCTCCGTGGTG-1	0.0645250915238574	6.06609343327726	-4.24254789895013
JAS_AATTTCCTCTACTTCA-1	0.324284664562466	4.61875771321501	-3.22372308320001
JAS_AATTTCCTCTATCGCC-1	-0.10887373598033	6.22479914464201	1.42802402430579
JAS_ACAAAGAAGGAAGTGA-1	0.574492990372201	2.4701673869058	-2.76884403771356
JAS_ACAAAGAAGTCGAAAT-1	-0.100563617158049	7.05971430577482	-1.75554612225488
JAS_ACAAAGAAGTGAGTTA-1	-0.0375876813982371	6.51788901128019	0.957061499891724
JAS_ACAAAGACAACGATCT-1	0.540742426800714	3.35479854382719	-2.29510393685297
JAS_ACAACCAAGATACAGT-1	0.296415321141987	4.84814690388883	-3.30633702820734
JAS_ACAACCAAGGACTATA-1	-0.0856050488631587	10.2547573927804	-1.81961253231958
JAS_ACAACCACACTGTCGG-1	-0.0611118682542533	7.23415564336027	-5.61019983834222
JAS_ACAACCACAGCTCATA-1	0.0265073270565683	9.43406914509977	-2.24692740982965
JAS_ACAACCATCATGAGAA-1	-0.0234855483723173	7.67732046879972	-4.57958450859979
JAS_ACAAGCTTCCGAGCTG-1	0.120505344998886	2.27639912404264	0.404216021833863
JAS_ACAAGCTTCCTCCACA-1	-0.0998094575211281	10.2005944136545	-1.93865016049341
JAS_ACAAGCTTCTGTGCGG-1	-0.0326414475060466	6.82470892705168	-5.80188742226556
JAS_ACACAGTAGGTAGCAC-1	0.440307648792133	2.10753177441801	-2.08398869580225
JAS_ACACAGTCAGGTTACT-1	0.407970487076188	4.83342837132658	-3.05834475106195
JAS_ACACAGTGTTCAAGTC-1	0.24624641370041	5.20725630559171	-3.31310597008661
JAS_ACACAGTTCCGCTTAC-1	0.448306876034995	5.21005867757047	-2.07535651272729
JAS_ACACCAAGTATCAGGG-1	0.0935546525895309	5.43231295384611	-3.79483619278863
JAS_ACACCAAGTCACGTGC-1	0.426640579352555	4.72674273289884	-2.14801409787134
JAS_ACACCAATCGCCAACG-1	-0.0508008015501359	6.63747738637174	-5.58770790642694
JAS_ACACGCGAGCGCTTCG-1	0.264195299893107	5.19319628514494	-3.20323696679071
JAS_ACACGCGGTACTTGTG-1	-0.0971324418211228	7.32827471532072	0.859526128111329
JAS_ACACGCGGTAGATGTA-1	-0.0544261718060265	3.33906220235075	-1.86699393338159
JAS_ACACGCGGTGCCGTAC-1	0.370102519814119	3.99608038701261	-1.45655742234186
JAS_ACACTGAAGCATCAAA-1	0.375796144164449	4.3905672911569	-3.19878855294183
JAS_ACACTGACAAATCGTC-1	-0.0650339284787359	6.9420113448068	-5.89470091408685
JAS_ACACTGAGTAGAGATT-1	0.465560563835255	3.85741423405851	-2.36590781754449
JAS_ACACTGAGTGGTCCGT-1	-0.0547135702582345	6.33746861256803	0.88995835238501
JAS_ACAGAAAAGGGAGTGG-1	0.471438720533222	2.06290243901457	-1.58922901696161
JAS_ACAGCCGAGGACGGAG-1	0.267604833663597	4.63055847920622	-2.63074222153619
JAS_ACAGCCGCAATGTCTG-1	0.239989266899396	4.57577704228605	-3.2364265019317
JAS_ACAGCCGTCAACTACG-1	-0.0599944092249083	7.97562216557707	0.0815107380728385
JAS_ACAGCCGTCCGCAAAT-1	0.341886424758789	4.8403119925424	-3.01338282174066
JAS_ACAGGGAAGACGCCCT-1	-0.0676994709994526	10.1021971587106	-1.05865976160959
JAS_ACAGGGAAGCTCGCAC-1	-0.138820891788841	7.26787947453703	-0.601135104360137
JAS_ACAGGGACAAATCAAG-1	0.373730647852044	4.324070918934	-2.81872788018182
JAS_ACAGGGACATCCAACA-1	0.509111955508467	3.7475635889932	-2.64409437722162
JAS_ACAGGGACATGATAGA-1	-0.0588433529149531	7.12849520482267	-2.97793450898126
JAS_ACAGGGAGTCATGACT-1	0.521758384693168	3.342865217106	-2.57167449540094
JAS_ACAGGGAGTCTAGTGT-1	0.376588956295978	3.46716712750639	-0.93670180386499
JAS_ACAGGGATCATGGATC-1	-0.0444018534145748	7.25812433995451	-5.08115711754755
JAS_ACAGGGATCCCGAAAT-1	0.465452173752146	4.3894538763925	-2.87584057396844
JAS_ACAGGGATCTATACGG-1	-0.0159132419256869	8.77044628895963	-2.35308042115167
JAS_ACATCCCAGAACAAGG-1	0.39108024988083	4.76931475438322	-2.61711373871759
JAS_ACATCCCAGACCATGG-1	-0.072484160402449	7.6765313033029	-2.3997475201507
JAS_ACATCCCGTCCAGCCA-1	0.331544551408625	5.51354407109464	-2.14124873227075
JAS_ACATCCCGTTCCTAGA-1	-0.0490025508591428	10.2413258437082	-1.40550222939447
JAS_ACATCGAAGAAGTCAT-1	-0.0660692422638751	9.88099526204313	-2.24371066636041
JAS_ACATCGAAGCATGCGA-1	0.115979500811568	5.2802533987924	-3.75147977417902
JAS_ACATCGAAGCGCTTCG-1	-0.125947651116301	8.50586651601042	-1.8500762278457
JAS_ACATCGAGTCTAGTGT-1	0.0433885096633153	5.86210678853239	-6.29368868416742
JAS_ACATCGAGTTTACGTG-1	-0.0522476852501429	7.7546858672067	-5.27100172585443
JAS_ACATCGATCTTAGGAC-1	-0.0753787526499553	6.91995190419401	-4.82483997887567
JAS_ACATGCAAGCCGATCC-1	-0.0678835095474267	8.47959088124479	-4.86108723229364
JAS_ACATGCAAGTCACGCC-1	-0.0479702235401483	8.06815289296354	-4.37048092431024
JAS_ACATGCACATCGCTCT-1	0.290289824885397	5.33797692097868	-3.75198522156671
JAS_ACATGCATCGAGATGG-1	0.272367783988306	5.53694390095915	-2.61954179352716
JAS_ACATTTCAGGAATGTT-1	-0.0733788398307102	9.95960377492155	-0.965210705461059
JAS_ACATTTCCAGGCCTGT-1	0.0874377522563557	5.16287087239469	-4.10491147583917
JAS_ACATTTCGTAGCCAGA-1	-0.0578308916767797	7.84364937581266	-4.76982155388788
JAS_ACATTTCGTCGAATTC-1	-0.0678643402836974	4.80891894139494	-5.35709086007074
JAS_ACATTTCGTTCCTTGC-1	0.321500682052155	3.66495727338041	-3.34974303788141
JAS_ACATTTCTCCGCTTAC-1	-0.0818408480848894	7.52399538792814	-5.91159191674188
JAS_ACCAAACAGTCATTGC-1	-0.0771685280379329	6.98977040089811	-3.3428570324798
JAS_ACCAAACCAATGAGCG-1	0.00069755187139009	7.24397133626188	-5.48830261773065
JAS_ACCAAACGTAGAGACC-1	-0.0481374889784743	7.30844925679411	-5.80787792748407
JAS_ACCAAACGTCAATCTG-1	0.221121149005471	4.86146401204313	-3.67301860398248
JAS_ACCAACAAGATCACCT-1	0.548671180650691	4.55443667210783	-2.32833185738519
JAS_ACCAACAAGCTTACGT-1	0.340290307967894	3.75229738988127	-2.01006510800317
JAS_ACCAACACAAGACAAT-1	0.39241017457643	4.76781462468351	-3.55857220238641
JAS_ACCAACAGTGCGGCTT-1	0.513154235211323	3.72531794347013	-1.79399254864648
JAS_ACCACAAAGACCAGAC-1	0.499191031027968	3.43026398457731	-1.93604531830743
JAS_ACCACAAAGATCGCTT-1	0.367255471335568	5.25364970006193	-2.52939692086175
JAS_ACCACAAAGCCACTCG-1	-0.0847857353476032	6.64593218602384	-7.21705523079828
JAS_ACCACAACAAGACCGA-1	-0.133520815513724	5.84832333363737	-4.89656534737543
JAS_ACCACAACAATTAGGA-1	0.374396045259939	4.45008419789518	-2.97356477326349
JAS_ACCACAACACCCTAGG-1	0.565629656022014	3.80414508618559	-2.11053755825952
JAS_ACCATTTAGACCCTTA-1	0.0105940701650155	7.20032690800871	-5.40421524590448
JAS_ACCATTTAGCGTCGAA-1	0.301615847553477	5.33734892644132	-3.34950819558099
JAS_ACCATTTGTTGATGTC-1	0.33143730337455	3.39008139409269	-3.16540589875177
JAS_ACCATTTGTTTGGGTT-1	-0.0397338607027154	5.52757452763761	-5.91351357048944
JAS_ACCCAAAAGACGGTCA-1	-0.0932587495853988	7.39102553166593	-6.34207287377313
JAS_ACCCAAAAGATGTAGT-1	0.427775879538487	3.4844770316049	-3.04198756760553
JAS_ACCCAAACACTCAAGT-1	0.425705266423424	3.72789953984464	-2.34924593514398
JAS_ACCCAAACATCGGAGA-1	-0.0274198784786965	7.30376290120329	-4.73545780724481
JAS_ACCCAAACATTGACCA-1	-0.0572876849613474	7.11711596287931	-5.15739622658685
JAS_ACCCAAACATTGTAGC-1	-0.0201195838376129	8.25718735493864	-4.45069590157465
JAS_ACCCAAAGTTGTGCCG-1	0.526710599345242	3.39652298726286	-2.33027139252618
JAS_ACCCAAATCATCGGGC-1	0.332112230090966	3.8017537478372	-1.59115078991846
JAS_ACCCTCACATCAGTCA-1	0.324013117276594	5.71335409917082	-2.11000373906091
JAS_ACCCTCAGTGCATACT-1	0.367256691252386	4.64006327428068	-2.74683156556085
JAS_ACCCTTGGTAGATGTA-1	-0.121075971178638	8.55923699177946	-2.57310762947992
JAS_ACCCTTGGTCGTGTTA-1	0.27260458007147	2.5815958861276	-2.00324705189661
JAS_ACCCTTGGTCTCTCTG-1	-0.0545945522097979	8.33159493245329	-3.61807623452142
JAS_ACCCTTGGTGAACCGA-1	0.389619947054141	4.82707546986784	-2.86779442376092
JAS_ACCGTTCAGAACCGCA-1	-0.113640875470407	9.97708271779264	-1.65041127747491
JAS_ACCGTTCCACCAGTTA-1	0.441082863502499	4.59072588719572	-3.45846906250909
JAS_ACCGTTCCACCTCTAC-1	-0.0681894807663446	7.68042897023405	-5.08984795159296
JAS_ACCGTTCCACCTGTCT-1	-0.00962117372418539	7.28295611180509	-5.79686775750116
JAS_ACCGTTCTCACATCAG-1	-0.0449721368088644	8.43579624928678	-4.56663790291742
JAS_ACCTACCAGGGATCAC-1	-0.0605467871744818	7.65270231999601	-5.1774677330871
JAS_ACCTACCCACCGTGGT-1	0.400831301767622	2.82571386136259	-2.86803689545587
JAS_ACCTACCGTGTCGATT-1	0.646764999429606	2.93405984677519	-2.14443662709192
JAS_ACCTACCGTTGCAACT-1	0.522461295960747	3.967221725361	-1.93144944256738
JAS_ACCTACCTCTACAGGT-1	0.522019705236846	3.08917354382719	-2.1841906601806
JAS_ACCTGAACAGTCACGC-1	-0.0161293815308666	4.9885635260507	-5.94220676964716
JAS_ACCTGAACATATAGCC-1	-0.0359018289319926	5.44199847020353	-4.34176436013177
JAS_ACCTGAAGTAACTGCT-1	0.438900805214173	3.62613271512235	-2.17403164452508
JAS_ACCTGAAGTCGCTGCA-1	0.29862171989329	4.71786211766447	-3.58148828095392
JAS_ACCTGAATCATACGGT-1	0.139278029202958	5.28670882024015	-4.21235981530145
JAS_ACCTGTCAGCCTTTCC-1	0.575079308542839	3.03784273900236	-2.48530974930719
JAS_ACCTGTCCAGTCTTCC-1	-0.0293723366534721	8.36235951222624	-2.30873408860162
JAS_ACCTGTCGTCCTCATC-1	0.044929558689542	5.16519068516935	-3.5280262524505
JAS_ACCTGTCGTGCCTTCT-1	0.278639929635875	3.17660259045805	-0.629878788651977
JAS_ACCTGTCTCACTACGA-1	-0.0878230113688077	9.70158146657194	-2.31405678338007
JAS_ACCTGTCTCCACGTAA-1	-0.0832664807680589	6.96797655858244	-5.64637699669794
JAS_ACCTGTCTCGGACTGC-1	-0.00916870245169255	7.18898199834074	-6.57769480294183
JAS_ACCTGTCTCTGACGCG-1	-0.0822886536995313	6.84226225651945	-6.68475237435297
JAS_ACGATCAAGAAGCTGC-1	-0.0821752999879836	5.64394425191129	-0.610568761291061
JAS_ACGATCATCACGATAC-1	0.22129141439709	2.41911505498136	0.992808670340028
JAS_ACGATCATCCTGCTAC-1	-0.025638845717941	7.71992825307096	-5.05455103463129
JAS_ACGATCATCGAGATAA-1	-0.0558808025049446	9.46275662221159	-1.32018831318811
JAS_ACGATCATCTCCGCAT-1	-0.0777838872459015	6.9730663184091	-4.85559311455682
JAS_ACGATGTAGAAGTCCG-1	-0.102353978052101	7.04535673894132	0.0335413371901176
JAS_ACGATGTAGATGCTTC-1	-0.0857438909135604	8.62051533498014	-1.89595845288232
JAS_ACGATGTAGCTGGCCT-1	-0.0726372709292198	6.90003489293302	-7.40451946801141
JAS_ACGATGTAGGAAGTCC-1	0.347662951838177	5.1157493475839	-2.90102592057184
JAS_ACGATGTAGTATTGCC-1	0.344527824925052	4.15325402058805	-2.13695898598627
JAS_ACGATGTCAGACCGCT-1	0.334252388821003	2.77216218747343	1.8169330065827
JAS_ACGATGTGTACCGGCT-1	0.0592036385879033	6.06108044423307	-3.92981591767267
JAS_ACGATGTGTCCCGGTA-1	-0.0425829598235749	9.89308022298063	-1.89327755516962
JAS_ACGATGTGTCTCAAGT-1	0.277268037564588	3.89428709782804	-2.37757602280572
JAS_ACGATGTGTGTCCTAA-1	0.486136054777785	4.41203640736784	-2.28447809761957
JAS_ACGATGTTCAAACGTC-1	0.345034128237929	4.82687901295866	-3.12325850075677
JAS_ACGATGTTCTACCACC-1	0.499009767602994	2.16516016759123	-1.77384605950311
JAS_ACGCACGCAACTCGTA-1	-0.0712038066220032	7.53902100362028	-5.46190443581537
JAS_ACGCACGCACACCAGC-1	-0.110601163438606	7.55698870457853	-5.79805651253656
JAS_ACGCACGCATATGAAG-1	-0.0749043424168488	8.17116307057585	-3.38062325066522
JAS_ACGCACGGTATTGAGA-1	0.553646447018472	2.47653983868803	-2.37935963219598
JAS_ACGGAAGGTCACTCTC-1	-0.0380054796657322	7.90493534840788	-1.22298243588403
JAS_ACGGAAGTCGACCAAT-1	-0.0741284546659225	8.02537201680387	-5.16719999855951
JAS_ACGGGTCAGTCAGAGC-1	-0.0915021616377126	7.04113863743986	0.935263246832337
JAS_ACGGGTCGTGAAGCTG-1	-0.0466378344638135	9.89508007802213	-0.705858915509734
JAS_ACGGGTCGTGGACTAG-1	0.255726087386959	5.10924719609464	-3.11996331757501
JAS_ACGGGTCTCGCTAAAC-1	0.511486269912601	3.40779494084562	-2.35001054352716
JAS_ACGGTCGAGACTCCGC-1	0.504285881682035	3.70119165219511	-2.08509340828851
JAS_ACGGTCGCAATACGCT-1	-0.0793626226571763	7.22550820149626	-5.26647606438592
JAS_ACGGTCGGTATTGAGA-1	0.125972540425618	6.0720686797067	-3.41562858170465
JAS_ACGGTCGGTCGGAAAC-1	-0.0854642558067305	7.61758087910856	-5.77507296151117
JAS_ACGGTTACAACCCTCT-1	0.229573329115147	4.94799469746794	-3.51685467308954
JAS_ACGGTTAGTTGTAAAG-1	-0.000158621634687606	4.26185654439176	-5.62774839943842
JAS_ACGGTTATCGAAGCAG-1	-0.0930907355858366	7.82034682072843	-0.0734433973450997
JAS_ACGTAACAGCTAAGTA-1	0.214777878485642	5.24236487187589	-2.2489849621673
JAS_ACGTAACAGGCACTAG-1	-0.0675700989653706	7.11007546223844	-6.08606615609125
JAS_ACGTAACTCACTTGGA-1	-0.0869289995495475	8.32985829152311	-4.09701982087091
JAS_ACGTAACTCGTCCATC-1	-0.0394762575955526	7.13345812596525	-4.90824261254266
JAS_ACGTACAAGCCAGAGT-1	0.207012002463137	2.37839506901945	1.25834116393134
JAS_ACGTACACACGCAAAG-1	-0.025774459700309	7.65855788029875	-4.81264772957758
JAS_ACGTAGTAGCTCGCAC-1	-0.0251775870934406	8.99449394978727	-1.66321459359125
JAS_ACGTAGTAGGCGAAGG-1	-0.0451361284467613	7.28338478841032	-4.93704691475824
JAS_ACGTAGTAGTTTGTCG-1	-0.0597176497627119	6.56246947087492	-7.35972490853265
JAS_ACGTAGTCACAGCTTA-1	-0.0282975120179078	7.39612911977018	-6.13116636818842
JAS_ACGTAGTCATAGCACT-1	-0.100834201365298	7.08651016988004	-6.57083311623529
JAS_ACGTAGTGTCGCAGTC-1	0.2772455758307	4.9137778166696	-2.36408391541437
JAS_ACGTAGTGTGAGTGAC-1	0.38183721896154	4.11969374455656	-1.81328347271875
JAS_ACGTAGTGTTGATGTC-1	-0.0534149744568887	6.61985443867887	-6.0216421181579
JAS_ACGTAGTGTTGCAACT-1	0.220345982518587	5.14248942174162	-3.48433199471429
JAS_ACGTAGTTCAAGTGTC-1	-0.0146654132471697	6.99436806477751	-5.22390451973871
JAS_ACGTAGTTCGGAGATG-1	-0.0304054751359216	6.49784182347502	-5.0352648789306
JAS_ACGTCCTGTAAGTAGT-1	0.31545066386689	5.18468188084806	-3.2105418736358
JAS_ACGTCCTGTACCCGAC-1	-0.0639243624733378	8.29751442708219	-4.94584742135004
JAS_ACGTCCTTCAAGGCTT-1	0.670999218686249	2.68904017247404	-2.65265241211847
JAS_ACGTCCTTCCCTTCCC-1	-0.0256422740530588	7.75567816533293	-3.79550233429864
JAS_ACGTTCCCACCCAAGC-1	-0.0989926091738265	7.13873575963224	0.31957906538054
JAS_ACGTTCCTCCGGACTG-1	0.379380352195914	4.24274538792814	-2.82150307244257
JAS_ACTACGAAGCAGGGAG-1	0.23857448895243	4.61962508000578	-3.43390408104852
JAS_ACTACGACAAGATTGA-1	0.659339774847308	2.59805749692167	-2.56994143074945
JAS_ACTACGACAAGCGCTC-1	0.00491648034319686	8.11546849049772	-3.57789888924554
JAS_ACTACGACAGACTCTA-1	0.162080433400205	5.07677029408659	-3.81170573777154
JAS_ACTACGAGTAACAAGT-1	-0.112572062731401	7.09684275426115	-1.56012597626642
JAS_ACTACGATCCAAGGGA-1	-0.0601594646621662	4.06274484433378	-6.07810774392084
JAS_ACTACGATCGTGTGGC-1	-0.0737506333795825	8.27682160176481	-4.47070732659296
JAS_ACTACGATCGTTAGAC-1	-0.00327655039681532	7.49115465916837	-5.78699150628046
JAS_ACTATCTAGACCAAGC-1	0.388441308387992	4.65243147649015	-3.28061190194086
JAS_ACTATCTAGTTGCTGT-1	-0.0749884769350474	7.94537733830656	-5.39600411004022
JAS_ACTATCTGTATTTCCT-1	0.202194611294196	5.39794539250578	-2.37271299904779
JAS_ACTATCTGTGCCGAAA-1	-0.0558420124455125	7.18860672749723	-0.451860486926589
JAS_ACTATCTGTTCAAGTC-1	0.322501794594825	4.18288944997038	-2.50251021927789
JAS_ACTATGGAGCAGGGAG-1	0.315137051161812	4.98731278218473	-2.71412315911249
JAS_ACTATGGCACATTCTT-1	0.126683480834458	5.44607304372038	-1.01339456385568
JAS_ACTATGGCACTTCATT-1	0.432723873963186	4.53868435658659	-2.61134901589349
JAS_ACTATGGCATACAGGG-1	0.144562031976376	5.211925971882	-3.80787888115839
JAS_ACTATTCAGCTCTATG-1	0.46804076851826	4.2437167052194	-3.1663798386474
JAS_ACTATTCAGGCTCTAT-1	0.429174271265456	4.4097528342172	-2.48253813332513
JAS_ACTATTCCAACAGCTT-1	0.427943568272561	4.4901447180673	-2.8440388733764
JAS_ACTATTCCACAAGCCC-1	-0.0370127185296217	7.89515064992155	-4.66170826500848
JAS_ACTATTCGTAGATCCT-1	0.00669645947561201	7.4105696562692	-5.84836569374994
JAS_ACTCCCAAGGCTCACC-1	-0.0827052591878938	6.95141600407804	-0.941881030263458
JAS_ACTCCCACACGACGCT-1	-0.0626761622767157	6.58590649403776	-6.41632309502557
JAS_ACTCCCACACGTTCGG-1	-0.0541724651092068	7.16719960011686	-5.36146059578851
JAS_ACTCCCACAGGTACGA-1	0.343946063508116	4.82153509892668	-3.18815937584833
JAS_ACTCCCAGTAAGTTAG-1	0.397944407409485	3.92229269780363	-2.11795297211603
JAS_ACTCCCAGTCTACTGA-1	0.455535075717169	3.60810040272917	-2.42721953934625
JAS_ACTCCCAGTGGCCACT-1	-0.0600518059009992	7.99653672017301	-0.602340995730911
JAS_ACTCCCATCGAGGCAA-1	0.0113016778041471	7.77450417317594	-5.65040197915033
JAS_ACTCCCATCTATCCAT-1	-0.101663981835365	6.7405805472299	-7.28978481835321
JAS_ACTCTCGCAGCACCCA-1	-0.0311588955425585	8.93216179646696	-1.76751270836786
JAS_ACTCTCGGTCGTCATA-1	-0.0214012830606279	7.75446223057951	-5.33415022438959
JAS_ACTCTCGGTTGGGACA-1	0.388218221328177	3.87405823506559	-1.7205391222854
JAS_ACTCTCGTCTCAAAGC-1	0.491515032694561	2.97471092976774	-2.19225206917718
JAS_ACTCTCGTCTCGACGG-1	0.175754806686919	5.09383915700163	-2.91054573601678
JAS_ACTGATGAGCGGTAAC-1	0.361706394374973	4.48064326085295	-2.1154822403808
JAS_ACTGATGAGTGCAACG-1	0.355980519839838	3.79250119961942	-3.31397977417902
JAS_ACTGATGCACTCTGCT-1	0.0138676642650971	7.86009405888761	-5.13956728524164
JAS_ACTGATGCAGGAATCG-1	0.0055325236501898	6.77890061177458	-4.72861424035028
JAS_ACTGATGCATAACAGA-1	-0.116189490346457	6.37188719548429	0.920977443991151
JAS_ACTGATGTCACCGGGT-1	-0.063966569234347	6.45601891316618	0.815280288992371
JAS_ACTGCAAAGCTCCGAC-1	0.192403147436262	5.37856816090788	-3.15488496369318
JAS_ACTGCAAAGGGACACT-1	-0.0937840397501518	7.87637327946867	-5.22562399453119
JAS_ACTGCAAGTCCTTTGC-1	0.233403194919264	4.44781159199919	-2.9903077179809
JAS_ACTGCAATCGCATTAG-1	0.474379289278438	3.93547676839079	-2.71623101777032
JAS_ACTGTCCAGAGGTGCT-1	0.445703042170803	3.26966570653166	-2.08767619675592
JAS_ACTGTCCCACCCAACG-1	-0.0877648561913071	6.06323622502531	0.0653061127047202
JAS_ACTGTCCCACGAGAAC-1	0.0515250881670549	6.01358746327604	-4.16489878243402
JAS_ACTGTCCGTATTCCTT-1	0.00463857149865463	8.2034859541818	-5.12354174202875
JAS_ACTGTCCGTCCGATCG-1	-0.0033857189357944	6.75891636647428	-4.58621397561029
JAS_ACTGTCCGTGAACCGA-1	-0.0897732680106044	7.88287495412077	-5.00631084984735
JAS_ACTGTCCGTGTGAATA-1	0.198754184597063	5.29042004384245	-3.80447831696466
JAS_ACTGTCCGTGTTAAAG-1	0.168254190480796	5.48403214253629	-4.01456919259027
JAS_ACTGTCCTCCATCGTC-1	0.0302257898338562	5.25463436879362	1.24223932677313
JAS_ACTGTCCTCCCGAGGT-1	-0.0727274708467162	8.32290982045378	-3.57964435166315
JAS_ACTGTCCTCGACCATA-1	-0.0822701214596752	9.18886421956266	-2.55570736473993
JAS_ACTGTCCTCTGAGTCA-1	0.602295777232938	2.61497424878324	-2.69953885621027
JAS_ACTGTGAAGAGGATGA-1	-0.0427730431707161	5.60668944157804	1.35595378333136
JAS_ACTGTGAAGCACCGAA-1	-0.086139923764801	6.65341948308195	1.30239304953619
JAS_ACTGTGACATAAGCGG-1	0.415596245837071	3.78394554890837	-1.50465765541986
JAS_ACTGTGAGTTGCTTGA-1	-0.0750706253350145	8.92525719441618	-0.553349464597259
JAS_ACTTAGGAGGGCTAAC-1	0.0353412791309713	6.91001652516569	-5.1651534134765
JAS_ACTTAGGAGTCTCCTC-1	-0.0720783579911637	10.0031485442087	-1.27695348805383
JAS_ACTTAGGCAATTTCGG-1	-0.0787883693476097	6.65419482030119	-7.1569632584472
JAS_ACTTAGGCAGCGCTTG-1	0.433108723420054	5.03884695805754	-2.22243800705865
JAS_ACTTAGGGTAGGTAGC-1	0.353674346167272	2.11269687451566	-0.979766517343078
JAS_ACTTAGGTCGACATAC-1	0.0326852003125644	6.09034918584074	-4.70287027901605
JAS_ACTTATCAGCTTAGTC-1	0.194676271497045	5.26875065602506	-2.52836313790277
JAS_ACTTATCAGGGAGGTG-1	0.287899514074192	4.09024714268888	-1.75324085301355
JAS_ACTTATCCACCCAATA-1	0.532201170152543	3.05140541829313	-2.19196119851068
JAS_ACTTATCCAGAGTGTG-1	-0.000648986747764924	8.09745358266081	-3.95139089173273
JAS_ACTTATCCATCGAACT-1	-0.0527277710041728	7.52619503773893	-5.61968126839593
JAS_ACTTATCGTGCTCGTG-1	-0.0184016660341553	8.12923477925504	-5.1478776032348
JAS_ACTTCCGAGCCATTCA-1	0.310495941571586	6.12992953099455	-5.1308368737121
JAS_ACTTCCGAGCCTTGAT-1	0.691186284553313	3.28021191395963	-2.80722060746149
JAS_ACTTCCGAGCTTGTTG-1	-0.0837074721399664	8.03657053746427	-5.24997320717767
JAS_ACTTCCGAGGTAGCCA-1	0.00438815232179279	7.6464095000192	-5.54700508660272
JAS_ACTTCCGCAACACAGG-1	0.282170428969439	6.11449812688078	-3.8721994454284
JAS_ACTTCCGGTTCGGTCG-1	-0.0768939410119979	8.17707108296598	-4.31030121392206
JAS_ACTTCCGTCTTTGATC-1	-0.107303546923634	9.35644959248747	-3.10831752366022
JAS_ACTTCGCAGGTCGTAG-1	0.0194741285108445	5.84018706120695	1.09263369494482
JAS_ACTTCGCAGTTCCGTA-1	-0.0682627409796659	6.92903326787199	-6.42179146355585
JAS_ACTTCGCCACCGTGAC-1	0.323575558135096	4.78933142461027	-3.17663755959466
JAS_ACTTCGCCAGTAGTGG-1	-0.0638823823561093	7.06010626591886	-5.9529108101745
JAS_ACTTCGCGTCTCAGGC-1	-0.0575709622296557	7.80697630681242	-5.27123966759637
JAS_ACTTCGCGTGATTCTG-1	0.675447383708298	3.47354983128752	-2.78606143540338
JAS_ACTTCGCGTGCAACAG-1	0.122850800807843	5.68026207722868	-3.24739661759332
JAS_ACTTCGCGTGGTCTTA-1	0.00925564095666256	7.0844731215402	-6.00115910119012
JAS_ACTTCGCTCAACGTGT-1	-0.0542484473388111	7.25686739720548	-4.95163479393915
JAS_ACTTTCACATACAGCT-1	0.612668789808807	2.54452751912321	-2.7747451359649
JAS_ACTTTCACATGAGAAT-1	0.430280954564133	4.42108773030485	-2.98826423233942
JAS_ACTTTCAGTCATACCA-1	0.39571068283422	4.3270473364755	-3.37965193337396
JAS_ACTTTCAGTTGAGAGC-1	0.270688484572035	4.49511431493009	-3.12189093178705
JAS_ACTTTCATCACAAGAA-1	-0.0858940219199976	6.84660433568205	1.29538103991553
JAS_ACTTTGTAGCTAGTTC-1	0.484368994808051	2.68067382611479	-2.24066534584955
JAS_ACTTTGTAGGCGAACT-1	-0.0587830365418861	9.83334111012663	-2.31076469963983
JAS_ACTTTGTCAGCAGATG-1	0.312465132920041	3.65760134495939	-1.64711645192102
JAS_ACTTTGTGTGCAATGG-1	-0.0588233291129854	7.95747469701017	-5.07669964379266
JAS_ACTTTGTTCACCCTCA-1	0.711705294553639	2.59900687970365	-2.73372736519769
JAS_ACTTTGTTCCTAGCGG-1	-0.0961050445230683	9.86759899892057	-1.50732925480798
JAS_ACTTTGTTCGAGTCCG-1	-0.0908977992775871	5.67898033894743	1.55860659533545
JAS_AGAAATGAGGAGTCTG-1	0.421918395826103	4.11259554661955	-2.41126623696283
JAS_AGAAATGCACGTAGAG-1	0.362282449045572	4.62249563969816	-3.0531100327392
JAS_AGAAATGCACGTATAC-1	0.0611349030717954	6.98612450398649	-5.03302612847284
JAS_AGAAATGCACTAAACC-1	0.507806700221072	4.25852249898161	-2.68726745194391
JAS_AGAAATGGTATGGGAC-1	0.372007701493979	4.26795815266813	-2.38875713890985
JAS_AGAAATGGTTGCTCCT-1	-0.0897468103545564	6.13815068043913	0.860536188421693
JAS_AGAACAACAATCTCGA-1	0.241588802191694	4.4768767241403	-2.53444448059991
JAS_AGAACAATCGATTGGT-1	-0.0282705022775422	6.77505396641935	-4.77920332497552
JAS_AGAACAATCGTCCATC-1	0.445551297212894	4.34418295659269	-2.16714897698358
JAS_AGAACCTAGACATCCT-1	-0.0877251033099617	8.064465034382	-1.40431907719568
JAS_AGAACCTAGACTACCT-1	0.367317867598431	2.26608060635771	-2.4812790448089
JAS_AGAACCTCAAGTGACG-1	0.650990463765708	5.37403773106779	-2.61541572159723
JAS_AGAACCTGTGTTCAGT-1	0.206535533340318	5.45135782994474	-4.11116948670343
JAS_AGAACCTGTTAAGACA-1	0.451967265824084	3.82775377072538	-2.22316613739923
JAS_AGAACCTGTTAAGCAA-1	-0.0223598734360567	4.31166600026335	-6.24087610787347
JAS_AGAACCTTCCTTGGAA-1	-0.0522886645301467	7.55988549031462	-4.64737930840448
JAS_AGAAGCGTCTGAGAAA-1	0.423004204608768	2.34449290074552	-2.15396943634943
JAS_AGAAGTAAGGAGGTTC-1	-0.0380847247509255	7.55419443883146	-5.77625694817499
JAS_AGAAGTACACTGTCCT-1	-0.0511996601327739	6.491955268757	-3.19058194703058
JAS_AGAAGTACAGTGTACT-1	-0.075014607311796	8.18956707753385	-1.50314155167535
JAS_AGAAGTACATGAGGGT-1	0.234517077394765	5.6983909491464	-1.29192128724054
JAS_AGAAGTAGTGGCTACC-1	0.256631159424599	4.5408940199777	-3.39275899476007
JAS_AGAAGTATCGATACTG-1	-0.065842255043336	9.46048306264128	-1.25327232426599
JAS_AGACAAACAGCAGGAT-1	0.529472359796171	3.68339775838102	-2.11081018990472
JAS_AGACAAAGTATATGGA-1	0.399253040939463	5.30686949528898	-1.30127981251672
JAS_AGACAAAGTATCGTGT-1	-0.0807132801827465	6.77401207722868	-6.26176777428583
JAS_AGACAAATCAAAGACA-1	0.353994971913946	4.84514616765226	-2.94621482438043
JAS_AGACAAATCATTTCCA-1	-0.0795290237576164	7.89455126561369	-5.6986850792785
JAS_AGACAAATCCGAGAAG-1	-0.0263566457401813	8.46855496205534	-3.72956457680658
JAS_AGACACTCACGACTAT-1	0.363045993811889	4.76109026707853	-3.19665589875177
JAS_AGACACTGTAGCTTGT-1	0.375598604790365	4.79490422047819	-3.11740532463983
JAS_AGACACTGTAGGTACG-1	-0.0736776231293283	7.16262863911833	-1.96713009423212
JAS_AGACACTTCAACTGGT-1	0.286844701146474	4.94062708653654	-3.02301183289484
JAS_AGACAGGCAAGAGGCT-1	-0.0499404630003593	7.71423004903044	-4.9473389679809
JAS_AGACAGGCATAGAGGC-1	0.36129234695254	4.47661827840055	-2.74280181473688
JAS_AGACAGGCATTCACAG-1	0.556996718406487	3.30420898236479	-2.64293757027582
JAS_AGACAGGGTTGTGCAT-1	0.291542645570099	4.18064116276945	-2.06263855046228
JAS_AGACCATAGTACAGAT-1	-0.0676364941235278	7.28803442753996	-0.112182054134164
JAS_AGACCATGTCATATGC-1	-0.0531905924463493	10.5003352049753	-1.52432385033563
JAS_AGACCATGTGAATGAT-1	0.349830305693999	4.48383330144132	-2.67650547570184
JAS_AGACCATGTGGCCCAT-1	-0.00864992142322527	8.00786446370329	-5.64325562066034
JAS_AGACCATGTTGCACGC-1	-0.0662949061726082	5.47558354176725	-5.12744846886591
JAS_AGACCCGCACACACTA-1	-0.0591397896568857	8.62888764180387	-5.57397547310785
JAS_AGACCCGGTAGCTTGT-1	-0.0814936798585486	5.73019264973844	1.28041610175177
JAS_AGACCCGGTTCGATTG-1	0.380805896622787	4.14923189915861	-1.63727322167352
JAS_AGACTCAAGCAGTAAT-1	-0.108515088234068	8.6721196059152	-0.786997407140289
JAS_AGACTCACACGCTGTG-1	0.126686371927476	5.33028124608244	-3.88633122986749
JAS_AGACTCAGTAGCGATG-1	-0.0108931301443732	6.38153742589201	-5.44048204964593
JAS_AGAGAATAGGAACATT-1	-0.0971337599360286	8.94625233449186	-1.89057531899408
JAS_AGAGAATAGGTTGTTC-1	-0.0476053965972321	6.55292462147917	-7.2169055039306
JAS_AGAGAATCACAAACGG-1	0.448208013746933	4.18023966588224	-2.95071545189813
JAS_AGAGAATCACCGTGCA-1	0.618861021607226	3.82573007382597	-3.01945105141595
JAS_AGAGAATGTGCAACGA-1	0.624739560440799	3.39166568555082	-2.65360847062067
JAS_AGAGAGCAGAGGCTGT-1	0.129557585767397	5.30803107060636	-3.0579699570556
JAS_AGAGAGCCATGGAATA-1	0.329028001507212	4.15336560048307	-2.3956233555694
JAS_AGAGAGCGTCACTTAG-1	0.328936229402028	3.79666827954496	-1.16938522404626
JAS_AGAGAGCGTTATTCCT-1	0.205121546179289	5.11829708852018	-3.5659696156402
JAS_AGAGAGCGTTCAAAGA-1	-0.113746212868477	8.05836008824552	-5.37847748345331
JAS_AGAGAGCTCACACCGG-1	-0.0391641603114238	5.29452036656584	-5.91381159371332
JAS_AGAGAGCTCAGTAGGG-1	-0.0806701408118285	6.2296843413278	0.718039006529298
JAS_AGAGCAGAGAGATGCC-1	-0.106977436856416	7.33422230519499	-0.126524989890013
JAS_AGAGCAGCAATGACCT-1	-0.0795755018936353	8.21622799672331	-4.92142906731561
JAS_AGAGCAGTCACGGTCG-1	0.445417556460858	3.90071104802336	-2.28650417870477
JAS_AGAGCAGTCTGGCCGA-1	0.225525994842783	5.71143101491178	-2.45713129586175
JAS_AGAGCCCAGAGAGTGA-1	0.261993413073534	5.21072052754606	-3.55781808442071
JAS_AGAGCCCAGATGCGAC-1	0.408030067480004	3.42042301930631	-1.55640771931604
JAS_AGAGCCCCAGACTCTA-1	-0.0590350949678318	8.2408566359445	-1.58794143742517
JAS_AGAGCCCCATCGATAC-1	-0.0302555961936005	7.47504042424406	-4.85247078484491
JAS_AGAGCCCTCCCGAGTG-1	0.454239851831116	4.5148839835092	-2.9476195866485
JAS_AGATAGACAACTCGTA-1	0.376016271016441	4.17338322438444	-2.18448367661432
JAS_AGATAGACATCCTCAC-1	-0.0865504187231871	8.1777405623361	-4.25770512169794
JAS_AGATAGAGTAAGTAGT-1	-0.139780683166632	8.50196980275358	-0.613634019555602
JAS_AGATAGAGTGACCTGC-1	0.54087216611613	3.06345056332792	-2.56008711403802
JAS_AGATAGATCGCTAGCG-1	-0.00935852263253481	3.83450530804838	-6.24822559899286
JAS_AGATCCAAGCCAGACA-1	0.388618611384479	4.67609213628019	-3.27324810570673
JAS_AGATCCAGTCTTTCTA-1	0.433236505196334	4.9839043501779	-2.80866661614374
JAS_AGATCCAGTGGACAGT-1	-0.0101676181613964	7.28144072331632	-3.17916145867303
JAS_AGATCCATCGAGTACT-1	0.671104496947276	2.74537419118131	-2.65994682854608
JAS_AGATCCATCGGTGTAT-1	-0.000913535280781724	8.10073517598356	-2.76548638886407
JAS_AGATCCATCGTCGATA-1	-0.00162119508615274	7.0242400053903	-5.42184296196893
JAS_AGATCCATCGTTGTGA-1	0.573040899548395	3.57050560750212	-2.73525181359247
JAS_AGATCCATCTTAATCC-1	0.349348034285443	4.92533777989591	-3.52111974305109
JAS_AGATCGTAGACTCAAA-1	-0.0637206305005355	6.85224913396086	-5.13940706795648
JAS_AGATCGTAGGAACTCG-1	0.567290956752839	3.98823212422575	-1.9673595721145
JAS_AGATCGTGTGGGTTGA-1	0.293293235549298	5.2280769232675	-2.69424810952142
JAS_AGATCGTTCTGCCTGT-1	-0.00208959206613357	5.1430554274484	-4.90508785790399
JAS_AGATGAACAAGGATGC-1	0.0266742414341372	7.43288039006437	-2.6767512852569
JAS_AGATGAAGTACGTGAG-1	-0.0728800520025915	6.40749787129606	0.418889493284669
JAS_AGATGAAGTTGCATAC-1	0.595637782105819	3.70380519665922	-2.26704087799982
JAS_AGATGAATCAAGCCGC-1	0.217836929530349	5.06073807515348	-3.46921482628778
JAS_AGATGAATCGGCTGGT-1	0.342445258848247	5.22448872365202	-2.19091096466974
JAS_AGATGCTAGAGTAACT-1	0.257454335878867	5.36362217702116	-2.40156879967645
JAS_AGATGCTCATTGAAAG-1	0.378103593876486	3.79322718419279	-1.23740008419946
JAS_AGATGCTGTGCCGAAA-1	-0.0359940615852934	7.3942932967111	-6.01426735466913
JAS_AGATGCTTCGTGGAAG-1	0.472235457413269	3.64824937619413	-2.34586134499506
JAS_AGCATCATCACCGCTT-1	0.398460361053342	5.12835024632658	-3.44154873436883
JAS_AGCCAATAGACTCTAC-1	0.265504552004246	5.28556488789762	-3.10592618531183
JAS_AGCCAATAGATGACAT-1	0.478807144625675	2.34935711659635	-2.48157277649835
JAS_AGCCAATAGCGATCGA-1	-0.0873759526850297	6.26611565388883	-6.37673988884882
JAS_AGCCAATAGGGCGAAG-1	-0.0968543809830083	6.03557060994352	1.25727292948767
JAS_AGCCAATCACAGCATT-1	-0.0916889386742345	6.97030924596037	-6.06413879937128
JAS_AGCCAATCACTAGGCC-1	0.0756431059340673	8.10453175343717	-4.18378820961908
JAS_AGCCAATGTAGGTGCA-1	-0.0856574345520315	8.39225338734831	-1.63541808670953
JAS_AGCCAATGTGTGTCCG-1	0.158770411189076	5.87889956273283	-0.233732848825012
JAS_AGCCAATGTTAATGAG-1	-0.0294766673608972	6.87926577367033	-4.82495632714227
JAS_AGCCAATGTTGACGGA-1	-0.0276862361609874	7.02802180089201	-4.9477519089599
JAS_AGCCAATTCACATACG-1	0.0539953157491438	7.11866329945768	-4.49863758629755
JAS_AGCCAATTCCGCGAGT-1	0.590552635417499	3.21473740376676	-2.10018160885767
JAS_AGCCAATTCCTTATGT-1	0.0923022382605248	2.20666121281828	2.94738540106818
JAS_AGCCAATTCGTGGCGT-1	-0.0347595706051668	7.26529406346525	-5.82640066689447
JAS_AGCCACGCAAGACCGA-1	-0.0981853146428769	8.54062317647184	-2.95271721428827
JAS_AGCCACGCATTGAGCT-1	0.502688112867581	3.8446049574777	-2.07687464302972
JAS_AGCCACGGTGACTCTA-1	-0.0790429040413994	8.30006932057585	-1.51782801693872
JAS_AGCCACGGTGAGGAAA-1	-0.0592381213761812	5.80598686970915	-5.07500973290399
JAS_AGCCACGTCTTAATCC-1	-0.0917126784428377	7.86293886937345	-5.39825001305536
JAS_AGCCAGCAGTACGTCT-1	0.468612114012025	3.82040952481474	-2.39887514656976
JAS_AGCCAGCGTCGAGATG-1	0.277036521876013	5.09629582204069	-2.8552476460357
JAS_AGCCAGCTCACCGGGT-1	0.438598783831464	3.78933595456327	-1.86659136361078
JAS_AGCCAGCTCCTTGAAG-1	0.455911974974828	3.8091304186746	-2.35030975884393
JAS_AGCCAGCTCTCTCGAC-1	-0.0213170477766486	7.77538870610441	-5.47086372918085
JAS_AGCGATTAGACCTCCG-1	-0.0353762382707235	8.14011524953092	-4.73700705117181
JAS_AGCGATTAGACGGATC-1	0.345101056782158	4.80701016225065	-3.13495364731744
JAS_AGCGATTAGAGCAGAA-1	0.0705216661565933	6.17381476201261	-4.24156752175287
JAS_AGCGATTAGGTCACTT-1	-0.0376210279056693	7.5551295164987	-5.5225342804809
JAS_AGCGATTCAAGTGCTT-1	0.480162256878925	3.29671453274931	-1.91715159958795
JAS_AGCGATTCATGAATCC-1	0.633427168329661	3.79173492230619	-2.95628729409174
JAS_AGCGATTCATGGGTTT-1	0.0146838560405187	6.72075794972624	-5.09120359963373
JAS_AGCGATTGTCAGTCCG-1	-0.078962833549928	7.43460654057707	-2.10282996243433
JAS_AGCGATTGTCGCACAC-1	-0.0550677400890862	7.76928232945646	-5.14943447655634
JAS_AGCGCCAAGAGATCGC-1	0.29137531915675	4.4783506277963	-1.26386240071252
JAS_AGCGCCACAACGCATT-1	0.646635093278587	2.06503664292539	-1.74431577271417
JAS_AGCGCCACAGGCTATT-1	0.364631761991922	4.16510199345793	-2.23276486939386
JAS_AGCGCTGCAACCCTAA-1	-0.0340022911015236	8.24385689534391	-5.13973131722406
JAS_AGCGCTGGTACACGCC-1	-0.0928441208190837	9.30197476186003	-1.7257973248382
JAS_AGCGCTGGTTAAACCC-1	-0.0549517763757298	9.86851261891569	-2.18454113549188
JAS_AGCGCTGGTTGTATGC-1	0.380830295826308	4.64173363484587	-3.21417632645563
JAS_AGCGCTGTCAATCTTC-1	0.117698595817731	5.33631275929655	1.07673797064826
JAS_AGCGCTGTCCCTCTTT-1	-0.0651608471316232	7.83577727116789	-3.55464616364435
JAS_AGCGTATGTATACCTG-1	0.401562710517836	4.63241862096037	-2.94076600617364
JAS_AGCGTCGAGCTGTTCA-1	0.443865300904842	2.68421291150297	-1.21075954979852
JAS_AGCGTCGCACAGTCCG-1	0.377603162658019	3.09062026776518	0.135119677124467
JAS_AGCGTCGGTAACGCGA-1	0.320611612017755	2.50429843701566	-1.75007501191095
JAS_AGCTACAAGCTGTTAC-1	0.225209209174226	5.09010838307585	-1.84689584320978
JAS_AGCTACAAGGGAGATA-1	0.0924196964922059	5.74630497731413	-3.59526720589593
JAS_AGCTACACAAGCGGAT-1	0.395098309267024	3.63538168706144	-1.2745683485885
JAS_AGCTACAGTCATCTAG-1	-0.106417659764067	8.97193478383268	-3.11261692589715
JAS_AGCTACAGTGCGGTAA-1	0.409459188675758	3.6472709063455	-1.99986746853784
JAS_AGCTACAGTTTAGAGA-1	-0.00308530955810205	8.35238217152799	-3.46292939728693
JAS_AGCTACATCCGATCGG-1	0.639955409126701	2.28897689618315	-2.42579761094049
JAS_AGCTCAATCAGTCTTT-1	0.636826932630607	2.15912913121427	-2.15073731488184
JAS_AGCTCAATCGAACGCC-1	-0.0137125443192839	8.39645146168913	-4.63382282799676
JAS_AGCTTCCAGATGCCGA-1	-0.0569760115750375	6.95403527058805	-6.467193036737
JAS_AGCTTCCGTAGGCTCC-1	-0.0458177885218867	9.53766106404508	-2.08654120511011
JAS_AGCTTCCTCGGTGCAC-1	0.0287695269307107	4.10989187993254	-1.38746729439691
JAS_AGGAAATAGAAGTATC-1	-0.0389965097717689	9.06260918416227	-1.1830121571441
JAS_AGGAAATAGCAACTCT-1	-0.0537108080055754	7.68367575444425	-5.43509569710687
JAS_AGGAAATGTCAACGCC-1	0.324223684949606	2.18805097378935	-0.560347586335693
JAS_AGGAAATTCTGTGCAA-1	0.358767379283512	4.33569334782804	-2.99110975808099
JAS_AGGAATAAGAGTCTGG-1	0.464363319808942	3.71579598225797	-2.35713425225214
JAS_AGGAATAAGCCTCCAG-1	0.0214015499730205	6.83132408894743	-4.73237362450555
JAS_AGGAATACAGAGTTCT-1	0.191459396359484	4.93230150975431	-3.53559794968561
JAS_AGGAATAGTCTCCTGT-1	0.333086642193093	3.81419252194608	-1.39229372090295
JAS_AGGAATAGTGGTACAG-1	-0.0949285563624561	7.64968870915617	-1.74297693318323
JAS_AGGAATAGTTTGAAAG-1	-0.0940734769981401	6.88586853779997	-5.65590038842157
JAS_AGGAATATCCCGGTAG-1	-0.0961314477716125	9.16718243397917	-1.11368104762033
JAS_AGGACGAAGGTGGGTT-1	-0.0148597831109646	7.99329375066007	-5.45230331963495
JAS_AGGACGACAAATGATG-1	0.360896228868346	4.24022434987272	-2.25384917801813
JAS_AGGACGACAAGACGAC-1	0.414107234782077	4.41962670125212	-2.96946969574884
JAS_AGGACGACATCACCAA-1	0.513739343089729	4.10608767308439	-2.80508080071405
JAS_AGGACTTGTATGCTAC-1	-0.0967076902222743	10.2133812788888	-1.60508421009973
JAS_AGGACTTTCGGCATCG-1	-0.00504039862884753	7.03995846547331	-5.41674461907342
JAS_AGGACTTTCGGTCACG-1	-0.0591736666092031	8.12271832265104	-5.22166243142084
JAS_AGGAGGTAGCCGATTT-1	-0.0498860977323311	6.13771437443937	-5.43241253441766
JAS_AGGAGGTAGGGCCCTT-1	-0.105586733664789	6.31985186375822	-2.77090731209711
JAS_AGGAGGTCAGACACAG-1	-0.070274187457444	8.57719754018034	-4.11305203980402
JAS_AGGAGGTCATTACTCT-1	0.463299028851038	3.3864967707559	-2.1561464363952
JAS_AGGATAAAGCAGCCCT-1	0.11970722065139	5.63475369252409	-3.05956140107111
JAS_AGGATAAAGCCTCTCT-1	0.362445490340778	4.01630066670622	-2.20645299500421
JAS_AGGATAAAGGCACTCC-1	-0.102155201023173	6.60714863576139	-4.33540335244134
JAS_AGGATAAGTGGACCAA-1	0.144342883529218	5.40087603368009	-2.58641710823968
JAS_AGGATCTAGCTACTAC-1	0.453107104215506	3.9618928316995	-2.28922048157648
JAS_AGGATCTAGTAGCCAG-1	-0.0695792565215264	8.00146292485441	-5.46942320412592
JAS_AGGATCTCACGTCATA-1	0.237642050249683	4.92872093953337	-3.41631904190973
JAS_AGGATCTGTAGCGCCT-1	-0.110013697862837	7.61643933095182	-5.46990862435297
JAS_AGGATCTGTTTCGCTC-1	-0.0344500539276243	7.86991928853239	-4.14012733048395
JAS_AGGATCTTCCTAGCTC-1	0.184507998389791	4.58038996495451	-3.52380362099603
JAS_AGGATCTTCCTGTACC-1	-0.0536935616346058	8.60452793873991	-3.48739328926996
JAS_AGGATCTTCGCTGCGA-1	0.32468337150018	4.25303362645353	-2.6402293736358
JAS_AGGCATTAGGTATTGA-1	0.0733730848278719	6.32450722493376	-3.65215483254388
JAS_AGGCATTAGGTTCCAT-1	0.203339995879359	5.2039103392526	-3.83835902756647
JAS_AGGCATTAGTTTGCTG-1	0.0766423316934122	6.97772930897917	-3.87571158951715
JAS_AGGCATTCAGTGCCTG-1	-0.104751237172833	8.16954754628385	-2.01779988354639
JAS_AGGCATTCATATCTCT-1	0.322192026531812	4.74175928868498	-2.91895952767328
JAS_AGGCATTGTACGGGAT-1	-0.0573843189096413	7.71993540562834	-4.73098555153802
JAS_AGGCATTGTGGTTTGT-1	0.449838934668137	3.72931383885587	-1.87646391934351
JAS_AGGCATTTCTAGCATG-1	-0.071359953149425	8.27746914662565	-4.67866125649408
JAS_AGGCCACAGGAACTCG-1	-0.0494806607726176	6.73835228718962	-6.60381880349115
JAS_AGGCCACCAATACGCT-1	0.00480066226989131	6.27506207265104	-0.798705666722808
JAS_AGGCCACGTCAGTCCG-1	0.32503013716234	5.09716557301725	-3.50409069603876
JAS_AGGCCACTCGAATGCT-1	-0.0601445711262501	8.68098210133756	-4.256499677362
JAS_AGGCTGCGTAGCCCTG-1	0.39295833533615	4.58508776463712	-2.13907459324792
JAS_AGGCTGCTCAAAGCCT-1	0.678683527619997	3.18505119122709	-2.67868748253778
JAS_AGGCTGCTCCACGAAT-1	-0.0956065241064169	9.73363350667204	-1.52947118824914
JAS_AGGCTGCTCGATGGAG-1	0.163315675087071	5.36470078267301	-2.87725582665399
JAS_AGGCTGCTCGGTGTAT-1	0.381697248096814	5.84272478856291	-2.14535918778375
JAS_AGGGAGTCAAAGAGTT-1	0.372161729175817	5.28906391896452	-3.56785073822931
JAS_AGGGAGTCACCTGAAT-1	0.627430145608878	2.61226700581754	-2.5911799961944
JAS_AGGGAGTTCTATGCCC-1	0.0116108878171642	3.58434318341459	-6.21244087761835
JAS_AGGGCCTAGACTTAAG-1	-0.0469412981885048	6.93952750004972	-6.21056833809808
JAS_AGGGCCTAGAGCATCG-1	-0.0884064555634703	9.30988739766325	-1.3355031306167
JAS_AGGGCCTAGGCGTCCT-1	-0.0323724344266645	8.52157639302458	-3.86762300080255
JAS_AGGGCCTCACCTGTCT-1	-0.0713961675202484	7.98509167470182	-4.69470635003046
JAS_AGGGCCTCATAGGTTC-1	-0.0798924407867374	10.0412888411447	-2.21128526276544
JAS_AGGGCCTGTTTGAAAG-1	0.665008758876151	2.52369068898405	-2.59407797402338
JAS_AGGGCCTTCATTGTGG-1	0.297507980325345	4.82921217717375	-3.03364124840692
JAS_AGGGCCTTCCTTCACG-1	0.395617967960742	4.18803309239591	-2.63383784836725
JAS_AGGGCTCAGAACAAGG-1	0.506954086114144	3.45652698315824	-2.44371166771844
JAS_AGGGCTCAGGCCCGTT-1	0.410608601154513	4.35594080723966	-1.47980192250207
JAS_AGGGCTCCAACCTAAC-1	0.374938579899605	4.54596661366667	-2.94634619301752
JAS_AGGGCTCTCAGTGTGT-1	0.441621043094336	3.90304206647123	-2.08550098484949
JAS_AGGGCTCTCGAGCCAC-1	0.303051312174348	3.81962059773649	-1.56957915371851
JAS_AGGGTCCAGACAGCTG-1	-0.0969732850537264	6.77620028294767	-5.20119944161371
JAS_AGGGTCCAGACGAGCT-1	0.409477176635008	3.76149009503568	-1.77529981678918
JAS_AGGGTCCAGCGATGAC-1	0.591519760368681	4.22644995488371	-2.5466698700805
JAS_AGGGTCCAGGGCCAAT-1	-0.0701380814298233	4.48512171544279	-5.62020721978143
JAS_AGGGTCCCATCGATAC-1	0.26110857201299	4.69732521809782	-3.50175395554498
JAS_AGGGTCCCATCTCGTC-1	0.183603186399978	5.62781618870939	-3.26690140313104
JAS_AGGGTCCGTCAAACGG-1	0.301281290290278	2.40678166188444	-2.35986366814569
JAS_AGGGTCCTCCTCTTTC-1	0.166840820777558	5.52889107503141	-1.46351292675928
JAS_AGGGTGAAGCACTCCG-1	0.385281868809614	4.29048823155607	-1.6680523449798
JAS_AGGGTGAAGGTATCTC-1	0.214428773458325	5.40335797108854	-3.62404814309076
JAS_AGGGTGAAGTGGATTA-1	-0.0379746965638059	7.8150901678964	-5.60274258202509
JAS_AGGGTGAAGTTACGGG-1	0.282718736800881	4.15320824422087	-1.46261635369257
JAS_AGGGTGAGTCGGATTT-1	0.747775099151807	2.5928549651071	-2.79741921967462
JAS_AGGGTGATCAATGCAC-1	0.481398015114876	4.237400997059	-2.19773760384515
JAS_AGGGTTTAGGAATGTT-1	0.233832541321554	5.23786686696256	-3.55508318489984
JAS_AGGGTTTCACGAAGAC-1	-0.13825070125228	7.83614348210539	-0.165900787735436
JAS_AGGGTTTCAGCGACAA-1	-0.098690242210266	10.0451931837961	-1.34154930657342
JAS_AGGGTTTGTCACTCAA-1	0.161293607726916	5.22074459828581	-3.74578037804559
JAS_AGGGTTTGTCGCTGCA-1	-0.0587126554873274	7.67108868397917	-5.5377325112243
JAS_AGGGTTTTCTTGAGCA-1	0.602235517619756	2.16725872792448	-2.16201892441705
JAS_AGGTAGGAGAGGGCGA-1	0.132863748587212	5.72250174321379	-3.10094037598566
JAS_AGGTAGGGTCAGATTC-1	0.28375942443066	4.89857529439176	-3.58296266144708
JAS_AGGTAGGTCGGACCAC-1	-0.042291629773611	7.84871004857267	-5.62572994774774
JAS_AGGTAGGTCTCTCCGA-1	0.37377289985368	4.5129718665048	-2.95377412384943
JAS_AGGTCATCATTCTGTT-1	0.30294255082646	5.01667403020109	-3.41084638184503
JAS_AGGTCATTCAACGAGG-1	0.538940187221254	3.67031453885282	-2.527007489862
JAS_AGGTCATTCAACGCTA-1	0.372078985693927	4.13577317036833	-1.88186421936945
JAS_AGGTCATTCCATTTCA-1	0.204155936721827	4.49508284367765	-3.33679214066461
JAS_AGGTCTACACTCCCTA-1	-0.105825024911345	8.24767063893522	-4.17755499428705
JAS_AGGTGTTAGTTGCTCA-1	-0.0473671578187239	8.05927370824064	-4.95312109536127
JAS_AGGTGTTAGTTTGGCT-1	-0.0681852405643356	9.53445194997038	-1.68584826535181
JAS_AGGTGTTCAAACCATC-1	0.640679423448023	3.58403204716886	-1.89512959069208
JAS_AGGTGTTTCGGAATTC-1	-0.0521911345831773	8.75402687825407	-2.7263163620849
JAS_AGGTGTTTCTGTCAGA-1	0.34596310894818	4.54944609441007	-3.16034284180597
JAS_AGGTTACAGAATTTGG-1	0.439686041337706	4.14915036000456	-2.5782872731109
JAS_AGGTTACAGGGCAGTT-1	-0.0627523538464968	7.9931702498361	-3.51268997734979
JAS_AGGTTACGTACCTATG-1	0.338951441626579	3.55781554021086	-2.66611996239618
JAS_AGGTTACGTTTCGTAG-1	-0.0544544875013624	10.004632461445	-1.66030242985681
JAS_AGGTTGTGTGTTTGCA-1	-0.0543417169644818	7.95418261326994	-5.59423962182001
JAS_AGGTTGTTCAGTGTCA-1	0.00215446859723847	7.81755303181852	-5.75904646462396
JAS_AGTAACCAGAGCCGAT-1	-0.0531874542731039	6.60620497502531	-5.74298897332147
JAS_AGTAACCAGCGCCCAT-1	-0.0723259202885763	8.86928414143766	-2.80895438736871
JAS_AGTAACCAGTTAACAG-1	-0.0456147822611376	7.13997887410368	-6.05075779503778
JAS_AGTAACCCAACGTTAC-1	-0.0411378185330889	9.50709961690153	-2.7128407055755
JAS_AGTAACCCATAGAGGC-1	-0.0423090929034729	7.61660765446867	-5.31412115639642
JAS_AGTAACCCATATGGCT-1	0.40926891148069	4.87827967442716	-3.09124198502496
JAS_AGTAACCGTCCTGTTC-1	0.0508440967804639	8.01162670888151	-4.04440250939325
JAS_AGTAACCGTGTTTACG-1	0.465877981945955	4.41990040578092	-3.17444387024835
JAS_AGTACCACATGGTGGA-1	0.335963551028344	4.50477932728971	-2.87522664612726
JAS_AGTACCAGTAATGCGG-1	0.453316708627511	4.17514752186979	-2.51113548821405
JAS_AGTACCAGTCGGTGAA-1	0.523269834680218	2.46214221753324	-2.61268606728509
JAS_AGTACCATCACGAACT-1	-0.0194837133606206	6.39003037251676	-5.45339146202997
JAS_AGTACCATCCCTCATG-1	0.458383683078623	4.12317560948576	-2.37939444130853
JAS_AGTACCATCGCTTGAA-1	0.169301776419583	5.20467757024015	-3.07195702141717
JAS_AGTACTGCACAAGTGG-1	-0.027033972686283	7.94128416814054	-5.01736918038324
JAS_AGTACTGCATCACAGT-1	-0.0708150928012653	8.30602883137907	-1.53918316906885
JAS_AGTACTGCATTGACAC-1	0.390567244622887	4.5973658446237	-3.13181319779352
JAS_AGTACTGGTGGAGGTT-1	-0.12067882580644	9.63888787068571	-1.4578928048034
JAS_AGTACTGTCGGCCAAC-1	0.269497442284068	2.23668240346159	-0.0042278910298684
JAS_AGTAGCTAGCAAGGAA-1	0.409539275964342	4.24130295552458	-2.73065605706171
JAS_AGTAGCTCACATAGCT-1	0.373761589425939	3.53067301549162	-2.53612580841974
JAS_AGTAGCTCAGAGTCAG-1	-0.0471952497273919	6.69199465550627	0.868061274824586
JAS_AGTAGCTGTAGGTCAG-1	0.357948296127681	3.78515027798857	-1.73776033467248
JAS_AGTAGCTGTAGTAAGT-1	-0.0563616310448625	7.45352410115446	-0.574582457007919
JAS_AGTAGCTGTTAGGAGC-1	0.719288662863499	2.71109150685514	-2.73800387925104
JAS_AGTAGCTGTTGCTGAT-1	0.329965908241912	4.78493546284879	-3.1014327103515
JAS_AGTAGCTTCCGTCACT-1	0.00643336941477879	8.21015499867643	-4.81643763131097
JAS_AGTAGTCAGAAACCAT-1	0.201026319437072	4.95895575322355	-3.07792726105646
JAS_AGTAGTCAGTACCATC-1	-0.067610819802433	8.83376740254606	-1.06112840718225
JAS_AGTAGTCTCATATGGC-1	-0.03112582282773	9.45044659413542	-1.78820553368524
JAS_AGTAGTCTCTGAGGTT-1	0.132520433145574	5.1615748289987	-3.86513963288263
JAS_AGTCAACCAGCTTTGA-1	0.299124783585755	5.09604786671842	-1.95160165375665
JAS_AGTCAACGTGAACGGT-1	0.521697204948566	3.03236340321745	-2.55725398606256
JAS_AGTCAACGTTCAAACC-1	-0.0548849077779998	7.47295998372282	-5.31492271965936
JAS_AGTCAACGTTGATGTC-1	0.263773179466634	4.0471515540048	-1.63222613877252
JAS_AGTCAACTCTTACACT-1	0.366050959685061	4.00723241605009	-2.63723292893365
JAS_AGTCACACAGATACCT-1	-0.0925312888170811	9.08979080952848	-1.16296043938592
JAS_AGTCACACAGCGTGAA-1	0.590107490866498	3.81221221722807	-2.40253058022455
JAS_AGTCACACAGGAATAT-1	-0.0528127905767488	7.20042942799772	-5.85025158471063
JAS_AGTCACAGTGGTTTAC-1	0.426004922728983	3.64018033780302	-2.26709070748285
JAS_AGTCACAGTTGTACGT-1	0.325823359062025	5.38188170232023	-2.5292424256225
JAS_AGTCATGGTAGCACAG-1	0.271948446364072	5.00358914174284	-3.29480591362909
JAS_AGTCATGTCCTTGACC-1	0.354496295257994	3.91035555638517	-1.43590894288019
JAS_AGTCTCCAGCGTCTGC-1	0.143098470917442	5.27854870595182	-4.18318977898553
JAS_AGTCTCCCATACAGGG-1	0.382155584191545	3.85377334393705	-2.0135261113067
JAS_AGTCTCCGTAACCAGG-1	-0.0413363527887929	7.06722735203947	-4.64671841210321
JAS_AGTCTCCGTCACTCTC-1	-0.133695723857913	7.52966736592497	-3.15526929444269
JAS_AGTGACTCAAGTACCT-1	0.0382812633776672	7.09916209019865	-5.12763395852045
JAS_AGTGACTCACGACAAG-1	0.445976618663796	3.88901971615995	-2.64862909859613
JAS_AGTGACTTCTCTGACC-1	-0.0238513743997413	8.52955101765837	-0.860791891278777
JAS_AGTGATCCACCAGACC-1	0.294850742591815	4.36708687581266	-2.79927912301019
JAS_AGTGATCGTCCGCAGT-1	-0.105969911502623	8.64921234883512	-1.46630373543695
JAS_AGTGATCGTCTTGTCC-1	0.407022898690373	3.77131651677336	-2.4221433693786
JAS_AGTGATCTCATGTCAG-1	0.378046832131155	4.17315624989713	-2.23004260605768
JAS_AGTGATCTCGCGCTGA-1	-0.0788822456913936	6.64035033024992	-6.97240391320184
JAS_AGTGATCTCTTGCGCT-1	0.36812928252074	4.27933644093717	-2.93616452759698
JAS_AGTGCCGAGGCCACTC-1	-0.0788251709775679	8.41134403981413	-4.153805404367
JAS_AGTGCCGCACGTCGGT-1	-0.0541913836788815	7.60177754201139	-4.5883597428222
JAS_AGTGCCGGTAACCAGG-1	-0.0838110617407854	9.91036175526823	-1.80145481175378
JAS_AGTGCCGGTAAGATAC-1	0.388979562073069	4.18279360570158	-2.34165587967828
JAS_AGTGCCGGTATACAGA-1	0.437882344813492	3.70202039517607	-2.59098043984369
JAS_AGTGCCGTCGCCGAAC-1	-0.0883787242887969	8.67982243336881	-2.05029192513422
JAS_AGTGTTGAGCTCGCAC-1	0.369189722608706	2.1875631693765	-0.456322043599639
JAS_AGTGTTGGTGGCTAGA-1	-0.041903814929974	9.9251131895944	-1.39103606289819
JAS_AGTGTTGGTTCCACGG-1	0.499655424476226	4.09856413640226	-2.19821730202631
JAS_AGTGTTGGTTCCTAGA-1	0.280344691517333	5.02844523228849	-2.90671744889215
JAS_AGTGTTGTCAGCAATC-1	0.306754431182823	2.03061579503263	-1.18843641823724
JAS_AGTTAGCCAGCATTGT-1	0.305659827278128	5.00428866185392	-3.46577420777277
JAS_AGTTAGCCATGTGCTA-1	-0.0813972955954524	7.7794103506967	-4.36590948647455
JAS_AGTTAGCCATTCACCC-1	0.162975111239437	5.4387383345529	-3.83786860054925
JAS_AGTTAGCGTAACACGG-1	0.354111716851537	4.57650183476652	-3.04117408341363
JAS_AGTTAGCGTACTCAAC-1	0.458688295459459	4.18101261891569	-2.19669046944574
JAS_AGTTAGCTCACGGACC-1	-0.0975291785801371	8.74643563069547	-2.11770299023584
JAS_AGTTAGCTCGACACCG-1	-0.0808619097159644	6.53495978154386	-7.37321796959833
JAS_AGTTAGCTCTACCAGA-1	-0.0218595377026884	8.06173514165129	-5.53749886101678
JAS_AGTTAGCTCTAGTCAG-1	-0.0714858015025283	7.09052799977506	-5.78484478539423
JAS_AGTTCCCAGATGTTGA-1	-0.0996528079197502	8.84820984639372	-1.0393400484939
JAS_AGTTCCCGTACCTTCC-1	0.51549598576294	4.08691214360441	-3.11135020798639
JAS_AGTTCCCGTCAGATTC-1	-0.0861886536307953	6.62994049824919	-5.3211387688537
JAS_AGTTCCCTCCACGTCT-1	-0.0603960529431864	6.73676537312712	-5.67741003579095
JAS_AGTTCCCTCCGCGATG-1	0.439949115215428	2.28895782269682	-2.19109144753412
JAS_AGTTCCCTCTACAGGT-1	-0.0238293272383075	7.8728818777963	-3.83366814202264
JAS_AGTTCCCTCTTTACAC-1	-0.0316450685739378	7.56851576604093	-5.33849516457513
JAS_AGTTCGACAGGACTAG-1	-0.0504234095950943	8.19067524708952	-4.44831266945795
JAS_AGTTCGACATAGGTAA-1	0.0151743207583236	5.99824188985075	-4.30739870614008
JAS_AGTTCGATCACCTCTG-1	0.211851921579608	5.4683956984445	-3.08268466538385
JAS_AGTTCGATCTGTACAG-1	-0.0134580358458123	8.37833641804899	-4.63976994103387
JAS_ATACCGAAGACATACA-1	0.0582385920512516	4.25227259434904	-1.3293516928573
JAS_ATACCGAAGACCGCCT-1	0.396618462304926	4.50740622319425	-3.71142855233148
JAS_ATACCGAAGATGGCGT-1	-0.0798609075096369	9.49767349995817	-1.84278753346399
JAS_ATACCGAAGTTCATGC-1	-0.126403001555126	8.65670441426481	-1.52442732399896
JAS_ATACCGACACCGTGAC-1	0.376059483175674	4.3204669836923	-3.01543751305536
JAS_ATACCGACATCACAGT-1	0.453636248984448	4.03211211003507	-2.53937211579278
JAS_ATACCGAGTTGAATCC-1	0.359516184757997	5.13246582783903	-3.40680256432489
JAS_ATACCGATCTCAACGA-1	0.37700001919184	4.22772978581632	-2.78281417435602
JAS_ATACCTTAGCAGAAAG-1	0.679398351417012	4.41454933919157	-2.56519213265375
JAS_ATACCTTCAGACCATT-1	-0.0553513075496713	9.22671650685514	-1.67815926617578
JAS_ATACCTTGTGCAACAG-1	-0.0420830920613431	6.32014511861051	-6.2217244202514
JAS_ATACCTTGTTAATGAG-1	0.501755314474286	3.95330976285185	-2.5418054158111
JAS_ATACCTTGTTTGTGGT-1	0.128912545508279	4.7574057463571	-3.40838876313165
JAS_ATACCTTTCATCTGTT-1	0.277621803500877	4.52245186604704	-2.77695289200738
JAS_ATACTTCAGACCACGA-1	0.0136063900264901	7.92656277455534	-5.15257778710321
JAS_ATACTTCCAAATCAGA-1	-0.0650370641434885	8.42724846638883	-4.52197971886591
JAS_ATACTTCTCGCCTAGG-1	-0.0842662747550429	7.53330706395353	-4.81697311943964
JAS_ATACTTCTCTCTATGT-1	-0.0693090111870445	9.67352436818327	-1.64651480263666
JAS_ATAGACCAGGCTCACC-1	0.503636582819499	4.54661272801603	-2.83327117508844
JAS_ATAGACCCACACGCCA-1	0.411529450713613	4.36003302373136	-2.88382568901971
JAS_ATAGACCCAGAACCGA-1	0.558591437104406	3.98454378880705	-2.51634040421442
JAS_ATAGACCGTCCAGCAC-1	0.416301963522786	3.57576941289152	-2.21433439797357
JAS_ATAGACCGTCTTGCGG-1	-0.0246091800994542	2.3405012968942	1.93641886168524
JAS_ATAGACCTCCCGATCT-1	-0.0152042094601907	7.87060259618009	-4.95250883645013
JAS_ATAGACCTCCTTATCA-1	0.378232941934525	4.57907770909513	-2.94773355072931
JAS_ATAGACCTCTGGGCGT-1	0.488057923847251	3.71662043370451	-1.92570427006677
JAS_ATAGAGACAGGTGTTT-1	0.545386349620127	2.39022301472868	-2.60722461289361
JAS_ATAGAGAGTCCAGCAC-1	-0.0224200947013454	7.44237660206999	-5.84788742608026
JAS_ATAGAGAGTGTGAATA-1	0.539353393145883	4.62075947560514	-2.42762127465204
JAS_ATAGAGATCAAGTGTC-1	-0.0298867648530843	8.11546372212614	-3.7069858605285
JAS_ATAGAGATCAATCTCT-1	-0.0646977109014785	7.54824684895719	-5.30355730599359
JAS_ATAGAGATCAGCGCAC-1	0.17606916035073	4.93750332631315	-3.73584094590143
JAS_ATAGAGATCCCTTTGG-1	-0.0415141304979618	7.63791273869718	-4.51627388543085
JAS_ATAGGCTTCAACTCTT-1	-0.142395988797439	9.52387665547575	-2.05386760777429
JAS_ATAGGCTTCCAGTGTA-1	-0.115292008564436	6.98771570958341	0.724324256716218
JAS_ATATCCTAGCAAGTGC-1	-0.028785918506192	8.12952755727018	-4.6106051499267
JAS_ATATCCTAGTAAATGC-1	0.0356874609345934	5.04059265889372	1.06901797705695
JAS_ATATCCTCACAAGTGG-1	-0.0973418601426041	8.66331146992887	-2.62710562294916
JAS_ATATCCTCAGCTATTG-1	0.564277369119882	2.94882367886747	-2.47507753914789
JAS_ATATCCTCATCCGATA-1	0.380274461865456	4.5945296172067	-3.19454970902399
JAS_ATATCCTGTGGACCAA-1	0.166966017175233	5.30744074620451	-3.80704274720148
JAS_ATCACAGCACACGGAA-1	-0.0992008813225762	7.81120680608	-2.0794987971206
JAS_ATCACAGTCAAGGTGG-1	0.365981152149143	3.88162158765043	-2.24637857026056
JAS_ATCACAGTCGATTCCC-1	0.293556888401301	5.03570507802213	-3.42163959092096
JAS_ATCACGAAGAATCGCG-1	-0.065582928920912	9.96533440388883	-1.11309018677667
JAS_ATCACGACAACGTTAC-1	0.356756886397148	4.40714405812467	-3.16277161187128
JAS_ATCACGACACTCGATA-1	-0.0537856851473789	7.72059344090666	-4.99696484154657
JAS_ATCACGAGTATCATGC-1	-0.0411572874339061	10.135567176716	-0.747491985024963
JAS_ATCACGATCACGGAGA-1	0.0728278917072785	5.39432047642912	-3.81328812188104
JAS_ATCACGATCCCTCATG-1	0.0436974311223139	5.39575575627531	-4.62866535729364
JAS_ATCACTTAGTCAGCCC-1	-0.127910434472374	5.96847199238981	-2.56250896996454
JAS_ATCACTTAGTGCACTT-1	-0.0686397930300098	3.90904520787443	-2.54014220780328
JAS_ATCACTTCAAGCGATG-1	-0.0635448363837122	7.27205084599699	-5.14908304757074
JAS_ATCACTTGTAGTTCCA-1	0.374830693933929	4.47975920476164	-2.09541740960077
JAS_ATCACTTGTTGTGTTG-1	0.461562542516103	4.50001238621916	-3.16087046212152
JAS_ATCACTTTCACCGACG-1	0.380667794579545	4.42348192967619	-2.33198204583124
JAS_ATCACTTTCAGACCTA-1	0.365684206428914	3.07114170827116	0.249229133663621
JAS_ATCACTTTCATGGGAG-1	0.19460219290683	5.29375599660124	-3.64446821755365
JAS_ATCACTTTCCTCTTTC-1	0.355464002886888	4.52133129872526	-3.13919058388666
JAS_ATCACTTTCGAACTCA-1	-0.0245915557341738	7.68501662053312	-5.86607685631708
JAS_ATCACTTTCGGACTTA-1	0.274531802602261	4.95075558461393	-3.40135660714105
JAS_ATCACTTTCTAGGCAT-1	-0.0182541895277214	7.49535988606657	-5.78917971199945
JAS_ATCAGGTAGTAGTGCG-1	0.730367181406971	3.2696161154672	-2.65002384728387
JAS_ATCAGGTAGTTTGAGA-1	0.441465794116988	2.40260838307585	-2.3653372818847
JAS_ATCAGGTGTAACATAG-1	0.334269064824827	4.33069657124723	-1.6405830675979
JAS_ATCAGGTGTCAGGTAG-1	-0.0557967892748801	8.31601094044889	-4.44687357491449
JAS_ATCAGGTGTCCACACG-1	-0.0192673248383908	9.25786064900602	-1.46712472981409
JAS_ATCAGGTGTTCCCACT-1	-0.0768914645193291	7.20180414952482	-5.42802038735345
JAS_ATCATTCCAACTGCTA-1	0.651835895946419	2.78590368069853	-2.58808413094476
JAS_ATCATTCGTAGGCTGA-1	0.290456126939696	5.35841988362516	-2.02368918007806
JAS_ATCCACCCACCTCTGT-1	0.0406615666431674	8.17837952412809	-4.38216438836053
JAS_ATCCACCGTATGCAAA-1	0.321882353751736	3.79622935094084	-1.95371201580957
JAS_ATCCACCGTGGTCTTA-1	0.0640143909575459	4.97990845479215	-4.06094375199274
JAS_ATCCACCTCCAAACCA-1	-0.0203894286607217	7.65675877370085	-4.33576956337884
JAS_ATCCACCTCGAAGGAC-1	-0.0804741611681544	7.17415045537199	-5.9323596054931
JAS_ATCCATTAGATTGCGG-1	-0.0864607229783444	6.35599087514128	-3.51927581376031
JAS_ATCCATTAGGGCAGTT-1	0.328762033492134	4.54939841069425	-3.24467554635004
JAS_ATCCATTCACGACCTG-1	0.606080301385832	3.4538898352548	-2.02562537735895
JAS_ATCCATTCATGACTCA-1	-0.0730963131203655	9.74228619374479	-0.981624394120727
JAS_ATCCATTGTCTTGAAC-1	-0.099784896130959	7.64141176976408	-3.70420876091913
JAS_ATCCATTGTTGAGTCT-1	-0.0995406090318873	6.97929047383512	-2.46358147210077
JAS_ATCCATTGTTTGGAGG-1	0.315659912576752	4.71962879933561	-2.92168369835809
JAS_ATCCATTTCCTTGACC-1	0.024296372089656	3.84808825291837	-2.12897470540002
JAS_ATCCATTTCGACGCGT-1	0.476542885468306	3.34419249333586	-1.77770295685724
JAS_ATCCATTTCGTCCATC-1	-0.121149475591293	9.23492668904508	-2.97968545502618
JAS_ATCCATTTCTAGCATG-1	-0.0403635833973901	7.91509865559782	-5.33822765892938
JAS_ATCCCTGAGAGCCTGA-1	-0.0420467308987517	7.53226660527433	-5.93031540459589
JAS_ATCCCTGAGTGATTCC-1	0.260263200553264	4.31770657338346	-2.6666547352691
JAS_ATCCCTGGTCGCATCG-1	-0.121514123413532	5.18750380315031	-2.85538259095148
JAS_ATCCCTGTCCAATCTT-1	0.4838512008075	4.11758707799162	-2.2076555783172
JAS_ATCCCTGTCGAACGCC-1	-0.0111626632167875	8.39042424000944	-4.08696284836725
JAS_ATCCCTGTCGATACTG-1	0.323491534237003	5.62251995839323	-1.96205094403223
JAS_ATCCCTGTCTTGGAAC-1	0.270174244291214	4.46235131062712	-2.07300260609582
JAS_ATCCGTCAGCATAGGC-1	0.363071907563911	4.60307024754728	-3.22216215676263
JAS_ATCCTATCAGCGTTTA-1	0.37258775511682	4.59740017689909	-2.76822128838495
JAS_ATCCTATGTAATCAGA-1	0.425016086687337	3.97750400342191	-1.80443134850458
JAS_ATCCTATGTCTTCAAG-1	0.358916737039692	3.83819984235014	-1.61862280911401
JAS_ATCCTATTCTCCGTGT-1	-0.0324949765627733	8.76895951070036	-2.20607653206781
JAS_ATCGATGCATTAGGAA-1	-0.0394831124350534	9.89259289540495	-1.90799751824335
JAS_ATCGATGGTACTCCCT-1	-0.0971450716527305	8.68647431172575	-3.34834590500787
JAS_ATCGATGTCCTACCGT-1	0.460308320487452	3.72111486233915	-2.12651732510522
JAS_ATCGATGTCGTGTGAT-1	0.205684066897089	5.51666544713224	-2.83918848580316
JAS_ATCGCCTAGACGGATC-1	-0.028182882264176	4.43616627492155	-6.30001917427972
JAS_ATCGCCTCAGCGTTGC-1	0.340447070331225	4.20655630864347	-2.56971183365778
JAS_ATCGCCTGTCGCTTAA-1	0.102952256252033	5.48663519658293	-3.71470871514276
JAS_ATCGCCTTCAGCGCAC-1	0.342690019232058	4.31759880818571	-2.33450618332819
JAS_ATCGGATAGCCTGTCG-1	-0.0272236677259186	9.72644470967497	-1.88629677838281
JAS_ATCGGATCAAGGCGTA-1	0.354884549449206	4.3250212553903	-2.43538847512201
JAS_ATCGGATGTACGTAGG-1	-0.1013544251087	8.02277849950041	-1.13068839854196
JAS_ATCGGATGTTCGTTCC-1	0.413097046292116	4.01139997281278	-2.84882941788629
JAS_ATCGGCGCAAGCCCAC-1	0.73236333637667	2.589212167637	-2.61059775895074
JAS_ATCGGCGCAAGTATCC-1	0.0011696749767976	2.56109570302213	3.08760866576239
JAS_ATCGGCGCACCCTAAA-1	0.0914217571079945	5.77497195042814	-3.46484103745416
JAS_ATCGGCGCAGAACATA-1	0.422560486354484	4.26738880910124	-3.03195014542535
JAS_ATCGGCGGTGTAGTGG-1	0.471217052198316	2.13015722073759	-2.045327096643
JAS_ATCGGCGTCCACTGGG-1	0.208305036437006	5.26027106084074	-1.56846585816339
JAS_ATCGTAGAGGCGAAGG-1	0.556485559699487	3.00772522725309	-2.0559312397857
JAS_ATCGTAGGTGCTCGTG-1	-0.0930239534702254	7.48576687611784	-0.396737828316245
JAS_ATCGTAGTCAGCCTTC-1	-0.0317849417075143	7.10937689580168	-2.54312601632074
JAS_ATCGTAGTCTCCGAAA-1	-0.102262341512282	7.97202204503263	-0.943942039670501
JAS_ATCGTCCCAATAGTCC-1	0.12073182034206	6.36811112202848	-4.67542114800409
JAS_ATCGTCCCATCTGCGG-1	0.502016628953732	3.35455011166776	-2.33669367379144
JAS_ATCGTCCCATGGGTTT-1	-0.0221450182456408	6.80468701161588	-3.37985101288751
JAS_ATCGTCCGTGGGTATG-1	0.288511419075246	2.67126988209928	-0.284909858765159
JAS_ATCGTCCTCCCTTGGT-1	0.481364520359682	4.0721235159799	-1.87105694359735
JAS_ATCGTGAAGATACATG-1	0.381596962644312	3.1306259516641	-2.65200129097894
JAS_ATCGTGAAGATGAAGG-1	0.313869316769306	2.03794454373564	-1.70944037980035
JAS_ATCGTGACAATGAGCG-1	-0.0911073188578335	10.2661890868112	-1.12417951172784
JAS_ATCGTGAGTACTGCCG-1	-0.0375564655814595	6.70336245335783	-6.0257376725097
JAS_ATCGTGAGTCAATGGG-1	-0.149118828675521	7.24426697529997	-2.35755196160272
JAS_ATCTCTAAGAAACCCG-1	-0.0901386283009516	7.87419031895841	-1.40452578610376
JAS_ATCTCTACAAAGGATT-1	-0.0888380976309803	8.01471422948087	-5.30039158410028
JAS_ATCTCTACAAGTCATC-1	0.384549119584447	4.3599390868112	-1.85592380112604
JAS_ATCTCTACATGTTCAG-1	0.336703060262802	3.84362028874601	-2.24155679291681
JAS_ATCTCTAGTCTCTCTG-1	0.27763163738237	4.72887228764738	-3.64717212265924
JAS_ATCTCTATCGCTCTCA-1	0.499473157001963	3.43467258252348	-1.85518935269311
JAS_ATCTTCAAGACCAAAT-1	0.445642107022763	4.04846524037565	-2.91106310433343
JAS_ATCTTCAAGTCATACC-1	-0.0369201570941815	7.91389607228483	-4.47679987496332
JAS_ATCTTCAAGTGCACCC-1	0.356891300747693	4.36483572758879	-2.68138828820184
JAS_ATCTTCAGTCCAGCCA-1	0.0626822740890636	6.36567114628996	-4.5528601700683
JAS_ATCTTCAGTTCCGCGA-1	-0.0726359850156963	7.74250601567472	-5.16480961388544
JAS_ATCTTCAGTTTGTGGT-1	-0.125804070500945	6.88453816212858	0.199135780868973
JAS_ATCTTCATCCCGATCT-1	0.459956959289481	4.37055586613859	-2.99980941361383
JAS_ATCTTCATCGAGTCCG-1	0.206125050868708	4.80479620732511	-1.96390107220605
JAS_ATGAAAGGTATTGAGA-1	0.428316011701863	4.11717842854704	-2.89877310341791
JAS_ATGAAAGTCACGGACC-1	0.325755765059283	4.52824734486784	-3.53188815659479
JAS_ATGAAAGTCGACACTA-1	-0.0347220980133203	5.15655516423429	-5.0813345009704
JAS_ATGACCAAGATCCCGC-1	-0.0753860114193735	9.77066277302946	-2.70048299378351
JAS_ATGACCAGTCCCTGAG-1	0.378039356638043	3.84571837224211	-2.081903725328
JAS_ATGACCATCCGTAGTA-1	0.088276722621076	5.19747732915129	-3.84673514908746
JAS_ATGAGGGAGAGACAAG-1	-0.0314800829671567	6.99890993870939	0.517471939859833
JAS_ATGAGGGAGTCTCCTC-1	0.318322460276517	4.45886658467497	-3.2175649697204
JAS_ATGAGGGAGTTCACTG-1	0.369762379507305	5.17258261479582	-2.81410279816583
JAS_ATGAGGGCAATAGTCC-1	-0.0592154694031393	7.83750675954069	-5.31016531533197
JAS_ATGAGGGCACTACACA-1	0.596751414581947	3.6697158698007	-2.78694620675043
JAS_ATGAGGGCATTGTAGC-1	0.327672491069021	4.76639937199796	-2.75138059205011
JAS_ATGAGGGGTATTTCGG-1	0.188745251752273	5.27825354375089	-3.65519562310174
JAS_ATGAGGGGTCAAGCGA-1	-0.0198758554880297	7.1541662100717	-5.17709150856927
JAS_ATGAGGGGTCTCAGAT-1	0.567170612613704	3.8361251238748	-2.0155533844848
JAS_ATGAGGGGTGACTAAA-1	0.0352435076150844	8.18838356770719	-1.96917095726923
JAS_ATGAGGGGTTAGGCCC-1	0.335079658660932	5.08071564473356	-3.23266544884637
JAS_ATGAGGGTCCTTCGAC-1	0.312950346809337	5.05393456258024	-3.28648152893976
JAS_ATGAGGGTCTAGGCAT-1	0.0949473799728161	5.9535932425424	-3.87226644104913
JAS_ATGAGTCAGCCACAAG-1	-0.0562955283792816	6.04573391713346	1.33704707079932
JAS_ATGAGTCAGGCGTTAG-1	0.29435093931001	4.21291493214811	-1.70530524796442
JAS_ATGAGTCAGGGCATGT-1	0.113802762365117	5.05308817662443	-3.67469158715204
JAS_ATGAGTCCAATAACGA-1	-0.0485160157927775	6.45780705250944	-5.37524071282342
JAS_ATGAGTCGTGCCGAAA-1	0.00916336335587184	3.49754141606535	-2.64591184205011
JAS_ATGAGTCGTGTCCTAA-1	0.292576198645775	5.07678412236418	-3.46433153695062
JAS_ATGAGTCGTGTGGTCC-1	0.391428264167627	4.22758101262296	-2.42622628754571
JAS_ATGATCGAGACAACTA-1	0.158311507288668	5.26040409840788	-3.63103118485406
JAS_ATGATCGAGAGCTGAC-1	0.550421748113011	2.12393711842741	-2.05625370091394
JAS_ATGATCGTCAAGCTGT-1	0.355149772464803	3.51863549985136	-1.91852822846368
JAS_ATGATCGTCTACGCAA-1	-0.104810981626263	7.17714594639982	0.664172620115723
JAS_ATGATCGTCTCTAAGG-1	0.228074915222227	5.50274704732145	-0.787401765050445
JAS_ATGCATGCACAAAGCG-1	-0.0784982376007462	8.41782044209684	-2.66745153016046
JAS_ATGCATGGTATAGGGC-1	-0.0270799405499982	7.71768139638151	-5.09681168145135
JAS_ATGCATGGTGACAACG-1	-0.0873171861758475	7.67194842137541	-5.20708933419183
JAS_ATGCATGGTGTATACC-1	0.0627165907498488	9.29496048726286	-2.3437856728454
JAS_ATGCATGTCCATTCGC-1	-0.0622624957300417	6.78229807652677	-0.793608039083038
JAS_ATGCCTCCAACACACT-1	-5.7865129104967e-05	7.40815829076017	-5.81288137978509
JAS_ATGCCTCCAAGTTCGT-1	-0.0597138365224811	9.23257111348356	-0.823182135285888
JAS_ATGCCTCCAGCTGAGA-1	0.496428212918419	3.6165821436807	-2.45525684899286
JAS_ATGCCTCGTCTGTCCT-1	-0.0977453635929273	9.72117279805387	-1.57963290757135
JAS_ATGCCTCTCCGAGGCT-1	-0.0719347189228217	7.89754723347868	-3.32042732781366
JAS_ATGCCTCTCGGTAGAG-1	0.4473016808619	3.96564387120451	-2.54647222107843
JAS_ATGCCTCTCGTTAGTG-1	-0.0792270014593888	9.27997540272917	-3.09888377732233
JAS_ATGCCTCTCTTCCCAG-1	0.425392700262818	3.57281016148771	-2.55806913918451
JAS_ATGCGATAGCTGTGCC-1	-0.0771795738994052	9.73696278371061	-1.3195848757644
JAS_ATGCGATCAGAAATTG-1	-0.0735322424304246	5.25163315571989	-3.66694822853998
JAS_ATGCGATGTTAAGAAC-1	-0.0736385161292307	7.76111077107633	-4.24828377312616
JAS_ATGCGATTCGCATTAG-1	0.425044576783203	4.57333611287321	-2.44332376069025
JAS_ATGCGATTCGTAGGGA-1	-0.0417941449259353	7.19348000325407	-6.01452198571161
JAS_ATGGAGGGTCACAGTT-1	0.357399707827619	4.78644894398893	-2.77874293869928
JAS_ATGGGAGCACTAACCA-1	0.0207153996909997	7.71265982426847	-4.78899469918207
JAS_ATGGGAGCACTCATAG-1	-0.0841902488541604	6.9751620177194	0.987992734251465
JAS_ATGGGAGCACTTACAG-1	0.303958859118288	4.00129197873319	-2.4467331463714
JAS_ATGGGAGGTGCGGATA-1	-0.0251573497772673	7.05604838170255	-5.81280985421136
JAS_ATGGGTTAGTATGAAC-1	0.321949116769529	4.39330958165373	-3.06111517495111
JAS_ATGGGTTAGTCATGGG-1	0.308967945432173	4.4503064040109	-3.00087204522089
JAS_ATGGGTTCAAGCGCTC-1	0.131554101728282	2.30028365887846	0.466909736929383
JAS_ATGGGTTGTACCTGTA-1	-0.0346000674499974	8.56112908162321	-4.26113691872552
JAS_ATGGGTTTCAGGACAG-1	-0.00279226530009435	6.47794531621183	-6.10336151665643
JAS_ATGGGTTTCCTCATAT-1	0.042962994136796	7.79877232350553	-4.69520130700067
JAS_ATGGTTGAGAGCATTA-1	-0.106406013703994	9.42086266316618	-0.677704661550079
JAS_ATGGTTGAGGAGGTTC-1	0.488259920373338	3.28811286725248	-1.98255661076501
JAS_ATGGTTGGTACTCAAC-1	0.595257357410054	3.41015480794157	-2.22723618096307
JAS_ATGGTTGGTGTACGCC-1	0.246575522611582	5.02833842076505	-2.20507231301263
JAS_ATGTCCCAGACTTCGT-1	-0.0555464336154871	8.25318192280973	-4.06706848687128
JAS_ATGTCCCCAGAGAGGG-1	0.294457810497392	5.03962277211393	-3.25627174920038
JAS_ATGTCCCGTACCCGCA-1	0.635247261385898	2.79774116315092	-2.61911669320062
JAS_ATGTCCCTCGACTCCT-1	0.59311177658796	3.13847016133512	-2.51872220581964
JAS_ATGTCCCTCGGTCACG-1	0.493140948777234	4.73805426396574	-1.47174933499292
JAS_ATGTCTTAGTAGACCG-1	-0.0434472386548758	10.0329813841745	-1.11809733456567
JAS_ATGTCTTCAGATGCGA-1	0.225239654970551	4.73269652165617	-2.50457206314996
JAS_ATGTCTTGTAATTGGA-1	-0.112212663231561	7.6408491019174	-5.78728714531854
JAS_ATGTCTTGTTGTAGCT-1	0.387164439214951	4.34870003499235	-3.06709304398492
JAS_ATGTCTTTCGCAGTGC-1	0.176910367007062	5.11165236272062	-2.50068059510187
JAS_ATTACCTAGATGCGAC-1	0.420472204738558	4.12097357548918	-2.31178298539117
JAS_ATTACCTAGGCTGGAT-1	-0.0649657631382126	8.30849026478971	-3.54507651871637
JAS_ATTACCTCACAGAAGC-1	0.512366528179134	2.08412598408903	-1.99958577698663
JAS_ATTACCTTCCACAAGT-1	0.469116742381299	4.13576983250822	-1.65831938332513
JAS_ATTACCTTCCAGTTCC-1	-0.0758437018132453	6.08452748097624	-3.76394310540155
JAS_ATTACTCAGGTCTTTG-1	0.494264542452163	3.80605291165556	-2.78255405968622
JAS_ATTACTCAGTCGCTAT-1	-0.0343645432358887	7.88863514699186	-5.83486357277826
JAS_ATTACTCGTATCGGTT-1	-0.104007915963846	6.69832896031584	-5.9841174179931
JAS_ATTATCCCACCTGATA-1	0.413263634474633	5.11085795201505	-2.56202784127191
JAS_ATTATCCTCGTCGATA-1	-0.0950119609115574	6.38258456029142	1.355432004271
JAS_ATTCACTAGAGAGAAC-1	-0.0965852134774503	10.1728739622995	-0.951309769811187
JAS_ATTCACTAGAGAGCGG-1	0.148718820241094	3.45839737691129	-3.47634115761713
JAS_ATTCACTAGCCATCCG-1	0.390446147039215	2.14987467564787	-0.786032288732086
JAS_ATTCACTGTTCATCTT-1	-0.0022042590857726	8.05918835438932	-4.63953962868646
JAS_ATTCACTTCGGCCCAA-1	0.600746627661748	4.67079638280119	-2.00334480351404
JAS_ATTCACTTCTCGGCTT-1	-0.0646956874254657	7.58314274586881	-5.56023636406854
JAS_ATTCAGGAGGCCTGCT-1	0.340299927649548	3.46713374890531	-1.8090948159118
JAS_ATTCAGGAGTGCACTT-1	0.0658440205500384	6.80761669911588	-2.93836918419794
JAS_ATTCAGGCATCGGCCA-1	-0.0206008856899998	7.81103848256315	-5.44797840661005
JAS_ATTCAGGCATGAAGGC-1	-0.0462488200209284	7.9955854300424	-5.23179617470697
JAS_ATTCAGGGTAGGCTCC-1	-0.127070355352455	7.29349707402433	-0.700598388375793
JAS_ATTCAGGGTGAGTCAG-1	-0.0333137402427058	7.21834563054289	-6.0665091568847
JAS_ATTCAGGGTGCGGATA-1	-0.0305721774973943	8.40473793782438	-1.94696381634668
JAS_ATTCAGGTCCGAGTGC-1	0.435614188931986	2.50783799924101	-1.86054423397974
JAS_ATTCATCCAAACTCGT-1	-0.097001975120191	4.33020209111418	-3.98856726235345
JAS_ATTCATCCAGACCAAG-1	-0.0635747840545792	6.00759362019743	-4.15943136757806
JAS_ATTCATCCAGCATTGT-1	0.484671036448304	3.69289087094511	-2.02039828843072
JAS_ATTCATCCAGGCGTTC-1	-0.0190176675427967	9.85411404408659	-2.14030793255762
JAS_ATTCATCCATTCACCC-1	0.435413929937475	4.55419348515714	-2.72635498589471
JAS_ATTCATCGTAGATTAG-1	0.760810545121302	2.86211179532255	-2.48605671471551
JAS_ATTCATCGTTAAGAAC-1	0.0382372124562043	7.89538716115202	-3.9786733681579
JAS_ATTCCATAGCATGGGT-1	0.341661639638352	4.14105318822111	-2.86986914223627
JAS_ATTCCATAGGCGCTCT-1	0.374030508940206	3.86766241826261	-2.44336453026727
JAS_ATTCCATCAATGCAAA-1	0.568191911135979	2.16869329251493	-2.25452461785272
JAS_ATTCCATTCACAACCA-1	0.380681818090662	4.97360466756071	-1.36466351098016
JAS_ATTCCATTCGAGAACG-1	-0.0602967525635463	7.68182753361906	-6.04761639183954
[truncated: 21,974 more rows]
