# Supplementary material for: Identifying clinically relevant cell state interactions in the tumor microenvironment of IDH-mutant gliomas using CSI-TME
Source: Mol Syst Biol. 2026 Mar 10;22(6):928–61. doi: 10.1038/s44320-026-00201-0 (PMC13230996; doi:10.1038/s44320-026-00201-0)
Supplement: Supplementary file 19 — Figure EV2 Source Data [file 44320_2026_201_MOESM19_ESM.zip › EV2/FigureEV2F.txt]

cell	UMAP_1	UMAP_2	IC1_negative_score
JWS_AAAGAACTCTTCTAAC-1	-2.53455926142489	-8.02606525963739	0.025854719295873
JWS_AAAGGTATCTCATGGA-1	-2.60383225642	-8.26075735634759	0.0131665656859662
JWS_AACAAGATCTGTCGTC-1	-2.7539320107535	-8.17579737252191	-0.00223774745765418
JWS_AACGAAAAGAAGTCAT-1	-2.41365600786959	-8.02737036293939	-0.0135835424457115
JWS_AACGAAAAGAGGTTTA-1	-3.39292503557955	-7.85258331841425	0.00440534062893469
JWS_AACGAAAGTACCTAGT-1	-2.53782654963289	-8.121809392633	-0.00219385245557047
JWS_AACGTCATCATCACTT-1	-2.81400800905977	-8.02833405083612	0.0284936723882762
JWS_AAGACAATCGAGAAGC-1	-2.69150878153597	-8.24611368721918	0.0156009137372802
JWS_AAGCCATTCTAAGGAA-1	-2.44782520495211	-8.10737219399408	0.0170710355946249
JWS_AAGCGTTAGCCATTTG-1	-2.35604692660128	-8.05114212578729	0.0114047411069549
JWS_AAGGTAACACCTGATA-1	-3.15617777071749	-8.39580050057367	0.0184938217088889
JWS_AAGTCGTCATGCGTGC-1	-3.92481209002291	-9.32895556038812	-9.11396123950969e-05
JWS_AAGTCGTTCCGTGACG-1	-2.32177258692538	-8.04573383873895	-0.00162780360665934
JWS_AAGTTCGGTGCGTGCT-1	-2.54010082445894	-8.03284159249261	-0.0167278808912254
JWS_AATGCCACACGACGTC-1	-3.17640424929415	-8.11247435158685	0.00519549083579113
JWS_AATGGAACAATAGTGA-1	-2.73530293665682	-8.17324534005121	0.0255411615102145
JWS_AATTCCTAGACGAAGA-1	-2.52333117686068	-8.03447952813104	-0.0240140919383214
JWS_AATTTCCTCACGGGCT-1	-2.76959778033053	-8.24420919960931	-0.00544234231169438
JWS_ACAAAGAGTATGAGGC-1	-2.82836080752169	-7.82010307854608	-0.0275735957663464
JWS_ACAGCCGGTTACGATC-1	-2.623270046337	-8.15104666298822	0.0255405215590873
JWS_ACCATTTCAAGGATGC-1	-2.73071409426485	-7.20604076928094	0.0229016089479685
JWS_ACGGAAGAGCTATCTG-1	-2.68458677492892	-7.67578545159296	0.0262920225079249
JWS_ACGGTTAAGGAGAGTA-1	-2.73725558481966	-8.14528742379144	-0.00479780599904747
JWS_ACGTACATCCCAGTGG-1	-3.79307724200045	-7.29420652932123	0.00225035812732374
JWS_ACGTTCCGTCGAATTC-1	-2.80403615198885	-8.22157373970941	0.0014124669200124
JWS_ACTACGAAGTTGTCAC-1	-2.41594649515902	-8.11920872277216	-0.00791665790564719
JWS_ACTGTCCGTTCGATTG-1	-2.97469140253817	-7.86926022118524	-0.01130114429086
JWS_AGAAGTATCGTAGTCA-1	-2.80435754023348	-8.23750868386224	0.0138037310149209
JWS_AGACCATCAGAGGAAA-1	-3.90645934305941	-8.15493193215326	-0.0194083796503319
JWS_AGACTCATCTGCAGCG-1	-2.40483308993136	-8.09765616005853	0.00170941527898491
JWS_AGAGAGCGTATTAAGG-1	-2.34983802996432	-8.12062540596918	0.00355612076271422
JWS_AGAGCAGTCGCCAGAC-1	-2.57536507807528	-8.03062811440424	-0.0210172454283242
JWS_AGAGCCCGTGCTCGTG-1	-3.1252527352408	-8.23559465950922	0.0324608866164069
JWS_AGATCCACAGCGGATA-1	-2.3566992398337	-8.27774706429437	0.0471302463232056
JWS_AGGAATAGTCAGTTTG-1	-3.70808888636385	-8.10054197853998	-0.0193676630548436
JWS_AGGACGAAGCTACTAC-1	-2.58092142306124	-8.13671055382684	0.0169721610505591
JWS_AGGACTTGTAGCTAAA-1	-2.1334064122275	5.24570187979742	0.0287352501226496
JWS_AGGGAGTGTGGACAGT-1	-2.91499353609835	-7.00194492882684	-0.0279353755288806
JWS_AGGGTTTGTGCGAGTA-1	-3.76257969103609	-7.98804846352533	0.00500913430457675
JWS_AGTAACCCAAGTCATC-1	-2.30570770464693	-8.08985891884759	0.0103594110876908
JWS_AGTAGCTTCTGAGAGG-1	-2.51203705035006	-8.05788937157587	-0.0192119139965553
JWS_AGTAGTCCATTGGCAT-1	-3.11595846377169	-7.77987280434564	-0.0327000559378613
JWS_AGTGACTTCGACGCTG-1	-2.42479635439669	-8.0100397164245	0.00881348579592567
JWS_AGTTCCCGTTATAGCC-1	-2.71135212145601	-7.70056715554193	0.0157109598707653
JWS_AGTTCCCTCAGTCCGG-1	-3.0342202302054	-8.28781691140131	0.0395042983501094
JWS_ATAGAGAGTTACGTAC-1	-2.85644675455843	-8.31303492135004	0.0113283263442224
JWS_ATCGATGCAGTCCGTG-1	-2.84252859316622	-7.71912231987909	-0.000590226143277944
JWS_ATCGCCTAGGGTGAGG-1	-2.82025362215792	-7.82424631661371	0.0228039995976635
JWS_ATCGGCGAGCCATTTG-1	-2.81262708864962	-8.18635740822748	-0.0348458834819649
JWS_ATCGTCCAGTGATGGC-1	-2.66677643023287	-8.21541395729974	0.0136285877431872
JWS_ATCTTCATCAGCGGAA-1	-2.88303686342989	-8.33170309609369	0.00897744921994389
JWS_ATGAAAGAGTTTCTTC-1	-2.94192005358492	-7.90099373406366	-0.033324969450765
JWS_ATGACCAAGTTAGTAG-1	-2.70497990809237	-8.29991617745355	-0.00224294601099065
JWS_ATGACCAGTGGATACG-1	-3.2251062508658	-7.75815811699823	0.0210504596330299
JWS_ATGAGTCAGAAATGGG-1	-2.53697849474703	-8.11610928124384	-0.00997009254053807
JWS_ATGAGTCCAACTCCAA-1	-2.89562965594088	-7.79193392342523	-0.0108370309219374
JWS_ATGGTTGGTCACGACC-1	-3.32364655695711	-8.10961332863763	0.0125438373758749
JWS_ATTACCTGTGGGACAT-1	-3.0360102768973	-7.45452681130365	0.0344036677428057
JWS_ATTACTCAGCTGTCCG-1	-2.94059420786654	-8.30708780831293	0.0301312891214146
JWS_ATTCCCGCAGAACATA-1	-2.56088114939486	-8.10360565728143	0.00974654360265395
JWS_ATTCCTAGTATGCTTG-1	-2.46589494906222	-7.94158068245843	0.0101267576167841
JWS_ATTTCTGAGAATACAC-1	-2.96147800646578	-8.30560293740228	0.040607163590145
JWS_CAACAACGTAGTACGG-1	-2.43478561602389	-8.08796253746942	-0.00407511717844547
JWS_CAACCAAAGTGCACAG-1	-2.34496022425448	-8.10473337716058	0.00187294018903261
JWS_CAACCTCCAAGATGGC-1	-2.73363138399874	-8.23192778176263	0.00471839817431335
JWS_CAACGATCAAACCATC-1	-2.37157560549532	-8.04232731408075	0.00705755421029444
JWS_CACACAAGTGAGTTGG-1	-2.5186238404349	-8.14683666771844	-0.0308945844667051
JWS_CACACAAGTGCTAGCC-1	-2.9461825009421	-8.11191311425165	0.0420191958564439
JWS_CACAGGCTCTCATTGT-1	-3.42465711794649	-7.38687744683221	0.0123483224094583
JWS_CACATGACAGAATTCC-1	-3.16256834231173	-7.41068258828119	0.0178625449078621
JWS_CACTGGGAGGAACGAA-1	-3.06027890406405	-7.51819267815546	0.0192557794715853
JWS_CAGATTGGTTCTCCAC-1	-2.77812315188204	-8.23903647011713	0.033987822167357
JWS_CAGCAATAGGCTTAGG-1	-4.01216984949862	-8.74704638070062	0.0456156777742258
JWS_CATCGTCCAGAAGCGT-1	-2.48852325640475	-8.04122915810541	-0.0189419906667039
JWS_CATCGTCGTCAGTCGC-1	-2.83384848795687	-7.82224693840936	-0.00745525925085008
JWS_CATGCAATCAAGAGTA-1	-3.03313947878634	-8.36994066781	0.0248872208136017
JWS_CATGCCTGTACGAGCA-1	-2.83093310557162	-8.04654923027948	0.0125712817507041
JWS_CATTCATTCGCCAATA-1	-3.08280802927767	-7.92233458107904	0.00197030170791082
JWS_CATTTCATCATTGCTT-1	-2.46106840334688	-8.08987179345087	0.00142316960290548
JWS_CATTTCATCTGCTGAA-1	-4.37936164103304	-8.91635408944086	0.0250757306530381
JWS_CCATCACTCGCATAGT-1	-2.86241461001192	-8.19431295937494	0.0351666986423
JWS_CCCATTGAGTCATAGA-1	-2.74022985659395	-7.81844797676996	0.0290064334968039
JWS_CCCGAAGTCCTTCTTC-1	-3.05078054629122	-7.9678877884765	0.0264181161254539
JWS_CCCGGAAGTAGGACCA-1	-2.74211145602022	-8.30302801674799	-0.00604787350548355
JWS_CCCTCAATCGTTAGAC-1	-2.90997291765963	-7.80381098336176	-0.00571789828442415
JWS_CCGATCTAGGCATCAG-1	-2.82035042010103	-7.84923210686639	-0.00729703778095375
JWS_CCGCAAGTCCAAGCAT-1	-3.45869923792635	-8.25608721322015	0.0156831050374966
JWS_CCGGTAGAGTCATAGA-1	-3.5724408742026	-7.92015209740594	-0.0211545311480925
JWS_CCGTAGGAGCCAGACA-1	-2.37989617548739	-8.0953816468139	-0.0214268900024945
JWS_CCGTGAGCAGCTTCCT-1	-3.46064640246187	-7.85957184380487	-0.0236715211615147
JWS_CCTCATGCACAAACGG-1	-3.52877355776583	-8.23205175942377	0.0476246092031108
JWS_CCTCATGGTGACCTGC-1	-2.44422150812899	-8.05239286965326	-0.00388815758410035
JWS_CCTCCTCCATTGCTTT-1	-2.36084986887728	-7.97438660210565	0.0608214163001878
JWS_CCTCCTCTCGAGAAAT-1	-2.77697015963351	-7.78346338814691	0.0331196134854028
JWS_CGAGTGCTCGAACTCA-1	-3.12248302660738	-7.93576517647699	0.0320175222491826
JWS_CGATCGGGTTAAGGAT-1	-2.33964921198641	-7.99148455208734	-0.00713983759575781
JWS_CGATGCGCACGCCACA-1	-2.87015534601961	-7.94259443825677	-0.0190042960089866
JWS_CGCGTGAAGTGAGGCT-1	-2.63496853075777	-8.18129911965326	-0.0357275752304886
JWS_CGGGTCAGTGGTTTAC-1	-2.50961710177218	-8.14363470620111	0.007464667256569
JWS_CGGTCAGAGGAAGAAC-1	-3.42552281580721	-8.02184954232172	0.0113476822781726
JWS_CGTAGTAAGGGCTAAC-1	-2.37758709154879	-8.02999105996088	-0.030571526979649
JWS_CGTTAGAGTATGTGTC-1	-3.20035530291353	-7.69518890923456	0.00112529540154008
JWS_CTAACCCGTACGGGAT-1	-2.82915044985567	-7.7667011315246	-0.0186976207891973
JWS_CTACGGGCAGCCATTA-1	-2.38105345927035	-8.01334896630243	0.00817296695948727
JWS_CTATCCGGTGAACCGA-1	-2.98045588694369	-7.69266214913324	-0.0178028279026307
JWS_CTATCTATCGCGAAGA-1	-3.09455896578585	-7.89120617455438	-0.00708947300598967
JWS_CTCACTGAGAGGTCAC-1	-2.48375917635714	-7.98640575951532	-0.0129846445006195
JWS_CTCAGAAGTACTAGCT-1	-3.52244545183932	-8.77005568093256	0.0519373310253943
JWS_CTCAGTCTCTTCCAGC-1	-3.05840684138094	-7.942366033258	0.0101394368546192
JWS_CTCATGCGTCTCAGGC-1	-2.42512131892	-8.07682886666254	0.00930257401410881
JWS_CTCATGCTCACGTCCT-1	-2.86224104128634	-7.86868944710687	0.0418380243811262
JWS_CTCATTACACAGAAGC-1	-3.8205094452933	-8.3251179749389	0.0230343220636913
JWS_CTCCCAATCGTCCTTG-1	-3.19174290858065	-8.37509813851312	0.0391090062028409
JWS_CTCCGATAGTCAGCGA-1	-2.96232129298006	-8.30778589791254	0.0141320430534434
JWS_CTCCGATGTTTACACG-1	-2.58897448740755	-8.12611618584589	0.00204974447053313
JWS_CTCCTCCGTACTGTTG-1	-3.59899593554293	-7.56868925637201	0.0205378723170688
JWS_CTGAGGCAGAAACTAC-1	-2.67722202502047	-8.21085539406732	0.0197346790367516
JWS_CTGCAGGTCTACGCAA-1	-2.75076509676729	-8.01460447853998	-0.0251338334158736
JWS_CTGCATCGTCAACGCC-1	-2.89424349032198	-8.49440088814691	0.0423766582439464
JWS_CTGCTCACAGATGCGA-1	-2.44485999308382	-8.1056002671142	0.0312205715628248
JWS_CTGGACGCAAAGGATT-1	-3.24912668429171	-8.75871267861322	0.00725584595033896
JWS_CTGTCGTTCTGGGCAC-1	-2.63223386965548	-8.21373262947992	0.0116573159114945
JWS_CTTACCGCAATTGAAG-1	-2.9347238656119	-7.85749760216669	0.0898653056585161
JWS_CTTACCGTCTGAACGT-1	-3.48790217600619	-8.1037463242431	0.0271242043010347
JWS_CTTCTCTGTACGGCAA-1	-2.5077309723929	-8.05446043557123	0.0482714635772284
JWS_GAAACCTAGCAAGGAA-1	-2.78202630244051	-7.83743086403802	0.0412708290565246
JWS_GAAACCTCAAACACCT-1	-2.94480849467074	-7.77622500008539	0.000740731941912293
JWS_GAAACCTGTCTTACAG-1	-3.36407972536837	-8.6629151398559	0.0345409217584452
JWS_GAAATGAAGGCATCTT-1	-3.4394161816672	-7.91568270272211	-0.0352626210230285
JWS_GAACACTGTACATACC-1	-2.40313769541537	-8.04515066689447	0.0250986475577728
JWS_GAACACTTCCATCAGA-1	-3.38836480341707	-8.89141073769525	0.0242955534481506
JWS_GAAGAATCAAGATTGA-1	-2.69419909678255	-8.18992701119379	0.0114678242220582
JWS_GAAGTAATCACAAGGG-1	-3.16057039461886	-7.57108583992914	-0.0283231729473454
JWS_GAATCACCACGGTGCT-1	-2.59424020014559	-8.09513941353754	0.0142695567599191
JWS_GAATCGTTCCTGTAAG-1	-2.70147730074679	-8.1439189011474	0.0334199981261208
JWS_GACCCAGTCCGAGATT-1	-3.20803834162508	-7.6654466683288	-0.0293643105579179
JWS_GACCCTTTCACTGGGC-1	-3.37670947275912	-8.12709227150873	0.0197248493358222
JWS_GACTGATTCGGAACTT-1	-2.67466736994539	-8.37374010628656	0.0128434471084814
JWS_GAGATGGTCGTCGACG-1	-2.82128215990816	-8.06194820946649	-0.000967058838354351
JWS_GAGCTGCTCAGGAAAT-1	-2.60190225802218	-7.55692473000482	0.0608105138015804
JWS_GAGTCATAGTATGACA-1	-2.92018438540255	-7.79449835366205	-0.0178890441201418
JWS_GATAGAAAGCCGTTGC-1	-2.36501694880282	-8.02555790490106	-0.00467649404070836
JWS_GATAGAAAGGTTGACG-1	-2.74841238222872	-8.21287432259515	-0.00123970999684855
JWS_GATAGCTTCCTACACC-1	-3.28378368578707	-8.28475561684564	0.0368363184018141
JWS_GATCCCTCAGACGGAT-1	-2.53963662348543	-8.11135473793939	-0.0110800708309377
JWS_GATGCTACAGTCAACT-1	-3.83643842898165	-9.13883009499506	0.0215550127002964
JWS_GATGTTGTCCCTCATG-1	-3.00250722132479	-8.2120923096557	0.0213922674440526
JWS_GATTCGATCAACTACG-1	-2.47918702326571	-7.69776812142328	0.00759834097136716
JWS_GATTCTTAGGAATCGC-1	-2.87449694834505	-7.89407673424676	-0.0442869323605827
JWS_GCAACCGTCGTTGCCT-1	-2.89436126910006	-7.76719418114618	-0.0148513405264355
JWS_GCACATATCTGGCTGG-1	-2.87107254229342	-7.8132623726745	0.00673356800295033
JWS_GCACGGTTCATGAGGG-1	-3.07374240122591	-8.3135851914306	0.020614270282268
JWS_GCACTAAAGGACTATA-1	-3.25227309428011	-7.82707253045038	-0.0024565239559968
JWS_GCAGCCACACAGCTTA-1	-2.88601423464571	-8.205558686914	-0.0049017833939887
JWS_GCAGCTGAGGCGACAT-1	-2.65539838038241	-8.18225279396967	0.00472295688722643
JWS_GCAGTTACAGACACAG-1	-2.98983312807833	-7.77229729241327	-0.00199745478849964
JWS_GCATGATGTTGCATAC-1	-2.39273406229769	-8.04141655510858	0.0216754297576456
JWS_GCCGATGTCAGTCCGG-1	-2.40839649401461	-8.06697311943964	-0.00378987636417688
JWS_GCCGTGATCGATCCAA-1	-3.52991939745699	-7.70728245324091	-0.0193182405113827
JWS_GCCTGTTAGTGGCCTC-1	-2.80688930712496	-8.17767515725092	0.0046236805470474
JWS_GCGGAAAGTGCTCTCT-1	-3.59189010821139	-7.79875364846185	0.00264545062385038
JWS_GCTGGGTTCGACCAAT-1	-3.10399533472811	-7.98500528878168	0.00619693841131172
JWS_GGAAGTGTCCGAGGCT-1	-2.46700001917635	-8.05744495934442	-0.0321992123600388
JWS_GGAATCTCAACAGTGG-1	-2.76759101115023	-8.25553312844232	0.0230805964671206
JWS_GGAGAACAGGTAAGTT-1	-2.97230888567721	-8.33658876961664	0.026190015142205
JWS_GGAGATGTCACTGTCC-1	-2.81509591303621	-8.31676664895013	0.00165978956381996
JWS_GGAGGTAAGTGGGAAA-1	-2.68907381258761	-8.03520479744867	0.0130663132460359
JWS_GGATCTATCCGTGTGG-1	-2.9927027340964	-7.81279316491083	0.00808570963391481
JWS_GGGCTACAGACAGTCG-1	-3.35087825022494	-8.25733175820306	-0.00389997930792854
JWS_GGGTATTGTCTCGGAC-1	-3.03064562044893	-6.75218668526605	-0.0139195287433208
JWS_GGGTCACTCATCGCAA-1	-2.91789461336886	-8.21104231423334	0.0140182466153359
JWS_GGTAATCTCAGTGTCA-1	-2.52387715540682	-8.1435526902099	-0.0161977487438753
JWS_GGTCACGCAGACCGCT-1	-2.88035131655489	-8.28426924294427	0.0223875934520628
JWS_GGTGGCTAGGTTGGAC-1	-2.87057281695162	-7.83275690621332	-0.0138714333027946
JWS_GGTGGCTCAGCCGTCA-1	-2.490382206066	-8.15896311348871	0.0115003357393249
JWS_GTAGAAATCAGTCCGG-1	-3.11713839731966	-7.0710691506286	-0.00211596775019141
JWS_GTATTGGCATTGTCGA-1	-2.66378213129793	-8.00066128319696	-0.0258140273084612
JWS_GTATTTCAGTGTGTTC-1	-2.74088503084933	-7.86280193871454	-0.014451728016711
JWS_GTCAAACTCGCAGAGA-1	-2.82906485758578	-7.76972761696771	-0.0487031413458192
JWS_GTCAAGTCATCATGAC-1	-2.80670429430758	-8.27110281533197	0.0107997879178298
JWS_GTCAGCGAGAGCCCAA-1	-2.42046190462862	-8.02706232613519	-0.0113776680994183
JWS_GTGATGTCACCAAAGG-1	-2.88352633677279	-7.91461458748773	0.0124613103395261
JWS_GTGCGTGGTATGGGAC-1	-2.58479644022738	-8.28473082131342	0.000781124494335317
JWS_GTGCTGGCACATAGCT-1	-3.00746251307284	-7.85531941002801	-0.00571750829272669
JWS_GTGGAAGGTATATGGA-1	-2.9776971455649	-7.82021084374384	-0.0200519636439318
JWS_GTTACAGTCAATCGGT-1	-3.70182253084933	-8.86984053200677	0.00736636709351537
JWS_GTTAGACCAATAACCC-1	-2.4650120850638	-8.03420010155634	-0.00902482705227692
JWS_GTTATGGAGGACTGGT-1	-2.48485327921663	-8.08177986687616	0.00254758316021278
JWS_GTTGCTCAGCGCTGAA-1	-2.45943356714998	-8.05790415352777	0.000149202839158896
JWS_TAACCAGCAACTGCTA-1	-2.87494493685518	-7.84671106881097	-0.0168844014850371
JWS_TAACTTCTCATTCATC-1	-2.37282777987276	-8.13494339531854	0.0321024494702722
JWS_TAAGCGTAGAGGGTGG-1	-2.77358795367037	-7.58604374474481	-0.0501835724224781
JWS_TAATTCCCAACTCATG-1	-3.03622389994417	-8.3848685318847	0.0374068303994535
JWS_TACAACGCATCGGCCA-1	-2.34212804995333	-8.04296961373285	-0.0110946480610321
JWS_TACAGGTTCCGAAATC-1	-2.78082848749911	-7.85985508507684	0.00376161617251991
JWS_TACAGGTTCCGCGAGT-1	-3.11084891520296	-7.87181225365594	0.0110467661231628
JWS_TACGCTCAGCGCAATG-1	-2.91422105990206	-7.77420225686029	-0.0128889382678208
JWS_TACGCTCGTAACGTTC-1	-2.97846056185518	-7.19145765847162	0.0657656007789377
JWS_TACGGGCCAATTGCAC-1	-2.7995133515433	-7.56176319664911	-0.0380708955750463
JWS_TACGGGCCACAGCTTA-1	-2.50085831843172	-8.08345022744134	-0.0058873607608802
JWS_TACGGTAGTTGGGAAC-1	-2.64500285349642	-8.12628784722284	-0.0094248408170759
JWS_TAGAGTCCATGTGACT-1	-2.78745843134676	-8.36637392586664	0.00158149496424054
JWS_TAGGGTTCAGCACACC-1	-2.57112909518038	-7.92735090798334	0.00485483792165253
JWS_TAGGGTTTCGTTCTAT-1	-2.80690957270418	-8.26233568734125	0.02318012664392
JWS_TAGTGCAGTTGCTCAA-1	-3.53573776446139	-8.59905996865228	0.0478707706533482
JWS_TATCTTGGTCCAGCGT-1	-3.07596565447603	-8.63778200692133	-0.0151587176461318
JWS_TATTTCGCATCCTCAC-1	-2.91449190340792	-7.84434023446039	0.0204157063263839
JWS_TCAAGACTCTGTTCAT-1	-2.40793467722689	-8.05362263268426	0.00977087368004037
JWS_TCAAGTGGTGGAATGC-1	-2.85349703989779	-7.77804604119257	-0.029895894841222
JWS_TCAATTCGTTGCGAAG-1	-3.58267284594332	-8.33412447518304	-0.00516003146337551
JWS_TCACAAGTCTCCCATG-1	-2.97018910609041	-7.34078016823724	-0.0622077760897319
JWS_TCACACCCACTCCCTA-1	-5.05607367716585	-7.62177887505487	-0.0142891819802499
JWS_TCACGCTTCCATTCGC-1	-3.72196007929598	-8.76139250344232	0.00969603298323549
JWS_TCAGCAAAGCCGATTT-1	-2.38957072459017	-8.06219664162592	0.0138934092166433
JWS_TCAGCCTGTTAGCGGA-1	-2.65041662417208	-8.21908369606927	-0.000948253524337306
JWS_TCAGTGAGTAGCTCGC-1	-5.01074315272127	-7.09596434182123	0.00112351412432005
JWS_TCAGTGAGTGGTCCGT-1	-2.41118408404146	-8.0550459916015	0.0284020453839213
JWS_TCAGTTTGTGGCTTAT-1	-2.65983034334933	-7.66871109551385	0.049787320968476
JWS_TCATATCGTGCCTGAC-1	-3.3278906460837	-8.61410036629633	0.0573726572953501
JWS_TCATGAGGTTCGGACC-1	-2.57924987040316	-8.02620497292474	-0.0253554610510896
JWS_TCATGGAAGAGTAACT-1	-2.8386328335837	-7.73261395043329	-0.0333842607118267
JWS_TCATTTGCACTACACA-1	-2.96336294375216	-7.75139418190912	0.0613224879434199
JWS_TCCCATGTCTATTCGT-1	-3.08660269938265	-7.84501019066766	-0.0103270872324236
JWS_TCCTAATCATTACGGT-1	-2.77795292101656	-7.46524611062006	-0.0235656956690139
JWS_TCCTGCACACTCACTC-1	-2.97659231386934	-7.85111799782709	-0.0144533101284126
JWS_TCGCACTCACTCAAGT-1	-2.52042795382296	-8.00232353753046	0.053205923804401
JWS_TCGGGCACATCCTAAG-1	-3.32769466601168	-7.91026726311639	0.0145875582388467
JWS_TCGGGCAGTCCTGGTG-1	-2.95294810496126	-7.80034199303583	-0.0358396487847797
JWS_TCGGTCTCAAGTTCCA-1	-2.8964154835776	-7.78600922173456	-0.0114154508400031
JWS_TCGTCCAAGAGCTGCA-1	-2.42542744837557	-8.06801214760736	-0.0117833470458888
JWS_TCGTGCTGTCATAAAG-1	-2.57707072459017	-8.03789892739252	-0.0197885397304463
JWS_TCTATACCAGGGAGAG-1	-2.74682975970064	-7.79693975991205	-0.0205184818910316
JWS_TCTATACGTTGCTGAT-1	-4.33256198130404	-9.82771673745111	-0.0469935835603346
JWS_TCTATCATCACAGTGT-1	-2.86183978281771	-8.21278849190668	0.0182516451903138
JWS_TCTCACGGTGTATCCA-1	-2.44310427866732	-8.02657547539667	-0.00168669600554142
JWS_TCTCAGCCACACCAGC-1	-2.4897456284598	-8.14137163704828	0.00371850485569836
JWS_TCTCAGCTCGACTCCT-1	-3.1429758187369	-7.18476286477045	-0.00433694981524338
JWS_TCTGCCAAGCAACTCT-1	-2.36500097475802	-7.94614019936517	0.0167780662021023
JWS_TCTTAGTCATCCGAAT-1	-2.38363434038912	-8.05944719857172	0.0120048816166023
JWS_TGACAGTTCGGCCAAC-1	-2.77534271441256	-8.30047312325433	0.0182762742051197
JWS_TGACGCGAGCGCAATG-1	-2.92821551523958	-7.8468112046142	-0.0159714078522799
JWS_TGAGCATCAGTCACGC-1	-2.76626301966463	-7.75747480935052	0.00113614083536911
JWS_TGAGGGAAGGACTAAT-1	-2.47411156855379	-7.99958363121942	-0.0197476939545401
JWS_TGAGGTTGTAGGAAAG-1	-2.5556726571158	-7.59962692803339	-0.018390786396668
JWS_TGCAGATAGCGACAGT-1	-2.37155557833468	-7.98100843972162	-0.0150298460266434
JWS_TGCAGATTCTTTACAC-1	-2.52721692286288	-8.11615934914545	0.0047974951322742
JWS_TGCAGTACAGCAGTGA-1	-2.39047671519076	-8.10925283974603	-0.0134432979452885
JWS_TGCCGAGTCTTGATTC-1	-2.39382530413424	-7.97831430977777	-0.0147462368798727
JWS_TGCTCCACACGAAGAC-1	-3.00571347437655	-7.89211359566644	-0.0156787266614998
JWS_TGGGATTCACAACATC-1	-2.88236428461825	-7.81057444161371	-0.00301398659342023
JWS_TGGGCGTTCTACTTCA-1	-2.83553672991549	-7.38282814568475	0.00788716613651513
JWS_TGGGCTGTCTTCCTAA-1	-2.9018972035483	-7.82861271447137	-0.0409502439461806
JWS_TGTACAGAGGTCCTGC-1	-2.76353861056124	-8.25831881112054	0.0176317971230769
JWS_TGTAGACGTGTGTTTG-1	-3.26872516833101	-8.4905985886474	-0.03337611199696
JWS_TGTCAGATCAAGAGGC-1	-2.48960543833529	-7.99572125023798	-0.0247056064267208
JWS_TGTTACTGTACCGGCT-1	-3.43989349566256	-8.60305586403802	-0.0258391881402024
JWS_TGTTTGTTCCGTGCGA-1	-2.47289396487032	-8.10813227242426	0.0215250005154566
JWS_TGTTTGTTCTACGCGG-1	-2.93761373720919	-7.86560335701898	-0.00425743906085965
JWS_TTCACCGGTGAACTAA-1	-2.36654401980196	-8.06391325539545	0.0172501385870078
JWS_TTCATTGTCTGCGGAC-1	-2.60498286448275	-7.53687086647943	0.0162974109140385
JWS_TTCGATTAGTTTAGGA-1	-2.43791056834017	-8.05543652123407	-0.0127117713006086
JWS_TTGCCTGAGAACCGCA-1	-2.4289488907889	-8.09500494545892	0.0569090716717568
JWS_TTGGGATCAATCTCGA-1	-3.1985268708304	-8.15023317879633	0.0357190285799917
JWS_TTGGGATTCTAGTGAC-1	-3.35942937098299	-7.36595478600458	0.0135100397078641
JWS_TTGTGTTCATACATCG-1	-3.21086050234591	-7.00524511879877	-0.00582680262500632
JWS_TTGTTGTGTGTGGTCC-1	-2.67616344652926	-8.26137533730463	-0.0390001235842991
JWS_TTGTTTGCATCGGATT-1	-3.04923416338717	-7.59253969735101	0.0429154897445174
JWS_TTTACGTCAAGTGCAG-1	-2.88163830004488	-8.09182825631097	-0.00276309463501823
JWS_TTTACTGAGTTAGTAG-1	-2.83948374949251	-8.36591520852045	-0.0112284677135936
JWS_TTTATGCGTGTGTACT-1	-2.74487901888643	-8.28081121987299	0.0102353801536147
JWS_TTTCATGAGGGTCACA-1	-2.44114161692415	-8.04235210961298	-0.0161182135109114
JWS_TTTGGAGTCACCCATC-1	-2.83176709376131	-7.77684727257684	-0.000218577993024771
JWS_TTTGTTGGTTCGAGCC-1	-3.38722182474886	-7.73859444207147	-0.0162460126206053
JAS_AAAGTCCCAGTATGAA-1	-2.23850394449984	-8.02513733452753	0.0980417606399108
JAS_AAGGAATCACGCTGCA-1	-3.32527161799227	-7.74670496529535	0.043667471166098
JAS_AAGGTAAAGACATACA-1	-3.26433683596407	-7.65186300820306	0.101636813326325
JAS_AATAGAGGTTCAATCG-1	-3.40650941096102	-8.08155527657465	0.0482976516284798
JAS_AATCGACGTTGGAGGT-1	-3.25754572115694	-8.50082006997064	0.14192034279387
JAS_AATTTCCCAGCGTGCT-1	1.43601154126371	6.94715413504645	0.00431304845983627
JAS_ACAGCCGTCGAATGCT-1	-3.36483789644991	-7.96865025109247	0.0233979890155485
JAS_ACATGCAAGCCTCACG-1	-3.2633519288138	-7.51758518761591	0.0912339934111892
JAS_ACATGCAGTCATCGGC-1	-3.53342367373263	-9.36515989846185	-0.0214546237154854
JAS_ACCACAAGTACGTGAG-1	-3.42968274317538	-8.65044394082025	0.0981591091447244
JAS_ACGTAGTAGTTGAAGT-1	-2.51846100054537	-8.7085465485473	0.0345845950124511
JAS_ACTGTGAAGCCAGAGT-1	-2.52126742563997	-8.13159027642206	0.0782548136375065
JAS_AGACACTGTCGCTTAA-1	-3.07223941050326	-8.09352102822259	0.11792902892533
JAS_AGACCATAGCAGGCAT-1	-1.79969431124483	-8.11823072976068	0.0208865559986332
JAS_AGCGTATTCATCGGGC-1	-3.52536059580599	-7.69201031273798	0.0415832721251776
JAS_AGCGTCGAGAGCAGCT-1	-5.19870759211336	-8.79305162972406	-0.0657634462198405
JAS_AGGTTACCAAGGCGTA-1	-3.48535872660433	-7.88264885491327	-0.00265360803827755
JAS_ATAGACCAGCGCTGCT-1	-3.59424091540133	-8.21652594155267	0.063175174912916
JAS_ATGAGTCGTAAGAACT-1	-2.12701560221468	-7.69083538598016	0.0944463275076166
JAS_CACTGTCAGTTTCGGT-1	-2.54744411669527	-8.41392221993402	-0.0375999490879978
JAS_CACTTCGCATAATGAG-1	-3.67346502505099	-8.41214170998529	0.00535518617660072
JAS_CAGAGCCTCTAACGCA-1	-3.73561931811129	-9.07217398232416	-0.0337559046219618
JAS_CATCGCTAGACGCCAA-1	-3.20482231341158	-7.6957520539184	0.0600718842454793
JAS_CATCGGGTCCTCGCAT-1	-3.28398824892794	-7.57760038918451	0.0563469353154571
JAS_CCCTCAAAGCACAAAT-1	-3.3664021607474	-8.19304552620843	0.0291102369987347
JAS_CCGGACAAGGAACATT-1	-3.02288080416476	-8.40281954354242	0.0507825902489029
JAS_CCGGACAGTCTGCCTT-1	-3.2007835026816	-7.73349896019891	0.000784873772892936
JAS_CCTCATGGTTGCTGAT-1	-2.08058501444613	-7.79654017037347	0.103272097173564
JAS_CGAAGTTTCAACGCTA-1	-3.69776464663302	-8.2883395249267	0.0593397526406379
JAS_CGAGGAAGTGAGTTTC-1	-3.25369263850008	-7.76961556023553	0.0566176550393416
JAS_CGAGTTAAGTCACGCC-1	-3.36489654742037	-8.12555876320795	0.0554063565699163
JAS_CGGGACTAGGTTCATC-1	-3.4597106095389	-7.81087246483759	-0.00349657233787928
JAS_CGGGTGTCAGCACGAA-1	-3.56487752161776	-8.29604712075189	0.0466985649773659
JAS_CGTGCTTGTAACGATA-1	-3.09211612902437	-8.54363909310297	0.0382197619994758
JAS_CGTTCTGTCAGCGTCG-1	-3.19304753504549	-7.79495516365961	-0.0152861376388461
JAS_CTACAGAAGGTCCGAA-1	-3.62932707033907	-9.97168245858148	-0.0501352070403386
JAS_CTATCTAAGCAGCGAT-1	-3.45596195421969	-7.8630932862182	0.08553495678612
JAS_CTATCTAAGTCTAGCT-1	-2.11488534174715	-7.97832813805536	0.0928245454035239
JAS_CTCACTGTCTAAGAAG-1	-2.14401890002047	-7.90427961892084	0.0651641696809416
JAS_CTCAGAATCATCGTAG-1	1.40990291871275	3.00348791533514	0.0587880921733119
JAS_CTGAATGGTTTCCAAG-1	-3.37171055041109	-7.94714298790887	0.033128804769616
JAS_CTGGCAGAGAGTCAAT-1	-3.6055846329764	-8.27847376412347	0.00984821804540528
JAS_CTGGTCTCATATAGCC-1	-3.32127953730379	-7.66252794808343	0.0945354897794541
JAS_CTTGATTCAGTCAGCC-1	-3.31475568972384	-7.75204411095575	0.00141301850205179
JAS_CTTGATTTCGAGAGAC-1	-3.17351175509249	-7.79208508080438	0.0127639173231646
JAS_GAAGGACGTTAGGAGC-1	-3.4708624001578	-7.98576918190912	0.0522265199504973
JAS_GACATCATCCGGACTG-1	-3.54588867388521	-7.77531519478754	0.0354686396586256
JAS_GACCCAGAGTAACGTA-1	-3.67159320078646	-8.3190201813598	0.0627002080702606
JAS_GACGCTGGTGCAACAG-1	-2.43236328326021	-7.70329800194696	-0.0305831270687939
JAS_GAGCCTGTCATAGCAC-1	-3.35884715281283	-8.14854994362787	-0.0053112771107055
JAS_GCCAACGAGACTCATC-1	-2.70908309183871	-7.82110872811273	0.021088233647094
JAS_GCCATGGAGCTGGAGT-1	-2.1332216378287	-7.81240120476678	0.0710382599022744
JAS_GCGGATCAGGACAGTC-1	-2.47487260065829	-8.07698383873895	0.0889825239078989
JAS_GGAGAACAGCATCAGG-1	-1.92889178953921	-7.73029509133295	0.092776622776816
JAS_GGATGTTAGACCATGG-1	-2.66655660830294	-7.92668333596185	-0.0491266455118256
JAS_GGTAGAGAGAAATTCG-1	-3.37768889628206	-8.83064833229974	0.0810841439106157
JAS_GTAGATCCAATCGTCA-1	-3.55284119807039	-8.3651103073974	0.0609699828196633
JAS_GTCTACCCAAATGGAT-1	-2.59748460017	-7.93969574517206	0.0511451783895272
JAS_GTGTCCTTCGTGGCTG-1	-3.88429237566744	-8.61744776314691	-0.0423006511220079
JAS_GTTCGCTCATATCTGG-1	-3.41036511622225	-8.5706299836059	0.032268048382514
JAS_GTTTGGAAGAGCGACT-1	-3.34040094576632	-8.15552654808954	0.0267124237937792
JAS_TAATTCCGTGCCTAAT-1	-3.01105166636263	-7.73540010994867	0.109387559620512
JAS_TACCGGGAGGTCCCTG-1	-3.22115350924288	-8.22850122994379	0.0012101850426407
JAS_TAGTGCAAGATGAATC-1	-3.71676565371309	-7.90496388024286	0.0591493246065625
JAS_TAGTGCAAGCGAGTAC-1	-3.31182624064242	-7.62916746682123	0.0190181022783391
JAS_TCAGCCTAGACCAAGC-1	-3.28768469057833	-7.58317556923822	0.121800431471441
JAS_TCATTGTAGATGCTTC-1	-2.62989927492892	-8.59680071419672	0.0665495505688307
JAS_TCCACGTGTAGCTTAC-1	-3.16445924006258	-7.47205677575067	-0.0179847856314642
JAS_TCCATGCGTAAGTTGA-1	-3.38519097529207	-7.85934868401483	0.00664248711031401
JAS_TCCGGGACAATCGCGC-1	-3.7508072968558	-8.09524050301508	0.0182904551662556
JAS_TCGAAGTCACCTCTAC-1	-2.93638826571261	-7.81184187478021	0.118601803363124
JAS_TCGATTTAGTCACGCC-1	-3.02543164454256	-6.94604673928217	0.0594078325059433
JAS_TCGCTTGCACCAGTTA-1	-3.42830635271822	-8.28293600624994	0.0696868853035009
JAS_TCTCACGCATCGATGT-1	-3.16338516436373	-6.72389784401849	0.0251244209771549
JAS_TCTGCCAAGGCTAGCA-1	-3.63418151102816	-7.95102205819086	0.0215997448607256
JAS_TGAGGTTCAGATACCT-1	-2.94483114443575	-8.11345568245843	-0.0181379489611308
JAS_TGGGAAGAGCATTGTC-1	-3.61619282923495	-8.08860865181879	0.0268936869331748
JAS_TGTACAGTCTCGCCTA-1	-3.11021376810824	-7.66633167809442	0.0484174563500903
JAS_TGTGATGAGTGGTGAC-1	-3.30446673594271	-8.22516718453363	0.0202413476116023
JAS_TGTTCCGAGCGTGTCC-1	-2.62602258883272	-8.09546032494501	0.0794064921915916
JAS_TGTTGAGAGTTGGGAC-1	-2.59800125323092	-7.95903959816888	0.134331739201217
JAS_TTACAGGTCATGAGTC-1	-3.35539509020601	-8.27464571541742	-0.0389821897665741
JAS_TTAGGCACAGCGTGCT-1	-2.82449556551729	-8.15668669289545	0.0905876893336496
JAS_TTCAATCTCGGTGTAT-1	-3.27616525851046	-7.90388718193964	0.0630387734279593
JAS_TTCCTCTAGCGATTCT-1	-3.34364057741915	-7.73738947457269	0.0895774208334812
JAS_TTCTTGAAGTCTCGTA-1	-3.22881222925936	-7.81166878289178	0.0216017465770485
JAS_TTCTTGACAAATAGCA-1	-2.68948746882235	-7.80809679573968	0.0203086054593358
JAS_TTGCCTGGTTCTCCTG-1	-3.36968923769747	-8.03755322045282	0.062539756338183
JAS_TTTCACACATGACAAA-1	-3.31535102091585	-8.09183493203119	-0.0209359509903435
SAB_AAACGCTCACGTCGGT-1	-3.17797137461458	-7.63197460717157	0.0127094236242269
SAB_AACACACGTCTGTTAG-1	-3.03068853579317	-7.36504116600946	0.000526491364444534
SAB_AACCACATCGGTCTGG-1	-3.08443738184725	-7.70442619866327	-0.0744279850814264
SAB_AACGAAAAGAGGATGA-1	-2.63020039759432	-7.55948916024164	-0.0359080827567366
SAB_AACTTCTCAAGAATAC-1	-5.83532477579867	-6.81527748650507	-0.0543107919112403
SAB_AAGATAGCATTGCTTT-1	-2.97564865313326	-7.1102537209411	-0.0548513446753013
SAB_AAGATAGTCATGTCAG-1	-2.96184684000765	-6.89338245934442	0.00196439643524106
SAB_AAGCGTTGTAACCAGG-1	-4.13065673075472	-9.63687887734369	-0.0890842359184588
SAB_AAGTACCCAACTCGTA-1	-3.35463215075289	-7.1094311768432	0.00356438396415341
SAB_AATGACCTCTGTAACG-1	-4.60297013483797	-8.63868704384759	-0.0448048431122307
SAB_ACAAAGAAGTCGAAGC-1	-3.24405480585848	-7.15697565621332	0.00628516745135832
SAB_ACATCCCTCGGATACT-1	-2.90877510271822	-7.04946079796747	-0.0122655036925453
SAB_ACATTTCTCGGTTAGT-1	-4.53350402079378	-8.63160505837396	-0.055574434838808
SAB_ACCCAAATCGTAACTG-1	-4.53054238520418	-8.62742605751947	-0.0586144499791534
SAB_ACCGTTCGTGTTTCTT-1	-3.37370086870943	-7.30486240929559	-0.00484631489538788
SAB_ACCTACCGTTGGGACA-1	-3.02013016901766	-7.12719765252069	0.0544038128834745
SAB_ACCTGTCCACACGCCA-1	-2.96885992251192	-7.21185579842523	0.094986945653955
SAB_ACGATCACACGTCGTG-1	-3.14307070933138	-7.34817495888666	-0.026557036654499
SAB_ACGATGTGTGGGATTG-1	-3.14264131747042	-7.25150194710687	-0.0414295623931506
SAB_ACGCACGAGTGTAGTA-1	-2.9424564953879	-7.25873842781976	0.0310453134151782
SAB_ACTATGGCATTACGGT-1	-3.08363152704989	-7.17435827797845	0.106540627361143
SAB_ACTATTCCACTTTAGG-1	1.62821577824796	6.88761386328741	0.0225462280209754
SAB_ACTATTCGTAAGCAAT-1	-5.40001584254061	-7.08031979149774	-0.0405487977378124
SAB_ACTATTCGTGGCCACT-1	-2.63689709864413	-7.52109804696039	-0.0364095422503328
SAB_ACTTAGGGTATGAAAC-1	-3.05132127962862	-6.96485415047601	0.000700287400032931
SAB_ACTTCCGTCTGTCAGA-1	-3.80874992571627	-9.63951483315424	-0.0332507205134501
SAB_ACTTTGTCATGACTCA-1	-5.64745618067538	-7.10010805672601	-0.0439865121359808
SAB_AGACAGGTCTGTGCGG-1	-2.66310740671908	-7.56164827889398	-0.00330240163547849
SAB_AGACCATAGGTAAAGG-1	-4.54967595301424	-8.92550077980951	-0.0676871516629318
SAB_AGATGAATCCAACCGG-1	-3.04291893206392	-7.18309155053094	0.022343040086706
SAB_AGATGAATCCGCTTAC-1	-4.45533419810091	-9.64519491738275	-0.0327842845945697
SAB_AGCTACAGTACTGCGC-1	-3.46713257990633	-10.4085349137206	-0.0733334726321002
SAB_AGGATCTAGCAGTAAT-1	-3.08490849695955	-7.21003523415521	-0.0247854061390783
SAB_AGTCTCCTCTCTCTAA-1	-2.98534346781527	-7.14537420815424	0.00854514791925508
SAB_AGTGACTAGAAGGTAG-1	-4.20535088740145	-9.83029165810541	-0.0717383567331403
SAB_AGTGACTTCTGGTCAA-1	-4.34688140116488	-9.75100317543939	-0.0514985702388732
SAB_ATAGACCCATAGCTGT-1	-3.74533201418673	-10.0976552063842	-0.066009804482343
SAB_ATAGGCTGTCACAGTT-1	-2.98157788477694	-7.14220610207513	-0.00949970521694744
SAB_ATATCCTTCCATATGG-1	-3.10955096445833	-7.04585543221429	-0.00831744994002845
SAB_ATCACTTTCTTTCCGG-1	-5.51968098841463	-7.37396374291376	-0.0619793161387985
SAB_ATCATTCAGGCCACTC-1	-3.96204520426546	-9.62545767373041	-0.0414453815904703
SAB_ATGTCTTCAACCGGAA-1	-5.0036354180411	-7.6637581879516	-0.0496246121898335
SAB_ATTCGTTCAGCACAAG-1	-2.97709633074557	-7.15181866234735	-0.00644934231717556
SAB_CAAAGAATCCCGTTCA-1	-2.82105756960665	-6.96005383080438	0.0306485728374202
SAB_CAACCAAGTTAAACCC-1	-4.11489201746737	-9.0141114289184	-0.042715766679623
SAB_CACACAATCATTGCTT-1	-4.28734399042879	-9.58490934914545	-0.0372298994262903
SAB_CACTAAGCAAGAGATT-1	-3.84610844813143	-9.33189192360834	-0.0790158685652341
SAB_CACTGAATCTCATGGA-1	-3.32063366137301	-7.32295456475214	-0.0195265689053958
SAB_CAGATTGAGGTAAGGA-1	-4.66564179621493	-8.94848909920648	-0.0856339420868963
SAB_CAGTTCCAGACCTCCG-1	-3.23302890024935	-7.37013712471918	0.0952088961399249
SAB_CAGTTCCGTTGGCTAT-1	-4.86136342249666	-7.87074652260736	-0.0247868740070691
SAB_CATACTTCACACGCCA-1	-5.49534178934847	-7.32144299096063	-0.0570752792439207
SAB_CATCGGGAGATGCGAC-1	-3.07812954149996	-7.10379591530756	-0.0689345981670488
SAB_CATTCATAGCCTGGAA-1	-3.78647471628939	-7.35360851830438	0.0280929262705601
SAB_CCACCATGTGCATCTA-1	-3.10961843691622	-7.70247641152338	-0.0300226479991603
SAB_CCCGAAGGTAGGACTG-1	-3.05747986994539	-6.92110910958246	0.0647350525162777
SAB_CCGTGAGCACTCCTTG-1	-3.06467653475558	-7.51599207467035	-0.0103729069733884
SAB_CGAGAAGGTGGAGGTT-1	-2.64336086474215	-7.54552927559808	-0.0188077710960672
SAB_CGGAATTGTGCACGCT-1	-3.02908588610445	-7.33853998726801	0.0293849384540617
SAB_CGGGACTGTCAACGCC-1	-3.19766164980684	-8.50340262001947	0.0641211752375269
SAB_CGTAATGGTGACCGAA-1	-4.61877490244662	-9.06218138283685	-0.0706931961057284
SAB_CGTGCTTAGGCCGCTT-1	-2.92872930727755	-6.89808121270135	-0.00806184477561815
SAB_CTACCTGCATCGGTTA-1	-4.50386477671419	-9.11537828988031	-0.0380824790257348
SAB_CTATAGGCAGCACGAA-1	-2.97568250857149	-7.26758518761591	-0.0104483500039974
SAB_CTCAAGATCCCGAATA-1	-2.96748830042635	-8.25821676796869	-0.0469941243796309
SAB_CTCAATTTCTAGAACC-1	-3.09029723368441	-7.13607683724359	-0.0155544342881546
SAB_CTCCCTCGTGTTATCG-1	-3.09926677904879	-7.00523129052118	-0.00792314819124425
SAB_CTCGAGGGTTCTGAGT-1	-2.98074079714571	-7.10041752404169	0.0442613244032471
SAB_CTCGAGGGTTTCGGCG-1	1.44648240842069	6.92281493598029	-0.00657000628028856
SAB_CTGTCGTCAGTGCCTG-1	-5.1344685669974	-7.52698031014398	-0.0407870792156395
SAB_CTTCCTTCACTTGTCC-1	1.45134495534147	6.99956521445319	-0.0391154444394069
SAB_CTTCTAAAGGCTAGCA-1	-3.47698808871065	-10.3881024414916	-0.0538359845850543
SAB_GAAACCTTCAAGCCCG-1	-3.17555404864107	-7.60723677224115	-0.0441155079092124
SAB_GAACACTAGGTAAGTT-1	-3.94354153834139	-9.97243490761713	-0.0552745970768426
SAB_GACATCATCCATACTT-1	-3.01548100672518	-6.95146360939935	0.00353511697868747
SAB_GACCAATAGCGCTGCT-1	-3.17924357615267	-7.02530899590448	-0.0269579767236963
SAB_GACCTTCTCGCCTATC-1	-3.50862671099459	-10.4539507920165	-0.0813304802011854
SAB_GACTCTCGTTTACACG-1	-3.07378388605868	-7.4118370110412	0.00713546061476011
SAB_GAGCCTGTCACTGAAC-1	-3.20970202647005	-7.71016111916498	0.0128932693567994
SAB_GAGGCCTTCTCTTAAC-1	-3.39149905405794	-8.34847631997064	-0.00232876567101313
SAB_GATTCGACAGGAAGTC-1	-3.87390066347872	-8.54538622445062	-0.0165386703198499
SAB_GATTCGATCTAGTCAG-1	-4.48890305720125	-9.10910025185541	-0.0448968975683106
SAB_GATTGGTGTATGCGGA-1	-3.08909083567415	-6.99325504845575	-0.0232357633623098
SAB_GCAGTTAAGTCAATCC-1	-3.15821696482455	-7.01026287621454	-0.0482978369781497
SAB_GCGTTTCCATATCTGG-1	-3.93540145121371	-8.0567664200683	-0.0164265088949932
SAB_GCTACAACACAGTCAT-1	-3.04113889895235	-6.60709515160516	-0.0549439046290363
SAB_GCTGCAGTCTTAAGGC-1	-2.98598409853731	-7.02694311684564	0.0200041008681705
SAB_GCTTGGGTCCTCATAT-1	-2.86861563883578	-7.10780230111078	-0.0322959717237038
SAB_GGAATCTAGCGCCATC-1	-3.07121921740328	-7.07739582604364	-0.0317369014988591
SAB_GGAGAACGTACCCGAC-1	-3.07825852595125	-6.9696229988952	0.0312696641460279
SAB_GGCAGTCTCCATCCGT-1	-3.04102207384859	-7.06666365212396	-0.0175863574987309
SAB_GGGACTCCAGCATACT-1	-2.98234296999727	-7.27366295403436	0.0661563291954059
SAB_GGGACTCGTAGTGCGA-1	-3.05997611246859	-10.5280264908691	-0.0858644938119056
SAB_GGGAGTATCCCGAGAC-1	-3.92399741373812	-9.45693007058099	-0.072418143860855
SAB_GGTTCTCAGAGGTTAT-1	-2.64804173670565	-7.53355780190424	-0.00715686508355214
SAB_GTAGATCAGTTCCATG-1	-3.40776373110567	-7.46343699044183	0.0101408969918173
SAB_GTAGTACAGTATGAGT-1	-4.62011290751253	-8.9258956009765	-0.0903316522727562
SAB_GTCATCCGTGTTCCTC-1	-3.005918275936	-7.19445553368524	0.0180589718420145
SAB_GTCATCCTCTAGACAC-1	-3.00234438143526	-7.0428880745788	0.00805968493387493
SAB_GTCTAGACAGTTCCAA-1	-3.17073894701754	-7.30532684868768	0.0743907867725147
SAB_GTCTTTACACACTTAG-1	-3.96595574579989	-9.26218023842767	-0.0474608030100782
SAB_GTCTTTATCTGCTGAA-1	-3.94750071726595	-9.61014071053461	-0.0643848355024564
SAB_GTGGCGTTCGACCATA-1	-3.05393625460421	-7.2880519921203	-0.00175230211385322
SAB_GTGGTTATCAACCGAT-1	-4.79727746210848	-7.43700733727411	-0.0848846729816264
SAB_GTGTCCTCAGGTTACT-1	-4.14173270426546	-9.72672548836664	-0.0620995189383142
SAB_GTGTGATTCCAAGAGG-1	1.53747307099546	6.9499965613465	-0.0464451274752069
SAB_GTTACCCTCACTACGA-1	-4.81491233073031	-7.97847405022577	-0.0647878965992973
SAB_GTTATGGGTTGCATGT-1	-4.20966197214876	-9.80452623909906	-0.0683297701430088
SAB_GTTCGCTGTCTGTGAT-1	-3.04434491358553	-7.31730452126459	0.0304042405540253
SAB_GTTCTATCAATCGCCG-1	-3.34856511317049	-7.35552540368036	0.070905741615735
SAB_TAACACGAGGCACAAC-1	-4.57503796778475	-8.82686224526361	-0.0621665917733079
SAB_TACGCTCTCAGCGCGT-1	-4.51435185633455	-8.7636698777099	-0.0700526294948898
SAB_TACTGCCGTCTTGGTA-1	-3.02069045267855	-7.37649288720087	0.0209546180626952
SAB_TAGACTGTCGAAGAAT-1	-3.11867142878329	-7.52646818703607	0.00869544286346055
SAB_TAGGAGGTCTGGAGAG-1	-3.94773579798495	-9.81676092690424	-0.0817987691015739
SAB_TAGGGTTAGAGTCAAT-1	-3.85456801615511	-9.64285746163324	-0.055372352057007
SAB_TATTTCGCACATGTTG-1	-3.160055410488	-7.42939367836908	0.0726923374856631
SAB_TATTTCGTCTTTCCAA-1	-4.12647296152865	-9.10238066262201	-0.0543976261197878
SAB_TCAAGCACAGGACAGT-1	-3.13983536921297	-7.0669998223205	-0.0498043543043856
SAB_TCACGGGGTGGATTTC-1	-2.98044158182894	-6.97427979058221	0.0290834331237549
SAB_TCAGCAACAGAGGTAC-1	-3.04944683275973	-7.15596476143793	0.0295239964764896
SAB_TCATATCCAATCACGT-1	-3.15202213488375	-6.90113678521112	0.0272009797323625
SAB_TCATTGTGTCGCACAC-1	-3.08904458246981	-7.1933368737121	0.0489717766424822
SAB_TCATTTGAGTGTTCAC-1	-3.88463259897982	-9.67477312630609	-0.055232096791467
SAB_TCCACCAAGACATCAA-1	-3.47702695093905	-7.53720942086176	0.00470267326660298
SAB_TCCCACAGTTTGACAC-1	-2.97299076281344	-6.94376507348016	0.0686912781393436
SAB_TCCTCCCAGGTCTGGA-1	-3.32697368822848	-9.02414885109857	-0.0148803979912855
SAB_TCCTCGACACAAATAG-1	-2.59673238955294	-7.44645300454095	0.00798903590463164
SAB_TCGCACTCACTGAGTT-1	-2.94167448244845	-7.20693817681268	-0.00828951522605195
SAB_TCGCTTGCACAGCATT-1	-2.98339701853548	-7.2569355065246	-0.00876104389610635
SAB_TCGGATAAGTCGAAAT-1	-2.11224127970492	4.98732480460211	0.00485830712782534
SAB_TCTTCCTCACACAGCC-1	-3.81661630831515	-9.87309256142572	-0.0673742108504595
SAB_TCTTTGAGTCTTCTAT-1	-3.12180544100558	-7.10511770791009	0.0101517935830434
SAB_TGACAGTTCAAAGAAC-1	-4.78130818568026	-6.95234003609613	-0.0375290153405637
SAB_TGACGCGCACTCCACT-1	-4.80381680689608	-8.07317867821649	-0.0670370126569628
SAB_TGATGCATCGCTCCTA-1	-2.89160610399996	-7.05745068139032	0.0421529212087453
SAB_TGCGGGTGTGAGATCG-1	-3.31304002962862	-7.09669008797601	-0.0624413296255948
SAB_TGCTCGTGTAACCCTA-1	-3.02969647608553	-6.97954311913446	-0.0190832775659626
SAB_TGCTCGTTCTGTCTCG-1	-4.11042309962069	-9.84043779915765	-0.0437461367058364
SAB_TGGAGGAAGCCATATC-1	-3.66363931856905	-9.96345320290521	-0.0232516899442152
SAB_TGGTGATTCACGGGAA-1	-3.7231919880942	-7.79836597985223	-0.0106017714789293
SAB_TGTAAGCTCCCATGGG-1	-4.62140370569979	-8.16788378304437	-0.0789276007180827
SAB_TGTAGACTCTGCATAG-1	-2.68843008242403	-7.65822258538202	-0.0188514447324955
SAB_TGTTACTAGTTGGCTT-1	-3.35801435671602	-10.4558514649291	-0.0201017048689371
SAB_TTACAGGGTCGCCTAG-1	-3.11957074366366	-6.87677422112421	-0.0288013626742763
SAB_TTACCATGTCAGTCTA-1	-3.0052006360129	-7.3031190926452	-0.00554119716335608
SAB_TTCAATCTCTCACCCA-1	-3.09102894030367	-6.9039434487243	0.08070143477913
SAB_TTCACCGGTTCTCCCA-1	-3.04873372278963	-7.26527920311884	-0.0131754461313409
SAB_TTCCTTCTCGCTCATC-1	-3.0950751420096	-6.79377546853021	-0.0457306470638026
SAB_TTCTCTCGTTTCCATT-1	-4.06548215113436	-9.76917353218988	-0.0910621617734009
SAB_TTCTTCCTCGTTCGCT-1	-4.28682900629793	-9.73346701210931	-0.0637968135838098
SAB_TTGAACGCAATCTGCA-1	-3.20093466006075	-6.97113409584955	0.00490639960734444
SAB_TTGAGTGGTTTCCAAG-1	-3.21050549708163	-7.17627850121454	-0.0374459519034539
SAB_TTGCGTCGTGAGTTTC-1	-3.05254245959078	-7.02339973992303	-0.0347935933615749
SAB_TTGGATGAGTGAGCCA-1	-4.9127192612723	-7.49633970803217	-0.0329567818497253
SAB_TTGGGCGTCCAAGCAT-1	-3.73872305117403	-10.1720809037109	-0.0859472066328333
SAB_TTGGTTTGTAGTTCCA-1	-4.19273902140413	-9.70035257882074	-0.0322951760758256
SAB_TTGTGGAAGTTTGCTG-1	-3.1906151887015	-7.0886940056701	-0.0107297736718509
SAB_TTTACCAAGCGATCGA-1	-3.19269920550142	-7.08789387291864	-0.00723665647170596
FNF_AAAGTCCTCACTTGTT-1	-4.25706387720858	-6.86375179833368	-0.0220517674409094
FNF_AAAGTGAAGGATTTAG-1	-3.89695454798495	-8.44179621285394	0.0447541419588659
FNF_AACAACCCATGAATCC-1	-3.26477552614962	-9.98241224831537	-0.0719808444518539
FNF_AACAGGGGTTCCTACC-1	-4.28359700403963	-9.05524817055658	-0.0376419018824826
FNF_AACGGGACAGGAAGTC-1	-2.95073820315157	-6.17513361519769	0.000731195490750514
FNF_AACTTCTCATCCAACA-1	-4.28436757288729	-6.77582684105829	-0.00960193136139853
FNF_AAGAACATCATTTCCA-1	-3.33427835665499	-10.0349139267822	-0.0236077609138468
FNF_AAGACTCGTATTTCGG-1	-4.4530401345328	-8.40809336251215	-0.0604972216321912
FNF_AAGCGTTTCCAAATGC-1	-3.16831136904513	-6.68455496376947	0.018842164905018
FNF_AAGTTCGCATACACCA-1	-3.04371954165255	-10.5574187333007	-0.0258347385017204
FNF_AATGACCGTGATTCTG-1	-4.0400762673453	-6.4874977166076	-0.0329642916589441
FNF_AATGGAAGTGCCCAGT-1	-2.8520925160483	-10.2789982849975	-0.00246409973795136
FNF_ACAACCATCATGCATG-1	-4.15342808924471	-6.75825920647577	-0.010577205857448
FNF_ACAGAAATCTACACTT-1	-2.72467566691195	-10.1285761887451	-0.026220567458565
FNF_ACAGGGACACTTCATT-1	-3.90194274149691	-6.80278578347162	-0.0105015294814823
FNF_ACCACAAAGAGTGAAG-1	-4.18102074824129	-6.66568270272211	-0.0312633273065002
FNF_ACCACAAGTTACCCTC-1	-3.23516775332247	-10.5069350296874	0.00666716473327505
FNF_ACCATTTGTCAAAGAT-1	-3.13582206927096	-10.4270285660644	-0.0138363015364769
FNF_ACGCACGAGAAACCAT-1	-5.3922433968619	-7.44048729485467	-0.0524640074562222
FNF_ACGGAAGAGGAGTCTG-1	-4.11767817698275	-7.0010007912536	-0.0461942796641538
FNF_ACTGCAATCCACGTCT-1	-3.37037349901949	-10.4237164551635	-0.01816898079982
FNF_AGAACCTCAGATACCT-1	-3.54493929110323	-8.31433764046625	0.103636169550145
FNF_AGAAGCGCAGGTTTAC-1	-3.29655028544222	-9.96595469063715	-0.069246921469217
FNF_AGACAGGCAGTAGAGC-1	-3.19627453051363	-9.48134127205804	-0.0510178724260332
FNF_AGACCATGTTTGGAAA-1	-3.56013966761385	-6.61338368004755	-0.0583520305571685
FNF_AGAGCAGAGAACCCGA-1	-4.72559882365023	-8.2418889099975	-0.0665103262981819
FNF_AGCGATTGTCGCCTAG-1	-3.38244558535372	-10.0969857270141	-0.0372402006197895
FNF_AGCGCTGAGTGGCAGT-1	-3.8110814210013	-8.58643904274896	-0.0296472505578508
FNF_AGCGCTGCAGCGCTTG-1	-4.06267548762118	-8.63800516671136	-0.0116095170069917
FNF_AGCGTATAGGCATGGT-1	-4.72450257502352	-7.36366549080804	-0.0516500290190523
FNF_AGCTACATCGTTGTTT-1	-5.4969306107596	-7.10546722954706	-0.042089903184396
FNF_AGGACTTCAACGCCCA-1	-2.91661907397066	-7.27067032402948	-0.0290141916630587
FNF_AGGACTTCACCAGACC-1	-4.52265359125887	-6.78863945549921	-0.00560176250137939
FNF_AGGATAACAAGATCCT-1	-2.17987490855013	-8.53737154549554	-0.0334825331940153
FNF_AGGATAATCAACCTCC-1	-4.08716965876375	-6.87106504982904	-0.0320755600462108
FNF_AGGCTGCGTAAGCGGT-1	-3.33867479525362	-9.13929453438715	-0.0213762608149642
FNF_AGGGCCTTCCTAGCCT-1	-2.95259715281283	-6.6467641884704	-0.00780293740372966
FNF_AGGGTGAAGGTTGAGC-1	-3.45901395045077	-9.72819510048822	-0.0645972754443179
FNF_AGTACTGTCGATACAC-1	-4.61531020365511	-6.61554279869989	-0.0327515211387386
FNF_AGTAGTCAGCGTGTTT-1	-2.86086775027071	-10.5757626587768	-0.0836731891116112
FNF_AGTAGTCGTACATACC-1	-5.70319272242342	-6.55072727745966	-0.0842441195747
FNF_AGTGTTGAGATCGGTG-1	-3.9510927315787	-8.95713511055902	-0.0657774776837769
FNF_AGTTCCCTCTGCGTCT-1	-5.83868218622957	-6.50446024483636	-0.0583106640441664
FNF_ATAGACCCAGTGAGCA-1	-3.03647090159212	-10.5894831711669	-0.0369467274484729
FNF_ATATCCTCAATATCCG-1	-4.3745489235953	-9.0761527115722	-0.0420786608553884
FNF_ATCCACCAGTACCGGA-1	-3.25914574824129	-10.3567580277343	-0.05569444836188
FNF_ATCCGTCGTTCGGTTA-1	-4.56415749750887	-6.68924131936029	-0.0449749407741907
FNF_ATCCTATTCGAACACT-1	-4.89488412104403	-9.02640524453119	-0.020375061160997
FNF_ATCGGATGTCTCGGAC-1	-4.40573025904452	-7.7167514855285	-0.0759076902757647
FNF_ATGAAAGCAGACCGCT-1	-3.02702022753512	-9.30620756691888	-0.032900679224831
FNF_ATTCCTAAGGCATCTT-1	-5.48924351893221	-7.25084295815424	-0.053963320222025
FNF_ATTCGTTTCGAAGCCC-1	-4.53328467570101	-8.60044279641107	-0.0459833156375681
FNF_ATTGGGTAGATGGGCT-1	-3.02161813936983	-9.86410322731927	-0.0377222681589517
FNF_ATTGTTCGTTTGAAAG-1	-5.12774707041537	-6.24991837090448	-0.0456207264771915
FNF_CAAAGAAGTTGGAGGT-1	-3.99023247919832	-6.76093664711908	-0.0554664918214269
FNF_CACACAAGTCGAATGG-1	-4.63130999766146	-7.2247146660705	-0.0358477754386649
FNF_CACCAAACAGTTTGGT-1	-4.06814051829134	-9.81570616311029	-0.0495555285332801
FNF_CACCGTTTCTCATTTG-1	-4.10032368860995	-6.82222357338861	0.0648204699540203
FNF_CAGAGCCAGAGCTGAC-1	-1.44258130751406	-7.68487206047967	-0.0382308389868949
FNF_CAGCAATGTCACAGTT-1	-3.84642387591158	-8.76999750679926	-0.0252280013654245
FNF_CAGCGTGTCGTGGAAG-1	-3.14877248965059	-9.96050444191888	-0.0737284075135502
FNF_CATCCACGTTTCACTT-1	-4.29041434489046	-7.67825546807245	-0.0557523771487256
FNF_CATCCCAAGATGCCGA-1	-4.60280371866976	-7.42995920723871	-0.0398857132554739
FNF_CATGGATAGTTGCATC-1	-4.46444131098543	-9.19635763710931	-0.0398621723266716
FNF_CCAATGAAGATGCCGA-1	-3.46271492205416	-9.37756052559808	-0.0604705076677194
FNF_CCGTAGGTCCCTAGGG-1	-3.41031099520479	-9.60453405922845	-0.0540045756908162
FNF_CCGTTCAGTCCGGTCA-1	-4.34016991816317	-8.97636786049799	-0.0345795319117728
FNF_CCTATCGCATTGTAGC-1	-3.90546108446871	-7.31846418923334	-0.0508229381109066
FNF_CCTCAACAGACCAAGC-1	-3.06555987559115	-10.5564717347045	-0.0374900344151491
FNF_CCTCATGTCTGAGAGG-1	-4.8253898736075	-7.63281574791864	-0.0469798603578776
FNF_CCTCCAAAGAGCCGAT-1	-4.31158353052889	-7.28691711968378	-0.0330698077623345
FNF_CCTCTAGCAATTAGGA-1	-3.47067857943331	-10.2307395035644	-0.0322345564478674
FNF_CCTGTTGAGTTCTACG-1	-3.76587964258944	-8.0622424179931	-0.0628478946128418
FNF_CGAATTGGTCTACTGA-1	-3.71647740565096	-6.7758130127807	-0.0249821667853739
FNF_CGAGTGCAGAAACACT-1	-3.32154322825228	-8.89879122322992	-0.0289633921520833
FNF_CGATGGCTCTTGGAAC-1	-4.56993390284334	-6.82084503716425	-0.0569506254929529
FNF_CGCATAAGTCACGTGC-1	-4.60266257487093	-8.48993292397455	-0.0562273130565623
FNF_CGGACACCATAGAATG-1	-2.99797130785738	-6.75865784234003	0.0227535725341591
FNF_CGGCAGTAGTATTCCG-1	-3.81269861422335	-6.61654749459222	-0.0493069355589438
FNF_CGGGCATGTAAGGCCA-1	-3.56163502894198	-10.2103938156982	-0.0558709698421174
FNF_CGGGTCATCCAAATGC-1	-4.43442965708529	-7.36946478432611	-0.0248661316343356
FNF_CGTCAAACAAATACGA-1	-4.20406485758578	-9.37333670205072	-0.0240053664829094
FNF_CGTTCTGCACATGAAA-1	-3.46403742991244	-9.32589521950677	-0.0484324408507028
FNF_CTACAGATCAGCTTCC-1	-3.47339583597933	-9.0059680039306	-0.0126262889037723
FNF_CTACATTGTCGTTGCG-1	-4.55007601938997	-6.92010250634149	-0.075043625827136
FNF_CTACATTTCCCTCTTT-1	-3.98075247965609	-9.2460745865722	-0.0287294729220131
FNF_CTACCCACAACCAACT-1	-2.83376671038424	-10.3080243164916	-0.0797270203635197
FNF_CTCAACCCAGGACTAG-1	-3.996316921337	-9.56866159981683	-0.0684481357829829
FNF_CTCTCAGAGTCTAGAA-1	-3.98512698374544	-6.58941402977899	-0.0605530036765389
FNF_CTGCATCCATATGCGT-1	-3.76045776568209	-8.40121737069086	-0.0671251639930608
FNF_CTGCGAGCACTACTTT-1	-4.89850140772616	-6.71623077935175	-0.0641624873935879
FNF_CTGTCGTGTACCGGAA-1	-3.17243386469637	-6.32141342705682	-0.0209863046841654
FNF_CTTCAATCACACCAGC-1	-2.18936372957979	-8.15347853249506	-0.0268773788173728
FNF_GAACACTCACTGAGTT-1	-4.797999393566	-6.7405814225097	-0.0511002356326593
FNF_GAACTGTTCCGACAGC-1	-3.27329970560824	-10.3686741883178	-0.051566495917813
FNF_GAAGCCCAGTGCTACT-1	-3.46140338145052	-10.0933789307495	-0.0447933594015017
FNF_GACCCTTAGCTGTTCA-1	-3.78861762247835	-7.72426786965326	0.068685854228571
FNF_GACCTTCAGCGGGTAT-1	-3.98285247050081	-6.87208357399896	-0.0690685306924926
FNF_GAGAGGTGTCCGGACT-1	-4.49591923914705	-8.51393118447259	-0.0603756230061934
FNF_GAGGGATTCGATTGAC-1	-3.6647567864493	-9.0154313141723	-0.0619276534365471
FNF_GAGTGAGCACGCTGTG-1	-2.81958461962496	-9.93318644112543	-0.0557413325829724
FNF_GATCCCTCATCGTCCT-1	-2.63306595049654	-7.55892887658075	0.00434152011204243
FNF_GATGACTCAGCGTGAA-1	-4.03895856104647	-6.73351374215082	-0.0303247250803633
FNF_GATGTTGGTAACCAGG-1	-4.44032288752352	-8.0919431740661	-0.0369245160923897
FNF_GATTTCTGTATCTCTT-1	-4.37514878474032	-7.71800842827753	-0.0222343270103451
FNF_GCACGGTCAACTTCTT-1	-3.07974768839632	-10.4521502549072	-0.014078622543503
FNF_GCATGATCAAGTTCCA-1	-2.21039534769808	-9.05079451149896	0.013446202451914
FNF_GCCAACGCAGTTGTCA-1	-5.02848483286654	-6.69213762825922	-0.0533984076149007
FNF_GGAGCAAAGGTCGTGA-1	-3.25840831957613	-7.54103508538202	-0.0151033726687176
FNF_GGAGCAAGTAGTACGG-1	-4.7711234208182	-8.14979448861078	-0.0526360202153844
FNF_GGGCGTTAGTTCATCG-1	-3.14629245959078	-8.95209875649408	-0.0562447027708998
FNF_GGGTATTAGAATCGAT-1	-2.60600424967562	-9.77417460030511	-0.0225729803130549
FNF_GGGTGTCGTTGACTGT-1	-3.88535405360018	-9.38240995949701	-0.0638292287673903
FNF_GGTAACTGTATGGTTC-1	-4.76286555491244	-7.56647482460931	-0.0132605647964683
FNF_GGTGAAGTCAAAGGAT-1	-4.26628829203402	-9.04144564217523	-0.043496849651721
FNF_GGTGTCGAGTAAACTG-1	-4.34605265818392	-6.87268105095819	-0.0257410791358049
FNF_GTACAGTAGCAAATCA-1	-2.77218962870394	-10.2662543351074	-0.0377636435151391
FNF_GTAGATCCACGCGGTT-1	-4.55771447382723	-7.37256994790033	-0.071161535328364
FNF_GTATTTCAGAAGTCAT-1	-4.25577403269564	-7.14468041008905	-0.0375340538421778
FNF_GTCGTAAAGTTGCGCC-1	-3.59242106638705	-6.7117523247619	-0.0518163274460866
FNF_GTCTACCTCCGCCTAT-1	-2.81665707789217	-10.5199984604736	0.0031568140411827
FNF_GTCTGTCGTAGAATGT-1	-3.33641244135653	-9.18579569405511	-0.00122187512914285
FNF_GTGAGCCTCGAACACT-1	-2.68099642954622	-10.3335379654785	-0.0308440198055933
FNF_GTGCAGCTCGGACTGC-1	-4.21445132456576	-7.0624226624389	-0.0356876143472403
FNF_GTGCTGGGTACACGCC-1	-3.80507518015658	-6.83755245751337	0.00719513274805955
FNF_GTGGAGATCGTACCTC-1	-4.81719351969515	-7.56561031884149	-0.0366095414341904
FNF_GTGTGGCCACGCTGTG-1	-4.13687659464632	-7.42716923302606	-0.0520952039319389
FNF_GTTACGAAGCAGCACA-1	-3.26310850344454	-6.64087429589227	0.00550049193062495
FNF_TACGGGCAGCTGACAG-1	-4.05405665598665	-6.64073839730218	-0.0306949464663476
FNF_TACTGCCTCTCGACGG-1	-5.33375169001375	-6.30680695122675	-0.0520222870410078
FNF_TACTTCAAGCTGACAG-1	-3.35701919756685	-10.3883561188598	-0.0241689915510977
FNF_TACTTCATCCCTGGTT-1	-3.83687616549288	-6.64195242470697	-0.00173663395043545
FNF_TAGCACATCTAGGCAT-1	-4.13653088770663	-6.74121037072137	-0.0541870795170011
FNF_TAGGGTTTCACTACTT-1	-4.46497393809115	-6.83524408883051	0.00643508296161513
FNF_TAGGTACAGACTAAGT-1	-3.94574977122103	-6.85030069893793	-0.0355915629159807
FNF_TATTGGGAGATGCCGA-1	-3.91548086367403	-6.85346975869134	-0.0501341828019446
FNF_TCAAGCAGTCACCCTT-1	-4.41026736460482	-6.85950270241693	0.00520593021778823
FNF_TCAATCTAGCGTTCAT-1	-3.19034911356722	-9.79623308724359	-0.0147870062560433
FNF_TCACGGGCAACGACTT-1	-3.5459253903464	-6.73048630303339	0.0385569358909869
FNF_TCAGCAAGTACCTATG-1	-4.31464577875887	-9.41312304085687	-0.0218168520933939
FNF_TCATATCAGAGAAGGT-1	-3.37780977450167	-6.94546928948358	-0.0660895385247229
FNF_TCATTGTTCCAACCAA-1	-3.33436418734347	-6.74662628716425	0.028293939726942
FNF_TCATTTGAGACATATG-1	-4.32252312861239	-9.40589609688715	-0.0234199358726979
FNF_TCCACCAAGCGTTCAT-1	-2.98220015726839	-10.438673883142	-0.0362122877127574
FNF_TCCACCAGTTAAGGAT-1	-3.50060583315645	-9.3530253464599	-0.0360323706253396
FNF_TCCACCATCGCTTTAT-1	-3.20002056322848	-8.04921808785394	-0.00215926986813059
FNF_TCCATCGAGAAGCGCT-1	-3.65902830324923	-6.58289375847772	-0.0366776490600466
FNF_TCCTCCCAGATAGCAT-1	-4.83263779841219	-7.31293764656976	-0.039091688978786
FNF_TCGAAGTTCGTCAACA-1	-4.95012093745028	-7.01773682183221	-0.0826378810560052
FNF_TCGATTTGTTTCCAAG-1	-3.37426973543917	-9.66802588051752	-0.0467525714656782
FNF_TCGCAGGTCGAGAACG-1	-2.478991996868	-9.75871458596185	-0.0048828554227052
FNF_TCGTAGAAGGCTCCCA-1	-4.26943684778963	-7.47414818352655	-0.0405065374680607
FNF_TCGTAGAGTTAACAGA-1	-4.57424737177645	-6.98165979927972	-0.00746737897463765
FNF_TCTCACGGTGTCTTCC-1	-3.29887677393709	-10.2042388016601	0.000229466877426143
FNF_TGAGCGCCAGAATTCC-1	-3.26909018717562	-6.75754728859857	-0.0188250253859004
FNF_TGATCAGAGGAGAGGC-1	-3.60544420443331	-6.5743445450683	-0.0663386373805721
FNF_TGCACGGGTAAGACCG-1	-3.91784979067599	-7.05964222496942	-0.0361883970014279
FNF_TGCAGTAAGTGGGAAA-1	-5.12336064539705	-7.46058550423578	-0.0455030974644523
FNF_TGCATCCTCCGAAGGA-1	-2.87560368738924	-10.5935362870117	-0.0541418993055146
FNF_TGCATGATCAAGTTGC-1	-3.48575450144564	-6.68510857171014	0.00999837635709958
FNF_TGCGGCACAAACACCT-1	-5.1017217751578	-7.41626205986932	-0.0382629023726332
FNF_TGCTCCATCTTAGCAG-1	-4.92305566035067	-7.97223702019647	-0.0518487739657097
FNF_TGCTTCGGTATGAAGT-1	-3.431135904415	-9.49278059548334	-0.0285702748549722
FNF_TGGAGGATCGAGAATA-1	-4.82985306940829	-8.52784624642328	-0.0313730616439756
FNF_TGGCGTGGTTCGAAGG-1	-3.11663771830355	-10.3748969132324	-0.0808628524708859
FNF_TGGGTTATCCGATAAC-1	-3.9075648900107	-9.28355303353265	-0.0624871444374346
FNF_TGGTACATCCAGGACC-1	-3.9426379319266	-6.55627480095819	-0.0186987960902174
FNF_TGGTGATTCCGACGGT-1	-4.71006346903597	-8.06768837517694	-0.0302933252765667
FNF_TGTAACGAGAAGCGAA-1	-3.84518672190462	-7.11909714287714	-0.0606723008541923
FNF_TGTAGACTCTCATTTG-1	-3.39096952639376	-7.37563934868768	-0.0233784474373837
FNF_TGTGATGGTAGCTTTG-1	-4.4349770661429	-6.82923880166009	0.0373392223898137
FNF_TGTGATGGTTGCTCGG-1	-3.40960718355929	-6.5570630127807	-0.0293465005023155
FNF_TGTTCTAGTCACTTAG-1	-3.27892233095919	-9.251044183435	-0.0419894257426013
FNF_TTAGGGTTCCTCGATC-1	-3.85535408221041	-7.81252899712518	0.000747582723992529
FNF_TTCATGTAGCAATAGT-1	-3.84674836359774	-6.34981813973383	-0.0239140933572182
FNF_TTCCAATAGCCACTCG-1	-2.92093182764803	-10.6092824036498	-0.0164331475625932
FNF_TTCCAATAGCGATGGT-1	-3.83061076365267	-6.9738372856994	-0.0552194117255415
FNF_TTCCACGCATGATCTG-1	-4.44083214960848	-9.14770689553217	-0.0112977884979575
FNF_TTCCACGTCCATTGCC-1	-4.47504140101229	-9.43553057259515	-0.016637319557431
FNF_TTCTAACGTTTGGCTA-1	-2.79782201014315	-9.84781160897211	-0.035494019114937
FNF_TTGACCCCATGATCTG-1	-3.8498747464255	-7.19405022210077	-0.0544525839902749
FNF_TTTACGTCACGTTCGG-1	-4.35368443690096	-7.7208699280639	-0.041879583244288
FNF_TTTACGTTCACTCCGT-1	-2.85620785914217	-8.6638802582641	-0.0456388928771198
FNF_TTTAGTCCAGATCCAT-1	-3.96152163706576	-8.26547899788812	-0.0630275713004236
FNF_TTTATGCCAATTGCGT-1	-3.10088516436373	-10.0934132630248	-0.0766279438883809
FNF_TTTCATGTCGTGTGGC-1	-4.80817223749911	-7.0925706917663	-0.0724417861882946
RPO_AAACGAAGTATCTCTT-1	-4.05191088877474	-8.79539576119379	-0.0384011924609051
RPO_AAAGGATAGACATATG-1	-4.39899588785921	-6.65875235146478	-6.04970781065139e-06
RPO_AAAGTCCAGCCTCAAT-1	-3.68907643519198	-9.97877207344965	-0.00736929196627234
RPO_AACCTGATCATCGGGC-1	-4.08561230860506	-9.62093916481927	-0.00962453777295996
RPO_AAGCGTTAGGATATGT-1	-4.07467604838167	-9.02738276070551	-0.00710652224934541
RPO_AATAGAGAGAGTTGCG-1	-3.215799343212	-10.2970770890136	-0.0460713468825912
RPO_ACAAAGATCTATCGGA-1	-4.69856597147738	-7.34683409279779	-0.0436088738729296
RPO_ACATCGAGTTGCGGCT-1	-3.68338061533724	-9.52723875588373	-0.0293887641330024
RPO_AGAACCTCAATTTCGG-1	-4.56679011545931	-7.75857630318597	-0.0287824918892465
RPO_AGACAGGAGATTGACA-1	-4.57080508433138	-8.58021536416009	0.00560182060827846
RPO_AGGGCCTGTCGATTCA-1	-3.81786562166964	-6.37422838753656	-0.0180368273433248
RPO_AGGGTCCAGACGAAGA-1	-4.00595999918734	-9.5465067917724	-0.0284114978817806
RPO_AGGTTACAGGAGACCT-1	-2.31484485827242	-7.55367985314325	-0.0313959056539578
RPO_ATCGCCTTCAGCGCAC-1	-4.21716500483309	-9.30881968087152	-0.040532611410964
RPO_ATGACCAAGCGTGCTC-1	-3.4164133187369	-7.96955624169305	-0.0246314720386997
RPO_ATGGGAGGTTCGAGCC-1	-3.64346266947542	-9.39402571267084	0.0433195549325552
RPO_CAAGCTATCCACGTCT-1	-3.8485193368033	-9.10757914132074	-0.0204013882960753
RPO_CACCAAAAGCAACAAT-1	-5.09756280146395	-7.96680155343011	-0.0511498407937593
RPO_CACTGTCCACGAGGAT-1	-4.3155079003409	-8.47099390572504	-0.0746166324897486
RPO_CATCCCATCACCGCTT-1	-4.76962472162996	-8.01464500969842	0.0148397086151345
RPO_CCCAACTTCAAGTGGG-1	-4.32292271815096	-9.46123877114252	-0.0705997188321916
RPO_CCCTCAAGTCGGATTT-1	-4.0711665268973	-9.94469729012445	-0.0111124841744903
RPO_CCGCAAGAGTCAGCCC-1	-4.39692021570955	-9.70103254860834	-0.0372783810114223
RPO_CCTAACCAGGGCAGGA-1	-4.82075215540682	-7.48252811974481	0.00167501996546293
RPO_CCTCATGCATCTCGTC-1	-4.28262473307406	-9.60535803383783	0.0158174715583707
RPO_CGAATTGTCCTTCACG-1	-4.71478844843661	-6.67928209847406	-0.00949157791642097
RPO_CGCATGGGTGCCCACA-1	-4.32885647974764	-6.56425133294061	-0.0171442473723352
RPO_CTCCATGTCTGGGAGA-1	-2.78100658617769	-7.85279074257806	-0.0241398737934381
RPO_CTGGACGTCGTGGACC-1	-3.3085339184836	-6.29832783287958	-0.0372438828091323
RPO_CTGTATTTCCCGTGAG-1	-4.28463126383578	-9.25905314034418	-0.0522814525528103
RPO_GAAACCTCAGCGAGTA-1	-4.51392556391512	-9.54140654152826	-0.0390164030155288
RPO_GACGCTGGTGCATACT-1	-4.31337500773226	-9.16585531777338	-0.000619134335804156
RPO_GAGACTTAGACGGATC-1	-4.08959580622469	-9.76132956093744	-0.0640118805263101
RPO_GCAACATTCCTACTGC-1	-4.49183036051546	-6.61786118096307	0.00973893729690306
RPO_GGAGAACCAGACACCC-1	-5.11226273737704	-7.8903616959472	0.0260568647899715
RPO_GGGTATTGTGCCCTTT-1	-3.77730537615572	-9.92909899300531	0.00377668842747675
RPO_GTCTTTATCAACGCTA-1	-4.15315057001864	-9.7350358063598	-0.0164531245904911
RPO_GTGATGTCAAGCGCTC-1	-3.56380654536043	-9.35899916237787	-0.0404776721955612
RPO_GTGCACGGTGTCATTG-1	-4.64519406519686	-8.32394686287836	-0.0276744209435302
RPO_GTGCTGGCACTGGCGT-1	-4.35625172816073	-9.0996130997558	-0.0411827913530804
RPO_GTTCTATAGTTCACTG-1	-3.71273947916781	-6.8916143471618	0.00877435675055276
RPO_TAACGACGTCTTCAAG-1	-2.93556667528902	-7.4927057320495	-0.0321579934094718
RPO_TAAGCGTGTCCTCATC-1	-2.72724629603182	-7.56769934243158	-0.0744891472493711
RPO_TACTTACGTGGCTTAT-1	-3.68151189051424	-9.48986712044672	-0.00505889848366151
RPO_TAGGTTGAGTATGCAA-1	-1.44787181578432	-7.47955742424921	0.0288404503805614
RPO_TCAATTCTCGCATAGT-1	-3.83221126757418	-10.2052945191284	0.00459583841667616
RPO_TCTGGCTCATCGATAC-1	-4.40105963907992	-8.82576075142816	-0.00212894011893522
RPO_TCTGGCTTCAAGCTGT-1	-3.2074654217795	-9.50659075325922	0.0497629724759171
RPO_TCTTTGACAGTCTGGC-1	-4.74778224192415	-7.33965244835809	-0.0287168223818317
RPO_TGAGGGAAGCCTTCTC-1	-2.45817257128512	-9.87394037789301	-0.00438470496060814
RPO_TGCAGTAAGTCACAGG-1	-2.90555430613314	-10.5599440628906	-0.0502689668183221
RPO_TGGGATTGTAGTCACT-1	-4.74654818735872	-8.16372862404779	-0.0193502635466773
RPO_TGTACAGCATCTTAGG-1	-5.50194550715243	-6.58636656350092	-0.0440231969506585
RPO_TGTCCACGTGCAACAG-1	-3.52269960604464	-8.88445463723138	-0.00264700049695607
RPO_TTCGCTGTCAAGAAAC-1	-5.10479642115389	-6.49636879509882	-0.0505709442702629
RPO_TTGCATTAGTTGTCGT-1	-3.23426343165194	-6.937971502008	-0.0183078319275219
RPO_TTGCGTCGTCTGTTAG-1	-2.44100261889254	-7.13678541726068	-0.047410448624955
RPO_TTTCCTCCAGAGAGGG-1	-2.50760341845309	-7.72450724190668	-0.0243328066926989
GPU_AATGGAATCTGACGCG-1	-3.748443376644	-8.28688326424554	-0.0078578782609344
GPU_ACGTCCTCACGCGTCA-1	-3.62442899905001	-9.88925448006586	-0.0158503132538193
GPU_AGACAGGGTAATTGGA-1	-4.04944802485262	-6.51433792656854	-0.0245463534205956
GPU_AGGGAGTTCCTTCTTC-1	-4.19388772211825	-6.60024824685052	0.0263090513340493
GPU_AGTGCCGCACTTCAAG-1	-3.46414781771456	-9.68784514016107	-0.0141862422141581
GPU_ATGCCTCCAGTCTACA-1	-3.62763191424166	-6.78171721047357	0.0781245994156025
GPU_ATTCAGGAGAATTCAG-1	-3.46576811037813	-6.77586403435663	0.00803327374491607
GPU_CAAAGAAGTCTGTAAC-1	-5.00381756983553	-6.7333587700744	-0.0501679283121605
GPU_CAAGGGATCTCCTGTG-1	-3.4829051610068	-9.86668959206537	-0.0324700110726073
GPU_CAGATCAAGGATACCG-1	-1.00068093500887	0.0247563129048011	0.0955409068582083
GPU_CCACGTTGTATAGGAT-1	-3.64596153460299	-8.64160814827875	-0.041878877146349
GPU_CCGTGAGTCTGTGTGA-1	-3.61962414942538	-9.04975500649408	-0.0334899779198766
GPU_CCTCACAGTCTGTGTA-1	-2.86025572977816	-9.34892645424799	-0.0727805267531007
GPU_CGGGCATAGTGGTGAC-1	-3.81752253733431	-9.87668314522699	-0.0210729597843356
GPU_CGGGTGTAGGCTAACG-1	-4.36456061564242	-6.841141133966	-0.0036652971939127
GPU_CTGGCAGCAAGATTGA-1	-3.6921165104941	-8.47263231820062	-0.00764335541841712
GPU_CTGTCGTCATCGTGCG-1	-3.0237610455588	-10.0814189011474	-0.043837256754358
GPU_GAATCGTTCAGCACCG-1	-3.43246628008639	-10.0618599945922	-0.028649718700849
GPU_GACATCATCGGACTGC-1	-3.96946049891268	-8.73976793831781	-0.00340601301380658
GPU_GATTCGACAAAGGGTC-1	-3.47383094988619	-10.0392474228759	-0.0687787836115103
GPU_GGGAGTAGTGGATGAC-1	-3.82061029635226	-9.96121874398187	-0.00265826002777722
GPU_GGTCACGTCGTGGCTG-1	-3.76323033533846	-9.3128699356933	-0.0268704524590914
GPU_GGTGTTACAGTAACCT-1	-4.53747321329867	-8.22420397347406	-0.0327696965417834
GPU_GTAGAGGTCTTGCGCT-1	-5.08665181360995	-8.17608442849115	-0.0227006910215978
GPU_GTAGCTACACTATCGA-1	-4.94072867594515	-7.5621465737243	-0.00133205307760267
GPU_GTGACGCCAAGCGAGT-1	-3.48084856234347	-10.283572107019	-0.0351486696425577
GPU_TATACCTCAATGGCCC-1	-3.75935150347506	-9.56043806618646	-0.0137700108571003
GPU_TCAGCAATCTCGAGTA-1	-3.53431106768404	-6.85163679665521	0.0564883853810503
GPU_TCATTGTGTCGAGCTC-1	-3.6845755692557	-9.9736832672973	-0.00918159641659577
GPU_TCCGTGTCAAATTGCC-1	-3.51723815165316	-9.01764193123773	-0.0113385162889961
GPU_TCTACATAGTGAGTTA-1	-3.39021111689364	-10.4030312592407	-0.0579752435994514
GPU_TCTGTCGGTTCGAAGG-1	-3.63578225336825	-10.0836056763549	0.00511163749953411
GPU_TCTGTCGTCAAACCCA-1	-3.30790020190035	-9.52025785988763	-0.0312106925108047
GPU_TCTTAGTTCTGGGATT-1	-3.47567678652559	-9.91688623970941	0.0300162378903967
GPU_TGAACGTAGTCTGCGC-1	-4.15016127787386	-8.58784571236566	-0.0260183930496828
GPU_TGTTCCGAGCATCCTA-1	-3.67088485918795	-9.92244425362543	-0.0487147668487515
GPU_TTAATCCCAGGTGTTT-1	-3.7269110795096	-9.84044542855218	-0.0312991173034254
GPU_TTACAGGCATCTATCT-1	-3.40171910486971	-10.0929011399169	-0.0178274134804949
GPU_TTCCTCTGTCACTCTC-1	-4.26456404886996	-9.5929574067016	-0.0185817826153677
GPU_TTGATGGCATGATCTG-1	-3.61898876391207	-9.99176970070795	-0.0507778435882492
GPU_TTTACTGGTCTTCATT-1	-3.99983121119295	-9.93581190651849	-0.021924375957131
GP29_AAACGAAGTCACTTAG-1	-2.72349549494539	-7.86253157204584	0.0158582760343402
GP29_AAAGGTACAATGTTGC-1	-2.88812853060518	-7.9271368080993	0.0505325477412101
GP29_AACGTCACAACAGCTT-1	1.43488823212827	7.02068337851569	-0.0549373146059865
GP29_AAGACAAGTCCTTAAG-1	-2.76818038187777	-7.59780207222894	-0.0288940524598144
GP29_AAGACTCTCACGACTA-1	-3.49733234606539	-8.36310091561273	0.00312908730056446
GP29_AAGGTAATCATGCATG-1	-2.67935038767611	-8.06552687233881	0.0425055946331184
GP29_AAGTCGTCACCATTCC-1	-3.28764105997835	-7.68374529427484	0.0324569577523092
GP29_ACAGAAACATTCAGCA-1	-3.13681675158297	-8.0682820374389	-0.0405876277343844
GP29_ACATGCATCCTCACTG-1	1.43513022698606	7.00847348624274	-0.0082616268403259
GP29_ACCCAAAGTTGTTGCA-1	-3.06587268076693	-6.71408691948846	-0.0201588147869737
GP29_ACCTGTCAGTACTCGT-1	-3.10697389803683	-6.7583135659118	-0.0328434455503619
GP29_ACGCACGCAACTCCAA-1	-2.55662108622347	-7.83053389138177	-0.00179200413770106
GP29_ACGGGTCTCATGGCCG-1	1.46799956597532	7.01250323706671	-0.00224260768025025
GP29_ACGTAGTGTACGTACT-1	-3.3855934258536	-8.0121673638244	-0.00723390240724674
GP29_ACTTATCGTCTATGAC-1	-2.93124462328707	-7.85403338021234	0.0108042183326253
GP29_ACTTCCGAGGTTCAGG-1	-3.33510233126436	-7.92999973839716	0.000219680015214732
GP29_ACTTTGTAGCTTACGT-1	-2.45306087694918	-7.70892134255365	0.00872350725320981
GP29_ACTTTGTAGGATGGCT-1	-3.25449372492586	-7.75777569359735	-0.0048536748684571
GP29_AGAAATGGTCCTTGTC-1	-2.43804765902315	-7.77254477089838	0.0520961594494659
GP29_AGAACCTGTGCTGCAC-1	-2.61627985201632	-7.84260693139032	0.0786071740967595
GP29_AGAAGCGTCTCAGAAC-1	1.45135806836332	7.03784760886237	-0.0587564871438048
GP29_AGACAGGGTAATGTGA-1	1.44657300748075	7.0419212287049	-0.0129880319985332
GP29_AGACCCGGTCCTGGGT-1	1.46456395425047	7.02776917868658	-0.0551622761591622
GP29_AGACCCGTCTTCCGTG-1	-2.4903719540671	-8.18248549050287	0.0118558299218049
GP29_AGACTCAAGATGACCG-1	-2.60597850046908	-7.81614103859857	0.0247328007457141
GP29_AGATAGACAACTCCAA-1	-3.3626704331473	-8.30951872414545	-0.0451536982514111
GP29_AGCGCCATCCGCACTT-1	-2.48582578860079	-7.78066769188837	0.0514517820946353
GP29_AGCGTATCAGACCTAT-1	-2.47255302630221	-7.75411692208246	0.0470001980671327
GP29_AGGAAATAGCCGTTAT-1	1.41742991246427	6.97961577826544	-0.02676376374906
GP29_AGGAAATGTTAGAGTA-1	-2.66404677592074	-7.76235762185052	0.00758062129932977
GP29_AGGACTTGTGAACTAA-1	1.42438768185819	7.01500281745001	-0.0436824813370544
GP29_AGGAGGTAGACGCCCT-1	-2.86837483607088	-8.02642527169183	-0.0210111340788321
GP29_AGGCATTCAACGATCT-1	-3.91775704584871	-8.91232767647699	0.100673232108714
GP29_AGGCTGCTCAACACGT-1	-3.25057603083407	-8.09505358284906	-0.0316330337927641
GP29_AGGGTGATCTGCACCT-1	-2.85681940279757	-8.28536501473383	-0.0146947745951692
GP29_AGGGTTTGTGGCGCTT-1	-2.89765382967745	-8.0124115044494	0.00980581201730278
GP29_AGGTAGGGTAGCTGTT-1	1.44705055989469	6.97766265326544	-0.0130665375902486
GP29_AGGTGTTAGGTAGATT-1	-3.08344293795382	-7.51830759591058	-0.042610984347327
GP29_AGGTGTTCACACGGTC-1	-3.20243955813204	-7.71704855507806	-0.0504748711189839
GP29_AGGTTGTAGGGATGTC-1	1.44048355855192	6.99763402396246	-0.0208758568046051
GP29_AGTCACATCCATACTT-1	-2.48388959131991	-7.8004826599975	0.0434361541923167
GP29_AGTCTCCTCGTCGATA-1	-2.84732915125643	-7.7741507584472	-0.0415736451900402
GP29_ATACCTTAGATTAGAC-1	-3.20176149569308	-7.71900883263544	0.0409163062662009
GP29_ATACCTTAGGAGAATG-1	1.3794816616937	6.97301730567023	0.0139554204909789
GP29_ATAGACCCACTAGGTT-1	1.43683444298948	7.0416222518067	-0.0105470880868128
GP29_ATATCCTCAAGGTCAG-1	-3.13968683443819	-6.76808872765497	-0.00994475699709868
GP29_ATCCATTCAAGTGGGT-1	-0.225244533641684	4.8148384993653	0.0112903191483295
GP29_ATCGCCTGTCGCAGTC-1	-3.17150140963351	-8.07297459191278	0.0297601632531728
GP29_ATCGGATAGACTACGG-1	-3.02404643259798	-8.16785421914056	0.0328812826271464
GP29_ATCTCTAGTACATTGC-1	-3.43564988337313	-8.25236883706049	0.0217817271262931
GP29_ATCTTCACAACGATTC-1	-2.74057294092928	-7.97581806725458	0.0264677745638101
GP29_ATTCACTGTGTGGACA-1	-2.49648429117953	-7.75297728127435	0.0309219782119021
GP29_ATTCCATTCCAATGCA-1	-2.7003054734305	-7.87353935784296	0.0462881175051951
GP29_ATTTCTGCAAGAATGT-1	-4.82129861079012	-8.03601589745477	-0.00554356166041634
GP29_CAACAACAGGTAAACT-1	-2.75968743525301	-7.90581932610467	0.0538900044509769
GP29_CAAGCTAGTGGATTTC-1	-3.39994217119967	-7.67471209114984	0.00633305029895512
GP29_CAATTTCAGCTCTATG-1	-3.09124757014071	-8.18215170449213	-0.0206294892305069
GP29_CACAACAAGTTTGTCG-1	-2.87633181772982	-7.80633202141717	-0.0115510943656963
GP29_CACAGGCTCCTACGAA-1	1.46515630521024	7.04881295615241	0.0204707685865192
GP29_CACATGAGTTCCGCGA-1	-3.8553347703055	-9.09315100258783	-0.0718564526525228
GP29_CACCGTTCAATTGCGT-1	-2.4322390671805	-7.79314890450433	0.0536989078081984
GP29_CACGTTCCACGTACTA-1	-2.5916423913077	-7.94887390679315	0.069173249069929
GP29_CACTGGGAGGGTATAT-1	-3.46399856768404	-7.54004326409296	-0.00167916040930256
GP29_CAGCAATAGCTCATAC-1	-2.84010626040255	-7.97882452553705	0.044981622047255
GP29_CAGCACGCACCATTCC-1	-3.31415749750887	-7.43648853844598	-0.00495677770988605
GP29_CAGGCCACAGTTGTTG-1	-2.61726523600374	-7.79374638146356	0.0408043642577634
GP29_CAGGGCTTCGCTACGG-1	-3.70351911745821	-8.34584417885736	-0.0421003018576377
GP29_CATCCCAGTCGGTGAA-1	1.42348049916471	7.03255233222052	-0.00996633027078617
GP29_CATGGTATCATAGACC-1	-3.14460803232943	-7.88404884880975	-0.0454240036100453
GP29_CATTCATCAGACACAG-1	-3.72777868471895	-7.55366983956293	0.0127857345278315
GP29_CATTCATGTAGACGGT-1	-2.55704714022433	-8.12877741402582	0.0170321850274954
GP29_CCACGAGCAGCGACAA-1	1.43313800133909	7.02370652609869	-0.0301448589473135
GP29_CCATAAGTCTTTGCAT-1	1.44889913834776	6.97473439627692	-0.0169260503893331
GP29_CCCAACTAGGCACCAA-1	-3.04594327173983	-7.62581244057611	-0.0113753714868362
GP29_CCCTCTCAGATACAGT-1	-2.51262928210055	-7.72935429161981	0.0154865417500033
GP29_CCCTCTCGTATGAGGC-1	-2.99043179713045	-8.00384417122797	0.0217285861295662
GP29_CCGCAAGTCGCGCCAA-1	-3.55304218493258	-8.51110830849603	0.0560990612209702
GP29_CCTAACCTCGCAGATT-1	-2.44951845370089	-7.75094023293451	0.0627035644674175
GP29_CCTCAACTCACCCTGT-1	1.43244503773893	7.02221688681647	0.00915811301173206
GP29_CCTCAACTCCCTAGGG-1	-2.89469243250643	-7.96751633233026	0.00115534130043407
GP29_CCTCATGAGGTAGACC-1	-3.4344215508536	-8.16199484414056	-0.0212423856605929
GP29_CCTCTAGTCTCAGAAC-1	-3.36404133997713	-7.92378178185419	0.0702655560260202
GP29_CGAAGTTAGAAGATCT-1	-2.96114445887362	-7.8314131791015	-0.0566702768760183
GP29_CGAATTGCATCTTTCA-1	-3.90132499895846	-8.59946909493402	0.0895675540994992
GP29_CGCCATTTCTGGGCGT-1	-3.38363696299349	-7.70959129876092	0.056675024584017
GP29_CGGACACCAATCTGCA-1	-3.44446684084688	-7.5258916909118	-0.029482605797133
GP29_CGGTCAGGTTCCGGTG-1	-2.56226874552523	-7.79550209588007	-0.0309469600037492
GP29_CGGTCAGTCAAGCCAT-1	-3.35700131617342	-7.91710749215082	-0.0159355621291757
GP29_CGGTCAGTCGGTTGTA-1	1.48540972508634	7.0783563559632	-0.00925024920333822
GP29_CGTAAGTCACCAGCTG-1	-3.11752964220797	-8.07096376961664	-0.0400711817790762
GP29_CGTAAGTGTAACATAG-1	1.4015513543054	6.94807156973883	0.018767120696729
GP29_CGTGCTTTCCGAAATC-1	-3.01815439425265	-8.03978052681879	-0.00457665497017423
GP29_CTAACCCAGCCTCACG-1	-2.80886770449434	-7.96869459694818	0.00873679815154765
GP29_CTAACCCGTAGTCGGA-1	-4.40739871226107	-9.55131617135004	-0.0976188865351254
GP29_CTAACTTTCGACCAAT-1	-2.63639665804659	-7.78341045922235	0.065231997565538
GP29_CTACATTAGTTACGGG-1	1.41604732312406	6.98624762946173	-0.0510545655259345
GP29_CTATCTACAGGACTAG-1	-3.40096617899691	-8.01151075905756	0.008194543144234
GP29_CTCAATTCACCGTGGT-1	-2.62611557207857	-7.85809031075433	0.0598516896417935
GP29_CTCAGGGCAAATCGTC-1	-2.68098880015169	-7.6321739251037	-0.0299668094179892
GP29_CTCCAACGTCGGATTT-1	-2.59321023188387	-7.52308645791009	-0.0228750072047965
GP29_CTCCATGCACTGGCCA-1	-2.65637661181246	-7.86025753563837	0.0486732122242096
GP29_CTCCGATAGCAGGGAG-1	-4.06013203821932	-8.80395021981195	0.109086344478658
GP29_CTCCTCCTCATGGGAG-1	-3.01186276636873	-7.79477396553949	-0.0470505897696035
GP29_CTCGAGGAGAAGGGAT-1	-2.9018082734183	-7.74806585854486	0.0148040434144282
GP29_CTCTGGTGTGGCTTAT-1	-3.38082791529452	-7.64463844841913	-0.0146698651747453
GP29_CTGAATGTCGGCTCTT-1	1.42509304322447	6.97570332938239	-0.0504061695166951
GP29_CTGAGGCGTGAATGTA-1	1.39721988476957	6.91747769766852	-0.0563631760870575
GP29_CTGATCCCACGGTGTC-1	1.42345594205107	7.01195868903204	-0.0347340894639864
GP29_CTGGTCTGTCCCACGA-1	-2.72968722544466	-7.92959824150995	0.0300723302580852
GP29_CTGTATTTCCCATAGA-1	1.42553089894499	7.01060304099127	-0.00766886519457149
GP29_CTTCCGAAGGTACATA-1	1.42054008282865	7.01054963522955	-0.052235758468925
GP29_CTTCCGAGTGGTTTAC-1	-3.59415365420138	-8.15655317849115	0.0204156812262332
GP29_CTTCTAATCCTGTACC-1	-3.0652477856711	-7.74818077629999	0.00382324004860493
GP29_CTTCTCTTCGTAGTCA-1	-3.34203554354464	-8.11327210015253	-0.0167671294377094
GP29_GAAGCCCAGTCCCGGT-1	-3.57421566210543	-8.02694407051996	-0.00252713534312229
GP29_GACACGCAGAAACACT-1	-2.45146394930636	-7.70857945031122	0.0974723372539198
GP29_GACCGTGTCTGTGCTC-1	-0.260652583463537	4.9028020804505	0.0884716297997988
GP29_GACTATGCAGTAACAA-1	1.44931172169889	7.05705651694342	-0.0466259178024109
GP29_GACTATGTCCTGGGTG-1	-3.00716592036043	-8.5798958832641	0.0915037269769579
GP29_GAGGCAACATCGCTCT-1	-3.3522305604056	-8.22313490456537	0.0140463327879329
GP29_GAGGGATGTAGAGACC-1	-2.44573665819918	-7.7468127304931	0.0537321913765192
GP29_GAGGGTAAGACCTGGA-1	-3.13640762530123	-8.00228014534906	0.00170060324860172
GP29_GAGTCATTCTTCCTAA-1	-2.69184781275545	-7.78641644066766	0.0394418852054856
GP29_GAGTCTACAGAGGTAC-1	-2.61806417666231	-7.78132381981805	0.0579835304281857
GP29_GAGTTTGTCCTCTAAT-1	-2.54119182787691	-7.79249849862054	0.0319894653760633
GP29_GATCCCTAGTGCTCAT-1	-3.03213764391695	-6.8099197441955	-0.0725007865916292
GP29_GATCGTACAGTTTCAG-1	-2.70309473238741	-7.88252487725214	0.0737387417179416
GP29_GATGACTGTCTCACAA-1	-3.28763009272371	-7.41311636513666	-0.0140231197259319
GP29_GATGCTAAGCATCCTA-1	1.43314169682707	7.03298005515143	-0.032238196637109
GP29_GCAACATCATGGGCAA-1	1.4214602593347	7.01346644812628	-0.0501702862535401
GP29_GCAGGCTGTCTAGGTT-1	-2.61453772745882	-7.6793455178161	0.0687461896910345
GP29_GCATTAGTCTTGTGCC-1	-2.73243404589449	-8.30318918770746	-0.0311286497681372
GP29_GCCATTCTCATTTACC-1	-3.1828563328818	-7.77693358010248	0.0147568200820597
GP29_GCGAGAAAGTCGAATA-1	-2.73625637255465	-7.74867621010736	0.0104885465991928
GP29_GCGGATCAGTGCAAAT-1	-3.12812114916598	-8.12679615563348	0.04167977873433
GP29_GCTACCTCAAACTCTG-1	-3.30848504267489	-7.93083897179559	-0.027385919737055
GP29_GGAGATGAGGGCAGTT-1	-3.65043975077425	-7.55669775551752	0.0138938363247263
GP29_GGAGCAAGTTCAAACC-1	-3.12914158068453	-7.56309547966913	-0.0229399925121009
GP29_GGAGGATCACTAGGCC-1	1.42806969918455	6.99099263602301	-0.0438896749600431
GP29_GGCACGTAGGTGCTTT-1	-2.51007820330416	-7.77175560540155	0.0417557104119932
GP29_GGCAGTCTCTATCGCC-1	1.42596577443327	7.03133210593268	-0.0241136481149928
GP29_GGCTGTGTCCATTGTT-1	1.47126590050901	7.01906070166632	0.00477284194177366
GP29_GGGAAGTGTACACTCA-1	-3.17982221804415	-7.92252197808221	-0.0213046633028712
GP29_GGGAAGTGTAGAATAC-1	-3.20851136408602	-7.89903011864618	0.0101695400405845
GP29_GGGCTACGTACTTCCC-1	-2.79748107157503	-7.93340101784662	0.0474662286274974
GP29_GGGTAGAGTGATGGCA-1	-2.57224084101473	-7.9756888443847	0.000457747926721874
GP29_GGTTGTAAGACCAACG-1	-2.77851248942171	-7.68852463311151	-0.0289643349041939
GP29_GTAAGTCTCGGATACT-1	1.37799202241148	6.88231334143683	-0.0370842967568213
GP29_GTACAGTGTGCACGCT-1	1.42953883446897	7.00307712012335	-0.0246790096401397
GP29_GTAGAGGGTTCATCTT-1	-2.82165909968172	-7.37294283455804	0.020206107043313
GP29_GTAGGAGAGGCGCTTC-1	-2.74688984118258	-7.71052494591669	-0.0535259555291995
GP29_GTCACTCCATATCTCT-1	1.4623548869058	6.99297484808966	-0.0236904530758703
GP29_GTCACTCGTAATGTGA-1	-2.70506812296663	-7.85541143959955	0.00200810211504299
GP29_GTCAGCGGTACGCTAT-1	-4.51325513087069	-9.52643862313226	-0.0678047137605129
GP29_GTCCCATTCTGCGGAC-1	-2.70923043452059	-7.82267466134027	0.0148735586366957
GP29_GTCTAGATCCAAGCTA-1	-3.58419300280367	-8.80193796700433	-0.00535722035091352
GP29_GTCTCACGTCTATGAC-1	1.4451738480493	6.9633079474549	-0.0229923032078405
GP29_GTCTGTCCACTCAAGT-1	-3.10989237986361	-7.17917576378778	0.0185610966683165
GP29_GTGCTGGTCGACCACG-1	1.43790899552549	7.02424630576178	-0.0234650739710831
GP29_GTGTCCTTCGTTCTCG-1	-2.58122969828402	-7.88217440194086	-0.00475547242888621
GP29_GTGTGATCACGACGCT-1	-2.77633835039889	-7.87587824410394	0.00323748860200135
GP29_GTGTTCCAGGGATCTG-1	-2.70236684046541	-7.60676661080316	-0.00893633395420507
GP29_GTTGTGAAGCATCCCG-1	-2.65741111002718	-8.16861429757074	-0.00206187058079885
GP29_TAACACGAGACGCATG-1	-3.09688235483919	-7.86752501076654	-0.0325019363302412
GP29_TACAACGCACACTTAG-1	1.42895804681028	7.01667651587531	-0.0251226475145696
GP29_TACATTCCAATGGCAG-1	1.42891882695402	7.01016292029425	-0.00611667232509377
GP29_TACCGAACAGAGGTAC-1	1.46328328885282	7.04454049521491	-0.0459960717751577
GP29_TACGGTAAGCTTCGTA-1	1.42821608819212	7.02506074362799	-0.0334425828013868
GP29_TACGTCCGTCAGTCGC-1	-2.91662861071383	-7.84976091927484	-0.0122794167075653
GP29_TAGGTACCAGCAGTTT-1	-2.76499725542818	-8.1837891632934	0.00127944420423665
GP29_TATCCTAAGACTAGAT-1	1.46074126996244	6.99138984137579	-0.0325271751438534
GP29_TCACATTAGGTAACTA-1	1.42997180260862	7.02673825675055	-0.0442731371264073
GP29_TCACGGGCAGATCATC-1	-2.7704217549399	-7.74976101464227	-0.0196471421327956
GP29_TCAGCCTCATCGCTCT-1	-3.15542055331026	-8.22613134926752	-0.0168967559296261
GP29_TCAGGTACAAATACAG-1	-4.13229848109041	-6.99367180413202	-0.0481515718389722
GP29_TCAGTCCAGTTGTCAC-1	-2.74494076929842	-7.91070738381342	0.072048484490135
GP29_TCAGTGAGTGCCTAAT-1	-3.11027599535738	-8.39826384133295	-0.00753271280453235
GP29_TCATACTAGGTACTGG-1	1.4536661986276	6.97730979376837	-0.0336728901088229
GP29_TCATACTCACAAGTGG-1	-2.40952779017245	-7.67142954415277	0.0124614906770409
GP29_TCATACTCATAGCTGT-1	-2.48696399889742	-7.76020947045282	0.0634702134546873
GP29_TCATATCGTCGTACTA-1	-2.99666620455538	-8.24746504372552	-0.00778736288177784
GP29_TCATCCGAGGTGGCTA-1	-2.96750355921541	-7.13284721917108	0.010412262986843
GP29_TCATCCGGTACCGGCT-1	-2.82554174624239	-7.79583683556512	-0.00217289688768428
GP29_TCATGTTAGTTAACGA-1	-3.60328460894381	-8.55133333748773	-0.00103697587119825
GP29_TCCACCACAGCGTTGC-1	1.44211493767942	7.03732118063971	-0.0323975628850587
GP29_TCCCACAGTAATGCTC-1	1.38037334717954	6.86019429617926	-0.0357054419987873
GP29_TCCCAGTAGGTGCCAA-1	-3.32751537524019	-7.97415962761835	-0.00655606928551866
GP29_TCCGATCTCGTCAACA-1	1.43364857472624	6.99066695624396	-0.0279783617777743
GP29_TCCTCCCAGTACGTCT-1	1.45094500817503	7.04473504477545	-0.049755331264435
GP29_TCCTTTCAGATCACCT-1	-2.627833377941	-7.74255838936761	0.0790123621798444
GP29_TCGACCTGTGAGTAAT-1	-2.81405092440401	-7.94018402642206	0.0409276061191002
GP29_TCGCTCACAGGACTAG-1	-2.48028303347384	-7.74221602028802	-0.0113541248214836
GP29_TCGGGTGGTAATGCTC-1	-3.19632793627535	-8.02403154915765	-0.027186481541953
GP29_TCGTGCTGTTCCACAA-1	1.45015333928312	7.03211078101202	0.0033429187921292
GP29_TCTATCATCGCTACAA-1	1.37625252045835	6.88559874945685	-0.0450544970757559
GP29_TCTCTGGCAACTGGTT-1	-2.75363374911104	-7.88979569024042	0.0425427705608752
GP29_TCTTAGTTCTCTCGAC-1	1.47717307843412	6.92986545020148	-0.0295635617029677
GP29_TCTTTGAAGATTACCC-1	1.47100685872282	7.04626187735602	0.0108486677021011
GP29_TGATGCACAACGCCCA-1	1.46352134980406	7.04291781836554	0.00222424026680695
GP29_TGATGGTGTCTTCGAA-1	1.44142221249784	7.03622064047858	-0.0171951934152011
GP29_TGCACGGAGACTCATC-1	1.43585954941953	7.02523765021368	-0.0106711531531358
GP29_TGCACGGAGCCAGACA-1	-2.7092976685599	-7.73787727898553	-0.0180734232938369
GP29_TGCTCGTCATTCCTAT-1	1.45110546387876	6.97569665366217	-0.0502235683823444
GP29_TGCTTGCTCTTACCAT-1	-2.43685580454622	-7.83425751275018	0.103073017156276
GP29_TGGAGAGGTGTCGCTG-1	-2.64567257128512	-8.16321363991693	0.016036312034004
GP29_TGGGTTAAGTTCATGC-1	-2.47456718645846	-8.11133041924432	-0.00357189346651071
GP29_TGTACAGAGGACACTG-1	-2.86127997599398	-8.3265475327392	-0.00978883020183124
GP29_TGTTACTCAGATCCTA-1	1.42676125802244	7.02496632987067	-0.0270792622257804
GP29_TGTTGGACACTTGTCC-1	-3.41893316469942	-8.13165417260126	-0.0246743573067499
GP29_TTACGCCTCGTCCTTG-1	-2.91141344271456	-6.68257036751703	0.00426957733965606
GP29_TTATTGCTCCCTTGGT-1	-2.59847117625033	-7.76384487694696	0.0754459351423818
GP29_TTCAATCGTCCATCTC-1	-3.3075196858481	-8.06817522591547	0.0173324933348463
GP29_TTCCGTGTCTGGCCAG-1	-2.54575372896944	-7.802322774591	0.029793854388736
GP29_TTCCTAAAGCTCGAAG-1	-2.64058209620272	-8.15460100716547	0.0102659564004782
GP29_TTCGATTCAGACCAAG-1	-3.20755125246798	-8.2271651322265	-0.0116993098046744
GP29_TTCGATTGTTCTTGTT-1	1.42938255109037	7.00016078406378	-0.0302620597875492
GP29_TTCTGTAAGTGTAGTA-1	-3.15724755488192	-8.04271069115594	-0.00693255088793032
GP29_TTGAACGCACAAGTGG-1	-2.7060063000754	-7.64389601296381	0.0258785138214569
GP29_TTGACCCCATATCGGT-1	-2.73757625780855	-7.95014944619134	-0.00816545989388681
GP29_TTGGGATGTCTACGAT-1	-3.35822559557711	-8.228263765039	-0.00192157109344046
GP29_TTTACGTCAAAGGGTC-1	-3.4694647904471	-8.21948423928217	0.00299298214072458
GP29_TTTAGTCTCGTCACCT-1	-2.84133197031771	-7.84333220070795	0.0475981005339965
GP29_TTTCCTCGTCTTTATC-1	-2.4549965973929	-7.69765320366815	0.0564178578102914
GP29_TTTGATCTCAATCCAG-1	1.44713197983946	7.03612813406989	-0.0435269079230294
GP29_TTTGGTTCAGAGATTA-1	1.40387545861448	6.92619428092047	-0.0317723247512817
GP30_AAACCCAGTACCGCGT-1	-3.61376978121554	-7.9915169770141	0.0947208246144982
GP30_AAACGAATCAATCTTC-1	-3.49491096697603	-8.47881689614252	0.0655963293691667
GP30_AAAGGTATCAAGCCCG-1	-3.57602549753939	-8.44888105935052	0.0986773746727827
GP30_AAAGTGAAGATAGCAT-1	-3.08302260599886	-6.9524339730163	-0.0064343425167325
GP30_AAAGTGATCTCATTAC-1	-3.61253405772005	-8.62875071114496	0.0547493950722815
GP30_AAATGGAAGCGCTGAA-1	-3.59598637781893	-8.33743658608392	0.0846272938781812
GP30_AACAACCCACAACGTT-1	-2.88294650278841	-7.87414637154535	0.0512584998533264
GP30_AACAAGAGTGCTCGTG-1	-2.91346288882052	-8.4054049546142	0.0926980399568796
GP30_AACCACATCCGGCAAC-1	-3.129702102764	-8.11956587380365	0.073519346835615
GP30_AACCATGGTCTGTGGC-1	-3.51587940417086	-8.29116144722894	0.105132316843342
GP30_AACCCAAAGGTCACAG-1	-3.50263024531161	-8.93775740212396	0.0648826171620574
GP30_AACCTTTCAAATGGCG-1	-2.80872393809115	-8.31487360543207	0.129173406197395
GP30_AACCTTTCATCATTGG-1	-3.98575402460848	-8.75167551583246	0.0806396509651313
GP30_AACCTTTTCTTGGAAC-1	-3.78295804224764	-9.10972681588129	0.115625199563642
GP30_AACGGGAAGAATCTAG-1	-3.06067658625399	-8.11094942635492	0.126500583618676
GP30_AACGGGAAGGACCCAA-1	-2.91528249941622	-7.90295258110956	0.0075351708499434
GP30_AACGGGAGTTCCTACC-1	-3.46029115877901	-8.46386709755853	0.111129475009518
GP30_AACGTCAGTTGCCGCA-1	-3.62854505739962	-8.4176529938598	0.0460788333063142
GP30_AAGACAATCTCACCCA-1	-3.6493497010306	-8.37311068123773	0.0896628660472875
GP30_AAGATAGCAACACGAG-1	-3.80069709978853	-8.1911658341308	0.0304802874242965
GP30_AAGATAGTCTCTTCAA-1	-3.66877771578585	-8.76074114388422	0.0552095100229739
GP30_AAGCGAGAGGACTGGT-1	-3.78458620272433	-8.14307156151727	0.0932717126727283
GP30_AAGCGTTCAGCCATTA-1	-3.50351883135592	-8.41947451180414	0.0866679278376109
GP30_AAGGAATTCGCCACTT-1	-3.99567509852205	-9.08281794136957	0.0654092380902907
GP30_AAGTACCAGTCTTCCC-1	-4.01948548517977	-9.23464098519281	0.0957368186431427
GP30_AATAGAGCAGATGCGA-1	-3.26909137926851	-8.40995588845209	0.0719730272748423
GP30_AATCACGCAGTCAGTT-1	-3.56360675059115	-8.13819780892328	0.0969563905046761
GP30_AATCGACTCACTAGCA-1	-3.21964241228853	-6.95919218605951	0.0457999009902661
GP30_AATCGTGGTAGACGGT-1	-3.42485309801851	-8.04500904625848	0.0256996206209222
GP30_AATGCCAAGTTCGGTT-1	-3.31319762430941	-8.24505224770502	0.0353754681831065
GP30_AATGGCTAGACTAGAT-1	-3.2939756032065	-8.24843779152826	0.0745085175595854
GP30_AATTTCCAGAGGTTAT-1	-3.01681972704684	-8.52633562630609	0.0831938356910594
GP30_AATTTCCAGTGCGCTC-1	-2.64659215174471	-8.16538515633539	0.0686189327702276
GP30_ACACTGAGTATCGCTA-1	-3.70114828310763	-8.68439093178705	0.0763060610565502
GP30_ACACTGAGTCCTGTCT-1	-3.60716558657442	-8.54282274788812	0.0323931696377756
GP30_ACAGCCGCATCGATGT-1	-3.24337197504793	-8.20331278389886	0.0174839760948729
GP30_ACAGGGAAGAGAATCT-1	-3.63823248110567	-8.85816946572259	0.105899310440266
GP30_ACATGCAAGCGACTGA-1	-3.51912833414828	-8.56824293679193	0.0576142708772253
GP30_ACATGCACATTGCCGG-1	-3.48980117998873	-8.59430399483636	0.0229924236030024
GP30_ACATGCATCAATCCAG-1	-3.01057316027437	-8.03132811135248	0.0393225510912699
GP30_ACATTTCGTTAAAGTG-1	-3.62181068621432	-8.85496035164789	0.110255991129358
GP30_ACCAAACTCCTTCTAA-1	-3.5055508729056	-8.69884195870355	0.104365232627151
GP30_ACCAAACTCGAACGCC-1	-3.65090037546908	-8.57174959725336	0.102280928545114
GP30_ACCAACAAGTATGAGT-1	-3.27908469401156	-8.23404017037347	0.000232292580927884
GP30_ACCAACACAAAGGAGA-1	-4.14056254587923	-8.42456808632806	0.100727978236891
GP30_ACCAACACAGCGAACA-1	-3.85179544649874	-8.03617230004266	0.0707986658446086
GP30_ACCACAATCTCGACCT-1	-3.36046792231356	-8.17764368599847	0.0516599624250784
GP30_ACCCTTGAGATCACTC-1	-3.51960684023653	-8.11381235665277	0.0646149124982976
GP30_ACCGTTCAGTAGCAAT-1	-3.73901702128206	-8.52198591774896	0.0390967177470168
GP30_ACCTGAACATGTGTCA-1	-3.60099459849154	-8.58397570198968	0.0517703827209936
GP30_ACCTGTCTCACTAGCA-1	-3.89647580347811	-8.34368696755365	0.03938284754716
GP30_ACGTAACGTACTAGCT-1	-3.42184354029452	-8.75361052102045	0.074204637772072
GP30_ACGTACACACAGTGTT-1	-3.57084490023409	-8.75552549904779	0.111598602072504
GP30_ACGTACAGTCCGGACT-1	-3.56148601733004	-8.1025198990722	0.112615257146668
GP30_ACGTACATCGTGGTAT-1	-3.18561173640047	-8.06894388741449	0.0575799009058787
GP30_ACGTAGTAGCGTTCCG-1	-3.60088492594515	-8.54428854531244	0.125536603404423
GP30_ACGTAGTGTGTCCGTG-1	-3.55016518793856	-7.63833609169916	0.0301606213266578
GP30_ACGTTCCGTCATCGCG-1	-3.60300112925326	-8.16193380898431	0.0339505096390763
GP30_ACTCCCAGTGTTAAAG-1	-3.59546376429354	-7.92423048562006	0.039097554387281
GP30_ACTCTCGCATGACAAA-1	-3.51379991732393	-7.95750656670526	0.011269458795552
GP30_ACTGATGGTACAACGG-1	-3.16487146578585	-8.46577730721429	0.11589232182128
GP30_ACTGCAAAGTAGCATA-1	-3.75495005808626	-8.94791212624506	0.0324010266937773
GP30_ACTGTCCAGAATGTTG-1	-3.3835752125815	-8.25804987496332	0.0658716717733339
GP30_ACTGTCCAGGGATCAC-1	-3.61992360316073	-8.54095449990228	0.0456658833956365
GP30_ACTGTCCGTTGGTGTT-1	-2.68153120241915	-8.3338545853515	0.0740070902375183
GP30_ACTGTCCTCGAGGCAA-1	-3.85506249628817	-8.03426018303827	0.0858001945291935
GP30_ACTGTGAAGTAAACTG-1	-3.4142730351523	-8.82674589699701	0.0590609462519232
GP30_ACTTAGGCAAGCTACT-1	-3.55014206133639	-8.23425570076898	0.05265471058005
GP30_ACTTCCGGTCGAGCTC-1	-2.97460676394259	-7.63925495690301	0.0291310805903175
GP30_ACTTTCAGTATCAAGA-1	-3.48107458315645	-7.57405176705316	0.0602963550920976
GP30_ACTTTGTTCTGAATGC-1	-3.88975883684908	-8.99580565041498	0.127975330431251
GP30_AGAAATGTCCATTGTT-1	-3.1819846745566	-8.43027105874017	0.0848116963507102
GP30_AGAACCTCACAAATCC-1	-3.88699222765719	-9.28332510537103	0.159158577123353
GP30_AGAACCTTCTAGACCA-1	-3.90162612162386	-8.6401175553222	0.113627897205499
GP30_AGACACTGTGGTAATA-1	-3.68885112963473	-8.23165407723383	0.0726394459049464
GP30_AGACAGGTCAAGCTTG-1	-3.31605864725863	-8.29682245797113	0.0565848953890767
GP30_AGACCATCAATCGCAT-1	-2.84153987131869	-8.29942122048334	0.126282707385144
GP30_AGACCATGTATTTCCT-1	-3.57155014239107	-7.978104024591	0.0974062203805731
GP30_AGACTCAAGAGGTTTA-1	-2.81264806948458	-8.45262709206537	0.0681483285317455
GP30_AGAGCCCAGCTTGTGT-1	-3.67844439707552	-7.67175045556024	0.0472668729936465
GP30_AGAGCCCTCGTGGCTG-1	-3.56942082606112	-8.71315947121576	0.0995153281594122
GP30_AGATAGATCTGTCAGA-1	-3.53634406290804	-8.38039007729486	0.135970998846808
GP30_AGATCCAAGCGTTGTT-1	-3.30863524637972	-8.10220804757074	0.0434876709372615
GP30_AGATCGTAGGATAATC-1	-3.54053569994723	-8.23301497048334	-0.00239563133754048
GP30_AGATGCTTCCCAAGCG-1	-3.66371895037447	-8.73303213662103	0.0274452746114607
GP30_AGCATCACACTCAGAT-1	-3.56237078867708	-8.311591058435	0.0597684176825426
GP30_AGCCACGGTCAAATCC-1	-3.34123946390902	-7.81376972741083	0.067167147475449
GP30_AGCGCCACAATCACGT-1	-2.98294569216524	-7.94171324318842	0.012040952278329
GP30_AGCGCCAGTCGTTATG-1	-3.64882565699373	-8.06147280281976	0.0136375318483035
GP30_AGCGCTGGTAGGACCA-1	-3.48356820307528	-8.3298434311767	0.0838278438346999
GP30_AGCTACAAGTGAACAT-1	-3.60920549593722	-8.38553991860345	0.124805017145559
GP30_AGCTCAACAATCCAGT-1	-2.77408052645479	-8.14236536568597	0.0597517159716545
GP30_AGGAATAGTTGGCCTG-1	-3.94385386668001	-9.06830969399408	0.12107714213477
GP30_AGGACTTAGCCTGAGA-1	-3.56756902895724	-8.46623030251459	0.114178993184541
GP30_AGGATAACACCTGATA-1	-3.60768533907686	-8.17855444497064	0.084643256217937
GP30_AGGCTGCAGCGTGTTT-1	-3.58393694124972	-7.47678604668573	-0.00388989856779079
GP30_AGGCTGCGTGGAGAAA-1	-2.61723090372835	-8.33221998757318	0.0838248455134075
GP30_AGGGCTCGTCTCAGAT-1	-3.04714466295992	-8.04630413598016	0.0461763338309343
GP30_AGGGCTCGTGCTAGCC-1	-3.94479943476473	-8.91130152291254	0.0797249553189475
GP30_AGGGTCCCATCAGTCA-1	-3.0340616818503	-7.90289059227899	0.00894068184730601
GP30_AGGGTGAAGCACGTCC-1	-3.63143588267122	-8.48632135933832	-0.0118830572550821
GP30_AGGTAGGTCTTTCGAT-1	-3.45979214869295	-8.1862772995849	0.0468745790660197
GP30_AGGTCATTCCACTGGG-1	-3.50485635958468	-8.34306517189935	0.112398369461275
GP30_AGGTCTAGTTCAACGT-1	-3.59423829279696	-8.90766897744134	0.0873674160300531
GP30_AGGTTACGTTACCGTA-1	-3.67140961848055	-8.54156103676752	0.122942930871214
GP30_AGGTTACTCTATTTCG-1	-3.56431962214266	-8.41758432930902	0.0339110617762226
GP30_AGTACTGAGCCTGTCG-1	-3.69425202570711	-7.88004913872675	0.00794150594797643
GP30_AGTAGCTCACTACGGC-1	-3.07147885523592	-8.04878368920282	-0.013227768106025
GP30_AGTAGTCAGGAACGTC-1	-2.86272956095492	-8.00768700188592	-0.0150703491902194
GP30_AGTCAACAGTTCCTGA-1	-3.6029412861899	-8.71519461220697	0.11570681111224
GP30_AGTCATGCAGAAGCGT-1	-2.75343252383028	-8.19659987038568	0.0631832263976226
GP30_AGTGACTTCGGACTGC-1	-3.50196577273165	-8.46887388771967	0.0944487149533502
GP30_AGTGTTGCACCGCTAG-1	-3.68172694407259	-8.47708406990961	0.0590499839780905
GP30_AGTGTTGTCAGACATC-1	-3.00340224467074	-7.95822420662836	-0.0118959577189049
GP30_ATACCGACAACAGTGG-1	-3.39512110911165	-8.39135065621332	0.0630104220482818
GP30_ATAGACCAGAGAGAAC-1	-3.70367289744173	-8.41068831032709	0.03684380145557
GP30_ATCACAGGTTCGGCCA-1	-3.53428150378023	-8.44306936806634	0.123005469245472
GP30_ATCACTTCAGAACTAA-1	-3.56006051264559	-8.55515566414789	0.0754641000491015
GP30_ATCAGGTGTTCTCCAC-1	-3.88046551905428	-8.11851540154413	0.0581829377463893
GP30_ATCCCTGAGAAACCCG-1	-3.45464206896578	-8.52525988167718	0.110161159159564
GP30_ATCCTATGTGTCCATA-1	-3.58423424921786	-8.22504606789545	0.10227019548728
GP30_ATCGGATGTACATTGC-1	-3.45583368502413	-8.35374250954584	0.0843843145096329
GP30_ATCGGATGTTATTCCT-1	-3.64842463694369	-8.61369696206049	0.0949315490322448
GP30_ATCGTCCAGAATCGAT-1	-3.01878524981295	-8.01071777886346	0.0473854878483008
GP30_ATCGTCCGTATCGCTA-1	-2.77364755831515	-8.40907946175531	0.119449480272573
GP30_ATCGTGAGTCCACAGC-1	-3.55342389307772	-8.55031195229486	0.0801386754885212
GP30_ATCGTGAGTTTCACAG-1	-2.84041191302096	-8.35578718728021	0.0505661021865822
GP30_ATCTCTACAGTTCTAG-1	-3.67966390810763	-8.7108773285766	0.0225817564606989
GP30_ATGAGGGGTTCGTTCC-1	-3.63682676516329	-8.81452932900384	0.104233701952376
GP30_ATGAGTCTCCAAGCAT-1	-3.65803290568148	-8.32250681466058	0.100237270104654
GP30_ATGCATGCAGAATGTA-1	-3.56406046114718	-8.29925242012933	0.0460309438362596
GP30_ATGCGATGTAACGTTC-1	-3.24387360773836	-8.01565256661371	0.0265004926477347
GP30_ATGGAGGTCCGATCTC-1	-3.5959365483359	-8.52915087288812	0.073650439700272
GP30_ATGGGAGTCATTGCCC-1	-3.30147625170504	-7.26800909584955	0.0587491028493274
GP30_ATGGGAGTCCCTTCCC-1	-3.77178908549105	-8.78617563790277	0.139251102836264
GP30_ATGGTTGAGATACGAT-1	-3.58981968127047	-7.66016474312738	0.0741445571253222
GP30_ATGTCCCTCCTCAGAA-1	-3.13169885836397	-7.88026371544794	-0.000915478390700913
GP30_ATTACCTCAACCCGCA-1	-3.43089677058016	-8.3131722504516	0.113227773805482
GP30_ATTACCTGTCCTCCTA-1	-3.56141735277926	-8.44450750893549	0.130726931662824
GP30_ATTCACTAGCTTCATG-1	-3.41358782015597	-8.4907788330932	0.0227770903098125
GP30_ATTCATCAGTGGTGGT-1	-3.69245053492342	-8.03337946480707	0.103352523004064
GP30_ATTCCATTCTTTCTAG-1	-3.26810861788546	-8.51500311440424	0.0674177230243969
GP30_ATTCCCGCACAAATAG-1	-3.69735623560702	-8.7408541733642	0.0635993634459375
GP30_ATTCCCGTCCATTGGA-1	-3.3688173409537	-8.52355280465082	0.025044455413183
GP30_ATTCGTTAGGTAAAGG-1	-3.59704304896151	-8.8619946534057	0.0325841940718103
GP30_ATTCGTTCACTCCCTA-1	-3.05386735163485	-7.8997611100097	0.00315406825107256
GP30_ATTCTTGTCTATGTGG-1	-3.42351342402254	-8.56296148842767	0.0860250615441658
GP30_ATTCTTGTCTGAATCG-1	-2.97411872111117	-7.99775305336908	0.0586593060008288
GP30_ATTGGGTAGAGAGCAA-1	-3.33389998636996	-8.02381458825067	0.0413398931312264
GP30_ATTGTTCCATATGAAG-1	-3.39781047068392	-8.66264429635004	0.0947860700342173
GP30_CAAAGAACAATCGCGC-1	-3.53832770548617	-8.78081884926752	0.130554813420793
GP30_CAAAGAAGTTCTTCAT-1	-4.15119076929842	-8.37677946633295	0.132963082933494
GP30_CAACCAATCTTTGGAG-1	-3.5565271493033	-8.54129877633051	0.0312067389887437
GP30_CAACGGCCAAGGTCTT-1	-3.84409071169649	-8.70609560555414	-0.000304863113497839
GP30_CAACGGCGTCGCCTAG-1	-3.05119444094454	-7.82619419640497	0.00361536465977111
GP30_CAACGGCGTTAGAAAC-1	-2.97253895960604	-7.96984711235956	0.0124832661252138
GP30_CAAGACTAGGGTACAC-1	-2.9174172993735	-8.07975712365106	0.0427940386927284
GP30_CAAGCTAAGGACAGTC-1	-3.62664104662691	-9.14634218758539	0.0289112795248896
GP30_CAATACGGTGGATACG-1	-3.41323472224032	-8.32727900093988	0.0460259599135996
GP30_CAATCGACATCATCCC-1	-3.56081916056429	-8.17267695015863	0.0796870814734746
GP30_CAATTTCGTTCACCGG-1	-2.85369301996981	-8.28882113045648	0.173491847805506
GP30_CACAGATCAGAACTTC-1	-3.18327451906954	-8.17472162789301	0.0743810475704444
GP30_CACATGAAGCAACAAT-1	-3.29827786646639	-8.13818684166864	0.114566530814463
GP30_CACTGAATCAGCTAGT-1	-3.51597262583529	-8.57704058236078	0.061159440742047
GP30_CACTTCGGTAGATTAG-1	-3.50793267451082	-8.50081911629633	0.104634191485907
GP30_CAGAGCCCACAGCTGC-1	-3.85607792101656	-7.90597620552972	0.130092527655488
GP30_CAGAGCCTCCATCAGA-1	-3.32986260615145	-8.23845854348138	0.0487108370191368
GP30_CAGCACGAGACTCATC-1	-3.82606483660494	-8.07015219277338	0.0851576723447357
GP30_CAGCACGGTTACCGTA-1	-3.66009737215792	-8.53690424508051	0.0845344706000191
GP30_CAGGTATAGTTACGGG-1	-3.11918140612398	-7.90473881310419	0.0412830459430026
GP30_CAGTGCGGTTAAGAAC-1	-3.15136004648958	-8.00836506432489	0.0649735144740529
GP30_CAGTTAGAGGCTGGAT-1	-2.9647326584891	-8.37413492745355	0.0737001967954103
GP30_CATACAGTCGAGATGG-1	-3.6200413819388	-8.42081823891595	0.0404482805192749
GP30_CATACCCAGAATTGTG-1	-3.30877782069002	-8.62495222634271	0.0446968843011904
GP30_CATACCCAGCGGGTAT-1	-2.93159462176119	-7.94991770333246	0.0520016105054419
GP30_CATAGACTCGCTCTAC-1	-2.81641699038302	-8.01573124474481	-0.00682558992479265
GP30_CATCCACTCATGCAGT-1	-3.05452038012301	-7.95888033455804	0.00298536844471539
GP30_CATCCGTTCAACCTCC-1	-3.09260464869295	-7.69142857140497	0.143042287364287
GP30_CATCGCTTCCCATTCG-1	-3.47683764658724	-8.37953367775873	0.108898080160015
GP30_CATGCGGAGCCAACCC-1	-3.4676189538077	-7.89717903679803	0.0645360478384749
GP30_CATGCGGTCCGATTAG-1	-3.84886981211458	-8.7235611969848	0.0808030171516805
GP30_CATGCTCGTATTGAGA-1	-2.71037269793307	-8.37221232003168	0.0757545956934274
GP30_CATGGATCAGGATCTT-1	-3.54501248560702	-8.81207457131342	0.0553028871865817
GP30_CATTCTAGTAATCAGA-1	-3.6616628285483	-8.0802096421142	0.0614248691008513
GP30_CATTGAGTCCATCTCG-1	-3.51279808245455	-8.31478872841791	0.102366659664517
GP30_CATTGCCAGCCATATC-1	-3.5161447640494	-8.3317851120849	0.126177308768925
GP30_CATTTCACAACCACAT-1	-3.55745769701754	-8.53260603493646	0.070685696443303
GP30_CATTTCATCCTGCTAC-1	-3.63515711985384	-8.53975477761224	0.118895239660523
GP30_CCAAGCGCAGCAGTAG-1	-3.28953362665926	-7.53024330681757	0.026203979816648
GP30_CCACACTCAACAGATA-1	-3.23007084093844	-7.79109135216669	0.144139170882529
GP30_CCACACTCAAGGTCGA-1	-3.77544499598299	-9.05273047036127	0.0700037695318715
GP30_CCACACTGTTCGATTG-1	-3.46905876360689	-8.57779207772211	0.0972295730367748
GP30_CCACCATGTAGTCTTG-1	-2.66317797861849	-8.24069395607904	0.0408075419282915
GP30_CCACGAGGTAGAGTTA-1	-3.65168095789705	-8.46842947548822	0.0810064203678709
GP30_CCACTTGGTCTCCCTA-1	-3.69199467860018	-8.96257200783685	0.103038726672893
GP30_CCATAAGGTGGTGATG-1	-2.98651553355013	-7.8985723549743	0.0531333422362197
GP30_CCCAACTTCGAGAGAC-1	-3.59111620150362	-8.4381779724975	0.121568149168086
GP30_CCCATTGCAGTAACCT-1	-2.79931117258822	-8.07180252617792	0.0563159930087543
GP30_CCCGAAGGTGTCCATA-1	-3.67573977671419	-8.78809347695306	0.0865404794620055
GP30_CCCTAACTCAGTCCGG-1	-3.37391830645357	-8.14885654992059	0.0725121353781333
GP30_CCCTCTCTCAGTAGGG-1	-3.25419594012057	-7.94002142495111	0.0546600029718159
GP30_CCCTTAGCAGCGAGTA-1	-3.29061056338106	-8.26347055977777	0.0445742775324823
GP30_CCCTTAGGTTTGTTCT-1	-3.02123476229464	-8.17302694863275	-0.0271800490278271
GP30_CCGATGGCACATACTG-1	-3.62904454432284	-8.52365580147699	0.0301341127327897
GP30_CCGATGGTCTAACGGT-1	-3.62850905619417	-7.71395483559564	0.0170081198933069
GP30_CCGGGTATCCCTCTAG-1	-2.82946683131014	-8.21821489876703	0.113332126597435
GP30_CCGGGTATCCGTAATG-1	-3.4449572678641	-8.23107042855218	0.0541401916208141
GP30_CCGGTGAGTATCGTAC-1	-3.10219217501436	-7.9093579346557	0.0171683364956529
GP30_CCGTAGGAGAAAGCGA-1	-3.5001535531119	-8.45931139534906	0.0995744812584337
GP30_CCGTAGGGTCGGCACT-1	-3.70003248415743	-9.04665365761713	0.0686411044995277
GP30_CCGTAGGGTGACACAG-1	-2.95317960940157	-7.88216438836053	0.0254621092831344
GP30_CCTAACCGTAGGTACG-1	-3.03926039896761	-6.76144161766962	0.0772236627547486
GP30_CCTACGTAGGTCGCCT-1	-2.83188725672518	-8.4290694291015	0.0582724482216478
GP30_CCTACGTGTTCACCGG-1	-3.27465296946322	-7.70635834282831	0.0649733360052003
GP30_CCTATCGAGGTTCATC-1	-3.53463054858004	-7.78900662011102	0.0697317471470809
GP30_CCTCATGCAGAGGAAA-1	-3.79146982394015	-9.22125521248773	0.0725091577292733
GP30_CGAAGTTAGCGGTAGT-1	-3.24754143915926	-7.92957392281488	0.0157277026511783
GP30_CGAATTGTCGAGGCAA-1	1.42503248490537	7.03422698432013	0.00814908405261297
GP30_CGAGAAGCAAGAAACT-1	-4.31141663752352	-8.03657141274408	0.0101793192564081
GP30_CGAGGAAAGACTCTAC-1	-3.07780648432528	-8.06865587777093	0.0742594845406692
GP30_CGAGGAAAGCAGGTCA-1	-3.52422548495089	-8.46876993721918	0.0477968055417937
GP30_CGAGGCTGTAGAGCTG-1	-3.75861335955416	-8.24783602303461	0.0696597706665278
GP30_CGCATGGGTGGTCTTA-1	-3.56926370821749	-8.11032000130609	0.0664048607895598
GP30_CGCGTGATCCACGGGT-1	-3.76051021776949	-8.69935980385736	0.0533123425498601
GP30_CGGAACCTCTCAGGCG-1	-3.36243344507967	-7.5914811188598	0.025162501904317
GP30_CGGACACCAAACCATC-1	-5.4464254494742	-7.48763075417474	-0.0492062261169696
GP30_CGGGACTGTATACAGA-1	-3.79137207232271	-8.61049070900873	0.058061273509366
GP30_CGGGCATGTGACCTGC-1	-3.70074368677889	-8.26431074685052	0.0364954134825436
GP30_CGGGTCACAAGGTACG-1	-3.36829949579989	-7.80929508751825	0.0209854344537687
GP30_CGTCAAATCCACAAGT-1	-3.88549782000338	-8.17048159188226	0.0351243474694901
GP30_CGTCAAATCTACGGGC-1	-3.22804261408602	-8.41700449532465	0.0517881886977457
GP30_CGTTAGAAGCTGAGTG-1	-3.55148745737826	-8.5605277115722	0.0523469379572418
GP30_CGTTAGATCTTCCCAG-1	-3.42581511698519	-8.47751608437494	0.0508888538198005
GP30_CGTTCTGCAATGACCT-1	-2.67155529223238	-8.32026281899408	0.0994297311029544
GP30_CTACAGAGTCTGTGGC-1	-3.44481874666964	-8.16271963662103	0.0545014233852102
GP30_CTACATTGTACAGAAT-1	-3.62726689539705	-8.20674124306634	0.0457977897815331
GP30_CTACCCACACTGCGAC-1	-3.54925347529207	-8.58692541665033	0.125361948043937
GP30_CTACCTGCAATAACCC-1	-3.35502959452425	-8.37928858345941	0.106350203468337
GP30_CTACCTGTCGGTGTTA-1	-3.4724333401755	-8.06117954796747	0.0776987623235088
GP30_CTAGGTACAGATTTCG-1	-3.03124905787264	-8.37576952523187	0.0891347030467628
GP30_CTATAGGAGATGACCG-1	-3.38866854868685	-8.34242811745599	0.0783450447316836
GP30_CTATAGGGTGATACTC-1	-3.02865816317354	-7.32704344338373	0.00955075625508223
GP30_CTATCCGTCGCTTAAG-1	-3.59066654406344	-8.26462545937494	0.043508876160369
GP30_CTCAGAAAGTAGAGTT-1	-3.37156273089205	-7.28583612984613	0.0263407395197294
GP30_CTCAGGGTCGAACGGA-1	-3.01720811091219	-8.57877817696527	0.118003306132719
GP30_CTCAGTCAGCAAGCCA-1	-3.29354573450838	-8.16314497536615	0.0923684655856481
GP30_CTCATGCGTGGAACAC-1	-3.37950683794771	-8.33313074654535	0.0557767413955204
GP30_CTCATTATCCACTGAA-1	-3.40820599756991	-8.3524903351684	0.0807648862372965
GP30_CTCCAACCAGTCGCTG-1	-3.46080995760714	-8.18173494881586	0.0718529638839018
GP30_CTCCAACTCGTGTGGC-1	-4.30118323527132	-9.41874018258051	0.000894252050079175
GP30_CTCCCAAGTGACAGCA-1	-3.49984956942354	-7.76744738167718	0.0738785190915602
GP30_CTCCCTCTCTAGCATG-1	-3.10866190157686	-7.49087372368768	0.10186159067532
GP30_CTCTCAGCAATTGGTC-1	-3.99352027140413	-8.67909899300531	0.0809971288668816
GP30_CTCTCGAGTCTTGCTC-1	-3.65055538378512	-8.9437932068725	0.0778452121572331
GP30_CTGAATGAGTCGAATA-1	-3.33764363489901	-8.15700522011713	0.0569086579402575
GP30_CTGAGCGAGGCGCTCT-1	1.44336162842954	7.03878173285529	0.0161091667629899
GP30_CTGAGGCGTTGCAAGG-1	-3.81083751879488	-7.26114597863153	0.0508721469198818
GP30_CTGCCATAGTAGTCCT-1	-2.5199015256003	-8.33191958016351	0.103967783237916
GP30_CTGCCATCAAGCGCAA-1	-3.66419864855562	-8.16396227425531	0.0995184321659656
GP30_CTGCCATGTGAGACCA-1	-3.62388683520113	-8.37026587075189	0.0212915255156256
GP30_CTGCCTAAGGGTTAAT-1	-2.9768381234244	-7.9972633416076	0.038023669435838
GP30_CTGCGAGTCCAGTTCC-1	-3.55651069842135	-8.29623976296381	0.0628303228901944
GP30_CTGGACGCACATATGC-1	-2.97824598513399	-8.31436052864984	0.0864175389857752
GP30_CTGGACGGTGCATACT-1	-3.68137766085421	-8.70676413124994	0.0462228320149901
GP30_CTGGCAGGTTGTAAAG-1	-3.13763571940218	-7.96290865487054	0.053343216862245
GP30_CTGTACCTCATCGCTC-1	-3.61622978411471	-7.76592627114252	0.0392559810135671
GP30_CTGTGAACACCTTCCA-1	-3.91931248865877	-8.77914705819086	0.0553225446792485
GP30_CTTACCGCACTTGTCC-1	-3.44958974085604	-7.72967138833002	0.0692710482405193
GP30_CTTACCGGTGAACCGA-1	-3.63292003832613	-8.68512144631342	0.0118790322012025
GP30_CTTACCGGTTGTAGCT-1	-3.03429199419771	-6.98731079644159	0.0475275043310684
GP30_CTTAGGATCGATCCCT-1	-3.2831342335776	-8.24288836068109	0.136984057088616
GP30_CTTCAATGTAGAATGT-1	-3.12611604891573	-8.15063038414911	0.0289182417051367
GP30_CTTCCTTGTCAGGTAG-1	1.45560275353636	7.03784617835089	0.032797919803283
GP30_CTTCGGTCACTCTCGT-1	-3.4780268784598	-8.21364012307123	0.035968756718451
GP30_CTTCTAACAAGATTGA-1	-3.7599396821097	-7.69975271767572	0.0685824149463931
GP30_CTTCTAATCCTTGAAG-1	-3.148416530712	-7.01481237954095	0.00906743938143637
GP30_CTTGAGAAGGCATGCA-1	-3.31666327677523	-8.75123205727533	0.0640335676037896
GP30_CTTGATTCAAGAGGCT-1	-3.31715489588534	-6.69159212655023	0.0744939215439839
GP30_GAAACCTCAGCTGTAT-1	-3.68779493532931	-8.63676443642572	0.119044863437502
GP30_GAACGTTGTCGTCGGT-1	-3.65352512560641	-7.90859213417963	0.0577314056210615
GP30_GAACTGTCACTTGACA-1	-3.46247864924227	-8.20057764595941	0.0868453767643582
GP30_GAAGCGACACTATCGA-1	-3.15600968561922	-7.11808863228754	0.0255790852514816
GP30_GAAGGACTCGTAGAGG-1	-3.08276988230501	-7.93036451882318	0.0310778994957888
GP30_GAAGTAACACAAATCC-1	-4.22311927042757	-8.00938549584344	0.0768743709566892
GP30_GAATAGACAAAGGATT-1	-3.48665643893038	-8.40418806618646	0.134986513765563
GP30_GAATAGACATTCAGCA-1	-3.12375808916842	-8.5233191544433	0.0298353268284477
GP30_GAATCACTCTTCTAAC-1	-3.65027476511751	-8.49002924508051	0.0923484805806657
GP30_GACAGCCCAATCTCGA-1	-3.3955872174338	-8.57727709359125	0.101878056406191
GP30_GACATCAAGGGTCAAC-1	-2.70680738650118	-7.91709223336176	-0.000175875458875041
GP30_GACCAATCAAAGCACG-1	-3.17716313563143	-8.45533457344965	0.0397613160648266
GP30_GACCCAGCAGGTGAGT-1	-3.59662629328524	-8.03723183220819	0.0445083669120391
GP30_GACCCTTCAATCTCTT-1	-3.30105186663424	-8.13310280388788	0.137115165295026
GP30_GACCCTTGTCCGGATC-1	-3.8679502125815	-7.14448538369134	0.0597336823974355
GP30_GACCCTTTCAGCAATC-1	-3.88949252329622	-8.76093569344476	0.0906849896691259
GP30_GACCCTTTCATACAGC-1	-3.51550937853609	-8.16366568154291	0.134394190541172
GP30_GACCTTCAGCCTCTGG-1	-3.74382210932528	-8.64348497933343	0.0893537640553258
GP30_GACGCTGTCACCGCTT-1	-3.31902362070833	-7.99998226708368	0.068367977963658
GP30_GACGTTAGTGTCCATA-1	-2.6320259686545	-8.29176130837396	0.0966522588474776
GP30_GACTATGAGTACGAGC-1	-3.38392258845125	-8.13473072594598	0.0845838823478233
GP30_GACTATGAGTTGGAGC-1	-3.35644890032564	-8.23619165963129	0.0923493695653801
GP30_GACTCAAAGGTTCCAT-1	-3.51652623377596	-8.39320078438715	0.0468978166687143
GP30_GAGAAATCATACCAGT-1	-3.5706462975577	-8.37779608315424	0.0655155095581366
GP30_GAGAAATTCTGTCGCT-1	-3.01904941759859	-8.25136175698236	0.029866319711395
GP30_GAGACCCCAAGCACCC-1	-3.33936430178438	-7.36762991494134	0.0675214546794504
GP30_GAGACCCGTACTTGTG-1	-3.26527596674715	-7.65328350609735	0.0801928635912749
GP30_GAGACTTTCATGGCCG-1	-3.34908844195162	-8.20576372689203	0.141181754556487
GP30_GAGCCTGGTCGACTTA-1	-3.10424066744601	-8.08946838921503	0.0628238549926885
GP30_GAGCCTGGTGTGTCCG-1	-3.29485512934481	-8.38382044381097	0.0707528257356644
GP30_GAGTCTATCAGAGTGG-1	-2.7678263302878	-8.24530211037592	0.0577042417966978
GP30_GAGTGTTCATCACCAA-1	-3.57313324175631	-7.9834226662536	0.0573147864747258
GP30_GAGTTACGTTTCGTTT-1	-3.72954727373873	-8.48097315377191	0.0261838646144459
GP30_GAGTTGTGTTGCACGC-1	-3.72470666132723	-9.03770533150629	0.0463357325519165
GP30_GATAGAACATGGGTCC-1	-3.36965299807345	-8.21328344887689	0.100347428057637
GP30_GATAGAAGTCTAGATC-1	-4.16543580256258	-7.98634853905634	0.0856363387841232
GP30_GATAGAATCGGTGCAC-1	-3.16381574831759	-7.86646118706659	0.0626130068466226
GP30_GATAGCTCAAAGGCTG-1	-3.22265173159395	-7.78377762383417	0.0735848160582499
GP30_GATCAGTAGCCTCTTC-1	-3.46047569475924	-7.90832510537103	0.0550954797198135
GP30_GATCAGTGTGCATTAC-1	-3.69434262476717	-8.9508093888183	0.0725394120851804
GP30_GATCGTAGTTTCACTT-1	-3.51316429339205	-8.07402601784662	0.0166302102481999
GP30_GATGATCAGAGTCTTC-1	-3.52844334803377	-8.47279730385736	0.124422704525553
GP30_GATGGAGGTGTTACTG-1	-3.27743364535128	-8.07678928917841	0.0153365553865747
GP30_GATTCGATCGATACTG-1	-3.27309108935152	-7.75453606194452	0.0405463891122997
GP30_GATTGGTTCTAAGCGT-1	-3.32020784579073	-8.7058838898559	0.0314802602047286
GP30_GCAACCGTCCCGAATA-1	-3.11353565417086	-8.60412111824945	0.125459696545108
GP30_GCAGCTGAGGAGAGTA-1	-3.19322968683993	-8.63131609505609	0.084439004003372
GP30_GCAGCTGCATCTCCCA-1	-3.72848869524752	-8.77857866829828	0.0361090045417526
GP30_GCAGCTGGTAGCGCTC-1	-3.2718238946036	-6.59538879937128	-0.00538963254356764
GP30_GCAGTTAAGTAGGATT-1	-3.38444615565096	-8.86293116158441	0.0495248316638597
GP30_GCATCGGTCATTTGTC-1	-3.00515032969271	-8.01703825539545	-0.000957813995398696
GP30_GCATCTCCACTGAGGA-1	-3.55268408022677	-8.69198599404291	0.0731686703697863
GP30_GCATCTCGTCGTTGGC-1	-3.42833377085482	-8.41839590615228	0.098475962163638
GP30_GCATTAGGTGTTTGCA-1	-3.58203841410433	-8.68555441445306	0.0994921339514677
GP30_GCCAGTGCAGAGAGGG-1	-3.27167249880587	-7.95027962273553	0.017832174770334
GP30_GCCATGGGTAGATTGA-1	-3.82387639246737	-8.97792234963373	0.0419504647553807
GP30_GCCATGGGTGACTCGC-1	-3.82588578425204	-9.10273161477045	0.0483029738336016
GP30_GCCATTCTCCGTATAG-1	-2.56769086085116	-8.19008913582758	0.039695721338665
GP30_GCCCGAAAGCCGATTT-1	-3.64562393389498	-8.57179346627191	0.113597068334961
GP30_GCCGTGAGTGAGGATC-1	-3.27691079340731	-8.1888407761474	0.0558517337484152
GP30_GCCTGTTCACTAACGT-1	-2.98482776842867	-7.98913279122308	0.0542262652595276
GP30_GCGATCGAGGAGATAG-1	-3.30845595560824	-7.60023966378168	0.0289634677616906
GP30_GCGATCGGTCGACGCT-1	-3.07407761774813	-6.86246624535516	0.0479365499034506
GP30_GCGGAAATCTTACCGC-1	-3.21973396502291	-8.01266565865472	0.0697237453506522
GP30_GCGGATCCAAATTGGA-1	-4.12456036768709	-7.39780417031244	0.0893714383262102
GP30_GCGGATCGTAAGATCA-1	-3.5557742234305	-8.67447081154779	0.0330002029720749
GP30_GCGTGCAAGAGAGCGG-1	-3.71604443751131	-9.01978293007806	0.0582742728289945
GP30_GCTACCTAGCGTTGTT-1	-3.71961785517489	-8.88935747689203	0.0783539065454897
GP30_GCTGGGTCAAGTGCAG-1	-3.17366386614596	-8.39943018502191	0.121453439017788
GP30_GCTTTCGAGAATTCAG-1	-3.6649108048514	-8.32983007973627	0.0801878796182003
GP30_GCTTTCGCAGAGGCAT-1	-3.58533836565767	-8.73568716591791	0.0888988667059767
GP30_GCTTTCGCAGCTACAT-1	-3.6343395825461	-8.49672976082758	0.105976404695754
GP30_GGAATGGTCGCCTCTA-1	-3.39469267092501	-8.02786150521234	0.0246966404101208
GP30_GGACGTCTCACGTAGT-1	-3.45715404711519	-8.0969595009704	0.0406791502358443
GP30_GGAGATGGTAAGGTCG-1	-3.39510871134554	-8.36272039956049	0.0376329534926217
GP30_GGAGATGGTTTCTATC-1	-3.51356960497652	-8.48685446328119	0.0841058804507958
GP30_GGAGGATCAAGCGAGT-1	-3.83810926638399	-8.25386705941156	0.018567452402505
GP30_GGAGGATGTGCAATAA-1	-3.45969606600558	-8.56270495003656	0.0385381596394294
GP30_GGCGTCAGTAGGTGCA-1	-3.72438336573397	-8.30848398751215	0.0708737359549697
GP30_GGCTTGGGTCAACCTA-1	-3.2443318482474	-7.86621847695306	0.0451388087997259
GP30_GGGACCTTCCACTGAA-1	-3.5426704999045	-8.36416807717279	0.0633735327126073
GP30_GGGCTACGTCTAGGTT-1	-3.40033508501803	-8.29767599648431	0.0531127817241374
GP30_GGGCTACTCTTCTGTA-1	-3.74381686411654	-7.48469629830316	0.101703357077338
GP30_GGGTATTTCTTTGGAG-1	-2.99572087488924	-7.95593824929193	-0.000974421168831036
GP30_GGGTCACGTGGGTTGA-1	-3.23551393709933	-8.14332666939691	0.0151016677178914
GP30_GGGTGTCAGAGAGAAC-1	-3.2024867650107	-7.36253681725458	0.0290641774826366
GP30_GGGTTATGTCATGCAT-1	-3.30003668032442	-7.83480206078485	0.0685213110296734
GP30_GGTAACTGTAGCTTTG-1	-3.50839067660128	-8.31659975594476	0.0578691802830644
GP30_GGTAGAGCAGTTTCAG-1	-3.17246509753023	-8.00802650994257	-0.00547331778627744
GP30_GGTAGAGTCTCTGACC-1	-3.63343812189852	-8.57267752236322	0.0684380931812651
GP30_GGTCTGGGTATCGCGC-1	-3.48226023875033	-7.97693768090204	0.0639758972773475
GP30_GGTCTGGTCAACCTTT-1	-3.35639144144808	-8.39670172280267	0.0870077120771909
GP30_GGTGAAGCATTGTACG-1	-3.55172039233004	-7.9775165612121	0.0613471759719152
GP30_GGTGATTGTTTGTTGG-1	-3.22855974398409	-8.29582396096185	0.0970755640359165
GP30_GGTGGCTAGCGTTACT-1	-3.47100020609652	-8.22756281441644	0.0610935706526413
GP30_GGTGGCTGTCTAGTGT-1	-3.42451049052035	-7.87458315438226	0.0494154156965565
GP30_GGTGGCTTCTCAACGA-1	-3.36929107867037	-8.63819590157465	0.12525443680118
GP30_GGTGTCGTCAAATAGG-1	-3.17741728983675	-7.96777334755853	0.0604587611691207
GP30_GGTTCTCGTCAGACGA-1	-3.57617832384859	-8.61304846352533	0.0352330679454962
GP30_GGTTGTATCAAGATAG-1	-3.615786087139	-8.6129654938598	0.0767491568101299
GP30_GTAAGTCAGAAGGTAG-1	-3.89163995943819	-8.44307032174066	0.039623570414525
GP30_GTAATGCAGGCATGCA-1	-3.2714212056235	-7.93571177071527	0.104793176705775
GP30_GTACAACGTGCATGTT-1	-3.59398151598726	-8.34682837075189	0.0891849982657845
GP30_GTACAGTCAGGCTATT-1	-2.91763378344332	-8.01201239174799	0.00923592024826134
GP30_GTAGAAATCACGATCA-1	-2.79526258669649	-8.44908705300287	0.0513622716784478
GP30_GTAGCTACACAAATGA-1	-3.80292798243319	-8.26076784676508	0.0102595037493364
GP30_GTAGCTATCGACGTCG-1	-3.41661168299471	-8.13851728981927	0.0150911337340406
GP30_GTAGCTATCTGTGCTC-1	-3.17482186518465	-7.31468096322015	0.12016285517581
GP30_GTAGGAGGTAATACCC-1	-3.86346365175997	-8.48809710091547	0.028995835525037
GP30_GTAGGTTCACTGGCGT-1	-3.60417414866244	-8.82044306343988	0.00299561125055656
GP30_GTATTTCGTCCTCAGG-1	-3.4218061085776	-7.60426226204828	0.0260142519177664
GP30_GTCAAACTCGATTTCT-1	-4.16132689677035	-8.3683890396972	0.0481023665163865
GP30_GTCAAGTTCGCCAGAC-1	-3.34682155810152	-8.15570488518671	0.10407320010578
GP30_GTCACGGCAGTAACCT-1	-3.75911332331454	-8.73802843636468	0.132940040573915
GP30_GTCACTCTCGACGACC-1	-3.29393030367647	-7.0734900528808	-0.00250433179901477
GP30_GTCATCCCAAGCTACT-1	-3.37086607180392	-8.12017431801752	0.0386277454038418
GP30_GTCATGAGTTCGAGCC-1	-3.5844230767325	-7.98183956688837	0.0245840378193876
GP30_GTCCCATGTGTTAGCT-1	-3.59475661478792	-8.78897657937006	0.0961559092373013
GP30_GTCGAATAGTATGTAG-1	-3.24876261912142	-8.33733263558343	0.0974761910976615
GP30_GTCGAATGTTTGACAC-1	-3.08475781641756	-8.22144117897943	0.0527563828507329
GP30_GTCGTAACACTTGAAC-1	-3.06731511317049	-6.89831772393182	0.106443850326067
GP30_GTCGTTCAGAGAGAAC-1	-2.69672275744234	-8.35477915352777	0.0911295074396062
GP30_GTCGTTCAGATGTTGA-1	-3.07293058596407	-7.9311937386413	0.0407861313126433
GP30_GTCGTTCTCGGCTGTG-1	-3.13213802538668	-7.97100010460809	0.0247418563995017
GP30_GTGAGTTGTAGTGTGG-1	-3.52957512102877	-8.46427908486322	0.0290613376507582
GP30_GTGATGTGTTCCACGG-1	-3.76578260622774	-9.40681925362543	0.0603488422268739
GP30_GTGCAGCGTAGTGATA-1	-3.79461837969576	-8.95611849373773	0.039539583283028
GP30_GTGCGTGCATCGCTGG-1	-3.50173951350008	-8.06249371117548	0.0682925928992785
GP30_GTGCGTGTCACATCAG-1	-3.15127040110384	-8.27439299172357	0.0177332806951158
GP30_GTGGAGAAGGCGCTTC-1	-2.98924089632784	-8.01885881966547	0.0623303835239922
GP30_GTGTAACAGGACTGGT-1	-3.21449090204989	-6.86987724846796	0.0317640496068594
GP30_GTGTCCTAGAACGTGC-1	-3.09559298716341	-8.02232780999139	0.010669623740925
GP30_GTTACAGTCGTGCTCT-1	-3.71542478762423	-9.03741064614252	0.0334579604453233
GP30_GTTACCCTCTTAGCCC-1	-3.12246371470247	-7.98358955925897	0.046509993059968
GP30_GTTAGTGAGGAACGCT-1	-3.53420067988192	-7.90050068444208	0.107570343673182
GP30_GTTCCGTAGCGTGAAC-1	-3.06388117037569	-8.01872816628412	0.0759765077377095
GP30_GTTCCGTTCTGAACGT-1	-3.45081473551546	-8.52135077065424	0.113084411909249
GP30_GTTCTATGTCGTCTCT-1	-3.72752047739779	-8.48848810738519	0.086032219238598
GP30_GTTGAACGTGATACAA-1	-3.15408850870882	-7.99568310326532	0.0249865491763046
GP30_GTTGAACTCCCATACC-1	-3.39734531603609	-8.3342265183349	0.0954033934917154
GP30_GTTTGGAGTAGTCTTG-1	-3.50497509203707	-8.40259066170648	0.05588894592837
GP30_TAACACGAGTCAGCGA-1	-3.10819936953341	-8.20537939614252	0.120559358586245
GP30_TAACACGCAGACCAAG-1	-3.54720545969759	-8.90952864235834	0.0699717156610188
GP30_TAACGACCACACCTGG-1	-3.52315474711214	-8.44534483498529	0.0969328772480476
GP30_TAAGCCAGTAGCCCTG-1	-4.01734210215365	-8.20697870797113	0.0723437199786824
GP30_TACCCACCATTGCAAC-1	-3.63528181277071	-8.51861372536615	0.0651278713717278
GP30_TACCTGCAGTCTGGTT-1	-3.25316835604464	-8.25744715279535	0.05253822848067
GP30_TACGCTCGTGCAAGAC-1	-3.30779648981844	-7.56594505852655	0.0318495251392356
GP30_TACGGGCCAAGGTACG-1	-3.1271157380179	-8.11100569313959	0.0768745226033326
GP30_TACGTCCGTCTGCCTT-1	-3.74429012499605	-8.88922586983636	-0.0134378174030414
GP30_TAGACCAGTGGCGCTT-1	-4.16326190195833	-8.78454294747308	0.0869901237064051
GP30_TAGACTGCAGGACAGT-1	-2.99381662569796	-6.85045185631708	0.0277958258227187
GP30_TAGACTGGTCTACGAT-1	-3.78736187182223	-8.24200048989252	0.0677705346523303
GP30_TAGGAGGAGAGTAACT-1	-3.51728059016024	-8.65786924904779	0.117465713395873
GP30_TAGGTACTCCATTTAC-1	-3.6642594452933	-8.1001538330932	0.078904392777052
GP30_TAGGTACTCTACCACC-1	-3.5781519528464	-9.12709990090326	0.0668828010601826
GP30_TAGTGCAAGGCTTAAA-1	-3.31212068758761	-8.22151270455316	0.0815072784294916
GP30_TATACCTGTTGCCAAT-1	-3.12688137255465	-8.07033768242792	0.0796895853045121
GP30_TATATCCTCGACCTAA-1	-3.56112910471712	-8.23434629982904	0.0587046243177811
GP30_TATCCTAAGCTTAGTC-1	-3.58641983233248	-8.64270010537103	0.0862678153094696
GP30_TATCTTGCACCAGCGT-1	-3.87224770746981	-7.92937651223138	0.0225834228960962
GP30_TATGTTCCAGCAATTC-1	-3.30609441958224	-7.85692062920526	0.128298292392252
GP30_TATGTTCGTACCAGAG-1	-2.70853115282809	-8.50381460732416	0.0558593564460939
GP30_TATTCCAAGGATGGCT-1	-3.59616090021883	-8.3662671143432	0.0422356832686963
GP30_TATTCCAGTTTCCCAC-1	-3.75241662226473	-8.60823908394769	0.116120494595966
GP30_TATTCCATCAACTACG-1	-3.58608819208895	-8.74671640938715	0.0380454246010995
GP30_TCAAGACTCCTCTCTT-1	-3.45051599703585	-8.33707514351801	0.11412279220406
GP30_TCAAGCAAGAGGGTGG-1	-3.4761364575461	-8.67015543526605	-0.00260155179469818
GP30_TCAATCTAGTGTACAA-1	-3.24425507746493	-7.99916163033441	0.0942907483119667
GP30_TCACACCTCCGCCTAT-1	-3.89516402445589	-8.14391413277582	0.062948366636226
GP30_TCACATTGTGCTGATT-1	-3.45184613428866	-8.25400629586176	0.0632383021105233
GP30_TCACGCTCAACCCTAA-1	-3.59578419886385	-8.55513563698724	0.0912991313956529
GP30_TCACTATGTTCCATTT-1	-3.42940546236788	-8.60695829934076	0.0235407513462843
GP30_TCACTCGCACCCAAGC-1	-3.59476448260103	-8.82953825539545	0.0837605471263235
GP30_TCAGCCTGTGGACTAG-1	-3.56544209681307	-7.1347750718017	0.0693018534726195
GP30_TCAGCCTTCGGCTTCT-1	-3.48015381060396	-8.44034948891595	0.0922460756991736
GP30_TCAGTCCAGGGTTGCA-1	-3.66148353777682	-8.26254168099359	0.0922824747160156
GP30_TCAGTTTTCCTGTAAG-1	-3.29300357065951	-7.36798754281	0.12070136505365
GP30_TCATACTCACGGTCTG-1	-3.67235995493685	-9.03963842934564	0.112819566565328
GP30_TCATATCCAAACTGCT-1	-3.53673602305208	-8.56078711098627	0.0763950948872359
GP30_TCATATCGTCTGATCA-1	-3.56572366915499	-7.75213327950433	0.092046883594077
GP30_TCATCCGAGGCGTTAG-1	-3.44975138865267	-8.42551413124994	0.0248147190677674
GP30_TCATCCGAGGTGATAT-1	-3.51689006052767	-8.44812574929193	0.127423102862484
GP30_TCATCCGGTGAACGGT-1	-3.59067393503939	-7.68427076882318	0.029261650504749
GP30_TCATGAGTCCTTATCA-1	-4.18871928416048	-7.60153046196893	0.0651578313814667
GP30_TCATGCCGTAACGCGA-1	-3.04421044550692	-8.31553068703607	0.0919497809100873
GP30_TCATGTTCAGATCACT-1	-3.60143591128145	-8.44113245552972	0.0360543557724145
GP30_TCATGTTTCCGGGACT-1	-3.25381947718416	-8.12042227333978	0.0519383732765323
GP30_TCATTACAGTAGAATC-1	-3.45977951250826	-8.15818777626947	0.0978908390213287
GP30_TCATTGTCATGGCTGC-1	-3.08935929499422	-6.85139885491327	0.142295936264202
GP30_TCATTTGAGTTCATCG-1	-3.82852698527132	-8.58936396187738	0.0587513460456892
GP30_TCATTTGCAAATGGCG-1	-3.21257234774386	-7.18132677620843	0.0678624572193771
GP30_TCATTTGTCCACAAGT-1	-3.24091006480013	-8.20087996071771	0.0846796563420799
GP30_TCCATGCCAGGAGACT-1	-3.23120452128206	-8.96993151253656	0.0598192123681089
GP30_TCCATGCGTAGACGTG-1	-3.20396066866671	-8.07343712395624	0.107483816855094
GP30_TCCCACAGTTCAACGT-1	-3.67172957621371	-8.30411806649164	0.0955241078598461
GP30_TCCCACATCGGAGTGA-1	-3.25599909983431	-8.03129330223993	0.0950482118663566
GP30_TCCGAAACACACGGTC-1	-3.26227976046358	-8.05891695565179	0.0467861755546549
GP30_TCCGAAATCTCTTAAC-1	-3.11781574450289	-8.49414244240717	0.0774462779810169
GP30_TCCGATCCATGGTACT-1	-3.20478631220614	-7.94609966820673	0.0559161551032387
GP30_TCCGATCGTATCTTCT-1	-3.67467690668856	-8.63428202218011	0.110833905168225
GP30_TCCGGGATCAGACCTA-1	-3.37389041147982	-8.26051321572259	0.0492342665167856
GP30_TCCTCTTCAAGAGCTG-1	-3.3417964097098	-8.38011065072015	0.122990318427283
GP30_TCCTGCAAGTCGGCAA-1	-3.62442709170138	-8.72640219277338	0.0637442362486225
GP30_TCCTGCACAGAAGTTA-1	-3.31115318499361	-8.22855272835687	0.119642318289062
GP30_TCCTTCTGTCCGGTCA-1	-3.43664528094088	-8.23054972237543	0.0243581045554413
GP30_TCCTTCTGTCGTGGTC-1	-2.80418635569369	-8.43755713051752	0.0635356945122058
GP30_TCCTTCTGTTGGTACT-1	-3.38373161516939	-8.35503759926752	0.0898739969082542
GP30_TCCTTTCGTCTGTCCT-1	-2.93590022288119	-8.1038421685119	0.0556230592368089
GP30_TCGCTCAAGCCAGAGT-1	-3.32865167818819	-8.15233412331537	0.029369349145505
GP30_TCGCTCAGTCCCACGA-1	-3.40798402987276	-8.2783068711181	0.0279013191418194
GP30_TCGCTTGAGACCGCCT-1	-3.00146414004122	-7.77374258583978	0.037173239967869
GP30_TCGTAGACACTGATTG-1	-2.95178724489962	-7.88643112725214	0.012625080992979
GP30_TCGTCCAGTATTTCCT-1	-3.1599104519919	-8.06125345772699	0.0122497815942209
GP30_TCGTCCAGTGGTCAAG-1	-3.38656498156344	-8.48860350197748	0.0301084789632616
GP30_TCTATACAGTGCCCGT-1	-3.53229380808626	-8.31549254006342	0.0900148286036634
GP30_TCTATACTCTGTCAGA-1	1.43806456364836	7.03357037955328	0.000471114355919705
GP30_TCTATCACACGAAAGC-1	-3.67805744372164	-8.81936255043939	0.10307286508026
GP30_TCTCTGGGTATACCTG-1	-3.37704611979281	-8.02737799233392	0.0723200640464232
GP30_TCTGCCAGTCAGGTGA-1	-3.1876113530234	-8.11270561760858	0.0394697476883689
GP30_TCTGCCATCAAAGACA-1	-3.60718036852633	-8.35576239174799	0.0401894519903835
GP30_TCTTCCTTCCGGCTTT-1	-3.4686365243033	-8.16416445321039	0.0947318965812299
GP30_TCTTGCGCATCGCTGG-1	-3.79883695803438	-8.53847303933099	0.0797131580661786
GP30_TGAACGTTCGCAATGT-1	-3.46770573817049	-8.34737959450677	0.0560065143574573
GP30_TGAATGCCAACAGTGG-1	-3.36589432917391	-8.1808890396972	0.00935377115661998
GP30_TGAGACTAGCGCGTTC-1	-3.17819548807894	-7.94131365364984	0.046844379223326
GP30_TGAGACTTCCCTTGGT-1	-2.84092355929171	-8.34900084084467	0.0759658136727919
GP30_TGAGCATTCCATTGCC-1	-3.61313487253939	-8.23102179116205	0.0643504040842559
GP30_TGAGCGCCAACTACGT-1	-3.60779525004183	-8.7678784424682	0.0553752387777818
GP30_TGAGGAGTCCCGTGAG-1	-3.24206424914156	-7.77887001580194	0.0615070099740656
GP30_TGAGGTTTCTGTCGTC-1	-3.16310168467318	-7.96178331917718	0.081529402302434
GP30_TGATCAGCAAGAGTGC-1	-3.69360400400912	-8.5953349167724	0.0812226026073211
GP30_TGCACGGTCATGTCTT-1	-3.50005937777315	-8.50589933937982	0.0975948635098419
GP30_TGCAGATTCCCATAAG-1	-3.63178492747103	-8.4943713242431	0.0567265769789258
GP30_TGCAGTATCGCAGTTA-1	-3.69602562151705	-8.09554853981927	0.0467157061307401
GP30_TGCAGTATCGCTAGCG-1	-3.46818448267733	-8.10430279320673	0.0763160990254533
GP30_TGCCGAGCACTAGGCC-1	-3.48826743326937	-8.10611143654779	0.0614594140507811
GP30_TGCGACGAGCCACAAG-1	-3.39001275263582	-7.74196711129144	0.034605267398404
GP30_TGCTCCACAACTTCTT-1	-3.56366993151461	-8.48552122658685	0.131365836227545
GP30_TGCTCGTCATGCGTGC-1	-3.73703027926241	-8.66220655983881	0.0428260562788875
GP30_TGGAACTAGACGCATG-1	-3.51094461642061	-8.29976740426019	0.121786152116794
GP30_TGGAACTCATGAGGGT-1	-3.60273672304903	-9.25187101906732	0.0525657806240208
GP30_TGGAGAGGTCATAGTC-1	-3.2864985581473	-8.23842230385736	0.10599740250434
GP30_TGGAGGAGTTATCTGG-1	-2.86316562853609	-8.02152624672845	0.0391158902845949
GP30_TGGATCACACGACGTC-1	-3.7165579911307	-8.1118520790954	0.10400002760633
GP30_TGGATCATCACAAGGG-1	-3.61708880625521	-8.3754223877807	0.0281890424516008
GP30_TGGCGTGAGACGAAGA-1	-3.36088682375704	-8.06278935021356	0.0479813231039375
GP30_TGGGAAGCAAATGAGT-1	-3.46584535799776	-8.83695211953119	-0.0161364340607522
GP30_TGGGAAGGTGTAGGAC-1	-3.14676738940035	-7.90171375817255	0.0891603753349398
GP30_TGGGATTGTCTTCATT-1	-3.14084149561678	-8.33725920266107	0.0997709764640692
GP30_TGGTACACATAACCCA-1	-3.37639857493197	-8.4604996735473	0.0194037040958812
GP30_TGGTTAGGTCATACCA-1	-3.47885061465059	-8.40967550820306	0.0314639239537257
GP30_TGTCCACAGTGATTCC-1	-3.34162522517	-8.08512392586664	0.0427874448395995
GP30_TGTCCTGTCTGCTTTA-1	-2.87256051264559	-8.40918150490717	0.0590494673987645
GP30_TGTGATGCAATAACCC-1	-3.91188884936129	-8.99704351967767	0.10867622658645
GP30_TGTGATGCAATAGGGC-1	-2.82413245402132	-7.82402697152093	0.000977164948088888
GP30_TGTTACTGTTAAGGGC-1	-4.01091719828402	-8.1962117249389	0.0487123503255803
GP30_TGTTCTAAGTAGAGTT-1	-3.86764360628878	-8.41694727486566	0.0466158676064322
GP30_TGTTCTAGTTCTTGTT-1	-3.20325900278841	-7.94288721627191	0.0100816349412005
GP30_TGTTTGTAGTGGTTAA-1	-2.90312911234652	-8.04444590157465	-0.0194813012623737
GP30_TTAATCCGTTCAATCG-1	-3.03758360110079	-8.28307428902582	0.132695234437663
GP30_TTACCATTCGCTCCTA-1	-3.72555066309725	-8.66380110329584	0.0811589331018052
GP30_TTACCGCAGAGGCTGT-1	-3.61018325053011	-8.63426294869379	0.108851557048737
GP30_TTACCGCAGGATTCCT-1	-3.45647097788607	-7.65411797112421	0.0266957515082677
GP30_TTACGTTAGAAGCCAC-1	-3.0102944489554	-8.44312944954828	0.110678221988734
GP30_TTACGTTAGGTCCCGT-1	-3.53407264910494	-8.55385580605463	0.0547877516105386
GP30_TTAGGCACATGAATCC-1	-3.33289743624483	-7.00083723610834	0.0588023977130135
GP30_TTAGGGTGTCATCCCT-1	-3.56449342928683	-8.34114256447748	0.0703386346663603
GP30_TTCAATCCAGTCTACA-1	-2.92057801447664	-8.45381441658929	0.0978324558427328
GP30_TTCAATCGTAGACGGT-1	-3.22567964754854	-7.96106949395135	0.0957452151789256
GP30_TTCACCGCAATATCCG-1	-3.67861963473116	-7.67079821175531	0.061184809612274
GP30_TTCACCGGTACTGCCG-1	-3.11287356577669	-8.1077393586059	0.106843531304479
GP30_TTCATGTGTAGCCCTG-1	-2.97544933520113	-8.49575605935052	0.102983292724532
GP30_TTCCTAACAAGAATAC-1	-3.52979327402865	-8.68305006569818	0.0551296733025937
GP30_TTCCTTCAGCCATCCG-1	-3.1707644578055	-7.98138084954217	0.0560228182923508
GP30_TTCGATTCAGATGCGA-1	-3.27006365023409	-7.94647780007318	0.013289420191028
GP30_TTCGATTCATGCCGGT-1	-3.6740877743796	-8.5601729447265	0.0809653579270603
GP30_TTCGATTTCGGTAGGA-1	-3.51768447123324	-8.1219314629455	0.00449495820047857
GP30_TTCGGTCTCCGATAGT-1	-3.26950861178194	-8.67940321511224	0.0488862662265622
GP30_TTCTAACGTTTCCATT-1	-3.53143192492281	-8.25502482003168	0.14309842187985
GP30_TTCTCTCCAAACAGGC-1	-3.3880336400107	-7.9204515511413	0.165122340614011
GP30_TTGAACGAGTCACGAG-1	-3.40292240343844	-7.40239229744867	0.0897482662396929
GP30_TTGAACGAGTCTGGAG-1	-3.59297419749056	-8.5709675843139	0.11477135480321
GP30_TTGAGTGCAGTCTACA-1	-3.60935164652621	-8.56070890969232	0.124280467018558
GP30_TTGAGTGGTCCGGATC-1	-3.34810734949862	-7.99621239251092	0.0183803335679188
GP30_TTGGGATAGCTACTGT-1	-3.56956459246432	-8.76834765023187	-0.0103928645699627
GP30_TTGGGTACAAGTGGGT-1	-3.19341446123873	-8.1642579132934	0.058893190102182
GP30_TTGTTCAAGCTCAGAG-1	-3.17998648844515	-8.10072460717157	0.0234176330059186
GP30_TTGTTCAGTCGGTGAA-1	-3.97393037043368	-8.73121443337396	0.0830583192641183
GP30_TTTACCACAGCAGATG-1	-3.41809703074251	-8.19639006203607	0.087410022141712
GP30_TTTACCAGTGAGTGAC-1	-3.03435922823702	-7.99236431664423	0.0312369784173111
GP30_TTTACGTCAGGGCTTC-1	-3.5275349732474	-8.18338480538324	0.0831442691304273
GP30_TTTACTGCAACGGCTC-1	-3.67849541865145	-8.38233652657465	0.0768022720557602
GP30_TTTCATGAGTCCTACA-1	-3.12929536066805	-7.76552286690668	0.0391084272966609
GP30_TTTCATGGTGATCATC-1	-3.58084608279024	-8.83226957863763	0.0494346108199001
GP30_TTTGGTTAGACATACA-1	-3.55401946268831	-8.96776953286127	0.139718348211088
GP30_TTTGGTTTCACTTATC-1	-3.69827605448519	-8.49881258553461	0.0790207165387641
GP30_TTTGTTGAGTTAGTGA-1	-3.53206278048311	-8.38590708321527	0.0367518531257515
GP32_AATAGAGCAGAGCCCT-1	-3.86159397326266	-9.95211020058588	0.00796516323337687
GP32_AATGCCATCGTACACA-1	-3.26814533434664	-6.93137589043573	0.00904520726932787
GP32_ACCACAACATGAAGCG-1	-3.95354510508333	-9.91547766274408	-0.068307739539426
GP32_ACGGTCGGTGGCGTAA-1	-3.13113142214571	-7.17325487679437	0.0550221738021874
GP32_ACTCTCGAGTGCAACG-1	-3.26405144892489	-7.31221905297235	0.0671549817843489
GP32_ACTGATGCACCCTGAG-1	-4.65362454615389	-7.19703856057123	-0.0496524136894699
GP32_AGAGAATCAGCCCAGT-1	-3.13599587641512	-10.2833375031371	-0.0487017105412096
GP32_AGATCCAGTTGTAAAG-1	-3.62729002199923	-10.1689595276733	0.0153317051051966
GP32_AGATCGTGTTAGCTAC-1	-1.71318484507357	-7.833732515039	-0.00923806924992382
GP32_AGGGTCCCAAGAAATC-1	-3.30860949717318	-6.8198541695495	-0.0297040324524842
GP32_CATCCACCATATGCGT-1	-3.9401383515433	-7.25861158913568	0.0430794368379411
GP32_CCCTCAATCGCCACTT-1	-4.42130900584017	-6.96919384545282	0.0204824145821396
GP32_CCGGTAGAGTTGCTGT-1	-4.6274466630057	-8.17559614724115	-0.0358440684073972
GP32_CCTCAACAGGCCGCTT-1	-3.28675914965426	-6.81696882790521	-0.0326323839243655
GP32_CGCCATTGTCGTGATT-1	-3.82013465128695	-7.38894072121576	0.106217990453887
GP32_CGTGATAAGCCTCGTG-1	-4.25525380335604	-9.10224905556634	-0.0403904976269336
GP32_CTTACCGTCTACGGTA-1	-3.20611597262179	-6.79975309914545	-0.0375859441495778
GP32_CTTAGGAAGGGTTAGC-1	-4.34435368738924	-9.39318361824945	-0.0411145376669481
GP32_CTTTCGGCAAGATGTA-1	-4.77808285914217	-8.11129894799188	-0.0321374426915622
GP32_GACTATGGTACTGAGG-1	-3.34231902323519	-6.78312626427606	-0.0392055125512785
GP32_GATAGCTGTACTCCGG-1	-3.37767459116732	-7.53350582665399	0.0487134085937179
GP32_GCCAGGTCAAACACCT-1	0.282389495150697	3.725030035315	-0.0641885780878114
GP32_GTGTGGCGTCGACTTA-1	-4.61359072886263	-7.483869939508	0.00139448089570232
GP32_TAAGTCGGTAAGATTG-1	-4.38918782435213	-9.01549234932855	-0.0171336182338437
GP32_TCATCCGCAGAGTAAT-1	-3.39903117380892	-6.75275364464716	-0.0161490003982659
GP32_TCATCCGGTTGGAGAC-1	-4.70511294565951	-8.85007181710199	-0.00318784111714382
GP32_TCATTACGTGCTGATT-1	-4.66386271677767	-8.45948114937738	0.0174733550829451
GP32_TCCGATCCACCAGTAT-1	-4.32262803278719	-9.83588686531976	-0.0293235167245262
GP32_TCTCCGACAAGTTCCA-1	-3.64752341471468	-10.142175584497	-0.0270366713426977
GP32_TTCTGTATCGTGAGAG-1	-4.000223171337	-10.0529307419677	0.0192730570178284
GP32_TTTGGTTAGTCAGCGA-1	-4.66800452433382	-7.43055048531488	-0.0355885912886693
GSM5518630_AAAGGATGTCTCCTGT-1	-4.94207621775423	-7.61979857033685	-0.0372087021905578
GSM5518630_AAGACAATCTGACAGT-1	-4.4748964425162	-9.04494371956781	-0.0228107306359847
GSM5518630_AATCGACAGCCTCGTG-1	-4.64205027781283	-7.44897976464227	-6.64042277346288e-05
GSM5518630_AATGGAATCCTCACCA-1	-4.3658876534537	-9.51144781655267	0.0202566906736383
GSM5518630_AATTCCTGTAGCGAGT-1	-3.89535165987765	-8.88461294716791	-0.0413878889975492
GSM5518630_ACGTACAAGTCCCAAT-1	-3.63983155451571	-10.1366490418334	-0.0206837709140075
GSM5518630_AGAAGTACAGACATCT-1	-3.19591451845919	-9.79076757973627	0.0547624400008949
GSM5518630_AGACTCATCAGGTGTT-1	-4.20008565150057	-9.34406080788568	-0.00208416707087231
GSM5518630_AGCCAGCAGTTTGCTG-1	-4.48557759485995	-9.20242682045892	-0.016032404158843
GSM5518630_AGGGCTCCAAGCAATA-1	-5.88121892176424	-6.56639662331537	-0.0492230949540207
GSM5518630_ATGGATCTCCAGCTCT-1	-4.09433604441439	-9.43368139809564	-0.0154311336087832
GSM5518630_CACATGAGTCATACCA-1	-3.20660806856905	-9.17480078286127	-0.0201343229147881
GSM5518630_CACATGAGTTGTTGTG-1	-4.64538432322298	-8.14614143914178	-0.0484570306008905
GSM5518630_CAGCACGGTGTCATTG-1	-2.3926632519797	-9.98729601448968	-0.0281177942158528
GSM5518630_CATAAGCGTTCTCCAC-1	-5.00262213907992	-8.15872278756097	-0.0178161597384086
GSM5518630_CATCCGTGTTAGAGAT-1	-3.88747621737276	-9.93214693612054	-0.016988028251867
GSM5518630_CATGAGTGTAGATTAG-1	-3.31830574236666	-9.9207047516723	-0.0346286705386789
GSM5518630_CCTCACACAGATTCGT-1	-4.40154601298128	-8.83831492012933	-0.0373728126966408
GSM5518630_CCTGCATTCCGGACTG-1	-4.57368994913851	-8.86244097298578	-0.0107246334587421
GSM5518630_CCTTCAGTCGAAGTGG-1	-3.88506818972384	-9.71578875130609	-0.0236967553874282
GSM5518630_CGAGGCTAGTATGGAT-1	-5.87023450098788	-6.47019091195062	-0.0428835548676433
GSM5518630_CGCCAGAAGTAGCATA-1	-4.49322129450594	-7.97826614922479	-0.0448394832185538
GSM5518630_CGTAATGTCAACTGGT-1	-3.13448311053072	-9.49150076455072	-0.00563742144731724
GSM5518630_CGTTGGGAGAAGCGGG-1	-3.67089272700106	-9.67633047646478	-0.0225536085082538
GSM5518630_CTACATTTCTCTGCTG-1	-3.80190135203158	-8.81736174172357	-0.0151242810486842
GSM5518630_CTCAACCGTGTACAGG-1	-4.91095687113558	-7.5983695084472	-0.0480287011375349
GSM5518630_CTCAAGAAGATTGATG-1	-3.19123674593722	-9.11973848885492	-0.0362005605152495
GSM5518630_GAGGCAATCCCTCTAG-1	-4.61496401987826	-8.40326681679681	-0.0501669184141372
GSM5518630_GAGTGAGCAATCTGCA-1	-4.47229243479525	-9.01267328804926	-0.0481602205645479
GSM5518630_GAGTTGTAGTGGACTG-1	-5.53458071909701	-6.75230207985834	-0.0019767217539188
GSM5518630_GATCATGCAGCAGGAT-1	-3.33303023539339	-9.73256197518304	-0.0294233980339258
GSM5518630_GATGAGGTCGACGACC-1	-2.86803342066561	-10.3760069901367	-0.0185209894302518
GSM5518630_GATGTTGCAGCTCTGG-1	-3.3924932595328	-8.95406237191156	-0.021392865488957
GSM5518630_GCATGATGTCATCGCG-1	-4.41136456690584	-8.8362845475097	0.0220432889547776
GSM5518630_GCCAGCACATCCGGCA-1	-3.59871531687533	-10.0171746308227	-0.0532965071590181
GSM5518630_GCCATTCGTGGTTCTA-1	-4.025378715618	-6.50618353432611	0.0155527290188482
GSM5518630_GCTCAAAGTTACCCTC-1	-4.53466559611117	-9.08045855111078	-0.0396344461758505
GSM5518630_GGGCTCAAGGTCACAG-1	-3.78848649225985	-9.58296862191156	-0.0258979340102936
GSM5518630_GGGCTCATCCTGCTAC-1	-4.24403048716341	-9.6426228577514	-0.0648785015985952
GSM5518630_GGTGTCGTCCCGTGTT-1	-3.02857614718233	-10.3258360916992	-0.0592095971165833
GSM5518630_GTCGTAATCTGTCCCA-1	-2.54376198015963	-8.43128958291009	0.0386922507157652
GSM5518630_GTCTGTCGTGAATTAG-1	-3.86408902369295	-8.01253977364496	-0.0525322030197234
GSM5518630_GTGAGTTTCCTCACCA-1	-4.18122054301058	-9.32828512734369	0.000357313654544444
GSM5518630_GTGATGTTCTGTAAGC-1	-3.71386123858248	-10.0265349442382	0.0118054494428007
GSM5518630_GTTCATTGTCCGTACG-1	-4.45130063257967	-8.96118822640375	-0.0339835487000942
GSM5518630_TATTGGGAGTACTGGG-1	-3.78602958880221	-9.20100870675043	-0.0275916423471104
GSM5518630_TCAGTGAAGCGTATAA-1	-5.73665667734896	-6.9023622567077	-0.0324770386062883
GSM5518630_TCCACCAAGCTGTACT-1	-4.48525906763827	-9.2981576020141	0.0520722681242283
GSM5518630_TCCAGAAAGACAACAT-1	-3.17909575663363	-9.61701956337884	-0.0370717930241838
GSM5518630_TCCTGCACAGGTATGG-1	-4.01958752833163	-9.53492537087396	-0.00510851864710282
GSM5518630_TCGGGTGCATTGGATC-1	-3.35576797686373	-9.10143557137445	0.0263428133727756
GSM5518630_TCTGGCTAGGTCACTT-1	-4.31209326945101	-9.2626351410766	-0.028253538690155
GSM5518630_TCTTAGTCACTCGATA-1	-4.43785287104403	-7.50389519280389	0.00796182735627993
GSM5518630_TGCATGATCTCTCAAT-1	-5.67117453776156	-7.01791754311517	0.0279463241734217
GSM5518630_TGCGGGTGTCGTGGAA-1	-4.17326785288607	-8.57688036507562	-0.0177286902265205
GSM5518630_TGCTCGTAGTCCGTCG-1	-3.93369532786165	-8.90580549782709	-0.00928205683679731
GSM5518630_TGGAGGAAGCCTAACT-1	-3.09591842852389	-7.52144995278314	0.0188582004429145
GSM5518630_TTACGTTCAAGACCGA-1	-3.09331847391878	-8.41738405770258	0.0646221049759212
GSM5518630_TTCACCGTCACCCATC-1	-3.9457512017325	-9.02926817482904	-0.0193422165719506
GSM5518630_TTCTTGATCTATCCAT-1	-4.0224866982535	-9.62874117440179	-0.0424157743186286
GSM5518630_TTGATGGAGGAAGTGA-1	-4.28175402842318	-8.45480814522699	-0.0568547244780721
GSM5518630_TTGTGTTGTACCCGCA-1	-3.30507208071505	-10.5474804932495	-0.0236530341569968
GSM5518630_TTGTTGTCAAATGAAC-1	-4.09888459406649	-6.72572126931146	0.0658802396716942
GSM5518630_TTTAGTCTCGGAGCAA-1	-2.93772269449984	-8.12105694359735	-0.0342568387537712
GSM5518630_TTTCGATCAAGGCCTC-1	-4.53722096644198	-8.16921129769281	-0.0337421373592294
GSM5518631_AAGACTCCATCCTAAG-1	-4.15918875895296	-9.49365320748285	-0.00861213622959239
GSM5518631_AATCGACGTCTGATAC-1	-3.49390817843233	-8.78711691445306	-0.0473382439318102
GSM5518631_AATGGAACACTTCAGA-1	-3.9331050034598	-9.56530275887445	-0.0428912397797702
GSM5518631_ACATCGAAGTGATAAC-1	-3.18008638582979	-9.60522070473627	0.000721981994112386
GSM5518631_ACGATCACACCTCAGG-1	-4.11737252436434	-7.58018913811639	-0.0376938054189302
GSM5518631_ACTCCCACACTTCAGA-1	-3.8306081410483	-9.44556322640375	0.00095175074849127
GSM5518631_ACTCTCGTCACCTTAT-1	-4.45518733225619	-7.25523081368402	-0.0179094233999686
GSM5518631_ACTGCAAGTTGCCTAA-1	-4.75445653162752	-7.38662567681268	-0.0176964033843495
GSM5518631_AGAGCCCGTAGTCTGT-1	-5.81380559168612	-6.34420099801019	-0.0646282611093222
GSM5518631_AGGTTGTGTCATCCCT-1	-4.2465062256888	-8.36931410378412	-0.0482276844453351
GSM5518631_CACTGGGCAGAGGTTG-1	-3.9626083489493	-9.08566275185541	-0.0331168819583939
GSM5518631_CCGGGTAGTCACTTAG-1	-3.45109964571749	-7.07234039849237	-0.0323860447160991
GSM5518631_CCTCCAAAGTCGTTAC-1	-4.41404868326937	-9.26736250466302	-0.0362569195845256
GSM5518631_CGAAGTTTCGCCGAGT-1	-3.79536081515108	-7.0647682244201	-0.0638648619199413
GSM5518631_CGAATTGTCATTATCC-1	-4.25258971415316	-8.88704290932611	-0.00808892767926644
GSM5518631_CGATGGCGTTCGGTAT-1	-4.7114343758658	-7.31086960381464	-0.0638409701107242
GSM5518631_CTCAATTAGCAGTACG-1	-3.77933479510103	-8.48820009774164	0.00494064976115322
GSM5518631_CTTCCGACATGAGATA-1	-4.06385089121615	-8.94086447304681	-0.0148028214551519
GSM5518631_GAAGCCCGTCCCACGA-1	-3.571188222988	-9.42895117348627	-0.0781226387971965
GSM5518631_GAAGGGTGTGTTCAGT-1	-3.6172189827994	-9.16844549721674	-0.0198684865494171
GSM5518631_GAGATGGTCGAGTCCG-1	-3.26420832834994	-9.33264914101556	-0.0565729247328175
GSM5518631_GAGTCTAGTGTAGCAG-1	-4.85258008204256	-7.38302412575677	-0.025290762267262
GSM5518631_GCTACAAGTCGATTCA-1	-2.82063461504732	-9.04246607369379	-0.0236492705852565
GSM5518631_GGATCTACAAGATGTA-1	-3.51039339266573	-9.89842882698968	-0.0199933749692418
GSM5518631_GGCTGTGGTAACCAGG-1	-3.95574809275423	-9.42445555275873	-0.0345956868857613
GSM5518631_GTAGAGGGTGCCCAGT-1	-2.70107318125521	-8.51143351143793	-0.0127403170777078
GSM5518631_GTGCTTCCAACGACAG-1	-3.38386799059664	-9.91013231820062	-0.0124529087851643
GSM5518631_TCACATTTCGCTTGCT-1	-3.89670730791842	-9.04861059731439	0.00799320740736958
GSM5518631_TCATCCGCACTGGATT-1	-3.92690659724032	-9.23476496285394	0.00528913455278959
GSM5518631_TGCATGAGTGAATGTA-1	-4.99026776514803	-7.63825169152216	-0.0201492346447821
GSM5518631_TGGGTTAAGTTGTCGT-1	-3.51368237696444	-10.0332058960815	-0.0247347135197964
GSM5518631_TTACCGCTCCACGTAA-1	-4.45851136408602	-8.06461039132074	-0.0365007734558087
GSM5518631_TTCCGGTGTTCCGTTC-1	-4.42743874750887	-8.75775900429681	0.00892968638445199
GSM5518631_TTGGTTTTCGATGCAT-1	-3.70765663347994	-9.0238484436889	-0.0505897448406761
GSM5518631_TTTACTGGTCTCACGG-1	-4.75533009730135	-7.67635050362543	-0.00914361366770497
GSM5518631_TTTCAGTTCTCCTACG-1	-4.49461604319369	-9.20097342080072	-0.00323354133967688
GSM5518632_ACCTGAAAGGTTCATC-1	-4.55913115702425	-8.35556593483881	0.0039745596556697
GSM5518632_ACTGTGATCTATCGGA-1	-3.20837093554293	-10.4587725693603	-0.0205525845261236
GSM5518632_AGACTCATCAAATGCC-1	-3.14464570246493	-7.42642250603632	0.054578704235021
GSM5518632_AGGAATAGTTATTCCT-1	-3.98959399424349	-9.25443449562982	-0.00694668161399711
GSM5518632_AGGGCCTTCGTTGTGA-1	-4.2098326798514	-9.37426271981195	-0.0227000920728383
GSM5518632_AGTAACCTCAGAACCT-1	-4.60729886256014	-8.12322035378412	0.000101924709818957
GSM5518632_ATTCAGGAGCGAATGC-1	-4.96516228876864	-7.12745609826044	-0.0142256970037893
GSM5518632_ATTCTACGTGCTAGCC-1	-2.72015477381502	-7.17944517678217	-0.0124319494111694
GSM5518632_CAGGCCAAGGTCATAA-1	-3.93241406641756	-9.79956904000238	-0.00712211470655105
GSM5518632_CAGTGCGAGCCTTGAT-1	-3.95916367731844	-9.2260836655517	-0.0336484277703153
GSM5518632_CATGAGTAGGAGAATG-1	-3.14863945208346	-10.4245204026122	-0.00523487270361869
GSM5518632_CATGGATTCGTTGTTT-1	-3.38349391184603	-9.60642805642084	-0.0303608268311775
GSM5518632_CCGATCTTCGATACAC-1	-4.20419646464144	-9.26058950966791	0.0394340909880384
GSM5518632_CCTTCAGCAGGGACTA-1	-3.82114554606234	-6.98360958641962	0.00818576914924017
GSM5518632_GAGTTTGAGCACTCCG-1	-3.57642246447359	-9.31157007760004	-0.00727076672825988
GSM5518632_GAGTTTGTCCAGTTCC-1	-5.75923157892977	-6.84621897286371	-0.0146995908309224
GSM5518632_GATCGTATCGACGAGA-1	-5.8264622803763	-6.71343031472162	-0.0107171866627272
GSM5518632_GATTCGATCTAACGGT-1	-4.0551958199576	-9.47218027657465	0.0176232036167053
GSM5518632_GCACTAACAGTCGAGA-1	-4.18134404383455	-9.63131704873041	-0.057372816890632
GSM5518632_GCAGCTGAGACGGAAA-1	-3.89626766405855	-8.82433596199945	-0.0593065189843072
GSM5518632_GCCCAGAGTAGCCAGA-1	-4.15581513605868	-9.37324133461908	-0.0417344068662785
GSM5518632_GCCCGAAGTTGCCAAT-1	-3.61154676638399	-9.55474272316888	-0.0163620578736327
GSM5518632_GTCATTTGTCATTGCA-1	-4.46182013712679	-9.2624548966308	0.012078776699898
GSM5518632_GTGCTTCAGGGTTTCT-1	-4.2382316704825	-8.63427630013422	-0.0223357274625077
GSM5518632_TACTTACTCCGTGGCA-1	-4.28932429514681	-9.4156531388183	0.01075098103589
GSM5518632_TCCTCGACACAAGTTC-1	-3.20399118624483	-6.81922140664056	0.00567962431622604
GSM5518632_TGTCCCAGTCACTCGG-1	-4.64825392924105	-7.5448183113952	-0.0466528018274741
GSM5518632_TGTGTGAGTGCATTTG-1	-3.9666571732596	-8.77385702675775	-0.0432412699405651
GSM5518632_TGTTACTCAATCCAGT-1	-3.96666146479403	-8.07009926384882	-0.0457216915061049
GSM5518632_TGTTGGACATACTGTG-1	-3.22636772356783	-7.65205326622919	0.00935948314389673
GSM5518638_AACGGGAGTGAGCGAT-1	-4.61169291697298	-7.48254671639398	-0.060076330936966
GSM5518638_AACGTCATCGTACCTC-1	-3.70663191042696	-9.52518930977777	-0.082413897589151
GSM5518638_AAGCCATAGGGCAACT-1	-4.14982129298006	-8.64956846779779	-0.0429935449966464
GSM5518638_ACTTTCACAGTGTACT-1	-3.20480824671541	-10.3524550492187	-0.066999252307762
GSM5518638_AGAAGTACAACCTATG-1	-3.8182425614432	-9.000724702539	-0.00375477779467762
GSM5518638_AGTCACACAAGAATGT-1	-3.85971285067354	-9.36288538521722	-0.0725948179288079
GSM5518638_ATTCCTAGTAGTTACC-1	-4.36469079218661	-9.13296213692621	-0.0366376964058216
GSM5518638_CAACAGTAGGCGATAC-1	-4.8938999291495	-7.2513522202392	-0.0764316855897556
GSM5518638_CATTGTTTCTCTGGTC-1	-3.40557862482821	-10.4387387329955	-0.00509772223273777
GSM5518638_CCCAACTCACGGAAGT-1	-3.59083152972017	-9.96113672799066	-0.0807580273452197
GSM5518638_CCGTTCAAGGATATGT-1	-4.2944331284598	-8.72642794197992	-0.0220373438129325
GSM5518638_CGGAACCGTTCGGCTG-1	-3.81917620859896	-9.62681570595697	-0.077069775042518
GSM5518638_GAGGCAATCGTGGCGT-1	-3.93987799845492	-9.51664152687982	-0.0766414585676357
GSM5518638_GAGTGTTGTGCGGTAA-1	-3.43137789927279	-9.21769419259027	-0.0727333795053477
GSM5518638_GGACGTCTCTCCTGTG-1	-4.80834389887606	-7.30059805458978	-0.0579810037736885
GSM5518638_GGTAGAGCACAGTCCG-1	-4.93905020914828	-7.43553200310663	-0.0528406593701061
GSM5518638_GTTGTAGGTAGGTTTC-1	-4.67725993357455	-7.17998924797967	-0.0321134399353527
GSM5518638_TAACACGTCTGGCTGG-1	-1.2674316283301	-7.47704830712274	-0.0259599770323657
GSM5518638_TATCAGGCACCTAAAC-1	-3.12653781138216	-6.79249754494623	-0.00637381106780159
GSM5518638_TCACATTGTCGTGTTA-1	-3.2298317071036	-9.97621336525873	-0.0642382573765024
GSM5518638_TCCATCGCACATTCGA-1	-4.66275740824496	-7.31278744286493	-0.0228059677669846
GSM5518638_TGAGCGCAGGGCAACT-1	-3.89983369074618	-9.34553709572748	-0.0619462630385605
GSM5518638_TGGATGTTCTAAGCGT-1	-3.3329434510306	-10.4380396897216	-0.047222715664557
GSM5518638_TGGGCGTGTGCCGGTT-1	-4.37588549814974	-7.19836369103387	-0.0592514807237923
GSM5518638_TGTGAGTTCCACGTGG-1	-4.69969941340243	-7.39053955620721	-0.0502100697526204
GSM5518638_TTAGGCAAGAGGATCC-1	-4.71585608683382	-7.52806892937616	-0.0664065501308002
GSM5518638_TTGGGATCACATAACC-1	-0.766461681945669	0.252945930300202	-0.0482513910674359
GSM5518638_TTGTTCATCCCTTGTG-1	-3.05940533839022	-6.64430656975702	0.00226630336416074
