# Supplementary material for: Identifying clinically relevant cell state interactions in the tumor microenvironment of IDH-mutant gliomas using CSI-TME
Source: Mol Syst Biol. 2026 Mar 10;22(6):928–61. doi: 10.1038/s44320-026-00201-0 (PMC13230996; doi:10.1038/s44320-026-00201-0)
Supplement: Supplementary file 19 — Figure EV2 Source Data [file 44320_2026_201_MOESM19_ESM.zip › EV2/FigureEV2B.txt]

TCGA	CGGA	odds Ratio	type
Bcell	Bcell	7.93988643263228	same cell type
Bcell	Endothelial	4.54460120116463	across cell types
Bcell	Malignant	4.3946516427924	across cell types
Bcell	Myeloid	5.78962228555644	across cell types
Bcell	Oligos	4.48111485531081	across cell types
Bcell	Stromal	2.24138874714362	across cell types
Bcell	Tcell	4.50862370909203	across cell types
Endothelial	Bcell	5.79466897186804	across cell types
Endothelial	Endothelial	4.27503273841848	same cell type
Endothelial	Malignant	3.20668562023459	across cell types
Endothelial	Myeloid	5.4750486054227	across cell types
Endothelial	Oligos	9.14667692042323	across cell types
Endothelial	Stromal	4.48395756881619	across cell types
Endothelial	Tcell	5.1561066089676	across cell types
Malignant	Bcell	2.75053816245704	across cell types
Malignant	Endothelial	4.05315810313403	across cell types
Malignant	Malignant	12.1956291540722	same cell type
Malignant	Myeloid	4.88296225638601	across cell types
Malignant	Oligos	3.08371100347152	across cell types
Malignant	Stromal	6.92560306928573	across cell types
Malignant	Tcell	8.04518516612128	across cell types
Myeloid	Bcell	6.57069280998428	across cell types
Myeloid	Endothelial	4.3848623307508	across cell types
Myeloid	Malignant	3.44580087188138	across cell types
Myeloid	Myeloid	15.1674929933994	same cell type
Myeloid	Oligos	6.64106301641388	across cell types
Myeloid	Stromal	4.86720677921419	across cell types
Myeloid	Tcell	7.34950533975347	across cell types
Oligos	Bcell	1.78877561306635	across cell types
Oligos	Endothelial	5.81713673996897	across cell types
Oligos	Malignant	3.03843601446053	across cell types
Oligos	Myeloid	6.88613326209667	across cell types
Oligos	Oligos	15.896006490294	same cell type
Oligos	Stromal	4.13663415151884	across cell types
Oligos	Tcell	6.30714755279597	across cell types
Stromal	Bcell	3.57093134175865	across cell types
Stromal	Endothelial	5.3026932449448	across cell types
Stromal	Malignant	4.1100420462737	across cell types
Stromal	Myeloid	7.48244871496122	across cell types
Stromal	Oligos	2.88818153718536	across cell types
Stromal	Stromal	5.50361320066737	same cell type
Stromal	Tcell	5.3517226789717	across cell types
Tcell	Bcell	5.01572980231063	across cell types
Tcell	Endothelial	5.66990655219277	across cell types
Tcell	Malignant	5.79597579251941	across cell types
Tcell	Myeloid	5.86926879238958	across cell types
Tcell	Oligos	3.37962474014074	across cell types
Tcell	Stromal	2.05267050026127	across cell types
Tcell	Tcell	7.99462637645088	same cell type
