# Supplementary material for: Identifying clinically relevant cell state interactions in the tumor microenvironment of IDH-mutant gliomas using CSI-TME
Source: Mol Syst Biol. 2026 Mar 10;22(6):928–61. doi: 10.1038/s44320-026-00201-0 (PMC13230996; doi:10.1038/s44320-026-00201-0)
Supplement: Supplementary file 19 — Figure EV2 Source Data [file 44320_2026_201_MOESM19_ESM.zip › EV2/FigureEV2C.txt]

cellType1	cellType2	correlation	type
Bcell	Bcell	0.222811424224467	same cell type
Endothelial	Endothelial	0.327364491847146	same cell type
Malignant	Malignant	0.607671462642337	same cell type
Myeloid	Myeloid	0.305240746619363	same cell type
Oligos	Oligos	0.536705619452069	same cell type
Stromal	Stromal	0.415211951654865	same cell type
Tcell	Tcell	0.30452780177522	same cell type
Bcell	Endothelial	0.33977563362262	across cell types
Bcell	Malignant	0.423114266102972	across cell types
Bcell	Myeloid	0.0703199700311754	across cell types
Bcell	Oligos	0.409464146149937	across cell types
Bcell	Stromal	0.296817646364483	across cell types
Bcell	Tcell	0.211192561920502	across cell types
Endothelial	Malignant	0.360988114344463	across cell types
Endothelial	Myeloid	0.195901471653803	across cell types
Endothelial	Oligos	0.375011005788937	across cell types
Endothelial	Stromal	0.272091170670151	across cell types
Endothelial	Tcell	0.193190422090179	across cell types
Malignant	Myeloid	0.156394778633859	across cell types
Malignant	Oligos	0.540794522057921	across cell types
Malignant	Stromal	0.395374252301641	across cell types
Malignant	Tcell	0.331685170818846	across cell types
Myeloid	Oligos	0.166587868108356	across cell types
Myeloid	Stromal	0.133182823824983	across cell types
Myeloid	Tcell	0.109898852516339	across cell types
Oligos	Stromal	0.340022354608636	across cell types
Oligos	Tcell	0.298757168212124	across cell types
Stromal	Tcell	0.236289707484162	across cell types
