# Supplementary material for: Identifying clinically relevant cell state interactions in the tumor microenvironment of IDH-mutant gliomas using CSI-TME
Source: Mol Syst Biol. 2026 Mar 10;22(6):928–61. doi: 10.1038/s44320-026-00201-0 (PMC13230996; doi:10.1038/s44320-026-00201-0)
Supplement: Supplementary file 19 — Figure EV2 Source Data [file 44320_2026_201_MOESM19_ESM.zip › EV2/FigureEV2A.txt]

process	Bcell	Endothelial	Malignant	Myeloid	Oligos	Stromal	Tcell
antigen processing and presentation of peptide antigen	0	0	0	2.95315714642445	0	0	0
axon ensheathment	0	0	0	0	3.05927733352887	0	0
cell chemotaxis	0	0	0	2.08053645290068	0	0	0
cell killing	0	0	0	2.06398527663683	0	0	0
cell-cell adhesion via plasma-membrane adhesion molecules	0	0	0	0	2.09991931802622	0	0
chemotaxis	0	0	0	1.72414494844509	0	0	0
cytoplasmic translation	0	3.5540236667594	3.46166586178105	0	0	0	0
electron transport chain	0	0	0	0	0	0	3.07400731116947
endosome transport via multivesicular body sorting pathway	0	0	0	0	0	0	3.40734016932909
ERAD pathway	0	0	2.5024820742891	0	0	0	0
establishment of protein localization to organelle	0	0	0	0	0	0	1.69791359876116
GDP-mannose metabolic process	0	0	0	0	0	0	4.74076390305428
glial cell activation	0	0	0	3.22026121656729	0	0	0
gliogenesis	0	0	0	1.9229951759142	0	0	0
leukocyte activation involved in inflammatory response	0	0	0	3.51248733511587	0	0	0
leukocyte mediated cytotoxicity	0	0	0	2.61105116959946	0	0	0
leukocyte mediated immunity	0	0	0	1.77198738781452	0	0	0
leukocyte migration	0	0	0	2.06215792358582	0	0	0
membrane fission	0	0	0	0	0	0	3.30780449577817
microglial cell activation	0	0	0	3.45904807615441	0	0	0
mRNA splicing, via spliceosome	0	0	1.84873949853821	0	0	0	0
multivesicular body sorting pathway	0	0	0	0	0	0	3.21469509138669
myelin assembly	0	0	0	0	4.41542114375415	0	0
myeloid cell activation involved in immune response	0	0	0	2.75122882764772	0	0	0
myeloid cell differentiation	0	0	0	2.03871627720605	0	0	0
negative regulation of catalytic activity	1.8409806614558	0	0	0	0	0	0
negative regulation of intrinsic apoptotic signaling pathway	0	0	0	0	0	2.92386821378707	0
negative regulation of neuron differentiation	0	0	2.93575514501701	0	0	0	0
negative regulation of protein modification process	1.77193901702615	0	0	0	0	0	0
neural nucleus development	0	0	0	0	3.27268097163807	0	0
neuroepithelial cell differentiation	0	0	3.60201774784002	0	0	0	0
neurotransmitter secretion	2.35840042182073	0	0	0	0	0	0
noradrenergic neuron differentiation	0	0	4.66614808525973	0	0	0	0
oligodendrocyte development	0	0	0	0	3.76649558430103	0	0
oligodendrocyte differentiation	0	0	2.57978780045655	0	0	0	0
positive regulation of cell development	0	0	0	1.62070133963318	0	0	0
positive regulation of chemotaxis	0	0	0	0	0	2.54139857696465	0
positive regulation of endocytosis	0	0	0	2.37498381136593	0	0	0
positive regulation of endothelial cell proliferation	0	0	0	0	0	2.78369055573881	0
postsynaptic specialization organization	3.20153157320386	0	0	0	0	0	0
protein-RNA complex assembly	0	0	2.02965528389849	0	0	0	0
protein-RNA complex organization	0	0	1.97380204916498	0	0	0	0
receptor localization to synapse	3.11252656714512	0	0	0	0	0	0
regulation of autophagy of mitochondrion	0	0	0	0	0	0	3.12723225013635
regulation of leukocyte migration	0	0	0	2.29065054445869	0	0	0
regulation of myeloid cell differentiation	0	0	0	2.45904807615441	0	0	0
regulation of translation	0	0	1.63052417552901	0	0	0	0
regulation of tumor necrosis factor production	0	0	0	2.52547543789338	0	0	0
response to virus	0	0	0	1.7500968581578	0	0	0
ribonucleoprotein complex biogenesis	0	0	2.11581192764821	0	0	0	0
signal release from synapse	2.35840042182073	0	0	0	0	0	0
substantia nigra development	0	0	0	0	3.85764347235922	0	0
tumor necrosis factor production	0	0	0	2.52547543789338	0	0	0
vacuolar transport	0	0	0	0	0	0	2.2213897439607
