# Supplementary material for: Identifying clinically relevant cell state interactions in the tumor microenvironment of IDH-mutant gliomas using CSI-TME
Source: Mol Syst Biol. 2026 Mar 10;22(6):928–61. doi: 10.1038/s44320-026-00201-0 (PMC13230996; doi:10.1038/s44320-026-00201-0)
Supplement: Supplementary file 20 — Figure Appendix S1 Source Data [file 44320_2026_201_MOESM20_ESM.zip]

Archive with 7 entries (6 files):
- AppendixFigureS1/
- AppendixFigureS1/FigureS1B.txt
- AppendixFigureS1/FigureS1C.txt
- AppendixFigureS1/FigureS1A.txt
- AppendixFigureS1/FigureS1D.txt
- AppendixFigureS1/FigureS1E.txt
- AppendixFigureS1/FigureS1F.txt
