# Supplementary material for: Identifying clinically relevant cell state interactions in the tumor microenvironment of IDH-mutant gliomas using CSI-TME
Source: Mol Syst Biol. 2026 Mar 10;22(6):928–61. doi: 10.1038/s44320-026-00201-0 (PMC13230996; doi:10.1038/s44320-026-00201-0)
Supplement: Supplementary file 20 — Figure Appendix S1 Source Data [file 44320_2026_201_MOESM20_ESM.zip › AppendixFigureS1/FigureS1B.txt]

cell_type	dimension	Degree in CSIN
Bcell	IC.1	5
Bcell	IC.10	2
Bcell	IC.2	19
Bcell	IC.3	4
Bcell	IC.4	8
Bcell	IC.5	5
Bcell	IC.6	1
Bcell	IC.7	1
Bcell	IC.8	9
Bcell	IC.9	15
Endothelial	IC.1	4
Endothelial	IC.10	2
Endothelial	IC.2	4
Endothelial	IC.3	3
Endothelial	IC.4	15
Endothelial	IC.5	5
Endothelial	IC.6	1
Endothelial	IC.7	7
Endothelial	IC.8	4
Endothelial	IC.9	2
Malignant	IC.1	3
Malignant	IC.10	22
Malignant	IC.2	3
Malignant	IC.3	7
Malignant	IC.4	2
Malignant	IC.5	2
Malignant	IC.6	6
Malignant	IC.7	5
Malignant	IC.8	3
Malignant	IC.9	6
Myeloid	IC.1	3
Myeloid	IC.10	1
Myeloid	IC.2	1
Myeloid	IC.3	4
Myeloid	IC.4	3
Myeloid	IC.5	1
Myeloid	IC.6	2
Myeloid	IC.7	5
Myeloid	IC.9	9
Oligos	IC.1	2
Oligos	IC.10	2
Oligos	IC.2	7
Oligos	IC.3	1
Oligos	IC.5	10
Oligos	IC.6	6
Oligos	IC.7	3
Oligos	IC.8	3
Oligos	IC.9	2
Stromal	IC.1	7
Stromal	IC.10	5
Stromal	IC.3	5
Stromal	IC.4	1
Stromal	IC.5	3
Stromal	IC.6	3
Stromal	IC.7	4
Stromal	IC.8	4
Stromal	IC.9	3
Tcell	IC.1	12
Tcell	IC.10	5
Tcell	IC.2	3
Tcell	IC.3	8
Tcell	IC.4	1
Tcell	IC.5	1
Tcell	IC.6	2
Tcell	IC.7	3
Tcell	IC.8	10
