# Supplementary material for: Identifying clinically relevant cell state interactions in the tumor microenvironment of IDH-mutant gliomas using CSI-TME
Source: Mol Syst Biol. 2026 Mar 10;22(6):928–61. doi: 10.1038/s44320-026-00201-0 (PMC13230996; doi:10.1038/s44320-026-00201-0)
Supplement: Supplementary file 20 — Figure Appendix S1 Source Data [file 44320_2026_201_MOESM20_ESM.zip › AppendixFigureS1/FigureS1C.txt]

cellType	Dim	iteration	distance	type	IC
Bcell	Dim.1	Actual	29374	Actual	IC.1
Bcell	Dim.1	Actual	1761223	Actual	IC.1
Bcell	Dim.1	Actual	1693159	Actual	IC.1
Bcell	Dim.1	Actual	4763539	Actual	IC.1
Bcell	Dim.1	Actual	4695475	Actual	IC.1
Bcell	Dim.1	Actual	2957707	Actual	IC.1
Bcell	Dim.1	Actual	30432692	Actual	IC.1
Bcell	Dim.1	Actual	38311155	Actual	IC.1
Bcell	Dim.1	Actual	38243091	Actual	IC.1
Bcell	Dim.1	Actual	36505323	Actual	IC.1
Bcell	Dim.1	Actual	33457318	Actual	IC.1
Bcell	Dim.1	Actual	51601769	Actual	IC.1
Bcell	Dim.1	Actual	51533705	Actual	IC.1
Bcell	Dim.1	Actual	49795937	Actual	IC.1
Bcell	Dim.1	Actual	46747932	Actual	IC.1
Bcell	Dim.1	Actual	13209229	Actual	IC.1
Bcell	Dim.1	Actual	59448089	Actual	IC.1
Bcell	Dim.1	Actual	28977828	Actual	IC.1
Bcell	Dim.1	Actual	65348037	Actual	IC.1
Bcell	Dim.1	Actual	65279973	Actual	IC.1
Bcell	Dim.1	Actual	63542205	Actual	IC.1
Bcell	Dim.1	Actual	60494200	Actual	IC.1
Bcell	Dim.1	Actual	26955497	Actual	IC.1
Bcell	Dim.1	Actual	13186410	Actual	IC.1
Bcell	Dim.1	Actual	84892633	Actual	IC.1
Bcell	Dim.1	Actual	54422372	Actual	IC.1
Bcell	Dim.1	Actual	25310417	Actual	IC.1
Bcell	Dim.1	Actual	125520877	Actual	IC.1
Bcell	Dim.1	Actual	95050616	Actual	IC.1
Bcell	Dim.1	Actual	65938661	Actual	IC.1
Bcell	Dim.1	Actual	40539893	Actual	IC.1
Bcell	Dim.1	Actual	131529916	Actual	IC.1
Bcell	Dim.1	Actual	101059655	Actual	NA
Bcell	Dim.1	Actual	71947700	Actual	IC.1
Bcell	Dim.1	Actual	46548932	Actual	IC.1
Bcell	Dim.1	Actual	5936124	Actual	IC.1
Bcell	Dim.1	Actual	135674405	Actual	IC.1
Bcell	Dim.1	Actual	105204144	Actual	IC.1
Bcell	Dim.1	Actual	76092189	Actual	IC.1
Bcell	Dim.1	Actual	50693421	Actual	IC.1
Bcell	Dim.1	Actual	10080613	Actual	IC.1
Bcell	Dim.1	Actual	4084269	Actual	IC.1
Bcell	Dim.1	Actual	144632720	Actual	IC.1
Bcell	Dim.1	Actual	144564656	Actual	IC.1
Bcell	Dim.1	Actual	142826888	Actual	IC.1
Bcell	Dim.1	Actual	139778883	Actual	IC.1
Bcell	Dim.1	Actual	106240180	Actual	IC.1
Bcell	Dim.1	Actual	92471093	Actual	IC.1
Bcell	Dim.1	Actual	79169085	Actual	IC.1
Bcell	Dim.1	Actual	177716469	Actual	IC.1
Bcell	Dim.1	Actual	147246208	Actual	IC.1
Bcell	Dim.1	Actual	118134253	Actual	IC.1
Bcell	Dim.1	Actual	92735485	Actual	IC.1
Bcell	Dim.1	Actual	52122677	Actual	IC.1
Bcell	Dim.1	Actual	46126333	Actual	IC.1
Bcell	Dim.1	Actual	42034460	Actual	IC.1
Bcell	Dim.1	Actual	178617677	Actual	IC.1
Bcell	Dim.1	Actual	178549613	Actual	IC.1
Bcell	Dim.1	Actual	176811845	Actual	IC.1
Bcell	Dim.1	Actual	173763840	Actual	IC.1
Bcell	Dim.1	Actual	140225137	Actual	IC.1
Bcell	Dim.1	Actual	126456050	Actual	IC.1
Bcell	Dim.1	Actual	113154042	Actual	IC.1
Bcell	Dim.1	Actual	33779661	Actual	IC.1
Bcell	Dim.1	Actual	180005693	Actual	IC.1
Bcell	Dim.1	Actual	149535432	Actual	IC.1
Bcell	Dim.1	Actual	120423477	Actual	IC.1
Bcell	Dim.1	Actual	95024709	Actual	IC.1
Bcell	Dim.1	Actual	54411901	Actual	IC.1
Bcell	Dim.1	Actual	48415557	Actual	IC.1
Bcell	Dim.1	Actual	44323684	Actual	IC.1
Bcell	Dim.1	Actual	2277884	Actual	IC.1
Bcell	Dim.1	Actual	180355674	Actual	IC.1
Bcell	Dim.1	Actual	180287610	Actual	IC.1
Bcell	Dim.1	Actual	178549842	Actual	IC.1
Bcell	Dim.1	Actual	175501837	Actual	IC.1
Bcell	Dim.1	Actual	141963134	Actual	IC.1
Bcell	Dim.1	Actual	128194047	Actual	IC.1
Bcell	Dim.1	Actual	114892039	Actual	IC.1
Bcell	Dim.1	Actual	35517658	Actual	IC.1
Bcell	Dim.1	Actual	1661245	Actual	IC.1
Bcell	Dim.1	Actual	180754969	Actual	IC.1
Bcell	Dim.1	Actual	180686905	Actual	IC.1
Bcell	Dim.1	Actual	178949137	Actual	IC.1
Bcell	Dim.1	Actual	175901132	Actual	IC.1
Bcell	Dim.1	Actual	142362429	Actual	IC.1
Bcell	Dim.1	Actual	128593342	Actual	IC.1
Bcell	Dim.1	Actual	115291334	Actual	IC.1
Bcell	Dim.1	Actual	35916953	Actual	IC.1
Bcell	Dim.1	Actual	2060540	Actual	IC.1
Bcell	Dim.1	Actual	205123	Actual	IC.1
Bcell	Dim.1	Actual	187326522	Actual	IC.1
Bcell	Dim.1	Actual	156856261	Actual	IC.1
Bcell	Dim.1	Actual	127744306	Actual	IC.1
Bcell	Dim.1	Actual	102345538	Actual	IC.1
Bcell	Dim.1	Actual	61732730	Actual	IC.1
Bcell	Dim.1	Actual	55736386	Actual	IC.1
Bcell	Dim.1	Actual	51644513	Actual	IC.1
Bcell	Dim.1	Actual	9598713	Actual	IC.1
Bcell	Dim.1	Actual	7248651	Actual	IC.1
Bcell	Dim.1	Actual	197284489	Actual	IC.1
Bcell	Dim.1	Actual	166814228	Actual	IC.1
Bcell	Dim.1	Actual	137702273	Actual	IC.1
Bcell	Dim.1	Actual	112303505	Actual	IC.1
Bcell	Dim.1	Actual	71690697	Actual	IC.1
Bcell	Dim.1	Actual	65694353	Actual	IC.1
Bcell	Dim.1	Actual	61602480	Actual	IC.1
Bcell	Dim.1	Actual	19556680	Actual	IC.1
Bcell	Dim.1	Actual	17206618	Actual	IC.1
Bcell	Dim.1	Actual	9870660	Actual	IC.1
Bcell	Dim.1	Actual	204262502	Actual	IC.1
Bcell	Dim.1	Actual	204194438	Actual	IC.1
Bcell	Dim.1	Actual	202456670	Actual	IC.1
Bcell	Dim.1	Actual	199408665	Actual	IC.1
Bcell	Dim.1	Actual	165869962	Actual	IC.1
Bcell	Dim.1	Actual	152100875	Actual	IC.1
Bcell	Dim.1	Actual	138798867	Actual	IC.1
Bcell	Dim.1	Actual	59424486	Actual	IC.1
Bcell	Dim.1	Actual	25568073	Actual	IC.1
Bcell	Dim.1	Actual	23712656	Actual	IC.1
Bcell	Dim.1	Actual	23449846	Actual	IC.1
Bcell	Dim.1	Actual	222251432	Actual	IC.1
Bcell	Dim.1	Actual	222183368	Actual	IC.1
Bcell	Dim.1	Actual	220445600	Actual	IC.1
Bcell	Dim.1	Actual	217397595	Actual	IC.1
Bcell	Dim.1	Actual	183858892	Actual	IC.1
Bcell	Dim.1	Actual	170089805	Actual	IC.1
Bcell	Dim.1	Actual	156787797	Actual	IC.1
Bcell	Dim.1	Actual	77413416	Actual	IC.1
Bcell	Dim.1	Actual	43557003	Actual	IC.1
Bcell	Dim.1	Actual	41701586	Actual	IC.1
Bcell	Dim.1	Actual	41438776	Actual	IC.1
Bcell	Dim.1	Actual	17977744	Actual	IC.1
Bcell	Dim.1	Actual	13051665	Actual	IC.1
Bcell	Dim.1	Actual	37459298	Actual	IC.1
Bcell	Dim.1	Actual	59893181	Actual	IC.1
Bcell	Dim.1	Actual	22417295	Actual	IC.1
Bcell	Dim.1	Actual	96414915	Actual	IC.1
Bcell	Dim.1	Actual	83349489	Actual	IC.1
Bcell	Dim.1	Actual	117792841	Actual	IC.1
Bcell	Dim.1	Actual	104727415	Actual	IC.1
Bcell	Dim.1	Actual	21374853	Actual	IC.1
Bcell	Dim.1	Actual	124892201	Actual	IC.1
Bcell	Dim.1	Actual	111826775	Actual	IC.1
Bcell	Dim.1	Actual	28474213	Actual	IC.1
Bcell	Dim.1	Actual	7076905	Actual	IC.1
Bcell	Dim.1	Actual	130987483	Actual	IC.1
Bcell	Dim.1	Actual	93511597	Actual	IC.1
Bcell	Dim.1	Actual	71083262	Actual	IC.1
Bcell	Dim.1	Actual	137593035	Actual	IC.1
Bcell	Dim.1	Actual	100117149	Actual	IC.1
Bcell	Dim.1	Actual	77688814	Actual	IC.1
Bcell	Dim.1	Actual	6311976	Actual	IC.1
Bcell	Dim.1	Actual	164410670	Actual	IC.1
Bcell	Dim.1	Actual	126934784	Actual	IC.1
Bcell	Dim.1	Actual	104506449	Actual	IC.1
Bcell	Dim.1	Actual	33129611	Actual	IC.1
Bcell	Dim.1	Actual	26694290	Actual	IC.1
Bcell	Dim.1	Actual	173460594	Actual	IC.1
Bcell	Dim.1	Actual	135984708	Actual	IC.1
Bcell	Dim.1	Actual	113556373	Actual	IC.1
Bcell	Dim.1	Actual	42179535	Actual	IC.1
Bcell	Dim.1	Actual	35744214	Actual	IC.1
Bcell	Dim.1	Actual	8975630	Actual	IC.1
Bcell	Dim.1	Actual	20315253	Actual	IC.1
Bcell	Dim.1	Actual	46522874	Actual	IC.1
Bcell	Dim.1	Actual	26132824	Actual	IC.1
Bcell	Dim.1	Actual	43353049	Actual	IC.1
Bcell	Dim.1	Actual	48951311	Actual	IC.1
Bcell	Dim.1	Actual	5533695	Actual	IC.1
Bcell	Dim.1	Actual	60475938	Actual	IC.1
Bcell	Dim.1	Actual	40085888	Actual	IC.1
Bcell	Dim.1	Actual	13938861	Actual	IC.1
Bcell	Dim.1	Actual	71225724	Actual	IC.1
Bcell	Dim.1	Actual	50835674	Actual	IC.1
Bcell	Dim.1	Actual	24688647	Actual	IC.1
Bcell	Dim.1	Actual	10720249	Actual	IC.1
Bcell	Dim.1	Actual	71553477	Actual	IC.1
Bcell	Dim.1	Actual	51163427	Actual	IC.1
Bcell	Dim.1	Actual	25016400	Actual	IC.1
Bcell	Dim.1	Actual	11048002	Actual	IC.1
Bcell	Dim.1	Actual	160958	Actual	IC.1
Bcell	Dim.1	Actual	91386642	Actual	IC.1
Bcell	Dim.1	Actual	47969026	Actual	IC.1
Bcell	Dim.1	Actual	42434134	Actual	IC.1
Bcell	Dim.1	Actual	118896278	Actual	IC.1
Bcell	Dim.1	Actual	98506228	Actual	IC.1
Bcell	Dim.1	Actual	72359201	Actual	IC.1
Bcell	Dim.1	Actual	58390803	Actual	IC.1
Bcell	Dim.1	Actual	47503759	Actual	IC.1
Bcell	Dim.1	Actual	47068517	Actual	IC.1
Bcell	Dim.1	Actual	127738386	Actual	IC.1
Bcell	Dim.1	Actual	107348336	Actual	IC.1
Bcell	Dim.1	Actual	81201309	Actual	IC.1
Bcell	Dim.1	Actual	67232911	Actual	IC.1
Bcell	Dim.1	Actual	56345867	Actual	IC.1
Bcell	Dim.1	Actual	55910625	Actual	IC.1
Bcell	Dim.1	Actual	8841060	Actual	IC.1
Bcell	Dim.1	Actual	144985988	Actual	IC.1
Bcell	Dim.1	Actual	124595938	Actual	IC.1
Bcell	Dim.1	Actual	98448911	Actual	IC.1
Bcell	Dim.1	Actual	84480513	Actual	IC.1
Bcell	Dim.1	Actual	73593469	Actual	IC.1
Bcell	Dim.1	Actual	73158227	Actual	IC.1
Bcell	Dim.1	Actual	26088662	Actual	IC.1
Bcell	Dim.1	Actual	17005506	Actual	IC.1
Bcell	Dim.1	Actual	30985150	Actual	IC.1
Bcell	Dim.1	Actual	40276059	Actual	IC.1
Bcell	Dim.1	Actual	40325803	Actual	IC.1
Bcell	Dim.1	Actual	22856	Actual	IC.1
Bcell	Dim.1	Actual	149221177	Actual	IC.1
Bcell	Dim.1	Actual	117953061	Actual	IC.1
Bcell	Dim.1	Actual	158098657	Actual	IC.1
Bcell	Dim.1	Actual	117795710	Actual	IC.1
Bcell	Dim.1	Actual	117715413	Actual	IC.1
Bcell	Dim.1	Actual	167243388	Actual	IC.1
Bcell	Dim.1	Actual	135975272	Actual	IC.1
Bcell	Dim.1	Actual	17520798	Actual	IC.1
Bcell	Dim.1	Actual	60058438	Actual	IC.1
Bcell	Dim.1	Actual	27865583	Actual	IC.1
Bcell	Dim.1	Actual	83247201	Actual	IC.1
Bcell	Dim.1	Actual	23096279	Actual	IC.1
Bcell	Dim.1	Actual	56595147	Actual	IC.1
Bcell	Dim.1	Actual	28459764	Actual	IC.1
Bcell	Dim.1	Actual	74988986	Actual	IC.1
Bcell	Dim.1	Actual	46853603	Actual	IC.1
Bcell	Dim.1	Actual	18214140	Actual	IC.1
Bcell	Dim.1	Actual	87265414	Actual	IC.1
Bcell	Dim.1	Actual	59130031	Actual	IC.1
Bcell	Dim.1	Actual	30490568	Actual	IC.1
Bcell	Dim.1	Actual	12170516	Actual	IC.1
Bcell	Dim.1	Actual	179218298	Actual	IC.1
Bcell	Dim.1	Actual	119067376	Actual	IC.1
Bcell	Dim.1	Actual	95526770	Actual	IC.1
Bcell	Dim.1	Actual	3498017	Actual	IC.1
Bcell	Dim.1	Actual	43126167	Actual	IC.1
Bcell	Dim.1	Actual	39626202	Actual	IC.1
Bcell	Dim.1	Actual	96573264	Actual	IC.1
Bcell	Dim.1	Actual	93073299	Actual	IC.1
Bcell	Dim.1	Actual	53418063	Actual	IC.1
Bcell	Dim.1	Actual	101700849	Actual	IC.1
Bcell	Dim.1	Actual	107152927	Actual	IC.1
Bcell	Dim.1	Actual	5429963	Actual	IC.1
Bcell	Dim.1	Actual	115749495	Actual	IC.1
Bcell	Dim.1	Actual	112249530	Actual	IC.1
Bcell	Dim.1	Actual	72594294	Actual	IC.1
Bcell	Dim.1	Actual	18960096	Actual	IC.1
Bcell	Dim.1	Actual	157349031	Actual	IC.1
Bcell	Dim.1	Actual	153849066	Actual	IC.1
Bcell	Dim.1	Actual	114193830	Actual	IC.1
Bcell	Dim.1	Actual	60559632	Actual	IC.1
Bcell	Dim.1	Actual	41450889	Actual	IC.1
Bcell	Dim.1	Actual	157630507	Actual	IC.1
Bcell	Dim.1	Actual	154130542	Actual	IC.1
Bcell	Dim.1	Actual	114475306	Actual	IC.1
Bcell	Dim.1	Actual	60841108	Actual	IC.1
Bcell	Dim.1	Actual	41732365	Actual	IC.1
Bcell	Dim.1	Actual	36785	Actual	IC.1
Bcell	Dim.1	Actual	157880880	Actual	IC.1
Bcell	Dim.1	Actual	154380915	Actual	IC.1
Bcell	Dim.1	Actual	114725679	Actual	IC.1
Bcell	Dim.1	Actual	61091481	Actual	IC.1
Bcell	Dim.1	Actual	41982738	Actual	IC.1
Bcell	Dim.1	Actual	287158	Actual	IC.1
Bcell	Dim.1	Actual	133059	Actual	IC.1
Bcell	Dim.1	Actual	157672916	Actual	IC.1
Bcell	Dim.1	Actual	55949952	Actual	IC.1
Bcell	Dim.1	Actual	50314008	Actual	IC.1
Bcell	Dim.1	Actual	5443297	Actual	IC.1
Bcell	Dim.1	Actual	12686571	Actual	IC.1
Bcell	Dim.1	Actual	6875492	Actual	IC.1
Bcell	Dim.1	Actual	22723282	Actual	IC.1
Bcell	Dim.1	Actual	28659057	Actual	IC.1
Bcell	Dim.1	Actual	5927242	Actual	IC.1
Bcell	Dim.1	Actual	56064778	Actual	IC.1
Bcell	Dim.1	Actual	50253699	Actual	IC.1
Bcell	Dim.1	Actual	43314236	Actual	IC.1
Bcell	Dim.1	Actual	73763065	Actual	IC.1
Bcell	Dim.1	Actual	51031250	Actual	IC.1
Bcell	Dim.1	Actual	44803401	Actual	IC.1
Bcell	Dim.1	Actual	111444822	Actual	IC.1
Bcell	Dim.1	Actual	105633743	Actual	IC.1
Bcell	Dim.1	Actual	98694280	Actual	IC.1
Bcell	Dim.1	Actual	54921890	Actual	IC.1
Bcell	Dim.1	Actual	119576707	Actual	IC.1
Bcell	Dim.1	Actual	113765628	Actual	IC.1
Bcell	Dim.1	Actual	106826165	Actual	IC.1
Bcell	Dim.1	Actual	63053775	Actual	IC.1
Bcell	Dim.1	Actual	8113741	Actual	IC.1
Bcell	Dim.1	Actual	9836931	Actual	IC.1
Bcell	Dim.1	Actual	24555389	Actual	IC.1
Bcell	Dim.1	Actual	14674726	Actual	IC.1
Bcell	Dim.1	Actual	1808857	Actual	IC.1
Bcell	Dim.1	Actual	83505326	Actual	IC.1
Bcell	Dim.1	Actual	73624663	Actual	IC.1
Bcell	Dim.1	Actual	58805789	Actual	IC.1
Bcell	Dim.1	Actual	65982914	Actual	IC.1
Bcell	Dim.1	Actual	76911716	Actual	IC.1
Bcell	Dim.1	Actual	79667001	Actual	IC.1
Bcell	Dim.1	Actual	13635345	Actual	IC.1
Bcell	Dim.1	Actual	91370737	Actual	IC.1
Bcell	Dim.1	Actual	14303911	Actual	IC.1
Bcell	Dim.1	Actual	110090703	Actual	IC.1
Bcell	Dim.1	Actual	33023877	Actual	IC.1
Bcell	Dim.1	Actual	18640903	Actual	IC.1
Bcell	Dim.1	Actual	110490919	Actual	IC.1
Bcell	Dim.1	Actual	33424093	Actual	IC.1
Bcell	Dim.1	Actual	19041119	Actual	IC.1
Bcell	Dim.1	Actual	269304	Actual	IC.1
Bcell	Dim.1	Actual	110784674	Actual	IC.1
Bcell	Dim.1	Actual	33717848	Actual	IC.1
Bcell	Dim.1	Actual	19334874	Actual	IC.1
Bcell	Dim.1	Actual	563059	Actual	IC.1
Bcell	Dim.1	Actual	280590	Actual	IC.1
Bcell	Dim.1	Actual	123666772	Actual	IC.1
Bcell	Dim.1	Actual	46599946	Actual	IC.1
Bcell	Dim.1	Actual	32216972	Actual	IC.1
Bcell	Dim.1	Actual	13445157	Actual	IC.1
Bcell	Dim.1	Actual	13162688	Actual	IC.1
Bcell	Dim.1	Actual	12729085	Actual	IC.1
Bcell	Dim.1	Actual	122061044	Actual	IC.1
Bcell	Dim.1	Actual	56029388	Actual	IC.1
Bcell	Dim.1	Actual	42198552	Actual	IC.1
Bcell	Dim.1	Actual	123127498	Actual	IC.1
Bcell	Dim.1	Actual	57095842	Actual	IC.1
Bcell	Dim.1	Actual	43265006	Actual	IC.1
Bcell	Dim.1	Actual	1026046	Actual	IC.1
Bcell	Dim.1	Actual	131127696	Actual	IC.1
Bcell	Dim.1	Actual	65096040	Actual	IC.1
Bcell	Dim.1	Actual	51265204	Actual	IC.1
Bcell	Dim.1	Actual	9026244	Actual	IC.1
Bcell	Dim.1	Actual	7978902	Actual	IC.1
Bcell	Dim.1	Actual	7759956	Actual	IC.1
Bcell	Dim.1	Actual	45251400	Actual	IC.1
Bcell	Dim.1	Actual	37311719	Actual	IC.1
Bcell	Dim.1	Actual	1041112	Actual	IC.1
Bcell	Dim.1	Actual	8732281	Actual	IC.1
Bcell	Dim.1	Actual	7587441	Actual	IC.1
Bcell	Dim.1	Actual	74438671	Actual	IC.1
Bcell	Dim.1	Actual	66498990	Actual	IC.1
Bcell	Dim.1	Actual	28480078	Actual	IC.1
Bcell	Dim.1	Actual	31922252	Actual	IC.1
Bcell	Dim.1	Actual	30777412	Actual	IC.1
Bcell	Dim.1	Actual	23099676	Actual	IC.1
Bcell	Dim.1	Actual	41641769	Actual	IC.1
Bcell	Dim.1	Actual	40496929	Actual	IC.1
Bcell	Dim.1	Actual	32819193	Actual	IC.1
Bcell	Dim.1	Actual	9585725	Actual	IC.1
Bcell	Dim.1	Actual	60080376	Actual	IC.1
Bcell	Dim.1	Actual	58935536	Actual	IC.1
Bcell	Dim.1	Actual	51257800	Actual	IC.1
Bcell	Dim.1	Actual	28024332	Actual	IC.1
Bcell	Dim.1	Actual	18434279	Actual	IC.1
Bcell	Dim.1	Actual	8893162	Actual	IC.1
Bcell	Dim.1	Actual	19283529	Actual	IC.1
Bcell	Dim.1	Actual	10202874	Actual	IC.1
Bcell	Dim.1	Actual	20888746	Actual	IC.1
Bcell	Dim.1	Actual	11808091	Actual	IC.1
Bcell	Dim.1	Actual	1587510	Actual	IC.1
Bcell	Dim.1	Actual	48217716	Actual	IC.1
Bcell	Dim.1	Actual	39137061	Actual	IC.1
Bcell	Dim.1	Actual	28916480	Actual	IC.1
Bcell	Dim.1	Actual	27286774	Actual	IC.1
Bcell	Dim.1	Actual	81357499	Actual	IC.1
Bcell	Dim.1	Actual	72276844	Actual	IC.1
Bcell	Dim.1	Actual	62056263	Actual	IC.1
Bcell	Dim.1	Actual	60426557	Actual	IC.1
Bcell	Dim.1	Actual	33124330	Actual	IC.1
Bcell	Dim.1	Actual	97807933	Actual	IC.1
Bcell	Dim.1	Actual	88727278	Actual	IC.1
Bcell	Dim.1	Actual	78506697	Actual	IC.1
Bcell	Dim.1	Actual	76876991	Actual	IC.1
Bcell	Dim.1	Actual	49574764	Actual	IC.1
Bcell	Dim.1	Actual	16407634	Actual	IC.1
Bcell	Dim.1	Actual	98194797	Actual	IC.1
Bcell	Dim.1	Actual	89114142	Actual	IC.1
Bcell	Dim.1	Actual	78893561	Actual	IC.1
Bcell	Dim.1	Actual	77263855	Actual	IC.1
Bcell	Dim.1	Actual	49961628	Actual	IC.1
Bcell	Dim.1	Actual	16794498	Actual	IC.1
Bcell	Dim.1	Actual	365398	Actual	IC.1
Bcell	Dim.1	Actual	120336724	Actual	IC.1
Bcell	Dim.1	Actual	111256069	Actual	IC.1
Bcell	Dim.1	Actual	101035488	Actual	IC.1
Bcell	Dim.1	Actual	99405782	Actual	IC.1
Bcell	Dim.1	Actual	72103555	Actual	IC.1
Bcell	Dim.1	Actual	38936425	Actual	IC.1
Bcell	Dim.1	Actual	22507325	Actual	IC.1
Bcell	Dim.1	Actual	22046417	Actual	IC.1
Bcell	Dim.1	Actual	777121	Actual	IC.1
Bcell	Dim.1	Actual	39285291	Actual	IC.1
Bcell	Dim.1	Actual	38408069	Actual	IC.1
Bcell	Dim.1	Actual	94352551	Actual	IC.1
Bcell	Dim.1	Actual	7328401	Actual	IC.1
Bcell	Dim.1	Actual	53327501	Actual	IC.1
Bcell	Dim.1	Actual	45937194	Actual	IC.1
Bcell	Dim.1	Actual	79144254	Actual	IC.1
Bcell	Dim.1	Actual	10603273	Actual	IC.1
Bcell	Dim.1	Actual	4023331	Actual	IC.1
Bcell	Dim.1	Actual	26430209	Actual	IC.1
Bcell	Dim.1	Actual	15755422	Actual	IC.1
Bcell	Dim.1	Actual	43091446	Actual	IC.1
Bcell	Dim.1	Actual	32416659	Actual	IC.1
Bcell	Dim.1	Actual	16628319	Actual	IC.1
Bcell	Dim.1	Actual	48694574	Actual	IC.1
Bcell	Dim.1	Actual	38019787	Actual	IC.1
Bcell	Dim.1	Actual	22231447	Actual	IC.1
Bcell	Dim.1	Actual	5546805	Actual	IC.1
Bcell	Dim.1	Actual	60467116	Actual	IC.1
Bcell	Dim.1	Actual	56233666	Actual	IC.1
Bcell	Dim.1	Actual	75295849	Actual	IC.1
Bcell	Dim.1	Actual	64621062	Actual	IC.1
Bcell	Dim.1	Actual	48832722	Actual	IC.1
Bcell	Dim.1	Actual	32148080	Actual	IC.1
Bcell	Dim.1	Actual	26514001	Actual	IC.1
Bcell	Dim.1	Actual	80239302	Actual	IC.1
Bcell	Dim.1	Actual	69564515	Actual	IC.1
Bcell	Dim.1	Actual	53776175	Actual	IC.1
Bcell	Dim.1	Actual	37091533	Actual	IC.1
Bcell	Dim.1	Actual	31457454	Actual	IC.1
Bcell	Dim.1	Actual	4739085	Actual	IC.1
Bcell	Dim.1	Actual	8497045	Actual	IC.1
Bcell	Dim.1	Actual	18727885	Actual	IC.1
Bcell	Dim.1	Actual	10122009	Actual	IC.1
Bcell	Dim.1	Actual	19745816	Actual	IC.1
Bcell	Dim.1	Actual	11139940	Actual	IC.1
Bcell	Dim.1	Actual	992016	Actual	IC.1
Bcell	Dim.1	Actual	46330794	Actual	IC.1
Bcell	Dim.1	Actual	37724918	Actual	IC.1
Bcell	Dim.1	Actual	27576994	Actual	IC.1
Bcell	Dim.1	Actual	26439585	Actual	IC.1
Bcell	Dim.1	Actual	3555131	Actual	IC.1
Bcell	Dim.1	Actual	11689043	Actual	IC.1
Bcell	Dim.1	Actual	8109242	Actual	IC.1
Bcell	Dim.1	Actual	60617438	Actual	IC.1
Bcell	Dim.1	Actual	52011562	Actual	IC.1
Bcell	Dim.1	Actual	41863638	Actual	IC.1
Bcell	Dim.1	Actual	40726229	Actual	IC.1
Bcell	Dim.1	Actual	14175010	Actual	IC.1
Bcell	Dim.1	Actual	68072428	Actual	IC.1
Bcell	Dim.1	Actual	59466552	Actual	IC.1
Bcell	Dim.1	Actual	49318628	Actual	IC.1
Bcell	Dim.1	Actual	48181219	Actual	IC.1
Bcell	Dim.1	Actual	21630000	Actual	IC.1
Bcell	Dim.1	Actual	7283474	Actual	IC.1
Bcell	Dim.1	Actual	16010449	Actual	IC.1
Bcell	Dim.1	Actual	16550326	Actual	IC.1
Bcell	Dim.1	Actual	459868	Actual	IC.1
Bcell	Dim.1	Actual	3539282	Actual	IC.1
Bcell	Dim.1	Actual	63435031	Actual	IC.1
Bcell	Dim.1	Actual	47344573	Actual	IC.1
Bcell	Dim.1	Actual	46855107	Actual	IC.1
Bcell	Dim.1	Actual	9572222	Actual	IC.1
Bcell	Dim.1	Actual	33880244	Actual	IC.1
Bcell	Dim.1	Actual	28331424	Actual	IC.1
Bcell	Dim.1	Actual	18662094	Actual	IC.1
Bcell	Dim.1	Actual	54792619	Actual	IC.1
Bcell	Dim.1	Actual	20819269	Actual	IC.1
Bcell	Dim.1	Actual	70448596	Actual	IC.1
Bcell	Dim.1	Actual	36475246	Actual	IC.1
Bcell	Dim.1	Actual	15585902	Actual	IC.1
Bcell	Dim.1	Actual	71988550	Actual	IC.1
Bcell	Dim.1	Actual	38015200	Actual	IC.1
Bcell	Dim.1	Actual	17125856	Actual	IC.1
Bcell	Dim.1	Actual	1521785	Actual	IC.1
Bcell	Dim.1	Actual	68475441	Actual	IC.1
Bcell	Dim.1	Actual	58806111	Actual	IC.1
Bcell	Dim.1	Actual	40068095	Actual	IC.1
Bcell	Dim.1	Actual	70911880	Actual	IC.1
Bcell	Dim.1	Actual	61242550	Actual	IC.1
Bcell	Dim.1	Actual	42504534	Actual	IC.1
Bcell	Dim.1	Actual	2328189	Actual	IC.1
Bcell	Dim.1	Actual	72456366	Actual	IC.1
Bcell	Dim.1	Actual	62787036	Actual	IC.1
Bcell	Dim.1	Actual	44049020	Actual	IC.1
Bcell	Dim.1	Actual	3872675	Actual	IC.1
Bcell	Dim.1	Actual	1488751	Actual	IC.1
Bcell	Dim.1	Actual	17875483	Actual	IC.1
Bcell	Dim.1	Actual	18531344	Actual	IC.1
Bcell	Dim.1	Actual	575538	Actual	IC.1
Bcell	Dim.1	Actual	21466060	Actual	IC.1
Bcell	Dim.1	Actual	60870382	Actual	IC.1
Bcell	Dim.1	Actual	42914576	Actual	IC.1
Bcell	Dim.1	Actual	42103202	Actual	IC.1
Bcell	Dim.1	Actual	5913866	Actual	IC.1
Bcell	Dim.1	Actual	7589576	Actual	IC.1
Bcell	Dim.1	Actual	1670811	Actual	IC.1
Bcell	Dim.1	Actual	10100895	Actual	IC.1
Bcell	Dim.1	Actual	4182130	Actual	IC.1
Bcell	Dim.1	Actual	2455633	Actual	IC.1
Bcell	Dim.1	Actual	8748631	Actual	IC.1
Bcell	Dim.1	Actual	12123546	Actual	IC.1
Bcell	Dim.1	Actual	3345194	Actual	IC.1
Bcell	Dim.1	Actual	17130558	Actual	IC.1
Bcell	Dim.1	Actual	11211793	Actual	IC.1
Bcell	Dim.1	Actual	9485296	Actual	IC.1
Bcell	Dim.1	Actual	6914229	Actual	IC.1
Bcell	Dim.1	Actual	42904299	Actual	IC.1
Bcell	Dim.1	Actual	34125947	Actual	IC.1
Bcell	Dim.1	Actual	30771808	Actual	IC.1
Bcell	Dim.1	Actual	1040229	Actual	IC.1
Bcell	Dim.1	Actual	28799108	Actual	IC.1
Bcell	Dim.1	Actual	27690261	Actual	IC.1
Bcell	Dim.1	Actual	5406827	Actual	IC.1
Bcell	Dim.1	Actual	4635760	Actual	IC.1
Bcell	Dim.1	Actual	27111648	Actual	IC.1
Bcell	Dim.1	Actual	22426981	Actual	IC.1
Bcell	Dim.1	Actual	36840694	Actual	IC.1
Bcell	Dim.1	Actual	32156027	Actual	IC.1
Bcell	Dim.1	Actual	9621062	Actual	IC.1
Bcell	Dim.1	Actual	93092568	Actual	IC.1
Bcell	Dim.1	Actual	88407901	Actual	IC.1
Bcell	Dim.1	Actual	65872936	Actual	IC.1
Bcell	Dim.1	Actual	56236914	Actual	IC.1
Bcell	Dim.1	Actual	100538547	Actual	IC.1
Bcell	Dim.1	Actual	119934301	Actual	IC.1
Bcell	Dim.1	Actual	115249634	Actual	IC.1
Bcell	Dim.1	Actual	92714669	Actual	IC.1
Bcell	Dim.1	Actual	83078647	Actual	IC.1
Bcell	Dim.1	Actual	26839635	Actual	IC.1
Bcell	Dim.1	random1	2581697	Random	IC.1
Bcell	Dim.1	random1	12891038	Random	IC.1
Bcell	Dim.1	random1	15472845	Random	IC.1
Bcell	Dim.1	random1	167830565	Random	IC.1
Bcell	Dim.1	random1	128363182	Random	IC.1
Bcell	Dim.1	random1	39438093	Random	IC.1
Bcell	Dim.1	random1	42517834	Random	IC.1
Bcell	Dim.1	random1	125292595	Random	IC.1
Bcell	Dim.1	random1	85825212	Random	IC.1
Bcell	Dim.1	random1	64964245	Random	IC.1
Bcell	Dim.1	random1	67546052	Random	IC.1
Bcell	Dim.1	random1	52071490	Random	IC.1
Bcell	Dim.1	random1	137232835	Random	IC.1
Bcell	Dim.1	random1	30595845	Random	IC.1
Bcell	Dim.1	random1	8840363	Random	IC.1
Bcell	Dim.1	random1	94694865	Random	IC.1
Bcell	Dim.1	random1	220373110	Random	IC.1
Bcell	Dim.1	random1	52540858	Random	IC.1
Bcell	Dim.1	random1	91980638	Random	IC.1
Bcell	Dim.1	random1	177835140	Random	IC.1
Bcell	Dim.1	random1	83138390	Random	IC.1
Bcell	Dim.1	random1	138490810	Random	IC.1
Bcell	Dim.1	random1	135895548	Random	IC.1
Bcell	Dim.1	random1	151381958	Random	IC.1
Bcell	Dim.1	random1	203455165	Random	IC.1
Bcell	Dim.1	random1	212623499	Random	IC.1
Bcell	Dim.1	random1	44791247	Random	IC.1
Bcell	Dim.1	random1	84231027	Random	IC.1
Bcell	Dim.1	random1	170085529	Random	IC.1
Bcell	Dim.1	random1	75388779	Random	IC.1
Bcell	Dim.1	random1	7733157	Random	IC.1
Bcell	Dim.1	random1	138380979	Random	IC.1
Bcell	Dim.1	random1	29437624	Random	IC.1
Bcell	Dim.1	random1	9988507	Random	IC.1
Bcell	Dim.1	random1	95843009	Random	IC.1
Bcell	Dim.1	random1	1146259	Random	IC.1
Bcell	Dim.1	random1	81980169	Random	IC.1
Bcell	Dim.1	random1	74230558	Random	IC.1
Bcell	Dim.1	random1	193565198	Random	IC.1
Bcell	Dim.1	random1	25732946	Random	IC.1
Bcell	Dim.1	random1	65172726	Random	IC.1
Bcell	Dim.1	random1	151027228	Random	IC.1
Bcell	Dim.1	random1	56330478	Random	IC.1
Bcell	Dim.1	random1	26800995	Random	IC.1
Bcell	Dim.1	random1	19051384	Random	IC.1
Bcell	Dim.1	random1	55172257	Random	IC.1
Bcell	Dim.1	random1	32801904	Random	IC.1
Bcell	Dim.1	random1	135028554	Random	IC.1
Bcell	Dim.1	random1	95561171	Random	IC.1
Bcell	Dim.1	random1	9715823	Random	IC.1
Bcell	Dim.1	random1	104430824	Random	IC.1
Bcell	Dim.1	random1	187571099	Random	IC.1
Bcell	Dim.1	random1	179821488	Random	IC.1
Bcell	Dim.1	random1	105578968	Random	IC.1
Bcell	Dim.1	random1	160763187	Random	IC.1
Bcell	Dim.1	random1	97414110	Random	IC.1
Bcell	Dim.1	random1	70325814	Random	IC.1
Bcell	Dim.1	random1	30858431	Random	IC.1
Bcell	Dim.1	random1	54876140	Random	IC.1
Bcell	Dim.1	random1	39728084	Random	IC.1
Bcell	Dim.1	random1	122868359	Random	IC.1
Bcell	Dim.1	random1	115118748	Random	IC.1
Bcell	Dim.1	random1	40876228	Random	IC.1
Bcell	Dim.1	random1	96060447	Random	IC.1
Bcell	Dim.1	random1	64612099	Random	IC.1
Bcell	Dim.1	random1	129473386	Random	IC.1
Bcell	Dim.1	random1	126878124	Random	IC.1
Bcell	Dim.1	random1	142364534	Random	IC.1
Bcell	Dim.1	random1	194437741	Random	IC.1
Bcell	Dim.1	random1	9015542	Random	IC.1
Bcell	Dim.1	random1	132213342	Random	IC.1
Bcell	Dim.1	random1	129618080	Random	IC.1
Bcell	Dim.1	random1	145104490	Random	IC.1
Bcell	Dim.1	random1	197177697	Random	IC.1
Bcell	Dim.1	random1	6264061	Random	IC.1
Bcell	Dim.1	random1	2738074	Random	IC.1
Bcell	Dim.1	random1	11983500	Random	IC.1
Bcell	Dim.1	random1	155842308	Random	IC.1
Bcell	Dim.1	random1	116374925	Random	IC.1
Bcell	Dim.1	random1	30529577	Random	IC.1
Bcell	Dim.1	random1	125244578	Random	IC.1
Bcell	Dim.1	random1	208384853	Random	IC.1
Bcell	Dim.1	random1	200635242	Random	IC.1
Bcell	Dim.1	random1	126392722	Random	IC.1
Bcell	Dim.1	random1	181576941	Random	IC.1
Bcell	Dim.1	random1	20813647	Random	IC.1
Bcell	Dim.1	random1	85425853	Random	IC.1
Bcell	Dim.1	random1	181345709	Random	IC.1
Bcell	Dim.1	random1	13513457	Random	IC.1
Bcell	Dim.1	random1	52953237	Random	IC.1
Bcell	Dim.1	random1	138807739	Random	IC.1
Bcell	Dim.1	random1	44110989	Random	IC.1
Bcell	Dim.1	random1	38996619	Random	IC.1
Bcell	Dim.1	random1	31247008	Random	IC.1
Bcell	Dim.1	random1	42952768	Random	IC.1
Bcell	Dim.1	random1	12188707	Random	IC.1
Bcell	Dim.1	random1	148543698	Random	IC.1
Bcell	Dim.1	random1	83840958	Random	IC.1
Bcell	Dim.1	random1	169357452	Random	IC.1
Bcell	Dim.1	random1	13126473	Random	IC.1
Bcell	Dim.1	random1	154653516	Random	IC.1
Bcell	Dim.1	random1	115186133	Random	IC.1
Bcell	Dim.1	random1	29340785	Random	IC.1
Bcell	Dim.1	random1	124055786	Random	IC.1
Bcell	Dim.1	random1	207196061	Random	IC.1
Bcell	Dim.1	random1	199446450	Random	IC.1
Bcell	Dim.1	random1	125203930	Random	IC.1
Bcell	Dim.1	random1	180388149	Random	IC.1
Bcell	Dim.1	random1	19624855	Random	IC.1
Bcell	Dim.1	random1	84237061	Random	IC.1
Bcell	Dim.1	random1	1138216	Random	IC.1
Bcell	Dim.1	random1	168168660	Random	IC.1
Bcell	Dim.1	random1	52740083	Random	IC.1
Bcell	Dim.1	random1	115090247	Random	IC.1
Bcell	Dim.1	random1	75622864	Random	IC.1
Bcell	Dim.1	random1	10202113	Random	IC.1
Bcell	Dim.1	random1	84492517	Random	IC.1
Bcell	Dim.1	random1	167632792	Random	IC.1
Bcell	Dim.1	random1	159883181	Random	IC.1
Bcell	Dim.1	random1	85640661	Random	IC.1
Bcell	Dim.1	random1	140824880	Random	IC.1
Bcell	Dim.1	random1	19938072	Random	IC.1
Bcell	Dim.1	random1	44673792	Random	IC.1
Bcell	Dim.1	random1	40751826	Random	IC.1
Bcell	Dim.1	random1	128605391	Random	IC.1
Bcell	Dim.1	random1	39563034	Random	IC.1
Bcell	Dim.1	random1	228003227	Random	IC.1
Bcell	Dim.1	random1	60170975	Random	IC.1
Bcell	Dim.1	random1	99610755	Random	IC.1
Bcell	Dim.1	random1	185465257	Random	IC.1
Bcell	Dim.1	random1	90768507	Random	IC.1
Bcell	Dim.1	random1	7630010	Random	IC.1
Bcell	Dim.1	random1	15363274	Random	IC.1
Bcell	Dim.1	random1	89610286	Random	IC.1
Bcell	Dim.1	random1	34431112	Random	IC.1
Bcell	Dim.1	random1	195201216	Random	IC.1
Bcell	Dim.1	random1	130498476	Random	IC.1
Bcell	Dim.1	random1	216014970	Random	IC.1
Bcell	Dim.1	random1	46626736	Random	IC.1
Bcell	Dim.1	random1	214826178	Random	IC.1
Bcell	Dim.1	random1	175262909	Random	IC.1
Bcell	Dim.1	random1	21388814	Random	IC.1
Bcell	Dim.1	random1	18793552	Random	IC.1
Bcell	Dim.1	random1	34279962	Random	IC.1
Bcell	Dim.1	random1	86353169	Random	IC.1
Bcell	Dim.1	random1	117101081	Random	IC.1
Bcell	Dim.1	random1	108083657	Random	IC.1
Bcell	Dim.1	random1	110823613	Random	IC.1
Bcell	Dim.1	random1	47438607	Random	IC.1
Bcell	Dim.1	random1	145456296	Random	IC.1
Bcell	Dim.1	random1	73457871	Random	IC.1
Bcell	Dim.1	random1	71971249	Random	IC.1
Bcell	Dim.1	random1	43202455	Random	IC.1
Bcell	Dim.1	random1	4235565	Random	IC.1
Bcell	Dim.1	random1	64361867	Random	IC.1
Bcell	Dim.1	random1	209826042	Random	IC.1
Bcell	Dim.1	random1	137827617	Random	IC.1
Bcell	Dim.1	random1	27355478	Random	IC.1
Bcell	Dim.1	random1	172819653	Random	IC.1
Bcell	Dim.1	random1	100821228	Random	IC.1
Bcell	Dim.1	random1	36991716	Random	IC.1
Bcell	Dim.1	random1	1972351	Random	IC.1
Bcell	Dim.1	random1	49412645	Random	IC.1
Bcell	Dim.1	random1	45176493	Random	IC.1
Bcell	Dim.1	random1	697243	Random	IC.1
Bcell	Dim.1	random1	46739695	Random	IC.1
Bcell	Dim.1	random1	42503543	Random	IC.1
Bcell	Dim.1	random1	2671281	Random	IC.1
Bcell	Dim.1	random1	244550	Random	IC.1
Bcell	Dim.1	random1	145203731	Random	IC.1
Bcell	Dim.1	random1	73205306	Random	IC.1
Bcell	Dim.1	random1	64614296	Random	IC.1
Bcell	Dim.1	random1	27607907	Random	IC.1
Bcell	Dim.1	random1	78229820	Random	IC.1
Bcell	Dim.1	random1	30705854	Random	IC.1
Bcell	Dim.1	random1	35026778	Random	IC.1
Bcell	Dim.1	random1	80203858	Random	IC.1
Bcell	Dim.1	random1	77530908	Random	IC.1
Bcell	Dim.1	random1	131865373	Random	IC.1
Bcell	Dim.1	random1	61623973	Random	IC.1
Bcell	Dim.1	random1	1201696	Random	IC.1
Bcell	Dim.1	random1	133067132	Random	IC.1
Bcell	Dim.1	random1	165550414	Random	IC.1
Bcell	Dim.1	random1	33684917	Random	IC.1
Bcell	Dim.1	random1	166752173	Random	IC.1
Bcell	Dim.1	random1	73163555	Random	IC.1
Bcell	Dim.1	random1	11536295	Random	IC.1
Bcell	Dim.1	random1	113711120	Random	IC.1
Bcell	Dim.1	random1	18154133	Random	IC.1
Bcell	Dim.1	random1	114912879	Random	IC.1
Bcell	Dim.1	random1	51839174	Random	IC.1
Bcell	Dim.1	random1	173406290	Random	IC.1
Bcell	Dim.1	random1	41540793	Random	IC.1
Bcell	Dim.1	random1	174608049	Random	IC.1
Bcell	Dim.1	random1	7542265	Random	IC.1
Bcell	Dim.1	random1	59695050	Random	IC.1
Bcell	Dim.1	random1	108646816	Random	IC.1
Bcell	Dim.1	random1	170356860	Random	IC.1
Bcell	Dim.1	random1	181896442	Random	IC.1
Bcell	Dim.1	random1	47372925	Random	IC.1
Bcell	Dim.1	random1	109082969	Random	IC.1
Bcell	Dim.1	random1	120622551	Random	IC.1
Bcell	Dim.1	random1	61266817	Random	IC.1
Bcell	Dim.1	random1	21891646	Random	IC.1
Bcell	Dim.1	random1	109721315	Random	IC.1
Bcell	Dim.1	random1	23093405	Random	IC.1
Bcell	Dim.1	random1	143406356	Random	IC.1
Bcell	Dim.1	random1	91567062	Random	IC.1
Bcell	Dim.1	random1	151262232	Random	IC.1
Bcell	Dim.1	random1	9536362	Random	IC.1
Bcell	Dim.1	random1	51966080	Random	IC.1
Bcell	Dim.1	random1	63505662	Random	IC.1
Bcell	Dim.1	random1	118269249	Random	IC.1
Bcell	Dim.1	random1	56995358	Random	IC.1
Bcell	Dim.1	random1	69288362	Random	IC.1
Bcell	Dim.1	random1	8525811	Random	IC.1
Bcell	Dim.1	random1	60762476	Random	IC.1
Bcell	Dim.1	random1	297457	Random	IC.1
Bcell	Dim.1	random1	29289260	Random	IC.1
Bcell	Dim.1	random1	98659441	Random	IC.1
Bcell	Dim.1	random1	37896890	Random	IC.1
Bcell	Dim.1	random1	29584794	Random	IC.1
Bcell	Dim.1	random1	98954975	Random	IC.1
Bcell	Dim.1	random1	38192424	Random	IC.1
Bcell	Dim.1	random1	294653	Random	IC.1
Bcell	Dim.1	random1	95351313	Random	IC.1
Bcell	Dim.1	random1	94927251	Random	IC.1
Bcell	Dim.1	random1	138451217	Random	IC.1
Bcell	Dim.1	random1	133726295	Random	IC.1
Bcell	Dim.1	random1	6484346	Random	IC.1
Bcell	Dim.1	random1	140211064	Random	IC.1
Bcell	Dim.1	random1	23536546	Random	IC.1
Bcell	Dim.1	random1	157263264	Random	IC.1
Bcell	Dim.1	random1	17049065	Random	IC.1
Bcell	Dim.1	random1	172295174	Random	IC.1
Bcell	Dim.1	random1	33829773	Random	IC.1
Bcell	Dim.1	random1	672374	Random	IC.1
Bcell	Dim.1	random1	134399092	Random	IC.1
Bcell	Dim.1	random1	5798716	Random	IC.1
Bcell	Dim.1	random1	22850916	Random	IC.1
Bcell	Dim.1	random1	160754105	Random	IC.1
Bcell	Dim.1	random1	22288704	Random	IC.1
Bcell	Dim.1	random1	11540748	Random	IC.1
Bcell	Dim.1	random1	130670747	Random	IC.1
Bcell	Dim.1	random1	146620627	Random	IC.1
Bcell	Dim.1	random1	15945913	Random	IC.1
Bcell	Dim.1	random1	85728169	Random	IC.1
Bcell	Dim.1	random1	44864809	Random	IC.1
Bcell	Dim.1	random1	60814689	Random	IC.1
Bcell	Dim.1	random1	66891616	Random	IC.1
Bcell	Dim.1	random1	63447765	Random	IC.1
Bcell	Dim.1	random1	67181918	Random	IC.1
Bcell	Dim.1	random1	83131798	Random	IC.1
Bcell	Dim.1	random1	22239340	Random	IC.1
Bcell	Dim.1	random1	3555091	Random	IC.1
Bcell	Dim.1	random1	70447998	Random	IC.1
Bcell	Dim.1	random1	29506131	Random	IC.1
Bcell	Dim.1	random1	96399038	Random	IC.1
Bcell	Dim.1	random1	25932322	Random	IC.1
Bcell	Dim.1	random1	76574712	Random	IC.1
Bcell	Dim.1	random1	9466961	Random	IC.1
Bcell	Dim.1	random1	80131094	Random	IC.1
Bcell	Dim.1	random1	106082134	Random	IC.1
Bcell	Dim.1	random1	69796091	Random	IC.1
Bcell	Dim.1	random1	60874322	Random	IC.1
Bcell	Dim.1	random1	76824202	Random	IC.1
Bcell	Dim.1	random1	15931744	Random	IC.1
Bcell	Dim.1	random1	6307262	Random	IC.1
Bcell	Dim.1	random1	57375008	Random	IC.1
Bcell	Dim.1	random1	9412985	Random	IC.1
Bcell	Dim.1	random1	60931390	Random	IC.1
Bcell	Dim.1	random1	86882430	Random	IC.1
Bcell	Dim.1	random1	19096081	Random	IC.1
Bcell	Dim.1	random1	90226187	Random	IC.1
Bcell	Dim.1	random1	9524453	Random	IC.1
Bcell	Dim.1	random1	110531545	Random	IC.1
Bcell	Dim.1	random1	20297582	Random	IC.1
Bcell	Dim.1	random1	15723760	Random	IC.1
Bcell	Dim.1	random1	74502174	Random	IC.1
Bcell	Dim.1	random1	94807532	Random	IC.1
Bcell	Dim.1	random1	98009288	Random	IC.1
Bcell	Dim.1	random1	7775325	Random	IC.1
Bcell	Dim.1	random1	12521059	Random	IC.1
Bcell	Dim.1	random1	82285275	Random	IC.1
Bcell	Dim.1	random1	111974727	Random	IC.1
Bcell	Dim.1	random1	21740764	Random	IC.1
Bcell	Dim.1	random1	1435237	Random	IC.1
Bcell	Dim.1	random1	96250714	Random	IC.1
Bcell	Dim.1	random1	13964241	Random	IC.1
Bcell	Dim.1	random1	85763719	Random	IC.1
Bcell	Dim.1	random1	4446506	Random	IC.1
Bcell	Dim.1	random1	24751864	Random	IC.1
Bcell	Dim.1	random1	70039706	Random	IC.1
Bcell	Dim.1	random1	12229607	Random	IC.1
Bcell	Dim.1	random1	26195046	Random	IC.1
Bcell	Dim.1	random1	7335755	Random	IC.1
Bcell	Dim.1	random1	16860310	Random	IC.1
Bcell	Dim.1	random1	69757453	Random	IC.1
Bcell	Dim.1	random1	24468143	Random	IC.1
Bcell	Dim.1	random1	45047139	Random	IC.1
Bcell	Dim.1	random1	24709874	Random	IC.1
Bcell	Dim.1	random1	75525968	Random	IC.1
Bcell	Dim.1	random1	51057028	Random	IC.1
Bcell	Dim.1	random1	32451682	Random	IC.1
Bcell	Dim.1	random1	26157476	Random	IC.1
Bcell	Dim.1	random1	6293650	Random	IC.1
Bcell	Dim.1	random1	24768786	Random	IC.1
Bcell	Dim.1	random1	7657722	Random	IC.1
Bcell	Dim.1	random1	1363516	Random	IC.1
Bcell	Dim.1	random1	43223909	Random	IC.1
Bcell	Dim.1	random1	22334147	Random	IC.1
Bcell	Dim.1	random1	65558138	Random	IC.1
Bcell	Dim.1	random1	22700957	Random	IC.1
Bcell	Dim.1	random1	55253203	Random	IC.1
Bcell	Dim.1	random1	48958997	Random	IC.1
Bcell	Dim.1	random1	47570307	Random	IC.1
Bcell	Dim.1	random1	59477491	Random	IC.1
Bcell	Dim.1	random1	16252161	Random	IC.1
Bcell	Dim.1	random1	81811720	Random	IC.1
Bcell	Dim.1	random1	38662181	Random	IC.1
Bcell	Dim.1	random1	6123755	Random	IC.1
Bcell	Dim.1	random1	12504149	Random	IC.1
Bcell	Dim.1	random1	13868221	Random	IC.1
Bcell	Dim.1	random1	61463702	Random	IC.1
Bcell	Dim.1	random1	60723832	Random	IC.1
Bcell	Dim.1	random1	93276078	Random	IC.1
Bcell	Dim.1	random1	86981872	Random	IC.1
Bcell	Dim.1	random1	85593182	Random	IC.1
Bcell	Dim.1	random1	38022547	Random	IC.1
Bcell	Dim.1	random1	99486577	Random	IC.1
Bcell	Dim.1	random1	103290733	Random	IC.1
Bcell	Dim.1	random1	60065403	Random	IC.1
Bcell	Dim.1	random1	125624962	Random	IC.1
Bcell	Dim.1	random1	43812284	Random	IC.1
Bcell	Dim.1	random1	90806464	Random	IC.1
Bcell	Dim.1	random1	123358710	Random	IC.1
Bcell	Dim.1	random1	117064504	Random	IC.1
Bcell	Dim.1	random1	115675814	Random	IC.1
Bcell	Dim.1	random1	68105179	Random	IC.1
Bcell	Dim.1	random1	129569209	Random	IC.1
Bcell	Dim.1	random1	30070180	Random	IC.1
Bcell	Dim.1	random1	86771220	Random	IC.1
Bcell	Dim.1	random1	19231430	Random	IC.1
Bcell	Dim.1	random1	67539683	Random	IC.1
Bcell	Dim.1	random1	76844685	Random	IC.1
Bcell	Dim.1	random1	78435988	Random	IC.1
Bcell	Dim.1	random1	8291369	Random	IC.1
Bcell	Dim.1	random1	59204451	Random	IC.1
Bcell	Dim.1	random1	73466540	Random	IC.1
Bcell	Dim.1	random1	13304597	Random	IC.1
Bcell	Dim.1	random1	54235003	Random	IC.1
Bcell	Dim.1	random1	4969365	Random	IC.1
Bcell	Dim.1	random1	90901472	Random	IC.1
Bcell	Dim.1	random1	4130139	Random	IC.1
Bcell	Dim.1	random1	71669935	Random	IC.1
Bcell	Dim.1	random1	12421621	Random	IC.1
Bcell	Dim.1	random1	17434849	Random	IC.1
Bcell	Dim.1	random1	21864296	Random	IC.1
Bcell	Dim.1	random1	64874494	Random	IC.1
Bcell	Dim.1	random1	2632759	Random	IC.1
Bcell	Dim.1	random1	56539262	Random	IC.1
Bcell	Dim.1	random1	51569814	Random	IC.1
Bcell	Dim.1	random1	69004746	Random	IC.1
Bcell	Dim.1	random1	21771189	Random	IC.1
Bcell	Dim.1	random1	98717161	Random	IC.1
Bcell	Dim.1	random1	65635061	Random	IC.1
Bcell	Dim.1	random1	5266153	Random	IC.1
Bcell	Dim.1	random1	60363762	Random	IC.1
Bcell	Dim.1	random1	5560068	Random	IC.1
Bcell	Dim.1	random1	6138344	Random	IC.1
Bcell	Dim.1	random1	71773464	Random	IC.1
Bcell	Dim.1	random1	11404556	Random	IC.1
Bcell	Dim.1	random1	32454121	Random	IC.1
Bcell	Dim.1	random1	26756750	Random	IC.1
Bcell	Dim.1	random1	28237670	Random	IC.1
Bcell	Dim.1	random1	33798810	Random	IC.1
Bcell	Dim.1	random1	60692863	Random	IC.1
Bcell	Dim.1	random1	19783301	Random	IC.1
Bcell	Dim.1	random1	85418421	Random	IC.1
Bcell	Dim.1	random1	25049513	Random	IC.1
Bcell	Dim.1	random1	13561520	Random	IC.1
Bcell	Dim.1	random1	22797753	Random	IC.1
Bcell	Dim.1	random1	42698003	Random	IC.1
Bcell	Dim.1	random1	17526454	Random	IC.1
Bcell	Dim.1	random1	28936156	Random	IC.1
Bcell	Dim.1	random1	42581113	Random	IC.1
Bcell	Dim.1	random1	44792573	Random	IC.1
Bcell	Dim.1	random1	43606809	Random	IC.1
Bcell	Dim.1	random1	59474306	Random	IC.1
Bcell	Dim.1	random1	15865581	Random	IC.1
Bcell	Dim.1	random1	32814901	Random	IC.1
Bcell	Dim.1	random1	91730047	Random	IC.1
Bcell	Dim.1	random1	58914870	Random	IC.1
Bcell	Dim.1	random1	49346824	Random	IC.1
Bcell	Dim.1	random1	16531647	Random	IC.1
Bcell	Dim.1	random1	42377058	Random	IC.1
Bcell	Dim.1	random1	32764792	Random	IC.1
Bcell	Dim.1	random1	32044	Random	IC.1
Bcell	Dim.1	random1	58947190	Random	IC.1
Bcell	Dim.1	random1	16563967	Random	IC.1
Bcell	Dim.1	random1	75218878	Random	IC.1
Bcell	Dim.1	random1	67386460	Random	IC.1
Bcell	Dim.1	random1	7832314	Random	IC.1
Bcell	Dim.1	random1	68766796	Random	IC.1
Bcell	Dim.1	random1	83791058	Random	IC.1
Bcell	Dim.1	random1	8534456	Random	IC.1
Bcell	Dim.1	random1	16404494	Random	IC.1
Bcell	Dim.1	random1	85691511	Random	IC.1
Bcell	Dim.1	random1	10434909	Random	IC.1
Bcell	Dim.1	random1	18304947	Random	IC.1
Bcell	Dim.1	random1	1900347	Random	IC.1
Bcell	Dim.1	random1	64978370	Random	IC.1
Bcell	Dim.1	random1	3749526	Random	IC.1
Bcell	Dim.1	random1	4586492	Random	IC.1
Bcell	Dim.1	random1	64161784	Random	IC.1
Bcell	Dim.1	random1	60373358	Random	IC.1
Bcell	Dim.1	random1	69756812	Random	IC.1
Bcell	Dim.1	random1	5461583	Random	IC.1
Bcell	Dim.1	random1	2370248	Random	IC.1
Bcell	Dim.1	random1	14033763	Random	IC.1
Bcell	Dim.1	random1	15934216	Random	IC.1
Bcell	Dim.1	random1	22632454	Random	IC.1
Bcell	Dim.1	random1	58236305	Random	IC.1
Bcell	Dim.1	random1	33276736	Random	IC.1
Bcell	Dim.1	random1	56165615	Random	IC.1
Bcell	Dim.1	random1	5588726	Random	IC.1
Bcell	Dim.1	random1	17025545	Random	IC.1
Bcell	Dim.1	random1	39121887	Random	IC.1
Bcell	Dim.1	random1	47845404	Random	IC.1
Bcell	Dim.1	random1	70734283	Random	IC.1
Bcell	Dim.1	random1	14559141	Random	IC.1
Bcell	Dim.1	random1	53690555	Random	IC.1
Bcell	Dim.1	random1	47626102	Random	IC.1
Bcell	Dim.1	random1	10608944	Random	IC.1
Bcell	Dim.1	random1	11347131	Random	IC.1
Bcell	Dim.1	random1	69584865	Random	IC.1
Bcell	Dim.1	random1	58974662	Random	IC.1
Bcell	Dim.1	random1	7750961	Random	IC.1
Bcell	Dim.1	random1	50479349	Random	IC.1
Bcell	Dim.1	random1	39869146	Random	IC.1
Bcell	Dim.1	random1	19099521	Random	IC.1
Bcell	Dim.1	random1	14449676	Random	IC.1
Bcell	Dim.1	random1	57254104	Random	IC.1
Bcell	Dim.1	random1	71704224	Random	IC.1
Bcell	Dim.1	random1	71144922	Random	IC.1
Bcell	Dim.1	random1	54214738	Random	IC.1
Bcell	Dim.1	random1	16928962	Random	IC.1
Bcell	Dim.1	random1	26291725	Random	IC.1
Bcell	Dim.1	random1	49292624	Random	IC.1
Bcell	Dim.1	random1	29933194	Random	IC.1
Bcell	Dim.1	random1	19286890	Random	IC.1
Bcell	Dim.1	random1	64428917	Random	IC.1
Bcell	Dim.1	random1	38085415	Random	IC.1
Bcell	Dim.1	random1	19309219	Random	IC.1
Bcell	Dim.1	random1	68602431	Random	IC.1
Bcell	Dim.1	random1	49243001	Random	IC.1
Bcell	Dim.1	random1	44443020	Random	IC.1
Bcell	Dim.1	random1	18099518	Random	IC.1
Bcell	Dim.1	random1	19801476	Random	IC.1
Bcell	Dim.1	random1	7542516	Random	IC.1
Bcell	Dim.1	random1	41725602	Random	IC.1
Bcell	Dim.1	random1	22366172	Random	IC.1
Bcell	Dim.1	random1	26852323	Random	IC.1
Bcell	Dim.1	random1	31693197	Random	IC.1
Bcell	Dim.1	random1	5349695	Random	IC.1
Bcell	Dim.1	random1	32720193	Random	IC.1
Bcell	Dim.1	random1	12734296	Random	IC.1
Bcell	Dim.1	random1	28793797	Random	IC.1
Bcell	Dim.1	random1	2450295	Random	IC.1
Bcell	Dim.1	random1	35439646	Random	IC.1
Bcell	Dim.1	random1	15453749	Random	IC.1
Bcell	Dim.1	random1	2703926	Random	IC.1
Bcell	Dim.1	random1	3277545	Random	IC.1
Bcell	Dim.1	random1	46738862	Random	IC.1
Bcell	Dim.1	random1	50026224	Random	IC.1
Bcell	Dim.1	random1	2377182	Random	IC.1
Bcell	Dim.1	random1	20743393	Random	IC.1
Bcell	Dim.1	random1	24030755	Random	IC.1
Bcell	Dim.1	random1	25671282	Random	IC.1
Bcell	Dim.1	random1	33582321	Random	IC.1
Bcell	Dim.1	random1	33184969	Random	IC.1
Bcell	Dim.1	random1	28860877	Random	IC.1
Bcell	Dim.1	random1	4296478	Random	IC.1
Bcell	Dim.1	random1	25778430	Random	IC.1
Bcell	Dim.1	random1	7803315	Random	IC.1
Bcell	Dim.1	random1	12243377	Random	IC.1
Bcell	Dim.1	random1	20925153	Random	IC.1
Bcell	Dim.1	random1	16601061	Random	IC.1
Bcell	Dim.1	random1	951744	Random	IC.1
Bcell	Dim.1	random1	34148518	Random	IC.1
Bcell	Dim.1	random1	29824426	Random	IC.1
Bcell	Dim.1	random1	13206926	Random	IC.1
Bcell	Dim.1	random1	24069815	Random	IC.1
Bcell	Dim.1	random1	8953564	Random	IC.1
Bcell	Dim.1	random1	4629472	Random	IC.1
Bcell	Dim.1	random1	11809999	Random	IC.1
Bcell	Dim.1	random1	25033364	Random	IC.1
Bcell	Dim.1	random1	15398762	Random	IC.1
Bcell	Dim.1	random1	6575570	Random	IC.1
Bcell	Dim.1	random1	19578181	Random	IC.1
Bcell	Dim.1	random1	8585202	Random	IC.1
Bcell	Dim.1	random1	10989547	Random	IC.1
Bcell	Dim.1	random1	6480310	Random	IC.1
Bcell	Dim.1	random1	54685838	Random	IC.1
Bcell	Dim.1	random1	48203908	Random	IC.1
Bcell	Dim.1	random1	110057333	Random	IC.1
Bcell	Dim.1	random1	103575403	Random	IC.1
Bcell	Dim.1	random1	55370543	Random	IC.1
Bcell	Dim.1	random1	48086831	Random	IC.1
Bcell	Dim.1	random1	41604901	Random	IC.1
Bcell	Dim.1	random1	6597980	Random	IC.1
Bcell	Dim.1	random1	61969475	Random	IC.1
Bcell	Dim.1	random1	90406380	Random	IC.1
Bcell	Dim.1	random1	56651178	Random	IC.1
Bcell	Dim.1	random1	33755073	Random	IC.1
Bcell	Dim.1	random2	2577047	Random	IC.1
Bcell	Dim.1	random2	139885020	Random	IC.1
Bcell	Dim.1	random2	142462386	Random	IC.1
Bcell	Dim.1	random2	77265032	Random	IC.1
Bcell	Dim.1	random2	79842398	Random	IC.1
Bcell	Dim.1	random2	62567915	Random	IC.1
Bcell	Dim.1	random2	170702314	Random	IC.1
Bcell	Dim.1	random2	52836495	Random	IC.1
Bcell	Dim.1	random2	55413861	Random	IC.1
Bcell	Dim.1	random2	86967140	Random	IC.1
Bcell	Dim.1	random2	24347152	Random	IC.1
Bcell	Dim.1	random2	178291380	Random	IC.1
Bcell	Dim.1	random2	7563095	Random	IC.1
Bcell	Dim.1	random2	63936077	Random	IC.1
Bcell	Dim.1	random2	66513443	Random	IC.1
Bcell	Dim.1	random2	75948834	Random	IC.1
Bcell	Dim.1	random2	13328846	Random	IC.1
Bcell	Dim.1	random2	11018197	Random	IC.1
Bcell	Dim.1	random2	171964346	Random	IC.1
Bcell	Dim.1	random2	1236061	Random	IC.1
Bcell	Dim.1	random2	6317185	Random	IC.1
Bcell	Dim.1	random2	216490927	Random	IC.1
Bcell	Dim.1	random2	219068293	Random	IC.1
Bcell	Dim.1	random2	76598796	Random	IC.1
Bcell	Dim.1	random2	139173822	Random	IC.1
Bcell	Dim.1	random2	163573047	Random	IC.1
Bcell	Dim.1	random2	152554741	Random	IC.1
Bcell	Dim.1	random2	17701782	Random	IC.1
Bcell	Dim.1	random2	20279148	Random	IC.1
Bcell	Dim.1	random2	122183046	Random	IC.1
Bcell	Dim.1	random2	59563058	Random	IC.1
Bcell	Dim.1	random2	35134521	Random	IC.1
Bcell	Dim.1	random2	46234103	Random	IC.1
Bcell	Dim.1	random2	198788953	Random	IC.1
Bcell	Dim.1	random2	30897394	Random	IC.1
Bcell	Dim.1	random2	139794314	Random	IC.1
Bcell	Dim.1	random2	147383380	Random	IC.1
Bcell	Dim.1	random2	141056346	Random	IC.1
Bcell	Dim.1	random2	144047995	Random	IC.1
Bcell	Dim.1	random2	146625361	Random	IC.1
Bcell	Dim.1	random2	4155864	Random	IC.1
Bcell	Dim.1	random2	66730890	Random	IC.1
Bcell	Dim.1	random2	91130115	Random	IC.1
Bcell	Dim.1	random2	80111809	Random	IC.1
Bcell	Dim.1	random2	72442603	Random	IC.1
Bcell	Dim.1	random2	126346021	Random	IC.1
Bcell	Dim.1	random2	238227184	Random	IC.1
Bcell	Dim.1	random2	240804550	Random	IC.1
Bcell	Dim.1	random2	98335053	Random	IC.1
Bcell	Dim.1	random2	160910079	Random	IC.1
Bcell	Dim.1	random2	185309304	Random	IC.1
Bcell	Dim.1	random2	174290998	Random	IC.1
Bcell	Dim.1	random2	21735476	Random	IC.1
Bcell	Dim.1	random2	220525210	Random	IC.1
Bcell	Dim.1	random2	94178860	Random	IC.1
Bcell	Dim.1	random2	43167456	Random	IC.1
Bcell	Dim.1	random2	127533963	Random	IC.1
Bcell	Dim.1	random2	135123029	Random	IC.1
Bcell	Dim.1	random2	128795995	Random	IC.1
Bcell	Dim.1	random2	12259456	Random	IC.1
Bcell	Dim.1	random2	144346168	Random	IC.1
Bcell	Dim.1	random2	26351469	Random	IC.1
Bcell	Dim.1	random2	33940535	Random	IC.1
Bcell	Dim.1	random2	27613501	Random	IC.1
Bcell	Dim.1	random2	113438168	Random	IC.1
Bcell	Dim.1	random2	101177817	Random	IC.1
Bcell	Dim.1	random2	218704799	Random	IC.1
Bcell	Dim.1	random2	221282165	Random	IC.1
Bcell	Dim.1	random2	78812668	Random	IC.1
Bcell	Dim.1	random2	141387694	Random	IC.1
Bcell	Dim.1	random2	165786919	Random	IC.1
Bcell	Dim.1	random2	154768613	Random	IC.1
Bcell	Dim.1	random2	2213091	Random	IC.1
Bcell	Dim.1	random2	201002825	Random	IC.1
Bcell	Dim.1	random2	74656475	Random	IC.1
Bcell	Dim.1	random2	19522260	Random	IC.1
Bcell	Dim.1	random2	103207661	Random	IC.1
Bcell	Dim.1	random2	67486394	Random	IC.1
Bcell	Dim.1	random2	75075460	Random	IC.1
Bcell	Dim.1	random2	68748426	Random	IC.1
Bcell	Dim.1	random2	72299661	Random	IC.1
Bcell	Dim.1	random2	60039310	Random	IC.1
Bcell	Dim.1	random2	41130248	Random	IC.1
Bcell	Dim.1	random2	98693877	Random	IC.1
Bcell	Dim.1	random2	72008317	Random	IC.1
Bcell	Dim.1	random2	79597383	Random	IC.1
Bcell	Dim.1	random2	73270349	Random	IC.1
Bcell	Dim.1	random2	67785877	Random	IC.1
Bcell	Dim.1	random2	55525526	Random	IC.1
Bcell	Dim.1	random2	45652171	Random	IC.1
Bcell	Dim.1	random2	4513664	Random	IC.1
Bcell	Dim.1	random2	99518909	Random	IC.1
Bcell	Dim.1	random2	102096275	Random	IC.1
Bcell	Dim.1	random2	40350522	Random	IC.1
Bcell	Dim.1	random2	22201804	Random	IC.1
Bcell	Dim.1	random2	46601029	Random	IC.1
Bcell	Dim.1	random2	35582723	Random	IC.1
Bcell	Dim.1	random2	116956429	Random	IC.1
Bcell	Dim.1	random2	81816935	Random	IC.1
Bcell	Dim.1	random2	44513497	Random	IC.1
Bcell	Dim.1	random2	138692686	Random	IC.1
Bcell	Dim.1	random2	119170301	Random	IC.1
Bcell	Dim.1	random2	83078615	Random	IC.1
Bcell	Dim.1	random2	85655981	Random	IC.1
Bcell	Dim.1	random2	56806114	Random	IC.1
Bcell	Dim.1	random2	5761510	Random	IC.1
Bcell	Dim.1	random2	30160735	Random	IC.1
Bcell	Dim.1	random2	19142429	Random	IC.1
Bcell	Dim.1	random2	133412021	Random	IC.1
Bcell	Dim.1	random2	65376641	Random	IC.1
Bcell	Dim.1	random2	60969089	Random	IC.1
Bcell	Dim.1	random2	155148278	Random	IC.1
Bcell	Dim.1	random2	135625893	Random	IC.1
Bcell	Dim.1	random2	16440003	Random	IC.1
Bcell	Dim.1	random2	57408735	Random	IC.1
Bcell	Dim.1	random2	228111542	Random	IC.1
Bcell	Dim.1	random2	235700608	Random	IC.1
Bcell	Dim.1	random2	229373574	Random	IC.1
Bcell	Dim.1	random2	88306622	Random	IC.1
Bcell	Dim.1	random2	100576684	Random	IC.1
Bcell	Dim.1	random2	201755396	Random	IC.1
Bcell	Dim.1	random2	160616889	Random	IC.1
Bcell	Dim.1	random2	156103105	Random	IC.1
Bcell	Dim.1	random2	7896051	Random	IC.1
Bcell	Dim.1	random2	162804255	Random	IC.1
Bcell	Dim.1	random2	170393321	Random	IC.1
Bcell	Dim.1	random2	164066287	Random	IC.1
Bcell	Dim.1	random2	22999335	Random	IC.1
Bcell	Dim.1	random2	35269397	Random	IC.1
Bcell	Dim.1	random2	136448109	Random	IC.1
Bcell	Dim.1	random2	95309602	Random	IC.1
Bcell	Dim.1	random2	90795818	Random	IC.1
Bcell	Dim.1	random2	65305279	Random	IC.1
Bcell	Dim.1	random2	71177744	Random	IC.1
Bcell	Dim.1	random2	27701720	Random	IC.1
Bcell	Dim.1	random2	43475545	Random	IC.1
Bcell	Dim.1	random2	18656426	Random	IC.1
Bcell	Dim.1	random2	20264326	Random	IC.1
Bcell	Dim.1	random2	91444391	Random	IC.1
Bcell	Dim.1	random2	47968367	Random	IC.1
Bcell	Dim.1	random2	3594765	Random	IC.1
Bcell	Dim.1	random2	74774830	Random	IC.1
Bcell	Dim.1	random2	31298806	Random	IC.1
Bcell	Dim.1	random2	16668740	Random	IC.1
Bcell	Dim.1	random2	66858839	Random	IC.1
Bcell	Dim.1	random2	4301334	Random	IC.1
Bcell	Dim.1	random2	39156640	Random	IC.1
Bcell	Dim.1	random2	87125486	Random	IC.1
Bcell	Dim.1	random2	70455925	Random	IC.1
Bcell	Dim.1	random2	94986177	Random	IC.1
Bcell	Dim.1	random2	23807035	Random	IC.1
Bcell	Dim.1	random2	67283978	Random	IC.1
Bcell	Dim.1	random2	115252824	Random	IC.1
Bcell	Dim.1	random2	98583263	Random	IC.1
Bcell	Dim.1	random2	28109767	Random	IC.1
Bcell	Dim.1	random2	95439049	Random	IC.1
Bcell	Dim.1	random2	24259907	Random	IC.1
Bcell	Dim.1	random2	67736850	Random	IC.1
Bcell	Dim.1	random2	115705696	Random	IC.1
Bcell	Dim.1	random2	99036135	Random	IC.1
Bcell	Dim.1	random2	28562639	Random	IC.1
Bcell	Dim.1	random2	155281	Random	IC.1
Bcell	Dim.1	random2	78844	Random	IC.1
Bcell	Dim.1	random2	18570462	Random	IC.1
Bcell	Dim.1	random2	17650470	Random	IC.1
Bcell	Dim.1	random2	53504845	Random	IC.1
Bcell	Dim.1	random2	10028821	Random	IC.1
Bcell	Dim.1	random2	37917117	Random	IC.1
Bcell	Dim.1	random2	21247556	Random	IC.1
Bcell	Dim.1	random2	49185940	Random	IC.1
Bcell	Dim.1	random2	77313278	Random	IC.1
Bcell	Dim.1	random2	77766150	Random	IC.1
Bcell	Dim.1	random2	111491773	Random	IC.1
Bcell	Dim.1	random2	66175343	Random	IC.1
Bcell	Dim.1	random2	121815684	Random	IC.1
Bcell	Dim.1	random2	55640122	Random	IC.1
Bcell	Dim.1	random2	125411240	Random	IC.1
Bcell	Dim.1	random2	59235678	Random	IC.1
Bcell	Dim.1	random2	3413643	Random	IC.1
Bcell	Dim.1	random2	63792660	Random	IC.1
Bcell	Dim.1	random2	2373739	Random	IC.1
Bcell	Dim.1	random2	58014080	Random	IC.1
Bcell	Dim.1	random2	61609636	Random	IC.1
Bcell	Dim.1	random2	962041	Random	IC.1
Bcell	Dim.1	random2	67223003	Random	IC.1
Bcell	Dim.1	random2	122863344	Random	IC.1
Bcell	Dim.1	random2	126458900	Random	IC.1
Bcell	Dim.1	random2	64840320	Random	IC.1
Bcell	Dim.1	random2	74666898	Random	IC.1
Bcell	Dim.1	random2	8491336	Random	IC.1
Bcell	Dim.1	random2	47048591	Random	IC.1
Bcell	Dim.1	random2	50644147	Random	IC.1
Bcell	Dim.1	random2	10865294	Random	IC.1
Bcell	Dim.1	random2	75714558	Random	IC.1
Bcell	Dim.1	random2	50403952	Random	IC.1
Bcell	Dim.1	random2	15769767	Random	IC.1
Bcell	Dim.1	random2	71410108	Random	IC.1
Bcell	Dim.1	random2	75005664	Random	IC.1
Bcell	Dim.1	random2	13387084	Random	IC.1
Bcell	Dim.1	random2	51451612	Random	IC.1
Bcell	Dim.1	random2	24261322	Random	IC.1
Bcell	Dim.1	random2	30627520	Random	IC.1
Bcell	Dim.1	random2	80782496	Random	IC.1
Bcell	Dim.1	random2	51681082	Random	IC.1
Bcell	Dim.1	random2	59809235	Random	IC.1
Bcell	Dim.1	random2	20971805	Random	IC.1
Bcell	Dim.1	random2	208565	Random	IC.1
Bcell	Dim.1	random2	111282818	Random	IC.1
Bcell	Dim.1	random2	30418565	Random	IC.1
Bcell	Dim.1	random2	51472127	Random	IC.1
Bcell	Dim.1	random2	35008976	Random	IC.1
Bcell	Dim.1	random2	74513077	Random	IC.1
Bcell	Dim.1	random2	83174298	Random	IC.1
Bcell	Dim.1	random2	8657502	Random	IC.1
Bcell	Dim.1	random2	48492976	Random	IC.1
Bcell	Dim.1	random2	26012009	Random	IC.1
Bcell	Dim.1	random2	34673230	Random	IC.1
Bcell	Dim.1	random2	49698037	Random	IC.1
Bcell	Dim.1	random2	24813748	Random	IC.1
Bcell	Dim.1	random2	33474969	Random	IC.1
Bcell	Dim.1	random2	1196969	Random	IC.1
Bcell	Dim.1	random2	54054173	Random	IC.1
Bcell	Dim.1	random2	19044374	Random	IC.1
Bcell	Dim.1	random2	3779501	Random	IC.1
Bcell	Dim.1	random2	14054637	Random	IC.1
Bcell	Dim.1	random2	10154853	Random	IC.1
Bcell	Dim.1	random2	15805374	Random	IC.1
Bcell	Dim.1	random2	19593900	Random	IC.1
Bcell	Dim.1	random2	29869036	Random	IC.1
Bcell	Dim.1	random2	71843925	Random	IC.1
Bcell	Dim.1	random2	67944141	Random	IC.1
Bcell	Dim.1	random2	57776735	Random	IC.1
Bcell	Dim.1	random2	87658324	Random	IC.1
Bcell	Dim.1	random2	26596030	Random	IC.1
Bcell	Dim.1	random2	126208698	Random	IC.1
Bcell	Dim.1	random2	99612370	Random	IC.1
Bcell	Dim.1	random2	24143311	Random	IC.1
Bcell	Dim.1	random2	20243527	Random	IC.1
Bcell	Dim.1	random2	10076121	Random	IC.1
Bcell	Dim.1	random2	39957710	Random	IC.1
Bcell	Dim.1	random2	47700487	Random	IC.1
Bcell	Dim.1	random2	12683727	Random	IC.1
Bcell	Dim.1	random2	2249508	Random	IC.1
Bcell	Dim.1	random2	10410811	Random	IC.1
Bcell	Dim.1	random2	11242272	Random	IC.1
Bcell	Dim.1	random2	43605028	Random	IC.1
Bcell	Dim.1	random2	32362335	Random	IC.1
Bcell	Dim.1	random2	16164661	Random	IC.1
Bcell	Dim.1	random2	27434044	Random	IC.1
Bcell	Dim.1	random2	59796800	Random	IC.1
Bcell	Dim.1	random2	9495561	Random	IC.1
Bcell	Dim.1	random2	1738397	Random	IC.1
Bcell	Dim.1	random2	34101153	Random	IC.1
Bcell	Dim.1	random2	25687333	Random	IC.1
Bcell	Dim.1	random2	36421445	Random	IC.1
Bcell	Dim.1	random2	49128234	Random	IC.1
Bcell	Dim.1	random2	38694015	Random	IC.1
Bcell	Dim.1	random2	40884378	Random	IC.1
Bcell	Dim.1	random2	29641685	Random	IC.1
Bcell	Dim.1	random2	2719466	Random	IC.1
Bcell	Dim.1	random2	57076150	Random	IC.1
Bcell	Dim.1	random2	31380503	Random	IC.1
Bcell	Dim.1	random2	27427568	Random	IC.1
Bcell	Dim.1	random2	14742959	Random	IC.1
Bcell	Dim.1	random2	25154652	Random	IC.1
Bcell	Dim.1	random2	63872075	Random	IC.1
Bcell	Dim.1	random2	12012050	Random	IC.1
Bcell	Dim.1	random2	656145	Random	IC.1
Bcell	Dim.1	random2	9739134	Random	IC.1
Bcell	Dim.1	random2	48456557	Random	IC.1
Bcell	Dim.1	random2	15399986	Random	IC.1
Bcell	Dim.1	random2	65991057	Random	IC.1
Bcell	Dim.1	random2	124021326	Random	IC.1
Bcell	Dim.1	random2	57913600	Random	IC.1
Bcell	Dim.1	random2	76648279	Random	IC.1
Bcell	Dim.1	random2	83506335	Random	IC.1
Bcell	Dim.1	random2	17398609	Random	IC.1
Bcell	Dim.1	random2	40505739	Random	IC.1
Bcell	Dim.1	random2	107812705	Random	IC.1
Bcell	Dim.1	random2	31164058	Random	IC.1
Bcell	Dim.1	random2	23903958	Random	IC.1
Bcell	Dim.1	random2	42083086	Random	IC.1
Bcell	Dim.1	random2	100113355	Random	IC.1
Bcell	Dim.1	random2	59598364	Random	IC.1
Bcell	Dim.1	random2	29991983	Random	IC.1
Bcell	Dim.1	random2	95983211	Random	IC.1
Bcell	Dim.1	random2	154013480	Random	IC.1
Bcell	Dim.1	random2	113498489	Random	IC.1
Bcell	Dim.1	random2	53896112	Random	IC.1
Bcell	Dim.1	random2	96290653	Random	IC.1
Bcell	Dim.1	random2	19642006	Random	IC.1
Bcell	Dim.1	random2	11517544	Random	IC.1
Bcell	Dim.1	random2	91419694	Random	IC.1
Bcell	Dim.1	random2	84585366	Random	IC.1
Bcell	Dim.1	random2	6827172	Random	IC.1
Bcell	Dim.1	random2	138054028	Random	IC.1
Bcell	Dim.1	random2	1789005	Random	IC.1
Bcell	Dim.1	random2	93939554	Random	IC.1
Bcell	Dim.1	random2	87105226	Random	IC.1
Bcell	Dim.1	random2	38506513	Random	IC.1
Bcell	Dim.1	random2	54813994	Random	IC.1
Bcell	Dim.1	random2	1695227	Random	IC.1
Bcell	Dim.1	random2	56509301	Random	IC.1
Bcell	Dim.1	random2	6297112	Random	IC.1
Bcell	Dim.1	random2	61111186	Random	IC.1
Bcell	Dim.1	random2	4351994	Random	IC.1
Bcell	Dim.1	random2	25845330	Random	IC.1
Bcell	Dim.1	random2	28944565	Random	IC.1
Bcell	Dim.1	random2	27540637	Random	IC.1
Bcell	Dim.1	random2	32142522	Random	IC.1
Bcell	Dim.1	random2	31881543	Random	IC.1
Bcell	Dim.1	random2	86695617	Random	IC.1
Bcell	Dim.1	random2	29936425	Random	IC.1
Bcell	Dim.1	random2	25479943	Random	IC.1
Bcell	Dim.1	random2	57726953	Random	IC.1
Bcell	Dim.1	random2	19365723	Random	IC.1
Bcell	Dim.1	random2	19053097	Random	IC.1
Bcell	Dim.1	random2	35074798	Random	IC.1
Bcell	Dim.1	random2	3408138	Random	IC.1
Bcell	Dim.1	random2	15621382	Random	IC.1
Bcell	Dim.1	random2	39088094	Random	IC.1
Bcell	Dim.1	random2	553365	Random	IC.1
Bcell	Dim.1	random2	19634678	Random	IC.1
Bcell	Dim.1	random2	3989719	Random	IC.1
Bcell	Dim.1	random2	113134401	Random	IC.1
Bcell	Dim.1	random2	74599672	Random	IC.1
Bcell	Dim.1	random2	93680985	Random	IC.1
Bcell	Dim.1	random2	78036026	Random	IC.1
Bcell	Dim.1	random2	73992836	Random	IC.1
Bcell	Dim.1	random2	37326752	Random	IC.1
Bcell	Dim.1	random2	92140826	Random	IC.1
Bcell	Dim.1	random2	35381634	Random	IC.1
Bcell	Dim.1	random2	30925152	Random	IC.1
Bcell	Dim.1	random2	63172162	Random	IC.1
Bcell	Dim.1	random2	5343175	Random	IC.1
Bcell	Dim.1	random2	90784452	Random	IC.1
Bcell	Dim.1	random2	86296792	Random	IC.1
Bcell	Dim.1	random2	4482191	Random	IC.1
Bcell	Dim.1	random2	28280775	Random	IC.1
Bcell	Dim.1	random2	32648853	Random	IC.1
Bcell	Dim.1	random2	4367338	Random	IC.1
Bcell	Dim.1	random2	68815501	Random	IC.1
Bcell	Dim.1	random2	97096519	Random	IC.1
Bcell	Dim.1	random2	101464597	Random	IC.1
Bcell	Dim.1	random2	44446987	Random	IC.1
Bcell	Dim.1	random2	46337357	Random	IC.1
Bcell	Dim.1	random2	41849697	Random	IC.1
Bcell	Dim.1	random2	13239005	Random	IC.1
Bcell	Dim.1	random2	77493714	Random	IC.1
Bcell	Dim.1	random2	73006054	Random	IC.1
Bcell	Dim.1	random2	31156249	Random	IC.1
Bcell	Dim.1	random2	107731297	Random	IC.1
Bcell	Dim.1	random2	16944042	Random	IC.1
Bcell	Dim.1	random2	21429036	Random	IC.1
Bcell	Dim.1	random2	63284202	Random	IC.1
Bcell	Dim.1	random2	94440559	Random	IC.1
Bcell	Dim.1	random2	58367635	Random	IC.1
Bcell	Dim.1	random2	71303921	Random	IC.1
Bcell	Dim.1	random2	10268189	Random	IC.1
Bcell	Dim.1	random2	48069888	Random	IC.1
Bcell	Dim.1	random2	55981500	Random	IC.1
Bcell	Dim.1	random2	15285262	Random	IC.1
Bcell	Dim.1	random2	32184335	Random	IC.1
Bcell	Dim.1	random2	39119376	Random	IC.1
Bcell	Dim.1	random2	23796955	Random	IC.1
Bcell	Dim.1	random2	59141016	Random	IC.1
Bcell	Dim.1	random2	12162037	Random	IC.1
Bcell	Dim.1	random2	3122357	Random	IC.1
Bcell	Dim.1	random2	26956471	Random	IC.1
Bcell	Dim.1	random2	420394	Random	IC.1
Bcell	Dim.1	random2	70879060	Random	IC.1
Bcell	Dim.1	random2	55556639	Random	IC.1
Bcell	Dim.1	random2	31759474	Random	IC.1
Bcell	Dim.1	random2	58716155	Random	IC.1
Bcell	Dim.1	random2	124075778	Random	IC.1
Bcell	Dim.1	random2	65706619	Random	IC.1
Bcell	Dim.1	random2	113778031	Random	IC.1
Bcell	Dim.1	random2	11873640	Random	IC.1
Bcell	Dim.1	random2	58192173	Random	IC.1
Bcell	Dim.1	random2	70066348	Random	IC.1
Bcell	Dim.1	random2	4103303	Random	IC.1
Bcell	Dim.1	random2	14028660	Random	IC.1
Bcell	Dim.1	random2	79500562	Random	IC.1
Bcell	Dim.1	random2	65470948	Random	IC.1
Bcell	Dim.1	random2	83053808	Random	IC.1
Bcell	Dim.1	random2	69024194	Random	IC.1
Bcell	Dim.1	random2	3552296	Random	IC.1
Bcell	Dim.1	random2	45852053	Random	IC.1
Bcell	Dim.1	random2	52102522	Random	IC.1
Bcell	Dim.1	random2	4445546	Random	IC.1
Bcell	Dim.1	random2	50299469	Random	IC.1
Bcell	Dim.1	random2	27182907	Random	IC.1
Bcell	Dim.1	random2	79372703	Random	IC.1
Bcell	Dim.1	random2	19042010	Random	IC.1
Bcell	Dim.1	random2	71231806	Random	IC.1
Bcell	Dim.1	random2	8140791	Random	IC.1
Bcell	Dim.1	random2	52906071	Random	IC.1
Bcell	Dim.1	random2	802471	Random	IC.1
Bcell	Dim.1	random2	80176252	Random	IC.1
Bcell	Dim.1	random2	72035355	Random	IC.1
Bcell	Dim.1	random2	54576226	Random	IC.1
Bcell	Dim.1	random2	2472626	Random	IC.1
Bcell	Dim.1	random2	81846407	Random	IC.1
Bcell	Dim.1	random2	73705510	Random	IC.1
Bcell	Dim.1	random2	1669210	Random	IC.1
Bcell	Dim.1	random2	38106731	Random	IC.1
Bcell	Dim.1	random2	13948061	Random	IC.1
Bcell	Dim.1	random2	65376912	Random	IC.1
Bcell	Dim.1	random2	57236015	Random	IC.1
Bcell	Dim.1	random2	14751610	Random	IC.1
Bcell	Dim.1	random2	16421765	Random	IC.1
Bcell	Dim.1	random2	31723621	Random	IC.1
Bcell	Dim.1	random2	9441570	Random	IC.1
Bcell	Dim.1	random2	10965154	Random	IC.1
Bcell	Dim.1	random2	20417684	Random	IC.1
Bcell	Dim.1	random2	5103348	Random	IC.1
Bcell	Dim.1	random2	4338126	Random	IC.1
Bcell	Dim.1	random2	16079462	Random	IC.1
Bcell	Dim.1	random2	194644	Random	IC.1
Bcell	Dim.1	random2	31918346	Random	IC.1
Bcell	Dim.1	random2	4524438	Random	IC.1
Bcell	Dim.1	random2	4838394	Random	IC.1
Bcell	Dim.1	random2	15500552	Random	IC.1
Bcell	Dim.1	random2	500172	Random	IC.1
Bcell	Dim.1	random2	12678282	Random	IC.1
Bcell	Dim.1	random2	22130812	Random	IC.1
Bcell	Dim.1	random2	1712999	Random	IC.1
Bcell	Dim.1	random2	17792590	Random	IC.1
Bcell	Dim.1	random2	17213680	Random	IC.1
Bcell	Dim.1	random2	15275982	Random	IC.1
Bcell	Dim.1	random2	16445464	Random	IC.1
Bcell	Dim.1	random2	15470707	Random	IC.1
Bcell	Dim.1	random2	1859652	Random	IC.1
Bcell	Dim.1	random2	5806382	Random	IC.1
Bcell	Dim.1	random2	7669454	Random	IC.1
Bcell	Dim.1	random2	58289899	Random	IC.1
Bcell	Dim.1	random2	41794870	Random	IC.1
Bcell	Dim.1	random2	16488292	Random	IC.1
Bcell	Dim.1	random2	29197085	Random	IC.1
Bcell	Dim.1	random2	40840453	Random	IC.1
Bcell	Dim.1	random2	12864452	Random	IC.1
Bcell	Dim.1	random2	53844074	Random	IC.1
Bcell	Dim.1	random2	13764511	Random	IC.1
Bcell	Dim.1	random2	15425784	Random	IC.1
Bcell	Dim.1	random2	48732897	Random	IC.1
Bcell	Dim.1	random2	7891317	Random	IC.1
Bcell	Dim.1	random2	61736518	Random	IC.1
Bcell	Dim.1	random2	28181242	Random	IC.1
Bcell	Dim.1	random2	12658205	Random	IC.1
Bcell	Dim.1	random2	41184863	Random	IC.1
Bcell	Dim.1	random2	20550649	Random	IC.1
Bcell	Dim.1	random2	1379566	Random	IC.1
Bcell	Dim.1	random2	27813533	Random	IC.1
Bcell	Dim.1	random2	12380959	Random	IC.1
Bcell	Dim.1	random2	11450546	Random	IC.1
Bcell	Dim.1	random2	17741292	Random	IC.1
Bcell	Dim.1	random2	2308718	Random	IC.1
Bcell	Dim.1	random2	10066994	Random	IC.1
Bcell	Dim.1	random2	12336924	Random	IC.1
Bcell	Dim.1	random2	53316546	Random	IC.1
Bcell	Dim.1	random2	517326	Random	IC.1
Bcell	Dim.1	random2	61208990	Random	IC.1
Bcell	Dim.1	random2	40657335	Random	IC.1
Bcell	Dim.1	random2	9676920	Random	IC.1
Bcell	Dim.1	random2	15027621	Random	IC.1
Bcell	Dim.1	random2	25297947	Random	IC.1
Bcell	Dim.1	random2	37307961	Random	IC.1
Bcell	Dim.1	random2	27621031	Random	IC.1
Bcell	Dim.1	random2	52928988	Random	IC.1
Bcell	Dim.1	random2	26975343	Random	IC.1
Bcell	Dim.1	random2	37245669	Random	IC.1
Bcell	Dim.1	random2	11947464	Random	IC.1
Bcell	Dim.1	random2	64876710	Random	IC.1
Bcell	Dim.1	random2	53724944	Random	IC.1
Bcell	Dim.1	random2	38289878	Random	IC.1
Bcell	Dim.1	random2	15429717	Random	IC.1
Bcell	Dim.1	random2	44620328	Random	IC.1
Bcell	Dim.1	random2	9099908	Random	IC.1
Bcell	Dim.1	random2	6325101	Random	IC.1
Bcell	Dim.1	random2	50347282	Random	IC.1
Bcell	Dim.1	random2	52707453	Random	IC.1
Bcell	Dim.1	random2	1015288	Random	IC.1
Bcell	Dim.1	random2	14412226	Random	IC.1
Bcell	Dim.1	random2	8082417	Random	IC.1
Bcell	Dim.1	random2	23628752	Random	IC.1
Bcell	Dim.1	random2	30095238	Random	IC.1
Bcell	Dim.1	random2	14660172	Random	IC.1
Bcell	Dim.1	random2	20990622	Random	IC.1
Bcell	Dim.1	random2	29077747	Random	IC.1
Bcell	Dim.1	random2	38563691	Random	IC.1
Bcell	Dim.1	random2	15157648	Random	IC.1
Bcell	Dim.1	random2	268464	Random	IC.1
Bcell	Dim.1	random2	6053032	Random	IC.1
Bcell	Dim.1	random2	14140157	Random	IC.1
Bcell	Dim.1	random2	14933985	Random	IC.1
Bcell	Dim.1	random2	25557507	Random	IC.1
Bcell	Dim.1	random2	37588927	Random	IC.1
Bcell	Dim.1	random2	556538	Random	IC.1
Bcell	Dim.1	random2	48000066	Random	IC.1
Bcell	Dim.1	random2	50986447	Random	IC.1
Bcell	Dim.1	random2	72849423	Random	IC.1
Bcell	Dim.1	random2	123835977	Random	IC.1
Bcell	Dim.1	random2	4930340	Random	IC.1
Bcell	Dim.1	random2	52931083	Random	IC.1
Bcell	Dim.1	random2	22703834	Random	IC.1
Bcell	Dim.1	random2	73690388	Random	IC.1
Bcell	Dim.1	random2	50144142	Random	IC.1
Bcell	Dim.1	random2	61436725	Random	IC.1
Bcell	Dim.1	random2	112423279	Random	IC.1
Bcell	Dim.1	random2	11409799	Random	IC.1
Bcell	Dim.1	random2	38731444	Random	IC.1
Bcell	Dim.1	random3	23367327	Random	IC.1
Bcell	Dim.1	random3	60455632	Random	IC.1
Bcell	Dim.1	random3	18987416	Random	IC.1
Bcell	Dim.1	random3	42356378	Random	IC.1
Bcell	Dim.1	random3	30824530	Random	IC.1
Bcell	Dim.1	random3	7456143	Random	IC.1
Bcell	Dim.1	random3	49813581	Random	IC.1
Bcell	Dim.1	random3	80824341	Random	IC.1
Bcell	Dim.1	random3	104193303	Random	IC.1
Bcell	Dim.1	random3	61799750	Random	IC.1
Bcell	Dim.1	random3	111650506	Random	IC.1
Bcell	Dim.1	random3	73357260	Random	IC.1
Bcell	Dim.1	random3	12879510	Random	IC.1
Bcell	Dim.1	random3	36412104	Random	IC.1
Bcell	Dim.1	random3	96868734	Random	IC.1
Bcell	Dim.1	random3	109770362	Random	IC.1
Bcell	Dim.1	random3	15274257	Random	IC.1
Bcell	Dim.1	random3	7860378	Random	IC.1
Bcell	Dim.1	random3	34263308	Random	IC.1
Bcell	Dim.1	random3	15317581	Random	IC.1
Bcell	Dim.1	random3	96100233	Random	IC.1
Bcell	Dim.1	random3	122055355	Random	IC.1
Bcell	Dim.1	random3	182511985	Random	IC.1
Bcell	Dim.1	random3	195413613	Random	IC.1
Bcell	Dim.1	random3	85583031	Random	IC.1
Bcell	Dim.1	random3	109113165	Random	IC.1
Bcell	Dim.1	random3	169569795	Random	IC.1
Bcell	Dim.1	random3	182471423	Random	IC.1
Bcell	Dim.1	random3	72640841	Random	IC.1
Bcell	Dim.1	random3	12942069	Random	IC.1
Bcell	Dim.1	random3	30644518	Random	IC.1
Bcell	Dim.1	random3	7276131	Random	IC.1
Bcell	Dim.1	random3	49633569	Random	IC.1
Bcell	Dim.1	random3	177622	Random	IC.1
Bcell	Dim.1	random3	111470494	Random	IC.1
Bcell	Dim.1	random3	15137569	Random	IC.1
Bcell	Dim.1	random3	81824271	Random	IC.1
Bcell	Dim.1	random3	142280901	Random	IC.1
Bcell	Dim.1	random3	155182529	Random	IC.1
Bcell	Dim.1	random3	45351947	Random	IC.1
Bcell	Dim.1	random3	40204317	Random	IC.1
Bcell	Dim.1	random3	27262127	Random	IC.1
Bcell	Dim.1	random3	83034177	Random	IC.1
Bcell	Dim.1	random3	106403139	Random	IC.1
Bcell	Dim.1	random3	64009586	Random	IC.1
Bcell	Dim.1	random3	113860342	Random	IC.1
Bcell	Dim.1	random3	2150773	Random	IC.1
Bcell	Dim.1	random3	98310069	Random	IC.1
Bcell	Dim.1	random3	113680330	Random	IC.1
Bcell	Dim.1	random3	30278478	Random	IC.1
Bcell	Dim.1	random3	90735108	Random	IC.1
Bcell	Dim.1	random3	103636736	Random	IC.1
Bcell	Dim.1	random3	6133157	Random	IC.1
Bcell	Dim.1	random3	91776408	Random	IC.1
Bcell	Dim.1	random3	78834218	Random	IC.1
Bcell	Dim.1	random3	51545324	Random	IC.1
Bcell	Dim.1	random3	6198122	Random	IC.1
Bcell	Dim.1	random3	17166770	Random	IC.1
Bcell	Dim.1	random3	25187173	Random	IC.1
Bcell	Dim.1	random3	24623973	Random	IC.1
Bcell	Dim.1	random3	87024098	Random	IC.1
Bcell	Dim.1	random3	9073700	Random	IC.1
Bcell	Dim.1	random3	24443961	Random	IC.1
Bcell	Dim.1	random3	89233934	Random	IC.1
Bcell	Dim.1	random3	12590294	Random	IC.1
Bcell	Dim.1	random3	10717172	Random	IC.1
Bcell	Dim.1	random3	31579345	Random	IC.1
Bcell	Dim.1	random3	18174375	Random	IC.1
Bcell	Dim.1	random3	93416270	Random	IC.1
Bcell	Dim.1	random3	2624102	Random	IC.1
Bcell	Dim.1	random3	17994363	Random	IC.1
Bcell	Dim.1	random3	95626106	Random	IC.1
Bcell	Dim.1	random3	6389737	Random	IC.1
Bcell	Dim.1	random3	118775412	Random	IC.1
Bcell	Dim.1	random3	58297662	Random	IC.1
Bcell	Dim.1	random3	45417149	Random	IC.1
Bcell	Dim.1	random3	155188514	Random	IC.1
Bcell	Dim.1	random3	240831765	Random	IC.1
Bcell	Dim.1	random3	227889575	Random	IC.1
Bcell	Dim.1	random3	200600681	Random	IC.1
Bcell	Dim.1	random3	149054888	Random	IC.1
Bcell	Dim.1	random3	215671395	Random	IC.1
Bcell	Dim.1	random3	239040357	Random	IC.1
Bcell	Dim.1	random3	196646804	Random	IC.1
Bcell	Dim.1	random3	246497560	Random	IC.1
Bcell	Dim.1	random3	134787991	Random	IC.1
Bcell	Dim.1	random3	230947287	Random	IC.1
Bcell	Dim.1	random3	246317548	Random	IC.1
Bcell	Dim.1	random3	132552179	Random	IC.1
Bcell	Dim.1	random3	221871152	Random	IC.1
Bcell	Dim.1	random3	228263324	Random	IC.1
Bcell	Dim.1	random3	32165311	Random	IC.1
Bcell	Dim.1	random3	92621941	Random	IC.1
Bcell	Dim.1	random3	105523569	Random	IC.1
Bcell	Dim.1	random3	4230047	Random	IC.1
Bcell	Dim.1	random3	89873298	Random	IC.1
Bcell	Dim.1	random3	76931108	Random	IC.1
Bcell	Dim.1	random3	49642214	Random	IC.1
Bcell	Dim.1	random3	1886364	Random	IC.1
Bcell	Dim.1	random3	150941721	Random	IC.1
Bcell	Dim.1	random3	28808600	Random	IC.1
Bcell	Dim.1	random3	5440213	Random	IC.1
Bcell	Dim.1	random3	47797651	Random	IC.1
Bcell	Dim.1	random3	1646476	Random	IC.1
Bcell	Dim.1	random3	109634576	Random	IC.1
Bcell	Dim.1	random3	13301651	Random	IC.1
Bcell	Dim.1	random3	1466464	Random	IC.1
Bcell	Dim.1	random3	111844412	Random	IC.1
Bcell	Dim.1	random3	22608043	Random	IC.1
Bcell	Dim.1	random3	16158445	Random	IC.1
Bcell	Dim.1	random3	244481630	Random	IC.1
Bcell	Dim.1	random3	80707558	Random	IC.1
Bcell	Dim.1	random3	104076520	Random	IC.1
Bcell	Dim.1	random3	61682967	Random	IC.1
Bcell	Dim.1	random3	111533723	Random	IC.1
Bcell	Dim.1	random3	26142	Random	IC.1
Bcell	Dim.1	random3	95983450	Random	IC.1
Bcell	Dim.1	random3	111353711	Random	IC.1
Bcell	Dim.1	random3	2235978	Random	IC.1
Bcell	Dim.1	random3	86907315	Random	IC.1
Bcell	Dim.1	random3	93299487	Random	IC.1
Bcell	Dim.1	random3	134873196	Random	IC.1
Bcell	Dim.1	random3	109517793	Random	IC.1
Bcell	Dim.1	random3	159909605	Random	IC.1
Bcell	Dim.1	random3	183278567	Random	IC.1
Bcell	Dim.1	random3	140885014	Random	IC.1
Bcell	Dim.1	random3	190735770	Random	IC.1
Bcell	Dim.1	random3	79026201	Random	IC.1
Bcell	Dim.1	random3	175185497	Random	IC.1
Bcell	Dim.1	random3	190555758	Random	IC.1
Bcell	Dim.1	random3	76790389	Random	IC.1
Bcell	Dim.1	random3	166109362	Random	IC.1
Bcell	Dim.1	random3	172501534	Random	IC.1
Bcell	Dim.1	random3	55734436	Random	IC.1
Bcell	Dim.1	random3	188719840	Random	IC.1
Bcell	Dim.1	random3	79111406	Random	IC.1
Bcell	Dim.1	random3	105836932	Random	IC.1
Bcell	Dim.1	random3	749990	Random	IC.1
Bcell	Dim.1	random3	110720483	Random	IC.1
Bcell	Dim.1	random3	216557906	Random	IC.1
Bcell	Dim.1	random3	100113208	Random	IC.1
Bcell	Dim.1	random3	100863774	Random	IC.1
Bcell	Dim.1	random3	32290833	Random	IC.1
Bcell	Dim.1	random3	73545346	Random	IC.1
Bcell	Dim.1	random3	143011807	Random	IC.1
Bcell	Dim.1	random3	61797235	Random	IC.1
Bcell	Dim.1	random3	167634658	Random	IC.1
Bcell	Dim.1	random3	48921450	Random	IC.1
Bcell	Dim.1	random3	94088559	Random	IC.1
Bcell	Dim.1	random3	136126712	Random	IC.1
Bcell	Dim.1	random3	136877278	Random	IC.1
Bcell	Dim.1	random3	35981251	Random	IC.1
Bcell	Dim.1	random3	37868605	Random	IC.1
Bcell	Dim.1	random3	67968221	Random	IC.1
Bcell	Dim.1	random3	148589579	Random	IC.1
Bcell	Dim.1	random3	5577019	Random	IC.1
Bcell	Dim.1	random3	99666331	Random	IC.1
Bcell	Dim.1	random3	97968790	Random	IC.1
Bcell	Dim.1	random3	98719356	Random	IC.1
Bcell	Dim.1	random3	2144317	Random	IC.1
Bcell	Dim.1	random3	38157821	Random	IC.1
Bcell	Dim.1	random3	52363546	Random	IC.1
Bcell	Dim.1	random3	158200969	Random	IC.1
Bcell	Dim.1	random3	58356451	Random	IC.1
Bcell	Dim.1	random3	84654870	Random	IC.1
Bcell	Dim.1	random3	9433203	Random	IC.1
Bcell	Dim.1	random3	90232642	Random	IC.1
Bcell	Dim.1	random3	57573199	Random	IC.1
Bcell	Dim.1	random3	14894858	Random	IC.1
Bcell	Dim.1	random3	42662787	Random	IC.1
Bcell	Dim.1	random3	141934315	Random	IC.1
Bcell	Dim.1	random3	10517391	Random	IC.1
Bcell	Dim.1	random3	68250477	Random	IC.1
Bcell	Dim.1	random3	25572136	Random	IC.1
Bcell	Dim.1	random3	39835215	Random	IC.1
Bcell	Dim.1	random3	17721016	Random	IC.1
Bcell	Dim.1	random3	24924803	Random	IC.1
Bcell	Dim.1	random3	50512493	Random	IC.1
Bcell	Dim.1	random3	62207356	Random	IC.1
Bcell	Dim.1	random3	4631973	Random	IC.1
Bcell	Dim.1	random3	47296944	Random	IC.1
Bcell	Dim.1	random3	72884634	Random	IC.1
Bcell	Dim.1	random3	22355173	Random	IC.1
Bcell	Dim.1	random3	56670227	Random	IC.1
Bcell	Dim.1	random3	869385	Random	IC.1
Bcell	Dim.1	random3	41759815	Random	IC.1
Bcell	Dim.1	random3	67347505	Random	IC.1
Bcell	Dim.1	random3	16818044	Random	IC.1
Bcell	Dim.1	random3	5503542	Random	IC.1
Bcell	Dim.1	random3	53099635	Random	IC.1
Bcell	Dim.1	random3	88832635	Random	IC.1
Bcell	Dim.1	random3	76649712	Random	IC.1
Bcell	Dim.1	random3	134382798	Random	IC.1
Bcell	Dim.1	random3	91704457	Random	IC.1
Bcell	Dim.1	random3	66131696	Random	IC.1
Bcell	Dim.1	random3	116644814	Random	IC.1
Bcell	Dim.1	random3	139016955	Random	IC.1
Bcell	Dim.1	random3	133479826	Random	IC.1
Bcell	Dim.1	random3	126585871	Random	IC.1
Bcell	Dim.1	random3	15337989	Random	IC.1
Bcell	Dim.1	random3	73484191	Random	IC.1
Bcell	Dim.1	random3	93582602	Random	IC.1
Bcell	Dim.1	random3	36007219	Random	IC.1
Bcell	Dim.1	random3	78672190	Random	IC.1
Bcell	Dim.1	random3	104259880	Random	IC.1
Bcell	Dim.1	random3	53730419	Random	IC.1
Bcell	Dim.1	random3	31366704	Random	IC.1
Bcell	Dim.1	random3	36878788	Random	IC.1
Bcell	Dim.1	random3	170392201	Random	IC.1
Bcell	Dim.1	random3	143535621	Random	IC.1
Bcell	Dim.1	random3	543628	Random	IC.1
Bcell	Dim.1	random3	142986436	Random	IC.1
Bcell	Dim.1	random3	30968486	Random	IC.1
Bcell	Dim.1	random3	112526122	Random	IC.1
Bcell	Dim.1	random3	30419301	Random	IC.1
Bcell	Dim.1	random3	19117585	Random	IC.1
Bcell	Dim.1	random3	356117	Random	IC.1
Bcell	Dim.1	random3	143937035	Random	IC.1
Bcell	Dim.1	random3	945042	Random	IC.1
Bcell	Dim.1	random3	31369900	Random	IC.1
Bcell	Dim.1	random3	85594387	Random	IC.1
Bcell	Dim.1	random3	66457704	Random	IC.1
Bcell	Dim.1	random3	133519625	Random	IC.1
Bcell	Dim.1	random3	77073494	Random	IC.1
Bcell	Dim.1	random3	56445705	Random	IC.1
Bcell	Dim.1	random3	44698882	Random	IC.1
Bcell	Dim.1	random3	110484418	Random	IC.1
Bcell	Dim.1	random3	65783515	Random	IC.1
Bcell	Dim.1	random3	41733408	Random	IC.1
Bcell	Dim.1	random3	86470294	Random	IC.1
Bcell	Dim.1	random3	152255830	Random	IC.1
Bcell	Dim.1	random3	135832013	Random	IC.1
Bcell	Dim.1	random3	91131110	Random	IC.1
Bcell	Dim.1	random3	25346877	Random	IC.1
Bcell	Dim.1	random3	177603425	Random	IC.1
Bcell	Dim.1	random3	117514151	Random	IC.1
Bcell	Dim.1	random3	72813248	Random	IC.1
Bcell	Dim.1	random3	7029015	Random	IC.1
Bcell	Dim.1	random3	159285563	Random	IC.1
Bcell	Dim.1	random3	18154601	Random	IC.1
Bcell	Dim.1	random3	103265967	Random	IC.1
Bcell	Dim.1	random3	85539559	Random	IC.1
Bcell	Dim.1	random3	18163699	Random	IC.1
Bcell	Dim.1	random3	121476834	Random	IC.1
Bcell	Dim.1	random3	32079796	Random	IC.1
Bcell	Dim.1	random3	135392931	Random	IC.1
Bcell	Dim.1	random3	13915528	Random	IC.1
Bcell	Dim.1	random3	45875432	Random	IC.1
Bcell	Dim.1	random3	131460531	Random	IC.1
Bcell	Dim.1	random3	39149993	Random	IC.1
Bcell	Dim.1	random3	124735092	Random	IC.1
Bcell	Dim.1	random3	6710091	Random	IC.1
Bcell	Dim.1	random3	48181210	Random	IC.1
Bcell	Dim.1	random3	55084546	Random	IC.1
Bcell	Dim.1	random3	66392077	Random	IC.1
Bcell	Dim.1	random3	80308174	Random	IC.1
Bcell	Dim.1	random3	45831700	Random	IC.1
Bcell	Dim.1	random3	131416799	Random	IC.1
Bcell	Dim.1	random3	0	Random	IC.1
Bcell	Dim.1	random3	6666359	Random	IC.1
Bcell	Dim.1	random3	89296623	Random	IC.1
Bcell	Dim.1	random3	3746491	Random	IC.1
Bcell	Dim.1	random3	135217595	Random	IC.1
Bcell	Dim.1	random3	128492156	Random	IC.1
Bcell	Dim.1	random3	135173863	Random	IC.1
Bcell	Dim.1	random3	182252	Random	IC.1
Bcell	Dim.1	random3	85767351	Random	IC.1
Bcell	Dim.1	random3	45692317	Random	IC.1
Bcell	Dim.1	random3	38966878	Random	IC.1
Bcell	Dim.1	random3	45648585	Random	IC.1
Bcell	Dim.1	random3	89524415	Random	IC.1
Bcell	Dim.1	random3	67974231	Random	IC.1
Bcell	Dim.1	random3	1114189	Random	IC.1
Bcell	Dim.1	random3	66859557	Random	IC.1
Bcell	Dim.1	random3	12137154	Random	IC.1
Bcell	Dim.1	random3	80115888	Random	IC.1
Bcell	Dim.1	random3	13255846	Random	IC.1
Bcell	Dim.1	random3	66014111	Random	IC.1
Bcell	Dim.1	random3	39337958	Random	IC.1
Bcell	Dim.1	random3	26675764	Random	IC.1
Bcell	Dim.1	random3	141166999	Random	IC.1
Bcell	Dim.1	random3	73192289	Random	IC.1
Bcell	Dim.1	random3	140052325	Random	IC.1
Bcell	Dim.1	random3	153308656	Random	IC.1
Bcell	Dim.1	random3	67182390	Random	IC.1
Bcell	Dim.1	random3	713218	Random	IC.1
Bcell	Dim.1	random3	66067716	Random	IC.1
Bcell	Dim.1	random3	79324047	Random	IC.1
Bcell	Dim.1	random3	73905986	Random	IC.1
Bcell	Dim.1	random3	21748336	Random	IC.1
Bcell	Dim.1	random3	46036947	Random	IC.1
Bcell	Dim.1	random3	20633662	Random	IC.1
Bcell	Dim.1	random3	33889993	Random	IC.1
Bcell	Dim.1	random3	119229715	Random	IC.1
Bcell	Dim.1	random3	45245106	Random	IC.1
Bcell	Dim.1	random3	83048007	Random	IC.1
Bcell	Dim.1	random3	78820821	Random	IC.1
Bcell	Dim.1	random3	4226886	Random	IC.1
Bcell	Dim.1	random3	69442442	Random	IC.1
Bcell	Dim.1	random3	13463214	Random	IC.1
Bcell	Dim.1	random3	9236028	Random	IC.1
Bcell	Dim.1	random3	433341	Random	IC.1
Bcell	Dim.1	random3	82614564	Random	IC.1
Bcell	Dim.1	random3	78387378	Random	IC.1
Bcell	Dim.1	random3	69008999	Random	IC.1
Bcell	Dim.1	random3	72129635	Random	IC.1
Bcell	Dim.1	random3	102107285	Random	IC.1
Bcell	Dim.1	random3	61914395	Random	IC.1
Bcell	Dim.1	random3	10176572	Random	IC.1
Bcell	Dim.1	random3	28417232	Random	IC.1
Bcell	Dim.1	random3	73689218	Random	IC.1
Bcell	Dim.1	random3	26430337	Random	IC.1
Bcell	Dim.1	random3	75607380	Random	IC.1
Bcell	Dim.1	random3	1917327	Random	IC.1
Bcell	Dim.1	random3	101994791	Random	IC.1
Bcell	Dim.1	random3	29849131	Random	IC.1
Bcell	Dim.1	random3	40041728	Random	IC.1
Bcell	Dim.1	random3	51841982	Random	IC.1
Bcell	Dim.1	random3	50263107	Random	IC.1
Bcell	Dim.1	random3	23423915	Random	IC.1
Bcell	Dim.1	random3	25342077	Random	IC.1
Bcell	Dim.1	random3	42923542	Random	IC.1
Bcell	Dim.1	random3	29205961	Random	IC.1
Bcell	Dim.1	random3	18990721	Random	IC.1
Bcell	Dim.1	random3	59071117	Random	IC.1
Bcell	Dim.1	random3	13369120	Random	IC.1
Bcell	Dim.1	random3	58482582	Random	IC.1
Bcell	Dim.1	random3	48267342	Random	IC.1
Bcell	Dim.1	random3	88347738	Random	IC.1
Bcell	Dim.1	random3	29276489	Random	IC.1
Bcell	Dim.1	random3	33480056	Random	IC.1
Bcell	Dim.1	random3	135587763	Random	IC.1
Bcell	Dim.1	random3	61897710	Random	IC.1
Bcell	Dim.1	random3	59910815	Random	IC.1
Bcell	Dim.1	random3	85322460	Random	IC.1
Bcell	Dim.1	random3	120739993	Random	IC.1
Bcell	Dim.1	random3	48594333	Random	IC.1
Bcell	Dim.1	random3	58786930	Random	IC.1
Bcell	Dim.1	random3	18745135	Random	IC.1
Bcell	Dim.1	random3	77816319	Random	IC.1
Bcell	Dim.1	random3	107092940	Random	IC.1
Bcell	Dim.1	random3	69553056	Random	IC.1
Bcell	Dim.1	random3	113502061	Random	IC.1
Bcell	Dim.1	random3	43948933	Random	IC.1
Bcell	Dim.1	random3	6197743	Random	IC.1
Bcell	Dim.1	random3	11196267	Random	IC.1
Bcell	Dim.1	random3	4986161	Random	IC.1
Bcell	Dim.1	random3	18774980	Random	IC.1
Bcell	Dim.1	random3	24975100	Random	IC.1
Bcell	Dim.1	random3	29973624	Random	IC.1
Bcell	Dim.1	random3	99701497	Random	IC.1
Bcell	Dim.1	random3	30148369	Random	IC.1
Bcell	Dim.1	random3	13768134	Random	IC.1
Bcell	Dim.1	random3	50038175	Random	IC.1
Bcell	Dim.1	random3	56238295	Random	IC.1
Bcell	Dim.1	random3	61236819	Random	IC.1
Bcell	Dim.1	random3	31263126	Random	IC.1
Bcell	Dim.1	random3	22134447	Random	IC.1
Bcell	Dim.1	random3	28334567	Random	IC.1
Bcell	Dim.1	random3	33333091	Random	IC.1
Bcell	Dim.1	random3	3359398	Random	IC.1
Bcell	Dim.1	random3	27898244	Random	IC.1
Bcell	Dim.1	random3	17858902	Random	IC.1
Bcell	Dim.1	random3	11435810	Random	IC.1
Bcell	Dim.1	random3	22964635	Random	IC.1
Bcell	Dim.1	random3	34400802	Random	IC.1
Bcell	Dim.1	random3	75106652	Random	IC.1
Bcell	Dim.1	random3	57222011	Random	IC.1
Bcell	Dim.1	random3	32629510	Random	IC.1
Bcell	Dim.1	random3	21189671	Random	IC.1
Bcell	Dim.1	random3	55594502	Random	IC.1
Bcell	Dim.1	random3	16940806	Random	IC.1
Bcell	Dim.1	random3	911508	Random	IC.1
Bcell	Dim.1	random3	58159258	Random	IC.1
Bcell	Dim.1	random3	6569702	Random	IC.1
Bcell	Dim.1	random3	4785593	Random	IC.1
Bcell	Dim.1	random3	29534694	Random	IC.1
Bcell	Dim.1	random3	25979293	Random	IC.1
Bcell	Dim.1	random3	26505255	Random	IC.1
Bcell	Dim.1	random3	37941422	Random	IC.1
Bcell	Dim.1	random3	3539691	Random	IC.1
Bcell	Dim.1	random3	59135122	Random	IC.1
Bcell	Dim.1	random3	33075314	Random	IC.1
Bcell	Dim.1	random3	112680405	Random	IC.1
Bcell	Dim.1	random3	63232057	Random	IC.1
Bcell	Dim.1	random3	68307358	Random	IC.1
Bcell	Dim.1	random3	44373013	Random	IC.1
Bcell	Dim.1	random3	59392318	Random	IC.1
Bcell	Dim.1	random3	53052982	Random	IC.1
Bcell	Dim.1	random3	6319447	Random	IC.1
Bcell	Dim.1	random3	64099966	Random	IC.1
Bcell	Dim.1	random3	4699837	Random	IC.1
Bcell	Dim.1	random3	11027095	Random	IC.1
Bcell	Dim.1	random3	37613682	Random	IC.1
Bcell	Dim.1	random3	13249656	Random	IC.1
Bcell	Dim.1	random3	63841774	Random	IC.1
Bcell	Dim.1	random3	77977898	Random	IC.1
Bcell	Dim.1	random3	13086132	Random	IC.1
Bcell	Dim.1	random3	162627	Random	IC.1
Bcell	Dim.1	random3	77814374	Random	IC.1
Bcell	Dim.1	random3	40318420	Random	IC.1
Bcell	Dim.1	random3	2695712	Random	IC.1
Bcell	Dim.1	random3	18168650	Random	IC.1
Bcell	Dim.1	random3	32304774	Random	IC.1
Bcell	Dim.1	random3	45651943	Random	IC.1
Bcell	Dim.1	random3	32141250	Random	IC.1
Bcell	Dim.1	random3	4703923	Random	IC.1
Bcell	Dim.1	random3	42320433	Random	IC.1
Bcell	Dim.1	random3	45025171	Random	IC.1
Bcell	Dim.1	random3	10619476	Random	IC.1
Bcell	Dim.1	random3	2629750	Random	IC.1
Bcell	Dim.1	random3	75347718	Random	IC.1
Bcell	Dim.1	random3	2466226	Random	IC.1
Bcell	Dim.1	random3	29674594	Random	IC.1
Bcell	Dim.1	random3	18679018	Random	IC.1
Bcell	Dim.1	random3	30838002	Random	IC.1
Bcell	Dim.1	random3	22487996	Random	IC.1
Bcell	Dim.1	random3	41193577	Random	IC.1
Bcell	Dim.1	random3	14691276	Random	IC.1
Bcell	Dim.1	random3	3986949	Random	IC.1
Bcell	Dim.1	random3	37205835	Random	IC.1
Bcell	Dim.1	random3	23012232	Random	IC.1
Bcell	Dim.1	random3	4330987	Random	IC.1
Bcell	Dim.1	random3	45526791	Random	IC.1
Bcell	Dim.1	random3	8320163	Random	IC.1
Bcell	Dim.1	random3	1491116	Random	IC.1
Bcell	Dim.1	random3	20196697	Random	IC.1
Bcell	Dim.1	random3	20996835	Random	IC.1
Bcell	Dim.1	random3	16208955	Random	IC.1
Bcell	Dim.1	random3	24529911	Random	IC.1
Bcell	Dim.1	random3	33309978	Random	IC.1
Bcell	Dim.1	random3	52015559	Random	IC.1
Bcell	Dim.1	random3	10820836	Random	IC.1
Bcell	Dim.1	random3	48027817	Random	IC.1
Bcell	Dim.1	random3	56348773	Random	IC.1
Bcell	Dim.1	random3	31818817	Random	IC.1
Bcell	Dim.1	random3	3706596	Random	IC.1
Bcell	Dim.1	random3	22412177	Random	IC.1
Bcell	Dim.1	random3	18775623	Random	IC.1
Bcell	Dim.1	random3	18424435	Random	IC.1
Bcell	Dim.1	random3	26745391	Random	IC.1
Bcell	Dim.1	random3	2215435	Random	IC.1
Bcell	Dim.1	random3	29597605	Random	IC.1
Bcell	Dim.1	random3	11466382	Random	IC.1
Bcell	Dim.1	random3	72415641	Random	IC.1
Bcell	Dim.1	random3	83883482	Random	IC.1
Bcell	Dim.1	random3	33148802	Random	IC.1
Bcell	Dim.1	random3	21595703	Random	IC.1
Bcell	Dim.1	random3	54961929	Random	IC.1
Bcell	Dim.1	random3	1128120	Random	IC.1
Bcell	Dim.1	random3	2708081	Random	IC.1
Bcell	Dim.1	random3	1579398	Random	IC.1
Bcell	Dim.1	random3	19093678	Random	IC.1
[truncated: 258,754 more rows]
