# Supplementary material for: Identifying clinically relevant cell state interactions in the tumor microenvironment of IDH-mutant gliomas using CSI-TME
Source: Mol Syst Biol. 2026 Mar 10;22(6):928–61. doi: 10.1038/s44320-026-00201-0 (PMC13230996; doi:10.1038/s44320-026-00201-0)
Supplement: Supplementary file 20 — Figure Appendix S1 Source Data [file 44320_2026_201_MOESM20_ESM.zip › AppendixFigureS1/FigureS1A.txt]

data	nominal_pvalue_threshold	TCGA	CGGA	Common	Odds Ratio	p.value	Odds.Ratio.log
random_1	0.05	463	902	26	1.03121168066591	0.835704349726892	0.0443405104950364
random_2	0.05	469	902	34	1.36822754879337	0.0975615651680268	0.452308183598049
random_3	0.05	556	902	6	0.183540604593036	6.2979502325542e-08	-2.44582882983132
random_4	0.05	1103	902	48	0.776634869042419	0.0994675787006125	-0.364691612640629
random_5	0.05	573	902	18	0.553263474295792	0.0111424920731542	-0.85396141273274
random_6	0.05	637	902	33	0.944716175545463	0.858620855451612	-0.0820471344811352
random_7	0.05	700	902	51	1.38350984570081	0.033306140724624	0.468332910874645
random_8	0.05	617	902	20	0.571186172245559	0.0111956189093412	-0.807967041070474
random_9	0.05	607	902	23	0.674210026401939	0.0682031770279431	-0.568730012607071
random_10	0.05	489	902	31	1.17853942553653	0.363311361710587	0.237000021697667
Actual	0.05	697	902	72	2.08197936150249	1.46176154189265e-07	1.05795576738585
