# Supplementary material for: Identifying clinically relevant cell state interactions in the tumor microenvironment of IDH-mutant gliomas using CSI-TME
Source: Mol Syst Biol. 2026 Mar 10;22(6):928–61. doi: 10.1038/s44320-026-00201-0 (PMC13230996; doi:10.1038/s44320-026-00201-0)
Supplement: Supplementary file 20 — Figure Appendix S1 Source Data [file 44320_2026_201_MOESM20_ESM.zip › AppendixFigureS1/FigureS1D.txt]

cellType	Dim	iteration	distance	type	IC
Bcell	Dim.1	Actual	17495864	Actual	IC.1
Bcell	Dim.1	Actual	29373032	Actual	IC.1
Bcell	Dim.1	Actual	11600229	Actual	IC.1
Bcell	Dim.1	Actual	18383921	Actual	IC.1
Bcell	Dim.1	random1	143301629	Random	IC.1
Bcell	Dim.1	random1	69806955	Random	IC.1
Bcell	Dim.1	random1	33781567	Random	IC.1
Bcell	Dim.1	random1	36022474	Random	IC.1
Bcell	Dim.1	random2	57730722	Random	IC.1
Bcell	Dim.1	random2	1725367	Random	IC.1
Bcell	Dim.1	random2	31661618	Random	IC.1
Bcell	Dim.1	random2	89394205	Random	IC.1
Bcell	Dim.1	random3	30381702	Random	IC.1
Bcell	Dim.1	random3	47039879	Random	IC.1
Bcell	Dim.1	random3	40198561	Random	IC.1
Bcell	Dim.1	random3	6841138	Random	IC.1
Bcell	Dim.1	random4	124762092	Random	IC.1
Bcell	Dim.1	random4	40611994	Random	IC.1
Bcell	Dim.1	random4	84149908	Random	IC.1
Bcell	Dim.1	random4	38349898	Random	IC.1
Bcell	Dim.1	random5	133206957	Random	IC.1
Bcell	Dim.1	random5	85496696	Random	IC.1
Bcell	Dim.1	random5	143958642	Random	IC.1
Bcell	Dim.1	random5	58461811	Random	IC.1
Bcell	Dim.1	random6	42655000	Random	IC.1
Bcell	Dim.1	random6	142989654	Random	IC.1
Bcell	Dim.1	random6	218585	Random	IC.1
Bcell	Dim.1	random6	142714453	Random	IC.1
Bcell	Dim.1	random7	89934212	Random	IC.1
Bcell	Dim.1	random7	28990391	Random	IC.1
Bcell	Dim.1	random7	118925216	Random	IC.1
Bcell	Dim.1	random7	374959	Random	IC.1
Bcell	Dim.1	random8	76244407	Random	NA
Bcell	Dim.1	random8	79625304	Random	IC.1
Bcell	Dim.1	random8	3360329	Random	IC.1
Bcell	Dim.1	random8	82400367	Random	IC.1
Bcell	Dim.1	random8	6135392	Random	IC.1
Bcell	Dim.1	random8	2774269	Random	IC.1
Bcell	Dim.1	random8	5857186	Random	IC.1
Bcell	Dim.1	random8	70385349	Random	IC.1
Bcell	Dim.1	random8	73766246	Random	IC.1
Bcell	Dim.1	random8	76541309	Random	IC.1
Bcell	Dim.1	random9	9524453	Random	IC.1
Bcell	Dim.1	random9	20297582	Random	IC.1
Bcell	Dim.1	random9	74502174	Random	IC.1
Bcell	Dim.1	random9	94807532	Random	IC.1
Bcell	Dim.1	random10	6036550	Random	IC.1
Bcell	Dim.1	random10	36382951	Random	IC.1
Bcell	Dim.1	random10	11879323	Random	IC.1
Bcell	Dim.1	random10	24502622	Random	IC.1
Bcell	Dim.2	Actual	81561	Actual	IC.2
Bcell	Dim.2	Actual	1547053	Actual	IC.2
Bcell	Dim.2	Actual	1451824	Actual	IC.2
Bcell	Dim.2	Actual	3829485	Actual	IC.2
Bcell	Dim.2	Actual	6924560	Actual	IC.2
Bcell	Dim.2	Actual	6829331	Actual	IC.2
Bcell	Dim.2	Actual	5349344	Actual	IC.2
Bcell	Dim.2	Actual	7278697	Actual	IC.2
Bcell	Dim.2	Actual	7183468	Actual	IC.2
Bcell	Dim.2	Actual	5703481	Actual	IC.2
Bcell	Dim.2	Actual	317573	Actual	IC.2
Bcell	Dim.2	Actual	7633214	Actual	IC.2
Bcell	Dim.2	Actual	7537985	Actual	IC.2
Bcell	Dim.2	Actual	6057998	Actual	IC.2
Bcell	Dim.2	Actual	672090	Actual	IC.2
Bcell	Dim.2	Actual	328550	Actual	IC.2
Bcell	Dim.2	Actual	8674910	Actual	IC.2
Bcell	Dim.2	Actual	4830645	Actual	IC.2
Bcell	Dim.2	Actual	9394015	Actual	IC.2
Bcell	Dim.2	Actual	5549750	Actual	IC.2
Bcell	Dim.2	Actual	685853	Actual	IC.2
Bcell	Dim.2	Actual	13216599	Actual	IC.2
Bcell	Dim.2	Actual	13121370	Actual	IC.2
Bcell	Dim.2	Actual	11641383	Actual	IC.2
Bcell	Dim.2	Actual	6255475	Actual	IC.2
Bcell	Dim.2	Actual	5911935	Actual	IC.2
Bcell	Dim.2	Actual	5541311	Actual	IC.2
Bcell	Dim.2	Actual	13307244	Actual	IC.2
Bcell	Dim.2	Actual	13212015	Actual	IC.2
Bcell	Dim.2	Actual	11732028	Actual	IC.2
Bcell	Dim.2	Actual	6346120	Actual	IC.2
Bcell	Dim.2	Actual	6002580	Actual	IC.2
Bcell	Dim.2	Actual	5631956	Actual	IC.2
Bcell	Dim.2	Actual	25078	Actual	IC.2
Bcell	Dim.2	Actual	13374106	Actual	IC.2
Bcell	Dim.2	Actual	13278877	Actual	IC.2
Bcell	Dim.2	Actual	11798890	Actual	IC.2
Bcell	Dim.2	Actual	6412982	Actual	IC.2
Bcell	Dim.2	Actual	6069442	Actual	IC.2
Bcell	Dim.2	Actual	5698818	Actual	IC.2
Bcell	Dim.2	Actual	91940	Actual	IC.2
Bcell	Dim.2	Actual	15275	Actual	IC.2
Bcell	Dim.2	Actual	14226545	Actual	IC.2
Bcell	Dim.2	Actual	10382280	Actual	IC.2
Bcell	Dim.2	Actual	5518383	Actual	IC.2
Bcell	Dim.2	Actual	4811797	Actual	IC.2
Bcell	Dim.2	Actual	14227261	Actual	IC.2
Bcell	Dim.2	Actual	10382996	Actual	IC.2
Bcell	Dim.2	Actual	5519099	Actual	IC.2
Bcell	Dim.2	Actual	4812513	Actual	IC.2
Bcell	Dim.2	Actual	0	Actual	IC.2
Bcell	Dim.2	Actual	14594250	Actual	IC.2
Bcell	Dim.2	Actual	10749985	Actual	IC.2
Bcell	Dim.2	Actual	5886088	Actual	IC.2
Bcell	Dim.2	Actual	5179502	Actual	IC.2
Bcell	Dim.2	Actual	341271	Actual	IC.2
Bcell	Dim.2	Actual	328725	Actual	IC.2
Bcell	Dim.2	Actual	18107740	Actual	IC.2
Bcell	Dim.2	Actual	14263475	Actual	IC.2
Bcell	Dim.2	Actual	9399578	Actual	IC.2
Bcell	Dim.2	Actual	8692992	Actual	IC.2
Bcell	Dim.2	Actual	3854761	Actual	IC.2
Bcell	Dim.2	Actual	3842215	Actual	IC.2
Bcell	Dim.2	Actual	3487519	Actual	IC.2
Bcell	Dim.2	Actual	19286590	Actual	IC.2
Bcell	Dim.2	Actual	15442325	Actual	IC.2
Bcell	Dim.2	Actual	10578428	Actual	IC.2
Bcell	Dim.2	Actual	9871842	Actual	IC.2
Bcell	Dim.2	Actual	5033611	Actual	IC.2
Bcell	Dim.2	Actual	5021065	Actual	IC.2
Bcell	Dim.2	Actual	4666369	Actual	IC.2
Bcell	Dim.2	Actual	1170146	Actual	IC.2
Bcell	Dim.2	Actual	20967740	Actual	IC.2
Bcell	Dim.2	Actual	17123475	Actual	IC.2
Bcell	Dim.2	Actual	12259578	Actual	IC.2
Bcell	Dim.2	Actual	11552992	Actual	IC.2
Bcell	Dim.2	Actual	6714761	Actual	IC.2
Bcell	Dim.2	Actual	6702215	Actual	IC.2
Bcell	Dim.2	Actual	6347519	Actual	IC.2
Bcell	Dim.2	Actual	2851296	Actual	IC.2
Bcell	Dim.2	Actual	1575841	Actual	IC.2
Bcell	Dim.2	Actual	21646625	Actual	IC.2
Bcell	Dim.2	Actual	21551396	Actual	IC.2
Bcell	Dim.2	Actual	20071409	Actual	IC.2
Bcell	Dim.2	Actual	14685501	Actual	IC.2
Bcell	Dim.2	Actual	14341961	Actual	IC.2
Bcell	Dim.2	Actual	13971337	Actual	IC.2
Bcell	Dim.2	Actual	8364459	Actual	IC.2
Bcell	Dim.2	Actual	8287794	Actual	IC.2
Bcell	Dim.2	Actual	8222069	Actual	IC.2
Bcell	Dim.2	Actual	23568059	Actual	IC.2
Bcell	Dim.2	Actual	19723794	Actual	IC.2
Bcell	Dim.2	Actual	14859897	Actual	IC.2
Bcell	Dim.2	Actual	14153311	Actual	IC.2
Bcell	Dim.2	Actual	9315080	Actual	IC.2
Bcell	Dim.2	Actual	9302534	Actual	IC.2
Bcell	Dim.2	Actual	8947838	Actual	IC.2
Bcell	Dim.2	Actual	5451615	Actual	IC.2
Bcell	Dim.2	Actual	4176160	Actual	IC.2
Bcell	Dim.2	Actual	2589930	Actual	IC.2
Bcell	Dim.2	Actual	24122068	Actual	IC.2
Bcell	Dim.2	Actual	24026839	Actual	IC.2
Bcell	Dim.2	Actual	22546852	Actual	IC.2
Bcell	Dim.2	Actual	17160944	Actual	IC.2
Bcell	Dim.2	Actual	16817404	Actual	IC.2
Bcell	Dim.2	Actual	16446780	Actual	IC.2
Bcell	Dim.2	Actual	10839902	Actual	IC.2
Bcell	Dim.2	Actual	10763237	Actual	IC.2
Bcell	Dim.2	Actual	10697512	Actual	IC.2
Bcell	Dim.2	Actual	2468819	Actual	IC.2
Bcell	Dim.2	Actual	24476840	Actual	IC.2
Bcell	Dim.2	Actual	24381611	Actual	IC.2
Bcell	Dim.2	Actual	22901624	Actual	IC.2
Bcell	Dim.2	Actual	17515716	Actual	IC.2
Bcell	Dim.2	Actual	17172176	Actual	IC.2
Bcell	Dim.2	Actual	16801552	Actual	IC.2
Bcell	Dim.2	Actual	11194674	Actual	IC.2
Bcell	Dim.2	Actual	11118009	Actual	IC.2
Bcell	Dim.2	Actual	11052284	Actual	IC.2
Bcell	Dim.2	Actual	2823591	Actual	IC.2
Bcell	Dim.2	Actual	315747	Actual	IC.2
Bcell	Dim.2	Actual	24924418	Actual	IC.2
Bcell	Dim.2	Actual	24829189	Actual	IC.2
Bcell	Dim.2	Actual	23349202	Actual	IC.2
Bcell	Dim.2	Actual	17963294	Actual	IC.2
Bcell	Dim.2	Actual	17619754	Actual	IC.2
Bcell	Dim.2	Actual	17249130	Actual	IC.2
Bcell	Dim.2	Actual	11642252	Actual	IC.2
Bcell	Dim.2	Actual	11565587	Actual	IC.2
Bcell	Dim.2	Actual	11499862	Actual	IC.2
Bcell	Dim.2	Actual	3271169	Actual	IC.2
Bcell	Dim.2	Actual	763325	Actual	IC.2
Bcell	Dim.2	Actual	433972	Actual	IC.2
Bcell	Dim.2	Actual	25463005	Actual	IC.2
Bcell	Dim.2	Actual	25367776	Actual	IC.2
Bcell	Dim.2	Actual	23887789	Actual	IC.2
Bcell	Dim.2	Actual	18501881	Actual	IC.2
Bcell	Dim.2	Actual	18158341	Actual	IC.2
Bcell	Dim.2	Actual	17787717	Actual	IC.2
Bcell	Dim.2	Actual	12180839	Actual	IC.2
Bcell	Dim.2	Actual	12104174	Actual	IC.2
Bcell	Dim.2	Actual	12038449	Actual	IC.2
Bcell	Dim.2	Actual	3809756	Actual	IC.2
Bcell	Dim.2	Actual	1301912	Actual	IC.2
Bcell	Dim.2	Actual	972559	Actual	IC.2
Bcell	Dim.2	Actual	464582	Actual	IC.2
Bcell	Dim.2	Actual	25578636	Actual	IC.2
Bcell	Dim.2	Actual	21734371	Actual	IC.2
Bcell	Dim.2	Actual	16870474	Actual	IC.2
Bcell	Dim.2	Actual	16163888	Actual	IC.2
Bcell	Dim.2	Actual	11325657	Actual	IC.2
Bcell	Dim.2	Actual	11313111	Actual	IC.2
Bcell	Dim.2	Actual	10958415	Actual	IC.2
Bcell	Dim.2	Actual	7462192	Actual	IC.2
Bcell	Dim.2	Actual	6186737	Actual	IC.2
Bcell	Dim.2	Actual	4600507	Actual	IC.2
Bcell	Dim.2	Actual	1972226	Actual	IC.2
Bcell	Dim.2	Actual	26576877	Actual	IC.2
Bcell	Dim.2	Actual	26481648	Actual	IC.2
Bcell	Dim.2	Actual	25001661	Actual	IC.2
Bcell	Dim.2	Actual	19615753	Actual	IC.2
Bcell	Dim.2	Actual	19272213	Actual	IC.2
Bcell	Dim.2	Actual	18901589	Actual	IC.2
Bcell	Dim.2	Actual	13294711	Actual	IC.2
Bcell	Dim.2	Actual	13218046	Actual	IC.2
Bcell	Dim.2	Actual	13152321	Actual	IC.2
Bcell	Dim.2	Actual	4923628	Actual	IC.2
Bcell	Dim.2	Actual	2415784	Actual	IC.2
Bcell	Dim.2	Actual	2086431	Actual	IC.2
Bcell	Dim.2	Actual	1578454	Actual	IC.2
Bcell	Dim.2	Actual	1062647	Actual	IC.2
Bcell	Dim.2	Actual	26800949	Actual	IC.2
Bcell	Dim.2	Actual	22956684	Actual	IC.2
Bcell	Dim.2	Actual	18092787	Actual	IC.2
Bcell	Dim.2	Actual	17386201	Actual	IC.2
Bcell	Dim.2	Actual	12547970	Actual	IC.2
Bcell	Dim.2	Actual	12535424	Actual	IC.2
Bcell	Dim.2	Actual	12180728	Actual	IC.2
Bcell	Dim.2	Actual	8684505	Actual	IC.2
Bcell	Dim.2	Actual	7409050	Actual	IC.2
Bcell	Dim.2	Actual	5822820	Actual	IC.2
Bcell	Dim.2	Actual	3194539	Actual	IC.2
Bcell	Dim.2	Actual	1104019	Actual	IC.2
Bcell	Dim.2	Actual	28539798	Actual	IC.2
Bcell	Dim.2	Actual	24695533	Actual	IC.2
Bcell	Dim.2	Actual	19831636	Actual	IC.2
Bcell	Dim.2	Actual	19125050	Actual	IC.2
Bcell	Dim.2	Actual	14286819	Actual	IC.2
Bcell	Dim.2	Actual	14274273	Actual	IC.2
Bcell	Dim.2	Actual	13919577	Actual	IC.2
Bcell	Dim.2	Actual	10423354	Actual	IC.2
Bcell	Dim.2	Actual	9147899	Actual	IC.2
Bcell	Dim.2	Actual	7561669	Actual	IC.2
Bcell	Dim.2	Actual	4933388	Actual	IC.2
Bcell	Dim.2	Actual	2842868	Actual	IC.2
Bcell	Dim.2	Actual	1700563	Actual	IC.2
Bcell	Dim.2	Actual	29797842	Actual	IC.2
Bcell	Dim.2	Actual	29702613	Actual	IC.2
Bcell	Dim.2	Actual	28222626	Actual	IC.2
Bcell	Dim.2	Actual	22836718	Actual	IC.2
Bcell	Dim.2	Actual	22493178	Actual	IC.2
Bcell	Dim.2	Actual	22122554	Actual	IC.2
Bcell	Dim.2	Actual	16515676	Actual	IC.2
Bcell	Dim.2	Actual	16439011	Actual	IC.2
Bcell	Dim.2	Actual	16373286	Actual	IC.2
Bcell	Dim.2	Actual	8144593	Actual	IC.2
Bcell	Dim.2	Actual	5636749	Actual	IC.2
Bcell	Dim.2	Actual	5307396	Actual	IC.2
Bcell	Dim.2	Actual	4799419	Actual	IC.2
Bcell	Dim.2	Actual	4283612	Actual	IC.2
Bcell	Dim.2	Actual	2988009	Actual	IC.2
Bcell	Dim.2	Actual	29895457	Actual	IC.2
Bcell	Dim.2	Actual	29800228	Actual	IC.2
Bcell	Dim.2	Actual	28320241	Actual	IC.2
Bcell	Dim.2	Actual	22934333	Actual	IC.2
Bcell	Dim.2	Actual	22590793	Actual	IC.2
Bcell	Dim.2	Actual	22220169	Actual	IC.2
Bcell	Dim.2	Actual	16613291	Actual	IC.2
Bcell	Dim.2	Actual	16536626	Actual	IC.2
Bcell	Dim.2	Actual	16470901	Actual	IC.2
Bcell	Dim.2	Actual	8242208	Actual	IC.2
Bcell	Dim.2	Actual	5734364	Actual	IC.2
Bcell	Dim.2	Actual	5405011	Actual	IC.2
Bcell	Dim.2	Actual	4897034	Actual	IC.2
Bcell	Dim.2	Actual	4381227	Actual	IC.2
Bcell	Dim.2	Actual	3085624	Actual	IC.2
Bcell	Dim.2	Actual	29107	Actual	IC.2
Bcell	Dim.2	Actual	30544737	Actual	IC.2
Bcell	Dim.2	Actual	26700472	Actual	IC.2
Bcell	Dim.2	Actual	21836575	Actual	IC.2
Bcell	Dim.2	Actual	21129989	Actual	IC.2
Bcell	Dim.2	Actual	16291758	Actual	IC.2
Bcell	Dim.2	Actual	16279212	Actual	IC.2
Bcell	Dim.2	Actual	15924516	Actual	IC.2
Bcell	Dim.2	Actual	12428293	Actual	IC.2
Bcell	Dim.2	Actual	11152838	Actual	IC.2
Bcell	Dim.2	Actual	9566608	Actual	IC.2
Bcell	Dim.2	Actual	6938327	Actual	IC.2
Bcell	Dim.2	Actual	4847807	Actual	IC.2
Bcell	Dim.2	Actual	3705502	Actual	IC.2
Bcell	Dim.2	Actual	1870453	Actual	IC.2
Bcell	Dim.2	Actual	32958495	Actual	IC.2
Bcell	Dim.2	Actual	32863266	Actual	IC.2
Bcell	Dim.2	Actual	31383279	Actual	IC.2
Bcell	Dim.2	Actual	25997371	Actual	IC.2
Bcell	Dim.2	Actual	25653831	Actual	IC.2
Bcell	Dim.2	Actual	25283207	Actual	IC.2
Bcell	Dim.2	Actual	19676329	Actual	IC.2
Bcell	Dim.2	Actual	19599664	Actual	IC.2
Bcell	Dim.2	Actual	19533939	Actual	IC.2
Bcell	Dim.2	Actual	11305246	Actual	IC.2
Bcell	Dim.2	Actual	8797402	Actual	IC.2
Bcell	Dim.2	Actual	8468049	Actual	IC.2
Bcell	Dim.2	Actual	7960072	Actual	IC.2
Bcell	Dim.2	Actual	7444265	Actual	IC.2
Bcell	Dim.2	Actual	6148662	Actual	IC.2
Bcell	Dim.2	Actual	3092145	Actual	IC.2
Bcell	Dim.2	Actual	3060026	Actual	IC.2
Bcell	Dim.2	Actual	33002175	Actual	IC.2
Bcell	Dim.2	Actual	29157910	Actual	IC.2
Bcell	Dim.2	Actual	24294013	Actual	IC.2
Bcell	Dim.2	Actual	23587427	Actual	IC.2
Bcell	Dim.2	Actual	18749196	Actual	IC.2
Bcell	Dim.2	Actual	18736650	Actual	IC.2
Bcell	Dim.2	Actual	18381954	Actual	IC.2
Bcell	Dim.2	Actual	14885731	Actual	IC.2
Bcell	Dim.2	Actual	13610276	Actual	IC.2
Bcell	Dim.2	Actual	12024046	Actual	IC.2
Bcell	Dim.2	Actual	9395765	Actual	IC.2
Bcell	Dim.2	Actual	7305245	Actual	IC.2
Bcell	Dim.2	Actual	6162940	Actual	IC.2
Bcell	Dim.2	Actual	4327891	Actual	IC.2
Bcell	Dim.2	Actual	2429073	Actual	IC.2
Bcell	Dim.2	Actual	33914218	Actual	IC.2
Bcell	Dim.2	Actual	33818989	Actual	IC.2
Bcell	Dim.2	Actual	32339002	Actual	IC.2
Bcell	Dim.2	Actual	26953094	Actual	IC.2
Bcell	Dim.2	Actual	26609554	Actual	IC.2
Bcell	Dim.2	Actual	26238930	Actual	IC.2
Bcell	Dim.2	Actual	20632052	Actual	IC.2
Bcell	Dim.2	Actual	20555387	Actual	IC.2
Bcell	Dim.2	Actual	20489662	Actual	IC.2
Bcell	Dim.2	Actual	12260969	Actual	IC.2
Bcell	Dim.2	Actual	9753125	Actual	IC.2
Bcell	Dim.2	Actual	9423772	Actual	IC.2
Bcell	Dim.2	Actual	8915795	Actual	IC.2
Bcell	Dim.2	Actual	8399988	Actual	IC.2
Bcell	Dim.2	Actual	7104385	Actual	IC.2
Bcell	Dim.2	Actual	4047868	Actual	IC.2
Bcell	Dim.2	Actual	4015749	Actual	IC.2
Bcell	Dim.2	Actual	802373	Actual	IC.2
Bcell	Dim.2	Actual	35142741	Actual	IC.2
Bcell	Dim.2	Actual	31298476	Actual	IC.2
Bcell	Dim.2	Actual	26434579	Actual	IC.2
Bcell	Dim.2	Actual	25727993	Actual	IC.2
Bcell	Dim.2	Actual	20889762	Actual	IC.2
Bcell	Dim.2	Actual	20877216	Actual	IC.2
Bcell	Dim.2	Actual	20522520	Actual	IC.2
Bcell	Dim.2	Actual	17026297	Actual	IC.2
Bcell	Dim.2	Actual	15750842	Actual	IC.2
Bcell	Dim.2	Actual	14164612	Actual	IC.2
Bcell	Dim.2	Actual	11536331	Actual	IC.2
Bcell	Dim.2	Actual	9445811	Actual	IC.2
Bcell	Dim.2	Actual	8303506	Actual	IC.2
Bcell	Dim.2	Actual	6468457	Actual	IC.2
Bcell	Dim.2	Actual	4569639	Actual	IC.2
Bcell	Dim.2	Actual	1976498	Actual	IC.2
Bcell	Dim.2	Actual	35468989	Actual	IC.2
Bcell	Dim.2	Actual	31624724	Actual	IC.2
Bcell	Dim.2	Actual	26760827	Actual	IC.2
Bcell	Dim.2	Actual	26054241	Actual	IC.2
Bcell	Dim.2	Actual	21216010	Actual	IC.2
Bcell	Dim.2	Actual	21203464	Actual	IC.2
Bcell	Dim.2	Actual	20848768	Actual	IC.2
Bcell	Dim.2	Actual	17352545	Actual	IC.2
Bcell	Dim.2	Actual	16077090	Actual	IC.2
Bcell	Dim.2	Actual	14490860	Actual	IC.2
Bcell	Dim.2	Actual	11862579	Actual	IC.2
Bcell	Dim.2	Actual	9772059	Actual	IC.2
Bcell	Dim.2	Actual	8629754	Actual	IC.2
Bcell	Dim.2	Actual	6794705	Actual	IC.2
Bcell	Dim.2	Actual	4895887	Actual	IC.2
Bcell	Dim.2	Actual	2302746	Actual	IC.2
Bcell	Dim.2	Actual	306403	Actual	IC.2
Bcell	Dim.2	Actual	35565267	Actual	IC.2
Bcell	Dim.2	Actual	31721002	Actual	IC.2
Bcell	Dim.2	Actual	26857105	Actual	IC.2
Bcell	Dim.2	Actual	26150519	Actual	IC.2
Bcell	Dim.2	Actual	21312288	Actual	IC.2
Bcell	Dim.2	Actual	21299742	Actual	IC.2
Bcell	Dim.2	Actual	20945046	Actual	IC.2
Bcell	Dim.2	Actual	17448823	Actual	IC.2
Bcell	Dim.2	Actual	16173368	Actual	IC.2
Bcell	Dim.2	Actual	14587138	Actual	IC.2
Bcell	Dim.2	Actual	11958857	Actual	IC.2
Bcell	Dim.2	Actual	9868337	Actual	IC.2
Bcell	Dim.2	Actual	8726032	Actual	IC.2
Bcell	Dim.2	Actual	6890983	Actual	IC.2
Bcell	Dim.2	Actual	4992165	Actual	IC.2
Bcell	Dim.2	Actual	2399024	Actual	IC.2
Bcell	Dim.2	Actual	402681	Actual	IC.2
Bcell	Dim.2	Actual	9917	Actual	IC.2
Bcell	Dim.2	Actual	37851173	Actual	IC.2
Bcell	Dim.2	Actual	37755944	Actual	IC.2
Bcell	Dim.2	Actual	36275957	Actual	IC.2
Bcell	Dim.2	Actual	30890049	Actual	IC.2
Bcell	Dim.2	Actual	30546509	Actual	IC.2
Bcell	Dim.2	Actual	30175885	Actual	IC.2
Bcell	Dim.2	Actual	24569007	Actual	IC.2
Bcell	Dim.2	Actual	24492342	Actual	IC.2
Bcell	Dim.2	Actual	24426617	Actual	IC.2
Bcell	Dim.2	Actual	16197924	Actual	IC.2
Bcell	Dim.2	Actual	13690080	Actual	IC.2
Bcell	Dim.2	Actual	13360727	Actual	IC.2
Bcell	Dim.2	Actual	12852750	Actual	IC.2
Bcell	Dim.2	Actual	12336943	Actual	IC.2
Bcell	Dim.2	Actual	11041340	Actual	IC.2
Bcell	Dim.2	Actual	7984823	Actual	IC.2
Bcell	Dim.2	Actual	7952704	Actual	IC.2
Bcell	Dim.2	Actual	4739328	Actual	IC.2
Bcell	Dim.2	Actual	3856029	Actual	IC.2
Bcell	Dim.2	Actual	38167076	Actual	IC.2
Bcell	Dim.2	Actual	38071847	Actual	IC.2
Bcell	Dim.2	Actual	36591860	Actual	IC.2
Bcell	Dim.2	Actual	31205952	Actual	IC.2
Bcell	Dim.2	Actual	30862412	Actual	IC.2
Bcell	Dim.2	Actual	30491788	Actual	IC.2
Bcell	Dim.2	Actual	24884910	Actual	IC.2
Bcell	Dim.2	Actual	24808245	Actual	IC.2
Bcell	Dim.2	Actual	24742520	Actual	IC.2
Bcell	Dim.2	Actual	16513827	Actual	IC.2
Bcell	Dim.2	Actual	14005983	Actual	IC.2
Bcell	Dim.2	Actual	13676630	Actual	IC.2
Bcell	Dim.2	Actual	13168653	Actual	IC.2
Bcell	Dim.2	Actual	12652846	Actual	IC.2
Bcell	Dim.2	Actual	11357243	Actual	IC.2
Bcell	Dim.2	Actual	8300726	Actual	IC.2
Bcell	Dim.2	Actual	8268607	Actual	IC.2
Bcell	Dim.2	Actual	5055231	Actual	IC.2
Bcell	Dim.2	Actual	4171932	Actual	IC.2
Bcell	Dim.2	Actual	236368	Actual	IC.2
Bcell	Dim.2	Actual	38221359	Actual	IC.2
Bcell	Dim.2	Actual	38126130	Actual	IC.2
Bcell	Dim.2	Actual	36646143	Actual	IC.2
Bcell	Dim.2	Actual	31260235	Actual	IC.2
Bcell	Dim.2	Actual	30916695	Actual	IC.2
Bcell	Dim.2	Actual	30546071	Actual	IC.2
Bcell	Dim.2	Actual	24939193	Actual	IC.2
Bcell	Dim.2	Actual	24862528	Actual	IC.2
Bcell	Dim.2	Actual	24796803	Actual	IC.2
Bcell	Dim.2	Actual	16568110	Actual	IC.2
Bcell	Dim.2	Actual	14060266	Actual	IC.2
Bcell	Dim.2	Actual	13730913	Actual	IC.2
Bcell	Dim.2	Actual	13222936	Actual	IC.2
Bcell	Dim.2	Actual	12707129	Actual	IC.2
Bcell	Dim.2	Actual	11411526	Actual	IC.2
Bcell	Dim.2	Actual	8355009	Actual	IC.2
Bcell	Dim.2	Actual	8322890	Actual	IC.2
Bcell	Dim.2	Actual	5109514	Actual	IC.2
Bcell	Dim.2	Actual	4226215	Actual	IC.2
Bcell	Dim.2	Actual	290651	Actual	IC.2
Bcell	Dim.2	Actual	35229	Actual	IC.2
Bcell	Dim.2	Actual	38381434	Actual	IC.2
Bcell	Dim.2	Actual	38286205	Actual	IC.2
Bcell	Dim.2	Actual	36806218	Actual	IC.2
Bcell	Dim.2	Actual	31420310	Actual	IC.2
Bcell	Dim.2	Actual	31076770	Actual	IC.2
Bcell	Dim.2	Actual	30706146	Actual	IC.2
Bcell	Dim.2	Actual	25099268	Actual	IC.2
Bcell	Dim.2	Actual	25022603	Actual	IC.2
Bcell	Dim.2	Actual	24956878	Actual	IC.2
Bcell	Dim.2	Actual	16728185	Actual	IC.2
Bcell	Dim.2	Actual	14220341	Actual	IC.2
Bcell	Dim.2	Actual	13890988	Actual	IC.2
Bcell	Dim.2	Actual	13383011	Actual	IC.2
Bcell	Dim.2	Actual	12867204	Actual	IC.2
Bcell	Dim.2	Actual	11571601	Actual	IC.2
Bcell	Dim.2	Actual	8515084	Actual	IC.2
Bcell	Dim.2	Actual	8482965	Actual	IC.2
Bcell	Dim.2	Actual	5269589	Actual	IC.2
Bcell	Dim.2	Actual	4386290	Actual	IC.2
Bcell	Dim.2	Actual	450726	Actual	IC.2
Bcell	Dim.2	Actual	195304	Actual	IC.2
Bcell	Dim.2	Actual	143480	Actual	IC.2
Bcell	Dim.2	Actual	38623881	Actual	IC.2
Bcell	Dim.2	Actual	34779616	Actual	IC.2
Bcell	Dim.2	Actual	29915719	Actual	IC.2
Bcell	Dim.2	Actual	29209133	Actual	IC.2
Bcell	Dim.2	Actual	24370902	Actual	IC.2
Bcell	Dim.2	Actual	24358356	Actual	IC.2
Bcell	Dim.2	Actual	24003660	Actual	IC.2
Bcell	Dim.2	Actual	20507437	Actual	IC.2
Bcell	Dim.2	Actual	19231982	Actual	IC.2
Bcell	Dim.2	Actual	17645752	Actual	IC.2
Bcell	Dim.2	Actual	15017471	Actual	IC.2
Bcell	Dim.2	Actual	12926951	Actual	IC.2
Bcell	Dim.2	Actual	11784646	Actual	IC.2
Bcell	Dim.2	Actual	9949597	Actual	IC.2
Bcell	Dim.2	Actual	8050779	Actual	IC.2
Bcell	Dim.2	Actual	5457638	Actual	IC.2
Bcell	Dim.2	Actual	3461295	Actual	IC.2
Bcell	Dim.2	Actual	3068531	Actual	IC.2
Bcell	Dim.2	Actual	3025513	Actual	IC.2
Bcell	Dim.2	Actual	38635494	Actual	IC.2
Bcell	Dim.2	Actual	34791229	Actual	IC.2
Bcell	Dim.2	Actual	29927332	Actual	IC.2
Bcell	Dim.2	Actual	29220746	Actual	IC.2
Bcell	Dim.2	Actual	24382515	Actual	IC.2
Bcell	Dim.2	Actual	24369969	Actual	IC.2
Bcell	Dim.2	Actual	24015273	Actual	IC.2
Bcell	Dim.2	Actual	20519050	Actual	IC.2
Bcell	Dim.2	Actual	19243595	Actual	IC.2
Bcell	Dim.2	Actual	17657365	Actual	IC.2
Bcell	Dim.2	Actual	15029084	Actual	IC.2
Bcell	Dim.2	Actual	12938564	Actual	IC.2
Bcell	Dim.2	Actual	11796259	Actual	IC.2
Bcell	Dim.2	Actual	9961210	Actual	IC.2
Bcell	Dim.2	Actual	8062392	Actual	IC.2
Bcell	Dim.2	Actual	5469251	Actual	IC.2
Bcell	Dim.2	Actual	3472908	Actual	IC.2
Bcell	Dim.2	Actual	3080144	Actual	IC.2
Bcell	Dim.2	Actual	3037126	Actual	IC.2
Bcell	Dim.2	Actual	3964	Actual	IC.2
Bcell	Dim.2	Actual	41339935	Actual	IC.2
Bcell	Dim.2	Actual	41244706	Actual	IC.2
Bcell	Dim.2	Actual	39764719	Actual	IC.2
Bcell	Dim.2	Actual	34378811	Actual	IC.2
Bcell	Dim.2	Actual	34035271	Actual	IC.2
Bcell	Dim.2	Actual	33664647	Actual	IC.2
Bcell	Dim.2	Actual	28057769	Actual	IC.2
Bcell	Dim.2	Actual	27981104	Actual	IC.2
Bcell	Dim.2	Actual	27915379	Actual	IC.2
Bcell	Dim.2	Actual	19686686	Actual	IC.2
Bcell	Dim.2	Actual	17178842	Actual	IC.2
Bcell	Dim.2	Actual	16849489	Actual	IC.2
Bcell	Dim.2	Actual	16341512	Actual	IC.2
Bcell	Dim.2	Actual	15825705	Actual	IC.2
Bcell	Dim.2	Actual	14530102	Actual	IC.2
Bcell	Dim.2	Actual	11473585	Actual	IC.2
Bcell	Dim.2	Actual	11441466	Actual	IC.2
Bcell	Dim.2	Actual	8228090	Actual	IC.2
Bcell	Dim.2	Actual	7344791	Actual	IC.2
Bcell	Dim.2	Actual	3409227	Actual	IC.2
Bcell	Dim.2	Actual	3153805	Actual	IC.2
Bcell	Dim.2	Actual	3101981	Actual	IC.2
Bcell	Dim.2	Actual	2878545	Actual	IC.2
Bcell	Dim.2	Actual	41659786	Actual	IC.2
Bcell	Dim.2	Actual	41564557	Actual	IC.2
Bcell	Dim.2	Actual	40084570	Actual	IC.2
Bcell	Dim.2	Actual	34698662	Actual	IC.2
Bcell	Dim.2	Actual	34355122	Actual	IC.2
Bcell	Dim.2	Actual	33984498	Actual	IC.2
Bcell	Dim.2	Actual	28377620	Actual	IC.2
Bcell	Dim.2	Actual	28300955	Actual	IC.2
Bcell	Dim.2	Actual	28235230	Actual	IC.2
Bcell	Dim.2	Actual	20006537	Actual	IC.2
Bcell	Dim.2	Actual	17498693	Actual	IC.2
Bcell	Dim.2	Actual	17169340	Actual	IC.2
Bcell	Dim.2	Actual	16661363	Actual	IC.2
Bcell	Dim.2	Actual	16145556	Actual	IC.2
Bcell	Dim.2	Actual	14849953	Actual	IC.2
Bcell	Dim.2	Actual	11793436	Actual	IC.2
Bcell	Dim.2	Actual	11761317	Actual	IC.2
Bcell	Dim.2	Actual	8547941	Actual	IC.2
Bcell	Dim.2	Actual	7664642	Actual	IC.2
Bcell	Dim.2	Actual	3729078	Actual	IC.2
Bcell	Dim.2	Actual	3473656	Actual	IC.2
Bcell	Dim.2	Actual	3421832	Actual	IC.2
Bcell	Dim.2	Actual	3198396	Actual	IC.2
Bcell	Dim.2	Actual	264481	Actual	IC.2
Bcell	Dim.2	Actual	43377967	Actual	IC.2
Bcell	Dim.2	Actual	43282738	Actual	IC.2
Bcell	Dim.2	Actual	41802751	Actual	IC.2
Bcell	Dim.2	Actual	36416843	Actual	IC.2
Bcell	Dim.2	Actual	36073303	Actual	IC.2
Bcell	Dim.2	Actual	35702679	Actual	IC.2
Bcell	Dim.2	Actual	30095801	Actual	IC.2
Bcell	Dim.2	Actual	30019136	Actual	IC.2
Bcell	Dim.2	Actual	29953411	Actual	IC.2
Bcell	Dim.2	Actual	21724718	Actual	IC.2
Bcell	Dim.2	Actual	19216874	Actual	IC.2
Bcell	Dim.2	Actual	18887521	Actual	IC.2
Bcell	Dim.2	Actual	18379544	Actual	IC.2
Bcell	Dim.2	Actual	17863737	Actual	IC.2
Bcell	Dim.2	Actual	16568134	Actual	IC.2
Bcell	Dim.2	Actual	13511617	Actual	IC.2
Bcell	Dim.2	Actual	13479498	Actual	IC.2
Bcell	Dim.2	Actual	10266122	Actual	IC.2
Bcell	Dim.2	Actual	9382823	Actual	IC.2
Bcell	Dim.2	Actual	5447259	Actual	IC.2
Bcell	Dim.2	Actual	5191837	Actual	IC.2
Bcell	Dim.2	Actual	5140013	Actual	IC.2
Bcell	Dim.2	Actual	4916577	Actual	IC.2
Bcell	Dim.2	Actual	1982662	Actual	IC.2
Bcell	Dim.2	Actual	1714811	Actual	IC.2
Bcell	Dim.2	Actual	48926059	Actual	IC.2
Bcell	Dim.2	Actual	48830830	Actual	IC.2
Bcell	Dim.2	Actual	47350843	Actual	IC.2
Bcell	Dim.2	Actual	41964935	Actual	IC.2
Bcell	Dim.2	Actual	41621395	Actual	IC.2
Bcell	Dim.2	Actual	41250771	Actual	IC.2
Bcell	Dim.2	Actual	35643893	Actual	IC.2
Bcell	Dim.2	Actual	35567228	Actual	IC.2
Bcell	Dim.2	Actual	35501503	Actual	IC.2
Bcell	Dim.2	Actual	27272810	Actual	IC.2
Bcell	Dim.2	Actual	24764966	Actual	IC.2
Bcell	Dim.2	Actual	24435613	Actual	IC.2
Bcell	Dim.2	Actual	23927636	Actual	IC.2
Bcell	Dim.2	Actual	23411829	Actual	IC.2
Bcell	Dim.2	Actual	22116226	Actual	IC.2
Bcell	Dim.2	Actual	19059709	Actual	IC.2
Bcell	Dim.2	Actual	19027590	Actual	IC.2
Bcell	Dim.2	Actual	15814214	Actual	IC.2
Bcell	Dim.2	Actual	14930915	Actual	IC.2
Bcell	Dim.2	Actual	10995351	Actual	IC.2
Bcell	Dim.2	Actual	10739929	Actual	IC.2
Bcell	Dim.2	Actual	10688105	Actual	IC.2
Bcell	Dim.2	Actual	10464669	Actual	IC.2
Bcell	Dim.2	Actual	7530754	Actual	IC.2
Bcell	Dim.2	Actual	7262903	Actual	IC.2
Bcell	Dim.2	Actual	5541836	Actual	IC.2
Bcell	Dim.2	Actual	49266965	Actual	IC.2
Bcell	Dim.2	Actual	49171736	Actual	IC.2
Bcell	Dim.2	Actual	47691749	Actual	IC.2
Bcell	Dim.2	Actual	42305841	Actual	IC.2
Bcell	Dim.2	Actual	41962301	Actual	IC.2
Bcell	Dim.2	Actual	41591677	Actual	IC.2
Bcell	Dim.2	Actual	35984799	Actual	IC.2
Bcell	Dim.2	Actual	35908134	Actual	IC.2
Bcell	Dim.2	Actual	35842409	Actual	IC.2
Bcell	Dim.2	Actual	27613716	Actual	IC.2
Bcell	Dim.2	Actual	25105872	Actual	IC.2
Bcell	Dim.2	Actual	24776519	Actual	IC.2
Bcell	Dim.2	Actual	24268542	Actual	IC.2
Bcell	Dim.2	Actual	23752735	Actual	IC.2
Bcell	Dim.2	Actual	22457132	Actual	IC.2
Bcell	Dim.2	Actual	19400615	Actual	IC.2
Bcell	Dim.2	Actual	19368496	Actual	IC.2
Bcell	Dim.2	Actual	16155120	Actual	IC.2
Bcell	Dim.2	Actual	15271821	Actual	IC.2
Bcell	Dim.2	Actual	11336257	Actual	IC.2
Bcell	Dim.2	Actual	11080835	Actual	IC.2
Bcell	Dim.2	Actual	11029011	Actual	IC.2
Bcell	Dim.2	Actual	10805575	Actual	IC.2
Bcell	Dim.2	Actual	7871660	Actual	IC.2
Bcell	Dim.2	Actual	7603809	Actual	IC.2
Bcell	Dim.2	Actual	5882742	Actual	IC.2
Bcell	Dim.2	Actual	303731	Actual	IC.2
Bcell	Dim.2	Actual	49745985	Actual	IC.2
Bcell	Dim.2	Actual	49650756	Actual	IC.2
Bcell	Dim.2	Actual	48170769	Actual	IC.2
Bcell	Dim.2	Actual	42784861	Actual	IC.2
Bcell	Dim.2	Actual	42441321	Actual	IC.2
Bcell	Dim.2	Actual	42070697	Actual	IC.2
Bcell	Dim.2	Actual	36463819	Actual	IC.2
Bcell	Dim.2	Actual	36387154	Actual	IC.2
Bcell	Dim.2	Actual	36321429	Actual	IC.2
Bcell	Dim.2	Actual	28092736	Actual	IC.2
Bcell	Dim.2	Actual	25584892	Actual	IC.2
Bcell	Dim.2	Actual	25255539	Actual	IC.2
Bcell	Dim.2	Actual	24747562	Actual	IC.2
Bcell	Dim.2	Actual	24231755	Actual	IC.2
Bcell	Dim.2	Actual	22936152	Actual	IC.2
Bcell	Dim.2	Actual	19879635	Actual	IC.2
Bcell	Dim.2	Actual	19847516	Actual	IC.2
Bcell	Dim.2	Actual	16634140	Actual	IC.2
Bcell	Dim.2	Actual	15750841	Actual	IC.2
Bcell	Dim.2	Actual	11815277	Actual	IC.2
Bcell	Dim.2	Actual	11559855	Actual	IC.2
Bcell	Dim.2	Actual	11508031	Actual	IC.2
Bcell	Dim.2	Actual	11284595	Actual	IC.2
Bcell	Dim.2	Actual	8350680	Actual	IC.2
Bcell	Dim.2	Actual	8082829	Actual	IC.2
Bcell	Dim.2	Actual	6361762	Actual	IC.2
Bcell	Dim.2	Actual	782751	Actual	IC.2
Bcell	Dim.2	Actual	257771	Actual	IC.2
Bcell	Dim.2	Actual	49831875	Actual	IC.2
Bcell	Dim.2	Actual	49736646	Actual	IC.2
Bcell	Dim.2	Actual	48256659	Actual	IC.2
Bcell	Dim.2	Actual	42870751	Actual	IC.2
Bcell	Dim.2	Actual	42527211	Actual	IC.2
Bcell	Dim.2	Actual	42156587	Actual	IC.2
Bcell	Dim.2	Actual	36549709	Actual	IC.2
Bcell	Dim.2	Actual	36473044	Actual	IC.2
Bcell	Dim.2	Actual	36407319	Actual	IC.2
Bcell	Dim.2	Actual	28178626	Actual	IC.2
Bcell	Dim.2	Actual	25670782	Actual	IC.2
Bcell	Dim.2	Actual	25341429	Actual	IC.2
Bcell	Dim.2	Actual	24833452	Actual	IC.2
Bcell	Dim.2	Actual	24317645	Actual	IC.2
Bcell	Dim.2	Actual	23022042	Actual	IC.2
Bcell	Dim.2	Actual	19965525	Actual	IC.2
Bcell	Dim.2	Actual	19933406	Actual	IC.2
Bcell	Dim.2	Actual	16720030	Actual	IC.2
Bcell	Dim.2	Actual	15836731	Actual	IC.2
Bcell	Dim.2	Actual	11901167	Actual	IC.2
Bcell	Dim.2	Actual	11645745	Actual	IC.2
Bcell	Dim.2	Actual	11593921	Actual	IC.2
Bcell	Dim.2	Actual	11370485	Actual	IC.2
Bcell	Dim.2	Actual	8436570	Actual	IC.2
Bcell	Dim.2	Actual	8168719	Actual	IC.2
Bcell	Dim.2	Actual	6447652	Actual	IC.2
Bcell	Dim.2	Actual	868641	Actual	IC.2
Bcell	Dim.2	Actual	343661	Actual	IC.2
Bcell	Dim.2	Actual	51372	Actual	IC.2
Bcell	Dim.2	Actual	50416239	Actual	IC.2
Bcell	Dim.2	Actual	50321010	Actual	IC.2
Bcell	Dim.2	Actual	48841023	Actual	IC.2
Bcell	Dim.2	Actual	43455115	Actual	IC.2
Bcell	Dim.2	Actual	43111575	Actual	IC.2
Bcell	Dim.2	Actual	42740951	Actual	IC.2
Bcell	Dim.2	Actual	37134073	Actual	IC.2
Bcell	Dim.2	Actual	37057408	Actual	IC.2
Bcell	Dim.2	Actual	36991683	Actual	IC.2
Bcell	Dim.2	Actual	28762990	Actual	IC.2
Bcell	Dim.2	Actual	26255146	Actual	IC.2
Bcell	Dim.2	Actual	25925793	Actual	IC.2
Bcell	Dim.2	Actual	25417816	Actual	IC.2
Bcell	Dim.2	Actual	24902009	Actual	IC.2
Bcell	Dim.2	Actual	23606406	Actual	IC.2
Bcell	Dim.2	Actual	20549889	Actual	IC.2
Bcell	Dim.2	Actual	20517770	Actual	IC.2
Bcell	Dim.2	Actual	17304394	Actual	IC.2
Bcell	Dim.2	Actual	16421095	Actual	IC.2
Bcell	Dim.2	Actual	12485531	Actual	IC.2
Bcell	Dim.2	Actual	12230109	Actual	IC.2
Bcell	Dim.2	Actual	12178285	Actual	IC.2
Bcell	Dim.2	Actual	11954849	Actual	IC.2
Bcell	Dim.2	Actual	9020934	Actual	IC.2
Bcell	Dim.2	Actual	8753083	Actual	IC.2
Bcell	Dim.2	Actual	7032016	Actual	IC.2
Bcell	Dim.2	Actual	1453005	Actual	IC.2
Bcell	Dim.2	Actual	928025	Actual	IC.2
Bcell	Dim.2	Actual	635736	Actual	IC.2
Bcell	Dim.2	Actual	377781	Actual	IC.2
Bcell	Dim.2	Actual	51833724	Actual	IC.2
Bcell	Dim.2	Actual	47989459	Actual	IC.2
Bcell	Dim.2	Actual	43125562	Actual	IC.2
Bcell	Dim.2	Actual	42418976	Actual	IC.2
Bcell	Dim.2	Actual	37580745	Actual	IC.2
Bcell	Dim.2	Actual	37568199	Actual	IC.2
Bcell	Dim.2	Actual	37213503	Actual	IC.2
Bcell	Dim.2	Actual	33717280	Actual	IC.2
Bcell	Dim.2	Actual	32441825	Actual	IC.2
Bcell	Dim.2	Actual	30855595	Actual	IC.2
Bcell	Dim.2	Actual	28227314	Actual	IC.2
Bcell	Dim.2	Actual	26136794	Actual	IC.2
Bcell	Dim.2	Actual	24994489	Actual	IC.2
Bcell	Dim.2	Actual	23159440	Actual	IC.2
Bcell	Dim.2	Actual	21260622	Actual	IC.2
Bcell	Dim.2	Actual	18667481	Actual	IC.2
Bcell	Dim.2	Actual	16671138	Actual	IC.2
Bcell	Dim.2	Actual	16278374	Actual	IC.2
Bcell	Dim.2	Actual	16235356	Actual	IC.2
Bcell	Dim.2	Actual	13202194	Actual	IC.2
Bcell	Dim.2	Actual	12983125	Actual	IC.2
Bcell	Dim.2	Actual	52365190	Actual	IC.2
Bcell	Dim.2	Actual	48520925	Actual	IC.2
Bcell	Dim.2	Actual	43657028	Actual	IC.2
Bcell	Dim.2	Actual	42950442	Actual	IC.2
Bcell	Dim.2	Actual	38112211	Actual	IC.2
Bcell	Dim.2	Actual	38099665	Actual	IC.2
Bcell	Dim.2	Actual	37744969	Actual	IC.2
Bcell	Dim.2	Actual	34248746	Actual	IC.2
Bcell	Dim.2	Actual	32973291	Actual	IC.2
Bcell	Dim.2	Actual	31387061	Actual	IC.2
Bcell	Dim.2	Actual	28758780	Actual	IC.2
Bcell	Dim.2	Actual	26668260	Actual	IC.2
Bcell	Dim.2	Actual	25525955	Actual	IC.2
Bcell	Dim.2	Actual	23690906	Actual	IC.2
Bcell	Dim.2	Actual	21792088	Actual	IC.2
Bcell	Dim.2	Actual	19198947	Actual	IC.2
Bcell	Dim.2	Actual	17202604	Actual	IC.2
Bcell	Dim.2	Actual	16809840	Actual	IC.2
Bcell	Dim.2	Actual	16766822	Actual	IC.2
Bcell	Dim.2	Actual	13733660	Actual	IC.2
Bcell	Dim.2	Actual	13514591	Actual	IC.2
Bcell	Dim.2	Actual	343418	Actual	IC.2
Bcell	Dim.2	Actual	54335100	Actual	IC.2
Bcell	Dim.2	Actual	54239871	Actual	IC.2
Bcell	Dim.2	Actual	52759884	Actual	IC.2
Bcell	Dim.2	Actual	47373976	Actual	IC.2
Bcell	Dim.2	Actual	47030436	Actual	IC.2
Bcell	Dim.2	Actual	46659812	Actual	IC.2
Bcell	Dim.2	Actual	41052934	Actual	IC.2
Bcell	Dim.2	Actual	40976269	Actual	IC.2
Bcell	Dim.2	Actual	40910544	Actual	IC.2
Bcell	Dim.2	Actual	32681851	Actual	IC.2
Bcell	Dim.2	Actual	30174007	Actual	IC.2
Bcell	Dim.2	Actual	29844654	Actual	IC.2
Bcell	Dim.2	Actual	29336677	Actual	IC.2
Bcell	Dim.2	Actual	28820870	Actual	IC.2
Bcell	Dim.2	Actual	27525267	Actual	IC.2
Bcell	Dim.2	Actual	24468750	Actual	IC.2
Bcell	Dim.2	Actual	24436631	Actual	IC.2
Bcell	Dim.2	Actual	21223255	Actual	IC.2
Bcell	Dim.2	Actual	20339956	Actual	IC.2
Bcell	Dim.2	Actual	16404392	Actual	IC.2
Bcell	Dim.2	Actual	16148970	Actual	IC.2
Bcell	Dim.2	Actual	16097146	Actual	IC.2
Bcell	Dim.2	Actual	15873710	Actual	IC.2
Bcell	Dim.2	Actual	12939795	Actual	IC.2
Bcell	Dim.2	Actual	12671944	Actual	IC.2
Bcell	Dim.2	Actual	10950877	Actual	IC.2
Bcell	Dim.2	Actual	5371866	Actual	IC.2
Bcell	Dim.2	Actual	4846886	Actual	IC.2
Bcell	Dim.2	Actual	4554597	Actual	IC.2
Bcell	Dim.2	Actual	4296642	Actual	IC.2
Bcell	Dim.2	Actual	3817977	Actual	IC.2
Bcell	Dim.2	Actual	60473918	Actual	IC.2
Bcell	Dim.2	Actual	60378689	Actual	IC.2
Bcell	Dim.2	Actual	58898702	Actual	IC.2
Bcell	Dim.2	Actual	53512794	Actual	IC.2
Bcell	Dim.2	Actual	53169254	Actual	IC.2
Bcell	Dim.2	Actual	52798630	Actual	IC.2
Bcell	Dim.2	Actual	47191752	Actual	IC.2
Bcell	Dim.2	Actual	47115087	Actual	IC.2
Bcell	Dim.2	Actual	47049362	Actual	IC.2
Bcell	Dim.2	Actual	38820669	Actual	IC.2
Bcell	Dim.2	Actual	36312825	Actual	IC.2
Bcell	Dim.2	Actual	35983472	Actual	IC.2
Bcell	Dim.2	Actual	35475495	Actual	IC.2
Bcell	Dim.2	Actual	34959688	Actual	IC.2
Bcell	Dim.2	Actual	33664085	Actual	IC.2
Bcell	Dim.2	Actual	30607568	Actual	IC.2
Bcell	Dim.2	Actual	30575449	Actual	IC.2
Bcell	Dim.2	Actual	27362073	Actual	IC.2
Bcell	Dim.2	Actual	26478774	Actual	IC.2
Bcell	Dim.2	Actual	22543210	Actual	IC.2
Bcell	Dim.2	Actual	22287788	Actual	IC.2
Bcell	Dim.2	Actual	22235964	Actual	IC.2
Bcell	Dim.2	Actual	22012528	Actual	IC.2
Bcell	Dim.2	Actual	19078613	Actual	IC.2
Bcell	Dim.2	Actual	18810762	Actual	IC.2
Bcell	Dim.2	Actual	17089695	Actual	IC.2
Bcell	Dim.2	Actual	11510684	Actual	IC.2
Bcell	Dim.2	Actual	10985704	Actual	IC.2
Bcell	Dim.2	Actual	10693415	Actual	IC.2
Bcell	Dim.2	Actual	10435460	Actual	IC.2
Bcell	Dim.2	Actual	9956795	Actual	IC.2
Bcell	Dim.2	Actual	6068796	Actual	IC.2
Bcell	Dim.2	Actual	61049062	Actual	IC.2
Bcell	Dim.2	Actual	57204797	Actual	IC.2
Bcell	Dim.2	Actual	52340900	Actual	IC.2
Bcell	Dim.2	Actual	51634314	Actual	IC.2
Bcell	Dim.2	Actual	46796083	Actual	IC.2
Bcell	Dim.2	Actual	46783537	Actual	IC.2
Bcell	Dim.2	Actual	46428841	Actual	IC.2
Bcell	Dim.2	Actual	42932618	Actual	IC.2
Bcell	Dim.2	Actual	41657163	Actual	IC.2
Bcell	Dim.2	Actual	40070933	Actual	IC.2
Bcell	Dim.2	Actual	37442652	Actual	IC.2
Bcell	Dim.2	Actual	35352132	Actual	IC.2
Bcell	Dim.2	Actual	34209827	Actual	IC.2
Bcell	Dim.2	Actual	32374778	Actual	IC.2
Bcell	Dim.2	Actual	30475960	Actual	IC.2
Bcell	Dim.2	Actual	27882819	Actual	IC.2
Bcell	Dim.2	Actual	25886476	Actual	IC.2
Bcell	Dim.2	Actual	25493712	Actual	IC.2
Bcell	Dim.2	Actual	25450694	Actual	IC.2
Bcell	Dim.2	Actual	22417532	Actual	IC.2
Bcell	Dim.2	Actual	22198463	Actual	IC.2
Bcell	Dim.2	Actual	9027290	Actual	IC.2
Bcell	Dim.2	Actual	8676246	Actual	IC.2
Bcell	Dim.2	Actual	61283197	Actual	IC.2
Bcell	Dim.2	Actual	61187968	Actual	IC.2
Bcell	Dim.2	Actual	59707981	Actual	IC.2
Bcell	Dim.2	Actual	54322073	Actual	IC.2
Bcell	Dim.2	Actual	53978533	Actual	IC.2
Bcell	Dim.2	Actual	53607909	Actual	IC.2
Bcell	Dim.2	Actual	48001031	Actual	IC.2
Bcell	Dim.2	Actual	47924366	Actual	IC.2
Bcell	Dim.2	Actual	47858641	Actual	IC.2
Bcell	Dim.2	Actual	39629948	Actual	IC.2
Bcell	Dim.2	Actual	37122104	Actual	IC.2
Bcell	Dim.2	Actual	36792751	Actual	IC.2
Bcell	Dim.2	Actual	36284774	Actual	IC.2
Bcell	Dim.2	Actual	35768967	Actual	IC.2
Bcell	Dim.2	Actual	34473364	Actual	IC.2
Bcell	Dim.2	Actual	31416847	Actual	IC.2
Bcell	Dim.2	Actual	31384728	Actual	IC.2
Bcell	Dim.2	Actual	28171352	Actual	IC.2
Bcell	Dim.2	Actual	27288053	Actual	IC.2
Bcell	Dim.2	Actual	23352489	Actual	IC.2
Bcell	Dim.2	Actual	23097067	Actual	IC.2
Bcell	Dim.2	Actual	23045243	Actual	IC.2
Bcell	Dim.2	Actual	22821807	Actual	IC.2
Bcell	Dim.2	Actual	19887892	Actual	IC.2
Bcell	Dim.2	Actual	19620041	Actual	IC.2
Bcell	Dim.2	Actual	17898974	Actual	IC.2
Bcell	Dim.2	Actual	12319963	Actual	IC.2
Bcell	Dim.2	Actual	11794983	Actual	IC.2
Bcell	Dim.2	Actual	11502694	Actual	IC.2
Bcell	Dim.2	Actual	11244739	Actual	IC.2
Bcell	Dim.2	Actual	10766074	Actual	IC.2
Bcell	Dim.2	Actual	6878075	Actual	IC.2
Bcell	Dim.2	Actual	727894	Actual	IC.2
Bcell	Dim.2	Actual	64614681	Actual	IC.2
Bcell	Dim.2	Actual	64519452	Actual	IC.2
Bcell	Dim.2	Actual	63039465	Actual	IC.2
Bcell	Dim.2	Actual	57653557	Actual	IC.2
Bcell	Dim.2	Actual	57310017	Actual	IC.2
Bcell	Dim.2	Actual	56939393	Actual	IC.2
Bcell	Dim.2	Actual	51332515	Actual	IC.2
Bcell	Dim.2	Actual	51255850	Actual	IC.2
Bcell	Dim.2	Actual	51190125	Actual	IC.2
Bcell	Dim.2	Actual	42961432	Actual	IC.2
Bcell	Dim.2	Actual	40453588	Actual	IC.2
Bcell	Dim.2	Actual	40124235	Actual	IC.2
Bcell	Dim.2	Actual	39616258	Actual	IC.2
Bcell	Dim.2	Actual	39100451	Actual	IC.2
Bcell	Dim.2	Actual	37804848	Actual	IC.2
Bcell	Dim.2	Actual	34748331	Actual	IC.2
Bcell	Dim.2	Actual	34716212	Actual	IC.2
Bcell	Dim.2	Actual	31502836	Actual	IC.2
Bcell	Dim.2	Actual	30619537	Actual	IC.2
Bcell	Dim.2	Actual	26683973	Actual	IC.2
Bcell	Dim.2	Actual	26428551	Actual	IC.2
Bcell	Dim.2	Actual	26376727	Actual	IC.2
Bcell	Dim.2	Actual	26153291	Actual	IC.2
Bcell	Dim.2	Actual	23219376	Actual	IC.2
Bcell	Dim.2	Actual	22951525	Actual	IC.2
Bcell	Dim.2	Actual	21230458	Actual	IC.2
Bcell	Dim.2	Actual	15651447	Actual	IC.2
Bcell	Dim.2	Actual	15126467	Actual	IC.2
Bcell	Dim.2	Actual	14834178	Actual	IC.2
Bcell	Dim.2	Actual	14576223	Actual	IC.2
Bcell	Dim.2	Actual	14097558	Actual	IC.2
Bcell	Dim.2	Actual	10209559	Actual	IC.2
Bcell	Dim.2	Actual	4059378	Actual	IC.2
Bcell	Dim.2	Actual	3264649	Actual	IC.2
Bcell	Dim.2	Actual	67895468	Actual	IC.2
Bcell	Dim.2	Actual	67800239	Actual	IC.2
Bcell	Dim.2	Actual	66320252	Actual	IC.2
Bcell	Dim.2	Actual	60934344	Actual	IC.2
Bcell	Dim.2	Actual	60590804	Actual	IC.2
Bcell	Dim.2	Actual	60220180	Actual	IC.2
Bcell	Dim.2	Actual	54613302	Actual	IC.2
Bcell	Dim.2	Actual	54536637	Actual	IC.2
Bcell	Dim.2	Actual	54470912	Actual	IC.2
Bcell	Dim.2	Actual	46242219	Actual	IC.2
Bcell	Dim.2	Actual	43734375	Actual	IC.2
Bcell	Dim.2	Actual	43405022	Actual	IC.2
Bcell	Dim.2	Actual	42897045	Actual	IC.2
Bcell	Dim.2	Actual	42381238	Actual	IC.2
Bcell	Dim.2	Actual	41085635	Actual	IC.2
Bcell	Dim.2	Actual	38029118	Actual	IC.2
Bcell	Dim.2	Actual	37996999	Actual	IC.2
Bcell	Dim.2	Actual	34783623	Actual	IC.2
Bcell	Dim.2	Actual	33900324	Actual	IC.2
Bcell	Dim.2	Actual	29964760	Actual	IC.2
Bcell	Dim.2	Actual	29709338	Actual	IC.2
Bcell	Dim.2	Actual	29657514	Actual	IC.2
Bcell	Dim.2	Actual	29434078	Actual	IC.2
Bcell	Dim.2	Actual	26500163	Actual	IC.2
Bcell	Dim.2	Actual	26232312	Actual	IC.2
Bcell	Dim.2	Actual	24511245	Actual	IC.2
Bcell	Dim.2	Actual	18932234	Actual	IC.2
Bcell	Dim.2	Actual	18407254	Actual	IC.2
Bcell	Dim.2	Actual	18114965	Actual	IC.2
Bcell	Dim.2	Actual	17857010	Actual	IC.2
Bcell	Dim.2	Actual	17378345	Actual	IC.2
Bcell	Dim.2	Actual	13490346	Actual	IC.2
Bcell	Dim.2	Actual	7340165	Actual	IC.2
Bcell	Dim.2	Actual	6545436	Actual	IC.2
Bcell	Dim.2	Actual	3217062	Actual	IC.2
Bcell	Dim.2	Actual	71888024	Actual	IC.2
Bcell	Dim.2	Actual	71792795	Actual	IC.2
Bcell	Dim.2	Actual	70312808	Actual	IC.2
Bcell	Dim.2	Actual	64926900	Actual	IC.2
Bcell	Dim.2	Actual	64583360	Actual	IC.2
Bcell	Dim.2	Actual	64212736	Actual	IC.2
Bcell	Dim.2	Actual	58605858	Actual	IC.2
Bcell	Dim.2	Actual	58529193	Actual	IC.2
Bcell	Dim.2	Actual	58463468	Actual	IC.2
Bcell	Dim.2	Actual	50234775	Actual	IC.2
Bcell	Dim.2	Actual	47726931	Actual	IC.2
Bcell	Dim.2	Actual	47397578	Actual	IC.2
Bcell	Dim.2	Actual	46889601	Actual	IC.2
Bcell	Dim.2	Actual	46373794	Actual	IC.2
Bcell	Dim.2	Actual	45078191	Actual	IC.2
Bcell	Dim.2	Actual	42021674	Actual	IC.2
Bcell	Dim.2	Actual	41989555	Actual	IC.2
Bcell	Dim.2	Actual	38776179	Actual	IC.2
Bcell	Dim.2	Actual	37892880	Actual	IC.2
Bcell	Dim.2	Actual	33957316	Actual	IC.2
Bcell	Dim.2	Actual	33701894	Actual	IC.2
Bcell	Dim.2	Actual	33650070	Actual	IC.2
Bcell	Dim.2	Actual	33426634	Actual	IC.2
Bcell	Dim.2	Actual	30492719	Actual	IC.2
Bcell	Dim.2	Actual	30224868	Actual	IC.2
Bcell	Dim.2	Actual	28503801	Actual	IC.2
Bcell	Dim.2	Actual	22924790	Actual	IC.2
Bcell	Dim.2	Actual	22399810	Actual	IC.2
Bcell	Dim.2	Actual	22107521	Actual	IC.2
Bcell	Dim.2	Actual	21849566	Actual	IC.2
Bcell	Dim.2	Actual	21370901	Actual	IC.2
Bcell	Dim.2	Actual	17482902	Actual	IC.2
Bcell	Dim.2	Actual	11332721	Actual	IC.2
Bcell	Dim.2	Actual	10537992	Actual	IC.2
Bcell	Dim.2	Actual	7209618	Actual	IC.2
Bcell	Dim.2	Actual	3945185	Actual	IC.2
Bcell	Dim.2	Actual	72422938	Actual	IC.2
Bcell	Dim.2	Actual	72327709	Actual	IC.2
Bcell	Dim.2	Actual	70847722	Actual	IC.2
Bcell	Dim.2	Actual	65461814	Actual	IC.2
Bcell	Dim.2	Actual	65118274	Actual	IC.2
Bcell	Dim.2	Actual	64747650	Actual	IC.2
Bcell	Dim.2	Actual	59140772	Actual	IC.2
Bcell	Dim.2	Actual	59064107	Actual	IC.2
Bcell	Dim.2	Actual	58998382	Actual	IC.2
Bcell	Dim.2	Actual	50769689	Actual	IC.2
Bcell	Dim.2	Actual	48261845	Actual	IC.2
Bcell	Dim.2	Actual	47932492	Actual	IC.2
Bcell	Dim.2	Actual	47424515	Actual	IC.2
Bcell	Dim.2	Actual	46908708	Actual	IC.2
Bcell	Dim.2	Actual	45613105	Actual	IC.2
Bcell	Dim.2	Actual	42556588	Actual	IC.2
Bcell	Dim.2	Actual	42524469	Actual	IC.2
Bcell	Dim.2	Actual	39311093	Actual	IC.2
Bcell	Dim.2	Actual	38427794	Actual	IC.2
Bcell	Dim.2	Actual	34492230	Actual	IC.2
Bcell	Dim.2	Actual	34236808	Actual	IC.2
Bcell	Dim.2	Actual	34184984	Actual	IC.2
Bcell	Dim.2	Actual	33961548	Actual	IC.2
Bcell	Dim.2	Actual	31027633	Actual	IC.2
Bcell	Dim.2	Actual	30759782	Actual	IC.2
Bcell	Dim.2	Actual	29038715	Actual	IC.2
Bcell	Dim.2	Actual	23459704	Actual	IC.2
Bcell	Dim.2	Actual	22934724	Actual	IC.2
Bcell	Dim.2	Actual	22642435	Actual	IC.2
Bcell	Dim.2	Actual	22384480	Actual	IC.2
Bcell	Dim.2	Actual	21905815	Actual	IC.2
Bcell	Dim.2	Actual	18017816	Actual	IC.2
Bcell	Dim.2	Actual	11867635	Actual	IC.2
Bcell	Dim.2	Actual	11072906	Actual	IC.2
Bcell	Dim.2	Actual	7744532	Actual	IC.2
Bcell	Dim.2	Actual	4480099	Actual	IC.2
Bcell	Dim.2	Actual	499065	Actual	IC.2
Bcell	Dim.2	Actual	74697281	Actual	IC.2
Bcell	Dim.2	Actual	70853016	Actual	IC.2
Bcell	Dim.2	Actual	65989119	Actual	IC.2
Bcell	Dim.2	Actual	65282533	Actual	IC.2
Bcell	Dim.2	Actual	60444302	Actual	IC.2
Bcell	Dim.2	Actual	60431756	Actual	IC.2
Bcell	Dim.2	Actual	60077060	Actual	IC.2
Bcell	Dim.2	Actual	56580837	Actual	IC.2
Bcell	Dim.2	Actual	55305382	Actual	IC.2
Bcell	Dim.2	Actual	53719152	Actual	IC.2
Bcell	Dim.2	Actual	51090871	Actual	IC.2
Bcell	Dim.2	Actual	49000351	Actual	IC.2
Bcell	Dim.2	Actual	47858046	Actual	IC.2
Bcell	Dim.2	Actual	46022997	Actual	IC.2
Bcell	Dim.2	Actual	44124179	Actual	IC.2
Bcell	Dim.2	Actual	41531038	Actual	IC.2
Bcell	Dim.2	Actual	39534695	Actual	IC.2
Bcell	Dim.2	Actual	39141931	Actual	IC.2
Bcell	Dim.2	Actual	39098913	Actual	IC.2
Bcell	Dim.2	Actual	36065751	Actual	IC.2
Bcell	Dim.2	Actual	35846682	Actual	IC.2
Bcell	Dim.2	Actual	22675509	Actual	IC.2
Bcell	Dim.2	Actual	22324465	Actual	IC.2
Bcell	Dim.2	Actual	13495267	Actual	IC.2
Bcell	Dim.2	Actual	75170708	Actual	IC.2
Bcell	Dim.2	Actual	71326443	Actual	IC.2
Bcell	Dim.2	Actual	66462546	Actual	IC.2
Bcell	Dim.2	Actual	65755960	Actual	IC.2
Bcell	Dim.2	Actual	60917729	Actual	IC.2
Bcell	Dim.2	Actual	60905183	Actual	IC.2
Bcell	Dim.2	Actual	60550487	Actual	IC.2
Bcell	Dim.2	Actual	57054264	Actual	IC.2
Bcell	Dim.2	Actual	55778809	Actual	IC.2
Bcell	Dim.2	Actual	54192579	Actual	IC.2
Bcell	Dim.2	Actual	51564298	Actual	IC.2
Bcell	Dim.2	Actual	49473778	Actual	IC.2
Bcell	Dim.2	Actual	48331473	Actual	IC.2
Bcell	Dim.2	Actual	46496424	Actual	IC.2
Bcell	Dim.2	Actual	44597606	Actual	IC.2
Bcell	Dim.2	Actual	42004465	Actual	IC.2
Bcell	Dim.2	Actual	40008122	Actual	IC.2
Bcell	Dim.2	Actual	39615358	Actual	IC.2
Bcell	Dim.2	Actual	39572340	Actual	IC.2
Bcell	Dim.2	Actual	36539178	Actual	IC.2
Bcell	Dim.2	Actual	36320109	Actual	IC.2
Bcell	Dim.2	Actual	23148936	Actual	IC.2
Bcell	Dim.2	Actual	22797892	Actual	IC.2
Bcell	Dim.2	Actual	13968694	Actual	IC.2
Bcell	Dim.2	Actual	342985	Actual	IC.2
Bcell	Dim.2	Actual	75304279	Actual	IC.2
Bcell	Dim.2	Actual	71460014	Actual	IC.2
Bcell	Dim.2	Actual	66596117	Actual	IC.2
Bcell	Dim.2	Actual	65889531	Actual	IC.2
Bcell	Dim.2	Actual	61051300	Actual	IC.2
Bcell	Dim.2	Actual	61038754	Actual	IC.2
Bcell	Dim.2	Actual	60684058	Actual	IC.2
Bcell	Dim.2	Actual	57187835	Actual	IC.2
Bcell	Dim.2	Actual	55912380	Actual	IC.2
Bcell	Dim.2	Actual	54326150	Actual	IC.2
Bcell	Dim.2	Actual	51697869	Actual	IC.2
Bcell	Dim.2	Actual	49607349	Actual	IC.2
Bcell	Dim.2	Actual	48465044	Actual	IC.2
Bcell	Dim.2	Actual	46629995	Actual	IC.2
Bcell	Dim.2	Actual	44731177	Actual	IC.2
Bcell	Dim.2	Actual	42138036	Actual	IC.2
Bcell	Dim.2	Actual	40141693	Actual	IC.2
Bcell	Dim.2	Actual	39748929	Actual	IC.2
Bcell	Dim.2	Actual	39705911	Actual	IC.2
Bcell	Dim.2	Actual	36672749	Actual	IC.2
Bcell	Dim.2	Actual	36453680	Actual	IC.2
Bcell	Dim.2	Actual	23282507	Actual	IC.2
Bcell	Dim.2	Actual	22931463	Actual	IC.2
Bcell	Dim.2	Actual	14102265	Actual	IC.2
Bcell	Dim.2	Actual	476556	Actual	IC.2
Bcell	Dim.2	Actual	12567	Actual	IC.2
Bcell	Dim.2	Actual	75668961	Actual	IC.2
Bcell	Dim.2	Actual	75573732	Actual	IC.2
Bcell	Dim.2	Actual	74093745	Actual	IC.2
Bcell	Dim.2	Actual	68707837	Actual	IC.2
Bcell	Dim.2	Actual	68364297	Actual	IC.2
Bcell	Dim.2	Actual	67993673	Actual	IC.2
Bcell	Dim.2	Actual	62386795	Actual	IC.2
Bcell	Dim.2	Actual	62310130	Actual	IC.2
Bcell	Dim.2	Actual	62244405	Actual	IC.2
Bcell	Dim.2	Actual	54015712	Actual	IC.2
Bcell	Dim.2	Actual	51507868	Actual	IC.2
Bcell	Dim.2	Actual	51178515	Actual	IC.2
Bcell	Dim.2	Actual	50670538	Actual	IC.2
Bcell	Dim.2	Actual	50154731	Actual	IC.2
Bcell	Dim.2	Actual	48859128	Actual	IC.2
Bcell	Dim.2	Actual	45802611	Actual	IC.2
Bcell	Dim.2	Actual	45770492	Actual	IC.2
Bcell	Dim.2	Actual	42557116	Actual	IC.2
Bcell	Dim.2	Actual	41673817	Actual	IC.2
Bcell	Dim.2	Actual	37738253	Actual	IC.2
Bcell	Dim.2	Actual	37482831	Actual	IC.2
Bcell	Dim.2	Actual	37431007	Actual	IC.2
Bcell	Dim.2	Actual	37207571	Actual	IC.2
Bcell	Dim.2	Actual	34273656	Actual	IC.2
Bcell	Dim.2	Actual	34005805	Actual	IC.2
Bcell	Dim.2	Actual	32284738	Actual	IC.2
Bcell	Dim.2	Actual	26705727	Actual	IC.2
Bcell	Dim.2	Actual	26180747	Actual	IC.2
Bcell	Dim.2	Actual	25888458	Actual	IC.2
Bcell	Dim.2	Actual	25630503	Actual	IC.2
Bcell	Dim.2	Actual	25151838	Actual	IC.2
Bcell	Dim.2	Actual	21263839	Actual	IC.2
Bcell	Dim.2	Actual	15113658	Actual	IC.2
Bcell	Dim.2	Actual	14318929	Actual	IC.2
Bcell	Dim.2	Actual	10990555	Actual	IC.2
Bcell	Dim.2	Actual	7726122	Actual	IC.2
Bcell	Dim.2	Actual	3745088	Actual	IC.2
Bcell	Dim.2	Actual	3212496	Actual	IC.2
Bcell	Dim.2	Actual	82874068	Actual	IC.2
Bcell	Dim.2	Actual	79029803	Actual	IC.2
Bcell	Dim.2	Actual	74165906	Actual	IC.2
Bcell	Dim.2	Actual	73459320	Actual	IC.2
Bcell	Dim.2	Actual	68621089	Actual	IC.2
Bcell	Dim.2	Actual	68608543	Actual	IC.2
Bcell	Dim.2	Actual	68253847	Actual	IC.2
Bcell	Dim.2	Actual	64757624	Actual	IC.2
Bcell	Dim.2	Actual	63482169	Actual	IC.2
Bcell	Dim.2	Actual	61895939	Actual	IC.2
Bcell	Dim.2	Actual	59267658	Actual	IC.2
Bcell	Dim.2	Actual	57177138	Actual	IC.2
Bcell	Dim.2	Actual	56034833	Actual	IC.2
Bcell	Dim.2	Actual	54199784	Actual	IC.2
Bcell	Dim.2	Actual	52300966	Actual	IC.2
Bcell	Dim.2	Actual	49707825	Actual	IC.2
Bcell	Dim.2	Actual	47711482	Actual	IC.2
Bcell	Dim.2	Actual	47318718	Actual	IC.2
Bcell	Dim.2	Actual	47275700	Actual	IC.2
Bcell	Dim.2	Actual	44242538	Actual	IC.2
Bcell	Dim.2	Actual	44023469	Actual	IC.2
Bcell	Dim.2	Actual	30852296	Actual	IC.2
Bcell	Dim.2	Actual	30501252	Actual	IC.2
Bcell	Dim.2	Actual	21672054	Actual	IC.2
Bcell	Dim.2	Actual	8046345	Actual	IC.2
Bcell	Dim.2	Actual	7582356	Actual	IC.2
Bcell	Dim.2	Actual	7505923	Actual	IC.2
Bcell	Dim.2	Actual	83257709	Actual	IC.2
Bcell	Dim.2	Actual	79413444	Actual	IC.2
Bcell	Dim.2	Actual	74549547	Actual	IC.2
Bcell	Dim.2	Actual	73842961	Actual	IC.2
Bcell	Dim.2	Actual	69004730	Actual	IC.2
Bcell	Dim.2	Actual	68992184	Actual	IC.2
Bcell	Dim.2	Actual	68637488	Actual	IC.2
Bcell	Dim.2	Actual	65141265	Actual	IC.2
Bcell	Dim.2	Actual	63865810	Actual	IC.2
Bcell	Dim.2	Actual	62279580	Actual	IC.2
Bcell	Dim.2	Actual	59651299	Actual	IC.2
Bcell	Dim.2	Actual	57560779	Actual	IC.2
Bcell	Dim.2	Actual	56418474	Actual	IC.2
Bcell	Dim.2	Actual	54583425	Actual	IC.2
Bcell	Dim.2	Actual	52684607	Actual	IC.2
Bcell	Dim.2	Actual	50091466	Actual	IC.2
Bcell	Dim.2	Actual	48095123	Actual	IC.2
Bcell	Dim.2	Actual	47702359	Actual	IC.2
Bcell	Dim.2	Actual	47659341	Actual	IC.2
Bcell	Dim.2	Actual	44626179	Actual	IC.2
Bcell	Dim.2	Actual	44407110	Actual	IC.2
Bcell	Dim.2	Actual	31235937	Actual	IC.2
Bcell	Dim.2	Actual	30884893	Actual	IC.2
Bcell	Dim.2	Actual	22055695	Actual	IC.2
Bcell	Dim.2	Actual	8429986	Actual	IC.2
Bcell	Dim.2	Actual	7965997	Actual	IC.2
Bcell	Dim.2	Actual	7889564	Actual	IC.2
Bcell	Dim.2	Actual	372784	Actual	IC.2
Bcell	Dim.2	Actual	84604421	Actual	IC.2
Bcell	Dim.2	Actual	84509192	Actual	IC.2
Bcell	Dim.2	Actual	83029205	Actual	IC.2
Bcell	Dim.2	Actual	77643297	Actual	IC.2
Bcell	Dim.2	Actual	77299757	Actual	IC.2
Bcell	Dim.2	Actual	76929133	Actual	IC.2
Bcell	Dim.2	Actual	71322255	Actual	IC.2
Bcell	Dim.2	Actual	71245590	Actual	IC.2
Bcell	Dim.2	Actual	71179865	Actual	IC.2
Bcell	Dim.2	Actual	62951172	Actual	IC.2
Bcell	Dim.2	Actual	60443328	Actual	IC.2
Bcell	Dim.2	Actual	60113975	Actual	IC.2
Bcell	Dim.2	Actual	59605998	Actual	IC.2
Bcell	Dim.2	Actual	59090191	Actual	IC.2
Bcell	Dim.2	Actual	57794588	Actual	IC.2
Bcell	Dim.2	Actual	54738071	Actual	IC.2
Bcell	Dim.2	Actual	54705952	Actual	IC.2
Bcell	Dim.2	Actual	51492576	Actual	IC.2
Bcell	Dim.2	Actual	50609277	Actual	IC.2
Bcell	Dim.2	Actual	46673713	Actual	IC.2
Bcell	Dim.2	Actual	46418291	Actual	IC.2
Bcell	Dim.2	Actual	46366467	Actual	IC.2
Bcell	Dim.2	Actual	46143031	Actual	IC.2
Bcell	Dim.2	Actual	43209116	Actual	IC.2
Bcell	Dim.2	Actual	42941265	Actual	IC.2
Bcell	Dim.2	Actual	41220198	Actual	IC.2
Bcell	Dim.2	Actual	35641187	Actual	IC.2
Bcell	Dim.2	Actual	35116207	Actual	IC.2
Bcell	Dim.2	Actual	34823918	Actual	IC.2
Bcell	Dim.2	Actual	34565963	Actual	IC.2
Bcell	Dim.2	Actual	34087298	Actual	IC.2
Bcell	Dim.2	Actual	30199299	Actual	IC.2
Bcell	Dim.2	Actual	24049118	Actual	IC.2
Bcell	Dim.2	Actual	23254389	Actual	IC.2
Bcell	Dim.2	Actual	19926015	Actual	IC.2
Bcell	Dim.2	Actual	16661582	Actual	IC.2
Bcell	Dim.2	Actual	12680548	Actual	IC.2
Bcell	Dim.2	Actual	12147956	Actual	IC.2
Bcell	Dim.2	Actual	8896670	Actual	IC.2
Bcell	Dim.2	Actual	85018666	Actual	IC.2
Bcell	Dim.2	Actual	84923437	Actual	IC.2
Bcell	Dim.2	Actual	83443450	Actual	IC.2
Bcell	Dim.2	Actual	78057542	Actual	IC.2
Bcell	Dim.2	Actual	77714002	Actual	IC.2
Bcell	Dim.2	Actual	77343378	Actual	IC.2
Bcell	Dim.2	Actual	71736500	Actual	IC.2
Bcell	Dim.2	Actual	71659835	Actual	IC.2
Bcell	Dim.2	Actual	71594110	Actual	IC.2
Bcell	Dim.2	Actual	63365417	Actual	IC.2
Bcell	Dim.2	Actual	60857573	Actual	IC.2
Bcell	Dim.2	Actual	60528220	Actual	IC.2
Bcell	Dim.2	Actual	60020243	Actual	IC.2
Bcell	Dim.2	Actual	59504436	Actual	IC.2
Bcell	Dim.2	Actual	58208833	Actual	IC.2
Bcell	Dim.2	Actual	55152316	Actual	IC.2
Bcell	Dim.2	Actual	55120197	Actual	IC.2
Bcell	Dim.2	Actual	51906821	Actual	IC.2
Bcell	Dim.2	Actual	51023522	Actual	IC.2
Bcell	Dim.2	Actual	47087958	Actual	IC.2
Bcell	Dim.2	Actual	46832536	Actual	IC.2
Bcell	Dim.2	Actual	46780712	Actual	IC.2
Bcell	Dim.2	Actual	46557276	Actual	IC.2
Bcell	Dim.2	Actual	43623361	Actual	IC.2
Bcell	Dim.2	Actual	43355510	Actual	IC.2
Bcell	Dim.2	Actual	41634443	Actual	IC.2
Bcell	Dim.2	Actual	36055432	Actual	IC.2
Bcell	Dim.2	Actual	35530452	Actual	IC.2
Bcell	Dim.2	Actual	35238163	Actual	IC.2
Bcell	Dim.2	Actual	34980208	Actual	IC.2
Bcell	Dim.2	Actual	34501543	Actual	IC.2
Bcell	Dim.2	Actual	30613544	Actual	IC.2
Bcell	Dim.2	Actual	24463363	Actual	IC.2
Bcell	Dim.2	Actual	23668634	Actual	IC.2
Bcell	Dim.2	Actual	20340260	Actual	IC.2
Bcell	Dim.2	Actual	17075827	Actual	IC.2
Bcell	Dim.2	Actual	13094793	Actual	IC.2
Bcell	Dim.2	Actual	12562201	Actual	IC.2
Bcell	Dim.2	Actual	9310915	Actual	IC.2
Bcell	Dim.2	Actual	218897	Actual	IC.2
Bcell	Dim.2	Actual	87510800	Actual	IC.2
Bcell	Dim.2	Actual	87415571	Actual	IC.2
Bcell	Dim.2	Actual	85935584	Actual	IC.2
Bcell	Dim.2	Actual	80549676	Actual	IC.2
Bcell	Dim.2	Actual	80206136	Actual	IC.2
Bcell	Dim.2	Actual	79835512	Actual	IC.2
Bcell	Dim.2	Actual	74228634	Actual	IC.2
Bcell	Dim.2	Actual	74151969	Actual	IC.2
Bcell	Dim.2	Actual	74086244	Actual	IC.2
Bcell	Dim.2	Actual	65857551	Actual	IC.2
Bcell	Dim.2	Actual	63349707	Actual	IC.2
Bcell	Dim.2	Actual	63020354	Actual	IC.2
Bcell	Dim.2	Actual	62512377	Actual	IC.2
Bcell	Dim.2	Actual	61996570	Actual	IC.2
Bcell	Dim.2	Actual	60700967	Actual	IC.2
Bcell	Dim.2	Actual	57644450	Actual	IC.2
Bcell	Dim.2	Actual	57612331	Actual	IC.2
Bcell	Dim.2	Actual	54398955	Actual	IC.2
Bcell	Dim.2	Actual	53515656	Actual	IC.2
Bcell	Dim.2	Actual	49580092	Actual	IC.2
Bcell	Dim.2	Actual	49324670	Actual	IC.2
Bcell	Dim.2	Actual	49272846	Actual	IC.2
Bcell	Dim.2	Actual	49049410	Actual	IC.2
Bcell	Dim.2	Actual	46115495	Actual	IC.2
Bcell	Dim.2	Actual	45847644	Actual	IC.2
Bcell	Dim.2	Actual	44126577	Actual	IC.2
Bcell	Dim.2	Actual	38547566	Actual	IC.2
Bcell	Dim.2	Actual	38022586	Actual	IC.2
Bcell	Dim.2	Actual	37730297	Actual	IC.2
Bcell	Dim.2	Actual	37472342	Actual	IC.2
Bcell	Dim.2	Actual	36993677	Actual	IC.2
Bcell	Dim.2	Actual	33105678	Actual	IC.2
Bcell	Dim.2	Actual	26955497	Actual	IC.2
Bcell	Dim.2	Actual	26160768	Actual	IC.2
Bcell	Dim.2	Actual	22832394	Actual	IC.2
Bcell	Dim.2	Actual	19567961	Actual	IC.2
Bcell	Dim.2	Actual	15586927	Actual	IC.2
Bcell	Dim.2	Actual	15054335	Actual	IC.2
Bcell	Dim.2	Actual	11803049	Actual	IC.2
Bcell	Dim.2	Actual	2711031	Actual	IC.2
Bcell	Dim.2	Actual	2472090	Actual	IC.2
Bcell	Dim.2	Actual	87601885	Actual	IC.2
Bcell	Dim.2	Actual	83757620	Actual	IC.2
Bcell	Dim.2	Actual	78893723	Actual	IC.2
Bcell	Dim.2	Actual	78187137	Actual	IC.2
Bcell	Dim.2	Actual	73348906	Actual	IC.2
Bcell	Dim.2	Actual	73336360	Actual	IC.2
Bcell	Dim.2	Actual	72981664	Actual	IC.2
Bcell	Dim.2	Actual	69485441	Actual	IC.2
Bcell	Dim.2	Actual	68209986	Actual	IC.2
Bcell	Dim.2	Actual	66623756	Actual	IC.2
Bcell	Dim.2	Actual	63995475	Actual	IC.2
Bcell	Dim.2	Actual	61904955	Actual	IC.2
Bcell	Dim.2	Actual	60762650	Actual	IC.2
Bcell	Dim.2	Actual	58927601	Actual	IC.2
Bcell	Dim.2	Actual	57028783	Actual	IC.2
Bcell	Dim.2	Actual	54435642	Actual	IC.2
Bcell	Dim.2	Actual	52439299	Actual	IC.2
Bcell	Dim.2	Actual	52046535	Actual	IC.2
Bcell	Dim.2	Actual	52003517	Actual	IC.2
Bcell	Dim.2	Actual	48970355	Actual	IC.2
Bcell	Dim.2	Actual	48751286	Actual	IC.2
Bcell	Dim.2	Actual	35580113	Actual	IC.2
Bcell	Dim.2	Actual	35229069	Actual	IC.2
Bcell	Dim.2	Actual	26399871	Actual	IC.2
Bcell	Dim.2	Actual	12774162	Actual	IC.2
Bcell	Dim.2	Actual	12310173	Actual	IC.2
Bcell	Dim.2	Actual	12233740	Actual	IC.2
Bcell	Dim.2	Actual	4716960	Actual	IC.2
Bcell	Dim.2	Actual	4285159	Actual	IC.2
Bcell	Dim.2	Actual	89988845	Actual	IC.2
Bcell	Dim.2	Actual	89893616	Actual	IC.2
Bcell	Dim.2	Actual	88413629	Actual	IC.2
Bcell	Dim.2	Actual	83027721	Actual	IC.2
Bcell	Dim.2	Actual	82684181	Actual	IC.2
Bcell	Dim.2	Actual	82313557	Actual	IC.2
Bcell	Dim.2	Actual	76706679	Actual	IC.2
Bcell	Dim.2	Actual	76630014	Actual	IC.2
Bcell	Dim.2	Actual	76564289	Actual	IC.2
Bcell	Dim.2	Actual	68335596	Actual	IC.2
Bcell	Dim.2	Actual	65827752	Actual	IC.2
Bcell	Dim.2	Actual	65498399	Actual	IC.2
Bcell	Dim.2	Actual	64990422	Actual	IC.2
Bcell	Dim.2	Actual	64474615	Actual	IC.2
Bcell	Dim.2	Actual	63179012	Actual	IC.2
Bcell	Dim.2	Actual	60122495	Actual	IC.2
Bcell	Dim.2	Actual	60090376	Actual	IC.2
Bcell	Dim.2	Actual	56877000	Actual	IC.2
Bcell	Dim.2	Actual	55993701	Actual	IC.2
Bcell	Dim.2	Actual	52058137	Actual	IC.2
Bcell	Dim.2	Actual	51802715	Actual	IC.2
Bcell	Dim.2	Actual	51750891	Actual	IC.2
Bcell	Dim.2	Actual	51527455	Actual	IC.2
Bcell	Dim.2	Actual	48593540	Actual	IC.2
Bcell	Dim.2	Actual	48325689	Actual	IC.2
Bcell	Dim.2	Actual	46604622	Actual	IC.2
Bcell	Dim.2	Actual	41025611	Actual	IC.2
Bcell	Dim.2	Actual	40500631	Actual	IC.2
Bcell	Dim.2	Actual	40208342	Actual	IC.2
Bcell	Dim.2	Actual	39950387	Actual	IC.2
Bcell	Dim.2	Actual	39471722	Actual	IC.2
Bcell	Dim.2	Actual	35583723	Actual	IC.2
Bcell	Dim.2	Actual	29433542	Actual	IC.2
Bcell	Dim.2	Actual	28638813	Actual	IC.2
Bcell	Dim.2	Actual	25310439	Actual	IC.2
Bcell	Dim.2	Actual	22046006	Actual	IC.2
Bcell	Dim.2	Actual	18064972	Actual	IC.2
Bcell	Dim.2	Actual	17532380	Actual	IC.2
Bcell	Dim.2	Actual	14281094	Actual	IC.2
Bcell	Dim.2	Actual	5189076	Actual	IC.2
Bcell	Dim.2	Actual	4950135	Actual	IC.2
Bcell	Dim.2	Actual	2362447	Actual	IC.2
Bcell	Dim.2	Actual	90758034	Actual	IC.2
Bcell	Dim.2	Actual	86913769	Actual	IC.2
Bcell	Dim.2	Actual	82049872	Actual	IC.2
Bcell	Dim.2	Actual	81343286	Actual	IC.2
Bcell	Dim.2	Actual	76505055	Actual	IC.2
Bcell	Dim.2	Actual	76492509	Actual	IC.2
Bcell	Dim.2	Actual	76137813	Actual	IC.2
Bcell	Dim.2	Actual	72641590	Actual	IC.2
Bcell	Dim.2	Actual	71366135	Actual	IC.2
Bcell	Dim.2	Actual	69779905	Actual	IC.2
Bcell	Dim.2	Actual	67151624	Actual	IC.2
Bcell	Dim.2	Actual	65061104	Actual	IC.2
Bcell	Dim.2	Actual	63918799	Actual	IC.2
Bcell	Dim.2	Actual	62083750	Actual	IC.2
Bcell	Dim.2	Actual	60184932	Actual	IC.2
Bcell	Dim.2	Actual	57591791	Actual	IC.2
Bcell	Dim.2	Actual	55595448	Actual	IC.2
Bcell	Dim.2	Actual	55202684	Actual	IC.2
Bcell	Dim.2	Actual	55159666	Actual	IC.2
Bcell	Dim.2	Actual	52126504	Actual	IC.2
Bcell	Dim.2	Actual	51907435	Actual	IC.2
Bcell	Dim.2	Actual	38736262	Actual	IC.2
Bcell	Dim.2	Actual	38385218	Actual	IC.2
Bcell	Dim.2	Actual	29556020	Actual	IC.2
Bcell	Dim.2	Actual	15930311	Actual	IC.2
Bcell	Dim.2	Actual	15466322	Actual	IC.2
Bcell	Dim.2	Actual	15389889	Actual	IC.2
Bcell	Dim.2	Actual	7873109	Actual	IC.2
Bcell	Dim.2	Actual	7441308	Actual	IC.2
Bcell	Dim.2	Actual	3155420	Actual	IC.2
Bcell	Dim.2	Actual	97795211	Actual	IC.2
Bcell	Dim.2	Actual	93950946	Actual	IC.2
Bcell	Dim.2	Actual	89087049	Actual	IC.2
Bcell	Dim.2	Actual	88380463	Actual	IC.2
Bcell	Dim.2	Actual	83542232	Actual	IC.2
Bcell	Dim.2	Actual	83529686	Actual	IC.2
Bcell	Dim.2	Actual	83174990	Actual	IC.2
Bcell	Dim.2	Actual	79678767	Actual	IC.2
Bcell	Dim.2	Actual	78403312	Actual	IC.2
Bcell	Dim.2	Actual	76817082	Actual	IC.2
Bcell	Dim.2	Actual	74188801	Actual	IC.2
Bcell	Dim.2	Actual	72098281	Actual	IC.2
Bcell	Dim.2	Actual	70955976	Actual	IC.2
Bcell	Dim.2	Actual	69120927	Actual	IC.2
Bcell	Dim.2	Actual	67222109	Actual	IC.2
Bcell	Dim.2	Actual	64628968	Actual	IC.2
Bcell	Dim.2	Actual	62632625	Actual	IC.2
Bcell	Dim.2	Actual	62239861	Actual	IC.2
Bcell	Dim.2	Actual	62196843	Actual	IC.2
Bcell	Dim.2	Actual	59163681	Actual	IC.2
Bcell	Dim.2	Actual	58944612	Actual	IC.2
Bcell	Dim.2	Actual	45773439	Actual	IC.2
Bcell	Dim.2	Actual	45422395	Actual	IC.2
Bcell	Dim.2	Actual	36593197	Actual	IC.2
Bcell	Dim.2	Actual	22967488	Actual	IC.2
Bcell	Dim.2	Actual	22503499	Actual	IC.2
Bcell	Dim.2	Actual	22427066	Actual	IC.2
Bcell	Dim.2	Actual	14910286	Actual	IC.2
Bcell	Dim.2	Actual	14478485	Actual	IC.2
Bcell	Dim.2	Actual	10192597	Actual	IC.2
Bcell	Dim.2	Actual	7006402	Actual	IC.2
Bcell	Dim.2	Actual	97956002	Actual	IC.2
Bcell	Dim.2	Actual	97860773	Actual	IC.2
Bcell	Dim.2	Actual	96380786	Actual	IC.2
Bcell	Dim.2	Actual	90994878	Actual	IC.2
Bcell	Dim.2	Actual	90651338	Actual	IC.2
Bcell	Dim.2	Actual	90280714	Actual	IC.2
Bcell	Dim.2	Actual	84673836	Actual	IC.2
Bcell	Dim.2	Actual	84597171	Actual	IC.2
Bcell	Dim.2	Actual	84531446	Actual	IC.2
Bcell	Dim.2	Actual	76302753	Actual	IC.2
Bcell	Dim.2	Actual	73794909	Actual	IC.2
Bcell	Dim.2	Actual	73465556	Actual	IC.2
Bcell	Dim.2	Actual	72957579	Actual	IC.2
Bcell	Dim.2	Actual	72441772	Actual	IC.2
Bcell	Dim.2	Actual	71146169	Actual	IC.2
Bcell	Dim.2	Actual	68089652	Actual	IC.2
Bcell	Dim.2	Actual	68057533	Actual	IC.2
Bcell	Dim.2	Actual	64844157	Actual	IC.2
Bcell	Dim.2	Actual	63960858	Actual	IC.2
Bcell	Dim.2	Actual	60025294	Actual	IC.2
Bcell	Dim.2	Actual	59769872	Actual	IC.2
Bcell	Dim.2	Actual	59718048	Actual	IC.2
Bcell	Dim.2	Actual	59494612	Actual	IC.2
Bcell	Dim.2	Actual	56560697	Actual	IC.2
Bcell	Dim.2	Actual	56292846	Actual	IC.2
Bcell	Dim.2	Actual	54571779	Actual	IC.2
Bcell	Dim.2	Actual	48992768	Actual	IC.2
Bcell	Dim.2	Actual	48467788	Actual	IC.2
Bcell	Dim.2	Actual	48175499	Actual	IC.2
Bcell	Dim.2	Actual	47917544	Actual	IC.2
Bcell	Dim.2	Actual	47438879	Actual	IC.2
Bcell	Dim.2	Actual	43550880	Actual	IC.2
Bcell	Dim.2	Actual	37400699	Actual	IC.2
Bcell	Dim.2	Actual	36605970	Actual	IC.2
Bcell	Dim.2	Actual	33277596	Actual	IC.2
Bcell	Dim.2	Actual	30013163	Actual	IC.2
Bcell	Dim.2	Actual	26032129	Actual	IC.2
Bcell	Dim.2	Actual	25499537	Actual	IC.2
Bcell	Dim.2	Actual	22248251	Actual	IC.2
Bcell	Dim.2	Actual	13156233	Actual	IC.2
Bcell	Dim.2	Actual	12917292	Actual	IC.2
Bcell	Dim.2	Actual	10329604	Actual	IC.2
Bcell	Dim.2	Actual	7864159	Actual	IC.2
Bcell	Dim.2	Actual	98480664	Actual	IC.2
Bcell	Dim.2	Actual	94636399	Actual	IC.2
Bcell	Dim.2	Actual	89772502	Actual	IC.2
Bcell	Dim.2	Actual	89065916	Actual	IC.2
Bcell	Dim.2	Actual	84227685	Actual	IC.2
Bcell	Dim.2	Actual	84215139	Actual	IC.2
Bcell	Dim.2	Actual	83860443	Actual	IC.2
Bcell	Dim.2	Actual	80364220	Actual	IC.2
Bcell	Dim.2	Actual	79088765	Actual	IC.2
Bcell	Dim.2	Actual	77502535	Actual	IC.2
Bcell	Dim.2	Actual	74874254	Actual	IC.2
Bcell	Dim.2	Actual	72783734	Actual	IC.2
Bcell	Dim.2	Actual	71641429	Actual	IC.2
Bcell	Dim.2	Actual	69806380	Actual	IC.2
Bcell	Dim.2	Actual	67907562	Actual	IC.2
Bcell	Dim.2	Actual	65314421	Actual	IC.2
Bcell	Dim.2	Actual	63318078	Actual	IC.2
Bcell	Dim.2	Actual	62925314	Actual	IC.2
Bcell	Dim.2	Actual	62882296	Actual	IC.2
Bcell	Dim.2	Actual	59849134	Actual	IC.2
Bcell	Dim.2	Actual	59630065	Actual	IC.2
Bcell	Dim.2	Actual	46458892	Actual	IC.2
Bcell	Dim.2	Actual	46107848	Actual	IC.2
Bcell	Dim.2	Actual	37278650	Actual	IC.2
Bcell	Dim.2	Actual	23652941	Actual	IC.2
Bcell	Dim.2	Actual	23188952	Actual	IC.2
Bcell	Dim.2	Actual	23112519	Actual	IC.2
Bcell	Dim.2	Actual	15595739	Actual	IC.2
Bcell	Dim.2	Actual	15163938	Actual	IC.2
Bcell	Dim.2	Actual	10878050	Actual	IC.2
Bcell	Dim.2	Actual	7691855	Actual	IC.2
Bcell	Dim.2	Actual	622537	Actual	IC.2
Bcell	Dim.2	Actual	106578506	Actual	IC.2
Bcell	Dim.2	Actual	102734241	Actual	IC.2
Bcell	Dim.2	Actual	97870344	Actual	IC.2
Bcell	Dim.2	Actual	97163758	Actual	IC.2
Bcell	Dim.2	Actual	92325527	Actual	IC.2
Bcell	Dim.2	Actual	92312981	Actual	IC.2
Bcell	Dim.2	Actual	91958285	Actual	IC.2
Bcell	Dim.2	Actual	88462062	Actual	IC.2
Bcell	Dim.2	Actual	87186607	Actual	IC.2
Bcell	Dim.2	Actual	85600377	Actual	IC.2
Bcell	Dim.2	Actual	82972096	Actual	IC.2
Bcell	Dim.2	Actual	80881576	Actual	IC.2
Bcell	Dim.2	Actual	79739271	Actual	IC.2
Bcell	Dim.2	Actual	77904222	Actual	IC.2
Bcell	Dim.2	Actual	76005404	Actual	IC.2
Bcell	Dim.2	Actual	73412263	Actual	IC.2
Bcell	Dim.2	Actual	71415920	Actual	IC.2
Bcell	Dim.2	Actual	71023156	Actual	IC.2
Bcell	Dim.2	Actual	70980138	Actual	IC.2
Bcell	Dim.2	Actual	67946976	Actual	IC.2
Bcell	Dim.2	Actual	67727907	Actual	IC.2
Bcell	Dim.2	Actual	54556734	Actual	IC.2
Bcell	Dim.2	Actual	54205690	Actual	IC.2
Bcell	Dim.2	Actual	45376492	Actual	IC.2
Bcell	Dim.2	Actual	31750783	Actual	IC.2
Bcell	Dim.2	Actual	31286794	Actual	IC.2
Bcell	Dim.2	Actual	31210361	Actual	IC.2
Bcell	Dim.2	Actual	23693581	Actual	IC.2
Bcell	Dim.2	Actual	23261780	Actual	IC.2
Bcell	Dim.2	Actual	18975892	Actual	IC.2
Bcell	Dim.2	Actual	15789697	Actual	IC.2
Bcell	Dim.2	Actual	8720379	Actual	IC.2
Bcell	Dim.2	Actual	8075034	Actual	IC.2
Bcell	Dim.2	Actual	106780550	Actual	IC.2
Bcell	Dim.2	Actual	106685321	Actual	IC.2
Bcell	Dim.2	Actual	105205334	Actual	IC.2
Bcell	Dim.2	Actual	99819426	Actual	IC.2
Bcell	Dim.2	Actual	99475886	Actual	IC.2
Bcell	Dim.2	Actual	99105262	Actual	IC.2
Bcell	Dim.2	Actual	93498384	Actual	IC.2
Bcell	Dim.2	Actual	93421719	Actual	IC.2
Bcell	Dim.2	Actual	93355994	Actual	IC.2
Bcell	Dim.2	Actual	85127301	Actual	IC.2
Bcell	Dim.2	Actual	82619457	Actual	IC.2
Bcell	Dim.2	Actual	82290104	Actual	IC.2
Bcell	Dim.2	Actual	81782127	Actual	IC.2
Bcell	Dim.2	Actual	81266320	Actual	IC.2
Bcell	Dim.2	Actual	79970717	Actual	IC.2
Bcell	Dim.2	Actual	76914200	Actual	IC.2
Bcell	Dim.2	Actual	76882081	Actual	IC.2
Bcell	Dim.2	Actual	73668705	Actual	IC.2
Bcell	Dim.2	Actual	72785406	Actual	IC.2
Bcell	Dim.2	Actual	68849842	Actual	IC.2
Bcell	Dim.2	Actual	68594420	Actual	IC.2
Bcell	Dim.2	Actual	68542596	Actual	IC.2
Bcell	Dim.2	Actual	68319160	Actual	IC.2
Bcell	Dim.2	Actual	65385245	Actual	IC.2
Bcell	Dim.2	Actual	65117394	Actual	IC.2
Bcell	Dim.2	Actual	63396327	Actual	IC.2
Bcell	Dim.2	Actual	57817316	Actual	IC.2
Bcell	Dim.2	Actual	57292336	Actual	IC.2
Bcell	Dim.2	Actual	57000047	Actual	IC.2
Bcell	Dim.2	Actual	56742092	Actual	IC.2
Bcell	Dim.2	Actual	56263427	Actual	IC.2
Bcell	Dim.2	Actual	52375428	Actual	IC.2
Bcell	Dim.2	Actual	46225247	Actual	IC.2
Bcell	Dim.2	Actual	45430518	Actual	IC.2
Bcell	Dim.2	Actual	42102144	Actual	IC.2
Bcell	Dim.2	Actual	38837711	Actual	IC.2
Bcell	Dim.2	Actual	34856677	Actual	IC.2
Bcell	Dim.2	Actual	34324085	Actual	IC.2
Bcell	Dim.2	Actual	31072799	Actual	IC.2
Bcell	Dim.2	Actual	21980781	Actual	IC.2
Bcell	Dim.2	Actual	21741840	Actual	IC.2
Bcell	Dim.2	Actual	19154152	Actual	IC.2
Bcell	Dim.2	Actual	16688707	Actual	IC.2
Bcell	Dim.2	Actual	8797994	Actual	IC.2
Bcell	Dim.2	Actual	107183838	Actual	IC.2
Bcell	Dim.2	Actual	107088609	Actual	IC.2
Bcell	Dim.2	Actual	105608622	Actual	IC.2
Bcell	Dim.2	Actual	100222714	Actual	IC.2
Bcell	Dim.2	Actual	99879174	Actual	IC.2
Bcell	Dim.2	Actual	99508550	Actual	IC.2
Bcell	Dim.2	Actual	93901672	Actual	IC.2
Bcell	Dim.2	Actual	93825007	Actual	IC.2
Bcell	Dim.2	Actual	93759282	Actual	IC.2
Bcell	Dim.2	Actual	85530589	Actual	IC.2
Bcell	Dim.2	Actual	83022745	Actual	IC.2
Bcell	Dim.2	Actual	82693392	Actual	IC.2
Bcell	Dim.2	Actual	82185415	Actual	IC.2
Bcell	Dim.2	Actual	81669608	Actual	IC.2
Bcell	Dim.2	Actual	80374005	Actual	IC.2
Bcell	Dim.2	Actual	77317488	Actual	IC.2
Bcell	Dim.2	Actual	77285369	Actual	IC.2
Bcell	Dim.2	Actual	74071993	Actual	IC.2
Bcell	Dim.2	Actual	73188694	Actual	IC.2
Bcell	Dim.2	Actual	69253130	Actual	IC.2
Bcell	Dim.2	Actual	68997708	Actual	IC.2
Bcell	Dim.2	Actual	68945884	Actual	IC.2
Bcell	Dim.2	Actual	68722448	Actual	IC.2
Bcell	Dim.2	Actual	65788533	Actual	IC.2
Bcell	Dim.2	Actual	65520682	Actual	IC.2
Bcell	Dim.2	Actual	63799615	Actual	IC.2
Bcell	Dim.2	Actual	58220604	Actual	IC.2
Bcell	Dim.2	Actual	57695624	Actual	IC.2
Bcell	Dim.2	Actual	57403335	Actual	IC.2
Bcell	Dim.2	Actual	57145380	Actual	IC.2
Bcell	Dim.2	Actual	56666715	Actual	IC.2
Bcell	Dim.2	Actual	52778716	Actual	IC.2
Bcell	Dim.2	Actual	46628535	Actual	IC.2
Bcell	Dim.2	Actual	45833806	Actual	IC.2
Bcell	Dim.2	Actual	42505432	Actual	IC.2
Bcell	Dim.2	Actual	39240999	Actual	IC.2
Bcell	Dim.2	Actual	35259965	Actual	IC.2
Bcell	Dim.2	Actual	34727373	Actual	IC.2
Bcell	Dim.2	Actual	31476087	Actual	IC.2
Bcell	Dim.2	Actual	22384069	Actual	IC.2
Bcell	Dim.2	Actual	22145128	Actual	IC.2
Bcell	Dim.2	Actual	19557440	Actual	IC.2
Bcell	Dim.2	Actual	17091995	Actual	IC.2
Bcell	Dim.2	Actual	9201282	Actual	IC.2
Bcell	Dim.2	Actual	397117	Actual	IC.2
Bcell	Dim.2	Actual	107305890	Actual	IC.2
Bcell	Dim.2	Actual	107210661	Actual	IC.2
Bcell	Dim.2	Actual	105730674	Actual	IC.2
Bcell	Dim.2	Actual	100344766	Actual	IC.2
Bcell	Dim.2	Actual	100001226	Actual	IC.2
Bcell	Dim.2	Actual	99630602	Actual	IC.2
Bcell	Dim.2	Actual	94023724	Actual	IC.2
Bcell	Dim.2	Actual	93947059	Actual	IC.2
Bcell	Dim.2	Actual	93881334	Actual	IC.2
Bcell	Dim.2	Actual	85652641	Actual	IC.2
Bcell	Dim.2	Actual	83144797	Actual	IC.2
Bcell	Dim.2	Actual	82815444	Actual	IC.2
Bcell	Dim.2	Actual	82307467	Actual	IC.2
Bcell	Dim.2	Actual	81791660	Actual	IC.2
Bcell	Dim.2	Actual	80496057	Actual	IC.2
Bcell	Dim.2	Actual	77439540	Actual	IC.2
Bcell	Dim.2	Actual	77407421	Actual	IC.2
Bcell	Dim.2	Actual	74194045	Actual	IC.2
Bcell	Dim.2	Actual	73310746	Actual	IC.2
Bcell	Dim.2	Actual	69375182	Actual	IC.2
Bcell	Dim.2	Actual	69119760	Actual	IC.2
Bcell	Dim.2	Actual	69067936	Actual	IC.2
Bcell	Dim.2	Actual	68844500	Actual	IC.2
Bcell	Dim.2	Actual	65910585	Actual	IC.2
Bcell	Dim.2	Actual	65642734	Actual	IC.2
Bcell	Dim.2	Actual	63921667	Actual	IC.2
Bcell	Dim.2	Actual	58342656	Actual	IC.2
Bcell	Dim.2	Actual	57817676	Actual	IC.2
Bcell	Dim.2	Actual	57525387	Actual	IC.2
Bcell	Dim.2	Actual	57267432	Actual	IC.2
Bcell	Dim.2	Actual	56788767	Actual	IC.2
Bcell	Dim.2	Actual	52900768	Actual	IC.2
Bcell	Dim.2	Actual	46750587	Actual	IC.2
Bcell	Dim.2	Actual	45955858	Actual	IC.2
Bcell	Dim.2	Actual	42627484	Actual	IC.2
Bcell	Dim.2	Actual	39363051	Actual	IC.2
Bcell	Dim.2	Actual	35382017	Actual	IC.2
Bcell	Dim.2	Actual	34849425	Actual	IC.2
Bcell	Dim.2	Actual	31598139	Actual	IC.2
Bcell	Dim.2	Actual	22506121	Actual	IC.2
Bcell	Dim.2	Actual	22267180	Actual	IC.2
Bcell	Dim.2	Actual	19679492	Actual	IC.2
Bcell	Dim.2	Actual	17214047	Actual	IC.2
Bcell	Dim.2	Actual	9323334	Actual	IC.2
Bcell	Dim.2	Actual	519169	Actual	IC.2
Bcell	Dim.2	Actual	113171	Actual	IC.2
Bcell	Dim.2	Actual	108555482	Actual	IC.2
Bcell	Dim.2	Actual	104711217	Actual	IC.2
Bcell	Dim.2	Actual	99847320	Actual	IC.2
Bcell	Dim.2	Actual	99140734	Actual	IC.2
Bcell	Dim.2	Actual	94302503	Actual	IC.2
Bcell	Dim.2	Actual	94289957	Actual	IC.2
Bcell	Dim.2	Actual	93935261	Actual	IC.2
Bcell	Dim.2	Actual	90439038	Actual	IC.2
Bcell	Dim.2	Actual	89163583	Actual	IC.2
Bcell	Dim.2	Actual	87577353	Actual	IC.2
Bcell	Dim.2	Actual	84949072	Actual	IC.2
Bcell	Dim.2	Actual	82858552	Actual	IC.2
Bcell	Dim.2	Actual	81716247	Actual	IC.2
Bcell	Dim.2	Actual	79881198	Actual	IC.2
Bcell	Dim.2	Actual	77982380	Actual	IC.2
Bcell	Dim.2	Actual	75389239	Actual	IC.2
Bcell	Dim.2	Actual	73392896	Actual	IC.2
Bcell	Dim.2	Actual	73000132	Actual	IC.2
Bcell	Dim.2	Actual	72957114	Actual	IC.2
Bcell	Dim.2	Actual	69923952	Actual	IC.2
Bcell	Dim.2	Actual	69704883	Actual	IC.2
Bcell	Dim.2	Actual	56533710	Actual	IC.2
Bcell	Dim.2	Actual	56182666	Actual	IC.2
Bcell	Dim.2	Actual	47353468	Actual	IC.2
Bcell	Dim.2	Actual	33727759	Actual	IC.2
Bcell	Dim.2	Actual	33263770	Actual	IC.2
Bcell	Dim.2	Actual	33187337	Actual	IC.2
Bcell	Dim.2	Actual	25670557	Actual	IC.2
Bcell	Dim.2	Actual	25238756	Actual	IC.2
Bcell	Dim.2	Actual	20952868	Actual	IC.2
Bcell	Dim.2	Actual	17766673	Actual	IC.2
Bcell	Dim.2	Actual	10697355	Actual	IC.2
Bcell	Dim.2	Actual	10052010	Actual	IC.2
Bcell	Dim.2	Actual	1905076	Actual	IC.2
Bcell	Dim.2	Actual	108829265	Actual	IC.2
Bcell	Dim.2	Actual	108734036	Actual	IC.2
Bcell	Dim.2	Actual	107254049	Actual	IC.2
Bcell	Dim.2	Actual	101868141	Actual	IC.2
Bcell	Dim.2	Actual	101524601	Actual	IC.2
Bcell	Dim.2	Actual	101153977	Actual	IC.2
Bcell	Dim.2	Actual	95547099	Actual	IC.2
Bcell	Dim.2	Actual	95470434	Actual	IC.2
Bcell	Dim.2	Actual	95404709	Actual	IC.2
Bcell	Dim.2	Actual	87176016	Actual	IC.2
Bcell	Dim.2	Actual	84668172	Actual	IC.2
Bcell	Dim.2	Actual	84338819	Actual	IC.2
Bcell	Dim.2	Actual	83830842	Actual	IC.2
Bcell	Dim.2	Actual	83315035	Actual	IC.2
Bcell	Dim.2	Actual	82019432	Actual	IC.2
Bcell	Dim.2	Actual	78962915	Actual	IC.2
Bcell	Dim.2	Actual	78930796	Actual	IC.2
Bcell	Dim.2	Actual	75717420	Actual	IC.2
Bcell	Dim.2	Actual	74834121	Actual	IC.2
Bcell	Dim.2	Actual	70898557	Actual	IC.2
Bcell	Dim.2	Actual	70643135	Actual	IC.2
Bcell	Dim.2	Actual	70591311	Actual	IC.2
Bcell	Dim.2	Actual	70367875	Actual	IC.2
Bcell	Dim.2	Actual	67433960	Actual	IC.2
Bcell	Dim.2	Actual	67166109	Actual	IC.2
Bcell	Dim.2	Actual	65445042	Actual	IC.2
Bcell	Dim.2	Actual	59866031	Actual	IC.2
Bcell	Dim.2	Actual	59341051	Actual	IC.2
Bcell	Dim.2	Actual	59048762	Actual	IC.2
Bcell	Dim.2	Actual	58790807	Actual	IC.2
Bcell	Dim.2	Actual	58312142	Actual	IC.2
Bcell	Dim.2	Actual	54424143	Actual	IC.2
Bcell	Dim.2	Actual	48273962	Actual	IC.2
Bcell	Dim.2	Actual	47479233	Actual	IC.2
Bcell	Dim.2	Actual	44150859	Actual	IC.2
Bcell	Dim.2	Actual	40886426	Actual	IC.2
Bcell	Dim.2	Actual	36905392	Actual	IC.2
Bcell	Dim.2	Actual	36372800	Actual	IC.2
Bcell	Dim.2	Actual	33121514	Actual	IC.2
Bcell	Dim.2	Actual	24029496	Actual	IC.2
Bcell	Dim.2	Actual	23790555	Actual	IC.2
Bcell	Dim.2	Actual	21202867	Actual	IC.2
Bcell	Dim.2	Actual	18737422	Actual	IC.2
Bcell	Dim.2	Actual	10846709	Actual	IC.2
Bcell	Dim.2	Actual	2042544	Actual	IC.2
Bcell	Dim.2	Actual	1636546	Actual	IC.2
Bcell	Dim.2	Actual	1507427	Actual	IC.2
Bcell	Dim.2	Actual	110156327	Actual	IC.2
Bcell	Dim.2	Actual	110061098	Actual	IC.2
Bcell	Dim.2	Actual	108581111	Actual	IC.2
Bcell	Dim.2	Actual	103195203	Actual	IC.2
Bcell	Dim.2	Actual	102851663	Actual	IC.2
Bcell	Dim.2	Actual	102481039	Actual	IC.2
Bcell	Dim.2	Actual	96874161	Actual	IC.2
Bcell	Dim.2	Actual	96797496	Actual	IC.2
Bcell	Dim.2	Actual	96731771	Actual	IC.2
Bcell	Dim.2	Actual	88503078	Actual	IC.2
Bcell	Dim.2	Actual	85995234	Actual	IC.2
Bcell	Dim.2	Actual	85665881	Actual	IC.2
Bcell	Dim.2	Actual	85157904	Actual	IC.2
Bcell	Dim.2	Actual	84642097	Actual	IC.2
Bcell	Dim.2	Actual	83346494	Actual	IC.2
Bcell	Dim.2	Actual	80289977	Actual	IC.2
Bcell	Dim.2	Actual	80257858	Actual	IC.2
Bcell	Dim.2	Actual	77044482	Actual	IC.2
Bcell	Dim.2	Actual	76161183	Actual	IC.2
Bcell	Dim.2	Actual	72225619	Actual	IC.2
Bcell	Dim.2	Actual	71970197	Actual	IC.2
Bcell	Dim.2	Actual	71918373	Actual	IC.2
Bcell	Dim.2	Actual	71694937	Actual	IC.2
Bcell	Dim.2	Actual	68761022	Actual	IC.2
Bcell	Dim.2	Actual	68493171	Actual	IC.2
Bcell	Dim.2	Actual	66772104	Actual	IC.2
Bcell	Dim.2	Actual	61193093	Actual	IC.2
Bcell	Dim.2	Actual	60668113	Actual	IC.2
Bcell	Dim.2	Actual	60375824	Actual	IC.2
Bcell	Dim.2	Actual	60117869	Actual	IC.2
Bcell	Dim.2	Actual	59639204	Actual	IC.2
Bcell	Dim.2	Actual	55751205	Actual	IC.2
Bcell	Dim.2	Actual	49601024	Actual	IC.2
Bcell	Dim.2	Actual	48806295	Actual	IC.2
Bcell	Dim.2	Actual	45477921	Actual	IC.2
Bcell	Dim.2	Actual	42213488	Actual	IC.2
Bcell	Dim.2	Actual	38232454	Actual	IC.2
Bcell	Dim.2	Actual	37699862	Actual	IC.2
Bcell	Dim.2	Actual	34448576	Actual	IC.2
Bcell	Dim.2	Actual	25356558	Actual	IC.2
Bcell	Dim.2	Actual	25117617	Actual	IC.2
Bcell	Dim.2	Actual	22529929	Actual	IC.2
Bcell	Dim.2	Actual	20064484	Actual	IC.2
Bcell	Dim.2	Actual	12173771	Actual	IC.2
Bcell	Dim.2	Actual	3369606	Actual	IC.2
Bcell	Dim.2	Actual	2963608	Actual	IC.2
Bcell	Dim.2	Actual	2834489	Actual	IC.2
Bcell	Dim.2	Actual	1281436	Actual	IC.2
Bcell	Dim.2	Actual	110131806	Actual	IC.2
Bcell	Dim.2	Actual	106287541	Actual	IC.2
Bcell	Dim.2	Actual	101423644	Actual	IC.2
Bcell	Dim.2	Actual	100717058	Actual	IC.2
Bcell	Dim.2	Actual	95878827	Actual	IC.2
Bcell	Dim.2	Actual	95866281	Actual	IC.2
Bcell	Dim.2	Actual	95511585	Actual	IC.2
Bcell	Dim.2	Actual	92015362	Actual	IC.2
Bcell	Dim.2	Actual	90739907	Actual	IC.2
Bcell	Dim.2	Actual	89153677	Actual	IC.2
Bcell	Dim.2	Actual	86525396	Actual	IC.2
Bcell	Dim.2	Actual	84434876	Actual	IC.2
Bcell	Dim.2	Actual	83292571	Actual	IC.2
Bcell	Dim.2	Actual	81457522	Actual	IC.2
Bcell	Dim.2	Actual	79558704	Actual	IC.2
Bcell	Dim.2	Actual	76965563	Actual	IC.2
Bcell	Dim.2	Actual	74969220	Actual	IC.2
Bcell	Dim.2	Actual	74576456	Actual	IC.2
Bcell	Dim.2	Actual	74533438	Actual	IC.2
Bcell	Dim.2	Actual	71500276	Actual	IC.2
Bcell	Dim.2	Actual	71281207	Actual	IC.2
Bcell	Dim.2	Actual	58110034	Actual	IC.2
Bcell	Dim.2	Actual	57758990	Actual	IC.2
Bcell	Dim.2	Actual	48929792	Actual	IC.2
Bcell	Dim.2	Actual	35304083	Actual	IC.2
Bcell	Dim.2	Actual	34840094	Actual	IC.2
Bcell	Dim.2	Actual	34763661	Actual	IC.2
Bcell	Dim.2	Actual	27246881	Actual	IC.2
Bcell	Dim.2	Actual	26815080	Actual	IC.2
Bcell	Dim.2	Actual	22529192	Actual	IC.2
Bcell	Dim.2	Actual	19342997	Actual	IC.2
Bcell	Dim.2	Actual	12273679	Actual	IC.2
Bcell	Dim.2	Actual	11628334	Actual	IC.2
Bcell	Dim.2	Actual	3481400	Actual	IC.2
Bcell	Dim.2	Actual	1559548	Actual	IC.2
Bcell	Dim.2	Actual	111305123	Actual	IC.2
Bcell	Dim.2	Actual	107460858	Actual	IC.2
Bcell	Dim.2	Actual	102596961	Actual	IC.2
Bcell	Dim.2	Actual	101890375	Actual	IC.2
Bcell	Dim.2	Actual	97052144	Actual	IC.2
Bcell	Dim.2	Actual	97039598	Actual	IC.2
Bcell	Dim.2	Actual	96684902	Actual	IC.2
Bcell	Dim.2	Actual	93188679	Actual	IC.2
Bcell	Dim.2	Actual	91913224	Actual	IC.2
Bcell	Dim.2	Actual	90326994	Actual	IC.2
Bcell	Dim.2	Actual	87698713	Actual	IC.2
Bcell	Dim.2	Actual	85608193	Actual	IC.2
Bcell	Dim.2	Actual	84465888	Actual	IC.2
Bcell	Dim.2	Actual	82630839	Actual	IC.2
Bcell	Dim.2	Actual	80732021	Actual	IC.2
Bcell	Dim.2	Actual	78138880	Actual	IC.2
Bcell	Dim.2	Actual	76142537	Actual	IC.2
Bcell	Dim.2	Actual	75749773	Actual	IC.2
Bcell	Dim.2	Actual	75706755	Actual	IC.2
Bcell	Dim.2	Actual	72673593	Actual	IC.2
Bcell	Dim.2	Actual	72454524	Actual	IC.2
Bcell	Dim.2	Actual	59283351	Actual	IC.2
Bcell	Dim.2	Actual	58932307	Actual	IC.2
Bcell	Dim.2	Actual	50103109	Actual	IC.2
Bcell	Dim.2	Actual	36477400	Actual	IC.2
Bcell	Dim.2	Actual	36013411	Actual	IC.2
Bcell	Dim.2	Actual	35936978	Actual	IC.2
Bcell	Dim.2	Actual	28420198	Actual	IC.2
Bcell	Dim.2	Actual	27988397	Actual	IC.2
Bcell	Dim.2	Actual	23702509	Actual	IC.2
Bcell	Dim.2	Actual	20516314	Actual	IC.2
Bcell	Dim.2	Actual	13446996	Actual	IC.2
Bcell	Dim.2	Actual	12801651	Actual	IC.2
Bcell	Dim.2	Actual	4654717	Actual	IC.2
Bcell	Dim.2	Actual	2732865	Actual	IC.2
Bcell	Dim.2	Actual	1076005	Actual	IC.2
Bcell	Dim.2	Actual	111370124	Actual	IC.2
Bcell	Dim.2	Actual	107525859	Actual	IC.2
Bcell	Dim.2	Actual	102661962	Actual	IC.2
Bcell	Dim.2	Actual	101955376	Actual	IC.2
Bcell	Dim.2	Actual	97117145	Actual	IC.2
Bcell	Dim.2	Actual	97104599	Actual	IC.2
Bcell	Dim.2	Actual	96749903	Actual	IC.2
Bcell	Dim.2	Actual	93253680	Actual	IC.2
Bcell	Dim.2	Actual	91978225	Actual	IC.2
Bcell	Dim.2	Actual	90391995	Actual	IC.2
Bcell	Dim.2	Actual	87763714	Actual	IC.2
Bcell	Dim.2	Actual	85673194	Actual	IC.2
Bcell	Dim.2	Actual	84530889	Actual	IC.2
Bcell	Dim.2	Actual	82695840	Actual	IC.2
Bcell	Dim.2	Actual	80797022	Actual	IC.2
Bcell	Dim.2	Actual	78203881	Actual	IC.2
Bcell	Dim.2	Actual	76207538	Actual	IC.2
Bcell	Dim.2	Actual	75814774	Actual	IC.2
Bcell	Dim.2	Actual	75771756	Actual	IC.2
Bcell	Dim.2	Actual	72738594	Actual	IC.2
Bcell	Dim.2	Actual	72519525	Actual	IC.2
Bcell	Dim.2	Actual	59348352	Actual	IC.2
Bcell	Dim.2	Actual	58997308	Actual	IC.2
Bcell	Dim.2	Actual	50168110	Actual	IC.2
Bcell	Dim.2	Actual	36542401	Actual	IC.2
Bcell	Dim.2	Actual	36078412	Actual	IC.2
Bcell	Dim.2	Actual	36001979	Actual	IC.2
Bcell	Dim.2	Actual	28485199	Actual	IC.2
Bcell	Dim.2	Actual	28053398	Actual	IC.2
Bcell	Dim.2	Actual	23767510	Actual	IC.2
Bcell	Dim.2	Actual	20581315	Actual	IC.2
Bcell	Dim.2	Actual	13511997	Actual	IC.2
Bcell	Dim.2	Actual	12866652	Actual	IC.2
Bcell	Dim.2	Actual	4719718	Actual	IC.2
Bcell	Dim.2	Actual	2797866	Actual	IC.2
Bcell	Dim.2	Actual	1141006	Actual	IC.2
Bcell	Dim.2	Actual	2342	Actual	IC.2
Bcell	Dim.2	Actual	111502486	Actual	IC.2
Bcell	Dim.2	Actual	107658221	Actual	IC.2
Bcell	Dim.2	Actual	102794324	Actual	IC.2
Bcell	Dim.2	Actual	102087738	Actual	IC.2
Bcell	Dim.2	Actual	97249507	Actual	IC.2
Bcell	Dim.2	Actual	97236961	Actual	IC.2
Bcell	Dim.2	Actual	96882265	Actual	IC.2
Bcell	Dim.2	Actual	93386042	Actual	IC.2
Bcell	Dim.2	Actual	92110587	Actual	IC.2
Bcell	Dim.2	Actual	90524357	Actual	IC.2
Bcell	Dim.2	Actual	87896076	Actual	IC.2
Bcell	Dim.2	Actual	85805556	Actual	IC.2
Bcell	Dim.2	Actual	84663251	Actual	IC.2
Bcell	Dim.2	Actual	82828202	Actual	IC.2
Bcell	Dim.2	Actual	80929384	Actual	IC.2
Bcell	Dim.2	Actual	78336243	Actual	IC.2
Bcell	Dim.2	Actual	76339900	Actual	IC.2
Bcell	Dim.2	Actual	75947136	Actual	IC.2
Bcell	Dim.2	Actual	75904118	Actual	IC.2
Bcell	Dim.2	Actual	72870956	Actual	IC.2
Bcell	Dim.2	Actual	72651887	Actual	IC.2
Bcell	Dim.2	Actual	59480714	Actual	IC.2
Bcell	Dim.2	Actual	59129670	Actual	IC.2
Bcell	Dim.2	Actual	50300472	Actual	IC.2
Bcell	Dim.2	Actual	36674763	Actual	IC.2
Bcell	Dim.2	Actual	36210774	Actual	IC.2
Bcell	Dim.2	Actual	36134341	Actual	IC.2
Bcell	Dim.2	Actual	28617561	Actual	IC.2
Bcell	Dim.2	Actual	28185760	Actual	IC.2
Bcell	Dim.2	Actual	23899872	Actual	IC.2
Bcell	Dim.2	Actual	20713677	Actual	IC.2
Bcell	Dim.2	Actual	13644359	Actual	IC.2
Bcell	Dim.2	Actual	12999014	Actual	IC.2
Bcell	Dim.2	Actual	4852080	Actual	IC.2
Bcell	Dim.2	Actual	2930228	Actual	IC.2
Bcell	Dim.2	Actual	1273368	Actual	IC.2
Bcell	Dim.2	Actual	134704	Actual	IC.2
Bcell	Dim.2	Actual	81717	Actual	IC.2
Bcell	Dim.2	Actual	111619110	Actual	IC.2
Bcell	Dim.2	Actual	111523881	Actual	IC.2
Bcell	Dim.2	Actual	110043894	Actual	IC.2
Bcell	Dim.2	Actual	104657986	Actual	IC.2
Bcell	Dim.2	Actual	104314446	Actual	IC.2
Bcell	Dim.2	Actual	103943822	Actual	IC.2
Bcell	Dim.2	Actual	98336944	Actual	IC.2
Bcell	Dim.2	Actual	98260279	Actual	IC.2
Bcell	Dim.2	Actual	98194554	Actual	IC.2
Bcell	Dim.2	Actual	89965861	Actual	IC.2
Bcell	Dim.2	Actual	87458017	Actual	IC.2
Bcell	Dim.2	Actual	87128664	Actual	IC.2
Bcell	Dim.2	Actual	86620687	Actual	IC.2
Bcell	Dim.2	Actual	86104880	Actual	IC.2
Bcell	Dim.2	Actual	84809277	Actual	IC.2
Bcell	Dim.2	Actual	81752760	Actual	IC.2
Bcell	Dim.2	Actual	81720641	Actual	IC.2
Bcell	Dim.2	Actual	78507265	Actual	IC.2
Bcell	Dim.2	Actual	77623966	Actual	IC.2
Bcell	Dim.2	Actual	73688402	Actual	IC.2
Bcell	Dim.2	Actual	73432980	Actual	IC.2
Bcell	Dim.2	Actual	73381156	Actual	IC.2
Bcell	Dim.2	Actual	73157720	Actual	IC.2
Bcell	Dim.2	Actual	70223805	Actual	IC.2
Bcell	Dim.2	Actual	69955954	Actual	IC.2
Bcell	Dim.2	Actual	68234887	Actual	IC.2
Bcell	Dim.2	Actual	62655876	Actual	IC.2
Bcell	Dim.2	Actual	62130896	Actual	IC.2
Bcell	Dim.2	Actual	61838607	Actual	IC.2
Bcell	Dim.2	Actual	61580652	Actual	IC.2
Bcell	Dim.2	Actual	61101987	Actual	IC.2
Bcell	Dim.2	Actual	57213988	Actual	IC.2
[truncated: 420,975 more rows]
