# Supplementary material for: Identifying clinically relevant cell state interactions in the tumor microenvironment of IDH-mutant gliomas using CSI-TME
Source: Mol Syst Biol. 2026 Mar 10;22(6):928–61. doi: 10.1038/s44320-026-00201-0 (PMC13230996; doi:10.1038/s44320-026-00201-0)
Supplement: Supplementary file 20 — Figure Appendix S1 Source Data [file 44320_2026_201_MOESM20_ESM.zip › AppendixFigureS1/FigureS1E.txt]

cell_type	IC	top	runner_up
Bcell	IC.1	0.9385412282	0.0476968239
Bcell	IC.10	0.8395340504	0.4942965374
Bcell	IC.2	0.9741510743	0.0732211798
Bcell	IC.3	0.9157768064	0.1883604442
Bcell	IC.4	0.9675887234	0.1070091448
Bcell	IC.5	0.9887329748	0.0432683771
Bcell	IC.6	0.9233591558	0.1932546705
Bcell	IC.7	0.8136897658	0.4898408253
Bcell	IC.8	0.8252159668	0.3591230769
Bcell	IC.9	0.6746993672	0.3646235148
Endothelial	IC.1	0.9705378685	0.0617038157
Endothelial	IC.10	0.9724351983	0.0875368526
Endothelial	IC.2	0.9747418006	0.0429043391
Endothelial	IC.3	0.9650695593	0.067306672
Endothelial	IC.4	0.9467343347	0.0833326484
Endothelial	IC.5	0.95090527	0.1311001698
Endothelial	IC.6	0.9874725239	0.0459331367
Endothelial	IC.7	0.9525498965	0.1086174477
Endothelial	IC.8	0.961337299	0.1351222283
Endothelial	IC.9	0.9887417676	0.0824783226
Malignant	IC.1	0.9657122348	0.0346836223
Malignant	IC.10	0.9573823389	0.1630950609
Malignant	IC.2	0.9578043654	0.1412982732
Malignant	IC.3	0.9920902089	0.0350106758
Malignant	IC.4	0.988862165	0.0730274493
Malignant	IC.5	0.9498434505	0.1791944132
Malignant	IC.6	0.9573369209	0.1784580883
Malignant	IC.7	0.9349264953	0.2023071392
Malignant	IC.8	0.9791712881	0.0854748117
Malignant	IC.9	0.949869408	0.2038503103
Myeloid	IC.1	0.9052538292	0.1691333273
Myeloid	IC.10	0.9530062748	0.1775703623
Myeloid	IC.2	0.9226553156	0.1196496171
Myeloid	IC.3	0.9865332458	0.0673909018
Myeloid	IC.4	0.8717713251	0.2025279554
Myeloid	IC.5	0.9510226762	0.1258251792
Myeloid	IC.6	0.9779281634	0.074392483
Myeloid	IC.7	0.9266554717	0.1855032302
Myeloid	IC.8	0.9429367695	0.1508410301
Myeloid	IC.9	0.8648579094	0.293425894
Oligos	IC.1	0.9878845946	0.0237858806
Oligos	IC.10	0.9602708287	0.1705392774
Oligos	IC.2	0.9918696524	0.0324349596
Oligos	IC.3	0.9419336389	0.146646253
Oligos	IC.4	0.9932575066	0.0214469062
Oligos	IC.5	0.9867760501	0.0471943493
Oligos	IC.6	0.9736026414	0.0930738068
Oligos	IC.7	0.9444096196	0.1867647308
Oligos	IC.8	0.9396382802	0.1905653959
Oligos	IC.9	0.9590500089	0.1806092233
Stromal	IC.1	0.9861804087	0.0162229187
Stromal	IC.10	0.9238743533	0.2144248604
Stromal	IC.2	0.9394255696	0.0494270046
Stromal	IC.3	0.9605720923	0.0810952653
Stromal	IC.4	0.9884964246	0.0381836267
Stromal	IC.5	0.9802718231	0.0531795636
Stromal	IC.6	0.9629726629	0.1061024618
Stromal	IC.7	0.9489862106	0.1213731782
Stromal	IC.8	0.9390138425	0.1326627434
Stromal	IC.9	0.9328924897	0.2154636745
Tcell	IC.1	0.7319551765	0.2309083314
Tcell	IC.10	0.9663153176	0.1411950064
Tcell	IC.2	0.9241076401	0.1957680839
Tcell	IC.3	0.9123649436	0.2610834729
Tcell	IC.4	0.9736841255	0.1184537766
Tcell	IC.5	0.9162517849	0.2248892432
Tcell	IC.6	0.9850955961	0.0663160326
Tcell	IC.7	0.8548854224	0.332396178
Tcell	IC.8	0.808112202	0.3329411118
Tcell	IC.9	0.958545863	0.1452982767
