# Supplementary material for: Identifying clinically relevant cell state interactions in the tumor microenvironment of IDH-mutant gliomas using CSI-TME
Source: Mol Syst Biol. 2026 Mar 10;22(6):928–61. doi: 10.1038/s44320-026-00201-0 (PMC13230996; doi:10.1038/s44320-026-00201-0)
Supplement: Supplementary file 20 — Figure Appendix S1 Source Data [file 44320_2026_201_MOESM20_ESM.zip › AppendixFigureS1/FigureS1F.txt]

cell_type	IC	top	runnerup	remaining
Bcell	IC.1	0.21275152919629	0.184177938025611	0.0737949695589915
Bcell	IC.2	0.399963964032694	0.169464511413557	0.0191366999379959
Bcell	IC.3	0.162840692846705	0.113525670692665	0.0616983399905631
Bcell	IC.4	0.540442534545438	0.10618240680529	0.0463287224864339
Bcell	IC.5	0.49428948993654	0.209306237411881	0.044131900661595
Bcell	IC.6	0.328919873264023	0.196893580911686	0.0399749734990427
Bcell	IC.7	0.576112949591734	0.141036936208684	0.079264703469755
Bcell	IC.8	0.428610677607802	0.193479341832499	0.0536932299024972
Bcell	IC.9	0.197463029472861	0.134098864166173	0.02801571114076
Bcell	IC.10	0.376959940707605	0.369755173619535	0.10969007470759
Endothelial	IC.1	0.604886198277501	0.0867283547156446	0.0336435171722031
Endothelial	IC.2	0.322387122807821	0.28894232688029	0.0879762721585337
Endothelial	IC.3	0.525184821120481	0.0845187787811272	0.0445331399442158
Endothelial	IC.4	0.19184541307873	0.15684173126021	0.0170201486708805
Endothelial	IC.5	0.210152287152491	0.11000894548837	0.0371599049763164
Endothelial	IC.6	0.379798249182985	0.274387996817483	0.0480369218670528
Endothelial	IC.7	0.515156805314161	0.172346607497104	0.0509016146973419
Endothelial	IC.8	0.472904107084691	0.205842737447879	0.0357444198667947
Endothelial	IC.9	0.663837629843471	0.176355364371946	0.08137180304184
Endothelial	IC.10	0.319295915939286	0.230606086944727	0.0420062853988353
Malignant	IC.1	0.286767157839868	0.206246098557474	0.073151422794878
Malignant	IC.2	0.431900342397466	0.1293806858381	0.0516940669780943
Malignant	IC.3	0.830899261400094	0.134015806703569	0.0330137796564219
Malignant	IC.4	0.74103875584033	0.123393346620334	0.0409357486859542
Malignant	IC.5	0.596977457565021	0.215794048300376	0.105275871722103
Malignant	IC.6	0.735924205315	0.116309147495035	0.0555722223913403
Malignant	IC.7	0.473848281337285	0.224040597452845	0.0643881008409637
Malignant	IC.8	0.547764070393042	0.40301089027938	0.0473786801284004
Malignant	IC.9	0.465595348901198	0.357432790887756	0.187627566087097
Malignant	IC.10	0.757906392502336	0.386602965200366	0.0634959096687858
Myeloid	IC.1	0.676610668656874	0.106332168653855	0.0552788637248388
Myeloid	IC.2	0.632381734036482	0.169774173030821	0.109977916737975
Myeloid	IC.3	0.774762403195257	0.14531231904916	0.0304155126091876
Myeloid	IC.4	0.608104762119407	0.15913365880674	0.12363863303091
Myeloid	IC.5	0.691881731859278	0.219832078472174	0.0988650706731693
Myeloid	IC.6	0.767853426847983	0.206175153940281	0.0777617589156895
Myeloid	IC.7	0.267661106736118	0.23748553607421	0.0938863155846637
Myeloid	IC.8	0.471123428415055	0.257006672758195	0.10427705517082
Myeloid	IC.9	0.404491626741497	0.31085654066014	0.185744984939732
Myeloid	IC.10	0.479751309652536	0.269617016437629	0.0498132312729275
Oligos	IC.1	0.786797537901437	0.139989980055364	0.0504155616888955
Oligos	IC.2	0.812811349385514	0.100580694901729	0.0292722489957827
Oligos	IC.3	0.213512869166994	0.0670285532922161	0.0372223028403321
Oligos	IC.4	0.699082967376451	0.15233011556399	0.0558580903445001
Oligos	IC.5	0.784280348934028	0.107228311714893	0.0543979853341417
Oligos	IC.6	0.500725788994775	0.311754793817071	0.070059075875816
Oligos	IC.7	0.356498614621059	0.243705903169759	0.0560565169380436
Oligos	IC.8	0.701419427548615	0.196389009203102	0.0492924482176554
Oligos	IC.9	0.836144330566014	0.167747068834845	0.0692324248889737
Oligos	IC.10	0.505409376881993	0.411458666603097	0.106070188185832
Stromal	IC.1	0.230737557455035	0.193878760672663	0.0488326569963995
Stromal	IC.2	0.223645682156309	0.200032586972904	0.107344723725611
Stromal	IC.3	0.201856161580824	0.193403697144124	0.0835920120280505
Stromal	IC.4	0.615026141850583	0.148316092779417	0.0499549170543627
Stromal	IC.5	0.723235890107376	0.150345328335867	0.018218313225172
Stromal	IC.6	0.665964818745495	0.188841749409885	0.092112447626415
Stromal	IC.7	0.4623877560578	0.293469926008604	0.0831736491722095
Stromal	IC.8	0.716285219146878	0.11560213528307	0.0364496196576168
Stromal	IC.9	0.541633495500301	0.36579293636415	0.053643704891339
Stromal	IC.10	0.484678951910166	0.409392021396556	0.0675314167058563
Tcell	IC.1	0.100781233145386	0.0988001463179652	0.0705118560011227
Tcell	IC.2	0.250478949394012	0.194541910156341	0.106889423402554
Tcell	IC.3	0.521088316403077	0.361733175248314	0.140851545884563
Tcell	IC.4	0.596650320174395	0.198094623028904	0.0756262374452458
Tcell	IC.5	0.414952156127766	0.30809310740813	0.0803797855564814
Tcell	IC.6	0.564844693441562	0.230912342238391	0.125984984129755
Tcell	IC.7	0.427575764224248	0.412899578295099	0.076346661437704
Tcell	IC.8	0.397580552175274	0.198632891527485	0.0729183694825644
Tcell	IC.9	0.387135875087449	0.218691944983403	0.0681607648022881
Tcell	IC.10	0.347051380056476	0.332246178783589	0.221262073896553
